# Supplementary material for: Predictive classification models and targets identification for betulin derivatives as Leishmania donovani inhibitors
Source: J Cheminform. 2018 Aug 17;10:40. doi: 10.1186/s13321-018-0291-x (PMC6097978; doi:10.1186/s13321-018-0291-x)
Supplement: Supplementary file 5 — Additional file 5. Zip file with all potential protein target structures protein data bank files. [file 13321_2018_291_MOESM5_ESM.zip › 3ov4.pdb]

HEADER    TRANSFERASE                             15-SEP-10   3OV4              
TITLE     CRYSTAL STRUCTURE OF KETOSTEROID ISOMERASE P39GV40GS42G FROM          
TITLE    2 PSEUDOMONAS TESTOSTERONI (TKSI) BOUND TO EQUILENIN                   
COMPND    MOL_ID: 1;                                                            
COMPND   2 MOLECULE: STEROID DELTA-ISOMERASE;                                   
COMPND   3 CHAIN: A, B, C, D;                                                   
COMPND   4 SYNONYM: DELTA(5)-3-KETOSTEROID ISOMERASE;                           
COMPND   5 EC: 5.3.3.1;                                                         
COMPND   6 ENGINEERED: YES;                                                     
COMPND   7 MUTATION: YES                                                        
SOURCE    MOL_ID: 1;                                                            
SOURCE   2 ORGANISM_SCIENTIFIC: COMAMONAS TESTOSTERONI;                         
SOURCE   3 ORGANISM_COMMON: PSEUDOMONAS TESTOSTERONI;                           
SOURCE   4 ORGANISM_TAXID: 285;                                                 
SOURCE   5 STRAIN: ATC 11996;                                                   
SOURCE   6 GENE: KSI;                                                           
SOURCE   7 EXPRESSION_SYSTEM: ESCHERICHIA COLI;                                 
SOURCE   8 EXPRESSION_SYSTEM_TAXID: 511693;                                     
SOURCE   9 EXPRESSION_SYSTEM_STRAIN: BL21;                                      
SOURCE  10 EXPRESSION_SYSTEM_VECTOR_TYPE: PLASMID;                              
SOURCE  11 EXPRESSION_SYSTEM_PLASMID: PKK                                       
KEYWDS    ISOMERASE, TRANSFERASE                                                
EXPDTA    X-RAY DIFFRACTION                                                     
AUTHOR    A.GONZALEZ,Y.TSAI,J.SCHWANS,F.SUNDEN,D.HERSCHLAG                      
REVDAT   1   26-OCT-11 3OV4    0                                                
JRNL        AUTH   J.SCHWANS,F.SUNDEN,A.GONZALEZ,Y.TSAI,D.HERSCHLAG             
JRNL        TITL   CRYSTAL STRUCTURE OF KETOSTEROID ISOMERASE P39GV40GS42G FROM 
JRNL        TITL 2 PSEUDOMONAS TESTOSTERONI (TKSI)                              
JRNL        REF    TO BE PUBLISHED                                              
JRNL        REFN                                                                
REMARK   2                                                                      
REMARK   2 RESOLUTION.    1.83 ANGSTROMS.                                       
REMARK   3                                                                      
REMARK   3 REFINEMENT.                                                          
REMARK   3   PROGRAM     : REFMAC 5.5.0109                                      
REMARK   3   AUTHORS     : MURSHUDOV,VAGIN,DODSON                               
REMARK   3                                                                      
REMARK   3    REFINEMENT TARGET : MAXIMUM LIKELIHOOD                            
REMARK   3                                                                      
REMARK   3  DATA USED IN REFINEMENT.                                            
REMARK   3   RESOLUTION RANGE HIGH (ANGSTROMS) : 1.83                           
REMARK   3   RESOLUTION RANGE LOW  (ANGSTROMS) : 37.45                          
REMARK   3   DATA CUTOFF            (SIGMA(F)) : 0.000                          
REMARK   3   COMPLETENESS FOR RANGE        (%) : 98.6                           
REMARK   3   NUMBER OF REFLECTIONS             : 56549                          
REMARK   3                                                                      
REMARK   3  FIT TO DATA USED IN REFINEMENT.                                     
REMARK   3   CROSS-VALIDATION METHOD          : THROUGHOUT                      
REMARK   3   FREE R VALUE TEST SET SELECTION  : RANDOM                          
REMARK   3   R VALUE     (WORKING + TEST SET) : 0.189                           
REMARK   3   R VALUE            (WORKING SET) : 0.187                           
REMARK   3   FREE R VALUE                     : 0.228                           
REMARK   3   FREE R VALUE TEST SET SIZE   (%) : 5.100                           
REMARK   3   FREE R VALUE TEST SET COUNT      : 2873                            
REMARK   3                                                                      
REMARK   3  FIT IN THE HIGHEST RESOLUTION BIN.                                  
REMARK   3   TOTAL NUMBER OF BINS USED           : 20                           
REMARK   3   BIN RESOLUTION RANGE HIGH       (A) : 1.82                         
REMARK   3   BIN RESOLUTION RANGE LOW        (A) : 1.87                         
REMARK   3   REFLECTION IN BIN     (WORKING SET) : 3392                         
REMARK   3   BIN COMPLETENESS (WORKING+TEST) (%) : 86.76                        
REMARK   3   BIN R VALUE           (WORKING SET) : 0.3190                       
REMARK   3   BIN FREE R VALUE SET COUNT          : 174                          
REMARK   3   BIN FREE R VALUE                    : 0.3690                       
REMARK   3                                                                      
REMARK   3  NUMBER OF NON-HYDROGEN ATOMS USED IN REFINEMENT.                    
REMARK   3   PROTEIN ATOMS            : 3683                                    
REMARK   3   NUCLEIC ACID ATOMS       : 0                                       
REMARK   3   HETEROGEN ATOMS          : 125                                     
REMARK   3   SOLVENT ATOMS            : 502                                     
REMARK   3                                                                      
REMARK   3  B VALUES.                                                           
REMARK   3   FROM WILSON PLOT           (A**2) : NULL                           
REMARK   3   MEAN B VALUE      (OVERALL, A**2) : 18.60                          
REMARK   3   OVERALL ANISOTROPIC B VALUE.                                       
REMARK   3    B11 (A**2) : 0.38000                                              
REMARK   3    B22 (A**2) : 0.38000                                              
REMARK   3    B33 (A**2) : -0.57000                                             
REMARK   3    B12 (A**2) : 0.19000                                              
REMARK   3    B13 (A**2) : 0.00000                                              
REMARK   3    B23 (A**2) : 0.00000                                              
REMARK   3                                                                      
REMARK   3  ESTIMATED OVERALL COORDINATE ERROR.                                 
REMARK   3   ESU BASED ON R VALUE                            (A): NULL          
REMARK   3   ESU BASED ON FREE R VALUE                       (A): 0.125         
REMARK   3   ESU BASED ON MAXIMUM LIKELIHOOD                 (A): 0.084         
REMARK   3   ESU FOR B VALUES BASED ON MAXIMUM LIKELIHOOD (A**2): 5.923         
REMARK   3                                                                      
REMARK   3 CORRELATION COEFFICIENTS.                                            
REMARK   3   CORRELATION COEFFICIENT FO-FC      : 0.943                         
REMARK   3   CORRELATION COEFFICIENT FO-FC FREE : 0.917                         
REMARK   3                                                                      
REMARK   3  RMS DEVIATIONS FROM IDEAL VALUES        COUNT    RMS    WEIGHT      
REMARK   3   BOND LENGTHS REFINED ATOMS        (A):  4264 ; 0.022 ; 0.022       
REMARK   3   BOND LENGTHS OTHERS               (A):  2806 ; 0.002 ; 0.020       
REMARK   3   BOND ANGLES REFINED ATOMS   (DEGREES):  5840 ; 1.857 ; 1.971       
REMARK   3   BOND ANGLES OTHERS          (DEGREES):  6738 ; 1.397 ; 3.002       
REMARK   3   TORSION ANGLES, PERIOD 1    (DEGREES):   553 ; 6.284 ; 5.000       
REMARK   3   TORSION ANGLES, PERIOD 2    (DEGREES):   204 ;35.285 ;23.137       
REMARK   3   TORSION ANGLES, PERIOD 3    (DEGREES):   663 ;15.621 ;15.000       
REMARK   3   TORSION ANGLES, PERIOD 4    (DEGREES):    42 ;18.646 ;15.000       
REMARK   3   CHIRAL-CENTER RESTRAINTS       (A**3):   632 ; 0.121 ; 0.200       
REMARK   3   GENERAL PLANES REFINED ATOMS      (A):  4968 ; 0.009 ; 0.020       
REMARK   3   GENERAL PLANES OTHERS             (A):   937 ; 0.004 ; 0.020       
REMARK   3   NON-BONDED CONTACTS REFINED ATOMS (A):  NULL ;  NULL ;  NULL       
REMARK   3   NON-BONDED CONTACTS OTHERS        (A):  NULL ;  NULL ;  NULL       
REMARK   3   NON-BONDED TORSION REFINED ATOMS  (A):  NULL ;  NULL ;  NULL       
REMARK   3   NON-BONDED TORSION OTHERS         (A):  NULL ;  NULL ;  NULL       
REMARK   3   H-BOND (X...Y) REFINED ATOMS      (A):  NULL ;  NULL ;  NULL       
REMARK   3   H-BOND (X...Y) OTHERS             (A):  NULL ;  NULL ;  NULL       
REMARK   3   POTENTIAL METAL-ION REFINED ATOMS (A):  NULL ;  NULL ;  NULL       
REMARK   3   POTENTIAL METAL-ION OTHERS        (A):  NULL ;  NULL ;  NULL       
REMARK   3   SYMMETRY VDW REFINED ATOMS        (A):  NULL ;  NULL ;  NULL       
REMARK   3   SYMMETRY VDW OTHERS               (A):  NULL ;  NULL ;  NULL       
REMARK   3   SYMMETRY H-BOND REFINED ATOMS     (A):  NULL ;  NULL ;  NULL       
REMARK   3   SYMMETRY H-BOND OTHERS            (A):  NULL ;  NULL ;  NULL       
REMARK   3   SYMMETRY METAL-ION REFINED ATOMS  (A):  NULL ;  NULL ;  NULL       
REMARK   3   SYMMETRY METAL-ION OTHERS         (A):  NULL ;  NULL ;  NULL       
REMARK   3                                                                      
REMARK   3  ISOTROPIC THERMAL FACTOR RESTRAINTS.     COUNT   RMS    WEIGHT      
REMARK   3   MAIN-CHAIN BOND REFINED ATOMS  (A**2):  2639 ; 1.224 ; 1.500       
REMARK   3   MAIN-CHAIN BOND OTHER ATOMS    (A**2):  1067 ; 0.255 ; 1.500       
REMARK   3   MAIN-CHAIN ANGLE REFINED ATOMS (A**2):  4254 ; 2.098 ; 2.000       
REMARK   3   SIDE-CHAIN BOND REFINED ATOMS  (A**2):  1625 ; 2.999 ; 3.000       
REMARK   3   SIDE-CHAIN ANGLE REFINED ATOMS (A**2):  1586 ; 4.601 ; 4.500       
REMARK   3                                                                      
REMARK   3 ANISOTROPIC THERMAL FACTOR RESTRAINTS.    COUNT   RMS   WEIGHT       
REMARK   3   RIGID-BOND RESTRAINTS          (A**2):  NULL ;  NULL ;  NULL       
REMARK   3   SPHERICITY; FREE ATOMS         (A**2):  NULL ;  NULL ;  NULL       
REMARK   3   SPHERICITY; BONDED ATOMS       (A**2):  NULL ;  NULL ;  NULL       
REMARK   3                                                                      
REMARK   3  NCS RESTRAINTS STATISTICS                                           
REMARK   3   NUMBER OF DIFFERENT NCS GROUPS : NULL                              
REMARK   3                                                                      
REMARK   3  TLS DETAILS                                                         
REMARK   3   NUMBER OF TLS GROUPS  : 4                                          
REMARK   3                                                                      
REMARK   3   TLS GROUP : 1                                                      
REMARK   3    NUMBER OF COMPONENTS GROUP : 3                                    
REMARK   3    COMPONENTS        C SSSEQI   TO  C SSSEQI                         
REMARK   3    RESIDUE RANGE :   A     1        A   124                          
REMARK   3    RESIDUE RANGE :   A   126        A   129                          
REMARK   3    RESIDUE RANGE :   A   130        A   622                          
REMARK   3    ORIGIN FOR THE GROUP (A):   0.9170  17.7260  28.0940              
REMARK   3    T TENSOR                                                          
REMARK   3      T11:   0.0228 T22:   0.0343                                     
REMARK   3      T33:   0.0143 T12:   0.0065                                     
REMARK   3      T13:  -0.0063 T23:   0.0082                                     
REMARK   3    L TENSOR                                                          
REMARK   3      L11:   0.1577 L22:   0.0298                                     
REMARK   3      L33:   0.3787 L12:   0.0223                                     
REMARK   3      L13:  -0.2340 L23:  -0.0089                                     
REMARK   3    S TENSOR                                                          
REMARK   3      S11:  -0.0069 S12:   0.0083 S13:   0.0175                       
REMARK   3      S21:   0.0102 S22:   0.0308 S23:   0.0081                       
REMARK   3      S31:   0.0337 S32:   0.0099 S33:  -0.0239                       
REMARK   3                                                                      
REMARK   3   TLS GROUP : 2                                                      
REMARK   3    NUMBER OF COMPONENTS GROUP : 3                                    
REMARK   3    COMPONENTS        C SSSEQI   TO  C SSSEQI                         
REMARK   3    RESIDUE RANGE :   B     1        B   125                          
REMARK   3    RESIDUE RANGE :   B   126        B   130                          
REMARK   3    RESIDUE RANGE :   B   131        B   623                          
REMARK   3    ORIGIN FOR THE GROUP (A):   5.5290  32.2860  15.3180              
REMARK   3    T TENSOR                                                          
REMARK   3      T11:   0.0032 T22:   0.0368                                     
REMARK   3      T33:   0.0147 T12:  -0.0025                                     
REMARK   3      T13:   0.0005 T23:   0.0032                                     
REMARK   3    L TENSOR                                                          
REMARK   3      L11:   0.2669 L22:   0.1493                                     
REMARK   3      L33:   0.4726 L12:  -0.0002                                     
REMARK   3      L13:   0.0125 L23:  -0.1065                                     
REMARK   3    S TENSOR                                                          
REMARK   3      S11:  -0.0197 S12:  -0.0031 S13:   0.0337                       
REMARK   3      S21:   0.0066 S22:   0.0329 S23:   0.0102                       
REMARK   3      S31:  -0.0210 S32:   0.0323 S33:  -0.0133                       
REMARK   3                                                                      
REMARK   3   TLS GROUP : 3                                                      
REMARK   3    NUMBER OF COMPONENTS GROUP : 3                                    
REMARK   3    COMPONENTS        C SSSEQI   TO  C SSSEQI                         
REMARK   3    RESIDUE RANGE :   C     1        C   124                          
REMARK   3    RESIDUE RANGE :   C   126        C   128                          
REMARK   3    RESIDUE RANGE :   C   129        C   621                          
REMARK   3    ORIGIN FOR THE GROUP (A):  16.7090  18.2390  18.6640              
REMARK   3    T TENSOR                                                          
REMARK   3      T11:   0.0198 T22:   0.0411                                     
REMARK   3      T33:   0.0054 T12:   0.0062                                     
REMARK   3      T13:  -0.0064 T23:   0.0022                                     
REMARK   3    L TENSOR                                                          
REMARK   3      L11:   0.1858 L22:   0.0538                                     
REMARK   3      L33:   0.4591 L12:   0.0173                                     
REMARK   3      L13:  -0.2607 L23:  -0.0729                                     
REMARK   3    S TENSOR                                                          
REMARK   3      S11:  -0.0092 S12:  -0.0508 S13:   0.0004                       
REMARK   3      S21:  -0.0129 S22:   0.0076 S23:  -0.0041                       
REMARK   3      S31:   0.0439 S32:   0.0910 S33:   0.0016                       
REMARK   3                                                                      
REMARK   3   TLS GROUP : 4                                                      
REMARK   3    NUMBER OF COMPONENTS GROUP : 3                                    
REMARK   3    COMPONENTS        C SSSEQI   TO  C SSSEQI                         
REMARK   3    RESIDUE RANGE :   D     1        D   125                          
REMARK   3    RESIDUE RANGE :   D   126        D   129                          
REMARK   3    RESIDUE RANGE :   D   130        D   620                          
REMARK   3    ORIGIN FOR THE GROUP (A):  27.2130  27.2940  35.2950              
REMARK   3    T TENSOR                                                          
REMARK   3      T11:   0.0073 T22:   0.0315                                     
REMARK   3      T33:   0.0062 T12:  -0.0051                                     
REMARK   3      T13:  -0.0036 T23:   0.0091                                     
REMARK   3    L TENSOR                                                          
REMARK   3      L11:   0.2844 L22:   0.2032                                     
REMARK   3      L33:   0.5055 L12:  -0.0658                                     
REMARK   3      L13:   0.1097 L23:   0.1911                                     
REMARK   3    S TENSOR                                                          
REMARK   3      S11:   0.0140 S12:  -0.0069 S13:  -0.0086                       
REMARK   3      S21:   0.0093 S22:   0.0079 S23:   0.0033                       
REMARK   3      S31:   0.0095 S32:  -0.0467 S33:  -0.0219                       
REMARK   3                                                                      
REMARK   3  BULK SOLVENT MODELLING.                                             
REMARK   3   METHOD USED : MASK                                                 
REMARK   3   PARAMETERS FOR MASK CALCULATION                                    
REMARK   3   VDW PROBE RADIUS   : 1.40                                          
REMARK   3   ION PROBE RADIUS   : 0.80                                          
REMARK   3   SHRINKAGE RADIUS   : 0.80                                          
REMARK   3                                                                      
REMARK   3  OTHER REFINEMENT REMARKS: HYDROGENS HAVE BEEN ADDED IN THE RIDING   
REMARK   3  POSITIONS U VALUES : WITH TLS ADDED                                 
REMARK   4                                                                      
REMARK   4 3OV4 COMPLIES WITH FORMAT V. 3.30, 13-JUL-11                         
REMARK 100                                                                      
REMARK 100 THIS ENTRY HAS BEEN PROCESSED BY RCSB ON 17-SEP-10.                  
REMARK 100 THE RCSB ID CODE IS RCSB061611.                                      
REMARK 200                                                                      
REMARK 200 EXPERIMENTAL DETAILS                                                 
REMARK 200  EXPERIMENT TYPE                : X-RAY DIFFRACTION                  
REMARK 200  DATE OF DATA COLLECTION        : 24-MAR-10; 07-APR-10               
REMARK 200  TEMPERATURE           (KELVIN) : 100; 100                           
REMARK 200  PH                             : 7.2                                
REMARK 200  NUMBER OF CRYSTALS USED        : 1                                  
REMARK 200                                                                      
REMARK 200  SYNCHROTRON              (Y/N) : Y; Y                               
REMARK 200  RADIATION SOURCE               : SSRL; SSRL                         
REMARK 200  BEAMLINE                       : BL9-2; BL9-1                       
REMARK 200  X-RAY GENERATOR MODEL          : NULL; NULL                         
REMARK 200  MONOCHROMATIC OR LAUE    (M/L) : NULL; NULL                         
REMARK 200  WAVELENGTH OR RANGE        (A) : 0.9795; 0.9795                     
REMARK 200  MONOCHROMATOR                  : SI DOUBLE CRYSTAL; SI SINGLE       
REMARK 200                                   CRYSTAL                            
REMARK 200  OPTICS                         : NULL; NULL                         
REMARK 200                                                                      
REMARK 200  DETECTOR TYPE                  : CCD; CCD                           
REMARK 200  DETECTOR MANUFACTURER          : MARMOSAIC 325 MM CCD; ADSC         
REMARK 200                                   QUANTUM 315R                       
REMARK 200  INTENSITY-INTEGRATION SOFTWARE : XDS                                
REMARK 200  DATA SCALING SOFTWARE          : SCALA                              
REMARK 200                                                                      
REMARK 200  NUMBER OF UNIQUE REFLECTIONS   : 56752                              
REMARK 200  RESOLUTION RANGE HIGH      (A) : 1.825                              
REMARK 200  RESOLUTION RANGE LOW       (A) : 37.450                             
REMARK 200  REJECTION CRITERIA  (SIGMA(I)) : 0.000                              
REMARK 200                                                                      
REMARK 200 OVERALL.                                                             
REMARK 200  COMPLETENESS FOR RANGE     (%) : 98.7                               
REMARK 200  DATA REDUNDANCY                : 13.100                             
REMARK 200  R MERGE                    (I) : NULL                               
REMARK 200  R SYM                      (I) : 0.07000                            
REMARK 200  <I/SIGMA(I)> FOR THE DATA SET  : 25.8000                            
REMARK 200                                                                      
REMARK 200 IN THE HIGHEST RESOLUTION SHELL.                                     
REMARK 200  HIGHEST RESOLUTION SHELL, RANGE HIGH (A) : 1.83                     
REMARK 200  HIGHEST RESOLUTION SHELL, RANGE LOW  (A) : 1.87                     
REMARK 200  COMPLETENESS FOR SHELL     (%) : 87.2                               
REMARK 200  DATA REDUNDANCY IN SHELL       : 2.30                               
REMARK 200  R MERGE FOR SHELL          (I) : 0.38300                            
REMARK 200  R SYM FOR SHELL            (I) : 0.38300                            
REMARK 200  <I/SIGMA(I)> FOR SHELL         : 2.000                              
REMARK 200                                                                      
REMARK 200 DIFFRACTION PROTOCOL: SINGLE WAVELENGTH; SINGLE WAVELENGTH           
REMARK 200 METHOD USED TO DETERMINE THE STRUCTURE: MOLECULAR REPLACEMENT        
REMARK 200 SOFTWARE USED: MOLREP                                                
REMARK 200 STARTING MODEL: 8CHO                                                 
REMARK 200                                                                      
REMARK 200 REMARK: NULL                                                         
REMARK 280                                                                      
REMARK 280 CRYSTAL                                                              
REMARK 280 SOLVENT CONTENT, VS   (%): 56.70                                     
REMARK 280 MATTHEWS COEFFICIENT, VM (ANGSTROMS**3/DA): 2.84                     
REMARK 280                                                                      
REMARK 280 CRYSTALLIZATION CONDITIONS: 10MG/ML PROTEIN, 1.8 M AMMONIUM          
REMARK 280  SULFATE, 40MM POTASSIUM PHOSPHATE , 1 MM EDTA, 2MM DTT, PH 7.2,     
REMARK 280  VAPOR DIFFUSION, SITTING DROP, TEMPERATURE 298K                     
REMARK 290                                                                      
REMARK 290 CRYSTALLOGRAPHIC SYMMETRY                                            
REMARK 290 SYMMETRY OPERATORS FOR SPACE GROUP: P 61 2 2                         
REMARK 290                                                                      
REMARK 290      SYMOP   SYMMETRY                                                
REMARK 290     NNNMMM   OPERATOR                                                
REMARK 290       1555   X,Y,Z                                                   
REMARK 290       2555   -Y,X-Y,Z+1/3                                            
REMARK 290       3555   -X+Y,-X,Z+2/3                                           
REMARK 290       4555   -X,-Y,Z+1/2                                             
REMARK 290       5555   Y,-X+Y,Z+5/6                                            
REMARK 290       6555   X-Y,X,Z+1/6                                             
REMARK 290       7555   Y,X,-Z+1/3                                              
REMARK 290       8555   X-Y,-Y,-Z                                               
REMARK 290       9555   -X,-X+Y,-Z+2/3                                          
REMARK 290      10555   -Y,-X,-Z+5/6                                            
REMARK 290      11555   -X+Y,Y,-Z+1/2                                           
REMARK 290      12555   X,X-Y,-Z+1/6                                            
REMARK 290                                                                      
REMARK 290     WHERE NNN -> OPERATOR NUMBER                                     
REMARK 290           MMM -> TRANSLATION VECTOR                                  
REMARK 290                                                                      
REMARK 290 CRYSTALLOGRAPHIC SYMMETRY TRANSFORMATIONS                            
REMARK 290 THE FOLLOWING TRANSFORMATIONS OPERATE ON THE ATOM/HETATM             
REMARK 290 RECORDS IN THIS ENTRY TO PRODUCE CRYSTALLOGRAPHICALLY                
REMARK 290 RELATED MOLECULES.                                                   
REMARK 290   SMTRY1   1  1.000000  0.000000  0.000000        0.00000            
REMARK 290   SMTRY2   1  0.000000  1.000000  0.000000        0.00000            
REMARK 290   SMTRY3   1  0.000000  0.000000  1.000000        0.00000            
REMARK 290   SMTRY1   2 -0.500000 -0.866025  0.000000        0.00000            
REMARK 290   SMTRY2   2  0.866025 -0.500000  0.000000        0.00000            
REMARK 290   SMTRY3   2  0.000000  0.000000  1.000000      168.52767            
REMARK 290   SMTRY1   3 -0.500000  0.866025  0.000000        0.00000            
REMARK 290   SMTRY2   3 -0.866025 -0.500000  0.000000        0.00000            
REMARK 290   SMTRY3   3  0.000000  0.000000  1.000000      337.05533            
REMARK 290   SMTRY1   4 -1.000000  0.000000  0.000000        0.00000            
REMARK 290   SMTRY2   4  0.000000 -1.000000  0.000000        0.00000            
REMARK 290   SMTRY3   4  0.000000  0.000000  1.000000      252.79150            
REMARK 290   SMTRY1   5  0.500000  0.866025  0.000000        0.00000            
REMARK 290   SMTRY2   5 -0.866025  0.500000  0.000000        0.00000            
REMARK 290   SMTRY3   5  0.000000  0.000000  1.000000      421.31917            
REMARK 290   SMTRY1   6  0.500000 -0.866025  0.000000        0.00000            
REMARK 290   SMTRY2   6  0.866025  0.500000  0.000000        0.00000            
REMARK 290   SMTRY3   6  0.000000  0.000000  1.000000       84.26383            
REMARK 290   SMTRY1   7 -0.500000  0.866025  0.000000        0.00000            
REMARK 290   SMTRY2   7  0.866025  0.500000  0.000000        0.00000            
REMARK 290   SMTRY3   7  0.000000  0.000000 -1.000000      168.52767            
REMARK 290   SMTRY1   8  1.000000  0.000000  0.000000        0.00000            
REMARK 290   SMTRY2   8  0.000000 -1.000000  0.000000        0.00000            
REMARK 290   SMTRY3   8  0.000000  0.000000 -1.000000        0.00000            
REMARK 290   SMTRY1   9 -0.500000 -0.866025  0.000000        0.00000            
REMARK 290   SMTRY2   9 -0.866025  0.500000  0.000000        0.00000            
REMARK 290   SMTRY3   9  0.000000  0.000000 -1.000000      337.05533            
REMARK 290   SMTRY1  10  0.500000 -0.866025  0.000000        0.00000            
REMARK 290   SMTRY2  10 -0.866025 -0.500000  0.000000        0.00000            
REMARK 290   SMTRY3  10  0.000000  0.000000 -1.000000      421.31917            
REMARK 290   SMTRY1  11 -1.000000  0.000000  0.000000        0.00000            
REMARK 290   SMTRY2  11  0.000000  1.000000  0.000000        0.00000            
REMARK 290   SMTRY3  11  0.000000  0.000000 -1.000000      252.79150            
REMARK 290   SMTRY1  12  0.500000  0.866025  0.000000        0.00000            
REMARK 290   SMTRY2  12  0.866025 -0.500000  0.000000        0.00000            
REMARK 290   SMTRY3  12  0.000000  0.000000 -1.000000       84.26383            
REMARK 290                                                                      
REMARK 290 REMARK: NULL                                                         
REMARK 300                                                                      
REMARK 300 BIOMOLECULE: 1, 2                                                    
REMARK 300 SEE REMARK 350 FOR THE AUTHOR PROVIDED AND/OR PROGRAM                
REMARK 300 GENERATED ASSEMBLY INFORMATION FOR THE STRUCTURE IN                  
REMARK 300 THIS ENTRY. THE REMARK MAY ALSO PROVIDE INFORMATION ON               
REMARK 300 BURIED SURFACE AREA.                                                 
REMARK 350                                                                      
REMARK 350 COORDINATES FOR A COMPLETE MULTIMER REPRESENTING THE KNOWN           
REMARK 350 BIOLOGICALLY SIGNIFICANT OLIGOMERIZATION STATE OF THE                
REMARK 350 MOLECULE CAN BE GENERATED BY APPLYING BIOMT TRANSFORMATIONS          
REMARK 350 GIVEN BELOW.  BOTH NON-CRYSTALLOGRAPHIC AND                          
REMARK 350 CRYSTALLOGRAPHIC OPERATIONS ARE GIVEN.                               
REMARK 350                                                                      
REMARK 350 BIOMOLECULE: 1                                                       
REMARK 350 AUTHOR DETERMINED BIOLOGICAL UNIT: DIMERIC                           
REMARK 350 SOFTWARE DETERMINED QUATERNARY STRUCTURE: DIMERIC                    
REMARK 350 SOFTWARE USED: PISA                                                  
REMARK 350 TOTAL BURIED SURFACE AREA: 3800 ANGSTROM**2                          
REMARK 350 SURFACE AREA OF THE COMPLEX: 12280 ANGSTROM**2                       
REMARK 350 CHANGE IN SOLVENT FREE ENERGY: -61.0 KCAL/MOL                        
REMARK 350 APPLY THE FOLLOWING TO CHAINS: A, B                                  
REMARK 350   BIOMT1   1  1.000000  0.000000  0.000000        0.00000            
REMARK 350   BIOMT2   1  0.000000  1.000000  0.000000        0.00000            
REMARK 350   BIOMT3   1  0.000000  0.000000  1.000000        0.00000            
REMARK 350                                                                      
REMARK 350 BIOMOLECULE: 2                                                       
REMARK 350 AUTHOR DETERMINED BIOLOGICAL UNIT: DIMERIC                           
REMARK 350 SOFTWARE DETERMINED QUATERNARY STRUCTURE: DIMERIC                    
REMARK 350 SOFTWARE USED: PISA                                                  
REMARK 350 TOTAL BURIED SURFACE AREA: 3170 ANGSTROM**2                          
REMARK 350 SURFACE AREA OF THE COMPLEX: 12340 ANGSTROM**2                       
REMARK 350 CHANGE IN SOLVENT FREE ENERGY: -56.0 KCAL/MOL                        
REMARK 350 APPLY THE FOLLOWING TO CHAINS: C, D                                  
REMARK 350   BIOMT1   1  1.000000  0.000000  0.000000        0.00000            
REMARK 350   BIOMT2   1  0.000000  1.000000  0.000000        0.00000            
REMARK 350   BIOMT3   1  0.000000  0.000000  1.000000        0.00000            
REMARK 375                                                                      
REMARK 375 SPECIAL POSITION                                                     
REMARK 375 THE FOLLOWING ATOMS ARE FOUND TO BE WITHIN 0.15 ANGSTROMS            
REMARK 375 OF A SYMMETRY RELATED ATOM AND ARE ASSUMED TO BE ON SPECIAL          
REMARK 375 POSITIONS.                                                           
REMARK 375                                                                      
REMARK 375 ATOM RES CSSEQI                                                      
REMARK 375      HOH C 164  LIES ON A SPECIAL POSITION.                          
REMARK 375      HOH C 567  LIES ON A SPECIAL POSITION.                          
REMARK 465                                                                      
REMARK 465 MISSING RESIDUES                                                     
REMARK 465 THE FOLLOWING RESIDUES WERE NOT LOCATED IN THE                       
REMARK 465 EXPERIMENT. (M=MODEL NUMBER; RES=RESIDUE NAME; C=CHAIN               
REMARK 465 IDENTIFIER; SSSEQ=SEQUENCE NUMBER; I=INSERTION CODE.)                
REMARK 465                                                                      
REMARK 465   M RES C SSSEQI                                                     
REMARK 465     GLY A    39                                                      
REMARK 465     GLY A    40                                                      
REMARK 465     GLY A    41                                                      
REMARK 465     GLY A    42                                                      
REMARK 465     ALA A   125                                                      
REMARK 465     GLY B    40                                                      
REMARK 465     GLY B    41                                                      
REMARK 465     GLY C    39                                                      
REMARK 465     GLY C    40                                                      
REMARK 465     GLY C    41                                                      
REMARK 465     GLY C    42                                                      
REMARK 465     ALA C   125                                                      
REMARK 465     GLY D    39                                                      
REMARK 465     GLY D    40                                                      
REMARK 465     GLY D    41                                                      
REMARK 500                                                                      
REMARK 500 GEOMETRY AND STEREOCHEMISTRY                                         
REMARK 500 SUBTOPIC: CLOSE CONTACTS IN SAME ASYMMETRIC UNIT                     
REMARK 500                                                                      
REMARK 500 THE FOLLOWING ATOMS ARE IN CLOSE CONTACT.                            
REMARK 500                                                                      
REMARK 500  ATM1  RES C  SSEQI   ATM2  RES C  SSEQI           DISTANCE          
REMARK 500   O3   SO4 B   128     O    HOH B   474              2.11            
REMARK 500   NH2  ARG A    13     O4   SO4 A   126              2.12            
REMARK 500   OD2  ASP A    38     O    HOH A   556              2.16            
REMARK 500                                                                      
REMARK 500 REMARK: NULL                                                         
REMARK 500                                                                      
REMARK 500 GEOMETRY AND STEREOCHEMISTRY                                         
REMARK 500 SUBTOPIC: COVALENT BOND ANGLES                                       
REMARK 500                                                                      
REMARK 500 THE STEREOCHEMICAL PARAMETERS OF THE FOLLOWING RESIDUES              
REMARK 500 HAVE VALUES WHICH DEVIATE FROM EXPECTED VALUES BY MORE               
REMARK 500 THAN 6*RMSD (M=MODEL NUMBER; RES=RESIDUE NAME; C=CHAIN               
REMARK 500 IDENTIFIER; SSEQ=SEQUENCE NUMBER; I=INSERTION CODE).                 
REMARK 500                                                                      
REMARK 500 STANDARD TABLE:                                                      
REMARK 500 FORMAT: (10X,I3,1X,A3,1X,A1,I4,A1,3(1X,A4,2X),12X,F5.1)              
REMARK 500                                                                      
REMARK 500 EXPECTED VALUES PROTEIN: ENGH AND HUBER, 1999                        
REMARK 500 EXPECTED VALUES NUCLEIC ACID: CLOWNEY ET AL 1996                     
REMARK 500                                                                      
REMARK 500  M RES CSSEQI ATM1   ATM2   ATM3                                     
REMARK 500    ARG B  52   NE  -  CZ  -  NH2 ANGL. DEV. =  -3.6 DEGREES          
REMARK 500    ARG D  13   NE  -  CZ  -  NH1 ANGL. DEV. =   4.8 DEGREES          
REMARK 500    ARG D  13   NE  -  CZ  -  NH2 ANGL. DEV. =  -7.5 DEGREES          
REMARK 500                                                                      
REMARK 500 REMARK: NULL                                                         
REMARK 500                                                                      
REMARK 500 GEOMETRY AND STEREOCHEMISTRY                                         
REMARK 500 SUBTOPIC: TORSION ANGLES                                             
REMARK 500                                                                      
REMARK 500 TORSION ANGLES OUTSIDE THE EXPECTED RAMACHANDRAN REGIONS:            
REMARK 500 (M=MODEL NUMBER; RES=RESIDUE NAME; C=CHAIN IDENTIFIER;               
REMARK 500 SSEQ=SEQUENCE NUMBER; I=INSERTION CODE).                             
REMARK 500                                                                      
REMARK 500 STANDARD TABLE:                                                      
REMARK 500 FORMAT:(10X,I3,1X,A3,1X,A1,I4,A1,4X,F7.2,3X,F7.2)                    
REMARK 500                                                                      
REMARK 500 EXPECTED VALUES: GJ KLEYWEGT AND TA JONES (1996). PHI/PSI-           
REMARK 500 CHOLOGY: RAMACHANDRAN REVISITED. STRUCTURE 4, 1395 - 1400            
REMARK 500                                                                      
REMARK 500  M RES CSSEQI        PSI       PHI                                   
REMARK 500    ALA A  75     -128.23     52.09                                   
REMARK 500    ASP B  38     -156.22   -123.23                                   
REMARK 500    ALA B  75     -124.40     58.08                                   
REMARK 500    ALA C  75     -127.47     54.86                                   
REMARK 500    ALA D  75     -122.49     49.26                                   
REMARK 500                                                                      
REMARK 500 REMARK: NULL                                                         
REMARK 525                                                                      
REMARK 525 SOLVENT                                                              
REMARK 525                                                                      
REMARK 525 THE SOLVENT MOLECULES HAVE CHAIN IDENTIFIERS THAT                    
REMARK 525 INDICATE THE POLYMER CHAIN WITH WHICH THEY ARE MOST                  
REMARK 525 CLOSELY ASSOCIATED. THE REMARK LISTS ALL THE SOLVENT                 
REMARK 525 MOLECULES WHICH ARE MORE THAN 5A AWAY FROM THE                       
REMARK 525 NEAREST POLYMER CHAIN (M = MODEL NUMBER;                             
REMARK 525 RES=RESIDUE NAME; C=CHAIN IDENTIFIER; SSEQ=SEQUENCE                  
REMARK 525 NUMBER; I=INSERTION CODE):                                           
REMARK 525                                                                      
REMARK 525  M RES CSSEQI                                                        
REMARK 525    HOH A 409        DISTANCE =  6.02 ANGSTROMS                       
REMARK 525    HOH A 420        DISTANCE =  5.14 ANGSTROMS                       
REMARK 525    HOH B 606        DISTANCE =  5.38 ANGSTROMS                       
REMARK 800                                                                      
REMARK 800 SITE                                                                 
REMARK 800 SITE_IDENTIFIER: AC1                                                 
REMARK 800 EVIDENCE_CODE: SOFTWARE                                              
REMARK 800 SITE_DESCRIPTION: BINDING SITE FOR RESIDUE SO4 A 126                 
REMARK 800                                                                      
REMARK 800 SITE_IDENTIFIER: AC2                                                 
REMARK 800 EVIDENCE_CODE: SOFTWARE                                              
REMARK 800 SITE_DESCRIPTION: BINDING SITE FOR RESIDUE SO4 A 127                 
REMARK 800                                                                      
REMARK 800 SITE_IDENTIFIER: AC3                                                 
REMARK 800 EVIDENCE_CODE: SOFTWARE                                              
REMARK 800 SITE_DESCRIPTION: BINDING SITE FOR RESIDUE SO4 A 128                 
REMARK 800                                                                      
REMARK 800 SITE_IDENTIFIER: AC4                                                 
REMARK 800 EVIDENCE_CODE: SOFTWARE                                              
REMARK 800 SITE_DESCRIPTION: BINDING SITE FOR RESIDUE EQU A 129                 
REMARK 800                                                                      
REMARK 800 SITE_IDENTIFIER: AC5                                                 
REMARK 800 EVIDENCE_CODE: SOFTWARE                                              
REMARK 800 SITE_DESCRIPTION: BINDING SITE FOR RESIDUE SO4 B 126                 
REMARK 800                                                                      
REMARK 800 SITE_IDENTIFIER: AC6                                                 
REMARK 800 EVIDENCE_CODE: SOFTWARE                                              
REMARK 800 SITE_DESCRIPTION: BINDING SITE FOR RESIDUE SO4 B 127                 
REMARK 800                                                                      
REMARK 800 SITE_IDENTIFIER: AC7                                                 
REMARK 800 EVIDENCE_CODE: SOFTWARE                                              
REMARK 800 SITE_DESCRIPTION: BINDING SITE FOR RESIDUE SO4 B 128                 
REMARK 800                                                                      
REMARK 800 SITE_IDENTIFIER: AC8                                                 
REMARK 800 EVIDENCE_CODE: SOFTWARE                                              
REMARK 800 SITE_DESCRIPTION: BINDING SITE FOR RESIDUE SO4 B 129                 
REMARK 800                                                                      
REMARK 800 SITE_IDENTIFIER: AC9                                                 
REMARK 800 EVIDENCE_CODE: SOFTWARE                                              
REMARK 800 SITE_DESCRIPTION: BINDING SITE FOR RESIDUE EQU B 130                 
REMARK 800                                                                      
REMARK 800 SITE_IDENTIFIER: BC1                                                 
REMARK 800 EVIDENCE_CODE: SOFTWARE                                              
REMARK 800 SITE_DESCRIPTION: BINDING SITE FOR RESIDUE SO4 C 126                 
REMARK 800                                                                      
REMARK 800 SITE_IDENTIFIER: BC2                                                 
REMARK 800 EVIDENCE_CODE: SOFTWARE                                              
REMARK 800 SITE_DESCRIPTION: BINDING SITE FOR RESIDUE SO4 C 127                 
REMARK 800                                                                      
REMARK 800 SITE_IDENTIFIER: BC3                                                 
REMARK 800 EVIDENCE_CODE: SOFTWARE                                              
REMARK 800 SITE_DESCRIPTION: BINDING SITE FOR RESIDUE EQU C 128                 
REMARK 800                                                                      
REMARK 800 SITE_IDENTIFIER: BC4                                                 
REMARK 800 EVIDENCE_CODE: SOFTWARE                                              
REMARK 800 SITE_DESCRIPTION: BINDING SITE FOR RESIDUE SO4 D 126                 
REMARK 800                                                                      
REMARK 800 SITE_IDENTIFIER: BC5                                                 
REMARK 800 EVIDENCE_CODE: SOFTWARE                                              
REMARK 800 SITE_DESCRIPTION: BINDING SITE FOR RESIDUE SO4 D 127                 
REMARK 800                                                                      
REMARK 800 SITE_IDENTIFIER: BC6                                                 
REMARK 800 EVIDENCE_CODE: SOFTWARE                                              
REMARK 800 SITE_DESCRIPTION: BINDING SITE FOR RESIDUE SO4 D 128                 
REMARK 800                                                                      
REMARK 800 SITE_IDENTIFIER: BC7                                                 
REMARK 800 EVIDENCE_CODE: SOFTWARE                                              
REMARK 800 SITE_DESCRIPTION: BINDING SITE FOR RESIDUE SO4 D 129                 
REMARK 900                                                                      
REMARK 900 RELATED ENTRIES                                                      
REMARK 900 RELATED ID: 3M8C   RELATED DB: PDB                                   
REMARK 900 RELATED ID: 3MH3   RELATED DB: PDB                                   
REMARK 900 RELATED ID: 3MKI   RELATED DB: PDB                                   
REMARK 900 RELATED ID: 3NBR   RELATED DB: PDB                                   
REMARK 900 RELATED ID: 3MYT   RELATED DB: PDB                                   
REMARK 900 RELATED ID: 3NHX   RELATED DB: PDB                                   
REMARK 900 RELATED ID: 3NM2   RELATED DB: PDB                                   
REMARK 900 RELATED ID: 3NUV   RELATED DB: PDB                                   
REMARK 900 RELATED ID: 3NXJ   RELATED DB: PDB                                   
DBREF  3OV4 A    1   125  UNP    P00947   SDIS_COMTE       1    125             
DBREF  3OV4 B    1   125  UNP    P00947   SDIS_COMTE       1    125             
DBREF  3OV4 C    1   125  UNP    P00947   SDIS_COMTE       1    125             
DBREF  3OV4 D    1   125  UNP    P00947   SDIS_COMTE       1    125             
SEQADV 3OV4 GLY A   39  UNP  P00947    PRO    39 ENGINEERED MUTATION            
SEQADV 3OV4 GLY A   40  UNP  P00947    VAL    40 ENGINEERED MUTATION            
SEQADV 3OV4 GLY A   42  UNP  P00947    SER    42 ENGINEERED MUTATION            
SEQADV 3OV4 GLY B   39  UNP  P00947    PRO    39 ENGINEERED MUTATION            
SEQADV 3OV4 GLY B   40  UNP  P00947    VAL    40 ENGINEERED MUTATION            
SEQADV 3OV4 GLY B   42  UNP  P00947    SER    42 ENGINEERED MUTATION            
SEQADV 3OV4 GLY C   39  UNP  P00947    PRO    39 ENGINEERED MUTATION            
SEQADV 3OV4 GLY C   40  UNP  P00947    VAL    40 ENGINEERED MUTATION            
SEQADV 3OV4 GLY C   42  UNP  P00947    SER    42 ENGINEERED MUTATION            
SEQADV 3OV4 GLY D   39  UNP  P00947    PRO    39 ENGINEERED MUTATION            
SEQADV 3OV4 GLY D   40  UNP  P00947    VAL    40 ENGINEERED MUTATION            
SEQADV 3OV4 GLY D   42  UNP  P00947    SER    42 ENGINEERED MUTATION            
SEQRES   1 A  125  MET ASN THR PRO GLU HIS MET THR ALA VAL VAL GLN ARG          
SEQRES   2 A  125  TYR VAL ALA ALA LEU ASN ALA GLY ASP LEU ASP GLY ILE          
SEQRES   3 A  125  VAL ALA LEU PHE ALA ASP ASP ALA THR VAL GLU ASP GLY          
SEQRES   4 A  125  GLY GLY GLY GLU PRO ARG SER GLY THR ALA ALA ILE ARG          
SEQRES   5 A  125  GLU PHE TYR ALA ASN SER LEU LYS LEU PRO LEU ALA VAL          
SEQRES   6 A  125  GLU LEU THR GLN GLU VAL ARG ALA VAL ALA ASN GLU ALA          
SEQRES   7 A  125  ALA PHE ALA PHE THR VAL SER PHE GLU TYR GLN GLY ARG          
SEQRES   8 A  125  LYS THR VAL VAL ALA PRO ILE ASP HIS PHE ARG PHE ASN          
SEQRES   9 A  125  GLY ALA GLY LYS VAL VAL SER MET ARG ALA LEU PHE GLY          
SEQRES  10 A  125  GLU LYS ASN ILE HIS ALA GLY ALA                              
SEQRES   1 B  125  MET ASN THR PRO GLU HIS MET THR ALA VAL VAL GLN ARG          
SEQRES   2 B  125  TYR VAL ALA ALA LEU ASN ALA GLY ASP LEU ASP GLY ILE          
SEQRES   3 B  125  VAL ALA LEU PHE ALA ASP ASP ALA THR VAL GLU ASP GLY          
SEQRES   4 B  125  GLY GLY GLY GLU PRO ARG SER GLY THR ALA ALA ILE ARG          
SEQRES   5 B  125  GLU PHE TYR ALA ASN SER LEU LYS LEU PRO LEU ALA VAL          
SEQRES   6 B  125  GLU LEU THR GLN GLU VAL ARG ALA VAL ALA ASN GLU ALA          
SEQRES   7 B  125  ALA PHE ALA PHE THR VAL SER PHE GLU TYR GLN GLY ARG          
SEQRES   8 B  125  LYS THR VAL VAL ALA PRO ILE ASP HIS PHE ARG PHE ASN          
SEQRES   9 B  125  GLY ALA GLY LYS VAL VAL SER MET ARG ALA LEU PHE GLY          
SEQRES  10 B  125  GLU LYS ASN ILE HIS ALA GLY ALA                              
SEQRES   1 C  125  MET ASN THR PRO GLU HIS MET THR ALA VAL VAL GLN ARG          
SEQRES   2 C  125  TYR VAL ALA ALA LEU ASN ALA GLY ASP LEU ASP GLY ILE          
SEQRES   3 C  125  VAL ALA LEU PHE ALA ASP ASP ALA THR VAL GLU ASP GLY          
SEQRES   4 C  125  GLY GLY GLY GLU PRO ARG SER GLY THR ALA ALA ILE ARG          
SEQRES   5 C  125  GLU PHE TYR ALA ASN SER LEU LYS LEU PRO LEU ALA VAL          
SEQRES   6 C  125  GLU LEU THR GLN GLU VAL ARG ALA VAL ALA ASN GLU ALA          
SEQRES   7 C  125  ALA PHE ALA PHE THR VAL SER PHE GLU TYR GLN GLY ARG          
SEQRES   8 C  125  LYS THR VAL VAL ALA PRO ILE ASP HIS PHE ARG PHE ASN          
SEQRES   9 C  125  GLY ALA GLY LYS VAL VAL SER MET ARG ALA LEU PHE GLY          
SEQRES  10 C  125  GLU LYS ASN ILE HIS ALA GLY ALA                              
SEQRES   1 D  125  MET ASN THR PRO GLU HIS MET THR ALA VAL VAL GLN ARG          
SEQRES   2 D  125  TYR VAL ALA ALA LEU ASN ALA GLY ASP LEU ASP GLY ILE          
SEQRES   3 D  125  VAL ALA LEU PHE ALA ASP ASP ALA THR VAL GLU ASP GLY          
SEQRES   4 D  125  GLY GLY GLY GLU PRO ARG SER GLY THR ALA ALA ILE ARG          
SEQRES   5 D  125  GLU PHE TYR ALA ASN SER LEU LYS LEU PRO LEU ALA VAL          
SEQRES   6 D  125  GLU LEU THR GLN GLU VAL ARG ALA VAL ALA ASN GLU ALA          
SEQRES   7 D  125  ALA PHE ALA PHE THR VAL SER PHE GLU TYR GLN GLY ARG          
SEQRES   8 D  125  LYS THR VAL VAL ALA PRO ILE ASP HIS PHE ARG PHE ASN          
SEQRES   9 D  125  GLY ALA GLY LYS VAL VAL SER MET ARG ALA LEU PHE GLY          
SEQRES  10 D  125  GLU LYS ASN ILE HIS ALA GLY ALA                              
HET    SO4  A 126       5                                                       
HET    SO4  A 127       5                                                       
HET    SO4  A 128       5                                                       
HET    EQU  A 129      20                                                       
HET    SO4  B 126       5                                                       
HET    SO4  B 127       5                                                       
HET    SO4  B 128       5                                                       
HET    SO4  B 129       5                                                       
HET    EQU  B 130      20                                                       
HET    SO4  C 126       5                                                       
HET    SO4  C 127       5                                                       
HET    EQU  C 128      20                                                       
HET    SO4  D 126       5                                                       
HET    SO4  D 127       5                                                       
HET    SO4  D 128       5                                                       
HET    SO4  D 129       5                                                       
HETNAM     SO4 SULFATE ION                                                      
HETNAM     EQU EQUILENIN                                                        
FORMUL   5  SO4    13(O4 S 2-)                                                  
FORMUL   8  EQU    3(C18 H18 O2)                                                
FORMUL  21  HOH   *502(H2 O)                                                    
HELIX    1   1 THR A    3  GLY A   21  1                                  19    
HELIX    2   2 ASP A   22  ALA A   28  1                                   7    
HELIX    3   3 GLY A   47  LEU A   59  1                                  13    
HELIX    4   4 GLY A  117  LYS A  119  5                                   3    
HELIX    5   5 THR B    3  GLY B   21  1                                  19    
HELIX    6   6 ASP B   22  ALA B   28  1                                   7    
HELIX    7   7 GLY B   47  LEU B   59  1                                  13    
HELIX    8   8 GLY B  117  LYS B  119  5                                   3    
HELIX    9   9 THR C    3  GLY C   21  1                                  19    
HELIX   10  10 ASP C   22  ALA C   28  1                                   7    
HELIX   11  11 GLY C   47  LEU C   59  1                                  13    
HELIX   12  12 GLY C  117  LYS C  119  5                                   3    
HELIX   13  13 THR D    3  GLY D   21  1                                  19    
HELIX   14  14 ASP D   22  ALA D   28  1                                   7    
HELIX   15  15 GLY D   47  LEU D   59  1                                  13    
HELIX   16  16 GLY D  117  LYS D  119  5                                   3    
SHEET    1   A 6 ARG A  45  SER A  46  0                                        
SHEET    2   A 6 PHE A  30  GLU A  37 -1  N  VAL A  36   O  ARG A  45           
SHEET    3   A 6 VAL A 109  LEU A 115  1  O  ALA A 114   N  GLU A  37           
SHEET    4   A 6 ILE A  98  PHE A 103 -1  N  ILE A  98   O  LEU A 115           
SHEET    5   A 6 GLU A  77  TYR A  88 -1  N  ALA A  78   O  PHE A 101           
SHEET    6   A 6 ARG A  72  VAL A  74 -1  N  VAL A  74   O  GLU A  77           
SHEET    1   B 4 ALA A  64  LEU A  67  0                                        
SHEET    2   B 4 GLU A  77  TYR A  88 -1  O  SER A  85   N  ALA A  64           
SHEET    3   B 4 ARG A  91  VAL A  95 -1  O  VAL A  95   N  VAL A  84           
SHEET    4   B 4 ILE A 121  HIS A 122 -1  O  HIS A 122   N  VAL A  94           
SHEET    1   C 6 ARG B  45  SER B  46  0                                        
SHEET    2   C 6 PHE B  30  GLU B  37 -1  N  VAL B  36   O  ARG B  45           
SHEET    3   C 6 VAL B 109  LEU B 115  1  O  VAL B 109   N  ALA B  31           
SHEET    4   C 6 ILE B  98  PHE B 103 -1  N  ARG B 102   O  VAL B 110           
SHEET    5   C 6 GLU B  77  TYR B  88 -1  N  ALA B  78   O  PHE B 101           
SHEET    6   C 6 ARG B  72  VAL B  74 -1  N  ARG B  72   O  ALA B  79           
SHEET    1   D 4 ALA B  64  LEU B  67  0                                        
SHEET    2   D 4 GLU B  77  TYR B  88 -1  O  SER B  85   N  ALA B  64           
SHEET    3   D 4 ARG B  91  VAL B  95 -1  O  VAL B  95   N  VAL B  84           
SHEET    4   D 4 ILE B 121  ALA B 123 -1  O  HIS B 122   N  VAL B  94           
SHEET    1   E 6 ARG C  45  SER C  46  0                                        
SHEET    2   E 6 PHE C  30  GLU C  37 -1  N  VAL C  36   O  ARG C  45           
SHEET    3   E 6 VAL C 109  LEU C 115  1  O  VAL C 109   N  ALA C  31           
SHEET    4   E 6 ILE C  98  PHE C 103 -1  N  ILE C  98   O  LEU C 115           
SHEET    5   E 6 GLU C  77  TYR C  88 -1  N  ALA C  78   O  PHE C 101           
SHEET    6   E 6 ARG C  72  VAL C  74 -1  N  ARG C  72   O  ALA C  79           
SHEET    1   F 4 ALA C  64  LEU C  67  0                                        
SHEET    2   F 4 GLU C  77  TYR C  88 -1  O  SER C  85   N  ALA C  64           
SHEET    3   F 4 ARG C  91  VAL C  95 -1  O  VAL C  95   N  VAL C  84           
SHEET    4   F 4 ILE C 121  GLY C 124 -1  O  HIS C 122   N  VAL C  94           
SHEET    1   G 6 ARG D  45  SER D  46  0                                        
SHEET    2   G 6 PHE D  30  GLU D  37 -1  N  VAL D  36   O  ARG D  45           
SHEET    3   G 6 VAL D 109  LEU D 115  1  O  VAL D 109   N  ALA D  31           
SHEET    4   G 6 ILE D  98  PHE D 103 -1  N  ILE D  98   O  LEU D 115           
SHEET    5   G 6 GLU D  77  TYR D  88 -1  N  ALA D  78   O  PHE D 101           
SHEET    6   G 6 ARG D  72  VAL D  74 -1  N  VAL D  74   O  GLU D  77           
SHEET    1   H 4 ALA D  64  LEU D  67  0                                        
SHEET    2   H 4 GLU D  77  TYR D  88 -1  O  SER D  85   N  ALA D  64           
SHEET    3   H 4 ARG D  91  VAL D  95 -1  O  THR D  93   N  PHE D  86           
SHEET    4   H 4 ILE D 121  ALA D 123 -1  O  HIS D 122   N  VAL D  94           
SITE     1 AC1  2 HIS A   6  ARG A  13                                          
SITE     1 AC2  3 GLY A 105  HOH A 152  HOH A 409                               
SITE     1 AC3  4 ILE A 121  HIS A 122  HOH A 519  HOH A 544                    
SITE     1 AC4  9 TYR A  14  ASP A  38  PHE A  86  ASP A  99                    
SITE     2 AC4  9 PHE A 116  HOH A 138  TYR D  88  GLN D  89                    
SITE     3 AC4  9 ARG D  91                                                     
SITE     1 AC5  2 ASN B 104  GLY B 105                                          
SITE     1 AC6  8 ARG B  91  THR B  93  ALA B 123  HOH B 520                    
SITE     2 AC6  8 HOH B 553  ARG C  91  ALA C 123  HOH C 147                    
SITE     1 AC7  4 HIS B   6  ARG B  13  HOH B 274  HOH B 474                    
SITE     1 AC8  3 HIS B 122  ALA B 123  HOH B 623                               
SITE     1 AC9  8 TYR B  14  PHE B  86  VAL B  95  ASP B  99                    
SITE     2 AC9  8 PHE B 116  HOH B 135  HOH B 554  GLN C  89                    
SITE     1 BC1  3 HOH A 523  HIS C   6  ARG C  13                               
SITE     1 BC2  3 ASN C 104  GLY C 105  HOH C 267                               
SITE     1 BC3  9 GLN B  89  ARG B  91  TYR C  14  PHE C  86                    
SITE     2 BC3  9 VAL C  95  ASP C  99  MET C 112  PHE C 116                    
SITE     3 BC3  9 HOH C 130                                                     
SITE     1 BC4  4 HIS D   6  ARG D  13  HOH D 255  HOH D 383                    
SITE     1 BC5  3 ASN D 104  GLY D 105  HOH D 156                               
SITE     1 BC6  3 MET D   1  ASN D  76  HOH D 470                               
SITE     1 BC7  2 HIS D 122  ALA D 123                                          
CRYST1   64.360   64.360  505.583  90.00  90.00 120.00 P 61 2 2     48          
ORIGX1      1.000000  0.000000  0.000000        0.00000                         
ORIGX2      0.000000  1.000000  0.000000        0.00000                         
ORIGX3      0.000000  0.000000  1.000000        0.00000                         
SCALE1      0.015538  0.008971  0.000000        0.00000                         
SCALE2      0.000000  0.017941  0.000000        0.00000                         
SCALE3      0.000000  0.000000  0.001978        0.00000                         
ATOM      1  N   MET A   1     -17.226  46.125  17.578  1.00 31.17           N  
ANISOU    1  N   MET A   1     3925   4318   3597   -396    -43    -59       N  
ATOM      2  CA  MET A   1     -16.288  45.180  16.938  1.00 30.15           C  
ANISOU    2  CA  MET A   1     3790   4174   3492   -356    -51    -52       C  
ATOM      3  C   MET A   1     -17.152  44.204  16.159  1.00 28.70           C  
ANISOU    3  C   MET A   1     3583   4003   3316   -343    -64    -33       C  
ATOM      4  O   MET A   1     -18.197  43.736  16.632  1.00 29.52           O  
ANISOU    4  O   MET A   1     3666   4139   3408   -359    -70    -19       O  
ATOM      5  CB  MET A   1     -15.470  44.456  18.007  1.00 31.23           C  
ANISOU    5  CB  MET A   1     3914   4320   3632   -353    -56    -50       C  
ATOM      6  CG  MET A   1     -14.206  43.857  17.534  1.00 32.31           C  
ANISOU    6  CG  MET A   1     4051   4435   3789   -320    -59    -52       C  
ATOM      7  SD  MET A   1     -13.228  43.212  18.928  1.00 38.74           S  
ANISOU    7  SD  MET A   1     4856   5259   4604   -323    -61    -53       S  
ATOM      8  CE  MET A   1     -13.836  41.545  19.127  1.00 34.81           C  
ANISOU    8  CE  MET A   1     4325   4787   4111   -314    -74    -29       C  
ATOM      9  N   ASN A   2     -16.732  43.898  14.950  1.00 25.08           N  
ANISOU    9  N   ASN A   2     3128   3522   2875   -313    -66    -31       N  
ATOM     10  CA  ASN A   2     -17.320  42.830  14.192  1.00 21.75           C  
ANISOU   10  CA  ASN A   2     2688   3110   2465   -296    -76    -13       C  
ATOM     11  C   ASN A   2     -17.310  41.511  14.939  1.00 20.54           C  
ANISOU   11  C   ASN A   2     2510   2978   2315   -290    -84      1       C  
ATOM     12  O   ASN A   2     -16.419  41.315  15.808  1.00 21.51           O  
ANISOU   12  O   ASN A   2     2633   3100   2439   -291    -83     -3       O  
ATOM     13  CB  ASN A   2     -16.466  42.717  12.930  1.00 20.76           C  
ANISOU   13  CB  ASN A   2     2573   2955   2358   -265    -75    -19       C  
ATOM     14  CG  ASN A   2     -16.794  43.803  11.973  1.00 17.77           C  
ANISOU   14  CG  ASN A   2     2214   2559   1976   -265    -68    -27       C  
ATOM     15  OD1 ASN A   2     -17.730  43.650  11.182  1.00 18.25           O  
ANISOU   15  OD1 ASN A   2     2269   2624   2038   -264    -71    -18       O  
ATOM     16  ND2 ASN A   2     -16.062  44.923  12.037  1.00 21.75           N  
ANISOU   16  ND2 ASN A   2     2743   3043   2475   -267    -56    -44       N  
ATOM     17  N   THR A   3     -18.279  40.645  14.639  1.00 18.83           N  
ANISOU   17  N   THR A   3     2273   2779   2099   -285    -90     21       N  
ATOM     18  CA  THR A   3     -18.252  39.242  15.117  1.00 17.71           C  
ANISOU   18  CA  THR A   3     2111   2652   1964   -272    -94     40       C  
ATOM     19  C   THR A   3     -17.437  38.349  14.196  1.00 16.61           C  
ANISOU   19  C   THR A   3     1973   2488   1848   -242    -94     40       C  
ATOM     20  O   THR A   3     -17.390  38.608  12.966  1.00 14.71           O  
ANISOU   20  O   THR A   3     1743   2229   1617   -229    -93     34       O  
ATOM     21  CB  THR A   3     -19.624  38.629  15.225  1.00 17.71           C  
ANISOU   21  CB  THR A   3     2089   2683   1955   -275    -98     63       C  
ATOM     22  OG1 THR A   3     -20.182  38.441  13.917  1.00 16.39           O  
ANISOU   22  OG1 THR A   3     1922   2506   1798   -260    -99     70       O  
ATOM     23  CG2 THR A   3     -20.562  39.529  16.080  1.00 19.52           C  
ANISOU   23  CG2 THR A   3     2313   2944   2157   -309    -99     62       C  
ATOM     24  N   PRO A   4     -16.776  37.307  14.776  1.00 15.54           N  
ANISOU   24  N   PRO A   4     1830   2354   1720   -231    -92     46       N  
ATOM     25  CA  PRO A   4     -16.026  36.405  13.920  1.00 14.48           C  
ANISOU   25  CA  PRO A   4     1696   2198   1605   -207    -90     44       C  
ATOM     26  C   PRO A   4     -16.964  35.674  12.983  1.00 14.16           C  
ANISOU   26  C   PRO A   4     1647   2159   1572   -194    -89     62       C  
ATOM     27  O   PRO A   4     -16.566  35.395  11.860  1.00 14.15           O  
ANISOU   27  O   PRO A   4     1653   2139   1585   -178    -87     56       O  
ATOM     28  CB  PRO A   4     -15.336  35.463  14.895  1.00 14.23           C  
ANISOU   28  CB  PRO A   4     1658   2171   1577   -204    -86     48       C  
ATOM     29  CG  PRO A   4     -16.141  35.497  16.150  1.00 15.66           C  
ANISOU   29  CG  PRO A   4     1827   2381   1740   -221    -88     63       C  
ATOM     30  CD  PRO A   4     -16.594  36.958  16.210  1.00 14.28           C  
ANISOU   30  CD  PRO A   4     1661   2213   1551   -242    -92     51       C  
ATOM     31  N   GLU A   5     -18.211  35.433  13.395  1.00 14.14           N  
ANISOU   31  N   GLU A   5     1630   2182   1557   -200    -91     82       N  
ATOM     32  CA  GLU A   5     -19.187  34.781  12.516  1.00 14.39           C  
ANISOU   32  CA  GLU A   5     1653   2217   1594   -187    -90    101       C  
ATOM     33  C   GLU A   5     -19.497  35.614  11.275  1.00 13.95           C  
ANISOU   33  C   GLU A   5     1609   2149   1542   -187    -93     90       C  
ATOM     34  O   GLU A   5     -19.559  35.087  10.139  1.00 12.78           O  
ANISOU   34  O   GLU A   5     1463   1985   1408   -170    -91     93       O  
ATOM     35  CB  GLU A   5     -20.515  34.505  13.214  1.00 15.76           C  
ANISOU   35  CB  GLU A   5     1808   2427   1752   -194    -92    126       C  
ATOM     36  CG  GLU A   5     -20.357  33.487  14.332  1.00 19.81           C  
ANISOU   36  CG  GLU A   5     2309   2954   2261   -188    -86    142       C  
ATOM     37  CD  GLU A   5     -19.879  34.055  15.674  1.00 22.09           C  
ANISOU   37  CD  GLU A   5     2597   3257   2536   -208    -90    133       C  
ATOM     38  OE1 GLU A   5     -19.631  35.284  15.827  1.00 16.37           O  
ANISOU   38  OE1 GLU A   5     1883   2531   1804   -229    -95    112       O  
ATOM     39  OE2 GLU A   5     -19.729  33.217  16.585  1.00 23.03           O  
ANISOU   39  OE2 GLU A   5     2707   3389   2653   -202    -85    147       O  
ATOM     40  N   HIS A   6     -19.725  36.892  11.486  1.00 12.86           N  
ANISOU   40  N   HIS A   6     1478   2016   1390   -207    -97     78       N  
ATOM     41  CA  HIS A   6     -19.960  37.769  10.383  1.00 12.48           C  
ANISOU   41  CA  HIS A   6     1443   1953   1344   -207    -98     68       C  
ATOM     42  C   HIS A   6     -18.715  37.825   9.459  1.00 11.75           C  
ANISOU   42  C   HIS A   6     1366   1829   1268   -189    -95     50       C  
ATOM     43  O   HIS A   6     -18.879  37.691   8.248  1.00 12.68           O  
ANISOU   43  O   HIS A   6     1487   1933   1395   -176    -95     51       O  
ATOM     44  CB  HIS A   6     -20.330  39.174  10.828  1.00 14.03           C  
ANISOU   44  CB  HIS A   6     1649   2157   1522   -234    -98     56       C  
ATOM     45  CG  HIS A   6     -20.389  40.151   9.696  1.00 14.24           C  
ANISOU   45  CG  HIS A   6     1694   2163   1551   -233    -95     43       C  
ATOM     46  ND1 HIS A   6     -21.363  40.110   8.719  1.00 16.11           N  
ANISOU   46  ND1 HIS A   6     1928   2403   1790   -229    -96     52       N  
ATOM     47  CD2 HIS A   6     -19.556  41.158   9.357  1.00 13.24           C  
ANISOU   47  CD2 HIS A   6     1591   2013   1426   -232    -90     23       C  
ATOM     48  CE1 HIS A   6     -21.133  41.063   7.839  1.00 14.51           C  
ANISOU   48  CE1 HIS A   6     1745   2177   1588   -227    -93     37       C  
ATOM     49  NE2 HIS A   6     -20.056  41.725   8.211  1.00 15.94           N  
ANISOU   49  NE2 HIS A   6     1943   2343   1770   -228    -88     20       N  
ATOM     50  N   MET A   7     -17.501  37.963   9.986  1.00 11.10           N  
ANISOU   50  N   MET A   7     1290   1736   1188   -188    -93     36       N  
ATOM     51  CA  MET A   7     -16.365  38.106   9.063  1.00 11.47           C  
ANISOU   51  CA  MET A   7     1350   1760   1247   -171    -91     20       C  
ATOM     52  C   MET A   7     -16.171  36.824   8.279  1.00 11.43           C  
ANISOU   52  C   MET A   7     1335   1748   1257   -152    -90     27       C  
ATOM     53  O   MET A   7     -15.813  36.839   7.121  1.00 11.33           O  
ANISOU   53  O   MET A   7     1329   1722   1254   -139    -89     19       O  
ATOM     54  CB  MET A   7     -15.116  38.492   9.810  1.00 12.46           C  
ANISOU   54  CB  MET A   7     1483   1880   1371   -174    -89      4       C  
ATOM     55  CG  MET A   7     -15.262  39.860  10.376  1.00 14.89           C  
ANISOU   55  CG  MET A   7     1804   2188   1664   -191    -87     -4       C  
ATOM     56  SD  MET A   7     -13.777  40.538  11.107  1.00 14.05           S  
ANISOU   56  SD  MET A   7     1710   2071   1554   -191    -82    -23       S  
ATOM     57  CE  MET A   7     -13.706  39.528  12.605  1.00 14.11           C  
ANISOU   57  CE  MET A   7     1702   2099   1560   -203    -84    -14       C  
ATOM     58  N   THR A   8     -16.442  35.696   8.931  1.00 11.10           N  
ANISOU   58  N   THR A   8     1280   1717   1218   -152    -88     42       N  
ATOM     59  CA  THR A   8     -16.249  34.396   8.320  1.00  9.99           C  
ANISOU   59  CA  THR A   8     1134   1568   1091   -137    -82     48       C  
ATOM     60  C   THR A   8     -17.278  34.209   7.208  1.00 10.69           C  
ANISOU   60  C   THR A   8     1221   1655   1184   -128    -82     59       C  
ATOM     61  O   THR A   8     -16.928  33.650   6.138  1.00 10.26           O  
ANISOU   61  O   THR A   8     1169   1586   1141   -115    -77     55       O  
ATOM     62  CB  THR A   8     -16.354  33.289   9.346  1.00 12.26           C  
ANISOU   62  CB  THR A   8     1411   1865   1379   -137    -75     63       C  
ATOM     63  OG1 THR A   8     -15.264  33.469  10.234  1.00 10.10           O  
ANISOU   63  OG1 THR A   8     1141   1591   1103   -144    -75     49       O  
ATOM     64  CG2 THR A   8     -16.270  31.908   8.711  1.00  9.77           C  
ANISOU   64  CG2 THR A   8     1094   1540   1078   -122    -64     71       C  
ATOM     65  N   ALA A   9     -18.519  34.624   7.451  1.00  8.68           N  
ANISOU   65  N   ALA A   9      961   1417    919   -137    -86     74       N  
ATOM     66  CA  ALA A   9     -19.548  34.512   6.419  1.00  9.37           C  
ANISOU   66  CA  ALA A   9     1046   1504   1010   -130    -86     85       C  
ATOM     67  C   ALA A   9     -19.197  35.392   5.222  1.00  9.21           C  
ANISOU   67  C   ALA A   9     1039   1466    993   -126    -89     68       C  
ATOM     68  O   ALA A   9     -19.495  35.021   4.086  1.00 10.60           O  
ANISOU   68  O   ALA A   9     1215   1632   1177   -115    -87     71       O  
ATOM     69  CB  ALA A   9     -20.994  34.906   6.950  1.00 11.00           C  
ANISOU   69  CB  ALA A   9     1241   1736   1200   -143    -90    103       C  
ATOM     70  N   VAL A  10     -18.581  36.552   5.475  1.00  8.44           N  
ANISOU   70  N   VAL A  10      953   1363    888   -135    -92     51       N  
ATOM     71  CA  VAL A  10     -18.190  37.460   4.379  1.00  9.93           C  
ANISOU   71  CA  VAL A  10     1157   1537   1079   -128    -93     36       C  
ATOM     72  C   VAL A  10     -17.104  36.810   3.520  1.00  8.75           C  
ANISOU   72  C   VAL A  10     1007   1373    942   -110    -90     26       C  
ATOM     73  O   VAL A  10     -17.187  36.833   2.275  1.00  7.70           O  
ANISOU   73  O   VAL A  10      878   1231    815    -99    -90     23       O  
ATOM     74  CB  VAL A  10     -17.794  38.895   4.889  1.00  8.71           C  
ANISOU   74  CB  VAL A  10     1017   1379    912   -140    -93     21       C  
ATOM     75  CG1 VAL A  10     -17.152  39.773   3.798  1.00  9.88           C  
ANISOU   75  CG1 VAL A  10     1181   1508   1062   -127    -90      7       C  
ATOM     76  CG2 VAL A  10     -19.086  39.580   5.388  1.00 10.15           C  
ANISOU   76  CG2 VAL A  10     1200   1576   1081   -161    -93     30       C  
ATOM     77  N   VAL A  11     -16.128  36.164   4.159  1.00  8.39           N  
ANISOU   77  N   VAL A  11      958   1328    901   -109    -88     20       N  
ATOM     78  CA  VAL A  11     -15.114  35.474   3.388  1.00  8.01           C  
ANISOU   78  CA  VAL A  11      909   1272    863    -95    -84      9       C  
ATOM     79  C   VAL A  11     -15.765  34.385   2.503  1.00 10.54           C  
ANISOU   79  C   VAL A  11     1222   1587   1192    -88    -79     20       C  
ATOM     80  O   VAL A  11     -15.436  34.216   1.305  1.00 10.44           O  
ANISOU   80  O   VAL A  11     1211   1567   1186    -78    -78     11       O  
ATOM     81  CB  VAL A  11     -14.091  34.840   4.340  1.00  6.66           C  
ANISOU   81  CB  VAL A  11      732   1103    693    -99    -80      2       C  
ATOM     82  CG1 VAL A  11     -13.165  33.797   3.589  1.00  6.87           C  
ANISOU   82  CG1 VAL A  11      754   1124    729    -90    -74     -8       C  
ATOM     83  CG2 VAL A  11     -13.305  35.947   5.039  1.00  7.24           C  
ANISOU   83  CG2 VAL A  11      813   1179    757   -103    -84    -10       C  
ATOM     84  N   GLN A  12     -16.697  33.643   3.061  1.00  8.76           N  
ANISOU   84  N   GLN A  12      990   1369    969    -92    -76     39       N  
ATOM     85  CA  GLN A  12     -17.373  32.610   2.258  1.00 10.49           C  
ANISOU   85  CA  GLN A  12     1205   1583   1198    -83    -68     51       C  
ATOM     86  C   GLN A  12     -18.200  33.263   1.108  1.00 11.31           C  
ANISOU   86  C   GLN A  12     1312   1684   1301    -79    -74     54       C  
ATOM     87  O   GLN A  12     -18.170  32.780  -0.027  1.00 12.33           O  
ANISOU   87  O   GLN A  12     1443   1803   1438    -70    -69     51       O  
ATOM     88  CB  GLN A  12     -18.268  31.701   3.111  1.00 10.56           C  
ANISOU   88  CB  GLN A  12     1204   1600   1205    -84    -62     75       C  
ATOM     89  CG  GLN A  12     -17.479  30.855   4.136  1.00 14.01           C  
ANISOU   89  CG  GLN A  12     1640   2039   1645    -86    -53     74       C  
ATOM     90  CD  GLN A  12     -18.408  30.288   5.209  1.00 21.28           C  
ANISOU   90  CD  GLN A  12     2551   2974   2560    -87    -49    100       C  
ATOM     91  OE1 GLN A  12     -19.570  30.698   5.325  1.00 29.15           O  
ANISOU   91  OE1 GLN A  12     3541   3985   3548    -88    -54    116       O  
ATOM     92  NE2 GLN A  12     -17.905  29.361   5.991  1.00 23.52           N  
ANISOU   92  NE2 GLN A  12     2833   3255   2846    -85    -37    104       N  
ATOM     93  N   ARG A  13     -18.925  34.330   1.381  1.00  9.89           N  
ANISOU   93  N   ARG A  13     1135   1512   1111    -87    -81     58       N  
ATOM     94  CA  ARG A  13     -19.607  35.056   0.282  1.00  9.69           C  
ANISOU   94  CA  ARG A  13     1115   1481   1083    -84    -85     58       C  
ATOM     95  C   ARG A  13     -18.683  35.582  -0.825  1.00  8.92           C  
ANISOU   95  C   ARG A  13     1027   1370    989    -74    -86     39       C  
ATOM     96  O   ARG A  13     -19.044  35.594  -2.017  1.00  7.92           O  
ANISOU   96  O   ARG A  13      903   1237    867    -65    -86     39       O  
ATOM     97  CB  ARG A  13     -20.373  36.255   0.846  1.00 10.93           C  
ANISOU   97  CB  ARG A  13     1276   1649   1226    -98    -91     61       C  
ATOM     98  CG  ARG A  13     -21.575  35.745   1.618  1.00 12.87           C  
ANISOU   98  CG  ARG A  13     1508   1915   1467   -107    -91     82       C  
ATOM     99  CD  ARG A  13     -22.321  36.900   2.302  1.00 18.54           C  
ANISOU   99  CD  ARG A  13     2227   2647   2167   -127    -95     83       C  
ATOM    100  NE  ARG A  13     -23.116  36.357   3.408  1.00 24.38           N  
ANISOU  100  NE  ARG A  13     2950   3413   2898   -136    -95    102       N  
ATOM    101  CZ  ARG A  13     -23.330  36.986   4.550  1.00 25.55           C  
ANISOU  101  CZ  ARG A  13     3096   3581   3031   -156    -98    101       C  
ATOM    102  NH1 ARG A  13     -22.803  38.186   4.778  1.00 29.28           N  
ANISOU  102  NH1 ARG A  13     3584   4045   3496   -169    -99     82       N  
ATOM    103  NH2 ARG A  13     -24.067  36.391   5.475  1.00 31.77           N  
ANISOU  103  NH2 ARG A  13     3865   4395   3810   -161    -98    120       N  
ATOM    104  N   TYR A  14     -17.481  35.984  -0.439  1.00  9.35           N  
ANISOU  104  N   TYR A  14     1087   1424   1041    -73    -87     23       N  
ATOM    105  CA  TYR A  14     -16.471  36.504  -1.360  1.00  9.34           C  
ANISOU  105  CA  TYR A  14     1092   1416   1039    -61    -88      6       C  
ATOM    106  C   TYR A  14     -16.019  35.355  -2.267  1.00  9.86           C  
ANISOU  106  C   TYR A  14     1151   1479   1115    -52    -83      2       C  
ATOM    107  O   TYR A  14     -16.007  35.494  -3.512  1.00  9.52           O  
ANISOU  107  O   TYR A  14     1109   1431   1073    -42    -84     -2       O  
ATOM    108  CB  TYR A  14     -15.284  37.023  -0.558  1.00  9.55           C  
ANISOU  108  CB  TYR A  14     1122   1445   1060    -62    -89     -6       C  
ATOM    109  CG  TYR A  14     -14.075  37.487  -1.362  1.00 10.08           C  
ANISOU  109  CG  TYR A  14     1194   1512   1125    -47    -89    -22       C  
ATOM    110  CD1 TYR A  14     -14.135  38.673  -2.072  1.00 12.70           C  
ANISOU  110  CD1 TYR A  14     1538   1838   1450    -37    -90    -25       C  
ATOM    111  CD2 TYR A  14     -12.849  36.776  -1.342  1.00 10.70           C  
ANISOU  111  CD2 TYR A  14     1262   1596   1205    -43    -87    -35       C  
ATOM    112  CE1 TYR A  14     -13.037  39.151  -2.789  1.00 11.10           C  
ANISOU  112  CE1 TYR A  14     1336   1637   1241    -20    -89    -38       C  
ATOM    113  CE2 TYR A  14     -11.712  37.245  -2.006  1.00  9.46           C  
ANISOU  113  CE2 TYR A  14     1106   1446   1043    -28    -87    -49       C  
ATOM    114  CZ  TYR A  14     -11.809  38.450  -2.740  1.00  8.73           C  
ANISOU  114  CZ  TYR A  14     1024   1348    942    -15    -89    -49       C  
ATOM    115  OH  TYR A  14     -10.774  38.987  -3.428  1.00 11.45           O  
ANISOU  115  OH  TYR A  14     1369   1701   1280      2    -88    -60       O  
ATOM    116  N   VAL A  15     -15.629  34.232  -1.665  1.00  9.56           N  
ANISOU  116  N   VAL A  15     1105   1443   1083    -57    -77      3       N  
ATOM    117  CA  VAL A  15     -15.308  33.019  -2.442  1.00  8.92           C  
ANISOU  117  CA  VAL A  15     1019   1358   1011    -53    -69     -1       C  
ATOM    118  C   VAL A  15     -16.450  32.549  -3.374  1.00  9.69           C  
ANISOU  118  C   VAL A  15     1116   1448   1115    -49    -65     11       C  
ATOM    119  O   VAL A  15     -16.206  32.249  -4.544  1.00 10.40           O  
ANISOU  119  O   VAL A  15     1207   1535   1209    -43    -61      3       O  
ATOM    120  CB  VAL A  15     -14.849  31.849  -1.532  1.00  9.06           C  
ANISOU  120  CB  VAL A  15     1031   1376   1034    -60    -58      0       C  
ATOM    121  CG1 VAL A  15     -14.754  30.585  -2.318  1.00  9.55           C  
ANISOU  121  CG1 VAL A  15     1091   1431   1105    -59    -45     -3       C  
ATOM    122  CG2 VAL A  15     -13.470  32.284  -0.888  1.00  6.06           C  
ANISOU  122  CG2 VAL A  15      650   1004    647    -63    -62    -18       C  
ATOM    123  N   ALA A  16     -17.669  32.576  -2.869  1.00  7.45           N  
ANISOU  123  N   ALA A  16      831   1166    831    -52    -66     31       N  
ATOM    124  CA  ALA A  16     -18.841  32.180  -3.620  1.00  7.80           C  
ANISOU  124  CA  ALA A  16      875   1206    880    -47    -62     46       C  
ATOM    125  C   ALA A  16     -19.039  33.098  -4.834  1.00  8.99           C  
ANISOU  125  C   ALA A  16     1032   1354   1029    -41    -69     39       C  
ATOM    126  O   ALA A  16     -19.328  32.626  -5.954  1.00 10.97           O  
ANISOU  126  O   ALA A  16     1284   1598   1286    -35    -65     40       O  
ATOM    127  CB  ALA A  16     -20.113  32.213  -2.691  1.00  7.11           C  
ANISOU  127  CB  ALA A  16      783   1129    789    -52    -63     70       C  
ATOM    128  N   ALA A  17     -18.929  34.412  -4.629  1.00  8.67           N  
ANISOU  128  N   ALA A  17      998   1316    979    -44    -79     34       N  
ATOM    129  CA  ALA A  17     -19.171  35.365  -5.722  1.00  8.79           C  
ANISOU  129  CA  ALA A  17     1021   1327    990    -37    -83     29       C  
ATOM    130  C   ALA A  17     -18.047  35.264  -6.762  1.00  9.13           C  
ANISOU  130  C   ALA A  17     1065   1368   1035    -26    -82     12       C  
ATOM    131  O   ALA A  17     -18.289  35.428  -7.976  1.00  7.83           O  
ANISOU  131  O   ALA A  17      904   1199    872    -17    -83     10       O  
ATOM    132  CB  ALA A  17     -19.280  36.795  -5.159  1.00  8.51           C  
ANISOU  132  CB  ALA A  17      996   1294    944    -43    -89     27       C  
ATOM    133  N   LEU A  18     -16.819  34.928  -6.331  1.00  8.93           N  
ANISOU  133  N   LEU A  18     1035   1347   1008    -26    -81      0       N  
ATOM    134  CA  LEU A  18     -15.773  34.685  -7.285  1.00  8.51           C  
ANISOU  134  CA  LEU A  18      979   1298    955    -17    -79    -16       C  
ATOM    135  C   LEU A  18     -16.091  33.464  -8.192  1.00  9.20           C  
ANISOU  135  C   LEU A  18     1061   1382   1052    -18    -70    -15       C  
ATOM    136  O   LEU A  18     -16.012  33.557  -9.441  1.00  9.30           O  
ANISOU  136  O   LEU A  18     1074   1394   1063    -11    -71    -22       O  
ATOM    137  CB  LEU A  18     -14.384  34.532  -6.568  1.00  7.83           C  
ANISOU  137  CB  LEU A  18      887   1222    864    -19    -78    -31       C  
ATOM    138  CG  LEU A  18     -13.805  35.840  -6.115  1.00  8.29           C  
ANISOU  138  CG  LEU A  18      952   1285    912    -13    -84    -36       C  
ATOM    139  CD1 LEU A  18     -12.712  35.646  -4.989  1.00  5.81           C  
ANISOU  139  CD1 LEU A  18      633    980    595    -18    -83    -46       C  
ATOM    140  CD2 LEU A  18     -13.215  36.629  -7.263  1.00 10.34           C  
ANISOU  140  CD2 LEU A  18     1214   1551   1163      3    -87    -45       C  
ATOM    141  N   ASN A  19     -16.493  32.337  -7.561  1.00  7.70           N  
ANISOU  141  N   ASN A  19      868   1186    870    -27    -61     -6       N  
ATOM    142  CA  ASN A  19     -16.836  31.138  -8.271  1.00  8.01           C  
ANISOU  142  CA  ASN A  19      905   1217    918    -29    -48     -4       C  
ATOM    143  C   ASN A  19     -18.024  31.320  -9.214  1.00  8.87           C  
ANISOU  143  C   ASN A  19     1018   1319   1030    -22    -50      7       C  
ATOM    144  O   ASN A  19     -18.038  30.766 -10.310  1.00  7.02           O  
ANISOU  144  O   ASN A  19      784   1081    800    -20    -43      2       O  
ATOM    145  CB  ASN A  19     -17.154  30.050  -7.303  1.00  8.13           C  
ANISOU  145  CB  ASN A  19      919   1227    940    -35    -36      6       C  
ATOM    146  CG  ASN A  19     -15.896  29.374  -6.734  1.00 11.51           C  
ANISOU  146  CG  ASN A  19     1345   1659   1368    -44    -28     -9       C  
ATOM    147  OD1 ASN A  19     -14.996  29.058  -7.471  1.00  9.02           O  
ANISOU  147  OD1 ASN A  19     1027   1347   1051    -47    -23    -28       O  
ATOM    148  ND2 ASN A  19     -15.903  29.043  -5.422  1.00  9.76           N  
ANISOU  148  ND2 ASN A  19     1122   1436   1147    -49    -24      0       N  
ATOM    149  N   ALA A  20     -18.979  32.153  -8.806  1.00  8.46           N  
ANISOU  149  N   ALA A  20      970   1268    976    -21    -58     22       N  
ATOM    150  CA  ALA A  20     -20.165  32.410  -9.637  1.00 10.96           C  
ANISOU  150  CA  ALA A  20     1289   1580   1294    -16    -60     34       C  
ATOM    151  C   ALA A  20     -19.881  33.524 -10.640  1.00 10.35           C  
ANISOU  151  C   ALA A  20     1217   1503   1209     -9    -69     24       C  
ATOM    152  O   ALA A  20     -20.740  33.849 -11.458  1.00 11.16           O  
ANISOU  152  O   ALA A  20     1324   1602   1314     -5    -70     31       O  
ATOM    153  CB  ALA A  20     -21.333  32.804  -8.767  1.00 10.26           C  
ANISOU  153  CB  ALA A  20     1199   1495   1203    -21    -64     54       C  
ATOM    154  N   GLY A  21     -18.732  34.163 -10.596  1.00 10.84           N  
ANISOU  154  N   GLY A  21     1281   1572   1265     -5    -74      8       N  
ATOM    155  CA  GLY A  21     -18.487  35.285 -11.508  1.00 11.27           C  
ANISOU  155  CA  GLY A  21     1343   1628   1311      5    -80      1       C  
ATOM    156  C   GLY A  21     -19.409  36.492 -11.285  1.00 13.65           C  
ANISOU  156  C   GLY A  21     1654   1924   1607      4    -86     11       C  
ATOM    157  O   GLY A  21     -19.699  37.298 -12.186  1.00 11.56           O  
ANISOU  157  O   GLY A  21     1398   1655   1338     13    -88     11       O  
ATOM    158  N   ASP A  22     -19.857  36.641 -10.048  1.00 13.77           N  
ANISOU  158  N   ASP A  22     1669   1939   1621     -6    -87     20       N  
ATOM    159  CA  ASP A  22     -20.834  37.662  -9.658  1.00 13.42           C  
ANISOU  159  CA  ASP A  22     1634   1892   1570    -13    -89     29       C  
ATOM    160  C   ASP A  22     -20.147  38.917  -9.225  1.00 13.81           C  
ANISOU  160  C   ASP A  22     1696   1941   1609    -11    -91     19       C  
ATOM    161  O   ASP A  22     -19.846  39.109  -8.024  1.00 14.03           O  
ANISOU  161  O   ASP A  22     1724   1974   1633    -20    -91     18       O  
ATOM    162  CB  ASP A  22     -21.674  37.044  -8.531  1.00 14.52           C  
ANISOU  162  CB  ASP A  22     1765   2039   1712    -27    -88     43       C  
ATOM    163  CG  ASP A  22     -22.718  37.995  -7.906  1.00 17.26           C  
ANISOU  163  CG  ASP A  22     2118   2390   2050    -40    -91     52       C  
ATOM    164  OD1 ASP A  22     -22.981  39.087  -8.403  1.00 12.68           O  
ANISOU  164  OD1 ASP A  22     1550   1804   1463    -41    -91     48       O  
ATOM    165  OD2 ASP A  22     -23.267  37.612  -6.839  1.00 17.98           O  
ANISOU  165  OD2 ASP A  22     2199   2491   2138    -52    -91     62       O  
ATOM    166  N   LEU A  23     -19.868  39.796 -10.175  1.00 13.38           N  
ANISOU  166  N   LEU A  23     1654   1881   1549      1    -90     13       N  
ATOM    167  CA  LEU A  23     -19.074  40.982  -9.902  1.00 13.60           C  
ANISOU  167  CA  LEU A  23     1695   1906   1566      8    -88      5       C  
ATOM    168  C   LEU A  23     -19.792  41.902  -8.898  1.00 13.15           C  
ANISOU  168  C   LEU A  23     1650   1843   1501     -8    -85      9       C  
ATOM    169  O   LEU A  23     -19.150  42.340  -7.938  1.00 12.16           O  
ANISOU  169  O   LEU A  23     1530   1720   1371    -11    -83      4       O  
ATOM    170  CB  LEU A  23     -18.726  41.751 -11.198  1.00 13.47           C  
ANISOU  170  CB  LEU A  23     1690   1884   1544     29    -85      1       C  
ATOM    171  CG  LEU A  23     -17.997  43.090 -11.061  1.00 14.76           C  
ANISOU  171  CG  LEU A  23     1871   2041   1694     41    -79     -4       C  
ATOM    172  CD1 LEU A  23     -16.601  42.975 -10.403  1.00 11.80           C  
ANISOU  172  CD1 LEU A  23     1488   1677   1315     50    -79    -13       C  
ATOM    173  CD2 LEU A  23     -17.963  43.735 -12.472  1.00 16.58           C  
ANISOU  173  CD2 LEU A  23     2112   2267   1919     63    -75     -3       C  
ATOM    174  N  AASP A  24     -21.104  42.148  -9.101  0.50 13.86           N  
ANISOU  174  N  AASP A  24     1745   1930   1591    -20    -84     18       N  
ATOM    175  N  BASP A  24     -21.083  42.191  -9.064  0.50 13.79           N  
ANISOU  175  N  BASP A  24     1736   1920   1581    -20    -84     18       N  
ATOM    176  CA AASP A  24     -21.919  42.961  -8.160  0.50 15.05           C  
ANISOU  176  CA AASP A  24     1906   2080   1732    -41    -80     21       C  
ATOM    177  CA BASP A  24     -21.726  43.083  -8.082  0.50 14.75           C  
ANISOU  177  CA BASP A  24     1870   2041   1694    -40    -79     19       C  
ATOM    178  C  AASP A  24     -21.751  42.446  -6.741  0.50 14.09           C  
ANISOU  178  C  AASP A  24     1771   1970   1610    -56    -83     22       C  
ATOM    179  C  BASP A  24     -21.752  42.457  -6.682  0.50 13.95           C  
ANISOU  179  C  BASP A  24     1754   1953   1592    -57    -83     22       C  
ATOM    180  O  AASP A  24     -21.536  43.216  -5.805  0.50 14.64           O  
ANISOU  180  O  AASP A  24     1851   2039   1670    -67    -79     17       O  
ATOM    181  O  BASP A  24     -21.642  43.174  -5.683  0.50 14.38           O  
ANISOU  181  O  BASP A  24     1817   2007   1637    -70    -79     18       O  
ATOM    182  CB AASP A  24     -23.442  42.895  -8.455  0.50 15.14           C  
ANISOU  182  CB AASP A  24     1914   2095   1744    -56    -80     32       C  
ATOM    183  CB BASP A  24     -23.150  43.488  -8.499  0.50 14.96           C  
ANISOU  183  CB BASP A  24     1902   2065   1716    -54    -77     27       C  
ATOM    184  CG AASP A  24     -23.873  43.729  -9.676  0.50 18.21           C  
ANISOU  184  CG AASP A  24     2319   2469   2128    -48    -75     30       C  
ATOM    185  CG BASP A  24     -23.226  43.969  -9.957  0.50 17.61           C  
ANISOU  185  CG BASP A  24     2250   2388   2053    -37    -73     25       C  
ATOM    186  OD1AASP A  24     -23.076  44.537 -10.204  0.50 19.00           O  
ANISOU  186  OD1AASP A  24     2436   2556   2224    -32    -69     22       O  
ATOM    187  OD1BASP A  24     -22.420  44.843 -10.328  0.50 18.81           O  
ANISOU  187  OD1BASP A  24     2419   2528   2198    -22    -66     17       O  
ATOM    188  OD2AASP A  24     -25.031  43.547 -10.092  0.50 14.70           O  
ANISOU  188  OD2AASP A  24     1870   2028   1685    -57    -76     39       O  
ATOM    189  OD2BASP A  24     -24.093  43.460 -10.714  0.50 16.98           O  
ANISOU  189  OD2BASP A  24     2162   2310   1978    -37    -76     33       O  
ATOM    190  N   GLY A  25     -21.902  41.138  -6.591  1.00 13.77           N  
ANISOU  190  N   GLY A  25     1711   1940   1579    -56    -88     30       N  
ATOM    191  CA  GLY A  25     -21.811  40.471  -5.281  1.00 14.48           C  
ANISOU  191  CA  GLY A  25     1788   2043   1670    -68    -91     34       C  
ATOM    192  C   GLY A  25     -20.480  40.627  -4.559  1.00 13.75           C  
ANISOU  192  C   GLY A  25     1699   1949   1576    -64    -90     23       C  
ATOM    193  O   GLY A  25     -20.451  40.802  -3.320  1.00 13.07           O  
ANISOU  193  O   GLY A  25     1611   1870   1483    -78    -90     23       O  
ATOM    194  N   ILE A  26     -19.372  40.588  -5.303  1.00 12.07           N  
ANISOU  194  N   ILE A  26     1488   1730   1367    -45    -90     13       N  
ATOM    195  CA  ILE A  26     -18.039  40.872  -4.738  1.00 11.42           C  
ANISOU  195  CA  ILE A  26     1409   1648   1280    -38    -88      1       C  
ATOM    196  C   ILE A  26     -17.927  42.323  -4.204  1.00 13.82           C  
ANISOU  196  C   ILE A  26     1733   1944   1572    -43    -82     -4       C  
ATOM    197  O   ILE A  26     -17.567  42.553  -3.039  1.00 13.24           O  
ANISOU  197  O   ILE A  26     1662   1874   1494    -54    -81     -7       O  
ATOM    198  CB  ILE A  26     -16.919  40.624  -5.742  1.00 10.91           C  
ANISOU  198  CB  ILE A  26     1342   1584   1219    -17    -89     -8       C  
ATOM    199  CG1 ILE A  26     -16.866  39.147  -6.148  1.00 13.25           C  
ANISOU  199  CG1 ILE A  26     1620   1887   1527    -16    -91     -6       C  
ATOM    200  CG2 ILE A  26     -15.563  41.115  -5.146  1.00 10.86           C  
ANISOU  200  CG2 ILE A  26     1339   1581   1206     -9    -87    -19       C  
ATOM    201  CD1 ILE A  26     -15.887  38.933  -7.397  1.00 13.11           C  
ANISOU  201  CD1 ILE A  26     1598   1873   1509      2    -91    -17       C  
ATOM    202  N   VAL A  27     -18.276  43.294  -5.041  1.00 14.50           N  
ANISOU  202  N   VAL A  27     1836   2019   1652    -37    -77     -4       N  
ATOM    203  CA  VAL A  27     -18.121  44.699  -4.715  1.00 14.40           C  
ANISOU  203  CA  VAL A  27     1848   1995   1628    -39    -66    -10       C  
ATOM    204  C   VAL A  27     -19.017  45.108  -3.548  1.00 15.04           C  
ANISOU  204  C   VAL A  27     1934   2078   1702    -69    -63     -8       C  
ATOM    205  O   VAL A  27     -18.600  45.907  -2.736  1.00 16.08           O  
ANISOU  205  O   VAL A  27     2079   2204   1824    -76    -55    -15       O  
ATOM    206  CB  VAL A  27     -18.428  45.575  -5.966  1.00 16.43           C  
ANISOU  206  CB  VAL A  27     2123   2237   1881    -25    -59    -10       C  
ATOM    207  CG1 VAL A  27     -18.298  47.037  -5.637  1.00 16.85           C  
ANISOU  207  CG1 VAL A  27     2206   2275   1922    -27    -43    -15       C  
ATOM    208  CG2 VAL A  27     -17.491  45.179  -7.086  1.00 15.05           C  
ANISOU  208  CG2 VAL A  27     1940   2065   1710      4    -62    -12       C  
ATOM    209  N   ALA A  28     -20.187  44.482  -3.432  1.00 14.32           N  
ANISOU  209  N   ALA A  28     1829   1997   1613    -86    -69      1       N  
ATOM    210  CA  ALA A  28     -21.140  44.803  -2.373  1.00 15.45           C  
ANISOU  210  CA  ALA A  28     1972   2150   1745   -116    -67      3       C  
ATOM    211  C   ALA A  28     -20.590  44.478  -0.974  1.00 15.44           C  
ANISOU  211  C   ALA A  28     1962   2161   1742   -127    -69      1       C  
ATOM    212  O   ALA A  28     -21.082  44.985   0.029  1.00 14.21           O  
ANISOU  212  O   ALA A  28     1810   2012   1575   -152    -65      0       O  
ATOM    213  CB  ALA A  28     -22.420  44.074  -2.612  1.00 15.59           C  
ANISOU  213  CB  ALA A  28     1973   2183   1767   -126    -74     17       C  
ATOM    214  N   LEU A  29     -19.570  43.619  -0.909  1.00 13.33           N  
ANISOU  214  N   LEU A  29     1682   1895   1485   -110    -75      0       N  
ATOM    215  CA  LEU A  29     -18.953  43.288   0.354  1.00 13.56           C  
ANISOU  215  CA  LEU A  29     1704   1934   1513   -118    -77     -2       C  
ATOM    216  C   LEU A  29     -18.051  44.361   0.882  1.00 13.62           C  
ANISOU  216  C   LEU A  29     1732   1931   1512   -118    -68    -14       C  
ATOM    217  O   LEU A  29     -17.729  44.338   2.053  1.00 14.61           O  
ANISOU  217  O   LEU A  29     1853   2063   1632   -130    -67    -17       O  
ATOM    218  CB  LEU A  29     -18.067  42.034   0.205  1.00 12.67           C  
ANISOU  218  CB  LEU A  29     1573   1825   1413   -101    -83     -1       C  
ATOM    219  CG  LEU A  29     -18.827  40.749  -0.203  1.00 14.28           C  
ANISOU  219  CG  LEU A  29     1758   2038   1626    -99    -89     12       C  
ATOM    220  CD1 LEU A  29     -17.859  39.579  -0.352  1.00 12.60           C  
ANISOU  220  CD1 LEU A  29     1533   1827   1425    -85    -91      9       C  
ATOM    221  CD2 LEU A  29     -20.004  40.431   0.742  1.00 14.81           C  
ANISOU  221  CD2 LEU A  29     1814   2123   1688   -120    -92     26       C  
ATOM    222  N   PHE A  30     -17.583  45.237  -0.002  1.00 14.49           N  
ANISOU  222  N   PHE A  30     1860   2023   1619   -101    -60    -21       N  
ATOM    223  CA  PHE A  30     -16.666  46.297   0.352  1.00 16.34           C  
ANISOU  223  CA  PHE A  30     2117   2246   1846    -94    -47    -32       C  
ATOM    224  C   PHE A  30     -17.327  47.642   0.725  1.00 17.70           C  
ANISOU  224  C   PHE A  30     2315   2404   2003   -114    -32    -36       C  
ATOM    225  O   PHE A  30     -18.407  48.000   0.241  1.00 17.53           O  
ANISOU  225  O   PHE A  30     2301   2379   1978   -127    -28    -33       O  
ATOM    226  CB  PHE A  30     -15.685  46.549  -0.791  1.00 16.69           C  
ANISOU  226  CB  PHE A  30     2167   2279   1892    -60    -44    -35       C  
ATOM    227  CG  PHE A  30     -14.749  45.439  -1.034  1.00 15.26           C  
ANISOU  227  CG  PHE A  30     1963   2111   1722    -42    -55    -36       C  
ATOM    228  CD1 PHE A  30     -15.102  44.384  -1.849  1.00 13.97           C  
ANISOU  228  CD1 PHE A  30     1782   1956   1568    -37    -66    -30       C  
ATOM    229  CD2 PHE A  30     -13.489  45.449  -0.474  1.00 14.50           C  
ANISOU  229  CD2 PHE A  30     1865   2019   1623    -32    -54    -43       C  
ATOM    230  CE1 PHE A  30     -14.228  43.332  -2.071  1.00 16.09           C  
ANISOU  230  CE1 PHE A  30     2031   2237   1845    -25    -73    -33       C  
ATOM    231  CE2 PHE A  30     -12.613  44.413  -0.692  1.00 14.73           C  
ANISOU  231  CE2 PHE A  30     1873   2063   1660    -19    -63    -46       C  
ATOM    232  CZ  PHE A  30     -13.003  43.342  -1.507  1.00 18.18           C  
ANISOU  232  CZ  PHE A  30     2292   2507   2107    -17    -72    -41       C  
ATOM    233  N   ALA A  31     -16.600  48.366   1.579  1.00 19.60           N  
ANISOU  233  N   ALA A  31     2571   2637   2236   -118    -20    -45       N  
ATOM    234  CA  ALA A  31     -16.959  49.714   2.012  1.00 21.48           C  
ANISOU  234  CA  ALA A  31     2840   2860   2460   -136      0    -53       C  
ATOM    235  C   ALA A  31     -16.739  50.654   0.792  1.00 23.04           C  
ANISOU  235  C   ALA A  31     3064   3033   2655   -111     14    -54       C  
ATOM    236  O   ALA A  31     -15.909  50.368  -0.086  1.00 21.27           O  
ANISOU  236  O   ALA A  31     2835   2808   2439    -77      9    -51       O  
ATOM    237  CB  ALA A  31     -16.035  50.143   3.120  1.00 21.29           C  
ANISOU  237  CB  ALA A  31     2827   2832   2430   -140      8    -62       C  
ATOM    238  N   ASP A  32     -17.430  51.778   0.798  1.00 24.11           N  
ANISOU  238  N   ASP A  32     3228   3152   2779   -129     34    -59       N  
ATOM    239  CA  ASP A  32     -17.226  52.801  -0.235  1.00 26.96           C  
ANISOU  239  CA  ASP A  32     3620   3487   3136   -106     53    -59       C  
ATOM    240  C   ASP A  32     -15.812  53.282  -0.322  1.00 26.66           C  
ANISOU  240  C   ASP A  32     3596   3436   3096    -71     65    -61       C  
ATOM    241  O   ASP A  32     -15.379  53.628  -1.394  1.00 27.49           O  
ANISOU  241  O   ASP A  32     3712   3531   3202    -38     71    -56       O  
ATOM    242  CB  ASP A  32     -18.058  54.016   0.048  1.00 28.44           C  
ANISOU  242  CB  ASP A  32     3841   3656   3308   -136     78    -67       C  
ATOM    243  CG  ASP A  32     -19.477  53.783  -0.210  1.00 33.26           C  
ANISOU  243  CG  ASP A  32     4442   4276   3916   -165     71    -65       C  
ATOM    244  OD1 ASP A  32     -19.740  52.865  -1.006  1.00 36.45           O  
ANISOU  244  OD1 ASP A  32     4821   4694   4332   -150     51    -55       O  
ATOM    245  OD2 ASP A  32     -20.309  54.493   0.385  1.00 38.50           O  
ANISOU  245  OD2 ASP A  32     5123   4937   4566   -202     86    -74       O  
ATOM    246  N   ASP A  33     -15.100  53.324   0.802  1.00 26.84           N  
ANISOU  246  N   ASP A  33     3619   3463   3116    -77     68    -67       N  
ATOM    247  CA  ASP A  33     -13.712  53.795   0.801  1.00 27.23           C  
ANISOU  247  CA  ASP A  33     3680   3502   3162    -43     80    -68       C  
ATOM    248  C   ASP A  33     -12.637  52.699   0.918  1.00 26.40           C  
ANISOU  248  C   ASP A  33     3541   3421   3067    -21     58    -65       C  
ATOM    249  O   ASP A  33     -11.468  52.992   1.249  1.00 26.25           O  
ANISOU  249  O   ASP A  33     3527   3401   3045      0     66    -67       O  
ATOM    250  CB  ASP A  33     -13.515  54.846   1.914  1.00 28.75           C  
ANISOU  250  CB  ASP A  33     3904   3677   3343    -61    105    -77       C  
ATOM    251  CG  ASP A  33     -13.673  54.261   3.332  1.00 31.60           C  
ANISOU  251  CG  ASP A  33     4246   4055   3704    -96     93    -84       C  
ATOM    252  OD1 ASP A  33     -14.416  53.275   3.499  1.00 31.11           O  
ANISOU  252  OD1 ASP A  33     4155   4015   3648   -118     71    -81       O  
ATOM    253  OD2 ASP A  33     -13.076  54.819   4.283  1.00 35.38           O  
ANISOU  253  OD2 ASP A  33     4741   4525   4175   -102    109    -91       O  
ATOM    254  N   ALA A  34     -13.000  51.462   0.600  1.00 24.70           N  
ANISOU  254  N   ALA A  34     3293   3227   2863    -26     33    -61       N  
ATOM    255  CA  ALA A  34     -12.087  50.326   0.765  1.00 23.86           C  
ANISOU  255  CA  ALA A  34     3155   3144   2766    -13     14    -61       C  
ATOM    256  C   ALA A  34     -10.909  50.476  -0.179  1.00 23.11           C  
ANISOU  256  C   ALA A  34     3058   3051   2669     29     17    -59       C  
ATOM    257  O   ALA A  34     -11.018  51.127  -1.218  1.00 23.91           O  
ANISOU  257  O   ALA A  34     3176   3141   2767     50     27    -54       O  
ATOM    258  CB  ALA A  34     -12.811  48.973   0.499  1.00 22.38           C  
ANISOU  258  CB  ALA A  34     2937   2975   2591    -27     -8    -55       C  
ATOM    259  N   THR A  35      -9.780  49.877   0.190  1.00 23.14           N  
ANISOU  259  N   THR A  35     3042   3072   2675     42      8    -62       N  
ATOM    260  CA  THR A  35      -8.681  49.657  -0.734  1.00 23.91           C  
ANISOU  260  CA  THR A  35     3127   3185   2772     79      5    -60       C  
ATOM    261  C   THR A  35      -8.511  48.139  -1.025  1.00 23.87           C  
ANISOU  261  C   THR A  35     3085   3206   2778     75    -17    -62       C  
ATOM    262  O   THR A  35      -8.749  47.287  -0.139  1.00 22.86           O  
ANISOU  262  O   THR A  35     2941   3084   2657     49    -28    -65       O  
ATOM    263  CB  THR A  35      -7.360  50.224  -0.175  1.00 24.69           C  
ANISOU  263  CB  THR A  35     3232   3287   2862    101     16    -64       C  
ATOM    264  OG1 THR A  35      -6.982  49.429   0.937  1.00 27.79           O  
ANISOU  264  OG1 THR A  35     3605   3692   3259     81      5    -71       O  
ATOM    265  CG2 THR A  35      -7.529  51.677   0.289  1.00 23.34           C  
ANISOU  265  CG2 THR A  35     3100   3087   2680    102     43    -63       C  
ATOM    266  N   VAL A  36      -8.058  47.817  -2.226  1.00 23.54           N  
ANISOU  266  N   VAL A  36     3029   3178   2736    100    -23    -60       N  
ATOM    267  CA  VAL A  36      -7.636  46.463  -2.574  1.00 25.29           C  
ANISOU  267  CA  VAL A  36     3218   3424   2964     99    -40    -65       C  
ATOM    268  C   VAL A  36      -6.173  46.395  -3.064  1.00 27.93           C  
ANISOU  268  C   VAL A  36     3536   3784   3289    129    -40    -69       C  
ATOM    269  O   VAL A  36      -5.639  47.329  -3.680  1.00 27.76           O  
ANISOU  269  O   VAL A  36     3527   3764   3257    160    -30    -65       O  
ATOM    270  CB  VAL A  36      -8.563  45.772  -3.600  1.00 25.40           C  
ANISOU  270  CB  VAL A  36     3222   3439   2987     92    -50    -60       C  
ATOM    271  CG1 VAL A  36      -9.987  45.674  -3.081  1.00 24.18           C  
ANISOU  271  CG1 VAL A  36     3078   3267   2841     61    -51    -55       C  
ATOM    272  CG2 VAL A  36      -8.513  46.457  -4.982  1.00 25.56           C  
ANISOU  272  CG2 VAL A  36     3252   3459   2999    121    -44    -55       C  
ATOM    273  N   GLU A  37      -5.539  45.260  -2.814  1.00 29.99           N  
ANISOU  273  N   GLU A  37     3771   4068   3555    120    -52    -78       N  
ATOM    274  CA  GLU A  37      -4.147  45.107  -3.163  1.00 32.94           C  
ANISOU  274  CA  GLU A  37     4126   4471   3918    144    -53    -85       C  
ATOM    275  C   GLU A  37      -3.718  43.645  -3.359  1.00 33.54           C  
ANISOU  275  C   GLU A  37     4170   4572   4000    130    -65    -95       C  
ATOM    276  O   GLU A  37      -4.123  42.790  -2.588  1.00 30.97           O  
ANISOU  276  O   GLU A  37     3839   4240   3686    102    -70    -99       O  
ATOM    277  CB  GLU A  37      -3.306  45.764  -2.083  1.00 33.13           C  
ANISOU  277  CB  GLU A  37     4157   4494   3934    151    -44    -87       C  
ATOM    278  CG  GLU A  37      -2.198  44.892  -1.637  1.00 39.09           C  
ANISOU  278  CG  GLU A  37     4885   5277   4687    147    -51    -99       C  
ATOM    279  CD  GLU A  37      -0.931  45.650  -1.414  1.00 47.10           C  
ANISOU  279  CD  GLU A  37     5899   6308   5686    176    -42   -100       C  
ATOM    280  OE1 GLU A  37      -0.883  46.404  -0.405  1.00 50.69           O  
ANISOU  280  OE1 GLU A  37     6374   6745   6140    174    -31    -97       O  
ATOM    281  OE2 GLU A  37       0.000  45.466  -2.238  1.00 50.20           O  
ANISOU  281  OE2 GLU A  37     6271   6735   6068    199    -44   -103       O  
ATOM    282  N   ASP A  38      -2.864  43.394  -4.373  1.00 35.56           N  
ANISOU  282  N   ASP A  38     4406   4859   4245    150    -68   -100       N  
ATOM    283  CA  ASP A  38      -2.280  42.081  -4.599  1.00 37.41           C  
ANISOU  283  CA  ASP A  38     4611   5120   4481    136    -76   -114       C  
ATOM    284  C   ASP A  38      -0.891  42.108  -5.264  1.00 37.66           C  
ANISOU  284  C   ASP A  38     4620   5194   4494    160    -76   -122       C  
ATOM    285  O   ASP A  38       0.024  42.801  -4.787  1.00 40.52           O  
ANISOU  285  O   ASP A  38     4982   5569   4844    179    -71   -122       O  
ATOM    286  CB  ASP A  38      -3.265  41.236  -5.423  1.00 37.18           C  
ANISOU  286  CB  ASP A  38     4579   5083   4463    120    -82   -113       C  
ATOM    287  CG  ASP A  38      -3.272  41.589  -6.912  1.00 41.17           C  
ANISOU  287  CG  ASP A  38     5080   5602   4958    143    -82   -110       C  
ATOM    288  OD1 ASP A  38      -2.696  42.637  -7.346  1.00 44.41           O  
ANISOU  288  OD1 ASP A  38     5495   6023   5354    175    -77   -104       O  
ATOM    289  OD2 ASP A  38      -3.877  40.780  -7.666  1.00 45.19           O  
ANISOU  289  OD2 ASP A  38     5583   6111   5475    130    -86   -112       O  
ATOM    290  N   GLU A  43       0.527  49.743  -7.173  1.00 58.78           N  
ANISOU  290  N   GLU A  43     7571   7697   7063    541    203    237       N  
ATOM    291  CA  GLU A  43      -0.692  50.554  -7.230  1.00 58.53           C  
ANISOU  291  CA  GLU A  43     7591   7605   7041    530    215    231       C  
ATOM    292  C   GLU A  43      -1.726  49.957  -6.244  1.00 56.86           C  
ANISOU  292  C   GLU A  43     7399   7352   6852    475    196    200       C  
ATOM    293  O   GLU A  43      -2.241  48.860  -6.496  1.00 56.82           O  
ANISOU  293  O   GLU A  43     7365   7361   6861    436    165    181       O  
ATOM    294  CB  GLU A  43      -1.276  50.585  -8.676  1.00 59.17           C  
ANISOU  294  CB  GLU A  43     7659   7700   7123    531    207    234       C  
ATOM    295  CG  GLU A  43      -2.474  51.590  -8.895  1.00 60.43           C  
ANISOU  295  CG  GLU A  43     7872   7799   7289    526    225    232       C  
ATOM    296  CD  GLU A  43      -3.530  51.154  -9.954  1.00 62.81           C  
ANISOU  296  CD  GLU A  43     8161   8102   7603    497    202    219       C  
ATOM    297  OE1 GLU A  43      -3.450  50.038 -10.533  1.00 63.39           O  
ANISOU  297  OE1 GLU A  43     8186   8217   7681    477    172    209       O  
ATOM    298  OE2 GLU A  43      -4.465  51.949 -10.206  1.00 63.12           O  
ANISOU  298  OE2 GLU A  43     8239   8097   7646    493    216    218       O  
ATOM    299  N   PRO A  44      -2.001  50.646  -5.105  1.00 54.75           N  
ANISOU  299  N   PRO A  44     7180   7035   6586    471    216    195       N  
ATOM    300  CA  PRO A  44      -3.150  50.175  -4.289  1.00 52.43           C  
ANISOU  300  CA  PRO A  44     6904   6704   6310    417    198    167       C  
ATOM    301  C   PRO A  44      -4.446  50.857  -4.734  1.00 50.08           C  
ANISOU  301  C   PRO A  44     6644   6365   6018    399    205    160       C  
ATOM    302  O   PRO A  44      -4.607  52.059  -4.536  1.00 51.43           O  
ANISOU  302  O   PRO A  44     6863   6498   6181    416    237    167       O  
ATOM    303  CB  PRO A  44      -2.748  50.546  -2.839  1.00 52.65           C  
ANISOU  303  CB  PRO A  44     6963   6706   6334    420    216    165       C  
ATOM    304  CG  PRO A  44      -1.259  50.975  -2.930  1.00 54.22           C  
ANISOU  304  CG  PRO A  44     7149   6936   6513    474    239    192       C  
ATOM    305  CD  PRO A  44      -1.100  51.523  -4.328  1.00 55.28           C  
ANISOU  305  CD  PRO A  44     7275   7091   6638    509    250    213       C  
ATOM    306  N  AARG A  45      -5.360  50.097  -5.330  0.50 48.01           N  
ANISOU  306  N  AARG A  45     6361   6110   5770    365    177    145       N  
ATOM    307  N  BARG A  45      -5.353  50.100  -5.334  0.50 48.04           N  
ANISOU  307  N  BARG A  45     6365   6114   5774    366    177    145       N  
ATOM    308  CA AARG A  45      -6.609  50.654  -5.873  0.50 46.26           C  
ANISOU  308  CA AARG A  45     6167   5855   5554    347    180    138       C  
ATOM    309  CA BARG A  45      -6.593  50.666  -5.878  0.50 46.32           C  
ANISOU  309  CA BARG A  45     6174   5862   5561    348    181    139       C  
ATOM    310  C  AARG A  45      -7.612  51.037  -4.731  0.50 44.20           C  
ANISOU  310  C  AARG A  45     5949   5545   5297    309    186    120       C  
ATOM    311  C  BARG A  45      -7.598  51.042  -4.732  0.50 44.22           C  
ANISOU  311  C  BARG A  45     5952   5549   5300    309    186    120       C  
ATOM    312  O  AARG A  45      -7.723  50.290  -3.760  0.50 43.34           O  
ANISOU  312  O  AARG A  45     5831   5440   5196    281    169    106       O  
ATOM    313  O  BARG A  45      -7.692  50.299  -3.755  0.50 43.36           O  
ANISOU  313  O  BARG A  45     5833   5442   5198    282    169    106       O  
ATOM    314  CB AARG A  45      -7.197  49.655  -6.907  0.50 46.51           C  
ANISOU  314  CB AARG A  45     6159   5914   5598    325    149    130       C  
ATOM    315  CB BARG A  45      -7.164  49.679  -6.931  0.50 46.62           C  
ANISOU  315  CB BARG A  45     6172   5928   5611    327    149    131       C  
ATOM    316  CG AARG A  45      -6.128  48.963  -7.876  0.50 47.88           C  
ANISOU  316  CG AARG A  45     6281   6145   5766    351    137    143       C  
ATOM    317  CG BARG A  45      -6.065  48.959  -7.848  0.50 48.07           C  
ANISOU  317  CG BARG A  45     6304   6171   5790    353    137    144       C  
ATOM    318  CD AARG A  45      -6.678  48.689  -9.320  0.50 50.92           C  
ANISOU  318  CD AARG A  45     6644   6549   6155    347    123    144       C  
ATOM    319  CD BARG A  45      -6.522  48.745  -9.332  0.50 51.29           C  
ANISOU  319  CD BARG A  45     6689   6597   6199    353    126    146       C  
ATOM    320  NE AARG A  45      -6.087  47.566 -10.106  0.50 51.88           N  
ANISOU  320  NE AARG A  45     6711   6723   6276    346    101    143       N  
ATOM    321  NE BARG A  45      -5.942  47.602 -10.094  0.50 52.36           N  
ANISOU  321  NE BARG A  45     6771   6787   6335    350    103    145       N  
ATOM    322  CZ AARG A  45      -6.600  47.090 -11.259  0.50 50.67           C  
ANISOU  322  CZ AARG A  45     6536   6587   6128    334     85    139       C  
ATOM    323  CZ BARG A  45      -6.475  47.094 -11.225  0.50 51.43           C  
ANISOU  323  CZ BARG A  45     6631   6686   6223    337     86    140       C  
ATOM    324  NH1AARG A  45      -7.699  47.623 -11.773  0.50 50.34           N  
ANISOU  324  NH1AARG A  45     6519   6515   6093    326     88    137       N  
ATOM    325  NH1BARG A  45      -7.587  47.606 -11.733  0.50 51.08           N  
ANISOU  325  NH1BARG A  45     6611   6612   6185    327     89    138       N  
ATOM    326  NH2AARG A  45      -6.031  46.081 -11.917  0.50 50.12           N  
ANISOU  326  NH2AARG A  45     6420   6565   6055    329     68    136       N  
ATOM    327  NH2BARG A  45      -5.913  46.068 -11.864  0.50 51.09           N  
ANISOU  327  NH2BARG A  45     6542   6691   6177    331     68    137       N  
ATOM    328  N   SER A  46      -8.291  52.197  -4.827  1.00 42.27           N  
ANISOU  328  N   SER A  46     5752   5259   5046    307    211    120       N  
ATOM    329  CA  SER A  46      -9.324  52.671  -3.801  1.00 39.16           C  
ANISOU  329  CA  SER A  46     5402   4822   4653    266    219    101       C  
ATOM    330  C   SER A  46     -10.692  53.200  -4.294  1.00 35.83           C  
ANISOU  330  C   SER A  46     5006   4372   4234    235    222     90       C  
ATOM    331  O   SER A  46     -10.781  53.888  -5.297  1.00 34.91           O  
ANISOU  331  O   SER A  46     4903   4247   4114    256    239    101       O  
ATOM    332  CB  SER A  46      -8.790  53.830  -2.962  1.00 40.14           C  
ANISOU  332  CB  SER A  46     5577   4912   4762    285    259    106       C  
ATOM    333  OG  SER A  46      -7.634  53.478  -2.234  1.00 43.04           O  
ANISOU  333  OG  SER A  46     5929   5298   5125    308    260    114       O  
ATOM    334  N   GLY A  47     -11.755  52.936  -3.546  1.00 32.50           N  
ANISOU  334  N   GLY A  47     4593   3937   3817    186    207     69       N  
ATOM    335  CA  GLY A  47     -13.100  53.357  -3.930  1.00 29.28           C  
ANISOU  335  CA  GLY A  47     4206   3508   3410    152    207     58       C  
ATOM    336  C   GLY A  47     -13.759  52.383  -4.861  1.00 27.49           C  
ANISOU  336  C   GLY A  47     3936   3311   3198    138    174     56       C  
ATOM    337  O   GLY A  47     -13.084  51.527  -5.472  1.00 25.80           O  
ANISOU  337  O   GLY A  47     3679   3131   2992    162    155     66       O  
ATOM    338  N   THR A  48     -15.072  52.540  -4.983  1.00 26.32           N  
ANISOU  338  N   THR A  48     3799   3150   3052    100    167     43       N  
ATOM    339  CA  THR A  48     -15.970  51.521  -5.536  1.00 26.46           C  
ANISOU  339  CA  THR A  48     3778   3192   3083     75    133     38       C  
ATOM    340  C   THR A  48     -15.648  51.222  -7.009  1.00 25.80           C  
ANISOU  340  C   THR A  48     3666   3128   3006    106    126     52       C  
ATOM    341  O   THR A  48     -15.649  50.058  -7.428  1.00 24.16           O  
ANISOU  341  O   THR A  48     3415   2952   2811    104     99     52       O  
ATOM    342  CB  THR A  48     -17.441  51.945  -5.351  1.00 25.95           C  
ANISOU  342  CB  THR A  48     3735   3110   3015     29    133     23       C  
ATOM    343  OG1 THR A  48     -17.734  52.037  -3.951  1.00 26.72           O  
ANISOU  343  OG1 THR A  48     3851   3199   3103     -2    135      9       O  
ATOM    344  CG2 THR A  48     -18.384  50.983  -6.000  1.00 25.23           C  
ANISOU  344  CG2 THR A  48     3606   3044   2936      9    102     21       C  
ATOM    345  N   ALA A  49     -15.376  52.288  -7.756  1.00 25.30           N  
ANISOU  345  N   ALA A  49     3630   3046   2935    133    154     63       N  
ATOM    346  CA  ALA A  49     -15.039  52.193  -9.189  1.00 25.07           C  
ANISOU  346  CA  ALA A  49     3578   3035   2909    165    152     78       C  
ATOM    347  C   ALA A  49     -13.743  51.420  -9.435  1.00 23.38           C  
ANISOU  347  C   ALA A  49     3325   2860   2697    199    141     90       C  
ATOM    348  O   ALA A  49     -13.703  50.547 -10.289  1.00 22.76           O  
ANISOU  348  O   ALA A  49     3207   2812   2627    203    119     92       O  
ATOM    349  CB  ALA A  49     -14.905  53.594  -9.816  1.00 25.93           C  
ANISOU  349  CB  ALA A  49     3728   3115   3006    192    190     91       C  
ATOM    350  N   ALA A  50     -12.686  51.827  -8.756  1.00 21.92           N  
ANISOU  350  N   ALA A  50     3154   2672   2503    225    160     98       N  
ATOM    351  CA  ALA A  50     -11.409  51.165  -8.827  1.00 20.74           C  
ANISOU  351  CA  ALA A  50     2968   2560   2352    255    152    109       C  
ATOM    352  C   ALA A  50     -11.499  49.667  -8.385  1.00 20.89           C  
ANISOU  352  C   ALA A  50     2945   2607   2384    227    116     95       C  
ATOM    353  O   ALA A  50     -10.939  48.799  -9.045  1.00 17.81           O  
ANISOU  353  O   ALA A  50     2513   2254   1997    238    100     99       O  
ATOM    354  CB  ALA A  50     -10.429  51.888  -7.980  1.00 20.50           C  
ANISOU  354  CB  ALA A  50     2963   2516   2307    283    179    118       C  
ATOM    355  N   ILE A  51     -12.190  49.407  -7.270  1.00 20.26           N  
ANISOU  355  N   ILE A  51     2878   2509   2309    191    108     79       N  
ATOM    356  CA  ILE A  51     -12.486  48.039  -6.818  1.00 19.62           C  
ANISOU  356  CA  ILE A  51     2763   2448   2241    162     78     67       C  
ATOM    357  C   ILE A  51     -13.237  47.206  -7.850  1.00 18.49           C  
ANISOU  357  C   ILE A  51     2591   2324   2111    147     56     63       C  
ATOM    358  O   ILE A  51     -12.869  46.033  -8.079  1.00 17.19           O  
ANISOU  358  O   ILE A  51     2389   2188   1953    145     37     62       O  
ATOM    359  CB  ILE A  51     -13.307  48.022  -5.484  1.00 18.85           C  
ANISOU  359  CB  ILE A  51     2687   2330   2145    125     75     52       C  
ATOM    360  CG1 ILE A  51     -12.480  48.563  -4.338  1.00 20.82           C  
ANISOU  360  CG1 ILE A  51     2960   2566   2384    137     93     54       C  
ATOM    361  CG2 ILE A  51     -13.757  46.615  -5.203  1.00 17.15           C  
ANISOU  361  CG2 ILE A  51     2436   2135   1942    100     46     44       C  
ATOM    362  CD1 ILE A  51     -13.299  48.917  -3.051  1.00 21.57           C  
ANISOU  362  CD1 ILE A  51     3085   2635   2473    101     97     39       C  
ATOM    363  N  AARG A  52     -14.276  47.775  -8.470  0.50 18.30           N  
ANISOU  363  N  AARG A  52     2584   2282   2087    135     59     62       N  
ATOM    364  N  BARG A  52     -14.271  47.791  -8.457  0.50 18.57           N  
ANISOU  364  N  BARG A  52     2619   2315   2121    135     59     62       N  
ATOM    365  CA AARG A  52     -15.045  47.032  -9.475  0.50 18.76           C  
ANISOU  365  CA AARG A  52     2616   2354   2156    122     39     60       C  
ATOM    366  CA BARG A  52     -15.058  47.102  -9.479  0.50 19.23           C  
ANISOU  366  CA BARG A  52     2677   2412   2215    122     41     60       C  
ATOM    367  C  AARG A  52     -14.162  46.679 -10.672  0.50 18.68           C  
ANISOU  367  C  AARG A  52     2577   2374   2145    151     37     70       C  
ATOM    368  C  BARG A  52     -14.175  46.697 -10.662  0.50 18.97           C  
ANISOU  368  C  BARG A  52     2614   2411   2182    151     37     70       C  
ATOM    369  O  AARG A  52     -14.214  45.569 -11.209  0.50 18.33           O  
ANISOU  369  O  AARG A  52     2499   2355   2110    143     18     66       O  
ATOM    370  O  BARG A  52     -14.233  45.574 -11.172  0.50 18.66           O  
ANISOU  370  O  BARG A  52     2541   2396   2151    142     18     66       O  
ATOM    371  CB AARG A  52     -16.258  47.817  -9.985  0.50 18.84           C  
ANISOU  371  CB AARG A  52     2650   2341   2165    106     46     58       C  
ATOM    372  CB BARG A  52     -16.189  48.001  -9.990  0.50 19.59           C  
ANISOU  372  CB BARG A  52     2750   2433   2259    109     50     59       C  
ATOM    373  CG AARG A  52     -17.292  46.948 -10.712  0.50 19.36           C  
ANISOU  373  CG AARG A  52     2691   2420   2243     84     24     53       C  
ATOM    374  CG BARG A  52     -17.058  47.361 -11.044  0.50 21.09           C  
ANISOU  374  CG BARG A  52     2917   2636   2458     96     32     57       C  
ATOM    375  CD AARG A  52     -18.421  47.813 -11.327  0.50 20.66           C  
ANISOU  375  CD AARG A  52     2879   2563   2406     71     32     52       C  
ATOM    376  CD BARG A  52     -18.421  48.058 -11.181  0.50 22.28           C  
ANISOU  376  CD BARG A  52     3092   2762   2608     70     36     52       C  
ATOM    377  NE AARG A  52     -19.281  47.057 -12.237  0.50 20.46           N  
ANISOU  377  NE AARG A  52     2829   2553   2391     58     13     51       N  
ATOM    378  NE BARG A  52     -19.167  47.970  -9.935  0.50 22.37           N  
ANISOU  378  NE BARG A  52     3116   2764   2619     36     31     41       N  
ATOM    379  CZ AARG A  52     -20.351  46.377 -11.848  0.50 22.13           C  
ANISOU  379  CZ AARG A  52     3029   2768   2610     26     -2     44       C  
ATOM    380  CZ BARG A  52     -20.173  47.133  -9.691  0.50 23.86           C  
ANISOU  380  CZ BARG A  52     3285   2965   2815      6     11     35       C  
ATOM    381  NH1AARG A  52     -20.704  46.363 -10.566  0.50 22.92           N  
ANISOU  381  NH1AARG A  52     3140   2861   2706      4     -4     37       N  
ATOM    382  NH1BARG A  52     -20.598  46.306 -10.635  0.50 24.47           N  
ANISOU  382  NH1BARG A  52     3334   3059   2903      7     -4     37       N  
ATOM    383  NH2AARG A  52     -21.080  45.722 -12.739  0.50 25.06           N  
ANISOU  383  NH2AARG A  52     3379   3151   2990     19    -16     45       N  
ATOM    384  NH2BARG A  52     -20.772  47.141  -8.489  0.50 23.35           N  
ANISOU  384  NH2BARG A  52     3230   2894   2745    -22      8     26       N  
ATOM    385  N   GLU A  53     -13.348  47.633 -11.076  1.00 19.59           N  
ANISOU  385  N   GLU A  53     2706   2489   2248    186     58     83       N  
ATOM    386  CA  GLU A  53     -12.456  47.426 -12.195  1.00 20.39           C  
ANISOU  386  CA  GLU A  53     2778   2623   2343    216     57     95       C  
ATOM    387  C   GLU A  53     -11.391  46.354 -11.888  1.00 19.28           C  
ANISOU  387  C   GLU A  53     2602   2520   2203    220     44     93       C  
ATOM    388  O   GLU A  53     -11.087  45.490 -12.726  1.00 15.38           O  
ANISOU  388  O   GLU A  53     2072   2059   1710    220     30     92       O  
ATOM    389  CB  GLU A  53     -11.793  48.754 -12.465  1.00 21.39           C  
ANISOU  389  CB  GLU A  53     2931   2741   2454    256     87    113       C  
ATOM    390  CG  GLU A  53     -10.520  48.584 -13.171  1.00 27.40           C  
ANISOU  390  CG  GLU A  53     3662   3545   3204    292     89    128       C  
ATOM    391  CD  GLU A  53     -10.604  49.089 -14.507  1.00 35.99           C  
ANISOU  391  CD  GLU A  53     4746   4642   4284    315     96    141       C  
ATOM    392  OE1 GLU A  53     -11.473  48.564 -15.262  1.00 43.61           O  
ANISOU  392  OE1 GLU A  53     5698   5611   5260    292     79    132       O  
ATOM    393  OE2 GLU A  53      -9.826  50.031 -14.776  1.00 38.00           O  
ANISOU  393  OE2 GLU A  53     5013   4902   4523    357    121    161       O  
ATOM    394  N   PHE A  54     -10.788  46.443 -10.705  1.00 18.37           N  
ANISOU  394  N   PHE A  54     2497   2398   2085    223     51     92       N  
ATOM    395  CA  PHE A  54      -9.882  45.382 -10.220  1.00 17.68           C  
ANISOU  395  CA  PHE A  54     2378   2341   1998    220     39     88       C  
ATOM    396  C   PHE A  54     -10.513  43.984 -10.371  1.00 15.28           C  
ANISOU  396  C   PHE A  54     2047   2048   1710    186     15     73       C  
ATOM    397  O   PHE A  54      -9.910  43.066 -10.991  1.00 12.83           O  
ANISOU  397  O   PHE A  54     1702   1773   1399    186      5     70       O  
ATOM    398  CB  PHE A  54      -9.540  45.666  -8.746  1.00 18.06           C  
ANISOU  398  CB  PHE A  54     2447   2369   2043    219     49     86       C  
ATOM    399  CG  PHE A  54      -8.612  44.672  -8.104  1.00 22.35           C  
ANISOU  399  CG  PHE A  54     2963   2940   2588    216     40     81       C  
ATOM    400  CD1 PHE A  54      -7.244  44.880  -8.114  1.00 23.17           C  
ANISOU  400  CD1 PHE A  54     3052   3070   2678    247     51     94       C  
ATOM    401  CD2 PHE A  54      -9.122  43.560  -7.461  1.00 23.37           C  
ANISOU  401  CD2 PHE A  54     3081   3066   2731    183     22     67       C  
ATOM    402  CE1 PHE A  54      -6.368  44.009  -7.486  1.00 28.43           C  
ANISOU  402  CE1 PHE A  54     3694   3761   3344    243     44     89       C  
ATOM    403  CE2 PHE A  54      -8.271  42.650  -6.846  1.00 26.77           C  
ANISOU  403  CE2 PHE A  54     3489   3519   3163    179     16     62       C  
ATOM    404  CZ  PHE A  54      -6.881  42.868  -6.841  1.00 28.96           C  
ANISOU  404  CZ  PHE A  54     3752   3823   3426    207     27     73       C  
ATOM    405  N   TYR A  55     -11.710  43.801  -9.827  1.00 13.83           N  
ANISOU  405  N   TYR A  55     1879   1837   1538    157      7     63       N  
ATOM    406  CA  TYR A  55     -12.381  42.508  -9.937  1.00 12.64           C  
ANISOU  406  CA  TYR A  55     1706   1694   1400    128    -11     51       C  
ATOM    407  C   TYR A  55     -12.897  42.119 -11.379  1.00 13.33           C  
ANISOU  407  C   TYR A  55     1776   1794   1492    124    -19     51       C  
ATOM    408  O   TYR A  55     -12.858  40.947 -11.794  1.00 12.41           O  
ANISOU  408  O   TYR A  55     1633   1697   1383    111    -30     44       O  
ATOM    409  CB  TYR A  55     -13.491  42.428  -8.889  1.00 12.68           C  
ANISOU  409  CB  TYR A  55     1731   1672   1414    101    -15     44       C  
ATOM    410  CG  TYR A  55     -12.857  42.217  -7.550  1.00  9.46           C  
ANISOU  410  CG  TYR A  55     1326   1262   1003     99    -13     41       C  
ATOM    411  CD1 TYR A  55     -12.229  41.017  -7.249  1.00 10.84           C  
ANISOU  411  CD1 TYR A  55     1475   1457   1184     94    -21     37       C  
ATOM    412  CD2 TYR A  55     -12.906  43.183  -6.563  1.00 10.23           C  
ANISOU  412  CD2 TYR A  55     1455   1337   1094    101     -1     42       C  
ATOM    413  CE1 TYR A  55     -11.638  40.818  -6.010  1.00 15.88           C  
ANISOU  413  CE1 TYR A  55     2118   2095   1821     93    -18     35       C  
ATOM    414  CE2 TYR A  55     -12.309  42.983  -5.360  1.00 11.19           C  
ANISOU  414  CE2 TYR A  55     1580   1458   1213    100      1     40       C  
ATOM    415  CZ  TYR A  55     -11.699  41.830  -5.071  1.00 11.76           C  
ANISOU  415  CZ  TYR A  55     1625   1550   1290     97     -7     37       C  
ATOM    416  OH  TYR A  55     -11.104  41.675  -3.837  1.00 16.47           O  
ANISOU  416  OH  TYR A  55     2226   2145   1884     97     -3     35       O  
ATOM    417  N   ALA A  56     -13.343  43.114 -12.126  1.00 12.57           N  
ANISOU  417  N   ALA A  56     1696   1687   1392    136    -11     58       N  
ATOM    418  CA  ALA A  56     -13.720  42.889 -13.500  1.00 13.61           C  
ANISOU  418  CA  ALA A  56     1813   1832   1525    137    -17     60       C  
ATOM    419  C   ALA A  56     -12.505  42.363 -14.319  1.00 14.06           C  
ANISOU  419  C   ALA A  56     1837   1931   1573    154    -19     62       C  
ATOM    420  O   ALA A  56     -12.655  41.432 -15.123  1.00 15.91           O  
ANISOU  420  O   ALA A  56     2047   2184   1812    141    -30     56       O  
ATOM    421  CB  ALA A  56     -14.313  44.178 -14.125  1.00 13.29           C  
ANISOU  421  CB  ALA A  56     1798   1771   1479    150     -5     69       C  
ATOM    422  N   ASN A  57     -11.334  42.926 -14.102  1.00 14.95           N  
ANISOU  422  N   ASN A  57     1948   2059   1672    181     -8     72       N  
ATOM    423  CA  ASN A  57     -10.092  42.463 -14.754  1.00 16.08           C  
ANISOU  423  CA  ASN A  57     2058   2249   1803    196     -9     75       C  
ATOM    424  C   ASN A  57      -9.735  41.025 -14.357  1.00 15.46           C  
ANISOU  424  C   ASN A  57     1953   2189   1730    169    -22     60       C  
ATOM    425  O   ASN A  57      -9.454  40.203 -15.220  1.00 14.38           O  
ANISOU  425  O   ASN A  57     1788   2083   1591    160    -29     54       O  
ATOM    426  CB  ASN A  57      -8.967  43.443 -14.465  1.00 16.99           C  
ANISOU  426  CB  ASN A  57     2178   2376   1900    233      7     92       C  
ATOM    427  CG  ASN A  57      -9.070  44.702 -15.333  1.00 20.36           C  
ANISOU  427  CG  ASN A  57     2621   2798   2315    265     22    110       C  
ATOM    428  OD1 ASN A  57      -9.806  44.714 -16.317  1.00 20.64           O  
ANISOU  428  OD1 ASN A  57     2654   2831   2354    259     17    109       O  
ATOM    429  ND2 ASN A  57      -8.326  45.728 -14.988  1.00 24.52           N  
ANISOU  429  ND2 ASN A  57     3164   3324   2829    299     43    127       N  
ATOM    430  N   SER A  58      -9.834  40.701 -13.078  1.00 14.82           N  
ANISOU  430  N   SER A  58     1884   2088   1659    155    -22     54       N  
ATOM    431  CA  SER A  58      -9.637  39.334 -12.639  1.00 14.86           C  
ANISOU  431  CA  SER A  58     1870   2103   1672    130    -31     40       C  
ATOM    432  C   SER A  58     -10.620  38.433 -13.272  1.00 14.27           C  
ANISOU  432  C   SER A  58     1789   2022   1610    104    -41     29       C  
ATOM    433  O   SER A  58     -10.284  37.332 -13.588  1.00 14.18           O  
ANISOU  433  O   SER A  58     1756   2031   1600     88    -44     19       O  
ATOM    434  CB  SER A  58      -9.807  39.240 -11.120  1.00 16.11           C  
ANISOU  434  CB  SER A  58     2046   2235   1838    120    -30     37       C  
ATOM    435  OG  SER A  58      -8.787  40.041 -10.548  1.00 22.28           O  
ANISOU  435  OG  SER A  58     2834   3025   2607    145    -19     46       O  
ATOM    436  N   LEU A  59     -11.877  38.869 -13.400  1.00 12.79           N  
ANISOU  436  N   LEU A  59     1621   1804   1431     99    -43     32       N  
ATOM    437  CA  LEU A  59     -12.943  37.965 -13.842  1.00 11.95           C  
ANISOU  437  CA  LEU A  59     1512   1689   1339     75    -51     24       C  
ATOM    438  C   LEU A  59     -13.073  37.889 -15.369  1.00 13.52           C  
ANISOU  438  C   LEU A  59     1696   1905   1533     78    -53     23       C  
ATOM    439  O   LEU A  59     -13.982  37.255 -15.866  1.00 12.93           O  
ANISOU  439  O   LEU A  59     1620   1823   1469     61    -58     18       O  
ATOM    440  CB  LEU A  59     -14.288  38.438 -13.201  1.00 12.70           C  
ANISOU  440  CB  LEU A  59     1632   1748   1444     67    -53     27       C  
ATOM    441  CG  LEU A  59     -14.456  38.030 -11.736  1.00 14.38           C  
ANISOU  441  CG  LEU A  59     1854   1945   1663     54    -53     24       C  
ATOM    442  CD1 LEU A  59     -15.677  38.746 -11.147  1.00 14.37           C  
ANISOU  442  CD1 LEU A  59     1877   1917   1665     46    -55     28       C  
ATOM    443  CD2 LEU A  59     -14.515  36.540 -11.517  1.00 12.02           C  
ANISOU  443  CD2 LEU A  59     1539   1652   1373     35    -57     15       C  
ATOM    444  N   LYS A  60     -12.125  38.455 -16.114  1.00 13.25           N  
ANISOU  444  N   LYS A  60     1649   1900   1483     99    -49     30       N  
ATOM    445  CA  LYS A  60     -12.084  38.235 -17.590  1.00 14.04           C  
ANISOU  445  CA  LYS A  60     1731   2026   1577     99    -52     28       C  
ATOM    446  C   LYS A  60     -11.938  36.735 -17.875  1.00 13.11           C  
ANISOU  446  C   LYS A  60     1593   1925   1464     71    -56     12       C  
ATOM    447  O   LYS A  60     -12.328  36.255 -18.932  1.00 11.71           O  
ANISOU  447  O   LYS A  60     1405   1757   1286     61    -58      6       O  
ATOM    448  CB  LYS A  60     -10.945  39.047 -18.221  1.00 12.83           C  
ANISOU  448  CB  LYS A  60     1564   1909   1402    129    -46     40       C  
ATOM    449  CG  LYS A  60     -11.181  40.540 -18.168  1.00 17.60           C  
ANISOU  449  CG  LYS A  60     2192   2493   2001    159    -37     57       C  
ATOM    450  CD  LYS A  60     -12.187  41.023 -19.120  1.00 21.28           C  
ANISOU  450  CD  LYS A  60     2669   2943   2470    161    -37     62       C  
ATOM    451  CE  LYS A  60     -12.242  42.593 -19.005  1.00 26.82           C  
ANISOU  451  CE  LYS A  60     3398   3625   3164    192    -23     79       C  
ATOM    452  NZ  LYS A  60     -13.456  43.094 -19.634  1.00 27.46           N  
ANISOU  452  NZ  LYS A  60     3499   3680   3254    188    -22     82       N  
ATOM    453  N   LEU A  61     -11.349  35.969 -16.944  1.00 12.42           N  
ANISOU  453  N   LEU A  61     1499   1841   1378     58    -54      3       N  
ATOM    454  CA  LEU A  61     -11.256  34.486 -17.126  1.00 10.71           C  
ANISOU  454  CA  LEU A  61     1268   1632   1166     29    -53    -13       C  
ATOM    455  C   LEU A  61     -12.087  33.880 -15.975  1.00 10.54           C  
ANISOU  455  C   LEU A  61     1266   1574   1164     14    -52    -15       C  
ATOM    456  O   LEU A  61     -11.992  34.386 -14.890  1.00 11.89           O  
ANISOU  456  O   LEU A  61     1449   1730   1337     24    -52     -9       O  
ATOM    457  CB  LEU A  61      -9.840  34.007 -16.992  1.00 10.79           C  
ANISOU  457  CB  LEU A  61     1256   1681   1162     23    -49    -20       C  
ATOM    458  CG  LEU A  61      -8.842  34.465 -18.070  1.00 12.10           C  
ANISOU  458  CG  LEU A  61     1395   1896   1303     36    -50    -17       C  
ATOM    459  CD1 LEU A  61      -7.457  33.886 -17.825  1.00 13.84           C  
ANISOU  459  CD1 LEU A  61     1591   2159   1509     26    -47    -26       C  
ATOM    460  CD2 LEU A  61      -9.432  34.102 -19.483  1.00 10.19           C  
ANISOU  460  CD2 LEU A  61     1146   1663   1060     24    -53    -24       C  
ATOM    461  N   PRO A  62     -12.834  32.792 -16.197  1.00 11.53           N  
ANISOU  461  N   PRO A  62     1394   1685   1301     -6    -49    -24       N  
ATOM    462  CA  PRO A  62     -13.613  32.143 -15.117  1.00 10.22           C  
ANISOU  462  CA  PRO A  62     1243   1487   1151    -17    -46    -24       C  
ATOM    463  C   PRO A  62     -12.632  31.576 -14.072  1.00 10.08           C  
ANISOU  463  C   PRO A  62     1221   1475   1131    -24    -40    -30       C  
ATOM    464  O   PRO A  62     -11.678  30.858 -14.412  1.00 10.82           O  
ANISOU  464  O   PRO A  62     1299   1593   1217    -37    -34    -42       O  
ATOM    465  CB  PRO A  62     -14.370  31.021 -15.848  1.00 11.19           C  
ANISOU  465  CB  PRO A  62     1366   1601   1283    -36    -40    -31       C  
ATOM    466  CG  PRO A  62     -14.493  31.573 -17.270  1.00 10.96           C  
ANISOU  466  CG  PRO A  62     1329   1588   1245    -30    -45    -31       C  
ATOM    467  CD  PRO A  62     -13.127  32.151 -17.502  1.00 11.43           C  
ANISOU  467  CD  PRO A  62     1372   1683   1287    -20    -47    -33       C  
ATOM    468  N   LEU A  63     -12.906  31.900 -12.811  1.00  7.99           N  
ANISOU  468  N   LEU A  63      971   1191    873    -17    -41    -22       N  
ATOM    469  CA  LEU A  63     -12.016  31.526 -11.681  1.00  8.53           C  
ANISOU  469  CA  LEU A  63     1037   1263    940    -19    -36    -25       C  
ATOM    470  C   LEU A  63     -12.637  30.413 -10.903  1.00  7.53           C  
ANISOU  470  C   LEU A  63      920   1114    827    -34    -29    -27       C  
ATOM    471  O   LEU A  63     -13.807  30.475 -10.604  1.00  8.78           O  
ANISOU  471  O   LEU A  63     1090   1250    994    -32    -31    -19       O  
ATOM    472  CB  LEU A  63     -11.851  32.718 -10.752  1.00  7.85           C  
ANISOU  472  CB  LEU A  63      962   1171    850      0    -42    -14       C  
ATOM    473  CG  LEU A  63     -11.202  33.942 -11.386  1.00 11.17           C  
ANISOU  473  CG  LEU A  63     1377   1610   1255     20    -45     -8       C  
ATOM    474  CD1 LEU A  63     -11.022  35.142 -10.329  1.00 11.64           C  
ANISOU  474  CD1 LEU A  63     1454   1657   1310     39    -45      2       C  
ATOM    475  CD2 LEU A  63      -9.885  33.571 -12.096  1.00 10.10           C  
ANISOU  475  CD2 LEU A  63     1216   1514   1106     18    -41    -16       C  
ATOM    476  N   ALA A  64     -11.843  29.418 -10.487  1.00  7.27           N  
ANISOU  476  N   ALA A  64      881   1088    794    -48    -18    -37       N  
ATOM    477  CA  ALA A  64     -12.256  28.337  -9.586  1.00  7.78           C  
ANISOU  477  CA  ALA A  64      954   1130    869    -58     -6    -37       C  
ATOM    478  C   ALA A  64     -11.510  28.656  -8.278  1.00  8.27           C  
ANISOU  478  C   ALA A  64     1019   1195    928    -51     -7    -34       C  
ATOM    479  O   ALA A  64     -10.239  28.634  -8.233  1.00  8.13           O  
ANISOU  479  O   ALA A  64      988   1198    900    -54     -5    -42       O  
ATOM    480  CB  ALA A  64     -11.858  26.966 -10.109  1.00  7.60           C  
ANISOU  480  CB  ALA A  64      927   1111    847    -81     10    -52       C  
ATOM    481  N   VAL A  65     -12.265  28.893  -7.227  1.00  8.17           N  
ANISOU  481  N   VAL A  65     1020   1162    922    -42    -11    -22       N  
ATOM    482  CA  VAL A  65     -11.704  29.372  -5.949  1.00  9.47           C  
ANISOU  482  CA  VAL A  65     1188   1325   1082    -34    -13    -18       C  
ATOM    483  C   VAL A  65     -12.136  28.461  -4.843  1.00  9.62           C  
ANISOU  483  C   VAL A  65     1217   1328   1110    -39     -4    -14       C  
ATOM    484  O   VAL A  65     -13.281  28.052  -4.788  1.00  9.44           O  
ANISOU  484  O   VAL A  65     1201   1290   1095    -40     -2     -6       O  
ATOM    485  CB  VAL A  65     -12.111  30.840  -5.658  1.00  9.11           C  
ANISOU  485  CB  VAL A  65     1153   1277   1032    -17    -26     -8       C  
ATOM    486  CG1 VAL A  65     -11.378  31.422  -4.416  1.00  9.65           C  
ANISOU  486  CG1 VAL A  65     1226   1346   1093     -8    -27     -5       C  
ATOM    487  CG2 VAL A  65     -11.791  31.741  -6.889  1.00 11.66           C  
ANISOU  487  CG2 VAL A  65     1468   1614   1345     -9    -32    -10       C  
ATOM    488  N   GLU A  66     -11.240  28.164  -3.910  1.00 11.63           N  
ANISOU  488  N   GLU A  66     1469   1585   1361    -40      2    -17       N  
ATOM    489  CA  GLU A  66     -11.575  27.188  -2.845  1.00 13.14           C  
ANISOU  489  CA  GLU A  66     1670   1761   1561    -44     13    -12       C  
ATOM    490  C   GLU A  66     -10.863  27.645  -1.585  1.00 11.87           C  
ANISOU  490  C   GLU A  66     1511   1604   1395    -37     11     -9       C  
ATOM    491  O   GLU A  66      -9.731  27.924  -1.648  1.00 10.46           O  
ANISOU  491  O   GLU A  66     1324   1440   1209    -37     11    -17       O  
ATOM    492  CB  GLU A  66     -11.072  25.791  -3.291  1.00 16.13           C  
ANISOU  492  CB  GLU A  66     2044   2138   1944    -61     34    -23       C  
ATOM    493  CG  GLU A  66     -10.632  24.917  -2.216  1.00 22.36           C  
ANISOU  493  CG  GLU A  66     2839   2920   2737    -66     49    -23       C  
ATOM    494  CD  GLU A  66     -10.532  23.472  -2.617  1.00 32.51           C  
ANISOU  494  CD  GLU A  66     4129   4194   4028    -84     74    -32       C  
ATOM    495  OE1 GLU A  66      -9.652  23.133  -3.445  1.00 31.77           O  
ANISOU  495  OE1 GLU A  66     4026   4115   3929   -102     81    -50       O  
ATOM    496  OE2 GLU A  66     -11.305  22.677  -2.017  1.00 38.63           O  
ANISOU  496  OE2 GLU A  66     4916   4947   4811    -79     88    -21       O  
ATOM    497  N   LEU A  67     -11.532  27.770  -0.451  1.00 10.86           N  
ANISOU  497  N   LEU A  67     1393   1464   1268    -30      8      2       N  
ATOM    498  CA  LEU A  67     -10.836  28.009   0.808  1.00 11.36           C  
ANISOU  498  CA  LEU A  67     1459   1528   1326    -25      9      3       C  
ATOM    499  C   LEU A  67     -10.146  26.713   1.141  1.00 11.49           C  
ANISOU  499  C   LEU A  67     1474   1544   1348    -34     27     -1       C  
ATOM    500  O   LEU A  67     -10.801  25.689   1.095  1.00 12.95           O  
ANISOU  500  O   LEU A  67     1662   1716   1541    -39     39      1       O  
ATOM    501  CB  LEU A  67     -11.853  28.203   1.945  1.00 12.67           C  
ANISOU  501  CB  LEU A  67     1636   1684   1491    -19      4     17       C  
ATOM    502  CG  LEU A  67     -12.540  29.511   2.097  1.00 12.16           C  
ANISOU  502  CG  LEU A  67     1579   1620   1419    -13    -10     23       C  
ATOM    503  CD1 LEU A  67     -13.531  29.506   3.355  1.00 13.60           C  
ANISOU  503  CD1 LEU A  67     1769   1799   1597    -12    -13     36       C  
ATOM    504  CD2 LEU A  67     -11.507  30.630   2.210  1.00 11.17           C  
ANISOU  504  CD2 LEU A  67     1457   1501   1284     -6    -15     16       C  
ATOM    505  N   THR A  68      -8.871  26.722   1.508  1.00  8.55           N  
ANISOU  505  N   THR A  68     1096   1183    970    -36     31     -9       N  
ATOM    506  CA  THR A  68      -8.170  25.459   1.684  1.00  8.91           C  
ANISOU  506  CA  THR A  68     1138   1227   1019    -50     51    -18       C  
ATOM    507  C   THR A  68      -8.001  25.109   3.175  1.00  9.27           C  
ANISOU  507  C   THR A  68     1191   1263   1066    -45     59    -10       C  
ATOM    508  O   THR A  68      -7.545  24.029   3.487  1.00  9.20           O  
ANISOU  508  O   THR A  68     1184   1248   1060    -55     77    -15       O  
ATOM    509  CB  THR A  68      -6.779  25.496   0.989  1.00  8.20           C  
ANISOU  509  CB  THR A  68     1031   1161    920    -60     53    -33       C  
ATOM    510  OG1 THR A  68      -6.149  26.722   1.339  1.00  9.13           O  
ANISOU  510  OG1 THR A  68     1144   1294   1028    -45     40    -30       O  
ATOM    511  CG2 THR A  68      -6.957  25.491  -0.557  1.00  7.49           C  
ANISOU  511  CG2 THR A  68      933   1082    830    -69     51    -42       C  
ATOM    512  N   GLN A  69      -8.381  26.022   4.042  1.00  7.92           N  
ANISOU  512  N   GLN A  69     1027   1090    890    -30     45      0       N  
ATOM    513  CA  GLN A  69      -8.448  25.803   5.511  1.00  8.56           C  
ANISOU  513  CA  GLN A  69     1116   1163    970    -24     50      9       C  
ATOM    514  C   GLN A  69      -9.504  26.686   6.097  1.00 10.17           C  
ANISOU  514  C   GLN A  69     1328   1364   1169    -13     35     21       C  
ATOM    515  O   GLN A  69     -10.034  27.535   5.435  1.00 10.41           O  
ANISOU  515  O   GLN A  69     1360   1398   1198    -11     22     22       O  
ATOM    516  CB  GLN A  69      -7.121  26.159   6.171  1.00  7.61           C  
ANISOU  516  CB  GLN A  69      992   1054    843    -22     51      3       C  
ATOM    517  CG  GLN A  69      -5.947  25.340   5.693  1.00  7.18           C  
ANISOU  517  CG  GLN A  69      927   1010    790    -36     66    -10       C  
ATOM    518  CD  GLN A  69      -4.586  25.727   6.452  1.00  9.79           C  
ANISOU  518  CD  GLN A  69     1251   1356   1111    -32     67    -14       C  
ATOM    519  OE1 GLN A  69      -4.503  26.765   7.092  1.00  9.19           O  
ANISOU  519  OE1 GLN A  69     1180   1282   1028    -17     56     -8       O  
ATOM    520  NE2 GLN A  69      -3.599  24.834   6.409  1.00 11.81           N  
ANISOU  520  NE2 GLN A  69     1499   1621   1368    -46     82    -25       N  
ATOM    521  N   GLU A  70      -9.741  26.512   7.398  1.00 10.32           N  
ANISOU  521  N   GLU A  70     1354   1379   1186     -8     38     31       N  
ATOM    522  CA  GLU A  70     -10.654  27.332   8.176  1.00 11.06           C  
ANISOU  522  CA  GLU A  70     1456   1475   1272     -2     24     42       C  
ATOM    523  C   GLU A  70     -10.184  28.803   8.172  1.00  9.54           C  
ANISOU  523  C   GLU A  70     1268   1287   1068      0     11     35       C  
ATOM    524  O   GLU A  70      -8.968  29.107   8.071  1.00  8.94           O  
ANISOU  524  O   GLU A  70     1189   1215    990      2     14     26       O  
ATOM    525  CB  GLU A  70     -10.648  26.790   9.616  1.00 10.70           C  
ANISOU  525  CB  GLU A  70     1414   1428   1222      2     32     52       C  
ATOM    526  CG  GLU A  70      -9.259  26.896  10.341  1.00 12.15           C  
ANISOU  526  CG  GLU A  70     1599   1613   1403      4     38     44       C  
ATOM    527  CD  GLU A  70      -9.185  25.948  11.544  1.00 12.13           C  
ANISOU  527  CD  GLU A  70     1599   1607   1400      7     52     53       C  
ATOM    528  OE1 GLU A  70      -9.079  24.731  11.346  1.00 15.79           O  
ANISOU  528  OE1 GLU A  70     2061   2064   1875      5     70     55       O  
ATOM    529  OE2 GLU A  70      -9.263  26.417  12.683  1.00 12.46           O  
ANISOU  529  OE2 GLU A  70     1647   1654   1433     12     47     59       O  
ATOM    530  N   VAL A  71     -11.134  29.704   8.250  1.00  7.55           N  
ANISOU  530  N   VAL A  71     1023   1036    809      0      0     40       N  
ATOM    531  CA  VAL A  71     -10.859  31.109   8.308  1.00  9.25           C  
ANISOU  531  CA  VAL A  71     1249   1252   1013      1     -9     34       C  
ATOM    532  C   VAL A  71     -10.393  31.461   9.723  1.00  9.69           C  
ANISOU  532  C   VAL A  71     1315   1308   1059      4     -6     35       C  
ATOM    533  O   VAL A  71     -10.867  30.823  10.691  1.00 11.29           O  
ANISOU  533  O   VAL A  71     1516   1512   1259      2     -4     44       O  
ATOM    534  CB  VAL A  71     -12.143  31.897   7.954  1.00  7.67           C  
ANISOU  534  CB  VAL A  71     1055   1051    807     -4    -20     38       C  
ATOM    535  CG1 VAL A  71     -11.968  33.426   8.179  1.00  7.56           C  
ANISOU  535  CG1 VAL A  71     1059   1033    780     -4    -24     32       C  
ATOM    536  CG2 VAL A  71     -12.615  31.594   6.487  1.00  9.13           C  
ANISOU  536  CG2 VAL A  71     1231   1235   1002     -6    -22     37       C  
ATOM    537  N   ARG A  72      -9.480  32.432   9.843  1.00  9.17           N  
ANISOU  537  N   ARG A  72     1257   1239    985     11     -5     29       N  
ATOM    538  CA  ARG A  72      -9.004  32.988  11.122  1.00  9.88           C  
ANISOU  538  CA  ARG A  72     1361   1328   1064     14     -2     29       C  
ATOM    539  C   ARG A  72      -9.624  34.367  11.255  1.00 12.00           C  
ANISOU  539  C   ARG A  72     1650   1590   1319      9     -7     27       C  
ATOM    540  O   ARG A  72      -9.236  35.293  10.527  1.00 14.57           O  
ANISOU  540  O   ARG A  72     1983   1910   1641     16     -6     22       O  
ATOM    541  CB  ARG A  72      -7.439  33.076  11.203  1.00 10.16           C  
ANISOU  541  CB  ARG A  72     1394   1366   1099     27      7     24       C  
ATOM    542  CG  ARG A  72      -6.760  31.758  11.502  1.00  9.36           C  
ANISOU  542  CG  ARG A  72     1277   1270   1006     27     15     25       C  
ATOM    543  CD  ARG A  72      -6.916  30.691  10.371  1.00  9.39           C  
ANISOU  543  CD  ARG A  72     1264   1278   1024     20     17     23       C  
ATOM    544  NE  ARG A  72      -5.868  29.684  10.502  1.00  9.61           N  
ANISOU  544  NE  ARG A  72     1280   1312   1058     19     29     19       N  
ATOM    545  CZ  ARG A  72      -5.513  28.815   9.565  1.00  9.59           C  
ANISOU  545  CZ  ARG A  72     1263   1315   1064     11     36     13       C  
ATOM    546  NH1 ARG A  72      -6.167  28.741   8.409  1.00  6.55           N  
ANISOU  546  NH1 ARG A  72      874    929    684      6     31     11       N  
ATOM    547  NH2 ARG A  72      -4.511  27.991   9.809  1.00  8.45           N  
ANISOU  547  NH2 ARG A  72     1111   1178    923      7     48      8       N  
ATOM    548  N   ALA A  73     -10.546  34.524  12.210  1.00 11.28           N  
ANISOU  548  N   ALA A  73     1567   1501   1218     -1    -12     30       N  
ATOM    549  CA  ALA A  73     -11.313  35.769  12.371  1.00 12.64           C  
ANISOU  549  CA  ALA A  73     1759   1667   1374    -14    -16     26       C  
ATOM    550  C   ALA A  73     -11.178  36.256  13.806  1.00 14.11           C  
ANISOU  550  C   ALA A  73     1962   1854   1544    -20    -12     24       C  
ATOM    551  O   ALA A  73     -11.505  35.500  14.757  1.00 14.35           O  
ANISOU  551  O   ALA A  73     1983   1895   1571    -24    -15     30       O  
ATOM    552  CB  ALA A  73     -12.753  35.519  12.013  1.00 11.21           C  
ANISOU  552  CB  ALA A  73     1569   1495   1192    -28    -27     31       C  
ATOM    553  N   VAL A  74     -10.713  37.481  13.984  1.00 14.93           N  
ANISOU  553  N   VAL A  74     2090   1944   1636    -18     -4     16       N  
ATOM    554  CA  VAL A  74     -10.446  38.005  15.353  1.00 17.35           C  
ANISOU  554  CA  VAL A  74     2417   2248   1927    -24      2     12       C  
ATOM    555  C   VAL A  74     -10.521  39.524  15.263  1.00 18.23           C  
ANISOU  555  C   VAL A  74     2561   2341   2023    -31     11      2       C  
ATOM    556  O   VAL A  74     -10.239  40.096  14.189  1.00 19.39           O  
ANISOU  556  O   VAL A  74     2714   2475   2175    -20     17      1       O  
ATOM    557  CB  VAL A  74      -9.039  37.518  15.854  1.00 16.84           C  
ANISOU  557  CB  VAL A  74     2347   2182   1868     -3     11     15       C  
ATOM    558  CG1 VAL A  74      -7.940  37.984  14.924  1.00 20.14           C  
ANISOU  558  CG1 VAL A  74     2767   2590   2293     17     21     13       C  
ATOM    559  CG2 VAL A  74      -8.694  37.997  17.289  1.00 20.62           C  
ANISOU  559  CG2 VAL A  74     2846   2657   2331     -6     19     11       C  
ATOM    560  N   ALA A  75     -10.905  40.197  16.351  1.00 17.92           N  
ANISOU  560  N   ALA A  75     2544   2300   1964    -49     16     -3       N  
ATOM    561  CA  ALA A  75     -10.940  41.614  16.360  1.00 17.16           C  
ANISOU  561  CA  ALA A  75     2484   2182   1852    -58     30    -14       C  
ATOM    562  C   ALA A  75     -11.763  42.057  15.130  1.00 17.42           C  
ANISOU  562  C   ALA A  75     2519   2211   1889    -67     25    -16       C  
ATOM    563  O   ALA A  75     -12.932  41.610  14.951  1.00 18.05           O  
ANISOU  563  O   ALA A  75     2581   2308   1968    -87     10    -14       O  
ATOM    564  CB  ALA A  75      -9.482  42.225  16.387  1.00 17.94           C  
ANISOU  564  CB  ALA A  75     2603   2261   1952    -29     50    -14       C  
ATOM    565  N   ASN A  76     -11.220  42.946  14.324  1.00 16.24           N  
ANISOU  565  N   ASN A  76     2389   2039   1741    -52     40    -18       N  
ATOM    566  CA  ASN A  76     -11.935  43.417  13.138  1.00 16.64           C  
ANISOU  566  CA  ASN A  76     2443   2084   1795    -58     38    -20       C  
ATOM    567  C   ASN A  76     -11.265  42.923  11.835  1.00 15.55           C  
ANISOU  567  C   ASN A  76     2282   1948   1678    -28     35    -10       C  
ATOM    568  O   ASN A  76     -11.293  43.623  10.826  1.00 16.86           O  
ANISOU  568  O   ASN A  76     2459   2102   1845    -21     43    -10       O  
ATOM    569  CB  ASN A  76     -12.018  44.924  13.175  1.00 17.05           C  
ANISOU  569  CB  ASN A  76     2539   2108   1830    -67     60    -30       C  
ATOM    570  CG  ASN A  76     -13.085  45.416  14.183  1.00 18.24           C  
ANISOU  570  CG  ASN A  76     2710   2262   1958   -109     60    -43       C  
ATOM    571  OD1 ASN A  76     -14.230  44.986  14.163  1.00 19.36           O  
ANISOU  571  OD1 ASN A  76     2834   2425   2097   -135     42    -44       O  
ATOM    572  ND2 ASN A  76     -12.646  46.204  15.145  1.00 17.80           N  
ANISOU  572  ND2 ASN A  76     2688   2189   1884   -115     79    -51       N  
ATOM    573  N  AGLU A  77     -10.669  41.729  11.900  0.50 15.05           N  
ANISOU  573  N  AGLU A  77     2187   1901   1628    -14     26     -3       N  
ATOM    574  N  BGLU A  77     -10.680  41.734  11.858  0.50 13.93           N  
ANISOU  574  N  BGLU A  77     2045   1759   1486    -14     26     -3       N  
ATOM    575  CA AGLU A  77      -9.839  41.185  10.827  0.50 15.11           C  
ANISOU  575  CA AGLU A  77     2172   1915   1652     11     25      4       C  
ATOM    576  CA BGLU A  77      -9.975  41.254  10.684  0.50 13.25           C  
ANISOU  576  CA BGLU A  77     1937   1679   1417      9     24      3       C  
ATOM    577  C  AGLU A  77     -10.143  39.718  10.546  0.50 13.59           C  
ANISOU  577  C  AGLU A  77     1944   1743   1475      7      8      8       C  
ATOM    578  C  BGLU A  77     -10.096  39.750  10.537  0.50 12.43           C  
ANISOU  578  C  BGLU A  77     1797   1596   1328      8      9      8       C  
ATOM    579  O  AGLU A  77     -10.533  38.972  11.453  0.50 13.70           O  
ANISOU  579  O  AGLU A  77     1949   1767   1488     -4      1     10       O  
ATOM    580  O  BGLU A  77     -10.324  39.027  11.515  0.50 12.57           O  
ANISOU  580  O  BGLU A  77     1807   1623   1345     -1      3     10       O  
ATOM    581  CB AGLU A  77      -8.365  41.251  11.231  0.50 15.40           C  
ANISOU  581  CB AGLU A  77     2210   1951   1687     36     38      7       C  
ATOM    582  CB BGLU A  77      -8.504  41.639  10.785  0.50 12.08           C  
ANISOU  582  CB BGLU A  77     1796   1525   1266     38     40      7       C  
ATOM    583  CG AGLU A  77      -7.668  42.568  11.098  0.50 16.20           C  
ANISOU  583  CG AGLU A  77     2342   2033   1777     55     59      8       C  
ATOM    584  CG BGLU A  77      -7.847  41.009  12.055  0.50 10.27           C  
ANISOU  584  CG BGLU A  77     1562   1304   1036     40     41      8       C  
ATOM    585  CD AGLU A  77      -6.402  42.565  11.952  0.50 16.20           C  
ANISOU  585  CD AGLU A  77     2345   2035   1773     75     72     11       C  
ATOM    586  CD BGLU A  77      -6.405  41.471  12.247  0.50 12.38           C  
ANISOU  586  CD BGLU A  77     1836   1567   1298     68     58     12       C  
ATOM    587  OE1AGLU A  77      -6.477  42.959  13.134  0.50 15.98           O  
ANISOU  587  OE1AGLU A  77     2341   1997   1734     65     79      6       O  
ATOM    588  OE1BGLU A  77      -5.644  41.508  11.278  0.50 13.84           O  
ANISOU  588  OE1BGLU A  77     2009   1760   1489     91     63     18       O  
ATOM    589  OE2AGLU A  77      -5.372  42.086  11.464  0.50 17.39           O  
ANISOU  589  OE2AGLU A  77     2474   2202   1932     98     72     19       O  
ATOM    590  OE2BGLU A  77      -6.036  41.838  13.361  0.50 15.23           O  
ANISOU  590  OE2BGLU A  77     2216   1920   1648     69     69     10       O  
ATOM    591  N   ALA A  78      -9.909  39.286   9.304  1.00 11.98           N  
ANISOU  591  N   ALA A  78     1720   1546   1284     18      4     12       N  
ATOM    592  CA  ALA A  78      -9.925  37.861   8.993  1.00 11.01           C  
ANISOU  592  CA  ALA A  78     1567   1438   1176     17     -4     15       C  
ATOM    593  C   ALA A  78      -8.804  37.533   8.024  1.00 11.11           C  
ANISOU  593  C   ALA A  78     1563   1460   1198     36      0     17       C  
ATOM    594  O   ALA A  78      -8.507  38.327   7.097  1.00 12.97           O  
ANISOU  594  O   ALA A  78     1803   1692   1430     49      4     17       O  
ATOM    595  CB  ALA A  78     -11.256  37.438   8.396  1.00 10.00           C  
ANISOU  595  CB  ALA A  78     1429   1315   1055      1    -16     17       C  
ATOM    596  N   ALA A  79      -8.154  36.382   8.207  1.00 11.36           N  
ANISOU  596  N   ALA A  79     1573   1504   1239     39      0     18       N  
ATOM    597  CA  ALA A  79      -7.139  35.955   7.256  1.00 10.12           C  
ANISOU  597  CA  ALA A  79     1397   1361   1088     51      2     17       C  
ATOM    598  C   ALA A  79      -7.557  34.557   6.789  1.00 10.50           C  
ANISOU  598  C   ALA A  79     1422   1416   1149     38     -2     16       C  
ATOM    599  O   ALA A  79      -8.166  33.791   7.533  1.00  9.40           O  
ANISOU  599  O   ALA A  79     1282   1273   1014     27     -4     18       O  
ATOM    600  CB  ALA A  79      -5.784  35.947   7.883  1.00 12.75           C  
ANISOU  600  CB  ALA A  79     1726   1702   1416     65     12     18       C  
ATOM    601  N   PHE A  80      -7.232  34.233   5.537  1.00 10.72           N  
ANISOU  601  N   PHE A  80     1434   1455   1182     40     -3     13       N  
ATOM    602  CA  PHE A  80      -7.697  32.971   4.955  1.00  9.29           C  
ANISOU  602  CA  PHE A  80     1237   1278   1013     27     -5     11       C  
ATOM    603  C   PHE A  80      -6.738  32.547   3.853  1.00  9.42           C  
ANISOU  603  C   PHE A  80     1233   1313   1031     29     -1      5       C  
ATOM    604  O   PHE A  80      -6.159  33.398   3.158  1.00  9.29           O  
ANISOU  604  O   PHE A  80     1214   1307   1007     41     -1      6       O  
ATOM    605  CB  PHE A  80      -9.178  33.027   4.526  1.00  9.70           C  
ANISOU  605  CB  PHE A  80     1295   1319   1070     18    -13     14       C  
ATOM    606  CG  PHE A  80      -9.528  34.071   3.513  1.00  9.53           C  
ANISOU  606  CG  PHE A  80     1279   1296   1044     23    -18     14       C  
ATOM    607  CD1 PHE A  80      -9.806  35.381   3.877  1.00  8.02           C  
ANISOU  607  CD1 PHE A  80     1108   1094    842     28    -19     16       C  
ATOM    608  CD2 PHE A  80      -9.628  33.743   2.170  1.00  9.92           C  
ANISOU  608  CD2 PHE A  80     1315   1353   1100     21    -20     11       C  
ATOM    609  CE1 PHE A  80     -10.178  36.381   2.937  1.00  9.81           C  
ANISOU  609  CE1 PHE A  80     1344   1317   1065     33    -21     17       C  
ATOM    610  CE2 PHE A  80      -9.922  34.723   1.225  1.00  7.35           C  
ANISOU  610  CE2 PHE A  80      995   1026    769     28    -24     12       C  
ATOM    611  CZ  PHE A  80     -10.206  36.054   1.611  1.00  9.46           C  
ANISOU  611  CZ  PHE A  80     1284   1281   1027     34    -24     16       C  
ATOM    612  N   ALA A  81      -6.478  31.245   3.839  1.00  8.49           N  
ANISOU  612  N   ALA A  81     1103   1201    922     16      4      0       N  
ATOM    613  CA  ALA A  81      -5.727  30.544   2.818  1.00  8.73           C  
ANISOU  613  CA  ALA A  81     1113   1250    953      9     10     -7       C  
ATOM    614  C   ALA A  81      -6.676  29.968   1.756  1.00  8.55           C  
ANISOU  614  C   ALA A  81     1087   1221    939     -2      7    -10       C  
ATOM    615  O   ALA A  81      -7.731  29.401   2.064  1.00  8.99           O  
ANISOU  615  O   ALA A  81     1151   1258   1003     -9      8     -6       O  
ATOM    616  CB  ALA A  81      -4.867  29.412   3.486  1.00  6.34           C  
ANISOU  616  CB  ALA A  81      802    954    653     -1     22    -13       C  
ATOM    617  N   PHE A  82      -6.296  30.034   0.496  1.00  8.30           N  
ANISOU  617  N   PHE A  82     1042   1207    904     -4      6    -16       N  
ATOM    618  CA  PHE A  82      -7.190  29.630  -0.550  1.00  6.52           C  
ANISOU  618  CA  PHE A  82      815    976    686    -14      4    -19       C  
ATOM    619  C   PHE A  82      -6.405  29.405  -1.816  1.00  7.54           C  
ANISOU  619  C   PHE A  82      924   1131    808    -21      6    -29       C  
ATOM    620  O   PHE A  82      -5.169  29.673  -1.881  1.00  7.97           O  
ANISOU  620  O   PHE A  82      964   1212    851    -17      8    -32       O  
ATOM    621  CB  PHE A  82      -8.332  30.684  -0.739  1.00  6.68           C  
ANISOU  621  CB  PHE A  82      849    982    707     -3     -7     -9       C  
ATOM    622  CG  PHE A  82      -7.890  32.028  -1.349  1.00 10.14           C  
ANISOU  622  CG  PHE A  82     1286   1432   1133     12    -13     -6       C  
ATOM    623  CD1 PHE A  82      -7.215  32.962  -0.601  1.00  9.01           C  
ANISOU  623  CD1 PHE A  82     1150   1292    981     28    -12     -1       C  
ATOM    624  CD2 PHE A  82      -8.169  32.369  -2.690  1.00 14.21           C  
ANISOU  624  CD2 PHE A  82     1795   1956   1647     14    -18     -7       C  
ATOM    625  CE1 PHE A  82      -6.840  34.201  -1.070  1.00 12.02           C  
ANISOU  625  CE1 PHE A  82     1535   1681   1351     47    -13      3       C  
ATOM    626  CE2 PHE A  82      -7.739  33.592  -3.214  1.00 13.51           C  
ANISOU  626  CE2 PHE A  82     1707   1878   1547     33    -21     -2       C  
ATOM    627  CZ  PHE A  82      -7.096  34.547  -2.406  1.00 12.92           C  
ANISOU  627  CZ  PHE A  82     1643   1803   1463     51    -17      3       C  
ATOM    628  N   THR A  83      -7.070  28.857  -2.814  1.00  8.60           N  
ANISOU  628  N   THR A  83     1056   1261    948    -33      7    -33       N  
ATOM    629  CA  THR A  83      -6.477  28.774  -4.155  1.00  9.07           C  
ANISOU  629  CA  THR A  83     1097   1348    999    -41      8    -43       C  
ATOM    630  C   THR A  83      -7.401  29.450  -5.139  1.00  8.77           C  
ANISOU  630  C   THR A  83     1063   1305    963    -33     -2    -38       C  
ATOM    631  O   THR A  83      -8.607  29.423  -4.927  1.00  9.85           O  
ANISOU  631  O   THR A  83     1215   1415   1110    -32     -4    -31       O  
ATOM    632  CB  THR A  83      -6.235  27.340  -4.665  1.00 10.07           C  
ANISOU  632  CB  THR A  83     1216   1479   1129    -69     22    -58       C  
ATOM    633  OG1 THR A  83      -7.412  26.522  -4.543  1.00 10.65           O  
ANISOU  633  OG1 THR A  83     1306   1521   1217    -77     30    -57       O  
ATOM    634  CG2 THR A  83      -5.024  26.679  -3.868  1.00 10.28           C  
ANISOU  634  CG2 THR A  83     1234   1519   1150    -81     34    -67       C  
ATOM    635  N   VAL A  84      -6.829  30.002  -6.202  1.00  9.10           N  
ANISOU  635  N   VAL A  84     1089   1374    993    -28     -6    -40       N  
ATOM    636  CA  VAL A  84      -7.603  30.537  -7.335  1.00  9.57           C  
ANISOU  636  CA  VAL A  84     1150   1432   1052    -22    -14    -37       C  
ATOM    637  C   VAL A  84      -6.949  29.936  -8.584  1.00 10.33           C  
ANISOU  637  C   VAL A  84     1224   1560   1139    -38    -10    -49       C  
ATOM    638  O   VAL A  84      -5.733  30.005  -8.724  1.00 10.55           O  
ANISOU  638  O   VAL A  84     1232   1622   1152    -38     -8    -53       O  
ATOM    639  CB  VAL A  84      -7.582  32.030  -7.366  1.00  8.80           C  
ANISOU  639  CB  VAL A  84     1058   1337    947      4    -22    -24       C  
ATOM    640  CG1 VAL A  84      -6.137  32.605  -7.276  1.00 14.83           C  
ANISOU  640  CG1 VAL A  84     1806   2134   1693     19    -20    -21       C  
ATOM    641  CG2 VAL A  84      -8.311  32.616  -8.645  1.00 11.08           C  
ANISOU  641  CG2 VAL A  84     1347   1626   1234     10    -29    -20       C  
ATOM    642  N  ASER A  85      -7.771  29.338  -9.450  0.50  9.87           N  
ANISOU  642  N  ASER A  85     1169   1492   1088    -52     -8    -55       N  
ATOM    643  N  BSER A  85      -7.721  29.258  -9.431  0.50  9.37           N  
ANISOU  643  N  BSER A  85     1104   1429   1024    -54     -7    -56       N  
ATOM    644  CA ASER A  85      -7.295  28.580 -10.604  0.50 10.38           C  
ANISOU  644  CA ASER A  85     1215   1582   1144    -74     -2    -71       C  
ATOM    645  CA BSER A  85      -7.134  28.706 -10.647  0.50  9.20           C  
ANISOU  645  CA BSER A  85     1064   1439    992    -72     -3    -70       C  
ATOM    646  C  ASER A  85      -8.010  29.094 -11.859  0.50 11.19           C  
ANISOU  646  C  ASER A  85     1317   1688   1245    -67    -10    -67       C  
ATOM    647  C  BSER A  85      -7.933  29.205 -11.845  0.50 10.42           C  
ANISOU  647  C  BSER A  85     1219   1593   1147    -65    -11    -66       C  
ATOM    648  O  ASER A  85      -9.197  29.477 -11.784  0.50  9.83           O  
ANISOU  648  O  ASER A  85     1163   1486   1086    -57    -15    -57       O  
ATOM    649  O  BSER A  85      -9.063  29.715 -11.723  0.50  8.51           O  
ANISOU  649  O  BSER A  85      994   1322    916    -52    -17    -55       O  
ATOM    650  CB ASER A  85      -7.620  27.097 -10.428  0.50 11.42           C  
ANISOU  650  CB ASER A  85     1357   1694   1287   -102     14    -84       C  
ATOM    651  CB BSER A  85      -7.018  27.162 -10.642  0.50 10.29           C  
ANISOU  651  CB BSER A  85     1203   1571   1135   -105     13    -88       C  
ATOM    652  OG ASER A  85      -7.035  26.558  -9.238  0.50 11.75           O  
ANISOU  652  OG ASER A  85     1402   1729   1331   -109     23    -86       O  
ATOM    653  OG BSER A  85      -8.264  26.500 -10.796  0.50  8.24           O  
ANISOU  653  OG BSER A  85      962   1275    891   -113     20    -88       O  
ATOM    654  N   PHE A  86      -7.316  29.083 -13.005  1.00 10.35           N  
ANISOU  654  N   PHE A  86     1189   1620   1122    -75    -11    -76       N  
ATOM    655  CA  PHE A  86      -7.935  29.576 -14.241  1.00 11.17           C  
ANISOU  655  CA  PHE A  86     1291   1729   1224    -68    -18    -72       C  
ATOM    656  C   PHE A  86      -7.233  28.788 -15.332  1.00 12.03           C  
ANISOU  656  C   PHE A  86     1377   1874   1316    -94    -11    -90       C  
ATOM    657  O   PHE A  86      -6.129  28.295 -15.132  1.00 10.35           O  
ANISOU  657  O   PHE A  86     1149   1692   1092   -110     -5   -101       O  
ATOM    658  CB  PHE A  86      -7.844  31.087 -14.402  1.00 10.02           C  
ANISOU  658  CB  PHE A  86     1143   1594   1069    -34    -30    -54       C  
ATOM    659  CG  PHE A  86      -6.510  31.660 -14.104  1.00 11.86           C  
ANISOU  659  CG  PHE A  86     1358   1864   1284    -19    -30    -49       C  
ATOM    660  CD1 PHE A  86      -6.157  32.024 -12.790  1.00 13.38           C  
ANISOU  660  CD1 PHE A  86     1559   2043   1480     -6    -29    -42       C  
ATOM    661  CD2 PHE A  86      -5.553  31.755 -15.114  1.00 15.55           C  
ANISOU  661  CD2 PHE A  86     1795   2383   1728    -20    -31    -53       C  
ATOM    662  CE1 PHE A  86      -4.896  32.514 -12.502  1.00 10.96           C  
ANISOU  662  CE1 PHE A  86     1236   1772   1156      8    -27    -36       C  
ATOM    663  CE2 PHE A  86      -4.313  32.237 -14.855  1.00 14.79           C  
ANISOU  663  CE2 PHE A  86     1679   2325   1613     -4    -31    -46       C  
ATOM    664  CZ  PHE A  86      -3.974  32.620 -13.514  1.00 16.86           C  
ANISOU  664  CZ  PHE A  86     1953   2572   1881     10    -28    -37       C  
ATOM    665  N  AGLU A  87      -7.914  28.611 -16.456  0.50 13.99           N  
ANISOU  665  N  AGLU A  87     1626   2121   1565   -102    -12    -95       N  
ATOM    666  N  BGLU A  87      -7.895  28.666 -16.468  0.50 14.13           N  
ANISOU  666  N  BGLU A  87     1644   2140   1583   -101    -13    -94       N  
ATOM    667  CA AGLU A  87      -7.403  27.840 -17.585  0.50 16.27           C  
ANISOU  667  CA AGLU A  87     1898   2444   1839   -131     -5   -114       C  
ATOM    668  CA BGLU A  87      -7.405  27.879 -17.580  0.50 16.55           C  
ANISOU  668  CA BGLU A  87     1933   2479   1875   -130     -5   -113       C  
ATOM    669  C  AGLU A  87      -7.597  28.698 -18.817  0.50 16.78           C  
ANISOU  669  C  AGLU A  87     1950   2532   1893   -115    -16   -106       C  
ATOM    670  C  BGLU A  87      -7.590  28.750 -18.800  0.50 16.99           C  
ANISOU  670  C  BGLU A  87     1976   2558   1918   -113    -17   -105       C  
ATOM    671  O  AGLU A  87      -8.713  29.111 -19.083  0.50 15.86           O  
ANISOU  671  O  AGLU A  87     1850   2385   1789   -101    -21    -96       O  
ATOM    672  O  BGLU A  87      -8.676  29.260 -19.023  0.50 16.21           O  
ANISOU  672  O  BGLU A  87     1894   2430   1833    -97    -23    -94       O  
ATOM    673  CB AGLU A  87      -8.208  26.553 -17.767  0.50 17.65           C  
ANISOU  673  CB AGLU A  87     2092   2584   2028   -160     10   -129       C  
ATOM    674  CB BGLU A  87      -8.230  26.604 -17.704  0.50 17.93           C  
ANISOU  674  CB BGLU A  87     2128   2619   2065   -159     10   -127       C  
ATOM    675  CG AGLU A  87      -7.998  25.502 -16.718  0.50 20.58           C  
ANISOU  675  CG AGLU A  87     2475   2932   2409   -180     27   -138       C  
ATOM    676  CG BGLU A  87      -7.901  25.763 -18.926  0.50 21.71           C  
ANISOU  676  CG BGLU A  87     2594   3124   2528   -192     20   -149       C  
ATOM    677  CD AGLU A  87      -7.667  24.159 -17.321  0.50 26.13           C  
ANISOU  677  CD AGLU A  87     3179   3644   3105   -223     48   -164       C  
ATOM    678  CD BGLU A  87      -7.643  24.338 -18.540  0.50 27.37           C  
ANISOU  678  CD BGLU A  87     3323   3827   3249   -230     43   -170       C  
ATOM    679  OE1AGLU A  87      -7.012  24.155 -18.402  0.50 29.36           O  
ANISOU  679  OE1AGLU A  87     3565   4096   3492   -240     46   -177       O  
ATOM    680  OE1BGLU A  87      -7.915  24.011 -17.356  0.50 32.17           O  
ANISOU  680  OE1BGLU A  87     3949   4399   3874   -224     51   -164       O  
ATOM    681  OE2AGLU A  87      -8.040  23.116 -16.717  0.50 26.61           O  
ANISOU  681  OE2AGLU A  87     3261   3667   3180   -239     68   -171       O  
ATOM    682  OE2BGLU A  87      -7.156  23.557 -19.394  0.50 30.56           O  
ANISOU  682  OE2BGLU A  87     3717   4256   3637   -265     56   -192       O  
ATOM    683  N   TYR A  88      -6.526  28.952 -19.565  1.00 17.86           N  
ANISOU  683  N   TYR A  88     2056   2725   2002   -117    -20   -110       N  
ATOM    684  CA  TYR A  88      -6.579  29.812 -20.760  1.00 18.08           C  
ANISOU  684  CA  TYR A  88     2070   2783   2016    -98    -30   -100       C  
ATOM    685  C   TYR A  88      -5.441  29.535 -21.730  1.00 19.50           C  
ANISOU  685  C   TYR A  88     2214   3031   2165   -117    -29   -112       C  
ATOM    686  O   TYR A  88      -4.309  29.336 -21.291  1.00 19.21           O  
ANISOU  686  O   TYR A  88     2157   3029   2112   -125    -26   -117       O  
ATOM    687  CB  TYR A  88      -6.512  31.263 -20.364  1.00 17.87           C  
ANISOU  687  CB  TYR A  88     2044   2755   1987    -53    -40    -74       C  
ATOM    688  CG  TYR A  88      -6.753  32.211 -21.523  1.00 18.54           C  
ANISOU  688  CG  TYR A  88     2121   2860   2061    -29    -47    -61       C  
ATOM    689  CD1 TYR A  88      -5.809  33.169 -21.873  1.00 16.92           C  
ANISOU  689  CD1 TYR A  88     1893   2703   1832      0    -51    -45       C  
ATOM    690  CD2 TYR A  88      -7.951  32.184 -22.248  1.00 17.06           C  
ANISOU  690  CD2 TYR A  88     1951   2644   1887    -32    -49    -62       C  
ATOM    691  CE1 TYR A  88      -6.026  34.065 -22.915  1.00 19.46           C  
ANISOU  691  CE1 TYR A  88     2208   3042   2142     25    -55    -31       C  
ATOM    692  CE2 TYR A  88      -8.181  33.092 -23.284  1.00 16.83           C  
ANISOU  692  CE2 TYR A  88     1915   2631   1847     -8    -55    -48       C  
ATOM    693  CZ  TYR A  88      -7.216  34.005 -23.640  1.00 18.84           C  
ANISOU  693  CZ  TYR A  88     2147   2933   2077     19    -57    -33       C  
ATOM    694  OH  TYR A  88      -7.431  34.876 -24.685  1.00 18.48           O  
ANISOU  694  OH  TYR A  88     2095   2903   2020     44    -61    -19       O  
ATOM    695  N   GLN A  89      -5.760  29.503 -23.049  1.00 18.70           N  
ANISOU  695  N   GLN A  89     2103   2947   2052   -124    -31   -118       N  
ATOM    696  CA  GLN A  89      -4.803  29.167 -24.105  1.00 18.08           C  
ANISOU  696  CA  GLN A  89     1989   2937   1941   -147    -31   -131       C  
ATOM    697  C   GLN A  89      -4.047  27.881 -23.827  1.00 18.62           C  
ANISOU  697  C   GLN A  89     2049   3024   2000   -195    -17   -159       C  
ATOM    698  O   GLN A  89      -2.865  27.777 -24.123  1.00 19.62           O  
ANISOU  698  O   GLN A  89     2142   3214   2097   -210    -18   -166       O  
ATOM    699  CB  GLN A  89      -3.858  30.344 -24.367  1.00 18.41           C  
ANISOU  699  CB  GLN A  89     2001   3037   1957   -111    -41   -109       C  
ATOM    700  CG  GLN A  89      -4.586  31.483 -25.022  1.00 18.69           C  
ANISOU  700  CG  GLN A  89     2044   3061   1996    -71    -50    -87       C  
ATOM    701  CD  GLN A  89      -4.907  31.199 -26.495  1.00 21.96           C  
ANISOU  701  CD  GLN A  89     2445   3500   2396    -88    -51    -97       C  
ATOM    702  OE1 GLN A  89      -4.272  30.360 -27.122  1.00 21.27           O  
ANISOU  702  OE1 GLN A  89     2335   3458   2286   -125    -47   -118       O  
ATOM    703  NE2 GLN A  89      -5.856  31.929 -27.052  1.00 19.18           N  
ANISOU  703  NE2 GLN A  89     2109   3122   2054    -62    -56    -82       N  
ATOM    704  N   GLY A  90      -4.797  26.888 -23.319  1.00 20.14           N  
ANISOU  704  N   GLY A  90     2273   3160   2217   -221     -4   -173       N  
ATOM    705  CA  GLY A  90      -4.349  25.512 -23.079  1.00 21.69           C  
ANISOU  705  CA  GLY A  90     2473   3356   2410   -270     14   -202       C  
ATOM    706  C   GLY A  90      -3.491  25.302 -21.819  1.00 22.80           C  
ANISOU  706  C   GLY A  90     2609   3500   2551   -274     19   -203       C  
ATOM    707  O   GLY A  90      -2.782  24.280 -21.705  1.00 23.19           O  
ANISOU  707  O   GLY A  90     2652   3567   2589   -317     35   -227       O  
ATOM    708  N   ARG A  91      -3.511  26.265 -20.880  1.00 21.03           N  
ANISOU  708  N   ARG A  91     2390   3261   2339   -232      7   -178       N  
ATOM    709  CA  ARG A  91      -2.653  26.169 -19.660  1.00 20.89           C  
ANISOU  709  CA  ARG A  91     2367   3249   2321   -231     11   -176       C  
ATOM    710  C   ARG A  91      -3.515  26.410 -18.402  1.00 19.94           C  
ANISOU  710  C   ARG A  91     2280   3062   2232   -205     10   -161       C  
ATOM    711  O   ARG A  91      -4.268  27.367 -18.405  1.00 16.41           O  
ANISOU  711  O   ARG A  91     1845   2592   1797   -169      0   -140       O  
ATOM    712  CB  ARG A  91      -1.547  27.228 -19.690  1.00 20.86           C  
ANISOU  712  CB  ARG A  91     2328   3306   2291   -203     -2   -159       C  
ATOM    713  CG  ARG A  91      -0.525  27.057 -18.585  1.00 25.14           C  
ANISOU  713  CG  ARG A  91     2858   3864   2827   -206      2   -160       C  
ATOM    714  CD  ARG A  91       0.467  28.207 -18.571  1.00 26.54           C  
ANISOU  714  CD  ARG A  91     3005   4098   2981   -169     -9   -138       C  
ATOM    715  NE  ARG A  91       1.856  27.833 -18.235  1.00 28.35           N  
ANISOU  715  NE  ARG A  91     3201   4384   3186   -189     -4   -146       N  
ATOM    716  CZ  ARG A  91       2.829  28.727 -18.008  1.00 30.29           C  
ANISOU  716  CZ  ARG A  91     3419   4678   3410   -156    -11   -125       C  
ATOM    717  NH1 ARG A  91       2.568  30.021 -18.028  1.00 31.67           N  
ANISOU  717  NH1 ARG A  91     3598   4846   3587   -102    -20    -96       N  
ATOM    718  NH2 ARG A  91       4.068  28.345 -17.749  1.00 34.91           N  
ANISOU  718  NH2 ARG A  91     3972   5319   3971   -175     -7   -133       N  
ATOM    719  N   LYS A  92      -3.383  25.525 -17.387  1.00 17.38           N  
ANISOU  719  N   LYS A  92     1971   2710   1920   -226     25   -171       N  
ATOM    720  CA  LYS A  92      -3.997  25.744 -16.082  1.00 17.15           C  
ANISOU  720  CA  LYS A  92     1968   2629   1916   -202     24   -156       C  
ATOM    721  C   LYS A  92      -2.973  26.386 -15.101  1.00 16.37           C  
ANISOU  721  C   LYS A  92     1855   2554   1809   -182     18   -145       C  
ATOM    722  O   LYS A  92      -1.803  25.966 -15.108  1.00 15.91           O  
ANISOU  722  O   LYS A  92     1772   2540   1730   -204     24   -157       O  
ATOM    723  CB  LYS A  92      -4.527  24.445 -15.529  1.00 17.48           C  
ANISOU  723  CB  LYS A  92     2038   2627   1977   -230     45   -170       C  
ATOM    724  CG  LYS A  92      -5.332  24.656 -14.183  1.00 20.06           C  
ANISOU  724  CG  LYS A  92     2392   2900   2329   -204     44   -152       C  
ATOM    725  CD  LYS A  92      -5.751  23.348 -13.616  1.00 22.55           C  
ANISOU  725  CD  LYS A  92     2732   3175   2660   -229     67   -163       C  
ATOM    726  CE  LYS A  92      -6.449  23.472 -12.244  1.00 23.18           C  
ANISOU  726  CE  LYS A  92     2835   3211   2762   -205     67   -146       C  
ATOM    727  NZ  LYS A  92      -6.930  22.099 -11.791  1.00 28.57           N  
ANISOU  727  NZ  LYS A  92     3542   3854   3458   -226     94   -154       N  
ATOM    728  N   THR A  93      -3.372  27.461 -14.380  1.00 14.55           N  
ANISOU  728  N   THR A  93     1636   2301   1589   -142      6   -121       N  
ATOM    729  CA  THR A  93      -2.527  28.048 -13.334  1.00 13.79           C  
ANISOU  729  CA  THR A  93     1533   2218   1488   -121      3   -110       C  
ATOM    730  C   THR A  93      -3.277  27.947 -12.039  1.00 12.97           C  
ANISOU  730  C   THR A  93     1460   2058   1409   -112      6   -103       C  
ATOM    731  O   THR A  93      -4.484  28.179 -12.042  1.00  9.56           O  
ANISOU  731  O   THR A  93     1051   1586    994   -101      2    -95       O  
ATOM    732  CB  THR A  93      -2.185  29.486 -13.631  1.00 14.02           C  
ANISOU  732  CB  THR A  93     1549   2274   1503    -81     -9    -88       C  
ATOM    733  OG1 THR A  93      -1.614  29.551 -14.946  1.00 14.48           O  
ANISOU  733  OG1 THR A  93     1577   2387   1537    -88    -12    -93       O  
ATOM    734  CG2 THR A  93      -1.231  30.091 -12.606  1.00 11.05           C  
ANISOU  734  CG2 THR A  93     1164   1913   1118    -59     -9    -76       C  
ATOM    735  N   VAL A  94      -2.587  27.604 -10.961  1.00 12.23           N  
ANISOU  735  N   VAL A  94     1366   1965   1316   -117     13   -105       N  
ATOM    736  CA  VAL A  94      -3.197  27.599  -9.596  1.00 11.83           C  
ANISOU  736  CA  VAL A  94     1342   1866   1285   -106     15    -96       C  
ATOM    737  C   VAL A  94      -2.317  28.563  -8.744  1.00 11.39           C  
ANISOU  737  C   VAL A  94     1278   1828   1219    -78     10    -82       C  
ATOM    738  O   VAL A  94      -1.095  28.425  -8.716  1.00 13.72           O  
ANISOU  738  O   VAL A  94     1549   2164   1497    -85     13    -87       O  
ATOM    739  CB  VAL A  94      -3.216  26.169  -8.960  1.00 13.99           C  
ANISOU  739  CB  VAL A  94     1628   2117   1570   -137     34   -111       C  
ATOM    740  CG1 VAL A  94      -3.911  26.164  -7.522  1.00 15.26           C  
ANISOU  740  CG1 VAL A  94     1816   2232   1751   -123     36    -99       C  
ATOM    741  CG2 VAL A  94      -3.938  25.142  -9.872  1.00 12.14           C  
ANISOU  741  CG2 VAL A  94     1402   1867   1342   -166     45   -126       C  
ATOM    742  N   VAL A  95      -2.911  29.606  -8.169  1.00 10.09           N  
ANISOU  742  N   VAL A  95     1132   1638   1063    -47      1    -64       N  
ATOM    743  CA  VAL A  95      -2.220  30.598  -7.304  1.00 10.55           C  
ANISOU  743  CA  VAL A  95     1189   1704   1113    -18      0    -49       C  
ATOM    744  C   VAL A  95      -2.707  30.322  -5.899  1.00 11.15           C  
ANISOU  744  C   VAL A  95     1290   1739   1206    -19      2    -47       C  
ATOM    745  O   VAL A  95      -3.938  30.116  -5.708  1.00 10.85           O  
ANISOU  745  O   VAL A  95     1274   1662   1185    -23      1    -46       O  
ATOM    746  CB  VAL A  95      -2.552  32.072  -7.678  1.00 10.58           C  
ANISOU  746  CB  VAL A  95     1200   1705   1112     17     -9    -31       C  
ATOM    747  CG1 VAL A  95      -1.635  33.037  -6.928  1.00 10.22           C  
ANISOU  747  CG1 VAL A  95     1153   1674   1054     46     -6    -16       C  
ATOM    748  CG2 VAL A  95      -2.355  32.271  -9.219  1.00 11.66           C  
ANISOU  748  CG2 VAL A  95     1315   1879   1234     17    -13    -32       C  
ATOM    749  N   ALA A  96      -1.795  30.309  -4.928  1.00 10.24           N  
ANISOU  749  N   ALA A  96     1170   1634   1086    -14      7    -45       N  
ATOM    750  CA  ALA A  96      -2.160  29.916  -3.566  1.00  9.47           C  
ANISOU  750  CA  ALA A  96     1094   1502   1003    -18     12    -44       C  
ATOM    751  C   ALA A  96      -1.832  31.123  -2.659  1.00 10.10           C  
ANISOU  751  C   ALA A  96     1183   1576   1076     12      9    -29       C  
ATOM    752  O   ALA A  96      -0.725  31.194  -2.123  1.00 10.82           O  
ANISOU  752  O   ALA A  96     1262   1691   1157     18     14    -27       O  
ATOM    753  CB  ALA A  96      -1.371  28.618  -3.164  1.00 11.52           C  
ANISOU  753  CB  ALA A  96     1341   1773   1261    -46     25    -59       C  
ATOM    754  N   PRO A  97      -2.753  32.095  -2.506  1.00  9.75           N  
ANISOU  754  N   PRO A  97     1160   1505   1037     31      3    -18       N  
ATOM    755  CA  PRO A  97      -2.379  33.205  -1.658  1.00  9.09           C  
ANISOU  755  CA  PRO A  97     1090   1416    947     57      4     -5       C  
ATOM    756  C   PRO A  97      -2.825  33.008  -0.203  1.00  9.26           C  
ANISOU  756  C   PRO A  97     1133   1406    979     53      6     -4       C  
ATOM    757  O   PRO A  97      -3.547  32.073   0.080  1.00  9.31           O  
ANISOU  757  O   PRO A  97     1145   1393    998     33      6    -11       O  
ATOM    758  CB  PRO A  97      -3.135  34.414  -2.252  1.00  9.47           C  
ANISOU  758  CB  PRO A  97     1153   1450    992     77      0      4       C  
ATOM    759  CG  PRO A  97      -3.726  33.883  -3.573  1.00  8.97           C  
ANISOU  759  CG  PRO A  97     1078   1394    933     61     -6     -3       C  
ATOM    760  CD  PRO A  97      -3.950  32.399  -3.284  1.00  9.79           C  
ANISOU  760  CD  PRO A  97     1178   1491   1050     31     -4    -16       C  
ATOM    761  N   ILE A  98      -2.483  33.967   0.637  1.00 10.15           N  
ANISOU  761  N   ILE A  98     1260   1511   1084     74      9      4       N  
ATOM    762  CA  ILE A  98      -3.186  34.212   1.901  1.00 10.76           C  
ANISOU  762  CA  ILE A  98     1363   1555   1168     74      9      7       C  
ATOM    763  C   ILE A  98      -3.729  35.611   1.844  1.00 12.07           C  
ANISOU  763  C   ILE A  98     1552   1704   1328     92      8     16       C  
ATOM    764  O   ILE A  98      -2.958  36.577   1.610  1.00 11.51           O  
ANISOU  764  O   ILE A  98     1482   1645   1244    117     15     24       O  
ATOM    765  CB  ILE A  98      -2.259  34.059   3.104  1.00  9.34           C  
ANISOU  765  CB  ILE A  98     1184   1380    984     79     17      8       C  
ATOM    766  CG1 ILE A  98      -1.899  32.588   3.228  1.00  9.71           C  
ANISOU  766  CG1 ILE A  98     1212   1438   1037     56     20     -1       C  
ATOM    767  CG2 ILE A  98      -2.952  34.627   4.405  1.00 10.57           C  
ANISOU  767  CG2 ILE A  98     1369   1504   1141     83     17     13       C  
ATOM    768  CD1 ILE A  98      -0.792  32.234   4.360  1.00 10.46           C  
ANISOU  768  CD1 ILE A  98     1301   1543   1127     58     29     -1       C  
ATOM    769  N  AASP A  99      -5.024  35.756   2.121  0.50 11.52           N  
ANISOU  769  N  AASP A  99     1503   1606   1266     82      3     15       N  
ATOM    770  N  BASP A  99      -5.038  35.759   2.038  0.50 11.77           N  
ANISOU  770  N  BASP A  99     1534   1638   1298     82      2     15       N  
ATOM    771  CA AASP A  99      -5.684  37.046   2.019  0.50 11.62           C  
ANISOU  771  CA AASP A  99     1540   1600   1274     92      3     21       C  
ATOM    772  CA BASP A  99      -5.642  37.082   2.004  0.50 12.03           C  
ANISOU  772  CA BASP A  99     1592   1652   1324     93      4     21       C  
ATOM    773  C  AASP A  99      -5.999  37.531   3.419  0.50 12.38           C  
ANISOU  773  C  AASP A  99     1661   1673   1366     90      7     22       C  
ATOM    774  C  BASP A  99      -5.847  37.524   3.446  0.50 12.64           C  
ANISOU  774  C  BASP A  99     1693   1709   1398     92      8     22       C  
ATOM    775  O  AASP A  99      -6.371  36.731   4.269  0.50 10.89           O  
ANISOU  775  O  AASP A  99     1472   1480   1184     75      3     18       O  
ATOM    776  O  BASP A  99      -5.943  36.694   4.358  0.50 11.09           O  
ANISOU  776  O  BASP A  99     1494   1509   1207     79      6     19       O  
ATOM    777  CB AASP A  99      -7.004  36.921   1.260  0.50 11.16           C  
ANISOU  777  CB AASP A  99     1486   1531   1224     78     -5     18       C  
ATOM    778  CB BASP A  99      -6.995  37.119   1.257  0.50 11.49           C  
ANISOU  778  CB BASP A  99     1530   1571   1264     80     -4     19       C  
ATOM    779  CG AASP A  99      -7.406  38.193   0.564  0.50 12.96           C  
ANISOU  779  CG AASP A  99     1729   1748   1444     90     -3     24       C  
ATOM    780  CG BASP A  99      -6.849  37.332  -0.255  0.50 15.17           C  
ANISOU  780  CG BASP A  99     1982   2052   1728     89     -6     21       C  
ATOM    781  OD1AASP A  99      -7.200  39.297   1.118  0.50 17.22           O  
ANISOU  781  OD1AASP A  99     2292   2274   1974    104      6     28       O  
ATOM    782  OD1BASP A  99      -5.776  37.018  -0.813  0.50 15.34           O  
ANISOU  782  OD1BASP A  99     1981   2102   1745     98     -3     21       O  
ATOM    783  OD2AASP A  99      -7.934  38.084  -0.560  0.50 16.84           O  
ANISOU  783  OD2AASP A  99     2213   2244   1941     86     -8     23       O  
ATOM    784  OD2BASP A  99      -7.840  37.739  -0.898  0.50 16.53           O  
ANISOU  784  OD2BASP A  99     2164   2213   1904     84    -10     22       O  
ATOM    785  N   HIS A 100      -5.869  38.840   3.630  1.00 12.44           N  
ANISOU  785  N   HIS A 100     1693   1669   1362    107     17     27       N  
ATOM    786  CA  HIS A 100      -6.208  39.473   4.900  1.00 14.02           C  
ANISOU  786  CA  HIS A 100     1923   1847   1557    103     22     27       C  
ATOM    787  C   HIS A 100      -7.266  40.574   4.640  1.00 13.42           C  
ANISOU  787  C   HIS A 100     1875   1748   1476     97     25     26       C  
ATOM    788  O   HIS A 100      -7.028  41.476   3.784  1.00 14.29           O  
ANISOU  788  O   HIS A 100     1993   1855   1579    115     34     31       O  
ATOM    789  CB  HIS A 100      -4.916  40.083   5.433  1.00 15.48           C  
ANISOU  789  CB  HIS A 100     2114   2036   1729    127     38     33       C  
ATOM    790  CG  HIS A 100      -5.077  40.777   6.758  1.00 20.32           C  
ANISOU  790  CG  HIS A 100     2759   2626   2334    125     47     31       C  
ATOM    791  ND1 HIS A 100      -4.841  42.121   6.961  1.00 29.96           N  
ANISOU  791  ND1 HIS A 100     4011   3829   3542    142     65     36       N  
ATOM    792  CD2 HIS A 100      -5.442  40.278   7.959  1.00 24.18           C  
ANISOU  792  CD2 HIS A 100     3253   3109   2825    107     42     26       C  
ATOM    793  CE1 HIS A 100      -5.078  42.419   8.237  1.00 27.79           C  
ANISOU  793  CE1 HIS A 100     3761   3537   3261    131     71     31       C  
ATOM    794  NE2 HIS A 100      -5.478  41.321   8.850  1.00 24.94           N  
ANISOU  794  NE2 HIS A 100     3382   3183   2907    109     56     25       N  
ATOM    795  N   PHE A 101      -8.437  40.479   5.302  1.00 14.10           N  
ANISOU  795  N   PHE A 101     1973   1820   1562     72     17     20       N  
ATOM    796  CA  PHE A 101      -9.510  41.431   5.238  1.00 14.43           C  
ANISOU  796  CA  PHE A 101     2041   1842   1597     59     19     18       C  
ATOM    797  C   PHE A 101      -9.489  42.249   6.549  1.00 15.98           C  
ANISOU  797  C   PHE A 101     2270   2021   1780     54     31     14       C  
ATOM    798  O   PHE A 101      -9.291  41.678   7.620  1.00 15.37           O  
ANISOU  798  O   PHE A 101     2187   1949   1702     47     28     12       O  
ATOM    799  CB  PHE A 101     -10.868  40.733   5.188  1.00 13.43           C  
ANISOU  799  CB  PHE A 101     1903   1719   1478     32      3     14       C  
ATOM    800  CG  PHE A 101     -11.292  40.213   3.801  1.00 15.91           C  
ANISOU  800  CG  PHE A 101     2197   2043   1804     32     -6     16       C  
ATOM    801  CD1 PHE A 101     -10.434  40.229   2.711  1.00 16.53           C  
ANISOU  801  CD1 PHE A 101     2262   2130   1885     53     -2     20       C  
ATOM    802  CD2 PHE A 101     -12.536  39.628   3.642  1.00 14.16           C  
ANISOU  802  CD2 PHE A 101     1965   1824   1588     12    -19     15       C  
ATOM    803  CE1 PHE A 101     -10.874  39.720   1.479  1.00 16.18           C  
ANISOU  803  CE1 PHE A 101     2199   2096   1851     51    -11     20       C  
ATOM    804  CE2 PHE A 101     -12.945  39.123   2.413  1.00 13.60           C  
ANISOU  804  CE2 PHE A 101     1876   1761   1528     12    -26     17       C  
ATOM    805  CZ  PHE A 101     -12.137  39.194   1.362  1.00 14.62           C  
ANISOU  805  CZ  PHE A 101     1997   1897   1661     30    -22     19       C  
ATOM    806  N  AARG A 102      -9.657  43.561   6.431  0.50 16.24           N  
ANISOU  806  N  AARG A 102     2335   2032   1801     56     47     13       N  
ATOM    807  N  BARG A 102      -9.692  43.550   6.441  0.50 15.76           N  
ANISOU  807  N  BARG A 102     2274   1971   1740     56     46     12       N  
ATOM    808  CA AARG A 102      -9.972  44.423   7.578  0.50 17.25           C  
ANISOU  808  CA AARG A 102     2500   2141   1914     41     59      5       C  
ATOM    809  CA BARG A 102      -9.997  44.373   7.606  0.50 16.38           C  
ANISOU  809  CA BARG A 102     2388   2031   1803     40     58      5       C  
ATOM    810  C  AARG A 102     -11.398  44.913   7.389  0.50 16.13           C  
ANISOU  810  C  AARG A 102     2373   1988   1766     11     55     -2       C  
ATOM    811  C  BARG A 102     -11.383  44.939   7.401  0.50 15.65           C  
ANISOU  811  C  BARG A 102     2313   1926   1705     11     56     -2       C  
ATOM    812  O  AARG A 102     -11.823  45.183   6.269  0.50 16.38           O  
ANISOU  812  O  AARG A 102     2403   2017   1802     13     54      0       O  
ATOM    813  O  BARG A 102     -11.764  45.287   6.288  0.50 16.03           O  
ANISOU  813  O  BARG A 102     2362   1971   1757     14     56      0       O  
ATOM    814  CB AARG A 102      -9.008  45.627   7.702  0.50 18.04           C  
ANISOU  814  CB AARG A 102     2632   2220   2001     67     88      9       C  
ATOM    815  CB BARG A 102      -8.957  45.487   7.809  0.50 16.71           C  
ANISOU  815  CB BARG A 102     2460   2054   1834     67     86      9       C  
ATOM    816  CG AARG A 102      -7.490  45.317   7.865  0.50 23.59           C  
ANISOU  816  CG AARG A 102     3320   2936   2706    102     95     19       C  
ATOM    817  CG BARG A 102      -7.566  45.021   8.307  0.50 20.25           C  
ANISOU  817  CG BARG A 102     2894   2516   2284     94     90     17       C  
ATOM    818  CD AARG A 102      -6.791  46.364   8.782  0.50 28.10           C  
ANISOU  818  CD AARG A 102     3929   3484   3260    116    123     20       C  
ATOM    819  CD BARG A 102      -6.499  46.174   8.227  0.50 22.38           C  
ANISOU  819  CD BARG A 102     3191   2770   2541    128    120     26       C  
ATOM    820  NE AARG A 102      -7.625  46.528   9.969  0.50 32.19           N  
ANISOU  820  NE AARG A 102     4471   3989   3770     82    121      7       N  
ATOM    821  NE BARG A 102      -5.130  45.753   8.540  0.50 24.29           N  
ANISOU  821  NE BARG A 102     3414   3030   2784    157    125     35       N  
ATOM    822  CZ AARG A 102      -7.437  45.895  11.123  0.50 32.41           C  
ANISOU  822  CZ AARG A 102     4491   4026   3797     71    114      3       C  
ATOM    823  CZ BARG A 102      -4.657  45.536   9.764  0.50 25.24           C  
ANISOU  823  CZ BARG A 102     3540   3150   2900    155    128     33       C  
ATOM    824  NH1AARG A 102      -6.393  45.084  11.294  0.50 33.87           N  
ANISOU  824  NH1AARG A 102     4648   4230   3990     93    109     11       N  
ATOM    825  NH1BARG A 102      -5.431  45.686  10.827  0.50 25.51           N  
ANISOU  825  NH1BARG A 102     3596   3167   2927    125    127     21       N  
ATOM    826  NH2AARG A 102      -8.294  46.086  12.108  0.50 31.27           N  
ANISOU  826  NH2AARG A 102     4365   3873   3641     38    112     -8       N  
ATOM    827  NH2BARG A 102      -3.398  45.172   9.926  0.50 25.16           N  
ANISOU  827  NH2BARG A 102     3510   3159   2890    181    133     42       N  
ATOM    828  N   PHE A 103     -12.159  45.021   8.478  1.00 16.10           N  
ANISOU  828  N   PHE A 103     2383   1982   1751    -18     52    -10       N  
ATOM    829  CA  PHE A 103     -13.560  45.380   8.388  1.00 15.83           C  
ANISOU  829  CA  PHE A 103     2358   1946   1710    -52     46    -18       C  
ATOM    830  C   PHE A 103     -13.861  46.616   9.175  1.00 18.28           C  
ANISOU  830  C   PHE A 103     2713   2234   1998    -74     66    -30       C  
ATOM    831  O   PHE A 103     -13.294  46.784  10.255  1.00 17.69           O  
ANISOU  831  O   PHE A 103     2653   2154   1914    -73     76    -34       O  
ATOM    832  CB  PHE A 103     -14.419  44.304   9.049  1.00 15.52           C  
ANISOU  832  CB  PHE A 103     2291   1933   1671    -76     24    -19       C  
ATOM    833  CG  PHE A 103     -14.528  43.022   8.247  1.00 14.50           C  
ANISOU  833  CG  PHE A 103     2120   1824   1562    -65      5     -9       C  
ATOM    834  CD1 PHE A 103     -13.460  42.147   8.192  1.00 13.62           C  
ANISOU  834  CD1 PHE A 103     1988   1721   1464    -39      3     -2       C  
ATOM    835  CD2 PHE A 103     -15.717  42.707   7.583  1.00 14.72           C  
ANISOU  835  CD2 PHE A 103     2134   1865   1595    -82     -8     -7       C  
ATOM    836  CE1 PHE A 103     -13.555  40.940   7.499  1.00 13.74           C  
ANISOU  836  CE1 PHE A 103     1969   1753   1496    -32    -10      4       C  
ATOM    837  CE2 PHE A 103     -15.822  41.537   6.865  1.00 13.47           C  
ANISOU  837  CE2 PHE A 103     1941   1722   1453    -71    -22      0       C  
ATOM    838  CZ  PHE A 103     -14.742  40.647   6.846  1.00 11.53           C  
ANISOU  838  CZ  PHE A 103     1677   1481   1220    -47    -22      6       C  
ATOM    839  N   ASN A 104     -14.809  47.416   8.680  1.00 19.24           N  
ANISOU  839  N   ASN A 104     2855   2344   2111    -97     72    -38       N  
ATOM    840  CA  ASN A 104     -15.195  48.637   9.418  1.00 21.53           C  
ANISOU  840  CA  ASN A 104     3191   2610   2377   -125     94    -52       C  
ATOM    841  C   ASN A 104     -16.313  48.334  10.392  1.00 22.83           C  
ANISOU  841  C   ASN A 104     3347   2798   2527   -170     79    -63       C  
ATOM    842  O   ASN A 104     -16.756  47.169  10.530  1.00 21.87           O  
ANISOU  842  O   ASN A 104     3185   2709   2414   -174     52    -56       O  
ATOM    843  CB  ASN A 104     -15.591  49.746   8.440  1.00 21.14           C  
ANISOU  843  CB  ASN A 104     3173   2535   2324   -129    113    -56       C  
ATOM    844  CG  ASN A 104     -16.830  49.432   7.634  1.00 20.81           C  
ANISOU  844  CG  ASN A 104     3108   2509   2286   -152     94    -57       C  
ATOM    845  OD1 ASN A 104     -17.592  48.499   7.929  1.00 17.26           O  
ANISOU  845  OD1 ASN A 104     2624   2092   1839   -172     68    -56       O  
ATOM    846  ND2 ASN A 104     -17.078  50.260   6.623  1.00 20.86           N  
ANISOU  846  ND2 ASN A 104     3137   2496   2294   -149    109    -57       N  
ATOM    847  N   GLY A 105     -16.788  49.377  11.083  1.00 24.23           N  
ANISOU  847  N   GLY A 105     3564   2959   2680   -204     97    -79       N  
ATOM    848  CA  GLY A 105     -17.792  49.170  12.124  1.00 24.61           C  
ANISOU  848  CA  GLY A 105     3606   3034   2709   -249     84    -89       C  
ATOM    849  C   GLY A 105     -19.108  48.708  11.565  1.00 24.82           C  
ANISOU  849  C   GLY A 105     3602   3091   2737   -275     61    -88       C  
ATOM    850  O   GLY A 105     -19.895  48.083  12.243  1.00 28.28           O  
ANISOU  850  O   GLY A 105     4014   3564   3164   -300     41    -88       O  
ATOM    851  N   ALA A 106     -19.346  48.981  10.307  1.00 24.44           N  
ANISOU  851  N   ALA A 106     3554   3029   2700   -265     63    -84       N  
ATOM    852  CA  ALA A 106     -20.572  48.587   9.703  1.00 24.25           C  
ANISOU  852  CA  ALA A 106     3503   3032   2677   -287     43    -81       C  
ATOM    853  C   ALA A 106     -20.493  47.178   9.114  1.00 23.15           C  
ANISOU  853  C   ALA A 106     3313   2918   2563   -257     17    -62       C  
ATOM    854  O   ALA A 106     -21.437  46.760   8.491  1.00 24.54           O  
ANISOU  854  O   ALA A 106     3465   3116   2744   -268      1    -57       O  
ATOM    855  CB  ALA A 106     -20.937  49.539   8.655  1.00 24.24           C  
ANISOU  855  CB  ALA A 106     3528   3006   2676   -294     59    -87       C  
ATOM    856  N   GLY A 107     -19.380  46.458   9.280  1.00 21.46           N  
ANISOU  856  N   GLY A 107     3085   2702   2365   -220     15    -52       N  
ATOM    857  CA  GLY A 107     -19.326  45.068   8.769  1.00 19.61           C  
ANISOU  857  CA  GLY A 107     2806   2490   2153   -196     -6    -36       C  
ATOM    858  C   GLY A 107     -18.859  44.922   7.306  1.00 19.05           C  
ANISOU  858  C   GLY A 107     2727   2406   2104   -165     -5    -28       C  
ATOM    859  O   GLY A 107     -18.874  43.809   6.765  1.00 18.04           O  
ANISOU  859  O   GLY A 107     2565   2295   1994   -149    -20    -17       O  
ATOM    860  N   LYS A 108     -18.442  46.030   6.682  1.00 17.19           N  
ANISOU  860  N   LYS A 108     2524   2141   1867   -157     14    -34       N  
ATOM    861  CA  LYS A 108     -17.934  46.018   5.297  1.00 18.08           C  
ANISOU  861  CA  LYS A 108     2629   2242   1996   -126     17    -26       C  
ATOM    862  C   LYS A 108     -16.437  45.916   5.272  1.00 16.22           C  
ANISOU  862  C   LYS A 108     2395   1997   1769    -88     28    -19       C  
ATOM    863  O   LYS A 108     -15.744  46.365   6.185  1.00 17.81           O  
ANISOU  863  O   LYS A 108     2619   2187   1961    -84     42    -23       O  
ATOM    864  CB  LYS A 108     -18.344  47.285   4.511  1.00 17.80           C  
ANISOU  864  CB  LYS A 108     2626   2182   1952   -135     35    -32       C  
ATOM    865  CG  LYS A 108     -19.816  47.555   4.491  1.00 23.47           C  
ANISOU  865  CG  LYS A 108     3346   2910   2660   -176     28    -39       C  
ATOM    866  CD  LYS A 108     -20.542  46.500   3.647  1.00 24.70           C  
ANISOU  866  CD  LYS A 108     3460   3092   2831   -174      3    -29       C  
ATOM    867  CE  LYS A 108     -22.015  46.816   3.519  1.00 31.24           C  
ANISOU  867  CE  LYS A 108     4289   3934   3648   -212     -2    -35       C  
ATOM    868  NZ  LYS A 108     -22.548  45.695   2.673  1.00 37.63           N  
ANISOU  868  NZ  LYS A 108     5057   4767   4474   -202    -24    -22       N  
ATOM    869  N   VAL A 109     -15.904  45.355   4.195  1.00 15.82           N  
ANISOU  869  N   VAL A 109     2321   1952   1735    -60     22    -10       N  
ATOM    870  CA  VAL A 109     -14.476  45.178   4.090  1.00 15.99           C  
ANISOU  870  CA  VAL A 109     2338   1973   1764    -25     30     -3       C  
ATOM    871  C   VAL A 109     -13.838  46.496   3.704  1.00 17.38           C  
ANISOU  871  C   VAL A 109     2549   2123   1931     -5     56     -2       C  
ATOM    872  O   VAL A 109     -14.199  47.032   2.641  1.00 17.82           O  
ANISOU  872  O   VAL A 109     2612   2170   1988     -1     62      0       O  
ATOM    873  CB  VAL A 109     -14.103  44.116   3.009  1.00 15.35           C  
ANISOU  873  CB  VAL A 109     2218   1911   1700     -5     16      5       C  
ATOM    874  CG1 VAL A 109     -12.557  44.020   2.834  1.00 14.26           C  
ANISOU  874  CG1 VAL A 109     2072   1777   1565     29     25     12       C  
ATOM    875  CG2 VAL A 109     -14.704  42.701   3.340  1.00 16.09           C  
ANISOU  875  CG2 VAL A 109     2279   2028   1805    -21     -5      6       C  
ATOM    876  N   VAL A 110     -12.880  47.003   4.484  1.00 18.02           N  
ANISOU  876  N   VAL A 110     2651   2192   2002      9     74     -1       N  
ATOM    877  CA  VAL A 110     -12.274  48.333   4.204  1.00 19.40           C  
ANISOU  877  CA  VAL A 110     2864   2339   2166     31    105      1       C  
ATOM    878  C   VAL A 110     -10.883  48.186   3.604  1.00 19.72           C  
ANISOU  878  C   VAL A 110     2889   2391   2213     77    113     16       C  
ATOM    879  O   VAL A 110     -10.303  49.117   3.068  1.00 19.07           O  
ANISOU  879  O   VAL A 110     2828   2293   2123    105    137     25       O  
ATOM    880  CB  VAL A 110     -12.229  49.235   5.483  1.00 21.18           C  
ANISOU  880  CB  VAL A 110     3133   2540   2374     17    128     -7       C  
ATOM    881  CG1 VAL A 110     -11.305  48.632   6.564  1.00 19.26           C  
ANISOU  881  CG1 VAL A 110     2878   2307   2130     28    125     -5       C  
ATOM    882  CG2 VAL A 110     -11.753  50.658   5.145  1.00 25.94           C  
ANISOU  882  CG2 VAL A 110     3783   3109   2965     39    165     -3       C  
ATOM    883  N   SER A 111     -10.333  46.993   3.690  1.00 19.91           N  
ANISOU  883  N   SER A 111     2874   2443   2248     85     93     20       N  
ATOM    884  CA  SER A 111      -9.097  46.673   2.968  1.00 19.97           C  
ANISOU  884  CA  SER A 111     2856   2471   2260    123     95     33       C  
ATOM    885  C   SER A 111      -8.953  45.170   2.746  1.00 19.18           C  
ANISOU  885  C   SER A 111     2709   2403   2174    117     69     33       C  
ATOM    886  O   SER A 111      -9.242  44.386   3.639  1.00 18.56           O  
ANISOU  886  O   SER A 111     2621   2330   2101     96     57     26       O  
ATOM    887  CB  SER A 111      -7.896  47.189   3.728  1.00 21.06           C  
ANISOU  887  CB  SER A 111     3011   2603   2388    149    117     40       C  
ATOM    888  OG  SER A 111      -7.776  46.534   4.978  1.00 23.28           O  
ANISOU  888  OG  SER A 111     3286   2889   2669    133    108     33       O  
ATOM    889  N  AMET A 112      -8.537  44.779   1.544  0.50 18.19           N  
ANISOU  889  N  AMET A 112     2556   2298   2055    134     63     40       N  
ATOM    890  N  BMET A 112      -8.573  44.788   1.522  0.50 19.07           N  
ANISOU  890  N  BMET A 112     2668   2410   2167    134     63     40       N  
ATOM    891  CA AMET A 112      -8.121  43.408   1.293  0.50 17.00           C  
ANISOU  891  CA AMET A 112     2364   2178   1916    132     45     40       C  
ATOM    892  CA BMET A 112      -8.104  43.439   1.224  0.50 18.75           C  
ANISOU  892  CA BMET A 112     2585   2400   2138    133     45     40       C  
ATOM    893  C  AMET A 112      -6.704  43.417   0.749  0.50 17.13           C  
ANISOU  893  C  AMET A 112     2360   2219   1926    165     54     50       C  
ATOM    894  C  BMET A 112      -6.651  43.499   0.797  0.50 18.29           C  
ANISOU  894  C  BMET A 112     2509   2365   2072    167     55     51       C  
ATOM    895  O  AMET A 112      -6.343  44.262  -0.060  0.50 17.83           O  
ANISOU  895  O  AMET A 112     2457   2309   2007    190     67     60       O  
ATOM    896  O  BMET A 112      -6.231  44.413   0.088  0.50 18.62           O  
ANISOU  896  O  BMET A 112     2561   2407   2105    193     70     62       O  
ATOM    897  CB AMET A 112      -9.079  42.684   0.331  0.50 16.77           C  
ANISOU  897  CB AMET A 112     2314   2157   1898    113     27     35       C  
ATOM    898  CB BMET A 112      -8.878  42.772   0.079  0.50 18.99           C  
ANISOU  898  CB BMET A 112     2594   2442   2179    120     29     37       C  
ATOM    899  CG AMET A 112      -8.710  42.687  -1.135  0.50 14.49           C  
ANISOU  899  CG AMET A 112     2007   1887   1611    131     26     42       C  
ATOM    900  CG BMET A 112      -8.515  41.294  -0.041  0.50 21.14           C  
ANISOU  900  CG BMET A 112     2828   2740   2462    112     14     34       C  
ATOM    901  SD AMET A 112      -7.648  41.346  -1.593  0.50 16.17           S  
ANISOU  901  SD AMET A 112     2174   2138   1829    137     16     42       S  
ATOM    902  SD BMET A 112      -8.384  40.595  -1.699  0.50 24.79           S  
ANISOU  902  SD BMET A 112     3258   3230   2932    116      4     35       S  
ATOM    903  CE AMET A 112      -7.757  41.434  -3.357  0.50 11.06           C  
ANISOU  903  CE AMET A 112     1510   1510   1182    147     13     46       C  
ATOM    904  CE BMET A 112      -7.575  42.009  -2.409  0.50 20.02           C  
ANISOU  904  CE BMET A 112     2665   2628   2311    152     22     48       C  
ATOM    905  N  AARG A 113      -5.886  42.518   1.249  0.50 16.84           N  
ANISOU  905  N  AARG A 113     2301   2204   1893    166     48     49       N  
ATOM    906  N  BARG A 113      -5.878  42.535   1.246  0.50 17.50           N  
ANISOU  906  N  BARG A 113     2384   2288   1976    166     48     49       N  
ATOM    907  CA AARG A 113      -4.541  42.349   0.721  0.50 18.08           C  
ANISOU  907  CA AARG A 113     2432   2394   2043    192     53     59       C  
ATOM    908  CA BARG A 113      -4.533  42.342   0.727  0.50 18.42           C  
ANISOU  908  CA BARG A 113     2474   2437   2086    192     53     59       C  
ATOM    909  C  AARG A 113      -4.308  40.861   0.460  0.50 17.15           C  
ANISOU  909  C  AARG A 113     2275   2305   1936    174     36     51       C  
ATOM    910  C  BARG A 113      -4.324  40.857   0.456  0.50 17.34           C  
ANISOU  910  C  BARG A 113     2298   2328   1959    174     36     51       C  
ATOM    911  O  AARG A 113      -4.323  40.064   1.399  0.50 16.91           O  
ANISOU  911  O  AARG A 113     2241   2272   1912    156     31     43       O  
ATOM    912  O  BARG A 113      -4.348  40.059   1.392  0.50 17.04           O  
ANISOU  912  O  BARG A 113     2258   2288   1929    156     30     43       O  
ATOM    913  CB AARG A 113      -3.486  42.884   1.696  0.50 18.32           C  
ANISOU  913  CB AARG A 113     2474   2423   2061    215     70     66       C  
ATOM    914  CB BARG A 113      -3.468  42.775   1.727  0.50 18.54           C  
ANISOU  914  CB BARG A 113     2499   2453   2090    213     69     66       C  
ATOM    915  CG AARG A 113      -3.859  44.229   2.345  0.50 23.25           C  
ANISOU  915  CG AARG A 113     3145   3010   2677    224     90     70       C  
ATOM    916  CG BARG A 113      -3.485  44.222   2.160  0.50 23.26           C  
ANISOU  916  CG BARG A 113     3139   3021   2676    233     92     73       C  
ATOM    917  CD AARG A 113      -2.681  44.937   3.057  0.50 29.59           C  
ANISOU  917  CD AARG A 113     3962   3813   3466    256    113     81       C  
ATOM    918  CD BARG A 113      -2.133  44.523   2.853  0.50 27.87           C  
ANISOU  918  CD BARG A 113     3722   3617   3247    263    109     84       C  
ATOM    919  NE AARG A 113      -2.289  44.353   4.343  0.50 32.88           N  
ANISOU  919  NE AARG A 113     4376   4231   3884    245    110     75       N  
ATOM    920  NE BARG A 113      -1.025  44.057   2.026  0.50 30.13           N  
ANISOU  920  NE BARG A 113     3969   3949   3529    284    106     95       N  
ATOM    921  CZ AARG A 113      -2.782  44.718   5.521  0.50 33.23           C  
ANISOU  921  CZ AARG A 113     4453   4244   3926    229    116     67       C  
ATOM    922  CZ BARG A 113       0.201  43.814   2.464  0.50 31.50           C  
ANISOU  922  CZ BARG A 113     4123   4150   3693    302    113    103       C  
ATOM    923  NH1AARG A 113      -3.716  45.657   5.596  0.50 34.69           N  
ANISOU  923  NH1AARG A 113     4676   4395   4107    219    126     63       N  
ATOM    924  NH1BARG A 113       0.510  43.975   3.743  0.50 32.12           N  
ANISOU  924  NH1BARG A 113     4221   4212   3770    304    122    102       N  
ATOM    925  NH2AARG A 113      -2.335  44.141   6.618  0.50 34.78           N  
ANISOU  925  NH2AARG A 113     4643   4445   4123    222    113     63       N  
ATOM    926  NH2BARG A 113       1.118  43.402   1.608  0.50 31.90           N  
ANISOU  926  NH2BARG A 113     4134   4248   3738    318    109    111       N  
ATOM    927  N   ALA A 114      -4.077  40.504  -0.801  1.00 15.93           N  
ANISOU  927  N   ALA A 114     2094   2176   1781    178     31     52       N  
ATOM    928  CA  ALA A 114      -3.791  39.130  -1.194  1.00 15.74           C  
ANISOU  928  CA  ALA A 114     2035   2180   1764    159     19     43       C  
ATOM    929  C   ALA A 114      -2.271  38.971  -1.243  1.00 16.40           C  
ANISOU  929  C   ALA A 114     2093   2302   1834    177     26     49       C  
ATOM    930  O   ALA A 114      -1.575  39.632  -2.059  1.00 17.11           O  
ANISOU  930  O   ALA A 114     2172   2417   1910    203     33     61       O  
ATOM    931  CB  ALA A 114      -4.403  38.827  -2.547  1.00 15.69           C  
ANISOU  931  CB  ALA A 114     2016   2183   1763    150     10     40       C  
ATOM    932  N   LEU A 115      -1.734  38.168  -0.335  1.00 14.76           N  
ANISOU  932  N   LEU A 115     1876   2102   1630    165     25     43       N  
ATOM    933  CA  LEU A 115      -0.300  37.967  -0.298  1.00 14.59           C  
ANISOU  933  CA  LEU A 115     1828   2119   1596    179     32     48       C  
ATOM    934  C   LEU A 115       0.120  36.670  -0.990  1.00 13.78           C  
ANISOU  934  C   LEU A 115     1689   2051   1494    154     24     36       C  
ATOM    935  O   LEU A 115      -0.308  35.612  -0.614  1.00 11.74           O  
ANISOU  935  O   LEU A 115     1429   1780   1248    125     19     23       O  
ATOM    936  CB  LEU A 115       0.146  38.007   1.170  1.00 15.89           C  
ANISOU  936  CB  LEU A 115     2006   2270   1759    182     39     49       C  
ATOM    937  CG  LEU A 115       1.520  38.559   1.510  1.00 21.56           C  
ANISOU  937  CG  LEU A 115     2714   3015   2460    212     52     63       C  
ATOM    938  CD1 LEU A 115       1.636  40.024   1.070  1.00 27.24           C  
ANISOU  938  CD1 LEU A 115     3452   3731   3166    250     65     81       C  
ATOM    939  CD2 LEU A 115       1.732  38.481   3.012  1.00 26.63           C  
ANISOU  939  CD2 LEU A 115     3375   3638   3106    210     58     61       C  
ATOM    940  N   PHE A 116       1.009  36.754  -2.005  1.00 13.91           N  
ANISOU  940  N   PHE A 116     1676   2114   1495    166     25     42       N  
ATOM    941  CA  PHE A 116       1.532  35.601  -2.693  1.00 13.73           C  
ANISOU  941  CA  PHE A 116     1618   2130   1468    141     20     29       C  
ATOM    942  C   PHE A 116       2.813  36.075  -3.415  1.00 14.66           C  
ANISOU  942  C   PHE A 116     1703   2305   1560    165     25     42       C  
ATOM    943  O   PHE A 116       2.917  37.210  -3.840  1.00 13.95           O  
ANISOU  943  O   PHE A 116     1619   2222   1460    199     30     60       O  
ATOM    944  CB  PHE A 116       0.575  34.998  -3.724  1.00 12.71           C  
ANISOU  944  CB  PHE A 116     1486   1993   1349    116     11     17       C  
ATOM    945  CG  PHE A 116       0.156  35.983  -4.801  1.00 14.51           C  
ANISOU  945  CG  PHE A 116     1717   2223   1570    138      9     28       C  
ATOM    946  CD1 PHE A 116      -0.852  36.902  -4.556  1.00 16.65           C  
ANISOU  946  CD1 PHE A 116     2023   2451   1851    152      9     36       C  
ATOM    947  CD2 PHE A 116       0.837  36.041  -6.011  1.00 16.83           C  
ANISOU  947  CD2 PHE A 116     1980   2567   1846    145      8     32       C  
ATOM    948  CE1 PHE A 116      -1.206  37.844  -5.480  1.00 19.35           C  
ANISOU  948  CE1 PHE A 116     2371   2793   2186    174     10     47       C  
ATOM    949  CE2 PHE A 116       0.483  36.985  -6.957  1.00 17.03           C  
ANISOU  949  CE2 PHE A 116     2010   2595   1865    169      8     44       C  
ATOM    950  CZ  PHE A 116      -0.540  37.879  -6.700  1.00 19.80           C  
ANISOU  950  CZ  PHE A 116     2398   2897   2227    183      9     52       C  
ATOM    951  N   GLY A 117       3.731  35.157  -3.583  1.00 16.02           N  
ANISOU  951  N   GLY A 117     1842   2521   1723    145     25     32       N  
ATOM    952  CA  GLY A 117       4.898  35.466  -4.398  1.00 17.57           C  
ANISOU  952  CA  GLY A 117     2000   2783   1893    162     28     43       C  
ATOM    953  C   GLY A 117       4.979  34.453  -5.497  1.00 18.22           C  
ANISOU  953  C   GLY A 117     2052   2901   1969    127     21     26       C  
ATOM    954  O   GLY A 117       4.105  33.587  -5.688  1.00 16.18           O  
ANISOU  954  O   GLY A 117     1804   2613   1727     92     16      7       O  
ATOM    955  N   GLU A 118       6.078  34.546  -6.229  1.00 19.69           N  
ANISOU  955  N   GLU A 118     2198   3155   2128    135     22     33       N  
ATOM    956  CA  GLU A 118       6.255  33.733  -7.397  1.00 20.53           C  
ANISOU  956  CA  GLU A 118     2273   3305   2222    102     16     17       C  
ATOM    957  C   GLU A 118       6.150  32.221  -7.126  1.00 18.99           C  
ANISOU  957  C   GLU A 118     2075   3099   2038     47     17    -12       C  
ATOM    958  O   GLU A 118       5.620  31.449  -7.934  1.00 18.04           O  
ANISOU  958  O   GLU A 118     1952   2977   1923     13     14    -30       O  
ATOM    959  CB  GLU A 118       7.621  34.121  -7.994  1.00 21.46           C  
ANISOU  959  CB  GLU A 118     2343   3505   2303    122     19     32       C  
ATOM    960  CG  GLU A 118       7.828  33.599  -9.314  1.00 26.15           C  
ANISOU  960  CG  GLU A 118     2903   4152   2879     96     13     21       C  
ATOM    961  CD  GLU A 118       6.839  34.161 -10.344  1.00 29.00           C  
ANISOU  961  CD  GLU A 118     3278   4493   3246    111      7     26       C  
ATOM    962  OE1 GLU A 118       6.390  35.335 -10.253  1.00 32.27           O  
ANISOU  962  OE1 GLU A 118     3716   4877   3665    155      9     49       O  
ATOM    963  OE2 GLU A 118       6.530  33.367 -11.216  1.00 29.21           O  
ANISOU  963  OE2 GLU A 118     3294   4533   3272     73      1      6       O  
ATOM    964  N   LYS A 119       6.667  31.794  -5.993  1.00 18.61           N  
ANISOU  964  N   LYS A 119     2030   3044   1995     38     24    -16       N  
ATOM    965  CA  LYS A 119       6.666  30.402  -5.647  1.00 20.31           C  
ANISOU  965  CA  LYS A 119     2246   3248   2220    -10     29    -42       C  
ATOM    966  C   LYS A 119       5.265  29.930  -5.289  1.00 17.80           C  
ANISOU  966  C   LYS A 119     1969   2858   1934    -25     28    -52       C  
ATOM    967  O   LYS A 119       5.075  28.753  -5.150  1.00 17.28           O  
ANISOU  967  O   LYS A 119     1909   2777   1878    -64     35    -72       O  
ATOM    968  CB  LYS A 119       7.615  30.103  -4.485  1.00 22.68           C  
ANISOU  968  CB  LYS A 119     2539   3561   2516    -13     37    -42       C  
ATOM    969  CG  LYS A 119       9.084  30.124  -4.928  1.00 28.95           C  
ANISOU  969  CG  LYS A 119     3285   4438   3277    -15     40    -38       C  
ATOM    970  CD  LYS A 119       9.468  28.865  -5.741  1.00 36.63           C  
ANISOU  970  CD  LYS A 119     4229   5451   4236    -71     43    -66       C  
ATOM    971  CE  LYS A 119      10.949  28.939  -6.243  1.00 40.66           C  
ANISOU  971  CE  LYS A 119     4685   6055   4707    -74     44    -62       C  
ATOM    972  NZ  LYS A 119      11.843  29.626  -5.230  1.00 40.45           N  
ANISOU  972  NZ  LYS A 119     4649   6046   4671    -37     48    -40       N  
ATOM    973  N   ASN A 120       4.309  30.850  -5.157  1.00 16.78           N  
ANISOU  973  N   ASN A 120     1868   2686   1818      5     22    -37       N  
ATOM    974  CA  ASN A 120       2.899  30.471  -4.888  1.00 14.43           C  
ANISOU  974  CA  ASN A 120     1607   2326   1549     -6     20    -44       C  
ATOM    975  C   ASN A 120       2.010  30.416  -6.133  1.00 15.83           C  
ANISOU  975  C   ASN A 120     1787   2498   1730    -15     14    -50       C  
ATOM    976  O   ASN A 120       0.827  30.132  -6.015  1.00 15.49           O  
ANISOU  976  O   ASN A 120     1769   2406   1707    -23     13    -54       O  
ATOM    977  CB  ASN A 120       2.281  31.397  -3.842  1.00 14.01           C  
ANISOU  977  CB  ASN A 120     1586   2227   1509     24     18    -28       C  
ATOM    978  CG  ASN A 120       3.140  31.476  -2.597  1.00 10.22           C  
ANISOU  978  CG  ASN A 120     1106   1751   1025     34     25    -22       C  
ATOM    979  OD1 ASN A 120       3.581  32.531  -2.244  1.00 15.67           O  
ANISOU  979  OD1 ASN A 120     1798   2449   1705     68     26     -5       O  
ATOM    980  ND2 ASN A 120       3.423  30.322  -1.981  1.00 12.54           N  
ANISOU  980  ND2 ASN A 120     1396   2041   1324      4     33    -37       N  
ATOM    981  N   ILE A 121       2.610  30.649  -7.302  1.00 16.53           N  
ANISOU  981  N   ILE A 121     1845   2637   1797    -14     11    -49       N  
ATOM    982  CA  ILE A 121       1.938  30.584  -8.624  1.00 16.83           C  
ANISOU  982  CA  ILE A 121     1879   2679   1833    -23      5    -55       C  
ATOM    983  C   ILE A 121       2.465  29.307  -9.261  1.00 19.21           C  
ANISOU  983  C   ILE A 121     2157   3015   2125    -69     11    -79       C  
ATOM    984  O   ILE A 121       3.701  29.189  -9.485  1.00 18.34           O  
ANISOU  984  O   ILE A 121     2013   2965   1990    -77     14    -82       O  
ATOM    985  CB  ILE A 121       2.347  31.806  -9.489  1.00 17.99           C  
ANISOU  985  CB  ILE A 121     2007   2867   1960     12      0    -35       C  
ATOM    986  CG1 ILE A 121       1.878  33.073  -8.821  1.00 17.71           C  
ANISOU  986  CG1 ILE A 121     2000   2794   1933     55     -1    -13       C  
ATOM    987  CG2 ILE A 121       1.741  31.714 -10.960  1.00 15.51           C  
ANISOU  987  CG2 ILE A 121     1686   2564   1642      1     -6    -42       C  
ATOM    988  CD1 ILE A 121       2.312  34.417  -9.464  1.00 21.44           C  
ANISOU  988  CD1 ILE A 121     2461   3298   2385    100     -2     10       C  
ATOM    989  N   HIS A 122       1.555  28.364  -9.503  1.00 19.16           N  
ANISOU  989  N   HIS A 122     2169   2972   2135   -100     16    -96       N  
ATOM    990  CA  HIS A 122       1.835  27.041  -9.953  1.00 21.46           C  
ANISOU  990  CA  HIS A 122     2451   3279   2422   -148     28   -122       C  
ATOM    991  C   HIS A 122       1.173  26.825 -11.351  1.00 25.30           C  
ANISOU  991  C   HIS A 122     2936   3770   2906   -163     25   -131       C  
ATOM    992  O   HIS A 122      -0.026  26.818 -11.494  1.00 21.52           O  
ANISOU  992  O   HIS A 122     2484   3245   2447   -158     23   -129       O  
ATOM    993  CB  HIS A 122       1.311  26.016  -8.967  1.00 21.47           C  
ANISOU  993  CB  HIS A 122     2483   3228   2447   -170     41   -132       C  
ATOM    994  CG  HIS A 122       1.710  26.272  -7.538  1.00 21.81           C  
ANISOU  994  CG  HIS A 122     2533   3255   2496   -151     43   -121       C  
ATOM    995  ND1 HIS A 122       2.900  25.832  -6.999  1.00 21.48           N  
ANISOU  995  ND1 HIS A 122     2473   3246   2441   -167     52   -129       N  
ATOM    996  CD2 HIS A 122       1.047  26.889  -6.521  1.00 24.32           C  
ANISOU  996  CD2 HIS A 122     2877   3530   2832   -121     38   -104       C  
ATOM    997  CE1 HIS A 122       2.967  26.191  -5.725  1.00 22.34           C  
ANISOU  997  CE1 HIS A 122     2596   3331   2560   -145     52   -116       C  
ATOM    998  NE2 HIS A 122       1.863  26.846  -5.411  1.00 17.44           N  
ANISOU  998  NE2 HIS A 122     2001   2665   1957   -117     43   -101       N  
ATOM    999  N   ALA A 123       1.976  26.625 -12.374  1.00 31.77           N  
ANISOU  999  N   ALA A 123     3722   4649   3698   -184     25   -142       N  
ATOM   1000  CA  ALA A 123       1.407  26.411 -13.728  1.00 36.99           C  
ANISOU 1000  CA  ALA A 123     4381   5319   4355   -200     23   -152       C  
ATOM   1001  C   ALA A 123       1.214  24.893 -14.113  1.00 41.17           C  
ANISOU 1001  C   ALA A 123     4919   5836   4887   -256     42   -183       C  
ATOM   1002  O   ALA A 123       1.779  24.393 -15.080  1.00 44.53           O  
ANISOU 1002  O   ALA A 123     5321   6308   5289   -290     46   -202       O  
ATOM   1003  CB  ALA A 123       2.201  27.190 -14.745  1.00 37.81           C  
ANISOU 1003  CB  ALA A 123     4445   5493   4427   -185     12   -144       C  
ATOM   1004  N   GLY A 124       0.382  24.165 -13.357  1.00 43.20           N  
ANISOU 1004  N   GLY A 124     5212   6028   5171   -266     54   -189       N  
ATOM   1005  CA  GLY A 124       0.194  22.731 -13.614  1.00 44.10           C  
ANISOU 1005  CA  GLY A 124     5342   6123   5290   -315     78   -216       C  
ATOM   1006  C   GLY A 124      -1.206  22.377 -14.087  1.00 44.11           C  
ANISOU 1006  C   GLY A 124     5375   6072   5313   -315     83   -217       C  
ATOM   1007  O   GLY A 124      -2.085  22.093 -13.272  1.00 43.70           O  
ANISOU 1007  O   GLY A 124     5354   5962   5286   -303     91   -209       O  
TER    1008      GLY A 124                                                      
ATOM   1009  N   MET B   1      15.676  45.181  -0.778  1.00 40.33           N  
ANISOU 1009  N   MET B   1     4888   5412   5021   -425    -24    245       N  
ATOM   1010  CA  MET B   1      14.495  44.292  -0.500  1.00 40.35           C  
ANISOU 1010  CA  MET B   1     4900   5401   5029   -386    -22    230       C  
ATOM   1011  C   MET B   1      14.950  42.894  -0.069  1.00 37.98           C  
ANISOU 1011  C   MET B   1     4582   5133   4714   -363    -15    206       C  
ATOM   1012  O   MET B   1      15.973  42.416  -0.535  1.00 39.93           O  
ANISOU 1012  O   MET B   1     4807   5422   4942   -370     -9    205       O  
ATOM   1013  CB  MET B   1      13.621  44.191  -1.761  1.00 41.35           C  
ANISOU 1013  CB  MET B   1     5031   5530   5150   -379    -21    251       C  
ATOM   1014  CG  MET B   1      12.250  43.543  -1.530  1.00 43.21           C  
ANISOU 1014  CG  MET B   1     5278   5745   5394   -346    -23    242       C  
ATOM   1015  SD  MET B   1      11.332  43.268  -3.067  1.00 49.63           S  
ANISOU 1015  SD  MET B   1     6091   6570   6194   -341    -23    264       S  
ATOM   1016  CE  MET B   1      12.055  41.677  -3.609  1.00 47.48           C  
ANISOU 1016  CE  MET B   1     5797   6349   5891   -330    -13    246       C  
ATOM   1017  N   ASN B   2      14.197  42.249   0.824  1.00 34.29           N  
ANISOU 1017  N   ASN B   2     4124   4647   4257   -334    -16    187       N  
ATOM   1018  CA  ASN B   2      14.471  40.842   1.249  1.00 30.46           C  
ANISOU 1018  CA  ASN B   2     3627   4187   3759   -308    -10    164       C  
ATOM   1019  C   ASN B   2      14.244  39.846   0.141  1.00 27.89           C  
ANISOU 1019  C   ASN B   2     3294   3886   3415   -294     -3    167       C  
ATOM   1020  O   ASN B   2      13.382  40.101  -0.740  1.00 28.49           O  
ANISOU 1020  O   ASN B   2     3379   3951   3492   -297     -6    183       O  
ATOM   1021  CB  ASN B   2      13.511  40.459   2.392  1.00 28.11           C  
ANISOU 1021  CB  ASN B   2     3344   3858   3476   -283    -13    148       C  
ATOM   1022  CG  ASN B   2      14.009  40.892   3.665  1.00 28.66           C  
ANISOU 1022  CG  ASN B   2     3416   3917   3556   -288    -16    135       C  
ATOM   1023  OD1 ASN B   2      14.794  40.179   4.297  1.00 24.15           O  
ANISOU 1023  OD1 ASN B   2     2830   3368   2974   -279    -13    119       O  
ATOM   1024  ND2 ASN B   2      13.674  42.125   4.038  1.00 27.06           N  
ANISOU 1024  ND2 ASN B   2     3229   3680   3369   -303    -23    142       N  
ATOM   1025  N   THR B   3      14.950  38.717   0.162  1.00 23.50           N  
ANISOU 1025  N   THR B   3     2723   3362   2841   -279      3    152       N  
ATOM   1026  CA  THR B   3      14.613  37.714  -0.820  1.00 21.33           C  
ANISOU 1026  CA  THR B   3     2448   3105   2550   -263      9    150       C  
ATOM   1027  C   THR B   3      13.444  36.936  -0.174  1.00 20.30           C  
ANISOU 1027  C   THR B   3     2335   2947   2431   -238      6    137       C  
ATOM   1028  O   THR B   3      13.364  36.849   1.100  1.00 16.92           O  
ANISOU 1028  O   THR B   3     1911   2501   2016   -227      3    124       O  
ATOM   1029  CB  THR B   3      15.719  36.743  -1.178  1.00 22.15           C  
ANISOU 1029  CB  THR B   3     2534   3252   2630   -252     19    139       C  
ATOM   1030  OG1 THR B   3      16.142  36.048  -0.005  1.00 20.52           O  
ANISOU 1030  OG1 THR B   3     2323   3046   2426   -232     21    119       O  
ATOM   1031  CG2 THR B   3      16.931  37.445  -1.862  1.00 24.33           C  
ANISOU 1031  CG2 THR B   3     2788   3564   2891   -277     24    154       C  
ATOM   1032  N   PRO B   4      12.564  36.380  -1.009  1.00 18.28           N  
ANISOU 1032  N   PRO B   4     2087   2688   2168   -230      5    140       N  
ATOM   1033  CA  PRO B   4      11.545  35.457  -0.507  1.00 17.60           C  
ANISOU 1033  CA  PRO B   4     2015   2582   2088   -208      2    128       C  
ATOM   1034  C   PRO B   4      12.167  34.183   0.032  1.00 16.53           C  
ANISOU 1034  C   PRO B   4     1876   2461   1942   -186      9    105       C  
ATOM   1035  O   PRO B   4      11.623  33.590   0.960  1.00 15.40           O  
ANISOU 1035  O   PRO B   4     1742   2299   1809   -170      7     94       O  
ATOM   1036  CB  PRO B   4      10.699  35.126  -1.745  1.00 19.13           C  
ANISOU 1036  CB  PRO B   4     2215   2779   2270   -210      0    137       C  
ATOM   1037  CG  PRO B   4      11.476  35.641  -2.888  1.00 21.70           C  
ANISOU 1037  CG  PRO B   4     2531   3133   2580   -228      4    151       C  
ATOM   1038  CD  PRO B   4      12.354  36.735  -2.417  1.00 19.10           C  
ANISOU 1038  CD  PRO B   4     2191   2805   2259   -245      4    159       C  
ATOM   1039  N   GLU B   5      13.289  33.743  -0.532  1.00 13.79           N  
ANISOU 1039  N   GLU B   5     1516   2147   1574   -184     18    100       N  
ATOM   1040  CA  GLU B   5      13.964  32.579   0.014  1.00 15.19           C  
ANISOU 1040  CA  GLU B   5     1690   2337   1741   -159     25     80       C  
ATOM   1041  C   GLU B   5      14.386  32.786   1.444  1.00 13.33           C  
ANISOU 1041  C   GLU B   5     1450   2095   1520   -154     23     73       C  
ATOM   1042  O   GLU B   5      14.304  31.856   2.273  1.00 13.00           O  
ANISOU 1042  O   GLU B   5     1413   2044   1479   -131     25     58       O  
ATOM   1043  CB  GLU B   5      15.257  32.271  -0.746  1.00 14.66           C  
ANISOU 1043  CB  GLU B   5     1607   2313   1650   -156     36     78       C  
ATOM   1044  CG  GLU B   5      15.004  31.707  -2.171  1.00 21.23           C  
ANISOU 1044  CG  GLU B   5     2445   3158   2460   -154     40     79       C  
ATOM   1045  CD  GLU B   5      14.659  32.784  -3.206  1.00 25.60           C  
ANISOU 1045  CD  GLU B   5     2996   3716   3012   -183     36    101       C  
ATOM   1046  OE1 GLU B   5      14.712  34.001  -2.939  1.00 24.53           O  
ANISOU 1046  OE1 GLU B   5     2854   3574   2892   -205     30    117       O  
ATOM   1047  OE2 GLU B   5      14.398  32.384  -4.354  1.00 32.51           O  
ANISOU 1047  OE2 GLU B   5     3879   4605   3869   -183     38    103       O  
ATOM   1048  N   HIS B   6      14.997  33.935   1.702  1.00 13.16           N  
ANISOU 1048  N   HIS B   6     1415   2079   1505   -175     21     82       N  
ATOM   1049  CA  HIS B   6      15.426  34.236   3.066  1.00 12.53           C  
ANISOU 1049  CA  HIS B   6     1330   1993   1436   -173     18     75       C  
ATOM   1050  C   HIS B   6      14.216  34.237   4.018  1.00 12.11           C  
ANISOU 1050  C   HIS B   6     1296   1901   1403   -164     11     70       C  
ATOM   1051  O   HIS B   6      14.300  33.668   5.093  1.00 13.32           O  
ANISOU 1051  O   HIS B   6     1450   2050   1560   -147     11     57       O  
ATOM   1052  CB  HIS B   6      16.139  35.564   3.125  1.00 13.97           C  
ANISOU 1052  CB  HIS B   6     1500   2183   1623   -203     14     86       C  
ATOM   1053  CG  HIS B   6      16.431  36.024   4.526  1.00 13.96           C  
ANISOU 1053  CG  HIS B   6     1498   2171   1635   -206      8     78       C  
ATOM   1054  ND1 HIS B   6      17.286  35.345   5.376  1.00 13.53           N  
ANISOU 1054  ND1 HIS B   6     1430   2138   1571   -191     11     64       N  
ATOM   1055  CD2 HIS B   6      15.895  37.030   5.250  1.00 14.78           C  
ANISOU 1055  CD2 HIS B   6     1614   2243   1757   -220      0     80       C  
ATOM   1056  CE1 HIS B   6      17.303  35.962   6.553  1.00 13.34           C  
ANISOU 1056  CE1 HIS B   6     1409   2098   1559   -199      3     59       C  
ATOM   1057  NE2 HIS B   6      16.465  36.981   6.505  1.00 16.23           N  
ANISOU 1057  NE2 HIS B   6     1793   2431   1943   -216     -2     67       N  
ATOM   1058  N   MET B   7      13.117  34.895   3.626  1.00 10.74           N  
ANISOU 1058  N   MET B   7     1136   1702   1243   -175      6     82       N  
ATOM   1059  CA  MET B   7      11.967  35.044   4.478  1.00 10.84           C  
ANISOU 1059  CA  MET B   7     1164   1681   1274   -167      0     80       C  
ATOM   1060  C   MET B   7      11.334  33.701   4.782  1.00 10.63           C  
ANISOU 1060  C   MET B   7     1145   1649   1243   -143      2     69       C  
ATOM   1061  O   MET B   7      10.935  33.406   5.918  1.00  9.87           O  
ANISOU 1061  O   MET B   7     1054   1537   1156   -129      1     61       O  
ATOM   1062  CB  MET B   7      10.937  36.028   3.913  1.00 10.64           C  
ANISOU 1062  CB  MET B   7     1149   1634   1261   -181     -4     98       C  
ATOM   1063  CG  MET B   7      11.479  37.468   3.961  1.00 12.45           C  
ANISOU 1063  CG  MET B   7     1375   1856   1497   -204     -8    108       C  
ATOM   1064  SD  MET B   7      10.292  38.746   3.557  1.00 15.49           S  
ANISOU 1064  SD  MET B   7     1775   2208   1900   -215    -14    129       S  
ATOM   1065  CE  MET B   7      10.025  38.333   1.757  1.00 14.70           C  
ANISOU 1065  CE  MET B   7     1670   2129   1783   -222    -13    146       C  
ATOM   1066  N   THR B   8      11.342  32.846   3.778  1.00 10.09           N  
ANISOU 1066  N   THR B   8     1078   1595   1161   -138      6     69       N  
ATOM   1067  CA  THR B   8      10.766  31.521   3.894  1.00  9.94           C  
ANISOU 1067  CA  THR B   8     1070   1569   1136   -119      7     59       C  
ATOM   1068  C   THR B   8      11.612  30.649   4.811  1.00 11.36           C  
ANISOU 1068  C   THR B   8     1245   1758   1310    -98     13     43       C  
ATOM   1069  O   THR B   8      11.067  29.852   5.645  1.00 10.73           O  
ANISOU 1069  O   THR B   8     1176   1663   1236    -82     12     35       O  
ATOM   1070  CB  THR B   8      10.696  30.906   2.515  1.00 11.16           C  
ANISOU 1070  CB  THR B   8     1229   1737   1274   -121      9     60       C  
ATOM   1071  OG1 THR B   8       9.739  31.693   1.744  1.00 10.84           O  
ANISOU 1071  OG1 THR B   8     1191   1686   1239   -139      3     77       O  
ATOM   1072  CG2 THR B   8      10.171  29.501   2.618  1.00  8.19           C  
ANISOU 1072  CG2 THR B   8      867   1351    891   -103     10     48       C  
ATOM   1073  N   ALA B   9      12.938  30.828   4.694  1.00  8.77           N  
ANISOU 1073  N   ALA B   9      902   1458    972    -99     18     40       N  
ATOM   1074  CA  ALA B   9      13.865  30.104   5.569  1.00  9.47           C  
ANISOU 1074  CA  ALA B   9      982   1560   1052    -79     22     27       C  
ATOM   1075  C   ALA B   9      13.640  30.506   7.023  1.00  9.13           C  
ANISOU 1075  C   ALA B   9      941   1502   1026    -77     17     25       C  
ATOM   1076  O   ALA B   9      13.649  29.617   7.935  1.00  8.29           O  
ANISOU 1076  O   ALA B   9      838   1391    918    -55     19     15       O  
ATOM   1077  CB  ALA B   9      15.392  30.317   5.148  1.00  7.90           C  
ANISOU 1077  CB  ALA B   9      760   1401    837    -81     29     27       C  
ATOM   1078  N   VAL B  10      13.468  31.804   7.221  1.00  8.98           N  
ANISOU 1078  N   VAL B  10      918   1473   1018    -99     12     33       N  
ATOM   1079  CA  VAL B  10      13.227  32.348   8.572  1.00 10.12           C  
ANISOU 1079  CA  VAL B  10     1065   1602   1175    -99      7     29       C  
ATOM   1080  C   VAL B  10      11.939  31.813   9.210  1.00 10.55           C  
ANISOU 1080  C   VAL B  10     1137   1630   1241    -84      5     27       C  
ATOM   1081  O   VAL B  10      11.950  31.380  10.384  1.00 11.27           O  
ANISOU 1081  O   VAL B  10     1230   1718   1334    -69      5     19       O  
ATOM   1082  CB  VAL B  10      13.294  33.900   8.608  1.00  9.60           C  
ANISOU 1082  CB  VAL B  10      998   1528   1120   -125      1     36       C  
ATOM   1083  CG1 VAL B  10      12.706  34.434   9.968  1.00 11.72           C  
ANISOU 1083  CG1 VAL B  10     1277   1773   1403   -122     -3     31       C  
ATOM   1084  CG2 VAL B  10      14.756  34.481   8.450  1.00 11.26           C  
ANISOU 1084  CG2 VAL B  10     1189   1769   1321   -143      1     37       C  
ATOM   1085  N   VAL B  11      10.848  31.766   8.450  1.00  7.85           N  
ANISOU 1085  N   VAL B  11      805   1271    904    -88      4     35       N  
ATOM   1086  CA  VAL B  11       9.641  31.104   8.900  1.00  9.70           C  
ANISOU 1086  CA  VAL B  11     1052   1486   1146    -76      3     36       C  
ATOM   1087  C   VAL B  11       9.839  29.604   9.314  1.00  8.85           C  
ANISOU 1087  C   VAL B  11      950   1383   1029    -55      7     26       C  
ATOM   1088  O   VAL B  11       9.371  29.102  10.405  1.00  8.44           O  
ANISOU 1088  O   VAL B  11      904   1320    982    -41      7     23       O  
ATOM   1089  CB  VAL B  11       8.571  31.226   7.801  1.00  8.81           C  
ANISOU 1089  CB  VAL B  11      947   1363   1037    -86      0     48       C  
ATOM   1090  CG1 VAL B  11       7.345  30.378   8.129  1.00  9.12           C  
ANISOU 1090  CG1 VAL B  11      997   1387   1081    -77     -1     50       C  
ATOM   1091  CG2 VAL B  11       8.186  32.691   7.613  1.00  9.86           C  
ANISOU 1091  CG2 VAL B  11     1078   1485   1181   -102     -3     60       C  
ATOM   1092  N   GLN B  12      10.504  28.853   8.452  1.00  7.50           N  
ANISOU 1092  N   GLN B  12      778   1226    843    -50     11     22       N  
ATOM   1093  CA  GLN B  12      10.856  27.483   8.775  1.00  7.79           C  
ANISOU 1093  CA  GLN B  12      822   1267    870    -28     15     12       C  
ATOM   1094  C   GLN B  12      11.724  27.386  10.051  1.00  7.62           C  
ANISOU 1094  C   GLN B  12      791   1256    848    -13     17      5       C  
ATOM   1095  O   GLN B  12      11.478  26.439  10.872  1.00  7.86           O  
ANISOU 1095  O   GLN B  12      830   1276    878      5     18      2       O  
ATOM   1096  CB  GLN B  12      11.618  26.793   7.628  1.00  8.64           C  
ANISOU 1096  CB  GLN B  12      930   1392    961    -21     21      7       C  
ATOM   1097  CG  GLN B  12      10.669  26.581   6.354  1.00  9.82           C  
ANISOU 1097  CG  GLN B  12     1092   1530   1106    -34     18     12       C  
ATOM   1098  CD  GLN B  12      11.389  26.650   5.023  1.00  9.35           C  
ANISOU 1098  CD  GLN B  12     1028   1493   1031    -39     22     11       C  
ATOM   1099  OE1 GLN B  12      12.609  26.921   4.949  1.00  9.51           O  
ANISOU 1099  OE1 GLN B  12     1032   1539   1042    -35     28      8       O  
ATOM   1100  NE2 GLN B  12      10.630  26.373   3.939  1.00 11.26           N  
ANISOU 1100  NE2 GLN B  12     1282   1727   1266    -49     20     13       N  
ATOM   1101  N  AARG B  13      12.716  28.289  10.177  0.50  8.62           N  
ANISOU 1101  N  AARG B  13      900   1403    972    -21     17      5       N  
ATOM   1102  N  BARG B  13      12.732  28.257  10.196  0.50  8.16           N  
ANISOU 1102  N  BARG B  13      841   1344    913    -21     17      5       N  
ATOM   1103  CA AARG B  13      13.671  28.293  11.305  0.50  8.77           C  
ANISOU 1103  CA AARG B  13      906   1439    986    -11     17      0       C  
ATOM   1104  CA BARG B  13      13.635  28.165  11.356  0.50  7.79           C  
ANISOU 1104  CA BARG B  13      783   1314    862     -8     17     -1       C  
ATOM   1105  C  AARG B  13      12.936  28.645  12.608  0.50  9.14           C  
ANISOU 1105  C  AARG B  13      959   1467   1045    -10     12     -1       C  
ATOM   1106  C  BARG B  13      12.886  28.582  12.626  0.50  8.64           C  
ANISOU 1106  C  BARG B  13      897   1402    982     -9     13     -1       C  
ATOM   1107  O  AARG B  13      13.268  28.143  13.691  0.50  9.12           O  
ANISOU 1107  O  AARG B  13      955   1470   1039      5     13     -5       O  
ATOM   1108  O  BARG B  13      13.158  28.052  13.713  0.50  8.72           O  
ANISOU 1108  O  BARG B  13      906   1416    988      7     13     -5       O  
ATOM   1109  CB AARG B  13      14.825  29.262  11.044  0.50  9.27           C  
ANISOU 1109  CB AARG B  13      948   1529   1044    -27     16      0       C  
ATOM   1110  CB BARG B  13      14.893  28.983  11.151  0.50  7.60           C  
ANISOU 1110  CB BARG B  13      737   1319    830    -21     17     -1       C  
ATOM   1111  CG AARG B  13      15.700  28.965   9.802  0.50 10.34           C  
ANISOU 1111  CG AARG B  13     1072   1690   1164    -26     23      1       C  
ATOM   1112  CG BARG B  13      15.955  28.418  10.171  0.50  5.69           C  
ANISOU 1112  CG BARG B  13      483   1107    571    -12     24     -2       C  
ATOM   1113  CD AARG B  13      16.652  30.096   9.485  0.50 11.85           C  
ANISOU 1113  CD AARG B  13     1243   1908   1352    -50     21      6       C  
ATOM   1114  CD BARG B  13      16.788  29.594   9.693  0.50  7.38           C  
ANISOU 1114  CD BARG B  13      677   1345    782    -37     23      3       C  
ATOM   1115  NE AARG B  13      17.323  30.422  10.725  0.50 11.62           N  
ANISOU 1115  NE AARG B  13     1200   1890   1322    -50     16      2       N  
ATOM   1116  NE BARG B  13      17.391  29.441   8.353  0.50  5.08           N  
ANISOU 1116  NE BARG B  13      375   1076    476    -40     30      7       N  
ATOM   1117  CZ AARG B  13      17.865  31.589  11.071  0.50 12.33           C  
ANISOU 1117  CZ AARG B  13     1278   1990   1415    -75     10      4       C  
ATOM   1118  CZ BARG B  13      18.105  30.400   7.744  0.50  6.99           C  
ANISOU 1118  CZ BARG B  13      599   1342    713    -64     29     14       C  
ATOM   1119  NH1AARG B  13      17.862  32.611  10.257  0.50 11.27           N  
ANISOU 1119  NH1AARG B  13     1141   1854   1285   -103      8     12       N  
ATOM   1120  NH1BARG B  13      18.279  31.608   8.344  0.50  6.41           N  
ANISOU 1120  NH1BARG B  13      518   1266    649    -90     21     19       N  
ATOM   1121  NH2AARG B  13      18.355  31.713  12.314  0.50  6.19           N  
ANISOU 1121  NH2AARG B  13      492   1222    635    -73      5     -1       N  
ATOM   1122  NH2BARG B  13      18.619  30.159   6.559  0.50  4.71           N  
ANISOU 1122  NH2BARG B  13      302   1077    410    -63     37     18       N  
ATOM   1123  N   TYR B  14      11.912  29.493  12.482  1.00  8.62           N  
ANISOU 1123  N   TYR B  14      901   1379    992    -26      9      4       N  
ATOM   1124  CA  TYR B  14      11.047  29.894  13.590  1.00  8.80           C  
ANISOU 1124  CA  TYR B  14      931   1384   1026    -25      6      4       C  
ATOM   1125  C   TYR B  14      10.259  28.649  14.129  1.00  7.66           C  
ANISOU 1125  C   TYR B  14      798   1227    882     -5      8      5       C  
ATOM   1126  O   TYR B  14      10.245  28.367  15.338  1.00  7.15           O  
ANISOU 1126  O   TYR B  14      735   1163    817      6      9      2       O  
ATOM   1127  CB  TYR B  14      10.100  30.957  13.109  1.00  7.88           C  
ANISOU 1127  CB  TYR B  14      821   1249    923    -42      3     12       C  
ATOM   1128  CG  TYR B  14       9.032  31.435  14.044  1.00  8.81           C  
ANISOU 1128  CG  TYR B  14      947   1347   1052    -38      2     14       C  
ATOM   1129  CD1 TYR B  14       9.349  32.251  15.118  1.00  8.11           C  
ANISOU 1129  CD1 TYR B  14      857   1258    965    -40      0      7       C  
ATOM   1130  CD2 TYR B  14       7.667  31.169  13.799  1.00  9.85           C  
ANISOU 1130  CD2 TYR B  14     1086   1462   1192    -35      3     24       C  
ATOM   1131  CE1 TYR B  14       8.359  32.759  15.956  1.00 10.28           C  
ANISOU 1131  CE1 TYR B  14     1140   1516   1250    -34      0      7       C  
ATOM   1132  CE2 TYR B  14       6.659  31.718  14.637  1.00  8.29           C  
ANISOU 1132  CE2 TYR B  14      894   1249   1004    -30      3     27       C  
ATOM   1133  CZ  TYR B  14       7.046  32.492  15.724  1.00  7.00           C  
ANISOU 1133  CZ  TYR B  14      731   1086    842    -28      3     17       C  
ATOM   1134  OH  TYR B  14       6.110  33.046  16.572  1.00  9.75           O  
ANISOU 1134  OH  TYR B  14     1085   1420   1197    -20      5     18       O  
ATOM   1135  N   VAL B  15       9.659  27.925  13.212  1.00  7.51           N  
ANISOU 1135  N   VAL B  15      789   1200    863     -5     10     10       N  
ATOM   1136  CA  VAL B  15       8.921  26.710  13.506  1.00  7.75           C  
ANISOU 1136  CA  VAL B  15      833   1218    894      7     11     13       C  
ATOM   1137  C   VAL B  15       9.840  25.714  14.222  1.00  8.41           C  
ANISOU 1137  C   VAL B  15      916   1312    966     28     14      6       C  
ATOM   1138  O   VAL B  15       9.484  25.166  15.290  1.00  8.88           O  
ANISOU 1138  O   VAL B  15      981   1364   1026     41     15      7       O  
ATOM   1139  CB  VAL B  15       8.239  26.136  12.256  1.00  7.66           C  
ANISOU 1139  CB  VAL B  15      833   1196    881      0     10     17       C  
ATOM   1140  CG1 VAL B  15       7.728  24.718  12.483  1.00  7.31           C  
ANISOU 1140  CG1 VAL B  15      804   1138    833     10     11     18       C  
ATOM   1141  CG2 VAL B  15       7.013  27.015  11.884  1.00  7.42           C  
ANISOU 1141  CG2 VAL B  15      801   1153    863    -18      6     28       C  
ATOM   1142  N   ALA B  16      11.008  25.476  13.656  1.00  6.84           N  
ANISOU 1142  N   ALA B  16      710   1131    756     35     17      0       N  
ATOM   1143  CA  ALA B  16      11.978  24.563  14.226  1.00  7.41           C  
ANISOU 1143  CA  ALA B  16      781   1217    817     59     21     -4       C  
ATOM   1144  C   ALA B  16      12.391  24.994  15.616  1.00  6.50           C  
ANISOU 1144  C   ALA B  16      654   1113    701     65     18     -6       C  
ATOM   1145  O   ALA B  16      12.572  24.119  16.519  1.00  9.15           O  
ANISOU 1145  O   ALA B  16      993   1449   1031     86     20     -5       O  
ATOM   1146  CB  ALA B  16      13.263  24.421  13.301  1.00  6.81           C  
ANISOU 1146  CB  ALA B  16      693   1166    727     65     25    -10       C  
ATOM   1147  N   ALA B  17      12.604  26.290  15.785  1.00  7.17           N  
ANISOU 1147  N   ALA B  17      726   1208    790     47     15     -7       N  
ATOM   1148  CA  ALA B  17      13.091  26.793  17.071  1.00  7.52           C  
ANISOU 1148  CA  ALA B  17      760   1265    832     49     11    -11       C  
ATOM   1149  C   ALA B  17      11.998  26.573  18.123  1.00  7.67           C  
ANISOU 1149  C   ALA B  17      791   1264    857     56     11     -8       C  
ATOM   1150  O   ALA B  17      12.299  26.216  19.268  1.00  9.17           O  
ANISOU 1150  O   ALA B  17      979   1463   1040     70     10     -9       O  
ATOM   1151  CB  ALA B  17      13.454  28.342  16.971  1.00  8.27           C  
ANISOU 1151  CB  ALA B  17      842   1367    930     23      6    -15       C  
ATOM   1152  N   LEU B  18      10.736  26.816  17.754  1.00  8.38           N  
ANISOU 1152  N   LEU B  18      893   1331    959     45     11     -2       N  
ATOM   1153  CA  LEU B  18       9.632  26.522  18.686  1.00  8.16           C  
ANISOU 1153  CA  LEU B  18      875   1287    936     52     12      2       C  
ATOM   1154  C   LEU B  18       9.611  25.037  19.102  1.00  8.20           C  
ANISOU 1154  C   LEU B  18      889   1290    935     72     15      7       C  
ATOM   1155  O   LEU B  18       9.492  24.679  20.291  1.00 10.70           O  
ANISOU 1155  O   LEU B  18     1207   1609   1247     84     16      9       O  
ATOM   1156  CB  LEU B  18       8.295  26.972  18.092  1.00  7.90           C  
ANISOU 1156  CB  LEU B  18      849   1234    916     38     12     10       C  
ATOM   1157  CG  LEU B  18       8.088  28.464  17.962  1.00  9.72           C  
ANISOU 1157  CG  LEU B  18     1074   1461   1155     23     10      7       C  
ATOM   1158  CD1 LEU B  18       6.991  28.669  16.920  1.00  9.68           C  
ANISOU 1158  CD1 LEU B  18     1075   1442   1161     11     10     17       C  
ATOM   1159  CD2 LEU B  18       7.674  29.076  19.372  1.00  4.56           C  
ANISOU 1159  CD2 LEU B  18      422    807    503     29     11      4       C  
ATOM   1160  N   ASN B  19       9.756  24.150  18.161  1.00  9.44           N  
ANISOU 1160  N   ASN B  19     1055   1442   1090     76     17      8       N  
ATOM   1161  CA  ASN B  19       9.747  22.718  18.436  1.00  8.74           C  
ANISOU 1161  CA  ASN B  19      979   1345    995     94     19     13       C  
ATOM   1162  C   ASN B  19      10.915  22.286  19.282  1.00 10.36           C  
ANISOU 1162  C   ASN B  19     1177   1570   1189    117     20     10       C  
ATOM   1163  O   ASN B  19      10.784  21.369  20.078  1.00  9.46           O  
ANISOU 1163  O   ASN B  19     1072   1450   1070    133     22     16       O  
ATOM   1164  CB  ASN B  19       9.799  21.963  17.130  1.00  8.94           C  
ANISOU 1164  CB  ASN B  19     1017   1360   1019     94     21     11       C  
ATOM   1165  CG  ASN B  19       8.490  22.022  16.423  1.00 10.30           C  
ANISOU 1165  CG  ASN B  19     1199   1512   1201     74     19     18       C  
ATOM   1166  OD1 ASN B  19       7.461  22.168  17.070  1.00  9.06           O  
ANISOU 1166  OD1 ASN B  19     1044   1345   1051     67     17     26       O  
ATOM   1167  ND2 ASN B  19       8.509  21.919  15.096  1.00 10.20           N  
ANISOU 1167  ND2 ASN B  19     1192   1495   1186     65     18     14       N  
ATOM   1168  N   ALA B  20      12.047  22.995  19.148  1.00  8.46           N  
ANISOU 1168  N   ALA B  20      918   1354    942    116     19      2       N  
ATOM   1169  CA  ALA B  20      13.209  22.650  19.923  1.00 10.62           C  
ANISOU 1169  CA  ALA B  20     1179   1652   1202    136     19      0       C  
ATOM   1170  C   ALA B  20      13.299  23.339  21.288  1.00 11.42           C  
ANISOU 1170  C   ALA B  20     1270   1768   1300    134     14      0       C  
ATOM   1171  O   ALA B  20      14.232  23.068  22.026  1.00 11.89           O  
ANISOU 1171  O   ALA B  20     1318   1850   1347    150     13      0       O  
ATOM   1172  CB  ALA B  20      14.514  22.981  19.061  1.00 11.16           C  
ANISOU 1172  CB  ALA B  20     1229   1747   1261    137     20     -6       C  
ATOM   1173  N   GLY B  21      12.333  24.200  21.596  1.00 11.41           N  
ANISOU 1173  N   GLY B  21     1272   1754   1308    116     13     -1       N  
ATOM   1174  CA  GLY B  21      12.309  25.061  22.800  1.00 14.01           C  
ANISOU 1174  CA  GLY B  21     1594   2093   1634    111      9     -5       C  
ATOM   1175  C   GLY B  21      13.487  26.021  22.828  1.00 14.31           C  
ANISOU 1175  C   GLY B  21     1614   2158   1665    100      3    -16       C  
ATOM   1176  O   GLY B  21      13.963  26.413  23.888  1.00 13.26           O  
ANISOU 1176  O   GLY B  21     1473   2043   1522    101     -1    -21       O  
ATOM   1177  N   ASP B  22      13.974  26.379  21.658  1.00 12.38           N  
ANISOU 1177  N   ASP B  22     1362   1916   1423     88      3    -18       N  
ATOM   1178  CA  ASP B  22      15.165  27.185  21.501  1.00 13.94           C  
ANISOU 1178  CA  ASP B  22     1540   2141   1613     75     -1    -25       C  
ATOM   1179  C   ASP B  22      14.810  28.658  21.604  1.00 12.86           C  
ANISOU 1179  C   ASP B  22     1406   1995   1485     47     -6    -32       C  
ATOM   1180  O   ASP B  22      14.602  29.382  20.586  1.00 12.83           O  
ANISOU 1180  O   ASP B  22     1403   1979   1491     28     -6    -32       O  
ATOM   1181  CB  ASP B  22      15.814  26.851  20.177  1.00 13.19           C  
ANISOU 1181  CB  ASP B  22     1438   2056   1517     75      2    -22       C  
ATOM   1182  CG  ASP B  22      17.120  27.538  19.986  1.00 17.64           C  
ANISOU 1182  CG  ASP B  22     1978   2653   2071     63     -2    -26       C  
ATOM   1183  OD1 ASP B  22      17.576  28.205  20.915  1.00 17.65           O  
ANISOU 1183  OD1 ASP B  22     1969   2670   2067     53     -9    -32       O  
ATOM   1184  OD2 ASP B  22      17.712  27.383  18.908  1.00 15.53           O  
ANISOU 1184  OD2 ASP B  22     1700   2397   1800     62      1    -24       O  
ATOM   1185  N   LEU B  23      14.790  29.153  22.841  1.00 12.17           N  
ANISOU 1185  N   LEU B  23     1318   1912   1391     46    -11    -39       N  
ATOM   1186  CA  LEU B  23      14.376  30.521  23.064  1.00 12.67           C  
ANISOU 1186  CA  LEU B  23     1389   1962   1462     23    -15    -48       C  
ATOM   1187  C   LEU B  23      15.260  31.530  22.396  1.00 12.50           C  
ANISOU 1187  C   LEU B  23     1357   1952   1441     -3    -21    -52       C  
ATOM   1188  O   LEU B  23      14.773  32.489  21.781  1.00 12.68           O  
ANISOU 1188  O   LEU B  23     1389   1953   1476    -22    -22    -53       O  
ATOM   1189  CB  LEU B  23      14.383  30.854  24.601  1.00 12.78           C  
ANISOU 1189  CB  LEU B  23     1405   1983   1465     27    -20    -57       C  
ATOM   1190  CG  LEU B  23      13.974  32.260  25.060  1.00 13.31           C  
ANISOU 1190  CG  LEU B  23     1485   2035   1537      7    -24    -70       C  
ATOM   1191  CD1 LEU B  23      12.563  32.660  24.579  1.00 12.77           C  
ANISOU 1191  CD1 LEU B  23     1434   1930   1486      7    -17    -66       C  
ATOM   1192  CD2 LEU B  23      14.009  32.354  26.628  1.00 12.47           C  
ANISOU 1192  CD2 LEU B  23     1381   1941   1415     15    -28    -80       C  
ATOM   1193  N   ASP B  24      16.572  31.361  22.544  1.00 13.29           N  
ANISOU 1193  N   ASP B  24     1436   2086   1527     -5    -26    -54       N  
ATOM   1194  CA  ASP B  24      17.498  32.357  22.012  1.00 13.90           C  
ANISOU 1194  CA  ASP B  24     1500   2178   1602    -34    -33    -57       C  
ATOM   1195  C   ASP B  24      17.455  32.306  20.495  1.00 11.82           C  
ANISOU 1195  C   ASP B  24     1234   1908   1347    -41    -27    -48       C  
ATOM   1196  O   ASP B  24      17.578  33.300  19.864  1.00 13.07           O  
ANISOU 1196  O   ASP B  24     1393   2060   1513    -68    -30    -48       O  
ATOM   1197  CB  ASP B  24      18.915  32.103  22.447  1.00 14.75           C  
ANISOU 1197  CB  ASP B  24     1581   2331   1691    -34    -40    -58       C  
ATOM   1198  CG  ASP B  24      19.143  32.401  23.909  1.00 21.63           C  
ANISOU 1198  CG  ASP B  24     2452   3214   2550    -36    -49    -69       C  
ATOM   1199  OD1 ASP B  24      18.400  33.232  24.465  1.00 26.07           O  
ANISOU 1199  OD1 ASP B  24     3035   3751   3118    -48    -52    -79       O  
ATOM   1200  OD2 ASP B  24      20.080  31.782  24.469  1.00 27.89           O  
ANISOU 1200  OD2 ASP B  24     3224   4045   3326    -24    -53    -66       O  
ATOM   1201  N   GLY B  25      17.242  31.138  19.939  1.00 11.16           N  
ANISOU 1201  N   GLY B  25     1151   1825   1264    -17    -19    -40       N  
ATOM   1202  CA  GLY B  25      17.163  30.985  18.495  1.00 11.11           C  
ANISOU 1202  CA  GLY B  25     1143   1813   1263    -21    -13    -33       C  
ATOM   1203  C   GLY B  25      15.965  31.676  17.901  1.00 10.89           C  
ANISOU 1203  C   GLY B  25     1136   1749   1253    -35    -12    -30       C  
ATOM   1204  O   GLY B  25      16.057  32.297  16.816  1.00 10.17           O  
ANISOU 1204  O   GLY B  25     1042   1654   1166    -55    -11    -25       O  
ATOM   1205  N   ILE B  26      14.834  31.633  18.597  1.00 10.57           N  
ANISOU 1205  N   ILE B  26     1113   1682   1221    -26    -11    -32       N  
ATOM   1206  CA  ILE B  26      13.696  32.472  18.218  1.00  9.67           C  
ANISOU 1206  CA  ILE B  26     1015   1536   1122    -39    -10    -29       C  
ATOM   1207  C   ILE B  26      13.953  33.975  18.292  1.00  9.64           C  
ANISOU 1207  C   ILE B  26     1013   1525   1123    -66    -17    -34       C  
ATOM   1208  O   ILE B  26      13.719  34.704  17.308  1.00  9.57           O  
ANISOU 1208  O   ILE B  26     1009   1503   1124    -83    -17    -28       O  
ATOM   1209  CB  ILE B  26      12.450  32.204  19.095  1.00 10.45           C  
ANISOU 1209  CB  ILE B  26     1129   1612   1227    -22     -8    -30       C  
ATOM   1210  CG1 ILE B  26      11.947  30.776  18.910  1.00  8.80           C  
ANISOU 1210  CG1 ILE B  26      923   1401   1016      0     -1    -22       C  
ATOM   1211  CG2 ILE B  26      11.329  33.172  18.734  1.00  8.72           C  
ANISOU 1211  CG2 ILE B  26      925   1364   1024    -33     -7    -26       C  
ATOM   1212  CD1 ILE B  26      10.959  30.320  19.990  1.00 10.24           C  
ANISOU 1212  CD1 ILE B  26     1117   1572   1201     15      0    -21       C  
ATOM   1213  N   VAL B  27      14.495  34.444  19.415  1.00 11.06           N  
ANISOU 1213  N   VAL B  27     1191   1715   1295    -71    -23    -45       N  
ATOM   1214  CA  VAL B  27      14.690  35.868  19.640  1.00 12.39           C  
ANISOU 1214  CA  VAL B  27     1368   1872   1468    -98    -31    -53       C  
ATOM   1215  C   VAL B  27      15.701  36.460  18.632  1.00 13.60           C  
ANISOU 1215  C   VAL B  27     1506   2039   1619   -126    -35    -47       C  
ATOM   1216  O   VAL B  27      15.522  37.586  18.164  1.00 14.44           O  
ANISOU 1216  O   VAL B  27     1624   2125   1735   -150    -38    -46       O  
ATOM   1217  CB  VAL B  27      15.115  36.162  21.089  1.00 13.55           C  
ANISOU 1217  CB  VAL B  27     1515   2028   1603    -99    -38    -68       C  
ATOM   1218  CG1 VAL B  27      15.497  37.674  21.233  1.00 14.01           C  
ANISOU 1218  CG1 VAL B  27     1583   2074   1663   -132    -47    -77       C  
ATOM   1219  CG2 VAL B  27      13.974  35.742  22.075  1.00 13.18           C  
ANISOU 1219  CG2 VAL B  27     1484   1965   1558    -72    -32    -72       C  
ATOM   1220  N   ALA B  28      16.694  35.651  18.257  1.00 14.99           N  
ANISOU 1220  N   ALA B  28     1660   2252   1783   -122    -34    -43       N  
ATOM   1221  CA  ALA B  28      17.731  36.043  17.303  1.00 15.00           C  
ANISOU 1221  CA  ALA B  28     1643   2276   1780   -146    -36    -36       C  
ATOM   1222  C   ALA B  28      17.147  36.395  15.932  1.00 14.90           C  
ANISOU 1222  C   ALA B  28     1639   2243   1779   -155    -31    -23       C  
ATOM   1223  O   ALA B  28      17.778  37.120  15.173  1.00 15.38           O  
ANISOU 1223  O   ALA B  28     1691   2314   1839   -183    -34    -17       O  
ATOM   1224  CB  ALA B  28      18.774  34.955  17.164  1.00 16.87           C  
ANISOU 1224  CB  ALA B  28     1853   2555   1999   -130    -32    -32       C  
ATOM   1225  N   LEU B  29      15.935  35.920  15.605  1.00 14.27           N  
ANISOU 1225  N   LEU B  29     1575   2138   1709   -136    -24    -19       N  
ATOM   1226  CA  LEU B  29      15.292  36.255  14.305  1.00 13.26           C  
ANISOU 1226  CA  LEU B  29     1455   1992   1591   -145    -21     -7       C  
ATOM   1227  C   LEU B  29      14.778  37.665  14.213  1.00 15.40           C  
ANISOU 1227  C   LEU B  29     1742   2231   1875   -167    -26     -4       C  
ATOM   1228  O   LEU B  29      14.484  38.120  13.101  1.00 16.75           O  
ANISOU 1228  O   LEU B  29     1917   2392   2053   -180    -25      8       O  
ATOM   1229  CB  LEU B  29      14.074  35.303  14.026  1.00 12.90           C  
ANISOU 1229  CB  LEU B  29     1421   1929   1552   -118    -14     -3       C  
ATOM   1230  CG  LEU B  29      14.473  33.841  14.021  1.00  9.93           C  
ANISOU 1230  CG  LEU B  29     1033   1575   1162    -94     -8     -5       C  
ATOM   1231  CD1 LEU B  29      13.142  33.019  13.904  1.00 11.67           C  
ANISOU 1231  CD1 LEU B  29     1269   1772   1390    -74     -4     -1       C  
ATOM   1232  CD2 LEU B  29      15.473  33.459  12.934  1.00  9.75           C  
ANISOU 1232  CD2 LEU B  29      993   1582   1127    -99     -5      0       C  
ATOM   1233  N   PHE B  30      14.628  38.342  15.357  1.00 14.60           N  
ANISOU 1233  N   PHE B  30     1654   2115   1778   -171    -31    -16       N  
ATOM   1234  CA  PHE B  30      13.915  39.602  15.440  1.00 16.27           C  
ANISOU 1234  CA  PHE B  30     1888   2289   2004   -184    -35    -15       C  
ATOM   1235  C   PHE B  30      14.899  40.760  15.485  1.00 17.63           C  
ANISOU 1235  C   PHE B  30     2061   2463   2174   -220    -44    -18       C  
ATOM   1236  O   PHE B  30      16.012  40.635  15.985  1.00 17.82           O  
ANISOU 1236  O   PHE B  30     2069   2515   2185   -232    -49    -26       O  
ATOM   1237  CB  PHE B  30      13.030  39.647  16.692  1.00 14.45           C  
ANISOU 1237  CB  PHE B  30     1675   2037   1778   -163    -34    -28       C  
ATOM   1238  CG  PHE B  30      11.757  38.820  16.598  1.00 15.76           C  
ANISOU 1238  CG  PHE B  30     1845   2192   1949   -133    -25    -21       C  
ATOM   1239  CD1 PHE B  30      11.754  37.461  16.895  1.00 15.43           C  
ANISOU 1239  CD1 PHE B  30     1792   2171   1899   -111    -21    -23       C  
ATOM   1240  CD2 PHE B  30      10.562  39.411  16.184  1.00 14.89           C  
ANISOU 1240  CD2 PHE B  30     1751   2051   1854   -128    -22    -13       C  
ATOM   1241  CE1 PHE B  30      10.596  36.692  16.813  1.00 14.98           C  
ANISOU 1241  CE1 PHE B  30     1739   2103   1847    -88    -14    -16       C  
ATOM   1242  CE2 PHE B  30       9.357  38.640  16.105  1.00 16.59           C  
ANISOU 1242  CE2 PHE B  30     1968   2260   2074   -103    -16     -5       C  
ATOM   1243  CZ  PHE B  30       9.413  37.263  16.406  1.00 16.36           C  
ANISOU 1243  CZ  PHE B  30     1927   2252   2035    -86    -12     -7       C  
ATOM   1244  N   ALA B  31      14.474  41.900  14.968  1.00 19.42           N  
ANISOU 1244  N   ALA B  31     2305   2657   2413   -238    -46    -11       N  
ATOM   1245  CA  ALA B  31      15.261  43.114  15.124  1.00 20.95           C  
ANISOU 1245  CA  ALA B  31     2507   2843   2608   -274    -56    -14       C  
ATOM   1246  C   ALA B  31      15.190  43.589  16.570  1.00 22.05           C  
ANISOU 1246  C   ALA B  31     2665   2967   2746   -273    -62    -36       C  
ATOM   1247  O   ALA B  31      14.270  43.211  17.308  1.00 19.77           O  
ANISOU 1247  O   ALA B  31     2388   2664   2460   -242    -57    -45       O  
ATOM   1248  CB  ALA B  31      14.754  44.197  14.192  1.00 20.50           C  
ANISOU 1248  CB  ALA B  31     2470   2752   2566   -291    -57      0       C  
ATOM   1249  N   ASP B  32      16.126  44.470  16.947  1.00 24.14           N  
ANISOU 1249  N   ASP B  32     2932   3232   3005   -308    -73    -44       N  
ATOM   1250  CA  ASP B  32      16.232  45.012  18.321  1.00 26.95           C  
ANISOU 1250  CA  ASP B  32     3308   3576   3356   -313    -81    -67       C  
ATOM   1251  C   ASP B  32      14.938  45.660  18.781  1.00 26.90           C  
ANISOU 1251  C   ASP B  32     3337   3519   3363   -292    -77    -75       C  
ATOM   1252  O   ASP B  32      14.535  45.496  19.930  1.00 27.46           O  
ANISOU 1252  O   ASP B  32     3418   3584   3428   -272    -76    -93       O  
ATOM   1253  CB  ASP B  32      17.352  46.074  18.402  1.00 27.65           C  
ANISOU 1253  CB  ASP B  32     3399   3665   3439   -362    -95    -72       C  
ATOM   1254  CG  ASP B  32      18.727  45.472  18.567  1.00 34.15           C  
ANISOU 1254  CG  ASP B  32     4186   4544   4243   -380   -101    -72       C  
ATOM   1255  OD1 ASP B  32      18.819  44.257  18.797  1.00 39.28           O  
ANISOU 1255  OD1 ASP B  32     4812   5228   4884   -351    -95    -72       O  
ATOM   1256  OD2 ASP B  32      19.729  46.219  18.470  1.00 41.95           O  
ANISOU 1256  OD2 ASP B  32     5169   5542   5226   -424   -113    -71       O  
ATOM   1257  N   ASP B  33      14.297  46.382  17.867  1.00 26.18           N  
ANISOU 1257  N   ASP B  33     3264   3394   3289   -296    -74    -60       N  
ATOM   1258  CA  ASP B  33      13.109  47.134  18.172  1.00 27.19           C  
ANISOU 1258  CA  ASP B  33     3425   3474   3430   -277    -70    -65       C  
ATOM   1259  C   ASP B  33      11.792  46.542  17.629  1.00 26.13           C  
ANISOU 1259  C   ASP B  33     3288   3331   3306   -239    -57    -50       C  
ATOM   1260  O   ASP B  33      10.835  47.270  17.416  1.00 27.12           O  
ANISOU 1260  O   ASP B  33     3437   3419   3445   -226    -53    -44       O  
ATOM   1261  CB  ASP B  33      13.290  48.543  17.602  1.00 29.35           C  
ANISOU 1261  CB  ASP B  33     3725   3709   3715   -310    -77    -58       C  
ATOM   1262  CG  ASP B  33      13.546  48.532  16.117  1.00 33.66           C  
ANISOU 1262  CG  ASP B  33     4255   4266   4268   -327    -76    -30       C  
ATOM   1263  OD1 ASP B  33      13.702  47.447  15.524  1.00 38.56           O  
ANISOU 1263  OD1 ASP B  33     4843   4924   4881   -317    -70    -19       O  
ATOM   1264  OD2 ASP B  33      13.587  49.622  15.529  1.00 41.59           O  
ANISOU 1264  OD2 ASP B  33     5280   5239   5282   -351    -80    -20       O  
ATOM   1265  N   ALA B  34      11.733  45.232  17.446  1.00 23.52           N  
ANISOU 1265  N   ALA B  34     2931   3036   2969   -219    -51    -44       N  
ATOM   1266  CA  ALA B  34      10.572  44.575  16.843  1.00 22.35           C  
ANISOU 1266  CA  ALA B  34     2776   2885   2829   -189    -41    -28       C  
ATOM   1267  C   ALA B  34       9.378  44.546  17.776  1.00 21.60           C  
ANISOU 1267  C   ALA B  34     2697   2771   2738   -155    -34    -38       C  
ATOM   1268  O   ALA B  34       9.508  44.864  18.965  1.00 22.12           O  
ANISOU 1268  O   ALA B  34     2776   2830   2797   -151    -36    -58       O  
ATOM   1269  CB  ALA B  34      10.978  43.137  16.440  1.00 21.16           C  
ANISOU 1269  CB  ALA B  34     2594   2777   2667   -182    -38    -22       C  
ATOM   1270  N  ATHR B  35       8.208  44.203  17.239  0.50 20.28           N  
ANISOU 1270  N  ATHR B  35     2527   2596   2579   -131    -26    -22       N  
ATOM   1271  N  BTHR B  35       8.230  44.177  17.236  0.50 20.89           N  
ANISOU 1271  N  BTHR B  35     2605   2675   2657   -131    -26    -22       N  
ATOM   1272  CA ATHR B  35       6.986  44.066  18.020  0.50 19.16           C  
ANISOU 1272  CA ATHR B  35     2395   2443   2441    -96    -17    -26       C  
ATOM   1273  CA BTHR B  35       7.019  44.062  18.008  0.50 20.57           C  
ANISOU 1273  CA BTHR B  35     2573   2622   2619    -97    -18    -26       C  
ATOM   1274  C  ATHR B  35       6.421  42.663  17.793  0.50 19.57           C  
ANISOU 1274  C  ATHR B  35     2423   2522   2489    -77    -11    -15       C  
ATOM   1275  C  BTHR B  35       6.457  42.653  17.784  0.50 19.83           C  
ANISOU 1275  C  BTHR B  35     2455   2555   2522    -77    -11    -15       C  
ATOM   1276  O  ATHR B  35       6.562  42.098  16.709  0.50 18.99           O  
ANISOU 1276  O  ATHR B  35     2334   2463   2416    -85    -12      0       O  
ATOM   1277  O  BTHR B  35       6.633  42.080  16.708  0.50 19.14           O  
ANISOU 1277  O  BTHR B  35     2353   2483   2435    -86    -12      0       O  
ATOM   1278  CB ATHR B  35       5.910  45.093  17.604  0.50 19.68           C  
ANISOU 1278  CB ATHR B  35     2481   2472   2522    -83    -14    -15       C  
ATOM   1279  CB BTHR B  35       5.989  45.132  17.579  0.50 21.37           C  
ANISOU 1279  CB BTHR B  35     2696   2686   2737    -86    -14    -15       C  
ATOM   1280  OG1ATHR B  35       5.559  44.880  16.239  0.50 14.30           O  
ANISOU 1280  OG1ATHR B  35     1788   1796   1850    -87    -13     10       O  
ATOM   1281  OG1BTHR B  35       6.518  46.464  17.808  0.50 22.89           O  
ANISOU 1281  OG1BTHR B  35     2915   2847   2933   -105    -21    -26       O  
ATOM   1282  CG2ATHR B  35       6.405  46.588  17.809  0.50 19.09           C  
ANISOU 1282  CG2ATHR B  35     2437   2361   2453   -103    -20    -25       C  
ATOM   1283  CG2BTHR B  35       4.748  44.982  18.380  0.50 21.61           C  
ANISOU 1283  CG2BTHR B  35     2731   2709   2768    -49     -4    -18       C  
ATOM   1284  N  AVAL B  36       5.811  42.097  18.831  0.50 19.54           N  
ANISOU 1284  N  AVAL B  36     2418   2525   2480    -52     -5    -24       N  
ATOM   1285  N  BVAL B  36       5.834  42.079  18.815  0.50 18.92           N  
ANISOU 1285  N  BVAL B  36     2339   2447   2401    -52     -5    -24       N  
ATOM   1286  CA AVAL B  36       4.999  40.900  18.703  0.50 19.54           C  
ANISOU 1286  CA AVAL B  36     2401   2543   2478    -32      1    -12       C  
ATOM   1287  CA BVAL B  36       5.015  40.882  18.658  0.50 17.89           C  
ANISOU 1287  CA BVAL B  36     2192   2335   2269    -32      1    -11       C  
ATOM   1288  C  AVAL B  36       3.569  41.205  19.157  0.50 21.21           C  
ANISOU 1288  C  AVAL B  36     2621   2740   2697     -3     10     -6       C  
ATOM   1289  C  BVAL B  36       3.594  41.140  19.194  0.50 20.42           C  
ANISOU 1289  C  BVAL B  36     2520   2641   2596     -3     10     -7       C  
ATOM   1290  O  AVAL B  36       3.325  42.070  20.008  0.50 20.06           O  
ANISOU 1290  O  AVAL B  36     2493   2576   2552      7     12    -19       O  
ATOM   1291  O  BVAL B  36       3.382  41.926  20.127  0.50 19.42           O  
ANISOU 1291  O  BVAL B  36     2411   2498   2469      7     12    -21       O  
ATOM   1292  CB AVAL B  36       5.552  39.738  19.540  0.50 18.89           C  
ANISOU 1292  CB AVAL B  36     2306   2488   2381    -27      1    -22       C  
ATOM   1293  CB BVAL B  36       5.662  39.625  19.304  0.50 16.88           C  
ANISOU 1293  CB BVAL B  36     2049   2237   2127    -30      0    -20       C  
ATOM   1294  CG1AVAL B  36       4.494  38.645  19.696  0.50 19.80           C  
ANISOU 1294  CG1AVAL B  36     2410   2615   2496     -4      9    -11       C  
ATOM   1295  CG1BVAL B  36       7.037  39.412  18.739  0.50 13.99           C  
ANISOU 1295  CG1BVAL B  36     1672   1887   1754    -55     -6    -22       C  
ATOM   1296  CG2AVAL B  36       6.837  39.212  18.919  0.50 17.42           C  
ANISOU 1296  CG2AVAL B  36     2106   2324   2188    -49     -4    -22       C  
ATOM   1297  CG2BVAL B  36       5.770  39.756  20.800  0.50 13.18           C  
ANISOU 1297  CG2BVAL B  36     1588   1770   1648    -19      2    -39       C  
ATOM   1298  N   GLU B  37       2.611  40.518  18.550  1.00 22.53           N  
ANISOU 1298  N   GLU B  37     2774   2916   2869      7     14     12       N  
ATOM   1299  CA  GLU B  37       1.233  40.615  18.977  1.00 24.93           C  
ANISOU 1299  CA  GLU B  37     3079   3214   3177     35     23     20       C  
ATOM   1300  C   GLU B  37       0.492  39.333  18.612  1.00 27.01           C  
ANISOU 1300  C   GLU B  37     3322   3501   3439     41     25     37       C  
ATOM   1301  O   GLU B  37       0.677  38.787  17.499  1.00 24.81           O  
ANISOU 1301  O   GLU B  37     3032   3230   3162     25     20     49       O  
ATOM   1302  CB  GLU B  37       0.536  41.825  18.401  1.00 26.01           C  
ANISOU 1302  CB  GLU B  37     3228   3325   3328     42     24     31       C  
ATOM   1303  CG  GLU B  37       1.096  42.279  17.126  1.00 31.06           C  
ANISOU 1303  CG  GLU B  37     3871   3956   3975     18     16     41       C  
ATOM   1304  CD  GLU B  37       0.453  43.561  16.572  1.00 38.23           C  
ANISOU 1304  CD  GLU B  37     4793   4834   4896     26     16     54       C  
ATOM   1305  OE1 GLU B  37      -0.781  43.772  16.779  1.00 39.18           O  
ANISOU 1305  OE1 GLU B  37     4912   4950   5021     54     24     64       O  
ATOM   1306  OE2 GLU B  37       1.197  44.329  15.887  1.00 39.62           O  
ANISOU 1306  OE2 GLU B  37     4981   4993   5077      4      9     55       O  
ATOM   1307  N   ASP B  38      -0.255  38.822  19.592  1.00 29.39           N  
ANISOU 1307  N   ASP B  38     3617   3812   3735     62     33     36       N  
ATOM   1308  CA  ASP B  38      -1.159  37.670  19.400  1.00 33.11           C  
ANISOU 1308  CA  ASP B  38     4071   4304   4205     68     36     54       C  
ATOM   1309  C   ASP B  38      -2.637  37.998  19.792  1.00 34.95           C  
ANISOU 1309  C   ASP B  38     4298   4537   4441     93     46     67       C  
ATOM   1310  O   ASP B  38      -3.055  39.163  19.694  1.00 35.91           O  
ANISOU 1310  O   ASP B  38     4430   4642   4572    106     49     68       O  
ATOM   1311  CB  ASP B  38      -0.507  36.315  19.875  1.00 33.26           C  
ANISOU 1311  CB  ASP B  38     4082   4342   4211     60     35     47       C  
ATOM   1312  CG  ASP B  38      -0.772  35.936  21.329  1.00 38.41           C  
ANISOU 1312  CG  ASP B  38     4734   5005   4853     79     42     39       C  
ATOM   1313  OD1 ASP B  38      -1.025  36.845  22.148  1.00 44.66           O  
ANISOU 1313  OD1 ASP B  38     5535   5788   5643     94     48     29       O  
ATOM   1314  OD2 ASP B  38      -0.681  34.695  21.650  1.00 39.44           O  
ANISOU 1314  OD2 ASP B  38     4856   5152   4975     77     43     43       O  
ATOM   1315  N   GLY B  39      -3.449  36.998  20.133  1.00 37.70           N  
ANISOU 1315  N   GLY B  39     4631   4907   4786    101     51     79       N  
ATOM   1316  CA  GLY B  39      -4.945  37.136  20.134  1.00 39.07           C  
ANISOU 1316  CA  GLY B  39     4791   5089   4964    120     58    100       C  
ATOM   1317  C   GLY B  39      -5.580  36.703  21.445  1.00 40.52           C  
ANISOU 1317  C   GLY B  39     4968   5290   5138    140     69     99       C  
ATOM   1318  O   GLY B  39      -4.879  36.552  22.449  1.00 42.26           O  
ANISOU 1318  O   GLY B  39     5197   5510   5347    143     72     80       O  
ATOM   1319  N   GLY B  42      -2.823  44.501  26.426  1.00 56.30           N  
ANISOU 1319  N   GLY B  42     7144   7132   7112    220     90    -64       N  
ATOM   1320  CA  GLY B  42      -3.750  45.132  25.483  1.00 56.41           C  
ANISOU 1320  CA  GLY B  42     7158   7129   7144    237     94    -42       C  
ATOM   1321  C   GLY B  42      -3.037  45.914  24.388  1.00 56.30           C  
ANISOU 1321  C   GLY B  42     7161   7084   7146    210     81    -40       C  
ATOM   1322  O   GLY B  42      -3.643  46.812  23.764  1.00 57.28           O  
ANISOU 1322  O   GLY B  42     7296   7182   7283    225     84    -29       O  
ATOM   1323  N   GLU B  43      -1.769  45.542  24.136  1.00 54.08           N  
ANISOU 1323  N   GLU B  43     6879   6805   6861    172     68    -49       N  
ATOM   1324  CA  GLU B  43      -0.813  46.300  23.297  1.00 52.23           C  
ANISOU 1324  CA  GLU B  43     6662   6544   6637    141     55    -52       C  
ATOM   1325  C   GLU B  43       0.269  45.317  22.801  1.00 49.01           C  
ANISOU 1325  C   GLU B  43     6234   6162   6226    104     43    -49       C  
ATOM   1326  O   GLU B  43       0.457  44.233  23.390  1.00 48.27           O  
ANISOU 1326  O   GLU B  43     6121   6099   6119    104     44    -53       O  
ATOM   1327  CB  GLU B  43      -0.121  47.433  24.100  1.00 53.55           C  
ANISOU 1327  CB  GLU B  43     6867   6679   6799    135     51    -83       C  
ATOM   1328  CG  GLU B  43      -0.853  48.808  24.166  1.00 56.25           C  
ANISOU 1328  CG  GLU B  43     7242   6978   7150    162     58    -87       C  
ATOM   1329  CD  GLU B  43      -0.920  49.527  22.803  1.00 58.90           C  
ANISOU 1329  CD  GLU B  43     7586   7286   7507    150     52    -65       C  
ATOM   1330  OE1 GLU B  43       0.121  49.650  22.117  1.00 59.77           O  
ANISOU 1330  OE1 GLU B  43     7699   7390   7622    111     39    -63       O  
ATOM   1331  OE2 GLU B  43      -2.021  49.977  22.415  1.00 60.93           O  
ANISOU 1331  OE2 GLU B  43     7844   7529   7774    182     62    -47       O  
ATOM   1332  N   PRO B  44       1.002  45.686  21.729  1.00 45.41           N  
ANISOU 1332  N   PRO B  44     5781   5692   5779     74     32    -41       N  
ATOM   1333  CA  PRO B  44       2.065  44.766  21.310  1.00 41.38           C  
ANISOU 1333  CA  PRO B  44     5250   5208   5262     44     23    -40       C  
ATOM   1334  C   PRO B  44       3.232  44.755  22.292  1.00 37.84           C  
ANISOU 1334  C   PRO B  44     4810   4767   4800     26     16    -67       C  
ATOM   1335  O   PRO B  44       3.435  45.710  23.020  1.00 38.96           O  
ANISOU 1335  O   PRO B  44     4978   4886   4938     27     15    -87       O  
ATOM   1336  CB  PRO B  44       2.523  45.356  19.977  1.00 41.91           C  
ANISOU 1336  CB  PRO B  44     5322   5259   5343     18     14    -26       C  
ATOM   1337  CG  PRO B  44       1.388  46.236  19.512  1.00 44.66           C  
ANISOU 1337  CG  PRO B  44     5683   5580   5706     41     20    -11       C  
ATOM   1338  CD  PRO B  44       0.855  46.808  20.784  1.00 45.66           C  
ANISOU 1338  CD  PRO B  44     5830   5690   5827     69     29    -30       C  
ATOM   1339  N  AARG B  45       3.980  43.663  22.326  0.50 34.90           N  
ANISOU 1339  N  AARG B  45     4416   4427   4417     12     12    -67       N  
ATOM   1340  N  BARG B  45       3.988  43.675  22.319  0.50 34.81           N  
ANISOU 1340  N  BARG B  45     4404   4414   4405     12     11    -67       N  
ATOM   1341  CA AARG B  45       5.210  43.624  23.092  0.50 32.66           C  
ANISOU 1341  CA AARG B  45     4135   4155   4118     -6      3    -89       C  
ATOM   1342  CA BARG B  45       5.203  43.657  23.100  0.50 32.47           C  
ANISOU 1342  CA BARG B  45     4111   4129   4094     -6      3    -89       C  
ATOM   1343  C  AARG B  45       6.290  44.234  22.189  0.50 31.10           C  
ANISOU 1343  C  AARG B  45     3941   3949   3927    -43     -7    -87       C  
ATOM   1344  C  BARG B  45       6.319  44.198  22.199  0.50 30.99           C  
ANISOU 1344  C  BARG B  45     3925   3935   3911    -43     -8    -87       C  
ATOM   1345  O  AARG B  45       6.337  43.956  20.996  0.50 29.07           O  
ANISOU 1345  O  AARG B  45     3670   3696   3678    -54     -9    -67       O  
ATOM   1346  O  BARG B  45       6.400  43.866  21.021  0.50 28.91           O  
ANISOU 1346  O  BARG B  45     3647   3678   3657    -54     -9    -67       O  
ATOM   1347  CB AARG B  45       5.594  42.193  23.472  0.50 32.19           C  
ANISOU 1347  CB AARG B  45     4050   4134   4046     -4      3    -87       C  
ATOM   1348  CB BARG B  45       5.483  42.253  23.625  0.50 32.00           C  
ANISOU 1348  CB BARG B  45     4028   4109   4021      0      5    -89       C  
ATOM   1349  CG AARG B  45       4.433  41.243  23.840  0.50 33.80           C  
ANISOU 1349  CG AARG B  45     4240   4352   4248     26     15    -76       C  
ATOM   1350  CG BARG B  45       4.308  41.733  24.479  0.50 32.98           C  
ANISOU 1350  CG BARG B  45     4150   4240   4141     33     17    -87       C  
ATOM   1351  CD AARG B  45       3.527  41.745  24.980  0.50 36.86           C  
ANISOU 1351  CD AARG B  45     4644   4729   4630     54     25    -87       C  
ATOM   1352  CD BARG B  45       4.656  40.551  25.351  0.50 34.01           C  
ANISOU 1352  CD BARG B  45     4263   4403   4253     40     18    -91       C  
ATOM   1353  NE AARG B  45       3.107  40.620  25.821  0.50 39.46           N  
ANISOU 1353  NE AARG B  45     4958   5086   4947     74     32    -84       N  
ATOM   1354  NE BARG B  45       3.458  39.797  25.751  0.50 34.25           N  
ANISOU 1354  NE BARG B  45     4285   4445   4283     68     30    -79       N  
ATOM   1355  CZ AARG B  45       2.086  39.796  25.571  0.50 39.01           C  
ANISOU 1355  CZ AARG B  45     4885   5041   4895     91     40    -64       C  
ATOM   1356  CZ BARG B  45       3.401  38.838  26.678  0.50 31.04           C  
ANISOU 1356  CZ BARG B  45     3867   4062   3861     81     34    -80       C  
ATOM   1357  NH1AARG B  45       1.310  39.948  24.505  0.50 38.32           N  
ANISOU 1357  NH1AARG B  45     4793   4943   4823     93     43    -44       N  
ATOM   1358  NH1BARG B  45       4.461  38.459  27.360  0.50 29.06           N  
ANISOU 1358  NH1BARG B  45     3614   3830   3595     71     27    -93       N  
ATOM   1359  NH2AARG B  45       1.846  38.797  26.410  0.50 39.67           N  
ANISOU 1359  NH2AARG B  45     4957   5150   4966    104     46    -62       N  
ATOM   1360  NH2BARG B  45       2.242  38.247  26.918  0.50 33.13           N  
ANISOU 1360  NH2BARG B  45     4123   4335   4127    103     44    -66       N  
ATOM   1361  N   SER B  46       7.154  45.059  22.764  1.00 29.63           N  
ANISOU 1361  N   SER B  46     3773   3751   3734    -64    -16   -107       N  
ATOM   1362  CA  SER B  46       8.127  45.813  21.985  1.00 28.02           C  
ANISOU 1362  CA  SER B  46     3574   3535   3534   -102    -27   -105       C  
ATOM   1363  C   SER B  46       9.547  45.666  22.553  1.00 25.72           C  
ANISOU 1363  C   SER B  46     3275   3269   3227   -131    -39   -121       C  
ATOM   1364  O   SER B  46       9.729  45.731  23.776  1.00 23.48           O  
ANISOU 1364  O   SER B  46     3001   2990   2930   -126    -41   -143       O  
ATOM   1365  CB  SER B  46       7.696  47.257  22.054  1.00 28.82           C  
ANISOU 1365  CB  SER B  46     3712   3589   3647   -103    -28   -112       C  
ATOM   1366  OG  SER B  46       8.447  47.989  21.153  1.00 32.67           O  
ANISOU 1366  OG  SER B  46     4207   4063   4143   -138    -37   -104       O  
ATOM   1367  N   GLY B  47      10.524  45.434  21.673  1.00 22.81           N  
ANISOU 1367  N   GLY B  47     2887   2920   2859   -160    -46   -110       N  
ATOM   1368  CA  GLY B  47      11.920  45.336  22.016  1.00 21.17           C  
ANISOU 1368  CA  GLY B  47     2665   2740   2635   -191    -58   -120       C  
ATOM   1369  C   GLY B  47      12.339  43.956  22.500  1.00 20.65           C  
ANISOU 1369  C   GLY B  47     2570   2720   2555   -176    -56   -121       C  
ATOM   1370  O   GLY B  47      11.512  43.165  22.903  1.00 18.69           O  
ANISOU 1370  O   GLY B  47     2318   2477   2305   -143    -47   -119       O  
ATOM   1371  N   THR B  48      13.638  43.720  22.565  1.00 20.29           N  
ANISOU 1371  N   THR B  48     2504   2707   2495   -201    -66   -124       N  
ATOM   1372  CA  THR B  48      14.182  42.371  22.817  1.00 20.01           C  
ANISOU 1372  CA  THR B  48     2438   2717   2446   -188    -64   -121       C  
ATOM   1373  C   THR B  48      13.717  41.743  24.130  1.00 19.39           C  
ANISOU 1373  C   THR B  48     2363   2648   2356   -159    -60   -134       C  
ATOM   1374  O   THR B  48      13.370  40.581  24.133  1.00 16.57           O  
ANISOU 1374  O   THR B  48     1990   2308   1996   -132    -52   -124       O  
ATOM   1375  CB  THR B  48      15.698  42.392  22.776  1.00 20.99           C  
ANISOU 1375  CB  THR B  48     2541   2876   2557   -220    -76   -123       C  
ATOM   1376  OG1 THR B  48      16.097  42.880  21.499  1.00 21.72           O  
ANISOU 1376  OG1 THR B  48     2627   2963   2659   -246    -78   -108       O  
ATOM   1377  CG2 THR B  48      16.327  40.994  23.029  1.00 21.09           C  
ANISOU 1377  CG2 THR B  48     2521   2936   2554   -202    -74   -118       C  
ATOM   1378  N   ALA B  49      13.717  42.498  25.230  1.00 19.28           N  
ANISOU 1378  N   ALA B  49     2369   2621   2333   -164    -66   -155       N  
ATOM   1379  CA  ALA B  49      13.410  41.896  26.524  1.00 19.30           C  
ANISOU 1379  CA  ALA B  49     2373   2639   2321   -138    -63   -167       C  
ATOM   1380  C   ALA B  49      11.942  41.425  26.570  1.00 17.11           C  
ANISOU 1380  C   ALA B  49     2104   2344   2053   -100    -47   -158       C  
ATOM   1381  O   ALA B  49      11.661  40.354  27.069  1.00 16.28           O  
ANISOU 1381  O   ALA B  49     1985   2260   1939    -75    -41   -153       O  
ATOM   1382  CB  ALA B  49      13.725  42.883  27.730  1.00 19.71           C  
ANISOU 1382  CB  ALA B  49     2448   2681   2358   -153    -73   -194       C  
ATOM   1383  N   ALA B  50      11.039  42.225  26.003  1.00 16.44           N  
ANISOU 1383  N   ALA B  50     2039   2221   1985    -96    -41   -155       N  
ATOM   1384  CA  ALA B  50       9.624  41.914  25.980  1.00 16.41           C  
ANISOU 1384  CA  ALA B  50     2041   2202   1991    -63    -27   -145       C  
ATOM   1385  C   ALA B  50       9.310  40.725  25.047  1.00 16.28           C  
ANISOU 1385  C   ALA B  50     2000   2202   1983    -51    -21   -121       C  
ATOM   1386  O   ALA B  50       8.397  39.940  25.299  1.00 17.38           O  
ANISOU 1386  O   ALA B  50     2134   2346   2122    -24    -11   -112       O  
ATOM   1387  CB  ALA B  50       8.802  43.156  25.539  1.00 15.66           C  
ANISOU 1387  CB  ALA B  50     1973   2062   1912    -62    -24   -145       C  
ATOM   1388  N   ILE B  51      10.081  40.615  23.968  1.00 16.29           N  
ANISOU 1388  N   ILE B  51     1988   2211   1990    -73    -27   -110       N  
ATOM   1389  CA  ILE B  51       9.892  39.549  22.988  1.00 14.95           C  
ANISOU 1389  CA  ILE B  51     1799   2056   1826    -65    -22    -90       C  
ATOM   1390  C   ILE B  51      10.428  38.295  23.614  1.00 14.05           C  
ANISOU 1390  C   ILE B  51     1666   1976   1697    -54    -22    -91       C  
ATOM   1391  O   ILE B  51       9.816  37.213  23.524  1.00 13.59           O  
ANISOU 1391  O   ILE B  51     1599   1924   1638    -33    -14    -79       O  
ATOM   1392  CB  ILE B  51      10.657  39.889  21.678  1.00 15.27           C  
ANISOU 1392  CB  ILE B  51     1831   2097   1873    -93    -27    -80       C  
ATOM   1393  CG1 ILE B  51       9.885  40.970  20.948  1.00 17.60           C  
ANISOU 1393  CG1 ILE B  51     2144   2356   2185    -98    -26    -73       C  
ATOM   1394  CG2 ILE B  51      10.812  38.621  20.787  1.00 13.88           C  
ANISOU 1394  CG2 ILE B  51     1632   1943   1696    -86    -24    -64       C  
ATOM   1395  CD1 ILE B  51      10.603  41.572  19.780  1.00 18.90           C  
ANISOU 1395  CD1 ILE B  51     2305   2517   2355   -128    -32    -63       C  
ATOM   1396  N  AARG B  52      11.603  38.394  24.239  0.50 12.84           N  
ANISOU 1396  N  AARG B  52     1505   1843   1527    -68    -31   -103       N  
ATOM   1397  N  BARG B  52      11.592  38.420  24.253  0.50 13.75           N  
ANISOU 1397  N  BARG B  52     1622   1958   1644    -68    -31   -104       N  
ATOM   1398  CA AARG B  52      12.089  37.229  24.936  0.50 12.30           C  
ANISOU 1398  CA AARG B  52     1420   1807   1444    -53    -31   -103       C  
ATOM   1399  CA BARG B  52      12.172  37.305  24.978  0.50 13.88           C  
ANISOU 1399  CA BARG B  52     1621   2009   1644    -55    -32   -104       C  
ATOM   1400  C  AARG B  52      11.094  36.742  25.974  0.50 12.12           C  
ANISOU 1400  C  AARG B  52     1406   1781   1416    -25    -23   -105       C  
ATOM   1401  C  BARG B  52      11.214  36.765  26.045  0.50 13.59           C  
ANISOU 1401  C  BARG B  52     1592   1970   1601    -27    -24   -107       C  
ATOM   1402  O  AARG B  52      10.853  35.531  26.093  0.50  8.73           O  
ANISOU 1402  O  AARG B  52      967   1366    984     -5    -17    -94       O  
ATOM   1403  O  BARG B  52      11.094  35.536  26.235  0.50 12.21           O  
ANISOU 1403  O  BARG B  52     1405   1811   1420     -7    -19    -97       O  
ATOM   1404  CB AARG B  52      13.463  37.407  25.579  0.50 13.22           C  
ANISOU 1404  CB AARG B  52     1527   1953   1543    -71    -42   -115       C  
ATOM   1405  CB BARG B  52      13.540  37.699  25.560  0.50 15.16           C  
ANISOU 1405  CB BARG B  52     1775   2195   1789    -77    -44   -118       C  
ATOM   1406  CG AARG B  52      13.880  36.127  26.249  0.50 13.00           C  
ANISOU 1406  CG AARG B  52     1481   1958   1500    -50    -42   -112       C  
ATOM   1407  CG BARG B  52      14.380  36.555  26.118  0.50 16.24           C  
ANISOU 1407  CG BARG B  52     1889   2372   1909    -65    -47   -115       C  
ATOM   1408  CD AARG B  52      15.267  36.150  26.861  0.50 17.86           C  
ANISOU 1408  CD AARG B  52     2079   2609   2095    -65    -54   -120       C  
ATOM   1409  CD BARG B  52      15.865  36.549  25.550  0.50 22.78           C  
ANISOU 1409  CD BARG B  52     2693   3231   2728    -88    -56   -113       C  
ATOM   1410  NE AARG B  52      16.058  37.231  26.310  0.50 22.97           N  
ANISOU 1410  NE AARG B  52     2726   3255   2745   -100    -63   -126       N  
ATOM   1411  NE BARG B  52      16.543  37.845  25.737  0.50 25.99           N  
ANISOU 1411  NE BARG B  52     3106   3636   3132   -124    -68   -126       N  
ATOM   1412  CZ AARG B  52      16.893  37.169  25.270  0.50 19.86           C  
ANISOU 1412  CZ AARG B  52     2313   2876   2354   -117    -66   -116       C  
ATOM   1413  CZ BARG B  52      16.240  38.684  26.733  0.50 27.02           C  
ANISOU 1413  CZ BARG B  52     3257   3750   3256   -130    -73   -144       C  
ATOM   1414  NH1AARG B  52      17.111  36.049  24.578  0.50 20.17           N  
ANISOU 1414  NH1AARG B  52     2334   2934   2394    -99    -59   -101       N  
ATOM   1415  NH1BARG B  52      15.303  38.354  27.605  0.50 29.73           N  
ANISOU 1415  NH1BARG B  52     3615   4083   3598   -103    -66   -149       N  
ATOM   1416  NH2AARG B  52      17.515  38.288  24.940  0.50 19.50           N  
ANISOU 1416  NH2AARG B  52     2270   2828   2310   -153    -75   -122       N  
ATOM   1417  NH2BARG B  52      16.864  39.826  26.878  0.50 27.27           N  
ANISOU 1417  NH2BARG B  52     3298   3777   3285   -165    -85   -157       N  
ATOM   1418  N   GLU B  53      10.525  37.670  26.729  1.00 13.16           N  
ANISOU 1418  N   GLU B  53     1558   1894   1547    -23    -22   -119       N  
ATOM   1419  CA  GLU B  53       9.577  37.266  27.809  1.00 14.91           C  
ANISOU 1419  CA  GLU B  53     1786   2116   1761      3    -13   -121       C  
ATOM   1420  C   GLU B  53       8.341  36.583  27.169  1.00 13.97           C  
ANISOU 1420  C   GLU B  53     1664   1985   1656     23     -1   -101       C  
ATOM   1421  O   GLU B  53       7.794  35.595  27.698  1.00 14.02           O  
ANISOU 1421  O   GLU B  53     1665   2005   1657     43      4    -92       O  
ATOM   1422  CB  GLU B  53       9.162  38.467  28.691  1.00 17.21           C  
ANISOU 1422  CB  GLU B  53     2102   2388   2048      4    -13   -141       C  
ATOM   1423  CG  GLU B  53       7.956  38.129  29.559  1.00 23.32           C  
ANISOU 1423  CG  GLU B  53     2882   3161   2817     35      0   -139       C  
ATOM   1424  CD  GLU B  53       7.437  39.256  30.452  1.00 33.41           C  
ANISOU 1424  CD  GLU B  53     4185   4420   4088     43      2   -160       C  
ATOM   1425  OE1 GLU B  53       6.883  40.282  29.970  1.00 37.46           O  
ANISOU 1425  OE1 GLU B  53     4715   4900   4615     42      5   -163       O  
ATOM   1426  OE2 GLU B  53       7.550  39.079  31.676  1.00 40.73           O  
ANISOU 1426  OE2 GLU B  53     5114   5364   4994     53      2   -172       O  
ATOM   1427  N   PHE B  54       7.909  37.096  26.023  1.00 13.75           N  
ANISOU 1427  N   PHE B  54     1640   1935   1646     14      0    -92       N  
ATOM   1428  CA  PHE B  54       6.719  36.584  25.357  1.00 14.06           C  
ANISOU 1428  CA  PHE B  54     1676   1965   1699     29      8    -73       C  
ATOM   1429  C   PHE B  54       6.956  35.129  24.963  1.00 13.98           C  
ANISOU 1429  C   PHE B  54     1649   1975   1686     33      9    -59       C  
ATOM   1430  O   PHE B  54       6.113  34.293  25.213  1.00 13.42           O  
ANISOU 1430  O   PHE B  54     1575   1908   1615     49     16    -48       O  
ATOM   1431  CB  PHE B  54       6.389  37.396  24.123  1.00 14.70           C  
ANISOU 1431  CB  PHE B  54     1763   2022   1797     16      7    -65       C  
ATOM   1432  CG  PHE B  54       5.311  36.813  23.268  1.00 14.79           C  
ANISOU 1432  CG  PHE B  54     1767   2029   1821     26     14    -44       C  
ATOM   1433  CD1 PHE B  54       3.972  37.092  23.514  1.00 16.42           C  
ANISOU 1433  CD1 PHE B  54     1979   2223   2033     45     23    -37       C  
ATOM   1434  CD2 PHE B  54       5.623  36.015  22.196  1.00 17.22           C  
ANISOU 1434  CD2 PHE B  54     2064   2346   2133     17     11    -32       C  
ATOM   1435  CE1 PHE B  54       2.921  36.565  22.707  1.00 18.83           C  
ANISOU 1435  CE1 PHE B  54     2277   2528   2350     51     27    -16       C  
ATOM   1436  CE2 PHE B  54       4.595  35.471  21.384  1.00 17.13           C  
ANISOU 1436  CE2 PHE B  54     2047   2330   2131     23     16    -13       C  
ATOM   1437  CZ  PHE B  54       3.234  35.759  21.646  1.00 18.31           C  
ANISOU 1437  CZ  PHE B  54     2200   2469   2287     39     23     -5       C  
ATOM   1438  N   TYR B  55       8.110  34.849  24.359  1.00 10.83           N  
ANISOU 1438  N   TYR B  55     1241   1589   1285     17      2    -59       N  
ATOM   1439  CA  TYR B  55       8.397  33.523  23.890  1.00 11.20           C  
ANISOU 1439  CA  TYR B  55     1275   1651   1328     23      3    -48       C  
ATOM   1440  C   TYR B  55       8.787  32.614  25.045  1.00 11.04           C  
ANISOU 1440  C   TYR B  55     1249   1652   1291     38      3    -50       C  
ATOM   1441  O   TYR B  55       8.472  31.418  25.030  1.00  9.63           O  
ANISOU 1441  O   TYR B  55     1067   1479   1111     52      7    -38       O  
ATOM   1442  CB  TYR B  55       9.436  33.523  22.801  1.00 11.71           C  
ANISOU 1442  CB  TYR B  55     1330   1724   1394      6     -2    -46       C  
ATOM   1443  CG  TYR B  55       8.834  33.954  21.510  1.00 11.08           C  
ANISOU 1443  CG  TYR B  55     1254   1625   1330     -3     -1    -36       C  
ATOM   1444  CD1 TYR B  55       7.975  33.111  20.800  1.00 11.67           C  
ANISOU 1444  CD1 TYR B  55     1328   1694   1412      4      4    -22       C  
ATOM   1445  CD2 TYR B  55       9.151  35.175  20.956  1.00 11.47           C  
ANISOU 1445  CD2 TYR B  55     1308   1664   1386    -23     -5    -40       C  
ATOM   1446  CE1 TYR B  55       7.399  33.551  19.621  1.00  9.58           C  
ANISOU 1446  CE1 TYR B  55     1065   1414   1159     -5      4    -12       C  
ATOM   1447  CE2 TYR B  55       8.606  35.588  19.772  1.00 14.15           C  
ANISOU 1447  CE2 TYR B  55     1650   1986   1738    -32     -4    -29       C  
ATOM   1448  CZ  TYR B  55       7.745  34.780  19.114  1.00 13.95           C  
ANISOU 1448  CZ  TYR B  55     1623   1958   1718    -22      0    -15       C  
ATOM   1449  OH  TYR B  55       7.217  35.256  17.950  1.00 12.74           O  
ANISOU 1449  OH  TYR B  55     1472   1791   1576    -32      0     -3       O  
ATOM   1450  N   ALA B  56       9.411  33.168  26.086  1.00 11.57           N  
ANISOU 1450  N   ALA B  56     1318   1731   1346     36     -1    -65       N  
ATOM   1451  CA  ALA B  56       9.721  32.279  27.223  1.00 11.18           C  
ANISOU 1451  CA  ALA B  56     1262   1704   1279     52     -1    -66       C  
ATOM   1452  C   ALA B  56       8.437  31.722  27.856  1.00 11.12           C  
ANISOU 1452  C   ALA B  56     1262   1690   1273     73      8    -56       C  
ATOM   1453  O   ALA B  56       8.420  30.550  28.286  1.00 10.65           O  
ANISOU 1453  O   ALA B  56     1198   1643   1205     87     11    -45       O  
ATOM   1454  CB  ALA B  56      10.548  32.958  28.264  1.00 13.05           C  
ANISOU 1454  CB  ALA B  56     1500   1957   1500     46     -9    -83       C  
ATOM   1455  N   ASN B  57       7.402  32.582  27.967  1.00 12.86           N  
ANISOU 1455  N   ASN B  57     1493   1891   1501     74     13    -59       N  
ATOM   1456  CA  ASN B  57       6.084  32.186  28.486  1.00 12.81           C  
ANISOU 1456  CA  ASN B  57     1491   1881   1495     92     24    -48       C  
ATOM   1457  C   ASN B  57       5.397  31.147  27.577  1.00 12.75           C  
ANISOU 1457  C   ASN B  57     1477   1867   1500     94     28    -27       C  
ATOM   1458  O   ASN B  57       4.859  30.132  28.080  1.00 12.92           O  
ANISOU 1458  O   ASN B  57     1496   1896   1516    106     33    -13       O  
ATOM   1459  CB  ASN B  57       5.236  33.420  28.747  1.00 13.75           C  
ANISOU 1459  CB  ASN B  57     1621   1983   1619     95     29    -57       C  
ATOM   1460  CG  ASN B  57       5.702  34.169  30.034  1.00 16.30           C  
ANISOU 1460  CG  ASN B  57     1954   2315   1924     98     27    -79       C  
ATOM   1461  OD1 ASN B  57       6.383  33.578  30.907  1.00 19.67           O  
ANISOU 1461  OD1 ASN B  57     2376   2765   2334    102     23    -83       O  
ATOM   1462  ND2 ASN B  57       5.414  35.458  30.113  1.00 17.13           N  
ANISOU 1462  ND2 ASN B  57     2073   2400   2033     96     28    -94       N  
ATOM   1463  N  ASER B  58       5.477  31.336  26.262  0.50 11.79           N  
ANISOU 1463  N  ASER B  58     1354   1732   1392     80     25    -23       N  
ATOM   1464  N  BSER B  58       5.484  31.349  26.266  0.50 11.99           N  
ANISOU 1464  N  BSER B  58     1379   1757   1417     80     25    -23       N  
ATOM   1465  CA ASER B  58       4.920  30.339  25.323  0.50 10.73           C  
ANISOU 1465  CA ASER B  58     1216   1592   1267     79     27     -4       C  
ATOM   1466  CA BSER B  58       4.920  30.381  25.308  0.50 11.13           C  
ANISOU 1466  CA BSER B  58     1268   1643   1319     79     27     -5       C  
ATOM   1467  C  ASER B  58       5.590  28.995  25.476  0.50 10.36           C  
ANISOU 1467  C  ASER B  58     1165   1557   1210     85     25      0       C  
ATOM   1468  C  BSER B  58       5.599  29.022  25.397  0.50 10.58           C  
ANISOU 1468  C  BSER B  58     1194   1585   1240     84     25      0       C  
ATOM   1469  O  ASER B  58       4.948  27.959  25.353  0.50 10.90           O  
ANISOU 1469  O  ASER B  58     1236   1623   1282     90     29     15       O  
ATOM   1470  O  BSER B  58       4.963  28.003  25.145  0.50 11.09           O  
ANISOU 1470  O  BSER B  58     1260   1646   1308     88     28     15       O  
ATOM   1471  CB ASER B  58       5.061  30.801  23.879  0.50 10.57           C  
ANISOU 1471  CB ASER B  58     1196   1559   1260     63     23     -3       C  
ATOM   1472  CB BSER B  58       5.017  30.913  23.880  0.50 11.05           C  
ANISOU 1472  CB BSER B  58     1257   1619   1322     63     23     -3       C  
ATOM   1473  OG ASER B  58       4.648  32.139  23.755  0.50  9.68           O  
ANISOU 1473  OG ASER B  58     1088   1433   1155     58     24     -9       O  
ATOM   1474  OG BSER B  58       6.291  30.622  23.335  0.50 11.05           O  
ANISOU 1474  OG BSER B  58     1252   1628   1317     54     17     -9       O  
ATOM   1475  N   LEU B  59       6.894  29.007  25.725  1.00 10.58           N  
ANISOU 1475  N   LEU B  59     1190   1600   1229     84     20    -10       N  
ATOM   1476  CA  LEU B  59       7.667  27.768  25.816  1.00  8.60           C  
ANISOU 1476  CA  LEU B  59      935   1362    969     93     18     -4       C  
ATOM   1477  C   LEU B  59       7.572  26.995  27.174  1.00 10.23           C  
ANISOU 1477  C   LEU B  59     1142   1581   1161    111     20      0       C  
ATOM   1478  O   LEU B  59       8.222  25.998  27.349  1.00  8.64           O  
ANISOU 1478  O   LEU B  59      940   1390    952    122     19      6       O  
ATOM   1479  CB  LEU B  59       9.138  28.091  25.388  1.00  8.89           C  
ANISOU 1479  CB  LEU B  59      962   1412    999     86     11    -16       C  
ATOM   1480  CG  LEU B  59       9.333  28.390  23.871  1.00  8.12           C  
ANISOU 1480  CG  LEU B  59      864   1306    914     71      9    -15       C  
ATOM   1481  CD1 LEU B  59      10.823  28.720  23.699  1.00 11.88           C  
ANISOU 1481  CD1 LEU B  59     1327   1803   1381     64      3    -25       C  
ATOM   1482  CD2 LEU B  59       9.018  27.187  23.059  1.00 10.63           C  
ANISOU 1482  CD2 LEU B  59     1186   1614   1236     77     12     -3       C  
ATOM   1483  N  ALYS B  60       6.753  27.488  28.120  0.50 10.48           N  
ANISOU 1483  N  ALYS B  60     1177   1613   1189    116     25      0       N  
ATOM   1484  N  BLYS B  60       6.753  27.488  28.108  0.50 11.01           N  
ANISOU 1484  N  BLYS B  60     1244   1680   1256    116     25      0       N  
ATOM   1485  CA ALYS B  60       6.484  26.795  29.389  0.50 10.60           C  
ANISOU 1485  CA ALYS B  60     1194   1642   1191    132     29      7       C  
ATOM   1486  CA BLYS B  60       6.509  26.796  29.365  0.50 11.51           C  
ANISOU 1486  CA BLYS B  60     1308   1757   1305    131     29      7       C  
ATOM   1487  C  ALYS B  60       5.857  25.442  29.169  0.50 10.34           C  
ANISOU 1487  C  ALYS B  60     1164   1600   1161    137     33     28       C  
ATOM   1488  C  BLYS B  60       5.875  25.448  29.151  0.50 10.91           C  
ANISOU 1488  C  BLYS B  60     1237   1673   1234    137     33     28       C  
ATOM   1489  O  ALYS B  60       6.017  24.551  29.997  0.50 11.38           O  
ANISOU 1489  O  ALYS B  60     1298   1743   1282    150     34     38       O  
ATOM   1490  O  BLYS B  60       6.064  24.564  29.956  0.50 11.90           O  
ANISOU 1490  O  BLYS B  60     1364   1809   1348    150     34     37       O  
ATOM   1491  CB ALYS B  60       5.548  27.625  30.286  0.50 11.15           C  
ANISOU 1491  CB ALYS B  60     1266   1713   1256    136     35      3       C  
ATOM   1492  CB BLYS B  60       5.625  27.642  30.280  0.50 12.59           C  
ANISOU 1492  CB BLYS B  60     1448   1896   1438    135     35      2       C  
ATOM   1493  CG ALYS B  60       6.234  28.757  31.032  0.50 12.02           C  
ANISOU 1493  CG ALYS B  60     1377   1834   1354    134     31    -19       C  
ATOM   1494  CG BLYS B  60       6.351  28.855  30.826  0.50 15.32           C  
ANISOU 1494  CG BLYS B  60     1795   2250   1774    131     30    -20       C  
ATOM   1495  CD ALYS B  60       5.298  29.442  32.030  0.50  8.73           C  
ANISOU 1495  CD ALYS B  60      967   1420    930    144     39    -24       C  
ATOM   1496  CD BLYS B  60       5.410  29.819  31.507  0.50 16.86           C  
ANISOU 1496  CD BLYS B  60     1997   2442   1968    136     37    -28       C  
ATOM   1497  CE ALYS B  60       6.074  30.506  32.832  0.50  6.36           C  
ANISOU 1497  CE ALYS B  60      670   1130    615    141     33    -49       C  
ATOM   1498  CE BLYS B  60       4.911  29.293  32.849  0.50 16.64           C  
ANISOU 1498  CE BLYS B  60     1969   2432   1922    154     44    -21       C  
ATOM   1499  NZ ALYS B  60       5.242  31.138  33.857  0.50  7.80           N  
ANISOU 1499  NZ ALYS B  60      861   1316    787    153     41    -56       N  
ATOM   1500  NZ BLYS B  60       5.964  28.571  33.619  0.50 18.91           N  
ANISOU 1500  NZ BLYS B  60     2252   2742   2190    159     37    -21       N  
ATOM   1501  N   LEU B  61       5.147  25.269  28.055  1.00  9.76           N  
ANISOU 1501  N   LEU B  61     1094   1508   1104    127     35     36       N  
ATOM   1502  CA  LEU B  61       4.680  23.938  27.655  1.00 10.93           C  
ANISOU 1502  CA  LEU B  61     1250   1645   1257    127     36     55       C  
ATOM   1503  C   LEU B  61       5.433  23.512  26.361  1.00 12.30           C  
ANISOU 1503  C   LEU B  61     1427   1809   1437    121     31     51       C  
ATOM   1504  O   LEU B  61       5.703  24.388  25.532  1.00 11.44           O  
ANISOU 1504  O   LEU B  61     1313   1696   1335    111     28     40       O  
ATOM   1505  CB  LEU B  61       3.191  23.956  27.349  1.00 10.17           C  
ANISOU 1505  CB  LEU B  61     1154   1537   1171    118     42     68       C  
ATOM   1506  CG  LEU B  61       2.251  24.305  28.515  1.00 15.03           C  
ANISOU 1506  CG  LEU B  61     1765   2165   1780    125     49     75       C  
ATOM   1507  CD1 LEU B  61       0.769  24.273  28.001  1.00 12.82           C  
ANISOU 1507  CD1 LEU B  61     1481   1876   1512    115     54     91       C  
ATOM   1508  CD2 LEU B  61       2.455  23.275  29.643  1.00 13.84           C  
ANISOU 1508  CD2 LEU B  61     1618   2025   1615    138     51     86       C  
ATOM   1509  N   PRO B  62       5.709  22.214  26.196  1.00 10.66           N  
ANISOU 1509  N   PRO B  62     1228   1594   1226    128     31     61       N  
ATOM   1510  CA  PRO B  62       6.286  21.662  24.991  1.00 11.97           C  
ANISOU 1510  CA  PRO B  62     1401   1750   1398    126     28     58       C  
ATOM   1511  C   PRO B  62       5.323  21.848  23.824  1.00 11.22           C  
ANISOU 1511  C   PRO B  62     1309   1636   1316    106     27     61       C  
ATOM   1512  O   PRO B  62       4.130  21.545  23.949  1.00 11.91           O  
ANISOU 1512  O   PRO B  62     1400   1714   1408     98     30     74       O  
ATOM   1513  CB  PRO B  62       6.378  20.159  25.296  1.00 12.79           C  
ANISOU 1513  CB  PRO B  62     1519   1844   1496    139     29     71       C  
ATOM   1514  CG  PRO B  62       6.397  20.080  26.732  1.00 14.20           C  
ANISOU 1514  CG  PRO B  62     1693   2038   1664    152     31     77       C  
ATOM   1515  CD  PRO B  62       5.429  21.147  27.178  1.00 12.80           C  
ANISOU 1515  CD  PRO B  62     1507   1867   1490    140     34     76       C  
ATOM   1516  N   LEU B  63       5.812  22.403  22.728  1.00 11.46           N  
ANISOU 1516  N   LEU B  63     1336   1665   1351     98     25     50       N  
ATOM   1517  CA  LEU B  63       4.967  22.658  21.557  1.00 10.61           C  
ANISOU 1517  CA  LEU B  63     1230   1544   1254     79     23     54       C  
ATOM   1518  C   LEU B  63       5.379  21.759  20.387  1.00 10.86           C  
ANISOU 1518  C   LEU B  63     1275   1565   1286     77     21     52       C  
ATOM   1519  O   LEU B  63       6.561  21.474  20.217  1.00  9.08           O  
ANISOU 1519  O   LEU B  63     1050   1347   1053     89     21     43       O  
ATOM   1520  CB  LEU B  63       5.126  24.114  21.146  1.00  9.00           C  
ANISOU 1520  CB  LEU B  63     1015   1347   1056     70     22     44       C  
ATOM   1521  CG  LEU B  63       4.759  25.157  22.187  1.00  8.62           C  
ANISOU 1521  CG  LEU B  63      958   1307   1008     73     24     41       C  
ATOM   1522  CD1 LEU B  63       5.076  26.642  21.681  1.00 12.41           C  
ANISOU 1522  CD1 LEU B  63     1431   1788   1493     62     22     30       C  
ATOM   1523  CD2 LEU B  63       3.325  24.995  22.744  1.00  9.92           C  
ANISOU 1523  CD2 LEU B  63     1124   1466   1177     72     28     56       C  
ATOM   1524  N   ALA B  64       4.416  21.381  19.566  1.00  9.82           N  
ANISOU 1524  N   ALA B  64     1151   1417   1160     61     19     60       N  
ATOM   1525  CA  ALA B  64       4.620  20.718  18.308  1.00  9.10           C  
ANISOU 1525  CA  ALA B  64     1073   1315   1069     55     16     56       C  
ATOM   1526  C   ALA B  64       3.968  21.655  17.282  1.00  9.95           C  
ANISOU 1526  C   ALA B  64     1173   1423   1184     35     13     57       C  
ATOM   1527  O   ALA B  64       2.723  21.759  17.232  1.00  9.34           O  
ANISOU 1527  O   ALA B  64     1093   1339   1113     20     11     69       O  
ATOM   1528  CB  ALA B  64       3.881  19.341  18.352  1.00 10.42           C  
ANISOU 1528  CB  ALA B  64     1261   1462   1235     51     15     68       C  
ATOM   1529  N   VAL B  65       4.814  22.357  16.518  1.00  9.66           N  
ANISOU 1529  N   VAL B  65     1128   1395   1145     34     13     46       N  
ATOM   1530  CA  VAL B  65       4.412  23.350  15.530  1.00  9.68           C  
ANISOU 1530  CA  VAL B  65     1122   1399   1153     17     10     46       C  
ATOM   1531  C   VAL B  65       4.655  22.726  14.167  1.00 10.02           C  
ANISOU 1531  C   VAL B  65     1177   1438   1191      9      7     42       C  
ATOM   1532  O   VAL B  65       5.701  22.106  13.939  1.00 10.06           O  
ANISOU 1532  O   VAL B  65     1188   1445   1186     22     10     32       O  
ATOM   1533  CB  VAL B  65       5.189  24.626  15.693  1.00  8.87           C  
ANISOU 1533  CB  VAL B  65     1005   1311   1052     19     11     39       C  
ATOM   1534  CG1 VAL B  65       4.645  25.756  14.785  1.00  8.85           C  
ANISOU 1534  CG1 VAL B  65      995   1308   1057      1      8     43       C  
ATOM   1535  CG2 VAL B  65       5.113  25.097  17.150  1.00 10.95           C  
ANISOU 1535  CG2 VAL B  65     1261   1579   1317     29     14     39       C  
ATOM   1536  N   GLU B  66       3.672  22.820  13.268  1.00  9.96           N  
ANISOU 1536  N   GLU B  66     1172   1424   1188     -9      3     50       N  
ATOM   1537  CA  GLU B  66       3.894  22.310  11.929  1.00 10.79           C  
ANISOU 1537  CA  GLU B  66     1288   1526   1285    -17      0     44       C  
ATOM   1538  C   GLU B  66       3.404  23.312  10.921  1.00  9.88           C  
ANISOU 1538  C   GLU B  66     1162   1417   1173    -35     -4     49       C  
ATOM   1539  O   GLU B  66       2.262  23.684  11.039  1.00  8.84           O  
ANISOU 1539  O   GLU B  66     1024   1283   1049    -47     -7     62       O  
ATOM   1540  CB  GLU B  66       3.024  21.039  11.773  1.00 14.11           C  
ANISOU 1540  CB  GLU B  66     1728   1928   1703    -26     -4     49       C  
ATOM   1541  CG  GLU B  66       3.287  20.203  10.552  1.00 20.71           C  
ANISOU 1541  CG  GLU B  66     2584   2756   2528    -32     -6     40       C  
ATOM   1542  CD  GLU B  66       2.285  19.060  10.403  1.00 32.72           C  
ANISOU 1542  CD  GLU B  66     4126   4257   4048    -48    -13     46       C  
ATOM   1543  OE1 GLU B  66       1.210  19.089  11.054  1.00 35.33           O  
ANISOU 1543  OE1 GLU B  66     4450   4585   4387    -59    -16     61       O  
ATOM   1544  OE2 GLU B  66       2.572  18.145   9.598  1.00 38.68           O  
ANISOU 1544  OE2 GLU B  66     4903   4999   4791    -49    -15     35       O  
ATOM   1545  N   LEU B  67       4.174  23.631   9.880  1.00  8.45           N  
ANISOU 1545  N   LEU B  67      979   1245    984    -38     -3     42       N  
ATOM   1546  CA  LEU B  67       3.640  24.408   8.752  1.00 10.21           C  
ANISOU 1546  CA  LEU B  67     1196   1473   1207    -57     -8     49       C  
ATOM   1547  C   LEU B  67       2.725  23.517   7.983  1.00 10.65           C  
ANISOU 1547  C   LEU B  67     1266   1521   1259    -72    -15     53       C  
ATOM   1548  O   LEU B  67       3.039  22.341   7.774  1.00 11.54           O  
ANISOU 1548  O   LEU B  67     1398   1625   1362    -67    -15     43       O  
ATOM   1549  CB  LEU B  67       4.779  24.818   7.834  1.00 11.75           C  
ANISOU 1549  CB  LEU B  67     1388   1683   1393    -56     -5     41       C  
ATOM   1550  CG  LEU B  67       5.549  25.997   8.369  1.00 11.25           C  
ANISOU 1550  CG  LEU B  67     1307   1630   1335    -51     -1     40       C  
ATOM   1551  CD1 LEU B  67       6.903  25.963   7.620  1.00 14.06           C  
ANISOU 1551  CD1 LEU B  67     1660   2003   1677    -47      2     30       C  
ATOM   1552  CD2 LEU B  67       4.921  27.428   8.278  1.00 10.19           C  
ANISOU 1552  CD2 LEU B  67     1160   1496   1213    -64     -5     53       C  
ATOM   1553  N   THR B  68       1.521  23.989   7.671  1.00 10.13           N  
ANISOU 1553  N   THR B  68     1192   1455   1199    -89    -22     68       N  
ATOM   1554  CA  THR B  68       0.527  23.106   7.048  1.00  9.74           C  
ANISOU 1554  CA  THR B  68     1155   1399   1145   -107    -30     74       C  
ATOM   1555  C   THR B  68       0.290  23.401   5.547  1.00  9.53           C  
ANISOU 1555  C   THR B  68     1128   1382   1108   -125    -38     76       C  
ATOM   1556  O   THR B  68      -0.385  22.648   4.858  1.00  8.79           O  
ANISOU 1556  O   THR B  68     1046   1285   1007   -143    -46     77       O  
ATOM   1557  CB  THR B  68      -0.781  23.204   7.789  1.00 10.02           C  
ANISOU 1557  CB  THR B  68     1181   1433   1192   -114    -34     91       C  
ATOM   1558  OG1 THR B  68      -1.139  24.577   7.953  1.00  9.19           O  
ANISOU 1558  OG1 THR B  68     1054   1338   1098   -112    -33    103       O  
ATOM   1559  CG2 THR B  68      -0.693  22.561   9.176  1.00  7.42           C  
ANISOU 1559  CG2 THR B  68      856   1093    867   -100    -28     89       C  
ATOM   1560  N   GLN B  69       0.920  24.467   5.070  1.00 11.48           N  
ANISOU 1560  N   GLN B  69     1363   1642   1356   -122    -34     76       N  
ATOM   1561  CA  GLN B  69       0.941  24.903   3.660  1.00 10.88           C  
ANISOU 1561  CA  GLN B  69     1284   1578   1268   -136    -39     79       C  
ATOM   1562  C   GLN B  69       2.223  25.652   3.344  1.00 12.77           C  
ANISOU 1562  C   GLN B  69     1518   1829   1504   -126    -32     72       C  
ATOM   1563  O   GLN B  69       2.965  26.056   4.244  1.00 12.51           O  
ANISOU 1563  O   GLN B  69     1477   1795   1478   -111    -24     67       O  
ATOM   1564  CB  GLN B  69      -0.213  25.860   3.365  1.00 10.10           C  
ANISOU 1564  CB  GLN B  69     1170   1487   1179   -149    -47    101       C  
ATOM   1565  CG  GLN B  69      -1.533  25.172   3.420  1.00  9.27           C  
ANISOU 1565  CG  GLN B  69     1067   1379   1075   -164    -56    111       C  
ATOM   1566  CD  GLN B  69      -2.657  26.066   2.902  1.00 11.20           C  
ANISOU 1566  CD  GLN B  69     1293   1636   1324   -177    -65    135       C  
ATOM   1567  OE1 GLN B  69      -2.419  27.238   2.643  1.00 10.39           O  
ANISOU 1567  OE1 GLN B  69     1178   1540   1227   -171    -62    143       O  
ATOM   1568  NE2 GLN B  69      -3.868  25.518   2.747  1.00  9.11           N  
ANISOU 1568  NE2 GLN B  69     1026   1375   1059   -194    -75    147       N  
ATOM   1569  N   GLU B  70       2.488  25.845   2.053  1.00 12.37           N  
ANISOU 1569  N   GLU B  70     1468   1791   1439   -137    -34     72       N  
ATOM   1570  CA  GLU B  70       3.614  26.628   1.603  1.00 12.69           C  
ANISOU 1570  CA  GLU B  70     1500   1847   1474   -132    -27     69       C  
ATOM   1571  C   GLU B  70       3.589  28.018   2.217  1.00 13.19           C  
ANISOU 1571  C   GLU B  70     1546   1910   1555   -131    -26     83       C  
ATOM   1572  O   GLU B  70       2.500  28.605   2.461  1.00 12.43           O  
ANISOU 1572  O   GLU B  70     1442   1807   1472   -137    -32     98       O  
ATOM   1573  CB  GLU B  70       3.569  26.736   0.049  1.00 13.66           C  
ANISOU 1573  CB  GLU B  70     1624   1985   1579   -148    -32     73       C  
ATOM   1574  CG  GLU B  70       2.273  27.397  -0.447  1.00 14.55           C  
ANISOU 1574  CG  GLU B  70     1729   2100   1698   -166    -43     94       C  
ATOM   1575  CD  GLU B  70       1.911  27.094  -1.914  1.00 14.27           C  
ANISOU 1575  CD  GLU B  70     1700   2078   1641   -184    -51     97       C  
ATOM   1576  OE1 GLU B  70       1.465  25.958  -2.213  1.00 16.51           O  
ANISOU 1576  OE1 GLU B  70     2001   2358   1914   -191    -56     87       O  
ATOM   1577  OE2 GLU B  70       1.993  27.999  -2.753  1.00 15.76           O  
ANISOU 1577  OE2 GLU B  70     1879   2283   1825   -193    -53    110       O  
ATOM   1578  N   VAL B  71       4.779  28.563   2.465  1.00 10.74           N  
ANISOU 1578  N   VAL B  71     1228   1608   1245   -124    -18     76       N  
ATOM   1579  CA  VAL B  71       4.897  29.950   2.903  1.00 10.07           C  
ANISOU 1579  CA  VAL B  71     1130   1520   1174   -126    -18     87       C  
ATOM   1580  C   VAL B  71       4.549  30.914   1.764  1.00 10.16           C  
ANISOU 1580  C   VAL B  71     1135   1539   1183   -143    -23    105       C  
ATOM   1581  O   VAL B  71       4.833  30.629   0.607  1.00  9.88           O  
ANISOU 1581  O   VAL B  71     1102   1518   1131   -151    -23    105       O  
ATOM   1582  CB  VAL B  71       6.366  30.228   3.409  1.00 10.31           C  
ANISOU 1582  CB  VAL B  71     1154   1560   1202   -118    -10     76       C  
ATOM   1583  CG1 VAL B  71       6.587  31.714   3.739  1.00 11.12           C  
ANISOU 1583  CG1 VAL B  71     1247   1660   1318   -126    -10     86       C  
ATOM   1584  CG2 VAL B  71       6.636  29.314   4.607  1.00 13.20           C  
ANISOU 1584  CG2 VAL B  71     1525   1919   1570   -100     -6     62       C  
ATOM   1585  N   ARG B  72       3.840  31.990   2.083  1.00  9.54           N  
ANISOU 1585  N   ARG B  72     1052   1450   1122   -146    -26    121       N  
ATOM   1586  CA  ARG B  72       3.724  33.143   1.189  1.00 12.29           C  
ANISOU 1586  CA  ARG B  72     1394   1802   1471   -159    -30    139       C  
ATOM   1587  C   ARG B  72       4.713  34.269   1.523  1.00 12.91           C  
ANISOU 1587  C   ARG B  72     1469   1879   1557   -161    -25    140       C  
ATOM   1588  O   ARG B  72       4.582  34.999   2.497  1.00 15.25           O  
ANISOU 1588  O   ARG B  72     1766   2159   1870   -155    -24    142       O  
ATOM   1589  CB  ARG B  72       2.298  33.692   1.118  1.00 11.81           C  
ANISOU 1589  CB  ARG B  72     1331   1732   1422   -160    -37    160       C  
ATOM   1590  CG  ARG B  72       1.218  32.752   0.469  1.00 12.11           C  
ANISOU 1590  CG  ARG B  72     1370   1778   1450   -166    -45    165       C  
ATOM   1591  CD  ARG B  72       1.135  31.309   1.080  1.00  7.61           C  
ANISOU 1591  CD  ARG B  72      809   1206    876   -159    -44    146       C  
ATOM   1592  NE  ARG B  72      -0.119  30.772   0.601  1.00  7.60           N  
ANISOU 1592  NE  ARG B  72      808   1209    871   -169    -53    157       N  
ATOM   1593  CZ  ARG B  72      -0.806  29.762   1.135  1.00 10.24           C  
ANISOU 1593  CZ  ARG B  72     1146   1538   1205   -168    -56    152       C  
ATOM   1594  NH1 ARG B  72      -0.350  29.075   2.186  1.00  9.06           N  
ANISOU 1594  NH1 ARG B  72     1004   1377   1060   -156    -49    135       N  
ATOM   1595  NH2 ARG B  72      -2.014  29.495   0.639  1.00  9.95           N  
ANISOU 1595  NH2 ARG B  72     1105   1507   1165   -180    -66    166       N  
ATOM   1596  N   ALA B  73       5.661  34.490   0.619  1.00 13.69           N  
ANISOU 1596  N   ALA B  73     1564   1995   1642   -173    -23    142       N  
ATOM   1597  CA  ALA B  73       6.652  35.521   0.810  1.00 13.42           C  
ANISOU 1597  CA  ALA B  73     1524   1961   1612   -182    -20    145       C  
ATOM   1598  C   ALA B  73       6.759  36.450  -0.360  1.00 14.92           C  
ANISOU 1598  C   ALA B  73     1711   2159   1797   -200    -22    165       C  
ATOM   1599  O   ALA B  73       6.971  35.981  -1.483  1.00 16.57           O  
ANISOU 1599  O   ALA B  73     1917   2390   1987   -207    -22    168       O  
ATOM   1600  CB  ALA B  73       7.974  34.896   1.059  1.00 12.53           C  
ANISOU 1600  CB  ALA B  73     1406   1867   1488   -178    -12    127       C  
ATOM   1601  N   VAL B  74       6.743  37.750  -0.089  1.00 16.65           N  
ANISOU 1601  N   VAL B  74     1933   2362   2032   -208    -24    179       N  
ATOM   1602  CA  VAL B  74       6.777  38.732  -1.165  1.00 18.75           C  
ANISOU 1602  CA  VAL B  74     2198   2631   2295   -225    -27    202       C  
ATOM   1603  C   VAL B  74       7.210  40.066  -0.580  1.00 18.95           C  
ANISOU 1603  C   VAL B  74     2227   2635   2336   -235    -28    209       C  
ATOM   1604  O   VAL B  74       6.860  40.363   0.560  1.00 17.77           O  
ANISOU 1604  O   VAL B  74     2086   2461   2204   -224    -28    201       O  
ATOM   1605  CB  VAL B  74       5.335  38.843  -1.825  1.00 18.34           C  
ANISOU 1605  CB  VAL B  74     2148   2572   2245   -221    -35    222       C  
ATOM   1606  CG1 VAL B  74       4.283  39.297  -0.841  1.00 18.22           C  
ANISOU 1606  CG1 VAL B  74     2140   2528   2253   -206    -38    225       C  
ATOM   1607  CG2 VAL B  74       5.346  39.650  -3.107  1.00 21.87           C  
ANISOU 1607  CG2 VAL B  74     2594   3029   2685   -239    -39    248       C  
ATOM   1608  N   ALA B  75       7.947  40.876  -1.354  1.00 19.74           N  
ANISOU 1608  N   ALA B  75     2324   2743   2431   -257    -28    225       N  
ATOM   1609  CA  ALA B  75       8.344  42.224  -0.900  1.00 19.90           C  
ANISOU 1609  CA  ALA B  75     2353   2739   2466   -271    -30    233       C  
ATOM   1610  C   ALA B  75       9.136  42.028   0.412  1.00 20.11           C  
ANISOU 1610  C   ALA B  75     2378   2762   2498   -268    -27    208       C  
ATOM   1611  O   ALA B  75      10.072  41.275   0.423  1.00 20.83           O  
ANISOU 1611  O   ALA B  75     2457   2882   2575   -270    -22    195       O  
ATOM   1612  CB  ALA B  75       7.128  43.133  -0.697  1.00 20.39           C  
ANISOU 1612  CB  ALA B  75     2431   2767   2550   -262    -35    250       C  
ATOM   1613  N   ASN B  76       8.732  42.669   1.503  1.00 18.95           N  
ANISOU 1613  N   ASN B  76     2245   2582   2370   -260    -29    203       N  
ATOM   1614  CA  ASN B  76       9.440  42.482   2.787  1.00 18.59           C  
ANISOU 1614  CA  ASN B  76     2199   2536   2328   -258    -27    179       C  
ATOM   1615  C   ASN B  76       8.576  41.753   3.820  1.00 16.74           C  
ANISOU 1615  C   ASN B  76     1969   2289   2100   -229    -26    162       C  
ATOM   1616  O   ASN B  76       8.727  41.947   5.033  1.00 16.98           O  
ANISOU 1616  O   ASN B  76     2006   2306   2139   -223    -26    146       O  
ATOM   1617  CB  ASN B  76       9.970  43.837   3.294  1.00 20.24           C  
ANISOU 1617  CB  ASN B  76     2421   2719   2549   -278    -31    181       C  
ATOM   1618  CG  ASN B  76      11.117  44.368   2.401  1.00 22.00           C  
ANISOU 1618  CG  ASN B  76     2634   2963   2762   -311    -32    195       C  
ATOM   1619  OD1 ASN B  76      12.187  43.733   2.225  1.00 23.09           O  
ANISOU 1619  OD1 ASN B  76     2752   3136   2882   -321    -28    188       O  
ATOM   1620  ND2 ASN B  76      10.876  45.525   1.797  1.00 24.33           N  
ANISOU 1620  ND2 ASN B  76     2943   3235   3065   -328    -36    218       N  
ATOM   1621  N  AGLU B  77       7.720  40.863   3.332  0.50 15.50           N  
ANISOU 1621  N  AGLU B  77     1808   2142   1939   -213    -25    166       N  
ATOM   1622  N  BGLU B  77       7.699  40.879   3.348  0.50 15.07           N  
ANISOU 1622  N  BGLU B  77     1754   2087   1885   -213    -25    166       N  
ATOM   1623  CA AGLU B  77       6.706  40.200   4.188  0.50 15.57           C  
ANISOU 1623  CA AGLU B  77     1821   2140   1955   -188    -24    156       C  
ATOM   1624  CA BGLU B  77       6.780  40.182   4.277  0.50 14.94           C  
ANISOU 1624  CA BGLU B  77     1740   2060   1874   -188    -24    154       C  
ATOM   1625  C  AGLU B  77       6.552  38.710   3.934  0.50 14.18           C  
ANISOU 1625  C  AGLU B  77     1635   1987   1765   -177    -22    147       C  
ATOM   1626  C  BGLU B  77       6.522  38.728   3.937  0.50 13.74           C  
ANISOU 1626  C  BGLU B  77     1580   1931   1710   -177    -22    147       C  
ATOM   1627  O  AGLU B  77       6.899  38.233   2.858  0.50 13.63           O  
ANISOU 1627  O  AGLU B  77     1559   1939   1681   -186    -21    152       O  
ATOM   1628  O  BGLU B  77       6.825  38.281   2.839  0.50 13.36           O  
ANISOU 1628  O  BGLU B  77     1525   1903   1647   -186    -22    153       O  
ATOM   1629  CB AGLU B  77       5.363  40.810   3.926  0.50 16.80           C  
ANISOU 1629  CB AGLU B  77     1984   2275   2123   -179    -27    174       C  
ATOM   1630  CB BGLU B  77       5.477  40.953   4.418  0.50 15.17           C  
ANISOU 1630  CB BGLU B  77     1781   2062   1920   -176    -27    168       C  
ATOM   1631  CG AGLU B  77       5.067  42.158   4.495  0.50 19.36           C  
ANISOU 1631  CG AGLU B  77     2324   2567   2465   -177    -29    180       C  
ATOM   1632  CG BGLU B  77       4.580  40.925   3.154  0.50 17.46           C  
ANISOU 1632  CG BGLU B  77     2068   2359   2207   -177    -30    191       C  
ATOM   1633  CD AGLU B  77       3.731  42.613   3.939  0.50 22.67           C  
ANISOU 1633  CD AGLU B  77     2747   2974   2893   -165    -32    203       C  
ATOM   1634  CD BGLU B  77       3.445  41.935   3.235  0.50 21.18           C  
ANISOU 1634  CD BGLU B  77     2549   2804   2695   -166    -33    210       C  
ATOM   1635  OE1AGLU B  77       2.682  42.251   4.489  0.50 24.57           O  
ANISOU 1635  OE1AGLU B  77     2986   3209   3138   -143    -30    202       O  
ATOM   1636  OE1BGLU B  77       2.464  41.720   3.986  0.50 21.06           O  
ANISOU 1636  OE1BGLU B  77     2533   2778   2687   -144    -32    207       O  
ATOM   1637  OE2AGLU B  77       3.732  43.236   2.864  0.50 27.98           O  
ANISOU 1637  OE2AGLU B  77     3420   3645   3563   -178    -35    224       O  
ATOM   1638  OE2BGLU B  77       3.536  42.941   2.512  0.50 25.07           O  
ANISOU 1638  OE2BGLU B  77     3046   3286   3190   -178    -36    228       O  
ATOM   1639  N   ALA B  78       6.015  37.971   4.926  1.00 12.89           N  
ANISOU 1639  N   ALA B  78     1473   1817   1605   -158    -20    134       N  
ATOM   1640  CA  ALA B  78       5.688  36.574   4.757  1.00 12.20           C  
ANISOU 1640  CA  ALA B  78     1382   1745   1508   -148    -19    127       C  
ATOM   1641  C   ALA B  78       4.475  36.283   5.591  1.00 12.17           C  
ANISOU 1641  C   ALA B  78     1382   1726   1514   -131    -19    127       C  
ATOM   1642  O   ALA B  78       4.305  36.881   6.663  1.00 13.61           O  
ANISOU 1642  O   ALA B  78     1569   1892   1708   -122    -18    122       O  
ATOM   1643  CB  ALA B  78       6.867  35.702   5.134  1.00 11.13           C  
ANISOU 1643  CB  ALA B  78     1241   1626   1359   -145    -14    108       C  
ATOM   1644  N   ALA B  79       3.584  35.428   5.104  1.00 12.25           N  
ANISOU 1644  N   ALA B  79     1391   1743   1520   -128    -22    133       N  
ATOM   1645  CA  ALA B  79       2.494  34.965   5.902  1.00 10.34           C  
ANISOU 1645  CA  ALA B  79     1149   1492   1285   -113    -22    133       C  
ATOM   1646  C   ALA B  79       2.509  33.461   5.831  1.00 10.28           C  
ANISOU 1646  C   ALA B  79     1143   1496   1266   -112    -21    123       C  
ATOM   1647  O   ALA B  79       2.861  32.868   4.811  1.00 10.38           O  
ANISOU 1647  O   ALA B  79     1156   1522   1265   -121    -23    122       O  
ATOM   1648  CB  ALA B  79       1.146  35.604   5.427  1.00 10.49           C  
ANISOU 1648  CB  ALA B  79     1165   1505   1312   -112    -26    156       C  
ATOM   1649  N   PHE B  80       2.062  32.794   6.872  1.00  9.75           N  
ANISOU 1649  N   PHE B  80     1077   1424   1203    -99    -19    116       N  
ATOM   1650  CA  PHE B  80       2.081  31.353   6.901  1.00  7.94           C  
ANISOU 1650  CA  PHE B  80      852   1200    962    -97    -19    107       C  
ATOM   1651  C   PHE B  80       0.988  30.755   7.796  1.00  8.73           C  
ANISOU 1651  C   PHE B  80      952   1294   1069    -89    -19    111       C  
ATOM   1652  O   PHE B  80       0.656  31.323   8.793  1.00  9.24           O  
ANISOU 1652  O   PHE B  80     1014   1352   1144    -78    -16    112       O  
ATOM   1653  CB  PHE B  80       3.510  30.816   7.303  1.00  7.43           C  
ANISOU 1653  CB  PHE B  80      790   1142    889    -91    -13     88       C  
ATOM   1654  CG  PHE B  80       4.041  31.336   8.619  1.00  6.71           C  
ANISOU 1654  CG  PHE B  80      697   1045    805    -80     -9     79       C  
ATOM   1655  CD1 PHE B  80       4.592  32.586   8.713  1.00  7.43           C  
ANISOU 1655  CD1 PHE B  80      786   1135    903    -85     -8     80       C  
ATOM   1656  CD2 PHE B  80       3.983  30.554   9.755  1.00  8.39           C  
ANISOU 1656  CD2 PHE B  80      913   1255   1018    -66     -6     71       C  
ATOM   1657  CE1 PHE B  80       5.133  33.072   9.940  1.00 10.14           C  
ANISOU 1657  CE1 PHE B  80     1128   1473   1250    -77     -6     69       C  
ATOM   1658  CE2 PHE B  80       4.483  31.003  10.994  1.00  6.41           C  
ANISOU 1658  CE2 PHE B  80      661   1002    772    -56     -2     62       C  
ATOM   1659  CZ  PHE B  80       5.082  32.274  11.081  1.00  9.99           C  
ANISOU 1659  CZ  PHE B  80     1111   1455   1230    -62     -3     60       C  
ATOM   1660  N   ALA B  81       0.429  29.648   7.357  1.00  8.74           N  
ANISOU 1660  N   ALA B  81      957   1298   1062    -96    -23    113       N  
ATOM   1661  CA  ALA B  81      -0.603  28.807   8.041  1.00  9.81           C  
ANISOU 1661  CA  ALA B  81     1094   1431   1202    -93    -24    118       C  
ATOM   1662  C   ALA B  81       0.133  27.694   8.752  1.00  9.45           C  
ANISOU 1662  C   ALA B  81     1059   1381   1149    -85    -20    102       C  
ATOM   1663  O   ALA B  81       1.068  27.095   8.181  1.00  9.29           O  
ANISOU 1663  O   ALA B  81     1048   1363   1118    -87    -19     89       O  
ATOM   1664  CB  ALA B  81      -1.567  28.223   7.001  1.00  7.97           C  
ANISOU 1664  CB  ALA B  81      860   1204    961   -111    -34    130       C  
ATOM   1665  N   PHE B  82      -0.258  27.368   9.974  1.00  9.16           N  
ANISOU 1665  N   PHE B  82     1021   1339   1118    -75    -16    103       N  
ATOM   1666  CA  PHE B  82       0.441  26.302  10.715  1.00  7.23           C  
ANISOU 1666  CA  PHE B  82      788   1091    868    -65    -12     90       C  
ATOM   1667  C   PHE B  82      -0.441  25.817  11.822  1.00  8.36           C  
ANISOU 1667  C   PHE B  82      930   1230   1016    -60    -10     98       C  
ATOM   1668  O   PHE B  82      -1.551  26.373  12.015  1.00  7.15           O  
ANISOU 1668  O   PHE B  82      764   1080    870    -63    -11    113       O  
ATOM   1669  CB  PHE B  82       1.770  26.810  11.298  1.00 10.06           C  
ANISOU 1669  CB  PHE B  82     1144   1451   1224    -50     -6     76       C  
ATOM   1670  CG  PHE B  82       1.614  28.014  12.247  1.00  7.66           C  
ANISOU 1670  CG  PHE B  82      830   1147    931    -42     -2     78       C  
ATOM   1671  CD1 PHE B  82       1.249  29.266  11.800  1.00 13.62           C  
ANISOU 1671  CD1 PHE B  82     1577   1902   1693    -47     -4     86       C  
ATOM   1672  CD2 PHE B  82       1.852  27.847  13.616  1.00 10.88           C  
ANISOU 1672  CD2 PHE B  82     1238   1555   1339    -27      2     72       C  
ATOM   1673  CE1 PHE B  82       1.160  30.333  12.667  1.00  9.56           C  
ANISOU 1673  CE1 PHE B  82     1059   1384   1187    -38      0     86       C  
ATOM   1674  CE2 PHE B  82       1.787  28.917  14.499  1.00 10.28           C  
ANISOU 1674  CE2 PHE B  82     1156   1478   1269    -18      5     71       C  
ATOM   1675  CZ  PHE B  82       1.406  30.145  14.060  1.00  6.97           C  
ANISOU 1675  CZ  PHE B  82      732   1055    858    -23      4     77       C  
ATOM   1676  N   THR B  83      -0.030  24.732  12.507  1.00  8.15           N  
ANISOU 1676  N   THR B  83      914   1197    983    -52     -8     91       N  
ATOM   1677  CA  THR B  83      -0.719  24.368  13.741  1.00  8.01           C  
ANISOU 1677  CA  THR B  83      894   1178    969    -45     -4    100       C  
ATOM   1678  C   THR B  83       0.252  24.421  14.905  1.00  8.85           C  
ANISOU 1678  C   THR B  83     1002   1286   1074    -25      2     89       C  
ATOM   1679  O   THR B  83       1.448  24.216  14.710  1.00  9.95           O  
ANISOU 1679  O   THR B  83     1147   1425   1206    -18      3     75       O  
ATOM   1680  CB  THR B  83      -1.363  22.977  13.673  1.00  7.14           C  
ANISOU 1680  CB  THR B  83      797   1060    856    -57     -9    107       C  
ATOM   1681  OG1 THR B  83      -0.391  22.026  13.313  1.00  9.14           O  
ANISOU 1681  OG1 THR B  83     1070   1303   1100    -54     -9     93       O  
ATOM   1682  CG2 THR B  83      -2.541  22.920  12.691  1.00  8.02           C  
ANISOU 1682  CG2 THR B  83      904   1174    969    -81    -17    121       C  
ATOM   1683  N   VAL B  84      -0.271  24.667  16.103  1.00 10.01           N  
ANISOU 1683  N   VAL B  84     1142   1437   1225    -15      6     95       N  
ATOM   1684  CA  VAL B  84       0.488  24.525  17.344  1.00  8.91           C  
ANISOU 1684  CA  VAL B  84     1004   1300   1080      2     12     87       C  
ATOM   1685  C   VAL B  84      -0.273  23.568  18.235  1.00  9.97           C  
ANISOU 1685  C   VAL B  84     1142   1433   1213      3     14     99       C  
ATOM   1686  O   VAL B  84      -1.422  23.849  18.567  1.00 10.07           O  
ANISOU 1686  O   VAL B  84     1144   1450   1230      0     16    113       O  
ATOM   1687  CB  VAL B  84       0.617  25.904  18.042  1.00 10.79           C  
ANISOU 1687  CB  VAL B  84     1230   1546   1322     12     16     82       C  
ATOM   1688  CG1 VAL B  84       1.441  25.760  19.354  1.00 10.64           C  
ANISOU 1688  CG1 VAL B  84     1213   1533   1295     29     21     72       C  
ATOM   1689  CG2 VAL B  84       1.341  26.811  17.212  1.00 12.15           C  
ANISOU 1689  CG2 VAL B  84     1401   1718   1497      7     14     72       C  
ATOM   1690  N   SER B  85       0.360  22.473  18.661  1.00 10.61           N  
ANISOU 1690  N   SER B  85     1236   1508   1287     11     15     96       N  
ATOM   1691  CA  SER B  85      -0.315  21.432  19.439  1.00 11.24           C  
ANISOU 1691  CA  SER B  85     1322   1583   1363     10     16    110       C  
ATOM   1692  C   SER B  85       0.385  21.332  20.771  1.00 11.79           C  
ANISOU 1692  C   SER B  85     1392   1661   1427     31     22    106       C  
ATOM   1693  O   SER B  85       1.639  21.386  20.833  1.00 12.71           O  
ANISOU 1693  O   SER B  85     1512   1780   1538     45     22     92       O  
ATOM   1694  CB  SER B  85      -0.223  20.098  18.726  1.00 11.52           C  
ANISOU 1694  CB  SER B  85     1378   1601   1395      0     11    112       C  
ATOM   1695  OG  SER B  85      -0.837  20.101  17.464  1.00 12.29           O  
ANISOU 1695  OG  SER B  85     1478   1693   1497    -21      5    114       O  
ATOM   1696  N   PHE B  86      -0.395  21.256  21.845  1.00 12.50           N  
ANISOU 1696  N   PHE B  86     1476   1758   1515     34     27    119       N  
ATOM   1697  CA  PHE B  86       0.180  21.105  23.185  1.00 11.55           C  
ANISOU 1697  CA  PHE B  86     1355   1647   1386     54     32    117       C  
ATOM   1698  C   PHE B  86      -0.804  20.348  24.049  1.00 11.64           C  
ANISOU 1698  C   PHE B  86     1367   1661   1394     50     36    138       C  
ATOM   1699  O   PHE B  86      -1.933  20.112  23.656  1.00 10.97           O  
ANISOU 1699  O   PHE B  86     1279   1572   1314     33     35    153       O  
ATOM   1700  CB  PHE B  86       0.559  22.475  23.818  1.00 10.56           C  
ANISOU 1700  CB  PHE B  86     1215   1537   1258     67     36    105       C  
ATOM   1701  CG  PHE B  86      -0.588  23.474  23.893  1.00  9.43           C  
ANISOU 1701  CG  PHE B  86     1059   1402   1121     62     40    111       C  
ATOM   1702  CD1 PHE B  86      -0.850  24.336  22.850  1.00  9.96           C  
ANISOU 1702  CD1 PHE B  86     1120   1464   1198     52     37    107       C  
ATOM   1703  CD2 PHE B  86      -1.414  23.531  25.031  1.00 10.94           C  
ANISOU 1703  CD2 PHE B  86     1242   1605   1307     70     47    122       C  
ATOM   1704  CE1 PHE B  86      -1.888  25.230  22.897  1.00  9.50           C  
ANISOU 1704  CE1 PHE B  86     1050   1412   1146     52     41    114       C  
ATOM   1705  CE2 PHE B  86      -2.493  24.451  25.127  1.00 10.43           C  
ANISOU 1705  CE2 PHE B  86     1163   1549   1247     70     53    129       C  
ATOM   1706  CZ  PHE B  86      -2.741  25.303  24.027  1.00  8.32           C  
ANISOU 1706  CZ  PHE B  86      892   1276    991     62     49    125       C  
ATOM   1707  N   GLU B  87      -0.354  19.951  25.250  1.00 12.42           N  
ANISOU 1707  N   GLU B  87     1468   1767   1482     67     40    141       N  
ATOM   1708  CA  GLU B  87      -1.167  19.124  26.103  1.00 12.94           C  
ANISOU 1708  CA  GLU B  87     1536   1834   1543     64     44    163       C  
ATOM   1709  C   GLU B  87      -0.795  19.556  27.502  1.00 11.65           C  
ANISOU 1709  C   GLU B  87     1365   1693   1369     85     50    160       C  
ATOM   1710  O   GLU B  87       0.393  19.802  27.774  1.00 12.05           O  
ANISOU 1710  O   GLU B  87     1418   1748   1413    101     49    144       O  
ATOM   1711  CB  GLU B  87      -0.856  17.640  25.900  1.00 14.79           C  
ANISOU 1711  CB  GLU B  87     1793   2048   1776     59     39    171       C  
ATOM   1712  CG  GLU B  87      -1.582  16.739  26.831  1.00 20.63           C  
ANISOU 1712  CG  GLU B  87     2538   2789   2511     55     43    196       C  
ATOM   1713  CD  GLU B  87      -1.374  15.262  26.502  1.00 28.96           C  
ANISOU 1713  CD  GLU B  87     3620   3815   3565     47     37    205       C  
ATOM   1714  OE1 GLU B  87      -0.569  14.954  25.616  1.00 25.17           O  
ANISOU 1714  OE1 GLU B  87     3155   3317   3088     51     32    191       O  
ATOM   1715  OE2 GLU B  87      -2.076  14.419  27.109  1.00 31.76           O  
ANISOU 1715  OE2 GLU B  87     3982   4166   3918     37     39    228       O  
ATOM   1716  N   TYR B  88      -1.805  19.641  28.362  1.00 12.79           N  
ANISOU 1716  N   TYR B  88     1498   1851   1508     84     58    176       N  
ATOM   1717  CA  TYR B  88      -1.620  20.070  29.742  1.00 10.94           C  
ANISOU 1717  CA  TYR B  88     1256   1639   1259    103     65    174       C  
ATOM   1718  C   TYR B  88      -2.609  19.270  30.547  1.00 12.33           C  
ANISOU 1718  C   TYR B  88     1430   1824   1429     98     71    201       C  
ATOM   1719  O   TYR B  88      -3.823  19.307  30.264  1.00 11.99           O  
ANISOU 1719  O   TYR B  88     1377   1785   1393     83     74    217       O  
ATOM   1720  CB  TYR B  88      -1.862  21.563  29.886  1.00 11.30           C  
ANISOU 1720  CB  TYR B  88     1287   1700   1305    111     70    159       C  
ATOM   1721  CG  TYR B  88      -1.689  22.028  31.309  1.00 10.35           C  
ANISOU 1721  CG  TYR B  88     1161   1602   1168    130     77    154       C  
ATOM   1722  CD1 TYR B  88      -0.470  21.822  32.005  1.00 10.14           C  
ANISOU 1722  CD1 TYR B  88     1142   1582   1128    144     74    143       C  
ATOM   1723  CD2 TYR B  88      -2.762  22.527  32.004  1.00  8.66           C  
ANISOU 1723  CD2 TYR B  88      935   1406    949    136     88    163       C  
ATOM   1724  CE1 TYR B  88      -0.373  22.224  33.344  1.00 11.08           C  
ANISOU 1724  CE1 TYR B  88     1256   1724   1229    161     80    140       C  
ATOM   1725  CE2 TYR B  88      -2.666  22.909  33.325  1.00 13.60           C  
ANISOU 1725  CE2 TYR B  88     1556   2054   1556    154     95    159       C  
ATOM   1726  CZ  TYR B  88      -1.488  22.755  33.982  1.00 10.86           C  
ANISOU 1726  CZ  TYR B  88     1218   1713   1196    165     91    147       C  
ATOM   1727  OH  TYR B  88      -1.430  23.163  35.305  1.00 14.52           O  
ANISOU 1727  OH  TYR B  88     1677   2199   1637    182     98    141       O  
ATOM   1728  N  AGLN B  89      -2.099  18.481  31.493  0.50 12.75           N  
ANISOU 1728  N  AGLN B  89     1493   1882   1470    109     72    210       N  
ATOM   1729  N  BGLN B  89      -2.121  18.526  31.544  0.50 12.84           N  
ANISOU 1729  N  BGLN B  89     1503   1895   1481    110     73    210       N  
ATOM   1730  CA AGLN B  89      -2.949  17.628  32.356  0.50 13.90           C  
ANISOU 1730  CA AGLN B  89     1637   2036   1607    103     78    239       C  
ATOM   1731  CA BGLN B  89      -2.982  17.649  32.402  0.50 13.95           C  
ANISOU 1731  CA BGLN B  89     1643   2043   1613    104     79    239       C  
ATOM   1732  C  AGLN B  89      -3.836  16.680  31.569  0.50 14.19           C  
ANISOU 1732  C  AGLN B  89     1682   2053   1656     76     74    260       C  
ATOM   1733  C  BGLN B  89      -3.839  16.674  31.580  0.50 14.24           C  
ANISOU 1733  C  BGLN B  89     1687   2059   1661     76     74    260       C  
ATOM   1734  O  AGLN B  89      -5.006  16.470  31.886  0.50 14.40           O  
ANISOU 1734  O  AGLN B  89     1697   2092   1681     61     80    283       O  
ATOM   1735  O  BGLN B  89      -5.007  16.444  31.885  0.50 14.44           O  
ANISOU 1735  O  BGLN B  89     1702   2096   1686     61     79    283       O  
ATOM   1736  CB AGLN B  89      -3.764  18.478  33.319  0.50 13.99           C  
ANISOU 1736  CB AGLN B  89     1627   2078   1607    112     90    243       C  
ATOM   1737  CB BGLN B  89      -3.864  18.471  33.370  0.50 14.15           C  
ANISOU 1737  CB BGLN B  89     1647   2100   1627    112     91    245       C  
ATOM   1738  CG AGLN B  89      -2.855  19.253  34.230  0.50 13.57           C  
ANISOU 1738  CG AGLN B  89     1572   2044   1539    137     93    222       C  
ATOM   1739  CG BGLN B  89      -4.295  17.747  34.677  0.50 13.95           C  
ANISOU 1739  CG BGLN B  89     1620   2095   1585    116     99    270       C  
ATOM   1740  CD AGLN B  89      -2.053  18.357  35.115  0.50 15.21           C  
ANISOU 1740  CD AGLN B  89     1791   2254   1732    149     91    231       C  
ATOM   1741  CD BGLN B  89      -3.150  17.535  35.632  0.50 18.50           C  
ANISOU 1741  CD BGLN B  89     2205   2677   2144    138     98    263       C  
ATOM   1742  OE1AGLN B  89      -0.857  18.110  34.859  0.50 18.13           O  
ANISOU 1742  OE1AGLN B  89     2172   2612   2101    157     82    218       O  
ATOM   1743  OE1BGLN B  89      -2.367  18.456  35.870  0.50 20.29           O  
ANISOU 1743  OE1BGLN B  89     2429   2915   2365    155     97    237       O  
ATOM   1744  NE2AGLN B  89      -2.710  17.807  36.146  0.50 18.34           N  
ANISOU 1744  NE2AGLN B  89     2183   2668   2114    150     99    255       N  
ATOM   1745  NE2BGLN B  89      -3.020  16.314  36.168  0.50 20.51           N  
ANISOU 1745  NE2BGLN B  89     2473   2928   2392    136     96    286       N  
ATOM   1746  N   GLY B  90      -3.257  16.113  30.524  1.00 14.40           N  
ANISOU 1746  N   GLY B  90     1727   2051   1693     67     64    252       N  
ATOM   1747  CA  GLY B  90      -3.966  15.091  29.714  1.00 15.69           C  
ANISOU 1747  CA  GLY B  90     1903   2190   1865     38     58    269       C  
ATOM   1748  C   GLY B  90      -4.970  15.601  28.721  1.00 15.36           C  
ANISOU 1748  C   GLY B  90     1849   2151   1836     15     56    271       C  
ATOM   1749  O   GLY B  90      -5.711  14.806  28.108  1.00 14.44           O  
ANISOU 1749  O   GLY B  90     1740   2019   1726    -12     50    287       O  
ATOM   1750  N   ARG B  91      -5.043  16.922  28.606  1.00 14.57           N  
ANISOU 1750  N   ARG B  91     1729   2070   1738     26     60    255       N  
ATOM   1751  CA  ARG B  91      -5.999  17.536  27.746  1.00 12.62           C  
ANISOU 1751  CA  ARG B  91     1466   1828   1501      9     58    258       C  
ATOM   1752  C   ARG B  91      -5.244  18.195  26.592  1.00 12.94           C  
ANISOU 1752  C   ARG B  91     1510   1854   1549     12     51    232       C  
ATOM   1753  O   ARG B  91      -4.358  19.036  26.815  1.00 11.72           O  
ANISOU 1753  O   ARG B  91     1353   1704   1392     34     54    211       O  
ATOM   1754  CB  ARG B  91      -6.886  18.567  28.467  1.00 13.36           C  
ANISOU 1754  CB  ARG B  91     1531   1954   1590     19     69    265       C  
ATOM   1755  CG  ARG B  91      -7.798  17.893  29.586  1.00 14.11           C  
ANISOU 1755  CG  ARG B  91     1617   2069   1675     13     78    295       C  
ATOM   1756  CD  ARG B  91      -8.699  18.892  30.308  1.00 15.88           C  
ANISOU 1756  CD  ARG B  91     1812   2328   1892     27     91    302       C  
ATOM   1757  NE  ARG B  91      -9.686  19.592  29.478  1.00 15.66           N  
ANISOU 1757  NE  ARG B  91     1763   2310   1874     17     91    306       N  
ATOM   1758  CZ  ARG B  91      -9.578  20.838  29.003  1.00 17.00           C  
ANISOU 1758  CZ  ARG B  91     1925   2483   2050     32     92    287       C  
ATOM   1759  NH1 ARG B  91      -8.481  21.554  29.223  1.00 15.41           N  
ANISOU 1759  NH1 ARG B  91     1735   2273   1847     55     93    259       N  
ATOM   1760  NH2 ARG B  91     -10.567  21.359  28.278  1.00 13.12           N  
ANISOU 1760  NH2 ARG B  91     1414   2003   1567     23     92    297       N  
ATOM   1761  N   LYS B  92      -5.595  17.787  25.380  1.00 12.60           N  
ANISOU 1761  N   LYS B  92     1474   1794   1515    -11     42    235       N  
ATOM   1762  CA  LYS B  92      -4.885  18.256  24.157  1.00 14.03           C  
ANISOU 1762  CA  LYS B  92     1663   1963   1704    -11     35    213       C  
ATOM   1763  C   LYS B  92      -5.543  19.479  23.519  1.00 11.66           C  
ANISOU 1763  C   LYS B  92     1342   1677   1412    -15     35    210       C  
ATOM   1764  O   LYS B  92      -6.782  19.598  23.499  1.00 12.88           O  
ANISOU 1764  O   LYS B  92     1478   1844   1568    -29     36    229       O  
ATOM   1765  CB  LYS B  92      -4.788  17.116  23.154  1.00 14.55           C  
ANISOU 1765  CB  LYS B  92     1752   2001   1773    -33     24    214       C  
ATOM   1766  CG  LYS B  92      -3.858  15.988  23.661  1.00 19.50           C  
ANISOU 1766  CG  LYS B  92     2406   2609   2394    -22     24    212       C  
ATOM   1767  CD  LYS B  92      -3.874  14.781  22.689  1.00 25.04           C  
ANISOU 1767  CD  LYS B  92     3135   3280   3097    -43     14    213       C  
ATOM   1768  CE  LYS B  92      -3.037  13.580  23.178  1.00 28.55           C  
ANISOU 1768  CE  LYS B  92     3609   3701   3535    -30     14    214       C  
ATOM   1769  NZ  LYS B  92      -2.616  12.858  21.947  1.00 32.99           N  
ANISOU 1769  NZ  LYS B  92     4199   4233   4099    -39      6    201       N  
ATOM   1770  N   THR B  93      -4.724  20.397  22.966  1.00 11.71           N  
ANISOU 1770  N   THR B  93     1347   1680   1421     -3     34    188       N  
ATOM   1771  CA  THR B  93      -5.274  21.533  22.250  1.00 10.51           C  
ANISOU 1771  CA  THR B  93     1179   1537   1276     -6     33    187       C  
ATOM   1772  C   THR B  93      -4.476  21.623  20.907  1.00 10.47           C  
ANISOU 1772  C   THR B  93     1186   1516   1276    -14     24    170       C  
ATOM   1773  O   THR B  93      -3.222  21.370  20.897  1.00 10.13           O  
ANISOU 1773  O   THR B  93     1158   1462   1229     -4     23    153       O  
ATOM   1774  CB  THR B  93      -5.136  22.812  23.053  1.00  9.84           C  
ANISOU 1774  CB  THR B  93     1080   1466   1190     17     42    177       C  
ATOM   1775  OG1 THR B  93      -5.820  22.699  24.323  1.00 11.28           O  
ANISOU 1775  OG1 THR B  93     1253   1667   1366     26     52    191       O  
ATOM   1776  CG2 THR B  93      -5.697  24.078  22.261  1.00  9.94           C  
ANISOU 1776  CG2 THR B  93     1079   1485   1212     16     42    176       C  
ATOM   1777  N   VAL B  94      -5.185  21.896  19.797  1.00 10.54           N  
ANISOU 1777  N   VAL B  94     1188   1525   1291    -32     18    176       N  
ATOM   1778  CA  VAL B  94      -4.526  22.210  18.519  1.00 10.56           C  
ANISOU 1778  CA  VAL B  94     1197   1517   1295    -38     11    162       C  
ATOM   1779  C   VAL B  94      -5.041  23.574  18.137  1.00 11.04           C  
ANISOU 1779  C   VAL B  94     1240   1590   1364    -35     12    165       C  
ATOM   1780  O   VAL B  94      -6.297  23.783  18.044  1.00 12.06           O  
ANISOU 1780  O   VAL B  94     1352   1732   1496    -43     12    183       O  
ATOM   1781  CB  VAL B  94      -4.788  21.172  17.402  1.00 13.58           C  
ANISOU 1781  CB  VAL B  94     1595   1888   1677    -64      0    166       C  
ATOM   1782  CG1 VAL B  94      -4.006  21.551  16.124  1.00 10.85           C  
ANISOU 1782  CG1 VAL B  94     1256   1534   1330    -67     -4    150       C  
ATOM   1783  CG2 VAL B  94      -4.456  19.814  17.883  1.00 11.33           C  
ANISOU 1783  CG2 VAL B  94     1331   1588   1386    -66      0    167       C  
ATOM   1784  N   VAL B  95      -4.140  24.561  18.009  1.00  9.30           N  
ANISOU 1784  N   VAL B  95     1020   1367   1145    -21     14    148       N  
ATOM   1785  CA  VAL B  95      -4.544  25.889  17.580  1.00  8.60           C  
ANISOU 1785  CA  VAL B  95      918   1285   1064    -17     15    150       C  
ATOM   1786  C   VAL B  95      -4.115  26.016  16.102  1.00  9.72           C  
ANISOU 1786  C   VAL B  95     1066   1420   1207    -31      6    144       C  
ATOM   1787  O   VAL B  95      -3.033  25.548  15.746  1.00 10.74           O  
ANISOU 1787  O   VAL B  95     1209   1540   1331    -33      4    130       O  
ATOM   1788  CB  VAL B  95      -3.850  26.998  18.429  1.00  8.49           C  
ANISOU 1788  CB  VAL B  95      903   1271   1050      5     23    135       C  
ATOM   1789  CG1 VAL B  95      -4.370  28.411  17.999  1.00  5.72           C  
ANISOU 1789  CG1 VAL B  95      542    922    708     10     24    139       C  
ATOM   1790  CG2 VAL B  95      -4.044  26.787  19.940  1.00  8.35           C  
ANISOU 1790  CG2 VAL B  95      882   1261   1026     21     32    137       C  
ATOM   1791  N   ALA B  96      -4.918  26.676  15.264  1.00  9.34           N  
ANISOU 1791  N   ALA B  96     1006   1377   1164    -40      2    156       N  
ATOM   1792  CA  ALA B  96      -4.555  26.889  13.829  1.00 10.09           C  
ANISOU 1792  CA  ALA B  96     1106   1469   1259    -54     -5    153       C  
ATOM   1793  C   ALA B  96      -4.527  28.368  13.490  1.00  8.14           C  
ANISOU 1793  C   ALA B  96      850   1223   1018    -45     -4    154       C  
ATOM   1794  O   ALA B  96      -5.564  28.927  13.124  1.00  9.88           O  
ANISOU 1794  O   ALA B  96     1057   1451   1244    -46     -6    171       O  
ATOM   1795  CB  ALA B  96      -5.548  26.177  12.902  1.00  5.37           C  
ANISOU 1795  CB  ALA B  96      504    877    658    -77    -15    169       C  
ATOM   1796  N   PRO B  97      -3.350  29.023  13.667  1.00  8.45           N  
ANISOU 1796  N   PRO B  97      897   1254   1058    -35      0    137       N  
ATOM   1797  CA  PRO B  97      -3.256  30.398  13.371  1.00  8.81           C  
ANISOU 1797  CA  PRO B  97      939   1296   1111    -29      0    137       C  
ATOM   1798  C   PRO B  97      -2.754  30.657  11.956  1.00  8.67           C  
ANISOU 1798  C   PRO B  97      924   1276   1090    -44     -6    137       C  
ATOM   1799  O   PRO B  97      -2.349  29.722  11.270  1.00  8.77           O  
ANISOU 1799  O   PRO B  97      944   1292   1096    -57    -11    133       O  
ATOM   1800  CB  PRO B  97      -2.224  30.919  14.387  1.00  8.04           C  
ANISOU 1800  CB  PRO B  97      849   1192   1013    -14      6    119       C  
ATOM   1801  CG  PRO B  97      -1.790  29.602  15.188  1.00 10.63           C  
ANISOU 1801  CG  PRO B  97     1182   1523   1332    -12      8    111       C  
ATOM   1802  CD  PRO B  97      -2.136  28.515  14.333  1.00  8.82           C  
ANISOU 1802  CD  PRO B  97      955   1295   1098    -28      2    118       C  
ATOM   1803  N   ILE B  98      -2.764  31.939  11.587  1.00  7.99           N  
ANISOU 1803  N   ILE B  98      836   1187   1012    -40     -6    142       N  
ATOM   1804  CA  ILE B  98      -2.000  32.443  10.465  1.00  9.50           C  
ANISOU 1804  CA  ILE B  98     1031   1375   1201    -52    -11    140       C  
ATOM   1805  C   ILE B  98      -1.176  33.531  11.067  1.00 10.51           C  
ANISOU 1805  C   ILE B  98     1165   1493   1335    -43     -6    128       C  
ATOM   1806  O   ILE B  98      -1.705  34.407  11.797  1.00 11.49           O  
ANISOU 1806  O   ILE B  98     1288   1608   1467    -29     -2    132       O  
ATOM   1807  CB  ILE B  98      -2.915  33.020   9.363  1.00  8.53           C  
ANISOU 1807  CB  ILE B  98      900   1257   1081    -60    -17    161       C  
ATOM   1808  CG1 ILE B  98      -3.672  31.819   8.754  1.00  7.56           C  
ANISOU 1808  CG1 ILE B  98      772   1147    950    -74    -24    170       C  
ATOM   1809  CG2 ILE B  98      -2.094  33.794   8.256  1.00  5.59           C  
ANISOU 1809  CG2 ILE B  98      532    881    707    -71    -21    161       C  
ATOM   1810  CD1 ILE B  98      -4.616  32.205   7.599  1.00  7.75           C  
ANISOU 1810  CD1 ILE B  98      786   1181    974    -84    -33    192       C  
ATOM   1811  N   ASP B  99       0.107  33.481  10.779  1.00 11.81           N  
ANISOU 1811  N   ASP B  99     1336   1658   1493    -52     -7    115       N  
ATOM   1812  CA  ASP B  99       1.092  34.462  11.284  1.00 11.18           C  
ANISOU 1812  CA  ASP B  99     1261   1568   1416    -50     -4    103       C  
ATOM   1813  C   ASP B  99       1.548  35.285  10.093  1.00 11.92           C  
ANISOU 1813  C   ASP B  99     1356   1661   1511    -65     -9    110       C  
ATOM   1814  O   ASP B  99       1.504  34.821   8.971  1.00 11.28           O  
ANISOU 1814  O   ASP B  99     1272   1589   1423    -76    -13    118       O  
ATOM   1815  CB  ASP B  99       2.294  33.772  11.897  1.00 10.59           C  
ANISOU 1815  CB  ASP B  99     1189   1501   1332    -49     -2     84       C  
ATOM   1816  CG  ASP B  99       2.117  33.451  13.379  1.00 15.77           C  
ANISOU 1816  CG  ASP B  99     1847   2156   1988    -33      2     75       C  
ATOM   1817  OD1 ASP B  99       0.959  33.441  13.847  1.00 13.87           O  
ANISOU 1817  OD1 ASP B  99     1604   1912   1753    -22      4     84       O  
ATOM   1818  OD2 ASP B  99       3.139  33.190  14.078  1.00 12.73           O  
ANISOU 1818  OD2 ASP B  99     1464   1776   1597    -30      3     60       O  
ATOM   1819  N   HIS B 100       1.958  36.515  10.365  1.00 13.66           N  
ANISOU 1819  N   HIS B 100     1583   1867   1738    -65     -8    108       N  
ATOM   1820  CA  HIS B 100       2.496  37.452   9.370  1.00 15.17           C  
ANISOU 1820  CA  HIS B 100     1777   2054   1931    -81    -12    115       C  
ATOM   1821  C   HIS B 100       3.762  38.075   9.938  1.00 14.80           C  
ANISOU 1821  C   HIS B 100     1736   2002   1883    -90    -11    100       C  
ATOM   1822  O   HIS B 100       3.709  38.556  11.054  1.00 15.89           O  
ANISOU 1822  O   HIS B 100     1881   2127   2026    -79     -8     90       O  
ATOM   1823  CB  HIS B 100       1.478  38.576   9.102  1.00 16.73           C  
ANISOU 1823  CB  HIS B 100     1978   2235   2141    -75    -13    133       C  
ATOM   1824  CG  HIS B 100       1.947  39.589   8.095  1.00 18.74           C  
ANISOU 1824  CG  HIS B 100     2239   2483   2399    -91    -17    145       C  
ATOM   1825  ND1 HIS B 100       2.476  40.822   8.426  1.00 26.61           N  
ANISOU 1825  ND1 HIS B 100     3248   3458   3403    -96    -17    142       N  
ATOM   1826  CD2 HIS B 100       1.981  39.521   6.741  1.00 25.15           C  
ANISOU 1826  CD2 HIS B 100     3045   3306   3205   -106    -21    160       C  
ATOM   1827  CE1 HIS B 100       2.764  41.483   7.308  1.00 24.78           C  
ANISOU 1827  CE1 HIS B 100     3017   3223   3171   -113    -21    157       C  
ATOM   1828  NE2 HIS B 100       2.449  40.727   6.274  1.00 23.54           N  
ANISOU 1828  NE2 HIS B 100     2849   3088   3006   -118    -24    169       N  
ATOM   1829  N   PHE B 101       4.898  37.984   9.228  1.00 13.64           N  
ANISOU 1829  N   PHE B 101     1585   1869   1727   -108    -13     97       N  
ATOM   1830  CA  PHE B 101       6.133  38.641   9.587  1.00 14.07           C  
ANISOU 1830  CA  PHE B 101     1642   1924   1780   -121    -14     87       C  
ATOM   1831  C   PHE B 101       6.392  39.789   8.608  1.00 14.27           C  
ANISOU 1831  C   PHE B 101     1671   1940   1810   -141    -18    101       C  
ATOM   1832  O   PHE B 101       6.180  39.627   7.387  1.00 14.18           O  
ANISOU 1832  O   PHE B 101     1655   1938   1794   -148    -19    117       O  
ATOM   1833  CB  PHE B 101       7.343  37.690   9.409  1.00 13.72           C  
ANISOU 1833  CB  PHE B 101     1586   1907   1720   -128    -13     76       C  
ATOM   1834  CG  PHE B 101       7.482  36.580  10.441  1.00 13.47           C  
ANISOU 1834  CG  PHE B 101     1549   1884   1681   -110     -9     61       C  
ATOM   1835  CD1 PHE B 101       6.771  36.571  11.636  1.00 17.55           C  
ANISOU 1835  CD1 PHE B 101     2074   2388   2205    -94     -8     54       C  
ATOM   1836  CD2 PHE B 101       8.408  35.564  10.220  1.00 10.63           C  
ANISOU 1836  CD2 PHE B 101     1180   1549   1308   -110     -7     53       C  
ATOM   1837  CE1 PHE B 101       6.984  35.517  12.595  1.00 17.29           C  
ANISOU 1837  CE1 PHE B 101     2037   2367   2165    -79     -5     42       C  
ATOM   1838  CE2 PHE B 101       8.626  34.548  11.168  1.00 12.82           C  
ANISOU 1838  CE2 PHE B 101     1456   1835   1579    -93     -5     41       C  
ATOM   1839  CZ  PHE B 101       7.916  34.517  12.339  1.00 12.63           C  
ANISOU 1839  CZ  PHE B 101     1438   1798   1562    -79     -4     36       C  
ATOM   1840  N  AARG B 102       6.823  40.942   9.122  0.50 15.69           N  
ANISOU 1840  N  AARG B 102     1862   2101   1997   -150    -20     97       N  
ATOM   1841  N  BARG B 102       6.837  40.934   9.115  0.50 15.41           N  
ANISOU 1841  N  BARG B 102     1826   2065   1961   -151    -20     97       N  
ATOM   1842  CA AARG B 102       7.507  41.966   8.313  0.50 16.57           C  
ANISOU 1842  CA AARG B 102     1978   2207   2110   -176    -24    109       C  
ATOM   1843  CA BARG B 102       7.478  41.952   8.279  0.50 16.18           C  
ANISOU 1843  CA BARG B 102     1929   2159   2061   -176    -24    109       C  
ATOM   1844  C  AARG B 102       8.994  41.968   8.655  0.50 16.42           C  
ANISOU 1844  C  AARG B 102     1951   2206   2081   -196    -25     95       C  
ATOM   1845  C  BARG B 102       8.968  42.031   8.653  0.50 16.09           C  
ANISOU 1845  C  BARG B 102     1910   2163   2040   -196    -25     96       C  
ATOM   1846  O  AARG B 102       9.379  41.778   9.811  0.50 16.54           O  
ANISOU 1846  O  AARG B 102     1967   2222   2094   -190    -25     76       O  
ATOM   1847  O  BARG B 102       9.325  41.934   9.831  0.50 16.10           O  
ANISOU 1847  O  BARG B 102     1913   2162   2040   -191    -25     77       O  
ATOM   1848  CB AARG B 102       6.927  43.370   8.555  0.50 17.87           C  
ANISOU 1848  CB AARG B 102     2164   2335   2291   -176    -26    116       C  
ATOM   1849  CB BARG B 102       6.772  43.315   8.421  0.50 17.15           C  
ANISOU 1849  CB BARG B 102     2071   2243   2199   -174    -26    119       C  
ATOM   1850  CG AARG B 102       5.475  43.491   8.257  0.50 20.08           C  
ANISOU 1850  CG AARG B 102     2449   2600   2581   -154    -24    132       C  
ATOM   1851  CG BARG B 102       7.245  44.327   7.395  0.50 20.17           C  
ANISOU 1851  CG BARG B 102     2460   2618   2585   -200    -30    137       C  
ATOM   1852  CD AARG B 102       5.114  44.915   7.817  0.50 25.04           C  
ANISOU 1852  CD AARG B 102     3096   3196   3222   -160    -27    149       C  
ATOM   1853  CD BARG B 102       6.417  45.618   7.423  0.50 22.41           C  
ANISOU 1853  CD BARG B 102     2767   2861   2885   -194    -32    150       C  
ATOM   1854  NE AARG B 102       3.761  44.984   7.292  0.50 27.20           N  
ANISOU 1854  NE AARG B 102     3368   3462   3502   -139    -26    169       N  
ATOM   1855  NE BARG B 102       6.513  46.294   8.701  0.50 24.03           N  
ANISOU 1855  NE BARG B 102     2991   3039   3098   -189    -32    131       N  
ATOM   1856  CZ AARG B 102       2.683  44.988   8.058  0.50 28.75           C  
ANISOU 1856  CZ AARG B 102     3570   3646   3707   -110    -22    166       C  
ATOM   1857  CZ BARG B 102       7.489  47.116   9.047  0.50 24.94           C  
ANISOU 1857  CZ BARG B 102     3119   3141   3214   -214    -37    122       C  
ATOM   1858  NH1AARG B 102       2.807  44.926   9.382  0.50 28.39           N  
ANISOU 1858  NH1AARG B 102     3532   3593   3662    -99    -18    144       N  
ATOM   1859  NH1BARG B 102       8.481  47.339   8.219  0.50 23.58           N  
ANISOU 1859  NH1BARG B 102     2939   2982   3035   -247    -41    133       N  
ATOM   1860  NH2AARG B 102       1.487  45.067   7.497  0.50 30.09           N  
ANISOU 1860  NH2AARG B 102     3736   3815   3882    -93    -22    188       N  
ATOM   1861  NH2BARG B 102       7.471  47.691  10.241  0.50 27.87           N  
ANISOU 1861  NH2BARG B 102     3510   3487   3591   -208    -37    103       N  
ATOM   1862  N   PHE B 103       9.819  42.181   7.641  1.00 15.41           N  
ANISOU 1862  N   PHE B 103     1814   2094   1945   -220    -27    106       N  
ATOM   1863  CA  PHE B 103      11.220  42.118   7.765  1.00 16.25           C  
ANISOU 1863  CA  PHE B 103     1908   2225   2041   -239    -28     98       C  
ATOM   1864  C   PHE B 103      11.853  43.448   7.460  1.00 18.47           C  
ANISOU 1864  C   PHE B 103     2197   2494   2327   -271    -33    108       C  
ATOM   1865  O   PHE B 103      11.360  44.178   6.614  1.00 18.55           O  
ANISOU 1865  O   PHE B 103     2217   2486   2344   -280    -35    127       O  
ATOM   1866  CB  PHE B 103      11.740  41.129   6.768  1.00 15.64           C  
ANISOU 1866  CB  PHE B 103     1810   2184   1946   -240    -23    103       C  
ATOM   1867  CG  PHE B 103      11.465  39.704   7.114  1.00 11.52           C  
ANISOU 1867  CG  PHE B 103     1280   1678   1417   -213    -19     90       C  
ATOM   1868  CD1 PHE B 103      10.233  39.142   6.815  1.00 10.75           C  
ANISOU 1868  CD1 PHE B 103     1189   1570   1324   -194    -17     96       C  
ATOM   1869  CD2 PHE B 103      12.475  38.895   7.644  1.00 13.88           C  
ANISOU 1869  CD2 PHE B 103     1564   2005   1703   -208    -16     76       C  
ATOM   1870  CE1 PHE B 103       9.964  37.818   7.108  1.00 12.71           C  
ANISOU 1870  CE1 PHE B 103     1433   1829   1564   -172    -13     85       C  
ATOM   1871  CE2 PHE B 103      12.245  37.543   7.855  1.00 11.40           C  
ANISOU 1871  CE2 PHE B 103     1246   1703   1381   -183    -11     66       C  
ATOM   1872  CZ  PHE B 103      10.974  37.017   7.589  1.00 12.00           C  
ANISOU 1872  CZ  PHE B 103     1332   1764   1463   -167    -10     71       C  
ATOM   1873  N   ASN B 104      12.940  43.764   8.132  1.00 20.22           N  
ANISOU 1873  N   ASN B 104     2414   2724   2543   -291    -37     96       N  
ATOM   1874  CA  ASN B 104      13.733  44.960   7.795  1.00 21.11           C  
ANISOU 1874  CA  ASN B 104     2532   2830   2658   -328    -43    106       C  
ATOM   1875  C   ASN B 104      14.738  44.623   6.714  1.00 22.21           C  
ANISOU 1875  C   ASN B 104     2645   3010   2781   -349    -41    119       C  
ATOM   1876  O   ASN B 104      14.789  43.493   6.222  1.00 19.94           O  
ANISOU 1876  O   ASN B 104     2339   2754   2481   -331    -34    119       O  
ATOM   1877  CB  ASN B 104      14.391  45.612   9.026  1.00 21.83           C  
ANISOU 1877  CB  ASN B 104     2633   2910   2752   -345    -51     88       C  
ATOM   1878  CG  ASN B 104      15.425  44.743   9.663  1.00 21.06           C  
ANISOU 1878  CG  ASN B 104     2510   2852   2637   -345    -50     72       C  
ATOM   1879  OD1 ASN B 104      15.857  43.776   9.077  1.00 22.46           O  
ANISOU 1879  OD1 ASN B 104     2663   3068   2802   -337    -45     76       O  
ATOM   1880  ND2 ASN B 104      15.859  45.101  10.854  1.00 24.10           N  
ANISOU 1880  ND2 ASN B 104     2902   3232   3022   -353    -57     54       N  
ATOM   1881  N   GLY B 105      15.546  45.617   6.357  1.00 23.84           N  
ANISOU 1881  N   GLY B 105     2853   3217   2988   -386    -46    131       N  
ATOM   1882  CA  GLY B 105      16.486  45.481   5.274  1.00 25.24           C  
ANISOU 1882  CA  GLY B 105     3005   3433   3149   -409    -43    147       C  
ATOM   1883  C   GLY B 105      17.626  44.541   5.563  1.00 25.69           C  
ANISOU 1883  C   GLY B 105     3031   3541   3187   -407    -40    135       C  
ATOM   1884  O   GLY B 105      18.139  43.933   4.648  1.00 28.01           O  
ANISOU 1884  O   GLY B 105     3302   3873   3465   -407    -33    145       O  
ATOM   1885  N   ALA B 106      17.967  44.390   6.834  1.00 25.40           N  
ANISOU 1885  N   ALA B 106     2994   3505   3151   -403    -44    114       N  
ATOM   1886  CA  ALA B 106      18.974  43.451   7.288  1.00 24.70           C  
ANISOU 1886  CA  ALA B 106     2876   3462   3044   -395    -41    102       C  
ATOM   1887  C   ALA B 106      18.414  41.985   7.357  1.00 23.16           C  
ANISOU 1887  C   ALA B 106     2675   3280   2844   -349    -32     91       C  
ATOM   1888  O   ALA B 106      19.118  41.051   7.737  1.00 23.21           O  
ANISOU 1888  O   ALA B 106     2659   3321   2836   -334    -28     80       O  
ATOM   1889  CB  ALA B 106      19.524  43.915   8.665  1.00 25.89           C  
ANISOU 1889  CB  ALA B 106     3030   3607   3197   -409    -51     84       C  
ATOM   1890  N   GLY B 107      17.153  41.805   7.010  1.00 21.88           N  
ANISOU 1890  N   GLY B 107     2532   3087   2692   -328    -29     94       N  
ATOM   1891  CA  GLY B 107      16.558  40.462   6.979  1.00 19.74           C  
ANISOU 1891  CA  GLY B 107     2259   2825   2417   -290    -21     86       C  
ATOM   1892  C   GLY B 107      16.102  39.960   8.378  1.00 19.43           C  
ANISOU 1892  C   GLY B 107     2229   2770   2383   -265    -23     66       C  
ATOM   1893  O   GLY B 107      15.986  38.764   8.595  1.00 17.03           O  
ANISOU 1893  O   GLY B 107     1918   2479   2071   -237    -17     57       O  
ATOM   1894  N   LYS B 108      15.896  40.887   9.322  1.00 18.46           N  
ANISOU 1894  N   LYS B 108     2121   2618   2271   -276    -30     59       N  
ATOM   1895  CA  LYS B 108      15.382  40.532  10.637  1.00 17.60           C  
ANISOU 1895  CA  LYS B 108     2024   2495   2168   -253    -31     41       C  
ATOM   1896  C   LYS B 108      13.902  40.808  10.672  1.00 16.03           C  
ANISOU 1896  C   LYS B 108     1849   2256   1985   -237    -30     44       C  
ATOM   1897  O   LYS B 108      13.420  41.705   9.970  1.00 16.21           O  
ANISOU 1897  O   LYS B 108     1885   2256   2019   -251    -32     58       O  
ATOM   1898  CB  LYS B 108      16.114  41.292  11.767  1.00 17.89           C  
ANISOU 1898  CB  LYS B 108     2063   2530   2204   -273    -40     28       C  
ATOM   1899  CG  LYS B 108      17.611  41.029  11.823  1.00 17.89           C  
ANISOU 1899  CG  LYS B 108     2035   2575   2187   -290    -43     26       C  
ATOM   1900  CD  LYS B 108      17.979  39.620  12.122  1.00 22.35           C  
ANISOU 1900  CD  LYS B 108     2579   3173   2737   -260    -36     19       C  
ATOM   1901  CE  LYS B 108      19.470  39.496  12.364  1.00 30.39           C  
ANISOU 1901  CE  LYS B 108     3569   4238   3739   -275    -40     17       C  
ATOM   1902  NZ  LYS B 108      19.800  38.165  12.914  1.00 33.36           N  
ANISOU 1902  NZ  LYS B 108     3929   4644   4103   -242    -35      8       N  
ATOM   1903  N   VAL B 109      13.184  40.089  11.526  1.00 14.54           N  
ANISOU 1903  N   VAL B 109     1666   2059   1798   -209    -27     33       N  
ATOM   1904  CA  VAL B 109      11.777  40.369  11.717  1.00 14.62           C  
ANISOU 1904  CA  VAL B 109     1695   2035   1822   -192    -26     36       C  
ATOM   1905  C   VAL B 109      11.527  41.621  12.561  1.00 16.45           C  
ANISOU 1905  C   VAL B 109     1949   2235   2066   -201    -31     29       C  
ATOM   1906  O   VAL B 109      12.048  41.746  13.679  1.00 14.78           O  
ANISOU 1906  O   VAL B 109     1739   2026   1849   -203    -34     12       O  
ATOM   1907  CB  VAL B 109      11.049  39.162  12.331  1.00 14.21           C  
ANISOU 1907  CB  VAL B 109     1642   1987   1768   -161    -21     29       C  
ATOM   1908  CG1 VAL B 109       9.567  39.503  12.506  1.00 14.57           C  
ANISOU 1908  CG1 VAL B 109     1704   2002   1828   -145    -19     34       C  
ATOM   1909  CG2 VAL B 109      11.279  37.898  11.473  1.00 14.17           C  
ANISOU 1909  CG2 VAL B 109     1621   2009   1752   -153    -16     34       C  
ATOM   1910  N   VAL B 110      10.742  42.557  12.017  1.00 15.92           N  
ANISOU 1910  N   VAL B 110     1899   2138   2012   -205    -32     42       N  
ATOM   1911  CA  VAL B 110      10.403  43.780  12.748  1.00 17.66           C  
ANISOU 1911  CA  VAL B 110     2144   2321   2243   -208    -35     35       C  
ATOM   1912  C   VAL B 110       9.006  43.745  13.362  1.00 17.60           C  
ANISOU 1912  C   VAL B 110     2151   2290   2246   -176    -30     32       C  
ATOM   1913  O   VAL B 110       8.696  44.560  14.256  1.00 17.95           O  
ANISOU 1913  O   VAL B 110     2216   2306   2295   -170    -31     21       O  
ATOM   1914  CB  VAL B 110      10.625  45.071  11.911  1.00 19.17           C  
ANISOU 1914  CB  VAL B 110     2350   2490   2444   -236    -40     50       C  
ATOM   1915  CG1 VAL B 110      12.040  45.226  11.617  1.00 21.64           C  
ANISOU 1915  CG1 VAL B 110     2649   2826   2746   -271    -46     50       C  
ATOM   1916  CG2 VAL B 110       9.851  45.009  10.624  1.00 20.25           C  
ANISOU 1916  CG2 VAL B 110     2483   2622   2586   -230    -37     74       C  
ATOM   1917  N   SER B 111       8.164  42.804  12.894  1.00 16.06           N  
ANISOU 1917  N   SER B 111     1944   2105   2050   -154    -24     43       N  
ATOM   1918  CA  SER B 111       6.847  42.594  13.501  1.00 16.10           C  
ANISOU 1918  CA  SER B 111     1956   2097   2062   -124    -18     42       C  
ATOM   1919  C   SER B 111       6.335  41.229  13.212  1.00 15.55           C  
ANISOU 1919  C   SER B 111     1869   2051   1986   -108    -14     48       C  
ATOM   1920  O   SER B 111       6.479  40.727  12.066  1.00 14.33           O  
ANISOU 1920  O   SER B 111     1702   1912   1828   -117    -15     61       O  
ATOM   1921  CB  SER B 111       5.815  43.587  13.029  1.00 16.19           C  
ANISOU 1921  CB  SER B 111     1984   2079   2089   -116    -17     58       C  
ATOM   1922  OG  SER B 111       5.566  43.540  11.655  1.00 21.92           O  
ANISOU 1922  OG  SER B 111     2701   2809   2816   -124    -19     80       O  
ATOM   1923  N  AMET B 112       5.732  40.602  14.220  0.50 14.88           N  
ANISOU 1923  N  AMET B 112     1784   1970   1900    -85     -9     39       N  
ATOM   1924  N  BMET B 112       5.749  40.618  14.240  0.50 15.13           N  
ANISOU 1924  N  BMET B 112     1815   2001   1931    -85     -9     39       N  
ATOM   1925  CA AMET B 112       4.994  39.384  14.020  0.50 15.57           C  
ANISOU 1925  CA AMET B 112     1858   2072   1983    -70     -5     47       C  
ATOM   1926  CA BMET B 112       5.001  39.409  14.108  0.50 16.00           C  
ANISOU 1926  CA BMET B 112     1913   2126   2038    -69     -5     46       C  
ATOM   1927  C  AMET B 112       3.595  39.609  14.568  0.50 16.61           C  
ANISOU 1927  C  AMET B 112     1996   2190   2124    -46      0     53       C  
ATOM   1928  C  BMET B 112       3.573  39.704  14.545  0.50 16.92           C  
ANISOU 1928  C  BMET B 112     2036   2227   2164    -46      0     53       C  
ATOM   1929  O  AMET B 112       3.413  40.210  15.637  0.50 17.38           O  
ANISOU 1929  O  AMET B 112     2105   2273   2223    -34      2     41       O  
ATOM   1930  O  BMET B 112       3.348  40.435  15.528  0.50 17.73           O  
ANISOU 1930  O  BMET B 112     2152   2314   2270    -35      2     43       O  
ATOM   1931  CB AMET B 112       5.688  38.233  14.723  0.50 15.39           C  
ANISOU 1931  CB AMET B 112     1825   2072   1948    -65     -4     33       C  
ATOM   1932  CB BMET B 112       5.580  38.354  15.016  0.50 15.96           C  
ANISOU 1932  CB BMET B 112     1900   2141   2021    -62     -4     31       C  
ATOM   1933  CG AMET B 112       5.171  37.885  16.055  0.50 17.50           C  
ANISOU 1933  CG AMET B 112     2096   2339   2213    -45      0     24       C  
ATOM   1934  CG BMET B 112       5.090  37.025  14.589  0.50 18.77           C  
ANISOU 1934  CG BMET B 112     2245   2513   2373    -53     -1     40       C  
ATOM   1935  SD AMET B 112       3.562  37.030  16.080  0.50 13.47           S  
ANISOU 1935  SD AMET B 112     1580   1830   1707    -23      6     38       S  
ATOM   1936  SD BMET B 112       4.650  35.964  15.875  0.50 29.57           S  
ANISOU 1936  SD BMET B 112     3610   3889   3734    -32      3     32       S  
ATOM   1937  CE AMET B 112       3.750  35.951  17.482  0.50 10.95           C  
ANISOU 1937  CE AMET B 112     1257   1526   1376     -8     10     25       C  
ATOM   1938  CE BMET B 112       3.740  37.082  16.962  0.50 22.58           C  
ANISOU 1938  CE BMET B 112     2737   2984   2857    -16      7     28       C  
ATOM   1939  N   ARG B 113       2.608  39.187  13.803  1.00 16.96           N  
ANISOU 1939  N   ARG B 113     2032   2238   2172    -39      0     71       N  
ATOM   1940  CA  ARG B 113       1.213  39.221  14.257  1.00 18.72           C  
ANISOU 1940  CA  ARG B 113     2255   2456   2402    -16      5     80       C  
ATOM   1941  C   ARG B 113       0.709  37.823  14.115  1.00 17.83           C  
ANISOU 1941  C   ARG B 113     2127   2364   2282    -13      6     86       C  
ATOM   1942  O   ARG B 113       0.905  37.205  13.051  1.00 18.65           O  
ANISOU 1942  O   ARG B 113     2223   2478   2382    -27      2     95       O  
ATOM   1943  CB  ARG B 113       0.361  40.143  13.393  1.00 20.03           C  
ANISOU 1943  CB  ARG B 113     2423   2606   2578    -13      4    100       C  
ATOM   1944  CG  ARG B 113       0.910  41.568  13.307  1.00 26.42           C  
ANISOU 1944  CG  ARG B 113     3252   3390   3395    -20      2     96       C  
ATOM   1945  CD  ARG B 113      -0.181  42.565  12.863  1.00 35.25           C  
ANISOU 1945  CD  ARG B 113     4377   4489   4526     -5      4    115       C  
ATOM   1946  NE  ARG B 113      -1.344  42.533  13.774  1.00 39.59           N  
ANISOU 1946  NE  ARG B 113     4925   5037   5078     25     12    116       N  
ATOM   1947  CZ  ARG B 113      -2.622  42.379  13.395  1.00 41.75           C  
ANISOU 1947  CZ  ARG B 113     5185   5319   5356     42     15    137       C  
ATOM   1948  NH1 ARG B 113      -2.950  42.251  12.105  1.00 36.71           N  
ANISOU 1948  NH1 ARG B 113     4536   4690   4719     32      9    159       N  
ATOM   1949  NH2 ARG B 113      -3.582  42.366  14.321  1.00 41.10           N  
ANISOU 1949  NH2 ARG B 113     5100   5240   5275     71     24    137       N  
ATOM   1950  N   ALA B 114       0.073  37.304  15.155  1.00 16.50           N  
ANISOU 1950  N   ALA B 114     1955   2201   2111      4     12     83       N  
ATOM   1951  CA  ALA B 114      -0.531  35.978  15.078  1.00 15.20           C  
ANISOU 1951  CA  ALA B 114     1779   2054   1941      5     13     92       C  
ATOM   1952  C   ALA B 114      -2.028  36.165  15.103  1.00 15.20           C  
ANISOU 1952  C   ALA B 114     1771   2055   1948     20     17    110       C  
ATOM   1953  O   ALA B 114      -2.596  36.849  16.000  1.00 15.63           O  
ANISOU 1953  O   ALA B 114     1829   2103   2006     40     24    108       O  
ATOM   1954  CB  ALA B 114      -0.040  35.075  16.225  1.00 16.27           C  
ANISOU 1954  CB  ALA B 114     1914   2199   2067     12     16     77       C  
ATOM   1955  N   LEU B 115      -2.692  35.630  14.076  1.00 12.20           N  
ANISOU 1955  N   LEU B 115     1381   1685   1569     11     12    127       N  
ATOM   1956  CA  LEU B 115      -4.140  35.751  13.977  1.00 12.60           C  
ANISOU 1956  CA  LEU B 115     1419   1742   1624     22     14    148       C  
ATOM   1957  C   LEU B 115      -4.840  34.404  14.190  1.00 11.60           C  
ANISOU 1957  C   LEU B 115     1280   1635   1492     18     14    157       C  
ATOM   1958  O   LEU B 115      -4.612  33.464  13.421  1.00 10.23           O  
ANISOU 1958  O   LEU B 115     1105   1468   1311      0      6    158       O  
ATOM   1959  CB  LEU B 115      -4.510  36.324  12.610  1.00 13.38           C  
ANISOU 1959  CB  LEU B 115     1514   1840   1728     13      7    166       C  
ATOM   1960  CG  LEU B 115      -4.102  37.723  12.247  1.00 18.68           C  
ANISOU 1960  CG  LEU B 115     2197   2491   2408     16      6    166       C  
ATOM   1961  CD1 LEU B 115      -4.817  38.204  10.890  1.00 20.82           C  
ANISOU 1961  CD1 LEU B 115     2460   2766   2683     11      0    191       C  
ATOM   1962  CD2 LEU B 115      -4.456  38.734  13.365  1.00 23.05           C  
ANISOU 1962  CD2 LEU B 115     2759   3029   2968     43     16    160       C  
ATOM   1963  N   PHE B 116      -5.715  34.316  15.206  1.00 10.67           N  
ANISOU 1963  N   PHE B 116     1153   1524   1373     36     21    162       N  
ATOM   1964  CA  PHE B 116      -6.496  33.146  15.470  1.00 11.16           C  
ANISOU 1964  CA  PHE B 116     1204   1605   1431     31     22    173       C  
ATOM   1965  C   PHE B 116      -7.667  33.595  16.330  1.00 14.23           C  
ANISOU 1965  C   PHE B 116     1579   2005   1822     54     31    186       C  
ATOM   1966  O   PHE B 116      -7.521  34.554  17.126  1.00 13.69           O  
ANISOU 1966  O   PHE B 116     1518   1927   1756     77     40    176       O  
ATOM   1967  CB  PHE B 116      -5.668  32.119  16.203  1.00 11.53           C  
ANISOU 1967  CB  PHE B 116     1259   1651   1468     25     23    158       C  
ATOM   1968  CG  PHE B 116      -5.107  32.635  17.491  1.00 13.16           C  
ANISOU 1968  CG  PHE B 116     1474   1851   1672     44     32    140       C  
ATOM   1969  CD1 PHE B 116      -3.920  33.362  17.498  1.00 12.18           C  
ANISOU 1969  CD1 PHE B 116     1364   1712   1549     45     31    121       C  
ATOM   1970  CD2 PHE B 116      -5.807  32.429  18.717  1.00 16.66           C  
ANISOU 1970  CD2 PHE B 116     1911   2306   2112     61     41    144       C  
ATOM   1971  CE1 PHE B 116      -3.391  33.860  18.642  1.00 16.62           C  
ANISOU 1971  CE1 PHE B 116     1935   2269   2108     59     37    104       C  
ATOM   1972  CE2 PHE B 116      -5.295  32.967  19.891  1.00 18.17           C  
ANISOU 1972  CE2 PHE B 116     2111   2492   2299     79     49    127       C  
ATOM   1973  CZ  PHE B 116      -4.075  33.653  19.861  1.00 16.90           C  
ANISOU 1973  CZ  PHE B 116     1965   2315   2138     77     46    106       C  
ATOM   1974  N   GLY B 117      -8.823  32.945  16.181  1.00 13.97           N  
ANISOU 1974  N   GLY B 117     1528   1993   1788     49     30    208       N  
ATOM   1975  CA  GLY B 117      -9.965  33.204  17.077  1.00 14.54           C  
ANISOU 1975  CA  GLY B 117     1583   2082   1859     72     41    222       C  
ATOM   1976  C   GLY B 117     -10.341  31.961  17.841  1.00 14.67           C  
ANISOU 1976  C   GLY B 117     1590   2115   1866     63     44    227       C  
ATOM   1977  O   GLY B 117      -9.753  30.891  17.675  1.00 12.07           O  
ANISOU 1977  O   GLY B 117     1270   1782   1533     41     37    221       O  
ATOM   1978  N   GLU B 118     -11.365  32.085  18.675  1.00 15.32           N  
ANISOU 1978  N   GLU B 118     1654   2217   1947     82     55    241       N  
ATOM   1979  CA  GLU B 118     -11.879  30.936  19.412  1.00 15.81           C  
ANISOU 1979  CA  GLU B 118     1706   2299   2000     73     58    252       C  
ATOM   1980  C   GLU B 118     -12.143  29.727  18.509  1.00 14.94           C  
ANISOU 1980  C   GLU B 118     1591   2196   1889     36     44    266       C  
ATOM   1981  O   GLU B 118     -11.905  28.606  18.904  1.00 13.48           O  
ANISOU 1981  O   GLU B 118     1412   2010   1697     20     42    265       O  
ATOM   1982  CB  GLU B 118     -13.153  31.332  20.174  1.00 16.73           C  
ANISOU 1982  CB  GLU B 118     1797   2444   2114     97     71    272       C  
ATOM   1983  CG  GLU B 118     -13.739  30.242  20.984  1.00 19.04           C  
ANISOU 1983  CG  GLU B 118     2076   2759   2397     87     76    286       C  
ATOM   1984  CD  GLU B 118     -12.847  29.817  22.165  1.00 22.81           C  
ANISOU 1984  CD  GLU B 118     2573   3227   2867     94     83    266       C  
ATOM   1985  OE1 GLU B 118     -12.067  30.664  22.639  1.00 20.89           O  
ANISOU 1985  OE1 GLU B 118     2347   2967   2624    116     89    242       O  
ATOM   1986  OE2 GLU B 118     -12.967  28.629  22.593  1.00 23.17           O  
ANISOU 1986  OE2 GLU B 118     2616   3282   2905     75     81    275       O  
ATOM   1987  N   LYS B 119     -12.691  29.931  17.328  1.00 15.33           N  
ANISOU 1987  N   LYS B 119     1629   2252   1943     23     34    281       N  
ATOM   1988  CA  LYS B 119     -13.011  28.787  16.482  1.00 17.53           C  
ANISOU 1988  CA  LYS B 119     1904   2537   2218    -13     20    293       C  
ATOM   1989  C   LYS B 119     -11.748  28.165  15.943  1.00 14.84           C  
ANISOU 1989  C   LYS B 119     1591   2170   1875    -31     11    271       C  
ATOM   1990  O   LYS B 119     -11.819  27.065  15.421  1.00 16.88           O  
ANISOU 1990  O   LYS B 119     1854   2428   2128    -60      1    275       O  
ATOM   1991  CB  LYS B 119     -13.885  29.173  15.265  1.00 19.44           C  
ANISOU 1991  CB  LYS B 119     2126   2795   2462    -24     10    314       C  
ATOM   1992  CG  LYS B 119     -15.183  29.843  15.577  1.00 27.44           C  
ANISOU 1992  CG  LYS B 119     3109   3839   3478     -3     17    340       C  
ATOM   1993  CD  LYS B 119     -16.489  29.024  15.344  1.00 33.13           C  
ANISOU 1993  CD  LYS B 119     3800   4595   4193    -28     10    371       C  
ATOM   1994  CE  LYS B 119     -16.293  27.796  14.476  1.00 36.33           C  
ANISOU 1994  CE  LYS B 119     4217   4994   4593    -74     -7    370       C  
ATOM   1995  NZ  LYS B 119     -17.452  26.841  14.702  1.00 37.63           N  
ANISOU 1995  NZ  LYS B 119     4356   5189   4750   -100    -11    397       N  
ATOM   1996  N   ASN B 120     -10.601  28.836  16.096  1.00 11.51           N  
ANISOU 1996  N   ASN B 120     1188   1727   1456    -15     15    248       N  
ATOM   1997  CA  ASN B 120      -9.333  28.266  15.654  1.00  9.11           C  
ANISOU 1997  CA  ASN B 120      909   1402   1150    -29      9    227       C  
ATOM   1998  C   ASN B 120      -8.587  27.484  16.767  1.00 10.89           C  
ANISOU 1998  C   ASN B 120     1148   1619   1369    -24     15    212       C  
ATOM   1999  O   ASN B 120      -7.477  26.937  16.535  1.00  8.52           O  
ANISOU 1999  O   ASN B 120      867   1303   1065    -31     11    195       O  
ATOM   2000  CB  ASN B 120      -8.457  29.359  15.031  1.00  8.98           C  
ANISOU 2000  CB  ASN B 120      902   1371   1138    -20      8    212       C  
ATOM   2001  CG  ASN B 120      -9.183  30.094  13.963  1.00  6.96           C  
ANISOU 2001  CG  ASN B 120      633   1123    887    -23      2    228       C  
ATOM   2002  OD1 ASN B 120      -9.351  31.279  14.024  1.00 13.17           O  
ANISOU 2002  OD1 ASN B 120     1415   1908   1680     -4      7    231       O  
ATOM   2003  ND2 ASN B 120      -9.644  29.351  12.966  1.00  8.87           N  
ANISOU 2003  ND2 ASN B 120      870   1373   1124    -49     -9    240       N  
ATOM   2004  N   ILE B 121      -9.252  27.323  17.911  1.00 12.31           N  
ANISOU 2004  N   ILE B 121     1316   1812   1546    -12     24    222       N  
ATOM   2005  CA  ILE B 121      -8.637  26.598  19.063  1.00 12.67           C  
ANISOU 2005  CA  ILE B 121     1374   1853   1585     -6     30    212       C  
ATOM   2006  C   ILE B 121      -9.420  25.313  19.232  1.00 13.85           C  
ANISOU 2006  C   ILE B 121     1518   2012   1729    -27     27    231       C  
ATOM   2007  O   ILE B 121     -10.641  25.330  19.531  1.00 15.29           O  
ANISOU 2007  O   ILE B 121     1680   2217   1912    -28     31    254       O  
ATOM   2008  CB  ILE B 121      -8.660  27.481  20.361  1.00 12.20           C  
ANISOU 2008  CB  ILE B 121     1309   1801   1523     24     45    206       C  
ATOM   2009  CG1 ILE B 121      -7.943  28.818  20.090  1.00 11.75           C  
ANISOU 2009  CG1 ILE B 121     1259   1731   1472     40     46    188       C  
ATOM   2010  CG2 ILE B 121      -8.096  26.654  21.542  1.00 12.25           C  
ANISOU 2010  CG2 ILE B 121     1325   1807   1520     29     50    199       C  
ATOM   2011  CD1 ILE B 121      -7.918  29.854  21.228  1.00 11.10           C  
ANISOU 2011  CD1 ILE B 121     1176   1651   1387     70     58    178       C  
ATOM   2012  N   HIS B 122      -8.777  24.184  18.997  1.00 14.51           N  
ANISOU 2012  N   HIS B 122     1622   2080   1809    -43     20    225       N  
ATOM   2013  CA  HIS B 122      -9.504  22.946  18.868  1.00 15.35           C  
ANISOU 2013  CA  HIS B 122     1729   2190   1912    -70     14    243       C  
ATOM   2014  C   HIS B 122      -9.103  22.066  20.081  1.00 18.28           C  
ANISOU 2014  C   HIS B 122     2112   2555   2276    -64     20    242       C  
ATOM   2015  O   HIS B 122      -7.956  21.696  20.264  1.00 14.12           O  
ANISOU 2015  O   HIS B 122     1606   2010   1747    -56     20    224       O  
ATOM   2016  CB  HIS B 122      -9.218  22.300  17.532  1.00 15.53           C  
ANISOU 2016  CB  HIS B 122     1768   2197   1935    -96      0    237       C  
ATOM   2017  CG  HIS B 122      -9.522  23.193  16.364  1.00 15.10           C  
ANISOU 2017  CG  HIS B 122     1701   2148   1885   -101     -6    238       C  
ATOM   2018  ND1 HIS B 122     -10.805  23.343  15.870  1.00 16.49           N  
ANISOU 2018  ND1 HIS B 122     1855   2345   2062   -117    -11    261       N  
ATOM   2019  CD2 HIS B 122      -8.738  23.995  15.618  1.00 15.33           C  
ANISOU 2019  CD2 HIS B 122     1737   2169   1917    -92     -7    222       C  
ATOM   2020  CE1 HIS B 122     -10.777  24.179  14.841  1.00 14.03           C  
ANISOU 2020  CE1 HIS B 122     1539   2036   1754   -116    -17    258       C  
ATOM   2021  NE2 HIS B 122      -9.542  24.594  14.669  1.00 11.51           N  
ANISOU 2021  NE2 HIS B 122     1237   1699   1437   -102    -14    235       N  
ATOM   2022  N   ALA B 123     -10.094  21.864  20.953  1.00 23.72           N  
ANISOU 2022  N   ALA B 123     2784   3265   2963    -65     27    263       N  
ATOM   2023  CA  ALA B 123      -9.987  21.014  22.149  1.00 28.06           C  
ANISOU 2023  CA  ALA B 123     3341   3815   3505    -62     34    270       C  
ATOM   2024  C   ALA B 123     -10.087  19.573  21.667  1.00 31.11           C  
ANISOU 2024  C   ALA B 123     3746   4184   3890    -94     22    279       C  
ATOM   2025  O   ALA B 123     -10.955  19.231  20.890  1.00 30.73           O  
ANISOU 2025  O   ALA B 123     3690   4140   3843   -122     13    294       O  
ATOM   2026  CB  ALA B 123     -11.151  21.352  23.165  1.00 28.58           C  
ANISOU 2026  CB  ALA B 123     3378   3913   3566    -53     46    293       C  
ATOM   2027  N   GLY B 124      -9.201  18.708  22.120  1.00 35.56           N  
ANISOU 2027  N   GLY B 124     4334   4726   4448    -90     22    271       N  
ATOM   2028  CA  GLY B 124      -9.037  17.456  21.412  1.00 39.60           C  
ANISOU 2028  CA  GLY B 124     4872   5213   4961   -117     10    272       C  
ATOM   2029  C   GLY B 124      -7.974  17.555  20.293  1.00 42.02           C  
ANISOU 2029  C   GLY B 124     5199   5496   5269   -114      3    245       C  
ATOM   2030  O   GLY B 124      -7.905  18.544  19.493  1.00 40.78           O  
ANISOU 2030  O   GLY B 124     5030   5346   5116   -109      1    235       O  
ATOM   2031  N   ALA B 125      -7.180  16.469  20.284  1.00 45.16           N  
ANISOU 2031  N   ALA B 125     5627   5867   5662   -115      0    237       N  
ATOM   2032  CA  ALA B 125      -6.078  16.122  19.364  1.00 47.08           C  
ANISOU 2032  CA  ALA B 125     5897   6086   5905   -111     -5    214       C  
ATOM   2033  C   ALA B 125      -6.341  16.157  17.844  1.00 48.50           C  
ANISOU 2033  C   ALA B 125     6082   6259   6087   -134    -17    207       C  
ATOM   2034  O   ALA B 125      -5.561  15.594  17.055  1.00 48.76           O  
ANISOU 2034  O   ALA B 125     6140   6269   6116   -135    -22    190       O  
ATOM   2035  CB  ALA B 125      -5.570  14.667  19.746  1.00 47.76           C  
ANISOU 2035  CB  ALA B 125     6016   6143   5986   -112     -7    215       C  
ATOM   2036  OXT ALA B 125      -7.320  16.717  17.330  1.00 50.87           O  
ANISOU 2036  OXT ALA B 125     6361   6576   6390   -152    -21    218       O  
TER    2037      ALA B 125                                                      
ATOM   2038  N   MET C   1      34.218  48.210  20.116  1.00 35.19           N  
ANISOU 2038  N   MET C   1     4477   4749   4143    406     78    313       N  
ATOM   2039  CA  MET C   1      34.479  47.131  21.104  1.00 34.77           C  
ANISOU 2039  CA  MET C   1     4428   4663   4117    366     67    294       C  
ATOM   2040  C   MET C   1      35.998  46.900  21.169  1.00 32.53           C  
ANISOU 2040  C   MET C   1     4118   4412   3829    345     48    271       C  
ATOM   2041  O   MET C   1      36.691  47.022  20.142  1.00 33.63           O  
ANISOU 2041  O   MET C   1     4237   4591   3948    351     43    266       O  
ATOM   2042  CB  MET C   1      33.762  45.848  20.675  1.00 35.97           C  
ANISOU 2042  CB  MET C   1     4593   4786   4287    350     72    296       C  
ATOM   2043  CG  MET C   1      33.812  44.734  21.747  1.00 38.48           C  
ANISOU 2043  CG  MET C   1     4916   5070   4632    313     63    282       C  
ATOM   2044  SD  MET C   1      32.990  43.219  21.144  1.00 47.99           S  
ANISOU 2044  SD  MET C   1     6130   6249   5854    296     69    287       S  
ATOM   2045  CE  MET C   1      34.225  42.644  19.958  1.00 46.48           C  
ANISOU 2045  CE  MET C   1     5913   6094   5652    294     58    275       C  
ATOM   2046  N   ASN C   2      36.531  46.595  22.331  1.00 27.81           N  
ANISOU 2046  N   ASN C   2     3520   3798   3246    320     38    256       N  
ATOM   2047  CA  ASN C   2      37.924  46.157  22.483  1.00 24.20           C  
ANISOU 2047  CA  ASN C   2     3043   3361   2789    294     24    233       C  
ATOM   2048  C   ASN C   2      38.222  44.850  21.816  1.00 21.66           C  
ANISOU 2048  C   ASN C   2     2719   3033   2476    275     22    223       C  
ATOM   2049  O   ASN C   2      37.321  43.982  21.751  1.00 22.61           O  
ANISOU 2049  O   ASN C   2     2855   3122   2614    271     28    232       O  
ATOM   2050  CB  ASN C   2      38.208  45.980  23.984  1.00 23.82           C  
ANISOU 2050  CB  ASN C   2     3001   3287   2759    273     18    222       C  
ATOM   2051  CG  ASN C   2      38.410  47.277  24.646  1.00 21.03           C  
ANISOU 2051  CG  ASN C   2     2645   2950   2394    288     17    225       C  
ATOM   2052  OD1 ASN C   2      39.540  47.690  24.792  1.00 22.98           O  
ANISOU 2052  OD1 ASN C   2     2874   3228   2630    280      8    211       O  
ATOM   2053  ND2 ASN C   2      37.311  47.959  25.034  1.00 22.58           N  
ANISOU 2053  ND2 ASN C   2     2860   3127   2592    309     28    243       N  
ATOM   2054  N   THR C   3      39.466  44.628  21.375  1.00 17.63           N  
ANISOU 2054  N   THR C   3     2191   2550   1955    259     15    204       N  
ATOM   2055  CA  THR C   3      39.750  43.267  20.910  1.00 16.29           C  
ANISOU 2055  CA  THR C   3     2025   2367   1798    240     17    195       C  
ATOM   2056  C   THR C   3      40.112  42.362  22.099  1.00 14.92           C  
ANISOU 2056  C   THR C   3     1857   2160   1648    214     14    185       C  
ATOM   2057  O   THR C   3      40.652  42.857  23.061  1.00 15.19           O  
ANISOU 2057  O   THR C   3     1888   2197   1684    207      8    177       O  
ATOM   2058  CB  THR C   3      40.844  43.179  19.897  1.00 16.35           C  
ANISOU 2058  CB  THR C   3     2017   2409   1785    230     16    179       C  
ATOM   2059  OG1 THR C   3      42.103  43.465  20.494  1.00 14.61           O  
ANISOU 2059  OG1 THR C   3     1786   2206   1559    210     10    158       O  
ATOM   2060  CG2 THR C   3      40.526  44.038  18.662  1.00 18.38           C  
ANISOU 2060  CG2 THR C   3     2263   2705   2014    256     18    189       C  
ATOM   2061  N   PRO C   4      39.857  41.044  22.001  1.00 16.61           N  
ANISOU 2061  N   PRO C   4     2080   2349   1881    203     19    187       N  
ATOM   2062  CA  PRO C   4      40.228  40.178  23.092  1.00 15.29           C  
ANISOU 2062  CA  PRO C   4     1917   2156   1735    182     17    181       C  
ATOM   2063  C   PRO C   4      41.743  40.154  23.190  1.00 15.01           C  
ANISOU 2063  C   PRO C   4     1873   2137   1692    166     16    159       C  
ATOM   2064  O   PRO C   4      42.276  39.972  24.294  1.00 14.70           O  
ANISOU 2064  O   PRO C   4     1835   2084   1664    152     14    151       O  
ATOM   2065  CB  PRO C   4      39.683  38.780  22.703  1.00 16.79           C  
ANISOU 2065  CB  PRO C   4     2114   2325   1940    178     25    191       C  
ATOM   2066  CG  PRO C   4      39.021  38.951  21.331  1.00 20.67           C  
ANISOU 2066  CG  PRO C   4     2605   2828   2418    195     30    200       C  
ATOM   2067  CD  PRO C   4      39.051  40.402  20.959  1.00 16.96           C  
ANISOU 2067  CD  PRO C   4     2129   2386   1926    212     26    200       C  
ATOM   2068  N   GLU C   5      42.420  40.291  22.036  1.00 13.75           N  
ANISOU 2068  N   GLU C   5     1706   2005   1513    165     20    148       N  
ATOM   2069  CA  GLU C   5      43.890  40.370  22.020  1.00 14.43           C  
ANISOU 2069  CA  GLU C   5     1785   2108   1587    144     21    123       C  
ATOM   2070  C   GLU C   5      44.423  41.515  22.842  1.00 13.57           C  
ANISOU 2070  C   GLU C   5     1667   2018   1469    141     12    115       C  
ATOM   2071  O   GLU C   5      45.446  41.327  23.589  1.00 14.02           O  
ANISOU 2071  O   GLU C   5     1725   2070   1531    121     13     98       O  
ATOM   2072  CB  GLU C   5      44.469  40.393  20.588  1.00 15.76           C  
ANISOU 2072  CB  GLU C   5     1947   2307   1732    140     27    111       C  
ATOM   2073  CG  GLU C   5      44.244  39.096  19.888  1.00 17.19           C  
ANISOU 2073  CG  GLU C   5     2138   2467   1923    138     39    116       C  
ATOM   2074  CD  GLU C   5      42.835  38.984  19.252  1.00 22.99           C  
ANISOU 2074  CD  GLU C   5     2876   3195   2662    162     38    140       C  
ATOM   2075  OE1 GLU C   5      42.004  39.956  19.248  1.00 19.62           O  
ANISOU 2075  OE1 GLU C   5     2444   2780   2228    182     31    154       O  
ATOM   2076  OE2 GLU C   5      42.553  37.882  18.781  1.00 22.42           O  
ANISOU 2076  OE2 GLU C   5     2813   3104   2601    162     47    146       O  
ATOM   2077  N   HIS C   6      43.811  42.698  22.710  1.00 11.70           N  
ANISOU 2077  N   HIS C   6     1422   1803   1218    162      5    126       N  
ATOM   2078  CA  HIS C   6      44.330  43.904  23.409  1.00 11.50           C  
ANISOU 2078  CA  HIS C   6     1386   1802   1181    163     -2    119       C  
ATOM   2079  C   HIS C   6      44.104  43.682  24.926  1.00 10.58           C  
ANISOU 2079  C   HIS C   6     1281   1649   1089    157     -5    123       C  
ATOM   2080  O   HIS C   6      44.974  43.942  25.739  1.00 10.03           O  
ANISOU 2080  O   HIS C   6     1207   1583   1020    142     -8    109       O  
ATOM   2081  CB  HIS C   6      43.560  45.173  23.017  1.00 12.52           C  
ANISOU 2081  CB  HIS C   6     1507   1958   1291    193     -5    137       C  
ATOM   2082  CG  HIS C   6      43.792  46.350  23.946  1.00 14.32           C  
ANISOU 2082  CG  HIS C   6     1727   2201   1512    200    -12    137       C  
ATOM   2083  ND1 HIS C   6      45.005  46.976  24.048  1.00 14.86           N  
ANISOU 2083  ND1 HIS C   6     1778   2306   1561    186    -17    119       N  
ATOM   2084  CD2 HIS C   6      42.945  47.050  24.754  1.00 12.50           C  
ANISOU 2084  CD2 HIS C   6     1505   1956   1288    220    -12    154       C  
ATOM   2085  CE1 HIS C   6      44.928  47.944  24.955  1.00 12.93           C  
ANISOU 2085  CE1 HIS C   6     1530   2067   1315    197    -21    125       C  
ATOM   2086  NE2 HIS C   6      43.692  47.986  25.423  1.00 11.50           N  
ANISOU 2086  NE2 HIS C   6     1366   1853   1150    217    -18    146       N  
ATOM   2087  N   MET C   7      42.934  43.166  25.272  1.00 10.30           N  
ANISOU 2087  N   MET C   7     1258   1580   1072    167     -3    141       N  
ATOM   2088  CA  MET C   7      42.573  42.965  26.729  1.00 11.47           C  
ANISOU 2088  CA  MET C   7     1417   1698   1243    161     -6    146       C  
ATOM   2089  C   MET C   7      43.435  41.928  27.380  1.00 10.67           C  
ANISOU 2089  C   MET C   7     1317   1578   1156    137     -4    133       C  
ATOM   2090  O   MET C   7      43.890  42.128  28.512  1.00  9.97           O  
ANISOU 2090  O   MET C   7     1228   1482   1074    128     -8    127       O  
ATOM   2091  CB  MET C   7      41.103  42.573  26.898  1.00 11.06           C  
ANISOU 2091  CB  MET C   7     1379   1618   1205    171     -3    166       C  
ATOM   2092  CG  MET C   7      40.240  43.762  26.506  1.00 11.50           C  
ANISOU 2092  CG  MET C   7     1437   1686   1247    196     -1    180       C  
ATOM   2093  SD  MET C   7      38.493  43.472  26.919  1.00 13.60           S  
ANISOU 2093  SD  MET C   7     1724   1914   1528    203      6    201       S  
ATOM   2094  CE  MET C   7      37.895  42.303  25.647  1.00 11.19           C  
ANISOU 2094  CE  MET C   7     1421   1601   1226    204     13    209       C  
ATOM   2095  N   THR C   8      43.712  40.867  26.616  1.00 10.38           N  
ANISOU 2095  N   THR C   8     1283   1536   1123    130      3    130       N  
ATOM   2096  CA  THR C   8      44.679  39.828  27.016  1.00 11.18           C  
ANISOU 2096  CA  THR C   8     1389   1623   1236    111     11    119       C  
ATOM   2097  C   THR C   8      46.138  40.375  27.232  1.00 11.41           C  
ANISOU 2097  C   THR C   8     1411   1670   1252     94     12     95       C  
ATOM   2098  O   THR C   8      46.797  40.034  28.248  1.00 10.39           O  
ANISOU 2098  O   THR C   8     1287   1526   1135     81     14     88       O  
ATOM   2099  CB  THR C   8      44.622  38.597  26.085  1.00 10.25           C  
ANISOU 2099  CB  THR C   8     1276   1494   1122    110     22    122       C  
ATOM   2100  OG1 THR C   8      43.270  38.100  26.079  1.00 11.21           O  
ANISOU 2100  OG1 THR C   8     1401   1599   1256    122     21    144       O  
ATOM   2101  CG2 THR C   8      45.644  37.521  26.503  1.00  9.67           C  
ANISOU 2101  CG2 THR C   8     1210   1403   1060     94     35    113       C  
ATOM   2102  N   ALA C   9      46.652  41.122  26.252  1.00 11.42           N  
ANISOU 2102  N   ALA C   9     1404   1706   1230     93     11     83       N  
ATOM   2103  CA  ALA C   9      47.937  41.779  26.367  1.00 12.35           C  
ANISOU 2103  CA  ALA C   9     1512   1848   1330     74     12     60       C  
ATOM   2104  C   ALA C   9      47.992  42.703  27.602  1.00 12.13           C  
ANISOU 2104  C   ALA C   9     1479   1823   1305     76      1     60       C  
ATOM   2105  O   ALA C   9      49.003  42.748  28.285  1.00 10.79           O  
ANISOU 2105  O   ALA C   9     1310   1653   1136     58      4     44       O  
ATOM   2106  CB  ALA C   9      48.299  42.588  25.069  1.00 12.99           C
[truncated: 416,584 more chars]
