# Supplementary material for: Predictive classification models and targets identification for betulin derivatives as Leishmania donovani inhibitors
Source: J Cheminform. 2018 Aug 17;10:40. doi: 10.1186/s13321-018-0291-x (PMC6097978; doi:10.1186/s13321-018-0291-x)
Supplement: Supplementary file 5 — Additional file 5. Zip file with all potential protein target structures protein data bank files. [file 13321_2018_291_MOESM5_ESM.zip › 3p2v.pdb]

HEADER    OXIDOREDUCTASE/OXIDOREDUCTASE INHIBITOR 04-OCT-10   3P2V              
TITLE     NOVEL BENZOTHIAZEPINE INHIBITOR IN COMPLEX WITH HUMAN ALDOSE REDUCTASE
COMPND    MOL_ID: 1;                                                            
COMPND   2 MOLECULE: ALDOSE REDUCTASE;                                          
COMPND   3 CHAIN: A;                                                            
COMPND   4 SYNONYM: AR, ALDEHYDE REDUCTASE, ALDO-KETO REDUCTASE FAMILY 1 MEMBER 
COMPND   5 B1;                                                                  
COMPND   6 EC: 1.1.1.21;                                                        
COMPND   7 ENGINEERED: YES                                                      
SOURCE    MOL_ID: 1;                                                            
SOURCE   2 ORGANISM_SCIENTIFIC: HOMO SAPIENS;                                   
SOURCE   3 ORGANISM_COMMON: HUMAN;                                              
SOURCE   4 ORGANISM_TAXID: 9606;                                                
SOURCE   5 GENE: ALR2;                                                          
SOURCE   6 EXPRESSION_SYSTEM: ESCHERICHIA COLI;                                 
SOURCE   7 EXPRESSION_SYSTEM_TAXID: 562;                                        
SOURCE   8 EXPRESSION_SYSTEM_STRAIN: BL21GOLD;                                  
SOURCE   9 EXPRESSION_SYSTEM_VECTOR_TYPE: PLASMID;                              
SOURCE  10 EXPRESSION_SYSTEM_PLASMID: PET15B                                    
KEYWDS    TIM BARREL, OXIDOREDUCTASE-OXIDOREDUCTASE INHIBITOR COMPLEX           
EXPDTA    X-RAY DIFFRACTION                                                     
AUTHOR    C.KOCH,A.HEINE,G.KLEBE                                                
REVDAT   1   24-AUG-11 3P2V    0                                                
JRNL        AUTH   C.KOCH,A.HEINE,G.KLEBE                                       
JRNL        TITL   LIGAND-INDUCED FIT AFFECTS BINDING MODES AND PROVOKES        
JRNL        TITL 2 CHANGES IN CRYSTAL PACKING OF ALDOSE REDUCTASE               
JRNL        REF    BIOCHIM.BIOPHYS.ACTA          V.1810   879 2011              
JRNL        REFN                   ISSN 0006-3002                               
JRNL        PMID   21684320                                                     
JRNL        DOI    10.1016/J.BBAGEN.2011.06.001                                 
REMARK   2                                                                      
REMARK   2 RESOLUTION.    1.69 ANGSTROMS.                                       
REMARK   3                                                                      
REMARK   3 REFINEMENT.                                                          
REMARK   3   PROGRAM     : SHELXL-97                                            
REMARK   3   AUTHORS     : G.M.SHELDRICK                                        
REMARK   3                                                                      
REMARK   3  DATA USED IN REFINEMENT.                                            
REMARK   3   RESOLUTION RANGE HIGH (ANGSTROMS) : 1.69                           
REMARK   3   RESOLUTION RANGE LOW  (ANGSTROMS) : 20.00                          
REMARK   3   DATA CUTOFF            (SIGMA(F)) : 0.000                          
REMARK   3   COMPLETENESS FOR RANGE        (%) : 86.4                           
REMARK   3   CROSS-VALIDATION METHOD           : FREE R                         
REMARK   3   FREE R VALUE TEST SET SELECTION   : RANDOM                         
REMARK   3                                                                      
REMARK   3  FIT TO DATA USED IN REFINEMENT (NO CUTOFF).                         
REMARK   3   R VALUE   (WORKING + TEST SET, NO CUTOFF) : 0.162                  
REMARK   3   R VALUE          (WORKING SET, NO CUTOFF) : 0.160                  
REMARK   3   FREE R VALUE                  (NO CUTOFF) : 0.222                  
REMARK   3   FREE R VALUE TEST SET SIZE (%, NO CUTOFF) : NULL                   
REMARK   3   FREE R VALUE TEST SET COUNT   (NO CUTOFF) : 1451                   
REMARK   3   TOTAL NUMBER OF REFLECTIONS   (NO CUTOFF) : 29411                  
REMARK   3                                                                      
REMARK   3  FIT/AGREEMENT OF MODEL FOR DATA WITH F>4SIG(F).                     
REMARK   3   R VALUE   (WORKING + TEST SET, F>4SIG(F)) : 0.155                  
REMARK   3   R VALUE          (WORKING SET, F>4SIG(F)) : 0.153                  
REMARK   3   FREE R VALUE                  (F>4SIG(F)) : 0.212                  
REMARK   3   FREE R VALUE TEST SET SIZE (%, F>4SIG(F)) : NULL                   
REMARK   3   FREE R VALUE TEST SET COUNT   (F>4SIG(F)) : 1255                   
REMARK   3   TOTAL NUMBER OF REFLECTIONS   (F>4SIG(F)) : 25639                  
REMARK   3                                                                      
REMARK   3  NUMBER OF NON-HYDROGEN ATOMS USED IN REFINEMENT.                    
REMARK   3   PROTEIN ATOMS      : 2511                                          
REMARK   3   NUCLEIC ACID ATOMS : 0                                             
REMARK   3   HETEROGEN ATOMS    : 92                                            
REMARK   3   SOLVENT ATOMS      : 239                                           
REMARK   3                                                                      
REMARK   3  MODEL REFINEMENT.                                                   
REMARK   3   OCCUPANCY SUM OF NON-HYDROGEN ATOMS      : 2836.84                 
REMARK   3   OCCUPANCY SUM OF HYDROGEN ATOMS          : 2518.00                 
REMARK   3   NUMBER OF DISCRETELY DISORDERED RESIDUES : 14                      
REMARK   3   NUMBER OF LEAST-SQUARES PARAMETERS       : 11718                   
REMARK   3   NUMBER OF RESTRAINTS                     : 11243                   
REMARK   3                                                                      
REMARK   3  RMS DEVIATIONS FROM RESTRAINT TARGET VALUES.                        
REMARK   3   BOND LENGTHS                         (A) : 0.007                   
REMARK   3   ANGLE DISTANCES                      (A) : 0.049                   
REMARK   3   SIMILAR DISTANCES (NO TARGET VALUES) (A) : 0.000                   
REMARK   3   DISTANCES FROM RESTRAINT PLANES      (A) : 0.024                   
REMARK   3   ZERO CHIRAL VOLUMES               (A**3) : 0.039                   
REMARK   3   NON-ZERO CHIRAL VOLUMES           (A**3) : 0.044                   
REMARK   3   ANTI-BUMPING DISTANCE RESTRAINTS     (A) : 0.015                   
REMARK   3   RIGID-BOND ADP COMPONENTS         (A**2) : 0.000                   
REMARK   3   SIMILAR ADP COMPONENTS            (A**2) : 0.060                   
REMARK   3   APPROXIMATELY ISOTROPIC ADPS      (A**2) : 0.000                   
REMARK   3                                                                      
REMARK   3  BULK SOLVENT MODELING.                                              
REMARK   3   METHOD USED: NULL                                                  
REMARK   3                                                                      
REMARK   3  STEREOCHEMISTRY TARGET VALUES : ENGH & HUBER                        
REMARK   3   SPECIAL CASE: NULL                                                 
REMARK   3                                                                      
REMARK   3  OTHER REFINEMENT REMARKS: ANISOTROPIC SCALING APPLIED BY THE        
REMARK   3  METHOD OF PARKIN, MOEZZI & HOPE, J.APPL.CRYST.28(1995)53-56         
REMARK   4                                                                      
REMARK   4 3P2V COMPLIES WITH FORMAT V. 3.30, 13-JUL-11                         
REMARK 100                                                                      
REMARK 100 THIS ENTRY HAS BEEN PROCESSED BY PDBJ ON 10-OCT-10.                  
REMARK 100 THE RCSB ID CODE IS RCSB061886.                                      
REMARK 200                                                                      
REMARK 200 EXPERIMENTAL DETAILS                                                 
REMARK 200  EXPERIMENT TYPE                : X-RAY DIFFRACTION                  
REMARK 200  DATE OF DATA COLLECTION        : 22-APR-06                          
REMARK 200  TEMPERATURE           (KELVIN) : 100                                
REMARK 200  PH                             : 5.0                                
REMARK 200  NUMBER OF CRYSTALS USED        : 1                                  
REMARK 200                                                                      
REMARK 200  SYNCHROTRON              (Y/N) : N                                  
REMARK 200  RADIATION SOURCE               : ROTATING ANODE                     
REMARK 200  BEAMLINE                       : NULL                               
REMARK 200  X-RAY GENERATOR MODEL          : RIGAKU RUH3R                       
REMARK 200  MONOCHROMATIC OR LAUE    (M/L) : M                                  
REMARK 200  WAVELENGTH OR RANGE        (A) : 1.541                              
REMARK 200  MONOCHROMATOR                  : MIRRORS                            
REMARK 200  OPTICS                         : NULL                               
REMARK 200                                                                      
REMARK 200  DETECTOR TYPE                  : IMAGE PLATE                        
REMARK 200  DETECTOR MANUFACTURER          : RIGAKU RAXIS IV++                  
REMARK 200  INTENSITY-INTEGRATION SOFTWARE : HKL-2000                           
REMARK 200  DATA SCALING SOFTWARE          : HKL-2000                           
REMARK 200                                                                      
REMARK 200  NUMBER OF UNIQUE REFLECTIONS   : 29903                              
REMARK 200  RESOLUTION RANGE HIGH      (A) : 1.690                              
REMARK 200  RESOLUTION RANGE LOW       (A) : 50.000                             
REMARK 200  REJECTION CRITERIA  (SIGMA(I)) : 0.000                              
REMARK 200                                                                      
REMARK 200 OVERALL.                                                             
REMARK 200  COMPLETENESS FOR RANGE     (%) : 88.3                               
REMARK 200  DATA REDUNDANCY                : 2.000                              
REMARK 200  R MERGE                    (I) : NULL                               
REMARK 200  R SYM                      (I) : 0.04200                            
REMARK 200  <I/SIGMA(I)> FOR THE DATA SET  : 20.6700                            
REMARK 200                                                                      
REMARK 200 IN THE HIGHEST RESOLUTION SHELL.                                     
REMARK 200  HIGHEST RESOLUTION SHELL, RANGE HIGH (A) : 1.70                     
REMARK 200  HIGHEST RESOLUTION SHELL, RANGE LOW  (A) : 1.73                     
REMARK 200  COMPLETENESS FOR SHELL     (%) : 45.5                               
REMARK 200  DATA REDUNDANCY IN SHELL       : 1.90                               
REMARK 200  R MERGE FOR SHELL          (I) : NULL                               
REMARK 200  R SYM FOR SHELL            (I) : 0.23700                            
REMARK 200  <I/SIGMA(I)> FOR SHELL         : 3.100                              
REMARK 200                                                                      
REMARK 200 DIFFRACTION PROTOCOL: SINGLE WAVELENGTH                              
REMARK 200 METHOD USED TO DETERMINE THE STRUCTURE: MOLECULAR REPLACEMENT        
REMARK 200 SOFTWARE USED: CNS                                                   
REMARK 200 STARTING MODEL: 2FZ8                                                 
REMARK 200                                                                      
REMARK 200 REMARK: NULL                                                         
REMARK 280                                                                      
REMARK 280 CRYSTAL                                                              
REMARK 280 SOLVENT CONTENT, VS   (%): 44.17                                     
REMARK 280 MATTHEWS COEFFICIENT, VM (ANGSTROMS**3/DA): 2.13                     
REMARK 280                                                                      
REMARK 280 CRYSTALLIZATION CONDITIONS: 20% PEG 6000, 120MM CITRATE BUFFER, PH   
REMARK 280  5.0, VAPOR DIFFUSION, HANGING DROP, TEMPERATURE 293K                
REMARK 290                                                                      
REMARK 290 CRYSTALLOGRAPHIC SYMMETRY                                            
REMARK 290 SYMMETRY OPERATORS FOR SPACE GROUP: P 1                              
REMARK 290                                                                      
REMARK 290      SYMOP   SYMMETRY                                                
REMARK 290     NNNMMM   OPERATOR                                                
REMARK 290       1555   X,Y,Z                                                   
REMARK 290                                                                      
REMARK 290     WHERE NNN -> OPERATOR NUMBER                                     
REMARK 290           MMM -> TRANSLATION VECTOR                                  
REMARK 290                                                                      
REMARK 290 CRYSTALLOGRAPHIC SYMMETRY TRANSFORMATIONS                            
REMARK 290 THE FOLLOWING TRANSFORMATIONS OPERATE ON THE ATOM/HETATM             
REMARK 290 RECORDS IN THIS ENTRY TO PRODUCE CRYSTALLOGRAPHICALLY                
REMARK 290 RELATED MOLECULES.                                                   
REMARK 290   SMTRY1   1  1.000000  0.000000  0.000000        0.00000            
REMARK 290   SMTRY2   1  0.000000  1.000000  0.000000        0.00000            
REMARK 290   SMTRY3   1  0.000000  0.000000  1.000000        0.00000            
REMARK 290                                                                      
REMARK 290 REMARK: NULL                                                         
REMARK 300                                                                      
REMARK 300 BIOMOLECULE: 1                                                       
REMARK 300 SEE REMARK 350 FOR THE AUTHOR PROVIDED AND/OR PROGRAM                
REMARK 300 GENERATED ASSEMBLY INFORMATION FOR THE STRUCTURE IN                  
REMARK 300 THIS ENTRY. THE REMARK MAY ALSO PROVIDE INFORMATION ON               
REMARK 300 BURIED SURFACE AREA.                                                 
REMARK 350                                                                      
REMARK 350 COORDINATES FOR A COMPLETE MULTIMER REPRESENTING THE KNOWN           
REMARK 350 BIOLOGICALLY SIGNIFICANT OLIGOMERIZATION STATE OF THE                
REMARK 350 MOLECULE CAN BE GENERATED BY APPLYING BIOMT TRANSFORMATIONS          
REMARK 350 GIVEN BELOW.  BOTH NON-CRYSTALLOGRAPHIC AND                          
REMARK 350 CRYSTALLOGRAPHIC OPERATIONS ARE GIVEN.                               
REMARK 350                                                                      
REMARK 350 BIOMOLECULE: 1                                                       
REMARK 350 AUTHOR DETERMINED BIOLOGICAL UNIT: MONOMERIC                         
REMARK 350 SOFTWARE DETERMINED QUATERNARY STRUCTURE: MONOMERIC                  
REMARK 350 SOFTWARE USED: PISA                                                  
REMARK 350 APPLY THE FOLLOWING TO CHAINS: A                                     
REMARK 350   BIOMT1   1  1.000000  0.000000  0.000000        0.00000            
REMARK 350   BIOMT2   1  0.000000  1.000000  0.000000        0.00000            
REMARK 350   BIOMT3   1  0.000000  0.000000  1.000000        0.00000            
REMARK 470                                                                      
REMARK 470 MISSING ATOM                                                         
REMARK 470 THE FOLLOWING RESIDUES HAVE MISSING ATOMS (M=MODEL NUMBER;           
REMARK 470 RES=RESIDUE NAME; C=CHAIN IDENTIFIER; SSEQ=SEQUENCE NUMBER;          
REMARK 470 I=INSERTION CODE):                                                   
REMARK 470   M RES CSSEQI  ATOMS                                                
REMARK 470     ARG A  63    CG   CD   NE   CZ   NH1  NH2                        
REMARK 470     LYS A 176    CG   CD   CE   NZ                                   
REMARK 470     GLU A 267    CG   CD   OE1  OE2                                  
REMARK 500                                                                      
REMARK 500 GEOMETRY AND STEREOCHEMISTRY                                         
REMARK 500 SUBTOPIC: COVALENT BOND ANGLES                                       
REMARK 500                                                                      
REMARK 500 THE STEREOCHEMICAL PARAMETERS OF THE FOLLOWING RESIDUES              
REMARK 500 HAVE VALUES WHICH DEVIATE FROM EXPECTED VALUES BY MORE               
REMARK 500 THAN 6*RMSD (M=MODEL NUMBER; RES=RESIDUE NAME; C=CHAIN               
REMARK 500 IDENTIFIER; SSEQ=SEQUENCE NUMBER; I=INSERTION CODE).                 
REMARK 500                                                                      
REMARK 500 STANDARD TABLE:                                                      
REMARK 500 FORMAT: (10X,I3,1X,A3,1X,A1,I4,A1,3(1X,A4,2X),12X,F5.1)              
REMARK 500                                                                      
REMARK 500 EXPECTED VALUES PROTEIN: ENGH AND HUBER, 1999                        
REMARK 500 EXPECTED VALUES NUCLEIC ACID: CLOWNEY ET AL 1996                     
REMARK 500                                                                      
REMARK 500  M RES CSSEQI ATM1   ATM2   ATM3                                     
REMARK 500    ARG A  40   NE  -  CZ  -  NH1 ANGL. DEV. =   3.1 DEGREES          
REMARK 500    ARG A  69   NE  -  CZ  -  NH2 ANGL. DEV. =  -3.7 DEGREES          
REMARK 500    TYR A 209   CA  -  CB  -  CG  ANGL. DEV. =  14.1 DEGREES          
REMARK 500                                                                      
REMARK 500 REMARK: NULL                                                         
REMARK 500                                                                      
REMARK 500 GEOMETRY AND STEREOCHEMISTRY                                         
REMARK 500 SUBTOPIC: TORSION ANGLES                                             
REMARK 500                                                                      
REMARK 500 TORSION ANGLES OUTSIDE THE EXPECTED RAMACHANDRAN REGIONS:            
REMARK 500 (M=MODEL NUMBER; RES=RESIDUE NAME; C=CHAIN IDENTIFIER;               
REMARK 500 SSEQ=SEQUENCE NUMBER; I=INSERTION CODE).                             
REMARK 500                                                                      
REMARK 500 STANDARD TABLE:                                                      
REMARK 500 FORMAT:(10X,I3,1X,A3,1X,A1,I4,A1,4X,F7.2,3X,F7.2)                    
REMARK 500                                                                      
REMARK 500 EXPECTED VALUES: GJ KLEYWEGT AND TA JONES (1996). PHI/PSI-           
REMARK 500 CHOLOGY: RAMACHANDRAN REVISITED. STRUCTURE 4, 1395 - 1400            
REMARK 500                                                                      
REMARK 500  M RES CSSEQI        PSI       PHI                                   
REMARK 500    LYS A  21        5.12     80.19                                   
REMARK 500    ASN A  50       12.20   -141.83                                   
REMARK 500                                                                      
REMARK 500 REMARK: NULL                                                         
REMARK 800                                                                      
REMARK 800 SITE                                                                 
REMARK 800 SITE_IDENTIFIER: AC1                                                 
REMARK 800 EVIDENCE_CODE: SOFTWARE                                              
REMARK 800 SITE_DESCRIPTION: BINDING SITE FOR RESIDUE NAP A 500                 
REMARK 800                                                                      
REMARK 800 SITE_IDENTIFIER: AC2                                                 
REMARK 800 EVIDENCE_CODE: SOFTWARE                                              
REMARK 800 SITE_DESCRIPTION: BINDING SITE FOR RESIDUE DOY A 600                 
REMARK 800                                                                      
REMARK 800 SITE_IDENTIFIER: AC3                                                 
REMARK 800 EVIDENCE_CODE: SOFTWARE                                              
REMARK 800 SITE_DESCRIPTION: BINDING SITE FOR RESIDUE DOY A 700                 
REMARK 900                                                                      
REMARK 900 RELATED ENTRIES                                                      
REMARK 900 RELATED ID: 3MB9   RELATED DB: PDB                                   
REMARK 900 T113A MUTANT OF THE SAME PROTEIN COMPLEXED WITH ZOPOLRESTAT          
REMARK 900 - SPACE GROUP AND PHE122 SHIFT ALSO PRESENT                          
REMARK 900 RELATED ID: 3LEN   RELATED DB: PDB                                   
REMARK 900 T113S MUTANT OF THE SAME PROTEIN COMPLEXED WITH ZOPOLRESTAT          
REMARK 900 - SPACE GROUP AND PHE122 SHIFT ALSO PRESENT                          
REMARK 900 RELATED ID: 3M01   RELATED DB: PDB                                   
REMARK 900 T113V MUTANT OF THE SAME PROTEIN COMPLEXED WITH ZOPOLRESTAT          
REMARK 900 - SPACE GROUP AND PHE122 SHIFT ALSO PRESENT                          
REMARK 900 RELATED ID: 2PZN   RELATED DB: PDB                                   
REMARK 900 SAME PROTEIN COMPLEXED WITH IDD393 - SPACE GROUP AND PHE122          
REMARK 900 SHIFT ALSO PRESENT                                                   
REMARK 999                                                                      
REMARK 999 SEQUENCE                                                             
REMARK 999 THIS SEQUENCE CONFLICT HAS BEEN DESCRIBED IN                         
REMARK 999 J BIOL CHEM 1989 SEP 5; 264(25): 14775-7 BY CHUNG S, ET AL.,         
REMARK 999 PUBMED ID 2504709                                                    
DBREF  3P2V A    0   315  UNP    P15121   ALDR_HUMAN       1    316             
SEQADV 3P2V ILE A    4  UNP  P15121    LEU     5 SEE REMARK 999                 
SEQRES   1 A  316  MET ALA SER ARG ILE LEU LEU ASN ASN GLY ALA LYS MET          
SEQRES   2 A  316  PRO ILE LEU GLY LEU GLY THR TRP LYS SER PRO PRO GLY          
SEQRES   3 A  316  GLN VAL THR GLU ALA VAL LYS VAL ALA ILE ASP VAL GLY          
SEQRES   4 A  316  TYR ARG HIS ILE ASP CYS ALA HIS VAL TYR GLN ASN GLU          
SEQRES   5 A  316  ASN GLU VAL GLY VAL ALA ILE GLN GLU LYS LEU ARG GLU          
SEQRES   6 A  316  GLN VAL VAL LYS ARG GLU GLU LEU PHE ILE VAL SER LYS          
SEQRES   7 A  316  LEU TRP CYS THR TYR HIS GLU LYS GLY LEU VAL LYS GLY          
SEQRES   8 A  316  ALA CYS GLN LYS THR LEU SER ASP LEU LYS LEU ASP TYR          
SEQRES   9 A  316  LEU ASP LEU TYR LEU ILE HIS TRP PRO THR GLY PHE LYS          
SEQRES  10 A  316  PRO GLY LYS GLU PHE PHE PRO LEU ASP GLU SER GLY ASN          
SEQRES  11 A  316  VAL VAL PRO SER ASP THR ASN ILE LEU ASP THR TRP ALA          
SEQRES  12 A  316  ALA MET GLU GLU LEU VAL ASP GLU GLY LEU VAL LYS ALA          
SEQRES  13 A  316  ILE GLY ILE SER ASN PHE ASN HIS LEU GLN VAL GLU MET          
SEQRES  14 A  316  ILE LEU ASN LYS PRO GLY LEU LYS TYR LYS PRO ALA VAL          
SEQRES  15 A  316  ASN GLN ILE GLU CYS HIS PRO TYR LEU THR GLN GLU LYS          
SEQRES  16 A  316  LEU ILE GLN TYR CYS GLN SER LYS GLY ILE VAL VAL THR          
SEQRES  17 A  316  ALA TYR SER PRO LEU GLY SER PRO ASP ARG PRO TRP ALA          
SEQRES  18 A  316  LYS PRO GLU ASP PRO SER LEU LEU GLU ASP PRO ARG ILE          
SEQRES  19 A  316  LYS ALA ILE ALA ALA LYS HIS ASN LYS THR THR ALA GLN          
SEQRES  20 A  316  VAL LEU ILE ARG PHE PRO MET GLN ARG ASN LEU VAL VAL          
SEQRES  21 A  316  ILE PRO LYS SER VAL THR PRO GLU ARG ILE ALA GLU ASN          
SEQRES  22 A  316  PHE LYS VAL PHE ASP PHE GLU LEU SER SER GLN ASP MET          
SEQRES  23 A  316  THR THR LEU LEU SER TYR ASN ARG ASN TRP ARG VAL CYS          
SEQRES  24 A  316  ALA LEU LEU SER CYS THR SER HIS LYS ASP TYR PRO PHE          
SEQRES  25 A  316  HIS GLU GLU PHE                                              
HET    NAP  A 500      48                                                       
HET    DOY  A 600      22                                                       
HET    DOY  A 700      22                                                       
HETNAM     NAP NADP NICOTINAMIDE-ADENINE-DINUCLEOTIDE PHOSPHATE                 
HETNAM     DOY [(2S)-4-OXO-2-PHENYL-3,4-DIHYDRO-1,5-BENZOTHIAZEPIN-             
HETNAM   2 DOY  5(2H)-YL]ACETIC ACID                                            
HETSYN     NAP 2'-MONOPHOSPHOADENOSINE 5'-DIPHOSPHORIBOSE                       
FORMUL   2  NAP    C21 H28 N7 O17 P3                                            
FORMUL   3  DOY    2(C17 H15 N O3 S)                                            
FORMUL   5  HOH   *239(H2 O)                                                    
HELIX    1   1 PRO A   23  GLY A   38  1                                  16    
HELIX    2   2 ALA A   45  GLN A   49  5                                   5    
HELIX    3   3 ASN A   50  GLU A   64  1                                  15    
HELIX    4   4 LYS A   68  LEU A   72  5                                   5    
HELIX    5   5 TRP A   79  HIS A   83  5                                   5    
HELIX    6   6 GLU A   84  GLY A   86  5                                   3    
HELIX    7   7 LEU A   87  LYS A  100  1                                  14    
HELIX    8   8 ASN A  136  GLU A  150  1                                  15    
HELIX    9   9 ASN A  162  ASN A  171  1                                  10    
HELIX   10  10 GLN A  192  LYS A  202  1                                  11    
HELIX   11  11 SER A  226  GLU A  229  5                                   4    
HELIX   12  12 ASP A  230  HIS A  240  1                                  11    
HELIX   13  13 THR A  243  GLN A  254  1                                  12    
HELIX   14  14 THR A  265  LYS A  274  1                                  10    
HELIX   15  15 SER A  281  SER A  290  1                                  10    
HELIX   16  16 LEU A  300  THR A  304  5                                   5    
SHEET    1   A 2 ARG A   3  LEU A   5  0                                        
SHEET    2   A 2 LYS A  11  PRO A  13 -1  O  MET A  12   N  ILE A   4           
SHEET    1   B 8 GLY A  16  LEU A  17  0                                        
SHEET    2   B 8 HIS A  41  ASP A  43  1  O  ASP A  43   N  LEU A  17           
SHEET    3   B 8 PHE A  73  LEU A  78  1  O  VAL A  75   N  ILE A  42           
SHEET    4   B 8 LEU A 106  ILE A 109  1  O  LEU A 108   N  LEU A  78           
SHEET    5   B 8 ILE A 156  SER A 159  1  O  GLY A 157   N  TYR A 107           
SHEET    6   B 8 VAL A 181  GLU A 185  1  O  VAL A 181   N  ILE A 158           
SHEET    7   B 8 VAL A 205  TYR A 209  1  O  THR A 207   N  ILE A 184           
SHEET    8   B 8 VAL A 258  VAL A 259  1  O  VAL A 258   N  ALA A 208           
SITE     1 AC1 37 GLY A  18  THR A  19  TRP A  20  LYS A  21                    
SITE     2 AC1 37 ASP A  43  TYR A  48  LYS A  77  HIS A 110                    
SITE     3 AC1 37 TRP A 111  SER A 159  ASN A 160  GLN A 183                    
SITE     4 AC1 37 TYR A 209  SER A 210  PRO A 211  LEU A 212                    
SITE     5 AC1 37 GLY A 213  SER A 214  PRO A 215  ASP A 216                    
SITE     6 AC1 37 ALA A 245  ILE A 260  PRO A 261  LYS A 262                    
SITE     7 AC1 37 SER A 263  VAL A 264  THR A 265  ARG A 268                    
SITE     8 AC1 37 GLU A 271  ASN A 272  DOY A 600  HOH A1022                    
SITE     9 AC1 37 HOH A1079  HOH A1105  HOH A1107  HOH A1109                    
SITE    10 AC1 37 HOH A1144                                                     
SITE     1 AC2 12 TRP A  20  VAL A  47  TYR A  48  TRP A  79                    
SITE     2 AC2 12 HIS A 110  TRP A 111  PHE A 122  TRP A 219                    
SITE     3 AC2 12 LEU A 300  NAP A 500  DOY A 700  HOH A1030                    
SITE     1 AC3 10 PHE A 122  LEU A 124  TRP A 219  LEU A 300                    
SITE     2 AC3 10 LEU A 301  SER A 302  DOY A 600  HOH A1014                    
SITE     3 AC3 10 HOH A1038  HOH A1219                                          
CRYST1   40.320   46.870   47.180  76.29  67.60  76.63 P 1           1          
ORIGX1      1.000000  0.000000  0.000000        0.00000                         
ORIGX2      0.000000  1.000000  0.000000        0.00000                         
ORIGX3      0.000000  0.000000  1.000000        0.00000                         
SCALE1      0.024803 -0.005895 -0.009377        0.00000                         
SCALE2      0.000000  0.021929 -0.003681        0.00000                         
SCALE3      0.000000  0.000000  0.023244        0.00000                         
ATOM      1  N   MET A   0       8.827  39.298 -23.485  1.00 46.52           N  
ATOM      2  CA  MET A   0       8.538  38.024 -22.835  1.00 41.35           C  
ATOM      3  C   MET A   0       8.317  38.209 -21.338  1.00 33.54           C  
ATOM      4  O   MET A   0       9.271  38.492 -20.613  1.00 43.81           O  
ATOM      5  CB  MET A   0       9.673  37.016 -23.042  1.00 50.30           C  
ATOM      6  CG  MET A   0       9.383  35.946 -24.080  1.00 49.78           C  
ATOM      7  SD  MET A   0       9.015  34.365 -23.313  1.00 42.71           S  
ATOM      8  CE  MET A   0       7.441  33.968 -24.058  1.00 53.56           C  
ATOM      9  N   ALA A   1       7.078  38.043 -20.903  1.00 35.68           N  
ATOM     10  CA  ALA A   1       6.815  38.095 -19.465  1.00 41.44           C  
ATOM     11  C   ALA A   1       7.732  37.106 -18.746  1.00 30.92           C  
ATOM     12  O   ALA A   1       8.033  36.027 -19.252  1.00 30.79           O  
ATOM     13  CB  ALA A   1       5.347  37.819 -19.193  1.00 31.14           C  
ATOM     14  N   SER A   2       8.208  37.476 -17.562  1.00 32.51           N  
ATOM     15  CA  SER A   2       9.146  36.609 -16.866  1.00 31.86           C  
ATOM     16  C   SER A   2       8.473  35.509 -16.045  1.00 27.74           C  
ATOM     17  O   SER A   2       9.196  34.610 -15.600  1.00 21.06           O  
ATOM     18  CB  SER A   2      10.059  37.476 -15.995  1.00 32.01           C  
ATOM     19  OG  SER A   2       9.445  37.818 -14.770  1.00 38.17           O  
ATOM     20  N   ARG A   3       7.156  35.518 -15.835  1.00 20.34           N  
ATOM     21  CA  ARG A   3       6.521  34.497 -14.996  1.00 18.76           C  
ATOM     22  C   ARG A   3       5.278  33.923 -15.657  1.00 25.68           C  
ATOM     23  O   ARG A   3       4.638  34.553 -16.496  1.00 31.96           O  
ATOM     24  CB  ARG A   3       6.178  35.061 -13.614  1.00 19.35           C  
ATOM     25  CG  ARG A   3       7.350  35.703 -12.892  1.00 17.74           C  
ATOM     26  CD  ARG A   3       7.251  35.763 -11.375  1.00 29.79           C  
ATOM     27  NE  ARG A   3       6.363  36.827 -10.907  1.00 40.33           N  
ATOM     28  CZ  ARG A   3       5.825  36.928  -9.698  1.00 42.86           C  
ATOM     29  NH1 ARG A   3       6.063  36.023  -8.756  1.00 39.93           N  
ATOM     30  NH2 ARG A   3       5.029  37.950  -9.407  1.00 37.84           N  
ATOM     31  N   ILE A   4       4.918  32.711 -15.281  1.00 18.86           N  
ATOM     32  CA  ILE A   4       3.732  32.037 -15.787  1.00 19.51           C  
ATOM     33  C   ILE A   4       2.798  31.689 -14.631  1.00 26.49           C  
ATOM     34  O   ILE A   4       3.286  31.312 -13.565  1.00 19.27           O  
ATOM     35  CB  ILE A   4       4.135  30.760 -16.525  1.00 27.70           C  
ATOM     36  CG1 ILE A   4       3.014  30.012 -17.257  1.00 35.39           C  
ATOM     37  CG2 ILE A   4       4.847  29.786 -15.580  1.00 24.64           C  
ATOM     38  CD1 ILE A   4       3.576  29.226 -18.436  1.00 37.06           C  
ATOM     39  N   LEU A   5       1.506  31.818 -14.866  1.00 21.65           N  
ATOM     40  CA  LEU A   5       0.447  31.605 -13.917  1.00 22.54           C  
ATOM     41  C   LEU A   5       0.157  30.108 -13.706  1.00 17.90           C  
ATOM     42  O   LEU A   5      -0.080  29.426 -14.693  1.00 22.85           O  
ATOM     43  CB  LEU A   5      -0.859  32.288 -14.366  1.00 25.24           C  
ATOM     44  CG  LEU A   5      -2.034  32.189 -13.386  1.00 27.60           C  
ATOM     45  CD1 LEU A   5      -1.725  32.821 -12.039  1.00 22.89           C  
ATOM     46  CD2 LEU A   5      -3.275  32.828 -14.008  1.00 32.05           C  
ATOM     47  N   LEU A   6       0.211  29.713 -12.446  1.00 19.14           N  
ATOM     48  CA  LEU A   6      -0.002  28.356 -11.971  1.00 18.95           C  
ATOM     49  C   LEU A   6      -1.446  28.221 -11.499  1.00 25.65           C  
ATOM     50  O   LEU A   6      -2.076  29.246 -11.231  1.00 23.67           O  
ATOM     51  CB  LEU A   6       0.909  28.017 -10.798  1.00 19.19           C  
ATOM     52  CG  LEU A   6       2.420  27.928 -11.026  1.00 21.33           C  
ATOM     53  CD1 LEU A   6       3.106  27.335  -9.804  1.00 18.68           C  
ATOM     54  CD2 LEU A   6       2.722  27.117 -12.277  1.00 27.51           C  
ATOM     55  N   ASN A   7      -1.918  26.987 -11.347  1.00 28.36           N  
ATOM     56  CA  ASN A   7      -3.309  26.789 -10.952  1.00 24.96           C  
ATOM     57  C   ASN A   7      -3.577  27.017  -9.473  1.00 26.12           C  
ATOM     58  O   ASN A   7      -4.659  26.667  -9.007  1.00 27.88           O  
ATOM     59  CB  ASN A   7      -3.769  25.382 -11.327  1.00 29.16           C  
ATOM     60  CG  ASN A   7      -2.937  24.223 -10.850  1.00 40.16           C  
ATOM     61  OD1 ASN A   7      -2.863  23.206 -11.558  1.00 63.49           O  
ATOM     62  ND2 ASN A   7      -2.314  24.317  -9.687  1.00 43.07           N  
ATOM     63  N   ASN A   8      -2.634  27.563  -8.734  1.00 20.90           N  
ATOM     64  CA  ASN A   8      -2.793  27.857  -7.320  1.00 24.46           C  
ATOM     65  C   ASN A   8      -2.767  29.366  -7.136  1.00 24.94           C  
ATOM     66  O   ASN A   8      -2.697  29.855  -6.018  1.00 26.58           O  
ATOM     67  CB  ASN A   8      -1.684  27.232  -6.472  1.00 26.83           C  
ATOM     68  CG  ASN A   8      -0.357  27.960  -6.625  1.00 16.74           C  
ATOM     69  OD1 ASN A   8      -0.128  28.570  -7.672  1.00 19.78           O  
ATOM     70  ND2 ASN A   8       0.479  27.925  -5.604  1.00 16.78           N  
ATOM     71  N   GLY A   9      -2.798  30.062  -8.271  1.00 22.13           N  
ATOM     72  CA  GLY A   9      -2.788  31.511  -8.258  1.00 20.95           C  
ATOM     73  C   GLY A   9      -1.416  32.122  -8.177  1.00 22.45           C  
ATOM     74  O   GLY A   9      -1.274  33.347  -8.269  1.00 26.69           O  
ATOM     75  N   ALA A  10      -0.388  31.297  -7.991  1.00 20.49           N  
ATOM     76  CA  ALA A  10       0.947  31.886  -7.853  1.00 23.21           C  
ATOM     77  C   ALA A  10       1.627  31.998  -9.205  1.00 23.23           C  
ATOM     78  O   ALA A  10       1.220  31.343 -10.160  1.00 20.68           O  
ATOM     79  CB  ALA A  10       1.788  31.064  -6.883  1.00 22.69           C  
ATOM     80  N   LYS A  11       2.657  32.840  -9.285  1.00 20.26           N  
ATOM     81  CA  LYS A  11       3.345  33.022 -10.550  1.00 18.68           C  
ATOM     82  C   LYS A  11       4.753  32.443 -10.491  1.00 16.33           C  
ATOM     83  O   LYS A  11       5.461  32.653  -9.512  1.00 19.85           O  
ATOM     84  CB  LYS A  11       3.353  34.515 -10.911  1.00 27.85           C  
ATOM     85  CG  LYS A  11       1.911  35.028 -11.036  1.00 33.72           C  
ATOM     86  CD  LYS A  11       1.726  35.954 -12.216  1.00 52.09           C  
ATOM     87  CE  LYS A  11       1.469  35.175 -13.498  1.00 61.78           C  
ATOM     88  NZ  LYS A  11       1.655  36.003 -14.724  1.00 59.56           N  
ATOM     89  N   MET A  12       5.118  31.707 -11.526  1.00 18.11           N  
ATOM     90  CA  MET A  12       6.378  30.973 -11.582  1.00 18.50           C  
ATOM     91  C   MET A  12       7.311  31.578 -12.614  1.00 20.71           C  
ATOM     92  O   MET A  12       6.932  31.753 -13.777  1.00 20.38           O  
ATOM     93  CB  MET A  12       6.118  29.516 -11.941  1.00 20.00           C  
ATOM     94  CG  MET A  12       7.317  28.578 -11.954  1.00 16.32           C  
ATOM     95  SD  MET A  12       6.790  26.868 -12.057  1.00 18.55           S  
ATOM     96  CE  MET A  12       8.317  25.955 -11.933  1.00 23.54           C  
ATOM     97  N   PRO A  13       8.528  31.904 -12.197  1.00 21.11           N  
ATOM     98  CA  PRO A  13       9.475  32.405 -13.187  1.00 16.44           C  
ATOM     99  C   PRO A  13       9.816  31.326 -14.204  1.00 16.44           C  
ATOM    100  O   PRO A  13      10.076  30.173 -13.886  1.00 17.02           O  
ATOM    101  CB  PRO A  13      10.709  32.775 -12.380  1.00 17.61           C  
ATOM    102  CG  PRO A  13      10.268  32.820 -10.956  1.00 18.72           C  
ATOM    103  CD  PRO A  13       9.099  31.873 -10.842  1.00 24.49           C  
ATOM    104  N   ILE A  14       9.803  31.758 -15.467  1.00 20.19           N  
ATOM    105  CA  ILE A  14       9.988  30.798 -16.539  1.00 18.20           C  
ATOM    106  C   ILE A  14      11.438  30.402 -16.765  1.00 16.41           C  
ATOM    107  O   ILE A  14      11.722  29.463 -17.496  1.00 18.66           O  
ATOM    108  CB  ILE A  14       9.419  31.385 -17.848  1.00 17.97           C  
ATOM    109  CG1 ILE A  14      10.184  32.604 -18.356  1.00 16.10           C  
ATOM    110  CG2 ILE A  14       7.927  31.652 -17.651  1.00 18.62           C  
ATOM    111  CD1 ILE A  14       9.701  33.111 -19.700  1.00 21.10           C  
ATOM    112  N   LEU A  15      12.368  31.124 -16.149  1.00 17.51           N  
ATOM    113  CA  LEU A  15      13.780  30.755 -16.235  1.00 16.86           C  
ATOM    114  C   LEU A  15      14.338  30.452 -14.850  1.00 19.56           C  
ATOM    115  O   LEU A  15      14.394  31.326 -13.984  1.00 24.10           O  
ATOM    116  CB  LEU A  15      14.507  31.906 -16.908  1.00 23.82           C  
ATOM    117  CG  LEU A  15      16.009  31.865 -17.122  1.00 35.57           C  
ATOM    118  CD1 LEU A  15      16.486  30.526 -17.655  1.00 34.86           C  
ATOM    119  CD2 LEU A  15      16.356  32.997 -18.082  1.00 27.94           C  
ATOM    120  N   GLY A  16      14.739  29.207 -14.599  1.00 16.36           N  
ATOM    121  CA  GLY A  16      15.277  28.852 -13.302  1.00 14.22           C  
ATOM    122  C   GLY A  16      16.693  28.301 -13.394  1.00 13.76           C  
ATOM    123  O   GLY A  16      17.173  28.016 -14.495  1.00 21.01           O  
ATOM    124  N   LEU A  17      17.339  28.165 -12.247  1.00 17.59           N  
ATOM    125  CA  LEU A  17      18.670  27.569 -12.197  1.00 16.51           C  
ATOM    126  C   LEU A  17      18.591  26.100 -11.805  1.00 15.88           C  
ATOM    127  O   LEU A  17      18.093  25.774 -10.716  1.00 17.81           O  
ATOM    128  CB  LEU A  17      19.569  28.258 -11.178  1.00 15.21           C  
ATOM    129  CG  LEU A  17      21.029  27.792 -11.097  1.00 11.76           C  
ATOM    130  CD1 LEU A  17      21.800  28.238 -12.317  1.00 14.88           C  
ATOM    131  CD2 LEU A  17      21.665  28.340  -9.828  1.00 13.38           C  
ATOM    132  N   GLY A  18      19.142  25.238 -12.657  1.00 17.21           N  
ATOM    133  CA  GLY A  18      19.259  23.844 -12.271  1.00 18.16           C  
ATOM    134  C   GLY A  18      20.428  23.621 -11.318  1.00 17.64           C  
ATOM    135  O   GLY A  18      21.383  24.404 -11.312  1.00 16.92           O  
ATOM    136  N   THR A  19      20.358  22.556 -10.517  1.00 17.93           N  
ATOM    137  CA  THR A  19      21.401  22.246  -9.556  1.00 14.29           C  
ATOM    138  C   THR A  19      21.805  20.773  -9.549  1.00 15.11           C  
ATOM    139  O   THR A  19      22.605  20.390  -8.682  1.00 17.15           O  
ATOM    140  CB  THR A  19      21.013  22.641  -8.120  1.00 23.81           C  
ATOM    141  OG1 THR A  19      19.771  22.021  -7.766  1.00 15.64           O  
ATOM    142  CG2 THR A  19      20.857  24.160  -8.007  1.00 14.08           C  
ATOM    143  N   TRP A  20      21.323  19.948 -10.478  1.00 12.44           N  
ATOM    144  CA  TRP A  20      21.778  18.572 -10.550  1.00 11.61           C  
ATOM    145  C   TRP A  20      23.245  18.531 -11.002  1.00 16.11           C  
ATOM    146  O   TRP A  20      23.592  19.076 -12.049  1.00 17.28           O  
ATOM    147  CB  TRP A  20      20.921  17.702 -11.476  1.00 14.88           C  
ATOM    148  CG  TRP A  20      21.403  16.288 -11.624  1.00 15.62           C  
ATOM    149  CD1 TRP A  20      21.983  15.475 -10.693  1.00 20.79           C  
ATOM    150  CD2 TRP A  20      21.336  15.519 -12.832  1.00 15.45           C  
ATOM    151  NE1 TRP A  20      22.276  14.252 -11.254  1.00 17.56           N  
ATOM    152  CE2 TRP A  20      21.889  14.249 -12.566  1.00 19.67           C  
ATOM    153  CE3 TRP A  20      20.849  15.806 -14.110  1.00 17.75           C  
ATOM    154  CZ2 TRP A  20      21.965  13.263 -13.556  1.00 13.13           C  
ATOM    155  CZ3 TRP A  20      20.931  14.828 -15.069  1.00 17.80           C  
ATOM    156  CH2 TRP A  20      21.480  13.576 -14.794  1.00 14.42           C  
ATOM    157  N   LYS A  21      24.067  17.857 -10.211  1.00 16.88           N  
ATOM    158  CA  LYS A  21      25.491  17.671 -10.470  1.00 18.67           C  
ATOM    159  C   LYS A  21      26.266  18.914 -10.057  1.00 26.22           C  
ATOM    160  O   LYS A  21      27.474  19.000 -10.279  1.00 32.59           O  
ATOM    161  CB  LYS A  21      25.804  17.353 -11.935  1.00 18.39           C  
ATOM    162  CG  LYS A  21      25.008  16.194 -12.520  1.00 20.66           C  
ATOM    163  CD  LYS A  21      25.225  16.018 -14.006  1.00 22.88           C  
ATOM    164  CE  LYS A  21      24.135  16.660 -14.869  1.00 21.69           C  
ATOM    165  NZ  LYS A  21      24.010  18.130 -14.598  1.00 18.81           N  
ATOM    166  N   SER A  22      25.588  19.890  -9.453  1.00 21.05           N  
ATOM    167  CA  SER A  22      26.376  21.045  -8.976  1.00 23.23           C  
ATOM    168  C   SER A  22      27.071  20.694  -7.674  1.00 24.99           C  
ATOM    169  O   SER A  22      26.439  20.514  -6.636  1.00 16.07           O  
ATOM    170  CB  SER A  22      25.454  22.251  -8.842  1.00 18.67           C  
ATOM    171  OG  SER A  22      24.878  22.569 -10.105  1.00 17.84           O  
ATOM    172  N   PRO A  23      28.399  20.565  -7.648  1.00 22.98           N  
ATOM    173  CA  PRO A  23      29.059  20.102  -6.429  1.00 21.74           C  
ATOM    174  C   PRO A  23      28.811  21.017  -5.246  1.00 22.69           C  
ATOM    175  O   PRO A  23      28.708  22.239  -5.391  1.00 20.96           O  
ATOM    176  CB  PRO A  23      30.551  20.135  -6.793  1.00 22.26           C  
ATOM    177  CG  PRO A  23      30.555  20.020  -8.278  1.00 22.12           C  
ATOM    178  CD  PRO A  23      29.360  20.828  -8.732  1.00 24.06           C  
ATOM    179  N   PRO A  24      28.684  20.409  -4.064  1.00 21.28           N  
ATOM    180  CA  PRO A  24      28.496  21.216  -2.861  1.00 22.08           C  
ATOM    181  C   PRO A  24      29.597  22.269  -2.755  1.00 34.72           C  
ATOM    182  O   PRO A  24      29.316  23.383  -2.327  1.00 28.94           O  
ATOM    183  CB  PRO A  24      28.574  20.195  -1.730  1.00 30.34           C  
ATOM    184  CG  PRO A  24      28.232  18.893  -2.361  1.00 32.08           C  
ATOM    185  CD  PRO A  24      28.684  18.965  -3.796  1.00 20.44           C  
ATOM    186  N   GLY A  25      30.806  21.914  -3.199  1.00 32.01           N  
ATOM    187  CA  GLY A  25      31.911  22.853  -3.177  1.00 34.15           C  
ATOM    188  C   GLY A  25      31.695  24.084  -4.031  1.00 40.12           C  
ATOM    189  O   GLY A  25      32.426  25.062  -3.830  1.00 33.02           O  
ATOM    190  N   GLN A  26      30.739  24.083  -4.963  1.00 29.35           N  
ATOM    191  CA  GLN A  26      30.597  25.165  -5.926  1.00 32.70           C  
ATOM    192  C   GLN A  26      29.190  25.707  -6.084  1.00 35.90           C  
ATOM    193  O   GLN A  26      29.004  26.764  -6.694  1.00 34.75           O  
ATOM    194  CB  GLN A  26      31.091  24.665  -7.307  1.00 30.28           C  
ATOM    195  CG  GLN A  26      32.530  24.174  -7.253  1.00 42.92           C  
ATOM    196  CD  GLN A  26      32.955  23.401  -8.485  1.00 47.54           C  
ATOM    197  OE1 GLN A  26      33.369  22.240  -8.416  1.00 36.08           O  
ATOM    198  NE2 GLN A  26      32.859  24.073  -9.624  1.00 28.51           N  
ATOM    199  N   VAL A  27      28.166  25.033  -5.559  1.00 26.63           N  
ATOM    200  CA  VAL A  27      26.797  25.478  -5.823  1.00 20.72           C  
ATOM    201  C   VAL A  27      26.444  26.708  -5.000  1.00 21.68           C  
ATOM    202  O   VAL A  27      25.539  27.466  -5.327  1.00 22.83           O  
ATOM    203  CB  VAL A  27      25.778  24.371  -5.543  1.00 20.02           C  
ATOM    204  CG1 VAL A  27      25.556  24.164  -4.052  1.00 20.46           C  
ATOM    205  CG2 VAL A  27      24.441  24.667  -6.192  1.00 21.57           C  
ATOM    206  N   THR A  28      27.174  26.899  -3.899  1.00 25.92           N  
ATOM    207  CA  THR A  28      26.805  28.053  -3.069  1.00 21.73           C  
ATOM    208  C   THR A  28      27.073  29.324  -3.871  1.00 19.29           C  
ATOM    209  O   THR A  28      26.229  30.198  -3.959  1.00 22.61           O  
ATOM    210  CB  THR A  28      27.561  28.097  -1.738  1.00 24.07           C  
ATOM    211  OG1 THR A  28      27.126  27.009  -0.916  1.00 24.11           O  
ATOM    212  CG2 THR A  28      27.221  29.380  -1.006  1.00 22.89           C  
ATOM    213  N  AGLU A  29      28.276  29.372  -4.433  0.55 21.03           N  
ATOM    214  N  BGLU A  29      28.253  29.372  -4.472  0.45 20.97           N  
ATOM    215  CA AGLU A  29      28.654  30.473  -5.311  0.55 20.94           C  
ATOM    216  CA BGLU A  29      28.655  30.498  -5.306  0.45 21.00           C  
ATOM    217  C  AGLU A  29      27.643  30.597  -6.446  0.55 23.40           C  
ATOM    218  C  BGLU A  29      27.843  30.598  -6.591  0.45 22.96           C  
ATOM    219  O  AGLU A  29      27.166  31.696  -6.702  0.55 20.59           O  
ATOM    220  O  BGLU A  29      27.691  31.704  -7.116  0.45 18.91           O  
ATOM    221  CB AGLU A  29      30.065  30.271  -5.864  0.55 20.28           C  
ATOM    222  CB BGLU A  29      30.156  30.371  -5.610  0.45 19.97           C  
ATOM    223  CG AGLU A  29      30.716  31.501  -6.472  0.55 20.60           C  
ATOM    224  CG BGLU A  29      31.029  30.881  -4.474  0.45 20.02           C  
ATOM    225  CD AGLU A  29      30.461  32.783  -5.701  0.55 29.55           C  
ATOM    226  CD BGLU A  29      30.756  32.332  -4.113  0.45 24.40           C  
ATOM    227  OE1AGLU A  29      31.204  33.086  -4.743  0.55 29.37           O  
ATOM    228  OE1BGLU A  29      31.014  32.724  -2.956  0.45 29.84           O  
ATOM    229  OE2AGLU A  29      29.505  33.514  -6.043  0.55 41.61           O  
ATOM    230  OE2BGLU A  29      30.292  33.102  -4.981  0.45 30.05           O  
ATOM    231  N   ALA A  30      27.326  29.483  -7.099  1.00 21.19           N  
ATOM    232  CA  ALA A  30      26.470  29.456  -8.273  1.00 23.77           C  
ATOM    233  C   ALA A  30      25.133  30.128  -8.009  1.00 21.65           C  
ATOM    234  O   ALA A  30      24.572  30.949  -8.740  1.00 20.94           O  
ATOM    235  CB  ALA A  30      26.241  28.018  -8.730  1.00 24.41           C  
ATOM    236  N   VAL A  31      24.556  29.739  -6.866  1.00 18.50           N  
ATOM    237  CA  VAL A  31      23.275  30.325  -6.512  1.00 19.94           C  
ATOM    238  C   VAL A  31      23.397  31.813  -6.198  1.00 17.33           C  
ATOM    239  O   VAL A  31      22.512  32.600  -6.544  1.00 20.95           O  
ATOM    240  CB  VAL A  31      22.673  29.583  -5.314  1.00 20.66           C  
ATOM    241  CG1 VAL A  31      21.465  30.326  -4.779  1.00 17.39           C  
ATOM    242  CG2 VAL A  31      22.322  28.180  -5.796  1.00 22.60           C  
ATOM    243  N   LYS A  32      24.476  32.167  -5.507  1.00 21.22           N  
ATOM    244  CA  LYS A  32      24.626  33.582  -5.123  1.00 16.85           C  
ATOM    245  C   LYS A  32      24.695  34.441  -6.382  1.00 19.25           C  
ATOM    246  O   LYS A  32      24.036  35.486  -6.479  1.00 20.50           O  
ATOM    247  CB  LYS A  32      25.843  33.682  -4.228  1.00 18.09           C  
ATOM    248  CG  LYS A  32      25.521  33.405  -2.758  1.00 22.90           C  
ATOM    249  CD  LYS A  32      26.657  33.933  -1.880  1.00 34.78           C  
ATOM    250  CE  LYS A  32      27.928  33.139  -2.117  1.00 31.65           C  
ATOM    251  NZ  LYS A  32      29.152  33.935  -1.813  1.00 32.59           N  
ATOM    252  N   VAL A  33      25.510  33.984  -7.335  1.00 18.48           N  
ATOM    253  CA  VAL A  33      25.643  34.743  -8.582  1.00 17.15           C  
ATOM    254  C   VAL A  33      24.329  34.747  -9.337  1.00 20.56           C  
ATOM    255  O   VAL A  33      23.892  35.759  -9.878  1.00 19.80           O  
ATOM    256  CB  VAL A  33      26.777  34.190  -9.463  1.00 22.19           C  
ATOM    257  CG1 VAL A  33      26.697  34.834 -10.839  1.00 33.40           C  
ATOM    258  CG2 VAL A  33      28.138  34.437  -8.829  1.00 20.78           C  
ATOM    259  N   ALA A  34      23.661  33.593  -9.369  1.00 19.43           N  
ATOM    260  CA  ALA A  34      22.380  33.519 -10.048  1.00 19.28           C  
ATOM    261  C   ALA A  34      21.397  34.555  -9.529  1.00 20.55           C  
ATOM    262  O   ALA A  34      20.752  35.289 -10.283  1.00 22.55           O  
ATOM    263  CB  ALA A  34      21.798  32.114  -9.860  1.00 19.99           C  
ATOM    264  N   ILE A  35      21.281  34.616  -8.193  1.00 21.72           N  
ATOM    265  CA  ILE A  35      20.379  35.574  -7.577  1.00 16.11           C  
ATOM    266  C   ILE A  35      20.766  37.016  -7.923  1.00 14.35           C  
ATOM    267  O   ILE A  35      19.880  37.780  -8.281  1.00 17.96           O  
ATOM    268  CB  ILE A  35      20.353  35.365  -6.043  1.00 17.26           C  
ATOM    269  CG1 ILE A  35      19.763  33.993  -5.682  1.00 21.29           C  
ATOM    270  CG2 ILE A  35      19.647  36.505  -5.352  1.00 22.51           C  
ATOM    271  CD1 ILE A  35      19.658  33.737  -4.195  1.00 20.04           C  
ATOM    272  N   ASP A  36      22.042  37.320  -7.834  1.00 18.43           N  
ATOM    273  CA  ASP A  36      22.552  38.630  -8.226  1.00 23.96           C  
ATOM    274  C   ASP A  36      22.168  39.014  -9.653  1.00 26.46           C  
ATOM    275  O   ASP A  36      21.826  40.172  -9.913  1.00 24.37           O  
ATOM    276  CB  ASP A  36      24.075  38.668  -8.102  1.00 20.30           C  
ATOM    277  CG  ASP A  36      24.622  38.554  -6.698  1.00 21.85           C  
ATOM    278  OD1 ASP A  36      23.877  38.830  -5.724  1.00 20.56           O  
ATOM    279  OD2 ASP A  36      25.813  38.190  -6.577  1.00 25.14           O  
ATOM    280  N   VAL A  37      22.225  38.106 -10.628  1.00 19.58           N  
ATOM    281  CA  VAL A  37      21.947  38.520 -12.003  1.00 20.66           C  
ATOM    282  C   VAL A  37      20.497  38.335 -12.412  1.00 24.06           C  
ATOM    283  O   VAL A  37      20.145  38.551 -13.581  1.00 29.51           O  
ATOM    284  CB  VAL A  37      22.823  37.780 -13.043  1.00 22.21           C  
ATOM    285  CG1 VAL A  37      24.300  38.011 -12.775  1.00 21.14           C  
ATOM    286  CG2 VAL A  37      22.486  36.301 -13.032  1.00 20.84           C  
ATOM    287  N   GLY A  38      19.593  37.957 -11.508  1.00 20.17           N  
ATOM    288  CA  GLY A  38      18.184  38.037 -11.815  1.00 20.24           C  
ATOM    289  C   GLY A  38      17.406  36.756 -11.606  1.00 18.63           C  
ATOM    290  O   GLY A  38      16.166  36.803 -11.655  1.00 23.78           O  
ATOM    291  N   TYR A  39      18.118  35.644 -11.402  1.00 19.21           N  
ATOM    292  CA  TYR A  39      17.359  34.402 -11.251  1.00 21.76           C  
ATOM    293  C   TYR A  39      16.596  34.468  -9.923  1.00 17.75           C  
ATOM    294  O   TYR A  39      17.109  34.876  -8.874  1.00 20.21           O  
ATOM    295  CB  TYR A  39      18.201  33.154 -11.285  1.00 26.56           C  
ATOM    296  CG  TYR A  39      19.028  32.715 -12.457  1.00 20.44           C  
ATOM    297  CD1 TYR A  39      20.160  33.405 -12.870  1.00 19.59           C  
ATOM    298  CD2 TYR A  39      18.690  31.566 -13.166  1.00 22.06           C  
ATOM    299  CE1 TYR A  39      20.898  32.957 -13.955  1.00 22.49           C  
ATOM    300  CE2 TYR A  39      19.414  31.102 -14.246  1.00 20.69           C  
ATOM    301  CZ  TYR A  39      20.531  31.817 -14.640  1.00 19.67           C  
ATOM    302  OH  TYR A  39      21.281  31.382 -15.712  1.00 18.83           O  
ATOM    303  N   ARG A  40      15.351  34.032 -10.008  1.00 17.00           N  
ATOM    304  CA  ARG A  40      14.576  33.879  -8.783  1.00 19.98           C  
ATOM    305  C   ARG A  40      14.027  32.486  -8.505  1.00 19.98           C  
ATOM    306  O   ARG A  40      13.568  32.211  -7.393  1.00 31.57           O  
ATOM    307  CB  ARG A  40      13.411  34.870  -8.847  1.00 19.79           C  
ATOM    308  CG  ARG A  40      13.893  36.321  -8.856  1.00 22.02           C  
ATOM    309  CD  ARG A  40      14.427  36.708  -7.486  1.00 20.27           C  
ATOM    310  NE  ARG A  40      15.053  38.014  -7.500  1.00 32.46           N  
ATOM    311  CZ  ARG A  40      16.265  38.387  -7.852  1.00 31.27           C  
ATOM    312  NH1 ARG A  40      17.186  37.546  -8.293  1.00 21.44           N  
ATOM    313  NH2 ARG A  40      16.583  39.681  -7.762  1.00 34.17           N  
ATOM    314  N   HIS A  41      14.071  31.642  -9.502  1.00 16.89           N  
ATOM    315  CA  HIS A  41      13.651  30.258  -9.444  1.00 17.84           C  
ATOM    316  C   HIS A  41      14.907  29.396  -9.369  1.00 15.04           C  
ATOM    317  O   HIS A  41      15.770  29.497 -10.235  1.00 16.66           O  
ATOM    318  CB  HIS A  41      12.778  30.020 -10.672  1.00 18.25           C  
ATOM    319  CG  HIS A  41      12.429  28.609 -11.018  1.00 19.87           C  
ATOM    320  ND1 HIS A  41      11.904  28.317 -12.255  1.00 16.17           N  
ATOM    321  CD2 HIS A  41      12.497  27.414 -10.400  1.00 19.82           C  
ATOM    322  CE1 HIS A  41      11.667  27.026 -12.383  1.00 16.32           C  
ATOM    323  NE2 HIS A  41      12.028  26.460 -11.254  1.00 13.92           N  
ATOM    324  N   ILE A  42      14.951  28.538  -8.361  1.00 15.66           N  
ATOM    325  CA  ILE A  42      16.006  27.548  -8.210  1.00 16.21           C  
ATOM    326  C   ILE A  42      15.341  26.161  -8.205  1.00 14.83           C  
ATOM    327  O   ILE A  42      14.400  25.930  -7.466  1.00 15.86           O  
ATOM    328  CB  ILE A  42      16.841  27.788  -6.952  1.00 15.65           C  
ATOM    329  CG1 ILE A  42      17.299  29.235  -6.739  1.00 18.86           C  
ATOM    330  CG2 ILE A  42      18.061  26.878  -6.924  1.00 12.56           C  
ATOM    331  CD1 ILE A  42      18.045  29.840  -7.905  1.00 22.30           C  
ATOM    332  N   ASP A  43      15.835  25.272  -9.052  1.00 14.13           N  
ATOM    333  CA  ASP A  43      15.354  23.890  -9.068  1.00 14.46           C  
ATOM    334  C   ASP A  43      16.287  23.009  -8.238  1.00 16.17           C  
ATOM    335  O   ASP A  43      17.459  22.887  -8.598  1.00 18.76           O  
ATOM    336  CB  ASP A  43      15.263  23.337 -10.480  1.00 15.75           C  
ATOM    337  CG  ASP A  43      14.674  21.934 -10.511  1.00 18.16           C  
ATOM    338  OD1 ASP A  43      13.451  21.775 -10.360  1.00 14.77           O  
ATOM    339  OD2 ASP A  43      15.467  20.995 -10.708  1.00 16.73           O  
ATOM    340  N   CYS A  44      15.738  22.423  -7.178  1.00 16.54           N  
ATOM    341  CA  CYS A  44      16.499  21.607  -6.255  1.00 11.33           C  
ATOM    342  C   CYS A  44      15.952  20.179  -6.178  1.00 15.66           C  
ATOM    343  O   CYS A  44      14.904  19.871  -6.745  1.00 17.88           O  
ATOM    344  CB  CYS A  44      16.477  22.224  -4.859  1.00 14.77           C  
ATOM    345  SG  CYS A  44      16.945  23.972  -4.821  1.00 19.74           S  
ATOM    346  N   ALA A  45      16.674  19.346  -5.461  1.00 14.29           N  
ATOM    347  CA  ALA A  45      16.212  18.006  -5.116  1.00 22.73           C  
ATOM    348  C   ALA A  45      17.015  17.391  -3.971  1.00 24.80           C  
ATOM    349  O   ALA A  45      18.232  17.560  -3.864  1.00 17.57           O  
ATOM    350  CB  ALA A  45      16.279  17.067  -6.315  1.00 15.59           C  
ATOM    351  N   HIS A  46      16.328  16.637  -3.109  1.00 19.22           N  
ATOM    352  CA  HIS A  46      17.035  15.995  -1.995  1.00 14.05           C  
ATOM    353  C   HIS A  46      18.128  15.096  -2.545  1.00 17.21           C  
ATOM    354  O   HIS A  46      19.208  15.047  -1.980  1.00 18.18           O  
ATOM    355  CB  HIS A  46      16.101  15.169  -1.126  1.00 18.42           C  
ATOM    356  CG  HIS A  46      16.776  14.295  -0.120  1.00 22.03           C  
ATOM    357  ND1 HIS A  46      17.651  14.816   0.815  1.00 22.48           N  
ATOM    358  CD2 HIS A  46      16.708  12.973   0.133  1.00 22.71           C  
ATOM    359  CE1 HIS A  46      18.098  13.850   1.585  1.00 25.09           C  
ATOM    360  NE2 HIS A  46      17.538  12.721   1.195  1.00 20.24           N  
ATOM    361  N   VAL A  47      17.822  14.420  -3.651  1.00 20.81           N  
ATOM    362  CA  VAL A  47      18.748  13.467  -4.252  1.00 17.26           C  
ATOM    363  C   VAL A  47      19.992  14.117  -4.831  1.00 18.07           C  
ATOM    364  O   VAL A  47      20.999  13.425  -5.046  1.00 19.83           O  
ATOM    365  CB  VAL A  47      18.000  12.600  -5.291  1.00 20.65           C  
ATOM    366  CG1 VAL A  47      17.736  13.318  -6.599  1.00 14.59           C  
ATOM    367  CG2 VAL A  47      18.818  11.326  -5.486  1.00 14.12           C  
ATOM    368  N   TYR A  48      19.996  15.430  -5.087  1.00 13.39           N  
ATOM    369  CA  TYR A  48      21.179  16.095  -5.601  1.00 14.34           C  
ATOM    370  C   TYR A  48      22.225  16.276  -4.496  1.00 18.19           C  
ATOM    371  O   TYR A  48      23.366  16.629  -4.816  1.00 18.41           O  
ATOM    372  CB  TYR A  48      20.820  17.439  -6.236  1.00 18.34           C  
ATOM    373  CG  TYR A  48      19.824  17.334  -7.373  1.00 18.06           C  
ATOM    374  CD1 TYR A  48      19.537  16.131  -7.995  1.00 18.27           C  
ATOM    375  CD2 TYR A  48      19.158  18.473  -7.812  1.00 19.62           C  
ATOM    376  CE1 TYR A  48      18.616  16.071  -9.035  1.00 18.14           C  
ATOM    377  CE2 TYR A  48      18.240  18.414  -8.838  1.00 24.67           C  
ATOM    378  CZ  TYR A  48      17.967  17.203  -9.452  1.00 17.03           C  
ATOM    379  OH  TYR A  48      17.036  17.209 -10.478  1.00 14.49           O  
ATOM    380  N   GLN A  49      21.827  16.026  -3.265  1.00 23.35           N  
ATOM    381  CA  GLN A  49      22.673  16.052  -2.065  1.00 24.65           C  
ATOM    382  C   GLN A  49      23.526  17.304  -1.923  1.00 19.71           C  
ATOM    383  O   GLN A  49      24.686  17.339  -1.508  1.00 19.90           O  
ATOM    384  CB AGLN A  49      23.492  14.751  -2.027  0.72 24.12           C  
ATOM    385  CB BGLN A  49      23.604  14.826  -2.100  0.28 24.43           C  
ATOM    386  CG AGLN A  49      22.568  13.603  -1.623  0.72 25.14           C  
ATOM    387  CG BGLN A  49      23.002  13.594  -2.739  0.28 23.22           C  
ATOM    388  CD AGLN A  49      22.174  13.624  -0.160  0.72 30.84           C  
ATOM    389  CD BGLN A  49      23.965  12.688  -3.470  0.28 27.15           C  
ATOM    390  OE1AGLN A  49      22.859  13.060   0.699  0.72 29.57           O  
ATOM    391  OE1BGLN A  49      23.774  12.376  -4.652  0.28 29.84           O  
ATOM    392  NE2AGLN A  49      21.066  14.262   0.185  0.72 13.13           N  
ATOM    393  NE2BGLN A  49      25.019  12.221  -2.808  0.28 17.44           N  
ATOM    394  N   ASN A  50      22.906  18.429  -2.252  1.00 16.27           N  
ATOM    395  CA  ASN A  50      23.499  19.759  -2.172  1.00 15.29           C  
ATOM    396  C   ASN A  50      22.510  20.818  -1.700  1.00 17.12           C  
ATOM    397  O   ASN A  50      22.762  22.019  -1.802  1.00 18.14           O  
ATOM    398  CB  ASN A  50      24.121  20.147  -3.514  1.00 16.11           C  
ATOM    399  CG  ASN A  50      23.214  20.213  -4.717  1.00 17.07           C  
ATOM    400  OD1 ASN A  50      23.628  20.397  -5.870  1.00 20.26           O  
ATOM    401  ND2 ASN A  50      21.910  20.101  -4.529  1.00 14.59           N  
ATOM    402  N   GLU A  51      21.341  20.430  -1.185  1.00 17.59           N  
ATOM    403  CA  GLU A  51      20.396  21.435  -0.734  1.00 12.15           C  
ATOM    404  C   GLU A  51      20.891  22.240   0.463  1.00 19.58           C  
ATOM    405  O   GLU A  51      20.489  23.404   0.594  1.00 20.48           O  
ATOM    406  CB  GLU A  51      19.032  20.799  -0.422  1.00 14.81           C  
ATOM    407  CG  GLU A  51      18.347  20.295  -1.673  1.00 17.36           C  
ATOM    408  CD  GLU A  51      16.958  19.749  -1.497  1.00 20.86           C  
ATOM    409  OE1 GLU A  51      16.696  19.024  -0.503  1.00 18.48           O  
ATOM    410  OE2 GLU A  51      16.118  20.062  -2.377  1.00 18.08           O  
ATOM    411  N   ASN A  52      21.742  21.690   1.329  1.00 18.06           N  
ATOM    412  CA  ASN A  52      22.318  22.527   2.386  1.00 16.68           C  
ATOM    413  C   ASN A  52      23.042  23.731   1.809  1.00 17.72           C  
ATOM    414  O   ASN A  52      22.891  24.848   2.308  1.00 17.75           O  
ATOM    415  CB AASN A  52      23.313  21.708   3.213  0.54 22.17           C  
ATOM    416  CB BASN A  52      23.232  21.696   3.293  0.46 22.47           C  
ATOM    417  CG AASN A  52      23.946  22.491   4.332  0.54 23.93           C  
ATOM    418  CG BASN A  52      22.369  20.898   4.267  0.46 22.24           C  
ATOM    419  OD1AASN A  52      23.281  23.245   5.040  0.54 37.96           O  
ATOM    420  OD1BASN A  52      21.673  21.492   5.089  0.46 37.04           O  
ATOM    421  ND2AASN A  52      25.249  22.326   4.527  0.54 34.20           N  
ATOM    422  ND2BASN A  52      22.409  19.577   4.181  0.46 16.12           N  
ATOM    423  N   GLU A  53      23.831  23.456   0.774  1.00 16.19           N  
ATOM    424  CA  GLU A  53      24.694  24.488   0.186  1.00 20.76           C  
ATOM    425  C   GLU A  53      23.854  25.479  -0.603  1.00 22.07           C  
ATOM    426  O   GLU A  53      24.106  26.693  -0.604  1.00 23.52           O  
ATOM    427  CB  GLU A  53      25.787  23.808  -0.641  1.00 21.52           C  
ATOM    428  CG  GLU A  53      26.844  23.063   0.150  1.00 26.40           C  
ATOM    429  CD  GLU A  53      26.425  21.706   0.668  1.00 28.32           C  
ATOM    430  OE1 GLU A  53      25.409  21.129   0.223  1.00 24.25           O  
ATOM    431  OE2 GLU A  53      27.125  21.155   1.558  1.00 34.04           O  
ATOM    432  N   VAL A  54      22.808  25.016  -1.287  1.00 21.94           N  
ATOM    433  CA  VAL A  54      21.867  25.958  -1.903  1.00 14.55           C  
ATOM    434  C   VAL A  54      21.232  26.841  -0.846  1.00 21.41           C  
ATOM    435  O   VAL A  54      21.102  28.059  -0.975  1.00 20.54           O  
ATOM    436  CB  VAL A  54      20.738  25.224  -2.646  1.00 14.98           C  
ATOM    437  CG1 VAL A  54      19.704  26.195  -3.190  1.00 20.87           C  
ATOM    438  CG2 VAL A  54      21.308  24.337  -3.756  1.00 18.43           C  
ATOM    439  N   GLY A  55      20.815  26.211   0.263  1.00 23.87           N  
ATOM    440  CA  GLY A  55      20.183  26.960   1.336  1.00 16.94           C  
ATOM    441  C   GLY A  55      21.082  28.044   1.901  1.00 20.30           C  
ATOM    442  O   GLY A  55      20.646  29.146   2.220  1.00 20.91           O  
ATOM    443  N   VAL A  56      22.364  27.725   2.041  1.00 18.48           N  
ATOM    444  CA  VAL A  56      23.289  28.719   2.559  1.00 25.92           C  
ATOM    445  C   VAL A  56      23.369  29.956   1.669  1.00 24.52           C  
ATOM    446  O   VAL A  56      23.414  31.059   2.211  1.00 21.63           O  
ATOM    447  CB  VAL A  56      24.698  28.124   2.725  1.00 31.13           C  
ATOM    448  CG1 VAL A  56      25.669  29.232   3.076  1.00 38.02           C  
ATOM    449  CG2 VAL A  56      24.647  27.045   3.793  1.00 30.92           C  
ATOM    450  N   ALA A  57      23.374  29.738   0.362  1.00 22.04           N  
ATOM    451  CA  ALA A  57      23.397  30.861  -0.580  1.00 22.77           C  
ATOM    452  C   ALA A  57      22.168  31.746  -0.450  1.00 22.32           C  
ATOM    453  O   ALA A  57      22.267  32.977  -0.431  1.00 23.58           O  
ATOM    454  CB  ALA A  57      23.519  30.301  -1.988  1.00 28.46           C  
ATOM    455  N   ILE A  58      20.995  31.142  -0.370  1.00 18.26           N  
ATOM    456  CA  ILE A  58      19.734  31.865  -0.251  1.00 22.26           C  
ATOM    457  C   ILE A  58      19.689  32.686   1.028  1.00 23.23           C  
ATOM    458  O   ILE A  58      19.341  33.870   1.075  1.00 26.03           O  
ATOM    459  CB  ILE A  58      18.551  30.873  -0.316  1.00 23.88           C  
ATOM    460  CG1 ILE A  58      18.391  30.218  -1.689  1.00 22.12           C  
ATOM    461  CG2 ILE A  58      17.261  31.555   0.112  1.00 26.77           C  
ATOM    462  CD1 ILE A  58      17.423  29.057  -1.743  1.00 24.86           C  
ATOM    463  N   GLN A  59      20.056  32.049   2.126  1.00 25.36           N  
ATOM    464  CA  GLN A  59      20.091  32.695   3.435  1.00 27.71           C  
ATOM    465  C   GLN A  59      21.000  33.923   3.439  1.00 30.48           C  
ATOM    466  O   GLN A  59      20.629  34.958   4.000  1.00 28.53           O  
ATOM    467  CB  GLN A  59      20.572  31.671   4.467  1.00 23.73           C  
ATOM    468  CG  GLN A  59      20.264  32.021   5.908  1.00 37.31           C  
ATOM    469  CD  GLN A  59      21.186  31.316   6.891  1.00 43.17           C  
ATOM    470  OE1 GLN A  59      21.851  30.334   6.555  1.00 38.73           O  
ATOM    471  NE2 GLN A  59      21.239  31.826   8.120  1.00 70.46           N  
ATOM    472  N   GLU A  60      22.161  33.785   2.812  1.00 25.86           N  
ATOM    473  CA  GLU A  60      23.175  34.818   2.656  1.00 26.50           C  
ATOM    474  C   GLU A  60      22.593  36.012   1.904  1.00 27.66           C  
ATOM    475  O   GLU A  60      22.739  37.173   2.301  1.00 25.89           O  
ATOM    476  CB  GLU A  60      24.388  34.239   1.947  1.00 28.17           C  
ATOM    477  CG  GLU A  60      25.746  34.825   2.271  1.00 40.89           C  
ATOM    478  CD  GLU A  60      26.294  35.754   1.218  1.00 35.81           C  
ATOM    479  OE1 GLU A  60      25.481  36.471   0.596  1.00 54.32           O  
ATOM    480  OE2 GLU A  60      27.524  35.781   1.012  1.00 45.58           O  
ATOM    481  N   LYS A  61      21.911  35.742   0.793  1.00 23.22           N  
ATOM    482  CA  LYS A  61      21.358  36.827  -0.009  1.00 22.22           C  
ATOM    483  C   LYS A  61      20.127  37.449   0.625  1.00 27.50           C  
ATOM    484  O   LYS A  61      19.859  38.624   0.369  1.00 23.92           O  
ATOM    485  CB  LYS A  61      21.035  36.325  -1.415  1.00 19.28           C  
ATOM    486  CG  LYS A  61      22.301  35.967  -2.182  1.00 24.50           C  
ATOM    487  CD  LYS A  61      23.095  37.203  -2.560  1.00 20.62           C  
ATOM    488  CE  LYS A  61      24.378  36.845  -3.304  1.00 25.84           C  
ATOM    489  NZ  LYS A  61      25.250  38.052  -3.450  1.00 26.88           N  
ATOM    490  N   LEU A  62      19.380  36.719   1.444  1.00 27.12           N  
ATOM    491  CA  LEU A  62      18.294  37.352   2.199  1.00 23.95           C  
ATOM    492  C   LEU A  62      18.852  38.315   3.237  1.00 24.27           C  
ATOM    493  O   LEU A  62      18.406  39.440   3.443  1.00 34.30           O  
ATOM    494  CB  LEU A  62      17.419  36.302   2.894  1.00 24.74           C  
ATOM    495  CG  LEU A  62      16.616  35.396   1.962  1.00 29.98           C  
ATOM    496  CD1 LEU A  62      16.153  34.159   2.718  1.00 24.90           C  
ATOM    497  CD2 LEU A  62      15.431  36.121   1.351  1.00 29.55           C  
ATOM    498  N   ARG A  63      19.883  37.891   3.953  1.00 25.83           N  
ATOM    499  CA  ARG A  63      20.484  38.754   4.961  1.00 33.11           C  
ATOM    500  C   ARG A  63      21.225  39.935   4.342  1.00 32.36           C  
ATOM    501  O   ARG A  63      21.284  40.990   4.978  1.00 30.81           O  
ATOM    502  CB  ARG A  63      21.445  37.939   5.831  1.00 36.38           C  
ATOM    503  N   GLU A  64      21.793  39.779   3.143  1.00 25.19           N  
ATOM    504  CA  GLU A  64      22.396  40.921   2.450  1.00 23.77           C  
ATOM    505  C   GLU A  64      21.320  41.890   1.955  1.00 23.72           C  
ATOM    506  O   GLU A  64      21.638  42.998   1.504  1.00 29.07           O  
ATOM    507  CB  GLU A  64      23.271  40.484   1.278  1.00 27.84           C  
ATOM    508  CG  GLU A  64      24.522  39.718   1.638  1.00 28.37           C  
ATOM    509  CD  GLU A  64      25.445  39.340   0.504  1.00 34.56           C  
ATOM    510  OE1 GLU A  64      25.085  39.343  -0.684  1.00 28.79           O  
ATOM    511  OE2 GLU A  64      26.625  39.008   0.784  1.00 55.48           O  
ATOM    512  N  AGLN A  65      20.060  41.498   2.025  0.38 21.01           N  
ATOM    513  N  BGLN A  65      20.048  41.526   2.018  0.62 20.11           N  
ATOM    514  CA AGLN A  65      18.895  42.232   1.559  0.38 22.59           C  
ATOM    515  CA BGLN A  65      18.956  42.364   1.531  0.62 23.15           C  
ATOM    516  C  AGLN A  65      18.897  42.428   0.042  0.38 22.27           C  
ATOM    517  C  BGLN A  65      18.956  42.486   0.009  0.62 21.44           C  
ATOM    518  O  AGLN A  65      18.451  43.451  -0.478  0.38 23.96           O  
ATOM    519  O  BGLN A  65      18.567  43.490  -0.590  0.62 21.16           O  
ATOM    520  CB AGLN A  65      18.777  43.587   2.263  0.38 20.46           C  
ATOM    521  CB BGLN A  65      19.029  43.739   2.194  0.62 20.01           C  
ATOM    522  CG AGLN A  65      17.932  43.535   3.530  0.38 21.54           C  
ATOM    523  CG BGLN A  65      19.215  43.718   3.705  0.62 19.07           C  
ATOM    524  CD AGLN A  65      17.387  44.893   3.925  0.38 19.69           C  
ATOM    525  CD BGLN A  65      19.299  45.118   4.279  0.62 26.39           C  
ATOM    526  OE1AGLN A  65      17.929  45.565   4.801  0.38 29.63           O  
ATOM    527  OE1BGLN A  65      20.270  45.494   4.936  0.62 33.97           O  
ATOM    528  NE2AGLN A  65      16.303  45.296   3.271  0.38 22.51           N  
ATOM    529  NE2BGLN A  65      18.259  45.891   4.010  0.62 18.53           N  
ATOM    530  N   VAL A  66      19.392  41.433  -0.686  1.00 23.69           N  
ATOM    531  CA  VAL A  66      19.406  41.421  -2.137  1.00 17.37           C  
ATOM    532  C   VAL A  66      18.055  41.009  -2.705  1.00 21.34           C  
ATOM    533  O   VAL A  66      17.625  41.481  -3.752  1.00 20.22           O  
ATOM    534  CB  VAL A  66      20.472  40.428  -2.662  1.00 22.75           C  
ATOM    535  CG1 VAL A  66      20.488  40.433  -4.177  1.00 21.65           C  
ATOM    536  CG2 VAL A  66      21.827  40.773  -2.075  1.00 23.67           C  
ATOM    537  N   VAL A  67      17.414  40.092  -1.997  1.00 17.78           N  
ATOM    538  CA  VAL A  67      16.122  39.531  -2.368  1.00 23.14           C  
ATOM    539  C   VAL A  67      15.330  39.215  -1.087  1.00 26.11           C  
ATOM    540  O   VAL A  67      15.951  39.092  -0.035  1.00 23.26           O  
ATOM    541  CB  VAL A  67      16.178  38.263  -3.240  1.00 26.72           C  
ATOM    542  CG1 VAL A  67      16.847  38.559  -4.573  1.00 51.62           C  
ATOM    543  CG2 VAL A  67      16.904  37.124  -2.536  1.00 20.85           C  
ATOM    544  N   LYS A  68      14.030  39.130  -1.236  1.00 30.35           N  
ATOM    545  CA  LYS A  68      13.001  38.791  -0.277  1.00 31.73           C  
ATOM    546  C   LYS A  68      12.519  37.358  -0.525  1.00 20.66           C  
ATOM    547  O   LYS A  68      12.414  36.976  -1.693  1.00 25.77           O  
ATOM    548  CB  LYS A  68      11.811  39.734  -0.441  1.00 39.27           C  
ATOM    549  CG  LYS A  68      11.470  40.620   0.734  1.00 50.33           C  
ATOM    550  CD  LYS A  68      10.048  41.152   0.598  1.00 54.32           C  
ATOM    551  CE  LYS A  68       9.837  41.867  -0.727  1.00 60.21           C  
ATOM    552  NZ  LYS A  68      10.705  43.071  -0.869  1.00 48.61           N  
ATOM    553  N   ARG A  69      12.220  36.604   0.520  1.00 24.81           N  
ATOM    554  CA  ARG A  69      11.747  35.240   0.350  1.00 24.05           C  
ATOM    555  C   ARG A  69      10.586  35.153  -0.633  1.00 24.59           C  
ATOM    556  O   ARG A  69      10.543  34.193  -1.412  1.00 26.76           O  
ATOM    557  CB  ARG A  69      11.332  34.649   1.710  1.00 27.35           C  
ATOM    558  CG  ARG A  69      10.620  33.303   1.542  1.00 24.46           C  
ATOM    559  CD  ARG A  69      11.573  32.305   0.950  1.00 20.49           C  
ATOM    560  NE  ARG A  69      11.097  30.968   0.654  1.00 19.23           N  
ATOM    561  CZ  ARG A  69      10.583  30.558  -0.493  1.00 23.57           C  
ATOM    562  NH1 ARG A  69      10.423  31.376  -1.531  1.00 19.65           N  
ATOM    563  NH2 ARG A  69      10.220  29.274  -0.561  1.00 19.44           N  
ATOM    564  N   GLU A  70       9.671  36.113  -0.601  1.00 23.90           N  
ATOM    565  CA  GLU A  70       8.482  36.171  -1.430  1.00 27.13           C  
ATOM    566  C   GLU A  70       8.788  36.298  -2.923  1.00 27.86           C  
ATOM    567  O   GLU A  70       8.003  35.852  -3.769  1.00 26.15           O  
ATOM    568  CB  GLU A  70       7.583  37.339  -1.002  1.00 35.58           C  
ATOM    569  CG  GLU A  70       7.100  37.211   0.437  1.00 43.53           C  
ATOM    570  CD  GLU A  70       7.892  38.067   1.410  1.00 50.26           C  
ATOM    571  OE1 GLU A  70       9.120  37.865   1.551  1.00 25.37           O  
ATOM    572  OE2 GLU A  70       7.270  38.953   2.041  1.00 68.55           O  
ATOM    573  N   GLU A  71       9.925  36.907  -3.223  1.00 24.23           N  
ATOM    574  CA  GLU A  71      10.396  37.064  -4.593  1.00 22.83           C  
ATOM    575  C   GLU A  71      11.014  35.773  -5.132  1.00 24.35           C  
ATOM    576  O   GLU A  71      11.169  35.649  -6.353  1.00 23.53           O  
ATOM    577  CB  GLU A  71      11.427  38.200  -4.685  1.00 28.33           C  
ATOM    578  CG  GLU A  71      10.827  39.588  -4.534  1.00 27.24           C  
ATOM    579  CD  GLU A  71      11.744  40.607  -3.901  1.00 28.45           C  
ATOM    580  OE1 GLU A  71      12.904  40.281  -3.568  1.00 25.69           O  
ATOM    581  OE2 GLU A  71      11.285  41.762  -3.715  1.00 36.27           O  
ATOM    582  N   LEU A  72      11.372  34.835  -4.264  1.00 22.64           N  
ATOM    583  CA  LEU A  72      12.023  33.606  -4.690  1.00 20.86           C  
ATOM    584  C   LEU A  72      10.998  32.517  -4.993  1.00 19.65           C  
ATOM    585  O   LEU A  72       9.941  32.490  -4.354  1.00 18.72           O  
ATOM    586  CB  LEU A  72      13.009  33.103  -3.640  1.00 20.86           C  
ATOM    587  CG  LEU A  72      14.234  33.969  -3.364  1.00 21.49           C  
ATOM    588  CD1 LEU A  72      15.050  33.391  -2.207  1.00 21.53           C  
ATOM    589  CD2 LEU A  72      15.095  34.113  -4.614  1.00 36.36           C  
ATOM    590  N   PHE A  73      11.313  31.667  -5.956  1.00 16.82           N  
ATOM    591  CA  PHE A  73      10.473  30.484  -6.255  1.00 15.44           C  
ATOM    592  C   PHE A  73      11.325  29.232  -6.160  1.00 18.98           C  
ATOM    593  O   PHE A  73      12.086  28.874  -7.084  1.00 18.60           O  
ATOM    594  CB  PHE A  73       9.824  30.647  -7.631  1.00 20.26           C  
ATOM    595  CG  PHE A  73       8.647  29.710  -7.869  1.00 18.57           C  
ATOM    596  CD1 PHE A  73       8.877  28.394  -8.199  1.00 19.81           C  
ATOM    597  CD2 PHE A  73       7.345  30.150  -7.762  1.00 17.03           C  
ATOM    598  CE1 PHE A  73       7.820  27.536  -8.434  1.00 23.32           C  
ATOM    599  CE2 PHE A  73       6.280  29.292  -7.990  1.00 16.53           C  
ATOM    600  CZ  PHE A  73       6.506  27.969  -8.316  1.00 18.68           C  
ATOM    601  N   ILE A  74      11.234  28.568  -5.001  1.00 17.32           N  
ATOM    602  CA  ILE A  74      12.132  27.444  -4.757  1.00 11.98           C  
ATOM    603  C   ILE A  74      11.393  26.116  -4.924  1.00 13.48           C  
ATOM    604  O   ILE A  74      10.333  25.905  -4.330  1.00 19.43           O  
ATOM    605  CB  ILE A  74      12.771  27.506  -3.369  1.00 14.67           C  
ATOM    606  CG1 ILE A  74      13.415  28.867  -3.069  1.00 20.60           C  
ATOM    607  CG2 ILE A  74      13.760  26.374  -3.145  1.00 17.92           C  
ATOM    608  CD1 ILE A  74      14.539  29.213  -4.010  1.00 21.14           C  
ATOM    609  N   VAL A  75      11.986  25.278  -5.755  1.00 14.74           N  
ATOM    610  CA  VAL A  75      11.403  24.014  -6.167  1.00 18.56           C  
ATOM    611  C   VAL A  75      12.262  22.862  -5.663  1.00 15.18           C  
ATOM    612  O   VAL A  75      13.482  22.893  -5.814  1.00 19.75           O  
ATOM    613  CB  VAL A  75      11.281  23.964  -7.699  1.00 18.20           C  
ATOM    614  CG1 VAL A  75      10.649  22.648  -8.131  1.00 21.73           C  
ATOM    615  CG2 VAL A  75      10.485  25.168  -8.212  1.00 20.14           C  
ATOM    616  N   SER A  76      11.646  21.839  -5.055  1.00 14.78           N  
ATOM    617  CA  SER A  76      12.380  20.640  -4.710  1.00 12.57           C  
ATOM    618  C   SER A  76      11.503  19.427  -5.034  1.00 12.13           C  
ATOM    619  O   SER A  76      10.378  19.558  -5.528  1.00 17.00           O  
ATOM    620  CB  SER A  76      12.859  20.581  -3.268  1.00 20.94           C  
ATOM    621  OG  SER A  76      13.694  19.440  -3.046  1.00 19.55           O  
ATOM    622  N   LYS A  77      12.049  18.236  -4.833  1.00 13.53           N  
ATOM    623  CA  LYS A  77      11.396  17.026  -5.324  1.00 15.47           C  
ATOM    624  C   LYS A  77      11.533  15.890  -4.306  1.00 15.92           C  
ATOM    625  O   LYS A  77      12.562  15.746  -3.658  1.00 14.71           O  
ATOM    626  CB  LYS A  77      11.935  16.598  -6.688  1.00 11.27           C  
ATOM    627  CG  LYS A  77      12.323  17.670  -7.682  1.00 13.72           C  
ATOM    628  CD  LYS A  77      12.632  17.277  -9.095  1.00 13.35           C  
ATOM    629  CE  LYS A  77      13.245  18.399  -9.919  1.00 15.77           C  
ATOM    630  NZ  LYS A  77      14.605  18.772  -9.407  1.00 16.72           N  
ATOM    631  N   LEU A  78      10.474  15.116  -4.184  1.00 15.06           N  
ATOM    632  CA  LEU A  78      10.385  13.910  -3.364  1.00 17.00           C  
ATOM    633  C   LEU A  78      11.150  12.782  -4.044  1.00 14.06           C  
ATOM    634  O   LEU A  78      10.671  12.414  -5.123  1.00 16.67           O  
ATOM    635  CB  LEU A  78       8.924  13.491  -3.191  1.00 12.10           C  
ATOM    636  CG  LEU A  78       8.659  12.223  -2.382  1.00 14.46           C  
ATOM    637  CD1 LEU A  78       8.839  12.501  -0.891  1.00 16.75           C  
ATOM    638  CD2 LEU A  78       7.284  11.647  -2.693  1.00 23.99           C  
ATOM    639  N   TRP A  79      12.241  12.260  -3.492  1.00 18.60           N  
ATOM    640  CA  TRP A  79      12.981  11.189  -4.182  1.00 19.30           C  
ATOM    641  C   TRP A  79      12.219   9.871  -4.097  1.00 15.94           C  
ATOM    642  O   TRP A  79      11.336   9.720  -3.252  1.00 17.31           O  
ATOM    643  CB  TRP A  79      14.431  11.118  -3.636  1.00 15.41           C  
ATOM    644  CG  TRP A  79      15.167  10.008  -4.330  1.00 15.27           C  
ATOM    645  CD1 TRP A  79      15.661   8.850  -3.824  1.00 15.64           C  
ATOM    646  CD2 TRP A  79      15.446   9.984  -5.744  1.00 19.04           C  
ATOM    647  NE1 TRP A  79      16.245   8.118  -4.830  1.00 20.95           N  
ATOM    648  CE2 TRP A  79      16.130   8.781  -6.015  1.00 17.63           C  
ATOM    649  CE3 TRP A  79      15.174  10.884  -6.780  1.00 17.77           C  
ATOM    650  CZ2 TRP A  79      16.538   8.484  -7.314  1.00 16.43           C  
ATOM    651  CZ3 TRP A  79      15.586  10.582  -8.075  1.00 16.64           C  
ATOM    652  CH2 TRP A  79      16.264   9.374  -8.313  1.00 17.57           C  
ATOM    653  N   CYS A  80      12.488   8.899  -4.950  1.00 15.87           N  
ATOM    654  CA  CYS A  80      11.819   7.635  -5.153  1.00 15.36           C  
ATOM    655  C   CYS A  80      11.806   6.702  -3.946  1.00 17.66           C  
ATOM    656  O   CYS A  80      10.935   5.848  -3.888  1.00 17.89           O  
ATOM    657  CB  CYS A  80      12.436   6.890  -6.344  1.00 17.45           C  
ATOM    658  SG  CYS A  80      12.558   7.892  -7.855  1.00 17.13           S  
ATOM    659  N   THR A  81      12.723   6.819  -2.994  1.00 14.30           N  
ATOM    660  CA  THR A  81      12.754   5.968  -1.817  1.00 17.47           C  
ATOM    661  C   THR A  81      11.837   6.465  -0.697  1.00 23.54           C  
ATOM    662  O   THR A  81      11.816   5.797   0.342  1.00 17.37           O  
ATOM    663  CB  THR A  81      14.183   5.857  -1.267  1.00 16.29           C  
ATOM    664  OG1 THR A  81      14.720   7.192  -1.159  1.00 17.02           O  
ATOM    665  CG2 THR A  81      15.091   5.098  -2.207  1.00 18.37           C  
ATOM    666  N   TYR A  82      11.119   7.558  -0.913  1.00 14.44           N  
ATOM    667  CA  TYR A  82      10.204   8.156   0.048  1.00 16.48           C  
ATOM    668  C   TYR A  82       8.755   8.246  -0.410  1.00 16.52           C  
ATOM    669  O   TYR A  82       7.978   9.128   0.015  1.00 21.70           O  
ATOM    670  CB  TYR A  82      10.696   9.570   0.363  1.00 15.05           C  
ATOM    671  CG  TYR A  82      12.130   9.670   0.830  1.00 13.86           C  
ATOM    672  CD1 TYR A  82      12.468   9.424   2.146  1.00 23.17           C  
ATOM    673  CD2 TYR A  82      13.142  10.023  -0.054  1.00 22.03           C  
ATOM    674  CE1 TYR A  82      13.778   9.516   2.574  1.00 24.78           C  
ATOM    675  CE2 TYR A  82      14.458  10.121   0.354  1.00 24.60           C  
ATOM    676  CZ  TYR A  82      14.758   9.866   1.679  1.00 24.51           C  
ATOM    677  OH  TYR A  82      16.054   9.955   2.123  1.00 25.56           O  
ATOM    678  N   HIS A  83       8.334   7.339  -1.290  1.00 17.85           N  
ATOM    679  CA  HIS A  83       6.973   7.387  -1.805  1.00 18.33           C  
ATOM    680  C   HIS A  83       5.931   6.898  -0.812  1.00 15.43           C  
ATOM    681  O   HIS A  83       4.729   7.146  -0.975  1.00 19.92           O  
ATOM    682  CB  HIS A  83       6.866   6.543  -3.094  1.00 26.14           C  
ATOM    683  CG  HIS A  83       7.326   7.270  -4.320  1.00 16.86           C  
ATOM    684  ND1 HIS A  83       6.699   7.172  -5.534  1.00 13.91           N  
ATOM    685  CD2 HIS A  83       8.370   8.111  -4.520  1.00 17.95           C  
ATOM    686  CE1 HIS A  83       7.317   7.913  -6.428  1.00 21.13           C  
ATOM    687  NE2 HIS A  83       8.352   8.507  -5.845  1.00 17.83           N  
ATOM    688  N   GLU A  84       6.314   6.182   0.218  1.00 19.41           N  
ATOM    689  CA  GLU A  84       5.329   5.673   1.175  1.00 21.09           C  
ATOM    690  C   GLU A  84       4.649   6.841   1.885  1.00 19.75           C  
ATOM    691  O   GLU A  84       5.383   7.754   2.266  1.00 22.62           O  
ATOM    692  CB  GLU A  84       6.039   4.776   2.183  1.00 21.56           C  
ATOM    693  CG  GLU A  84       6.193   3.335   1.726  1.00 22.28           C  
ATOM    694  CD  GLU A  84       7.455   3.132   0.915  1.00 22.49           C  
ATOM    695  OE1 GLU A  84       8.184   4.123   0.697  1.00 29.73           O  
ATOM    696  OE2 GLU A  84       7.706   1.977   0.512  1.00 24.14           O  
ATOM    697  N   LYS A  85       3.335   6.782   2.034  1.00 19.07           N  
ATOM    698  CA  LYS A  85       2.583   7.881   2.637  1.00 22.16           C  
ATOM    699  C   LYS A  85       3.235   8.383   3.916  1.00 26.19           C  
ATOM    700  O   LYS A  85       3.364   9.586   4.135  1.00 25.17           O  
ATOM    701  CB  LYS A  85       1.134   7.439   2.901  1.00 28.62           C  
ATOM    702  CG  LYS A  85       0.312   7.644   1.630  1.00 36.88           C  
ATOM    703  CD  LYS A  85      -1.174   7.646   1.941  1.00 43.10           C  
ATOM    704  CE  LYS A  85      -1.781   8.994   1.600  1.00 26.52           C  
ATOM    705  NZ  LYS A  85      -1.390  10.044   2.595  1.00 28.95           N  
ATOM    706  N   GLY A  86       3.682   7.438   4.733  1.00 22.42           N  
ATOM    707  CA  GLY A  86       4.306   7.709   5.990  1.00 17.68           C  
ATOM    708  C   GLY A  86       5.666   8.372   5.925  1.00 30.55           C  
ATOM    709  O   GLY A  86       6.189   8.819   6.955  1.00 28.53           O  
ATOM    710  N   LEU A  87       6.287   8.464   4.754  1.00 19.14           N  
ATOM    711  CA  LEU A  87       7.627   9.007   4.647  1.00 21.62           C  
ATOM    712  C   LEU A  87       7.626  10.369   3.971  1.00 20.96           C  
ATOM    713  O   LEU A  87       8.614  11.090   3.977  1.00 18.28           O  
ATOM    714  CB  LEU A  87       8.539   8.052   3.857  1.00 22.99           C  
ATOM    715  CG  LEU A  87       8.727   6.655   4.453  1.00 21.32           C  
ATOM    716  CD1 LEU A  87       9.742   5.840   3.653  1.00 17.46           C  
ATOM    717  CD2 LEU A  87       9.177   6.753   5.903  1.00 21.51           C  
ATOM    718  N   VAL A  88       6.507  10.737   3.355  1.00 18.61           N  
ATOM    719  CA  VAL A  88       6.549  11.962   2.546  1.00 19.43           C  
ATOM    720  C   VAL A  88       6.759  13.222   3.367  1.00 24.93           C  
ATOM    721  O   VAL A  88       7.600  14.044   2.964  1.00 18.78           O  
ATOM    722  CB  VAL A  88       5.276  12.075   1.702  1.00 18.17           C  
ATOM    723  CG1 VAL A  88       5.205  13.445   1.058  1.00 20.48           C  
ATOM    724  CG2 VAL A  88       5.254  10.954   0.665  1.00 17.25           C  
ATOM    725  N   LYS A  89       6.054  13.386   4.489  1.00 18.28           N  
ATOM    726  CA  LYS A  89       6.245  14.604   5.274  1.00 13.99           C  
ATOM    727  C   LYS A  89       7.670  14.770   5.769  1.00 16.43           C  
ATOM    728  O   LYS A  89       8.249  15.865   5.705  1.00 20.53           O  
ATOM    729  CB  LYS A  89       5.263  14.651   6.455  1.00 22.11           C  
ATOM    730  CG  LYS A  89       5.308  15.994   7.165  1.00 25.15           C  
ATOM    731  CD  LYS A  89       4.311  16.166   8.296  1.00 26.90           C  
ATOM    732  CE  LYS A  89       4.460  17.535   8.954  1.00 28.16           C  
ATOM    733  NZ  LYS A  89       3.384  17.801   9.966  1.00 26.48           N  
ATOM    734  N   GLY A  90       8.264  13.694   6.258  1.00 19.21           N  
ATOM    735  CA  GLY A  90       9.636  13.690   6.743  1.00 22.49           C  
ATOM    736  C   GLY A  90      10.588  14.021   5.606  1.00 21.05           C  
ATOM    737  O   GLY A  90      11.563  14.751   5.768  1.00 17.49           O  
ATOM    738  N   ALA A  91      10.304  13.483   4.421  1.00 17.44           N  
ATOM    739  CA  ALA A  91      11.164  13.802   3.283  1.00 18.98           C  
ATOM    740  C   ALA A  91      11.091  15.291   2.958  1.00 14.69           C  
ATOM    741  O   ALA A  91      12.119  15.921   2.690  1.00 19.72           O  
ATOM    742  CB  ALA A  91      10.804  12.932   2.088  1.00 23.06           C  
ATOM    743  N   CYS A  92       9.902  15.866   2.949  1.00 18.70           N  
ATOM    744  CA  CYS A  92       9.730  17.291   2.683  1.00 17.19           C  
ATOM    745  C   CYS A  92      10.372  18.125   3.777  1.00 16.03           C  
ATOM    746  O   CYS A  92      11.056  19.112   3.477  1.00 19.39           O  
ATOM    747  CB  CYS A  92       8.247  17.630   2.553  1.00 22.01           C  
ATOM    748  SG  CYS A  92       7.914  19.351   2.110  1.00 22.38           S  
ATOM    749  N   GLN A  93      10.173  17.760   5.047  1.00 15.72           N  
ATOM    750  CA  GLN A  93      10.746  18.582   6.118  1.00 19.95           C  
ATOM    751  C   GLN A  93      12.261  18.532   6.083  1.00 21.77           C  
ATOM    752  O   GLN A  93      12.920  19.501   6.461  1.00 24.18           O  
ATOM    753  CB AGLN A  93      10.153  18.152   7.470  0.68 18.83           C  
ATOM    754  CB BGLN A  93      10.224  18.128   7.483  0.32 18.70           C  
ATOM    755  CG AGLN A  93       8.685  18.571   7.564  0.68 14.88           C  
ATOM    756  CG BGLN A  93      10.168  19.227   8.531  0.32 16.99           C  
ATOM    757  CD AGLN A  93       8.151  18.620   8.984  0.68 18.25           C  
ATOM    758  CD BGLN A  93       9.246  20.372   8.165  0.32 16.05           C  
ATOM    759  OE1AGLN A  93       7.461  19.553   9.414  0.68 20.47           O  
ATOM    760  OE1BGLN A  93       9.564  21.550   8.344  0.32 27.29           O  
ATOM    761  NE2AGLN A  93       8.454  17.585   9.746  0.68 27.13           N  
ATOM    762  NE2BGLN A  93       8.067  20.051   7.641  0.32 33.48           N  
ATOM    763  N   LYS A  94      12.863  17.448   5.601  1.00 16.81           N  
ATOM    764  CA  LYS A  94      14.329  17.371   5.549  1.00 17.98           C  
ATOM    765  C   LYS A  94      14.867  18.359   4.525  1.00 22.03           C  
ATOM    766  O   LYS A  94      15.852  19.051   4.768  1.00 19.92           O  
ATOM    767  CB  LYS A  94      14.794  15.959   5.216  1.00 21.08           C  
ATOM    768  CG  LYS A  94      16.256  15.778   4.926  1.00 16.14           C  
ATOM    769  CD  LYS A  94      17.159  16.329   6.031  1.00 21.12           C  
ATOM    770  CE  LYS A  94      18.606  15.982   5.706  1.00 27.22           C  
ATOM    771  NZ  LYS A  94      19.571  16.728   6.549  1.00 24.79           N  
ATOM    772  N   THR A  95      14.173  18.385   3.384  1.00 16.38           N  
ATOM    773  CA  THR A  95      14.513  19.350   2.348  1.00 18.59           C  
ATOM    774  C   THR A  95      14.382  20.775   2.873  1.00 16.81           C  
ATOM    775  O   THR A  95      15.229  21.634   2.659  1.00 17.28           O  
ATOM    776  CB  THR A  95      13.597  19.124   1.120  1.00 22.01           C  
ATOM    777  OG1 THR A  95      14.111  18.018   0.371  1.00 21.20           O  
ATOM    778  CG2 THR A  95      13.596  20.370   0.248  1.00 19.15           C  
ATOM    779  N   LEU A  96      13.302  21.057   3.580  1.00 16.52           N  
ATOM    780  CA  LEU A  96      13.034  22.389   4.120  1.00 22.57           C  
ATOM    781  C   LEU A  96      14.129  22.793   5.104  1.00 24.76           C  
ATOM    782  O   LEU A  96      14.597  23.935   5.070  1.00 22.01           O  
ATOM    783  CB  LEU A  96      11.670  22.447   4.813  1.00 20.06           C  
ATOM    784  CG  LEU A  96      10.473  22.544   3.847  1.00 17.08           C  
ATOM    785  CD1 LEU A  96       9.171  22.266   4.563  1.00 19.61           C  
ATOM    786  CD2 LEU A  96      10.427  23.910   3.167  1.00 22.60           C  
ATOM    787  N   SER A  97      14.501  21.831   5.946  1.00 19.88           N  
ATOM    788  CA  SER A  97      15.549  22.067   6.940  1.00 21.54           C  
ATOM    789  C   SER A  97      16.885  22.326   6.263  1.00 22.11           C  
ATOM    790  O   SER A  97      17.601  23.266   6.647  1.00 20.50           O  
ATOM    791  CB ASER A  97      15.667  20.903   7.921  0.60 22.67           C  
ATOM    792  CB BSER A  97      15.639  20.884   7.902  0.40 22.89           C  
ATOM    793  OG ASER A  97      16.758  21.049   8.820  0.60 17.01           O  
ATOM    794  OG BSER A  97      14.601  20.949   8.867  0.40 30.83           O  
ATOM    795  N   ASP A  98      17.250  21.535   5.262  1.00 19.25           N  
ATOM    796  CA  ASP A  98      18.500  21.714   4.542  1.00 16.75           C  
ATOM    797  C   ASP A  98      18.519  23.061   3.811  1.00 15.63           C  
ATOM    798  O   ASP A  98      19.511  23.780   3.832  1.00 22.83           O  
ATOM    799  CB  ASP A  98      18.746  20.599   3.524  1.00 16.97           C  
ATOM    800  CG  ASP A  98      19.101  19.249   4.108  1.00 18.17           C  
ATOM    801  OD1 ASP A  98      19.326  19.142   5.330  1.00 18.43           O  
ATOM    802  OD2 ASP A  98      19.158  18.272   3.333  1.00 22.33           O  
ATOM    803  N   LEU A  99      17.437  23.420   3.134  1.00 20.83           N  
ATOM    804  CA  LEU A  99      17.342  24.700   2.427  1.00 19.99           C  
ATOM    805  C   LEU A  99      17.143  25.898   3.361  1.00 25.92           C  
ATOM    806  O   LEU A  99      17.219  27.034   2.893  1.00 20.42           O  
ATOM    807  CB  LEU A  99      16.193  24.630   1.419  1.00 16.51           C  
ATOM    808  CG  LEU A  99      16.355  23.654   0.257  1.00 16.47           C  
ATOM    809  CD1 LEU A  99      15.077  23.450  -0.538  1.00 19.92           C  
ATOM    810  CD2 LEU A  99      17.427  24.167  -0.696  1.00 21.66           C  
ATOM    811  N   LYS A 100      16.899  25.683   4.648  1.00 19.48           N  
ATOM    812  CA  LYS A 100      16.667  26.697   5.679  1.00 21.84           C  
ATOM    813  C   LYS A 100      15.479  27.588   5.356  1.00 22.35           C  
ATOM    814  O   LYS A 100      15.475  28.793   5.604  1.00 26.90           O  
ATOM    815  CB ALYS A 100      17.919  27.561   5.867  0.55 23.20           C  
ATOM    816  CB BLYS A 100      17.945  27.516   5.905  0.46 23.41           C  
ATOM    817  CG ALYS A 100      19.142  26.741   6.254  0.55 24.23           C  
ATOM    818  CG BLYS A 100      19.009  26.692   6.628  0.46 24.11           C  
ATOM    819  CD ALYS A 100      20.350  27.118   5.410  0.55 32.45           C  
ATOM    820  CD BLYS A 100      20.326  27.436   6.738  0.46 26.33           C  
ATOM    821  CE ALYS A 100      21.565  26.283   5.798  0.55 35.68           C  
ATOM    822  CE BLYS A 100      21.047  27.166   8.050  0.46 33.74           C  
ATOM    823  NZ ALYS A 100      21.416  24.867   5.364  0.55 21.90           N  
ATOM    824  NZ BLYS A 100      21.317  25.717   8.269  0.46 23.26           N  
ATOM    825  N   LEU A 101      14.456  26.940   4.828  1.00 17.28           N  
ATOM    826  CA  LEU A 101      13.180  27.510   4.476  1.00 14.59           C  
ATOM    827  C   LEU A 101      12.025  26.995   5.320  1.00 23.21           C  
ATOM    828  O   LEU A 101      12.094  25.919   5.915  1.00 24.18           O  
ATOM    829  CB  LEU A 101      12.854  27.186   3.013  1.00 18.36           C  
ATOM    830  CG  LEU A 101      13.926  27.573   1.995  1.00 23.12           C  
ATOM    831  CD1 LEU A 101      13.500  27.100   0.615  1.00 25.17           C  
ATOM    832  CD2 LEU A 101      14.178  29.073   1.989  1.00 23.48           C  
ATOM    833  N  AASP A 102      10.931  27.765   5.361  0.51 21.88           N  
ATOM    834  N  BASP A 102      10.966  27.794   5.341  0.49 22.26           N  
ATOM    835  CA AASP A 102       9.751  27.282   6.075  0.51 19.13           C  
ATOM    836  CA BASP A 102       9.730  27.511   6.048  0.49 18.56           C  
ATOM    837  C  AASP A 102       8.621  26.944   5.104  0.51 21.71           C  
ATOM    838  C  BASP A 102       8.671  26.941   5.110  0.49 21.38           C  
ATOM    839  O  AASP A 102       7.561  26.465   5.520  0.51 24.92           O  
ATOM    840  O  BASP A 102       7.716  26.297   5.555  0.49 21.42           O  
ATOM    841  CB AASP A 102       9.315  28.261   7.148  0.51 23.28           C  
ATOM    842  CB BASP A 102       9.240  28.783   6.743  0.49 24.69           C  
ATOM    843  CG AASP A 102       8.891  29.637   6.704  0.51 24.40           C  
ATOM    844  CG BASP A 102      10.324  29.358   7.646  0.49 29.33           C  
ATOM    845  OD1AASP A 102       8.860  29.931   5.494  0.51 18.87           O  
ATOM    846  OD1BASP A 102      11.147  28.572   8.164  0.49 33.14           O  
ATOM    847  OD2AASP A 102       8.577  30.436   7.618  0.51 21.21           O  
ATOM    848  OD2BASP A 102      10.354  30.593   7.826  0.49 46.79           O  
ATOM    849  N   TYR A 103       8.838  27.164   3.812  1.00 16.96           N  
ATOM    850  CA  TYR A 103       7.966  26.592   2.791  1.00 14.38           C  
ATOM    851  C   TYR A 103       8.725  26.416   1.475  1.00 13.68           C  
ATOM    852  O   TYR A 103       9.720  27.098   1.246  1.00 16.65           O  
ATOM    853  CB  TYR A 103       6.707  27.417   2.570  1.00 14.98           C  
ATOM    854  CG  TYR A 103       6.949  28.781   1.963  1.00 18.50           C  
ATOM    855  CD1 TYR A 103       7.297  29.883   2.740  1.00 22.88           C  
ATOM    856  CD2 TYR A 103       6.824  28.948   0.589  1.00 19.78           C  
ATOM    857  CE1 TYR A 103       7.511  31.111   2.138  1.00 23.68           C  
ATOM    858  CE2 TYR A 103       7.042  30.171  -0.010  1.00 21.53           C  
ATOM    859  CZ  TYR A 103       7.379  31.252   0.768  1.00 20.39           C  
ATOM    860  OH  TYR A 103       7.598  32.463   0.160  1.00 23.80           O  
ATOM    861  N   LEU A 104       8.218  25.552   0.601  1.00 16.24           N  
ATOM    862  CA  LEU A 104       8.640  25.477  -0.792  1.00 13.12           C  
ATOM    863  C   LEU A 104       7.559  26.065  -1.701  1.00 14.95           C  
ATOM    864  O   LEU A 104       6.365  25.907  -1.438  1.00 16.09           O  
ATOM    865  CB  LEU A 104       8.860  24.041  -1.252  1.00 16.62           C  
ATOM    866  CG  LEU A 104       9.881  23.213  -0.466  1.00 19.66           C  
ATOM    867  CD1 LEU A 104       9.780  21.758  -0.892  1.00 20.20           C  
ATOM    868  CD2 LEU A 104      11.265  23.788  -0.682  1.00 30.33           C  
ATOM    869  N   ASP A 105       7.983  26.722  -2.779  1.00 17.97           N  
ATOM    870  CA  ASP A 105       6.950  27.229  -3.688  1.00 19.18           C  
ATOM    871  C   ASP A 105       6.305  26.097  -4.461  1.00 17.55           C  
ATOM    872  O   ASP A 105       5.132  26.177  -4.850  1.00 19.25           O  
ATOM    873  CB  ASP A 105       7.559  28.277  -4.633  1.00 20.41           C  
ATOM    874  CG  ASP A 105       8.009  29.468  -3.791  1.00 19.63           C  
ATOM    875  OD1 ASP A 105       7.169  30.355  -3.537  1.00 20.39           O  
ATOM    876  OD2 ASP A 105       9.181  29.466  -3.392  1.00 18.70           O  
ATOM    877  N   LEU A 106       7.100  25.048  -4.704  1.00 13.81           N  
ATOM    878  CA  LEU A 106       6.645  23.907  -5.486  1.00 16.91           C  
ATOM    879  C   LEU A 106       7.398  22.645  -5.096  1.00 19.58           C  
ATOM    880  O   LEU A 106       8.617  22.604  -4.930  1.00 17.42           O  
ATOM    881  CB  LEU A 106       6.833  24.222  -6.960  1.00 14.84           C  
ATOM    882  CG  LEU A 106       6.509  23.155  -7.999  1.00 19.60           C  
ATOM    883  CD1 LEU A 106       5.013  22.897  -8.040  1.00 17.75           C  
ATOM    884  CD2 LEU A 106       6.983  23.556  -9.384  1.00 23.19           C  
ATOM    885  N   TYR A 107       6.646  21.556  -4.927  1.00 16.17           N  
ATOM    886  CA  TYR A 107       7.249  20.290  -4.533  1.00 13.48           C  
ATOM    887  C   TYR A 107       6.709  19.217  -5.479  1.00 19.08           C  
ATOM    888  O   TYR A 107       5.510  19.073  -5.680  1.00 17.96           O  
ATOM    889  CB  TYR A 107       6.955  19.938  -3.088  1.00 19.06           C  
ATOM    890  CG  TYR A 107       7.787  18.875  -2.420  1.00 18.78           C  
ATOM    891  CD1 TYR A 107       9.177  18.901  -2.423  1.00 16.68           C  
ATOM    892  CD2 TYR A 107       7.172  17.820  -1.754  1.00 16.71           C  
ATOM    893  CE1 TYR A 107       9.946  17.939  -1.819  1.00 18.63           C  
ATOM    894  CE2 TYR A 107       7.921  16.849  -1.131  1.00 18.82           C  
ATOM    895  CZ  TYR A 107       9.297  16.905  -1.161  1.00 14.13           C  
ATOM    896  OH  TYR A 107      10.041  15.940  -0.537  1.00 18.25           O  
ATOM    897  N   LEU A 108       7.646  18.490  -6.070  1.00 15.05           N  
ATOM    898  CA  LEU A 108       7.324  17.555  -7.125  1.00 15.40           C  
ATOM    899  C   LEU A 108       7.557  16.115  -6.718  1.00 13.80           C  
ATOM    900  O   LEU A 108       8.536  15.802  -6.037  1.00 18.29           O  
ATOM    901  CB  LEU A 108       8.242  17.813  -8.315  1.00 12.48           C  
ATOM    902  CG  LEU A 108       8.206  19.208  -8.898  1.00 13.41           C  
ATOM    903  CD1 LEU A 108       9.289  19.319  -9.954  1.00 18.80           C  
ATOM    904  CD2 LEU A 108       6.828  19.528  -9.457  1.00 18.31           C  
ATOM    905  N   ILE A 109       6.697  15.212  -7.192  1.00 13.08           N  
ATOM    906  CA  ILE A 109       7.126  13.809  -7.108  1.00  9.33           C  
ATOM    907  C   ILE A 109       8.205  13.606  -8.153  1.00 15.95           C  
ATOM    908  O   ILE A 109       7.894  13.773  -9.344  1.00 17.68           O  
ATOM    909  CB  ILE A 109       5.971  12.822  -7.318  1.00 13.59           C  
ATOM    910  CG1 ILE A 109       4.828  12.997  -6.324  1.00 13.28           C  
ATOM    911  CG2 ILE A 109       6.476  11.388  -7.303  1.00 23.82           C  
ATOM    912  CD1 ILE A 109       3.635  12.114  -6.608  1.00 16.53           C  
ATOM    913  N   HIS A 110       9.442  13.294  -7.759  1.00 18.02           N  
ATOM    914  CA  HIS A 110      10.551  13.381  -8.717  1.00 16.11           C  
ATOM    915  C   HIS A 110      10.445  12.459  -9.926  1.00 11.37           C  
ATOM    916  O   HIS A 110      10.745  12.807 -11.078  1.00 16.21           O  
ATOM    917  CB  HIS A 110      11.850  13.075  -7.941  1.00 17.37           C  
ATOM    918  CG  HIS A 110      13.083  13.636  -8.558  1.00 14.24           C  
ATOM    919  ND1 HIS A 110      14.148  14.086  -7.794  1.00 16.46           N  
ATOM    920  CD2 HIS A 110      13.452  13.818  -9.845  1.00 13.51           C  
ATOM    921  CE1 HIS A 110      15.105  14.527  -8.585  1.00 18.61           C  
ATOM    922  NE2 HIS A 110      14.708  14.376  -9.834  1.00 16.80           N  
ATOM    923  N   TRP A 111       9.985  11.244  -9.676  1.00 18.27           N  
ATOM    924  CA  TRP A 111       9.728  10.193 -10.638  1.00 17.65           C  
ATOM    925  C   TRP A 111       8.483   9.430 -10.209  1.00 21.83           C  
ATOM    926  O   TRP A 111       8.255   9.392  -8.999  1.00 15.96           O  
ATOM    927  CB  TRP A 111      10.889   9.200 -10.725  1.00 17.11           C  
ATOM    928  CG  TRP A 111      12.136   9.792 -11.313  1.00 15.21           C  
ATOM    929  CD1 TRP A 111      13.115  10.481 -10.685  1.00 15.45           C  
ATOM    930  CD2 TRP A 111      12.514   9.723 -12.699  1.00 17.54           C  
ATOM    931  NE1 TRP A 111      14.090  10.854 -11.586  1.00 20.14           N  
ATOM    932  CE2 TRP A 111      13.742  10.398 -12.832  1.00 19.27           C  
ATOM    933  CE3 TRP A 111      11.930   9.163 -13.820  1.00 17.82           C  
ATOM    934  CZ2 TRP A 111      14.378  10.509 -14.063  1.00 19.93           C  
ATOM    935  CZ3 TRP A 111      12.560   9.271 -15.041  1.00 22.07           C  
ATOM    936  CH2 TRP A 111      13.780   9.941 -15.161  1.00 15.47           C  
ATOM    937  N   PRO A 112       7.740   8.873 -11.157  1.00 17.53           N  
ATOM    938  CA  PRO A 112       6.541   8.122 -10.760  1.00 15.12           C  
ATOM    939  C   PRO A 112       6.863   6.812 -10.056  1.00 19.60           C  
ATOM    940  O   PRO A 112       6.030   6.223  -9.371  1.00 18.80           O  
ATOM    941  CB  PRO A 112       5.839   7.902 -12.093  1.00 17.23           C  
ATOM    942  CG  PRO A 112       6.826   8.124 -13.171  1.00 23.04           C  
ATOM    943  CD  PRO A 112       7.943   8.948 -12.608  1.00 15.37           C  
ATOM    944  N   THR A 113       8.088   6.340 -10.215  1.00 18.30           N  
ATOM    945  CA  THR A 113       8.538   5.082  -9.652  1.00 15.69           C  
ATOM    946  C   THR A 113       8.986   5.190  -8.197  1.00 19.83           C  
ATOM    947  O   THR A 113       9.916   5.943  -7.907  1.00 19.87           O  
ATOM    948  CB  THR A 113       9.746   4.552 -10.452  1.00 15.29           C  
ATOM    949  OG1 THR A 113      10.757   5.561 -10.526  1.00 16.33           O  
ATOM    950  CG2 THR A 113       9.371   4.222 -11.885  1.00 24.46           C  
ATOM    951  N   GLY A 114       8.353   4.414  -7.336  1.00 19.82           N  
ATOM    952  CA  GLY A 114       8.788   4.219  -5.966  1.00 20.52           C  
ATOM    953  C   GLY A 114       9.858   3.144  -5.843  1.00 22.15           C  
ATOM    954  O   GLY A 114       9.722   2.079  -6.451  1.00 18.34           O  
ATOM    955  N   PHE A 115      10.928   3.382  -5.089  1.00 17.91           N  
ATOM    956  CA  PHE A 115      12.011   2.466  -4.816  1.00 18.55           C  
ATOM    957  C   PHE A 115      11.974   2.048  -3.330  1.00 21.69           C  
ATOM    958  O   PHE A 115      11.540   2.826  -2.477  1.00 16.21           O  
ATOM    959  CB  PHE A 115      13.379   3.064  -5.096  1.00 19.69           C  
ATOM    960  CG  PHE A 115      13.731   3.578  -6.469  1.00 17.66           C  
ATOM    961  CD1 PHE A 115      12.947   3.381  -7.578  1.00 13.45           C  
ATOM    962  CD2 PHE A 115      14.904   4.299  -6.641  1.00 19.75           C  
ATOM    963  CE1 PHE A 115      13.306   3.871  -8.817  1.00 18.38           C  
ATOM    964  CE2 PHE A 115      15.280   4.774  -7.888  1.00 24.82           C  
ATOM    965  CZ  PHE A 115      14.486   4.567  -8.999  1.00 20.75           C  
ATOM    966  N   LYS A 116      12.418   0.832  -3.070  1.00 17.21           N  
ATOM    967  CA  LYS A 116      12.510   0.291  -1.723  1.00 17.81           C  
ATOM    968  C   LYS A 116      13.073   1.305  -0.738  1.00 21.46           C  
ATOM    969  O   LYS A 116      14.129   1.903  -0.929  1.00 22.72           O  
ATOM    970  CB  LYS A 116      13.402  -0.963  -1.718  1.00 21.21           C  
ATOM    971  CG  LYS A 116      13.763  -1.413  -0.322  1.00 19.98           C  
ATOM    972  CD  LYS A 116      14.906  -2.411  -0.348  1.00 32.72           C  
ATOM    973  CE  LYS A 116      16.219  -1.793   0.088  1.00 39.26           C  
ATOM    974  NZ  LYS A 116      16.173  -1.386   1.522  1.00 33.99           N  
ATOM    975  N   PRO A 117      12.346   1.577   0.339  1.00 18.79           N  
ATOM    976  CA  PRO A 117      12.841   2.599   1.282  1.00 19.91           C  
ATOM    977  C   PRO A 117      14.083   2.100   2.012  1.00 25.13           C  
ATOM    978  O   PRO A 117      14.302   0.912   2.246  1.00 28.77           O  
ATOM    979  CB  PRO A 117      11.670   2.791   2.225  1.00 30.64           C  
ATOM    980  CG  PRO A 117      10.705   1.695   1.984  1.00 36.18           C  
ATOM    981  CD  PRO A 117      11.090   0.965   0.738  1.00 21.05           C  
ATOM    982  N   GLY A 118      14.937   3.043   2.365  1.00 21.87           N  
ATOM    983  CA  GLY A 118      16.233   2.780   2.942  1.00 20.76           C  
ATOM    984  C   GLY A 118      17.182   3.937   2.687  1.00 27.07           C  
ATOM    985  O   GLY A 118      16.884   4.939   2.050  1.00 25.16           O  
ATOM    986  N   LYS A 119      18.385   3.798   3.206  1.00 24.32           N  
ATOM    987  CA  LYS A 119      19.401   4.833   3.122  1.00 24.57           C  
ATOM    988  C   LYS A 119      19.862   5.057   1.687  1.00 23.34           C  
ATOM    989  O   LYS A 119      20.119   6.164   1.236  1.00 27.47           O  
ATOM    990  CB ALYS A 119      20.594   4.460   4.009  0.17 29.42           C  
ATOM    991  CB BLYS A 119      20.544   4.383   4.049  0.83 29.22           C  
ATOM    992  CG ALYS A 119      20.666   5.204   5.329  0.17 30.98           C  
ATOM    993  CG BLYS A 119      20.016   3.914   5.404  0.83 32.75           C  
ATOM    994  CD ALYS A 119      19.564   4.812   6.297  0.17 30.92           C  
ATOM    995  CD BLYS A 119      19.803   2.408   5.451  0.83 42.91           C  
ATOM    996  CE ALYS A 119      19.646   3.358   6.730  0.17 30.71           C  
ATOM    997  CE BLYS A 119      18.338   2.047   5.719  0.83 34.24           C  
ATOM    998  NZ ALYS A 119      20.819   3.077   7.611  0.17 15.77           N  
ATOM    999  NZ BLYS A 119      17.949   0.871   4.883  0.83 46.50           N  
ATOM   1000  N   GLU A 120      19.975   3.974   0.924  1.00 24.21           N  
ATOM   1001  CA  GLU A 120      20.471   3.983  -0.438  1.00 28.20           C  
ATOM   1002  C   GLU A 120      19.462   4.625  -1.383  1.00 20.50           C  
ATOM   1003  O   GLU A 120      18.294   4.276  -1.248  1.00 21.87           O  
ATOM   1004  CB  GLU A 120      20.753   2.534  -0.839  1.00 34.46           C  
ATOM   1005  CG  GLU A 120      21.826   1.858   0.003  1.00 46.46           C  
ATOM   1006  CD  GLU A 120      21.410   1.384   1.376  1.00 55.82           C  
ATOM   1007  OE1 GLU A 120      20.283   1.672   1.838  1.00 59.40           O  
ATOM   1008  OE2 GLU A 120      22.229   0.703   2.039  1.00 65.10           O  
ATOM   1009  N   PHE A 121      19.901   5.487  -2.284  1.00 25.40           N  
ATOM   1010  CA  PHE A 121      18.988   6.258  -3.131  1.00 22.37           C  
ATOM   1011  C   PHE A 121      18.502   5.460  -4.327  1.00 18.22           C  
ATOM   1012  O   PHE A 121      17.433   5.677  -4.900  1.00 18.97           O  
ATOM   1013  CB  PHE A 121      19.650   7.558  -3.600  1.00 18.57           C  
ATOM   1014  CG  PHE A 121      19.692   8.692  -2.586  1.00 23.39           C  
ATOM   1015  CD1 PHE A 121      18.713   8.904  -1.631  1.00 33.73           C  
ATOM   1016  CD2 PHE A 121      20.761   9.574  -2.593  1.00 29.58           C  
ATOM   1017  CE1 PHE A 121      18.756   9.933  -0.714  1.00 36.42           C  
ATOM   1018  CE2 PHE A 121      20.812  10.620  -1.688  1.00 29.60           C  
ATOM   1019  CZ  PHE A 121      19.821  10.816  -0.749  1.00 29.38           C  
ATOM   1020  N   PHE A 122      19.333   4.516  -4.729  1.00 22.86           N  
ATOM   1021  CA  PHE A 122      18.992   3.726  -5.913  1.00 24.41           C  
ATOM   1022  C   PHE A 122      19.339   2.270  -5.655  1.00 28.40           C  
ATOM   1023  O   PHE A 122      20.369   1.766  -6.129  1.00 25.79           O  
ATOM   1024  CB  PHE A 122      19.740   4.317  -7.091  1.00 25.11           C  
ATOM   1025  CG  PHE A 122      19.003   4.495  -8.395  1.00 20.48           C  
ATOM   1026  CD1 PHE A 122      18.451   3.404  -9.038  1.00 29.99           C  
ATOM   1027  CD2 PHE A 122      18.894   5.755  -8.977  1.00 27.39           C  
ATOM   1028  CE1 PHE A 122      17.798   3.534 -10.249  1.00 30.77           C  
ATOM   1029  CE2 PHE A 122      18.220   5.893 -10.176  1.00 27.28           C  
ATOM   1030  CZ  PHE A 122      17.665   4.795 -10.802  1.00 28.17           C  
ATOM   1031  N   PRO A 123      18.516   1.584  -4.864  1.00 22.14           N  
ATOM   1032  CA  PRO A 123      18.835   0.169  -4.579  1.00 23.69           C  
ATOM   1033  C   PRO A 123      18.641  -0.704  -5.815  1.00 23.38           C  
ATOM   1034  O   PRO A 123      17.600  -0.661  -6.469  1.00 23.42           O  
ATOM   1035  CB  PRO A 123      17.841  -0.189  -3.472  1.00 24.87           C  
ATOM   1036  CG  PRO A 123      16.713   0.775  -3.630  1.00 19.47           C  
ATOM   1037  CD  PRO A 123      17.292   2.038  -4.201  1.00 17.28           C  
ATOM   1038  N   LEU A 124      19.636  -1.499  -6.204  1.00 24.72           N  
ATOM   1039  CA  LEU A 124      19.571  -2.336  -7.391  1.00 25.37           C  
ATOM   1040  C   LEU A 124      19.688  -3.810  -7.019  1.00 31.58           C  
ATOM   1041  O   LEU A 124      20.320  -4.119  -6.007  1.00 32.19           O  
ATOM   1042  CB  LEU A 124      20.698  -2.000  -8.363  1.00 30.52           C  
ATOM   1043  CG  LEU A 124      20.678  -0.610  -9.006  1.00 31.28           C  
ATOM   1044  CD1 LEU A 124      21.827  -0.529 -10.001  1.00 42.47           C  
ATOM   1045  CD2 LEU A 124      19.342  -0.307  -9.667  1.00 27.96           C  
ATOM   1046  N   ASP A 125      19.097  -4.707  -7.797  1.00 29.48           N  
ATOM   1047  CA  ASP A 125      19.244  -6.133  -7.474  1.00 37.27           C  
ATOM   1048  C   ASP A 125      20.253  -6.826  -8.389  1.00 40.20           C  
ATOM   1049  O   ASP A 125      20.873  -6.212  -9.263  1.00 30.07           O  
ATOM   1050  CB  ASP A 125      17.889  -6.819  -7.509  1.00 38.52           C  
ATOM   1051  CG  ASP A 125      17.268  -7.053  -8.861  1.00 34.30           C  
ATOM   1052  OD1 ASP A 125      17.924  -6.960  -9.910  1.00 27.78           O  
ATOM   1053  OD2 ASP A 125      16.050  -7.359  -8.908  1.00 27.01           O  
ATOM   1054  N   GLU A 126      20.442  -8.135  -8.233  1.00 39.46           N  
ATOM   1055  CA  GLU A 126      21.472  -8.864  -8.968  1.00 39.14           C  
ATOM   1056  C   GLU A 126      21.248  -8.909 -10.477  1.00 32.59           C  
ATOM   1057  O   GLU A 126      22.140  -9.388 -11.185  1.00 45.62           O  
ATOM   1058  CB  GLU A 126      21.551 -10.310  -8.458  1.00 47.81           C  
ATOM   1059  CG  GLU A 126      22.621 -10.558  -7.408  1.00 50.78           C  
ATOM   1060  CD  GLU A 126      22.578 -11.993  -6.910  1.00 57.66           C  
ATOM   1061  OE1 GLU A 126      22.092 -12.873  -7.656  1.00 71.24           O  
ATOM   1062  OE2 GLU A 126      23.018 -12.250  -5.771  1.00 67.29           O  
ATOM   1063  N   SER A 127      20.104  -8.459 -10.966  1.00 27.43           N  
ATOM   1064  CA  SER A 127      19.804  -8.435 -12.395  1.00 21.49           C  
ATOM   1065  C   SER A 127      20.065  -7.051 -12.987  1.00 28.68           C  
ATOM   1066  O   SER A 127      19.889  -6.806 -14.183  1.00 24.74           O  
ATOM   1067  CB  SER A 127      18.349  -8.828 -12.647  1.00 21.53           C  
ATOM   1068  OG  SER A 127      17.497  -7.743 -12.278  1.00 27.92           O  
ATOM   1069  N   GLY A 128      20.484  -6.123 -12.134  1.00 32.64           N  
ATOM   1070  CA  GLY A 128      20.734  -4.753 -12.544  1.00 27.57           C  
ATOM   1071  C   GLY A 128      19.468  -3.920 -12.624  1.00 30.54           C  
ATOM   1072  O   GLY A 128      19.409  -2.847 -13.226  1.00 34.96           O  
ATOM   1073  N   ASN A 129      18.406  -4.406 -11.992  1.00 28.76           N  
ATOM   1074  CA  ASN A 129      17.143  -3.707 -11.950  1.00 24.00           C  
ATOM   1075  C   ASN A 129      16.893  -3.114 -10.571  1.00 29.49           C  
ATOM   1076  O   ASN A 129      17.381  -3.578  -9.549  1.00 27.46           O  
ATOM   1077  CB  ASN A 129      15.994  -4.653 -12.345  1.00 25.02           C  
ATOM   1078  CG  ASN A 129      15.930  -4.795 -13.862  1.00 28.42           C  
ATOM   1079  OD1 ASN A 129      15.453  -3.881 -14.545  1.00 27.36           O  
ATOM   1080  ND2 ASN A 129      16.425  -5.922 -14.364  1.00 26.55           N  
ATOM   1081  N   VAL A 130      16.096  -2.048 -10.570  1.00 28.64           N  
ATOM   1082  CA  VAL A 130      15.835  -1.347  -9.315  1.00 24.47           C  
ATOM   1083  C   VAL A 130      15.010  -2.206  -8.395  1.00 17.97           C  
ATOM   1084  O   VAL A 130      14.151  -2.963  -8.869  1.00 26.26           O  
ATOM   1085  CB  VAL A 130      15.118  -0.007  -9.591  1.00 24.20           C  
ATOM   1086  CG1 VAL A 130      13.659  -0.194  -9.984  1.00 23.27           C  
ATOM   1087  CG2 VAL A 130      15.218   0.881  -8.358  1.00 25.64           C  
ATOM   1088  N   VAL A 131      15.213  -2.133  -7.086  1.00 18.69           N  
ATOM   1089  CA  VAL A 131      14.303  -2.765  -6.136  1.00 17.88           C  
ATOM   1090  C   VAL A 131      13.169  -1.778  -5.849  1.00 18.86           C  
ATOM   1091  O   VAL A 131      13.358  -0.748  -5.186  1.00 17.48           O  
ATOM   1092  CB  VAL A 131      14.971  -3.145  -4.810  1.00 20.36           C  
ATOM   1093  CG1 VAL A 131      13.961  -3.781  -3.861  1.00 22.93           C  
ATOM   1094  CG2 VAL A 131      16.162  -4.074  -5.037  1.00 23.31           C  
ATOM   1095  N   PRO A 132      11.994  -2.076  -6.372  1.00 18.19           N  
ATOM   1096  CA  PRO A 132      10.868  -1.151  -6.237  1.00 16.61           C  
ATOM   1097  C   PRO A 132      10.267  -1.174  -4.839  1.00 16.54           C  
ATOM   1098  O   PRO A 132      10.609  -1.997  -4.004  1.00 19.90           O  
ATOM   1099  CB  PRO A 132       9.868  -1.682  -7.269  1.00 24.76           C  
ATOM   1100  CG  PRO A 132      10.196  -3.121  -7.467  1.00 25.79           C  
ATOM   1101  CD  PRO A 132      11.649  -3.294  -7.142  1.00 22.11           C  
ATOM   1102  N   SER A 133       9.362  -0.227  -4.583  1.00 17.76           N  
ATOM   1103  CA  SER A 133       8.546  -0.269  -3.372  1.00 16.66           C  
ATOM   1104  C   SER A 133       7.089  -0.546  -3.746  1.00 20.40           C  
ATOM   1105  O   SER A 133       6.708  -0.308  -4.888  1.00 19.95           O  
ATOM   1106  CB  SER A 133       8.647   1.022  -2.589  1.00 19.77           C  
ATOM   1107  OG  SER A 133       8.202   2.109  -3.370  1.00 19.57           O  
ATOM   1108  N   ASP A 134       6.347  -1.032  -2.768  1.00 23.25           N  
ATOM   1109  CA  ASP A 134       4.924  -1.220  -2.797  1.00 21.23           C  
ATOM   1110  C   ASP A 134       4.207   0.117  -2.590  1.00 20.90           C  
ATOM   1111  O   ASP A 134       3.517   0.331  -1.590  1.00 26.00           O  
ATOM   1112  CB  ASP A 134       4.483  -2.203  -1.702  1.00 23.89           C  
ATOM   1113  CG  ASP A 134       3.019  -2.575  -1.832  1.00 41.77           C  
ATOM   1114  OD1 ASP A 134       2.398  -2.199  -2.849  1.00 31.45           O  
ATOM   1115  OD2 ASP A 134       2.489  -3.239  -0.918  1.00 52.87           O  
ATOM   1116  N   THR A 135       4.380   1.036  -3.527  1.00 19.87           N  
ATOM   1117  CA  THR A 135       3.687   2.302  -3.551  1.00 21.29           C  
ATOM   1118  C   THR A 135       3.060   2.578  -4.914  1.00 17.98           C  
ATOM   1119  O   THR A 135       3.441   2.005  -5.936  1.00 21.62           O  
ATOM   1120  CB  THR A 135       4.627   3.487  -3.249  1.00 23.81           C  
ATOM   1121  OG1 THR A 135       5.707   3.446  -4.194  1.00 23.30           O  
ATOM   1122  CG2 THR A 135       5.196   3.375  -1.848  1.00 22.51           C  
ATOM   1123  N   ASN A 136       2.103   3.490  -4.893  1.00 18.46           N  
ATOM   1124  CA  ASN A 136       1.406   3.818  -6.127  1.00 18.76           C  
ATOM   1125  C   ASN A 136       1.233   5.322  -6.234  1.00 20.41           C  
ATOM   1126  O   ASN A 136       1.366   6.054  -5.252  1.00 20.59           O  
ATOM   1127  CB  ASN A 136       0.094   3.030  -6.156  1.00 24.70           C  
ATOM   1128  CG  ASN A 136      -0.793   3.355  -4.968  1.00 21.74           C  
ATOM   1129  OD1 ASN A 136      -0.684   2.801  -3.871  1.00 35.03           O  
ATOM   1130  ND2 ASN A 136      -1.673   4.307  -5.204  1.00 26.98           N  
ATOM   1131  N   ILE A 137       0.948   5.791  -7.447  1.00 21.39           N  
ATOM   1132  CA  ILE A 137       0.943   7.220  -7.726  1.00 20.81           C  
ATOM   1133  C   ILE A 137      -0.138   7.939  -6.948  1.00 21.16           C  
ATOM   1134  O   ILE A 137       0.104   9.030  -6.415  1.00 19.35           O  
ATOM   1135  CB  ILE A 137       0.762   7.462  -9.240  1.00 23.39           C  
ATOM   1136  CG1 ILE A 137       2.023   7.065 -10.029  1.00 25.22           C  
ATOM   1137  CG2 ILE A 137       0.351   8.880  -9.554  1.00 35.98           C  
ATOM   1138  CD1 ILE A 137       1.739   6.863 -11.507  1.00 34.09           C  
ATOM   1139  N   LEU A 138      -1.325   7.326  -6.916  1.00 21.74           N  
ATOM   1140  CA  LEU A 138      -2.436   8.060  -6.297  1.00 24.84           C  
ATOM   1141  C   LEU A 138      -2.200   8.274  -4.807  1.00 21.55           C  
ATOM   1142  O   LEU A 138      -2.454   9.370  -4.296  1.00 21.53           O  
ATOM   1143  CB  LEU A 138      -3.768   7.357  -6.547  1.00 25.60           C  
ATOM   1144  CG  LEU A 138      -3.981   7.025  -8.038  1.00 30.50           C  
ATOM   1145  CD1 LEU A 138      -5.364   6.454  -8.261  1.00 25.46           C  
ATOM   1146  CD2 LEU A 138      -3.729   8.255  -8.896  1.00 40.58           C  
ATOM   1147  N   ASP A 139      -1.715   7.241  -4.147  1.00 19.48           N  
ATOM   1148  CA  ASP A 139      -1.490   7.256  -2.697  1.00 22.89           C  
ATOM   1149  C   ASP A 139      -0.360   8.246  -2.434  1.00 22.00           C  
ATOM   1150  O   ASP A 139      -0.433   9.074  -1.538  1.00 20.00           O  
ATOM   1151  CB  ASP A 139      -1.185   5.860  -2.170  1.00 21.46           C  
ATOM   1152  CG  ASP A 139      -2.385   4.956  -1.969  1.00 23.26           C  
ATOM   1153  OD1 ASP A 139      -3.526   5.435  -1.954  1.00 22.42           O  
ATOM   1154  OD2 ASP A 139      -2.215   3.727  -1.805  1.00 34.69           O  
ATOM   1155  N   THR A 140       0.693   8.172  -3.265  1.00 19.98           N  
ATOM   1156  CA  THR A 140       1.754   9.186  -3.117  1.00 18.77           C  
ATOM   1157  C   THR A 140       1.175  10.580  -3.332  1.00 18.90           C  
ATOM   1158  O   THR A 140       1.504  11.455  -2.525  1.00 19.53           O  
ATOM   1159  CB  THR A 140       2.938   8.866  -4.032  1.00 22.67           C  
ATOM   1160  OG1 THR A 140       3.392   7.537  -3.690  1.00 18.82           O  
ATOM   1161  CG2 THR A 140       4.098   9.817  -3.780  1.00 21.06           C  
ATOM   1162  N   TRP A 141       0.319  10.789  -4.337  1.00 22.08           N  
ATOM   1163  CA  TRP A 141      -0.281  12.094  -4.567  1.00 17.35           C  
ATOM   1164  C   TRP A 141      -1.058  12.580  -3.351  1.00 16.40           C  
ATOM   1165  O   TRP A 141      -0.963  13.728  -2.925  1.00 17.92           O  
ATOM   1166  CB  TRP A 141      -1.219  12.105  -5.788  1.00 15.45           C  
ATOM   1167  CG  TRP A 141      -1.632  13.522  -6.098  1.00 19.48           C  
ATOM   1168  CD1 TRP A 141      -2.879  14.069  -5.963  1.00 20.63           C  
ATOM   1169  CD2 TRP A 141      -0.790  14.566  -6.590  1.00 26.29           C  
ATOM   1170  NE1 TRP A 141      -2.868  15.383  -6.337  1.00 17.90           N  
ATOM   1171  CE2 TRP A 141      -1.594  15.715  -6.730  1.00 19.66           C  
ATOM   1172  CE3 TRP A 141       0.572  14.623  -6.922  1.00 23.59           C  
ATOM   1173  CZ2 TRP A 141      -1.100  16.933  -7.192  1.00 15.99           C  
ATOM   1174  CZ3 TRP A 141       1.042  15.839  -7.380  1.00 16.01           C  
ATOM   1175  CH2 TRP A 141       0.236  16.956  -7.510  1.00 17.01           C  
ATOM   1176  N   ALA A 142      -1.865  11.709  -2.746  1.00 16.86           N  
ATOM   1177  CA  ALA A 142      -2.620  12.154  -1.573  1.00 18.63           C  
ATOM   1178  C   ALA A 142      -1.686  12.612  -0.462  1.00 20.04           C  
ATOM   1179  O   ALA A 142      -1.952  13.578   0.256  1.00 20.28           O  
ATOM   1180  CB  ALA A 142      -3.517  11.059  -1.043  1.00 25.09           C  
ATOM   1181  N   ALA A 143      -0.570  11.894  -0.328  1.00 23.16           N  
ATOM   1182  CA  ALA A 143       0.453  12.345   0.614  1.00 21.77           C  
ATOM   1183  C   ALA A 143       0.972  13.726   0.244  1.00 22.91           C  
ATOM   1184  O   ALA A 143       1.245  14.590   1.091  1.00 17.01           O  
ATOM   1185  CB  ALA A 143       1.571  11.312   0.677  1.00 22.89           C  
ATOM   1186  N   MET A 144       1.133  13.991  -1.059  1.00 17.00           N  
ATOM   1187  CA  MET A 144       1.645  15.315  -1.428  1.00 16.70           C  
ATOM   1188  C   MET A 144       0.612  16.390  -1.100  1.00 17.29           C  
ATOM   1189  O   MET A 144       0.998  17.459  -0.636  1.00 14.77           O  
ATOM   1190  CB  MET A 144       2.075  15.384  -2.890  1.00 18.15           C  
ATOM   1191  CG  MET A 144       3.179  14.421  -3.262  1.00 23.01           C  
ATOM   1192  SD  MET A 144       4.848  14.996  -2.841  1.00 19.06           S  
ATOM   1193  CE  MET A 144       5.017  16.282  -4.101  1.00 22.98           C  
ATOM   1194  N   GLU A 145      -0.670  16.115  -1.329  1.00 20.11           N  
ATOM   1195  CA  GLU A 145      -1.753  17.033  -0.976  1.00 20.73           C  
ATOM   1196  C   GLU A 145      -1.697  17.471   0.480  1.00 18.75           C  
ATOM   1197  O   GLU A 145      -1.887  18.657   0.806  1.00 20.80           O  
ATOM   1198  CB  GLU A 145      -3.113  16.375  -1.287  1.00 20.08           C  
ATOM   1199  CG  GLU A 145      -3.309  16.202  -2.788  1.00 20.36           C  
ATOM   1200  CD  GLU A 145      -4.581  15.466  -3.154  1.00 21.55           C  
ATOM   1201  OE1 GLU A 145      -4.996  14.568  -2.382  1.00 21.76           O  
ATOM   1202  OE2 GLU A 145      -5.163  15.791  -4.210  1.00 20.00           O  
ATOM   1203  N   GLU A 146      -1.436  16.549   1.404  1.00 17.36           N  
ATOM   1204  CA  GLU A 146      -1.390  16.983   2.799  1.00 21.19           C  
ATOM   1205  C   GLU A 146      -0.320  18.036   3.058  1.00 27.58           C  
ATOM   1206  O   GLU A 146      -0.487  18.866   3.959  1.00 22.93           O  
ATOM   1207  CB  GLU A 146      -1.153  15.781   3.716  1.00 22.22           C  
ATOM   1208  CG  GLU A 146      -2.163  14.650   3.496  1.00 30.33           C  
ATOM   1209  CD  GLU A 146      -3.167  14.620   4.639  1.00 50.14           C  
ATOM   1210  OE1 GLU A 146      -2.848  14.016   5.688  1.00 61.10           O  
ATOM   1211  OE2 GLU A 146      -4.257  15.210   4.471  1.00 48.22           O  
ATOM   1212  N   LEU A 147       0.769  18.000   2.303  1.00 22.31           N  
ATOM   1213  CA  LEU A 147       1.856  18.964   2.459  1.00 15.82           C  
ATOM   1214  C   LEU A 147       1.337  20.372   2.205  1.00 20.13           C  
ATOM   1215  O   LEU A 147       1.746  21.320   2.862  1.00 17.32           O  
ATOM   1216  CB  LEU A 147       3.000  18.661   1.513  1.00 14.79           C  
ATOM   1217  CG  LEU A 147       3.694  17.300   1.701  1.00 17.88           C  
ATOM   1218  CD1 LEU A 147       4.786  17.120   0.647  1.00 17.34           C  
ATOM   1219  CD2 LEU A 147       4.269  17.118   3.089  1.00 21.31           C  
ATOM   1220  N   VAL A 148       0.435  20.443   1.227  1.00 21.66           N  
ATOM   1221  CA  VAL A 148      -0.221  21.691   0.888  1.00 18.82           C  
ATOM   1222  C   VAL A 148      -1.123  22.110   2.055  1.00 21.14           C  
ATOM   1223  O   VAL A 148      -1.022  23.241   2.539  1.00 23.06           O  
ATOM   1224  CB  VAL A 148      -1.100  21.585  -0.372  1.00 20.94           C  
ATOM   1225  CG1 VAL A 148      -1.723  22.948  -0.626  1.00 20.38           C  
ATOM   1226  CG2 VAL A 148      -0.298  21.110  -1.572  1.00 17.32           C  
ATOM   1227  N   ASP A 149      -1.970  21.156   2.442  1.00 22.50           N  
ATOM   1228  CA  ASP A 149      -2.944  21.431   3.509  1.00 22.40           C  
ATOM   1229  C   ASP A 149      -2.293  21.754   4.848  1.00 22.94           C  
ATOM   1230  O   ASP A 149      -2.973  22.306   5.722  1.00 23.99           O  
ATOM   1231  CB  ASP A 149      -3.937  20.264   3.619  1.00 16.63           C  
ATOM   1232  CG  ASP A 149      -4.899  20.352   2.430  1.00 20.77           C  
ATOM   1233  OD1 ASP A 149      -5.026  21.451   1.837  1.00 35.33           O  
ATOM   1234  OD2 ASP A 149      -5.511  19.344   2.055  1.00 38.40           O  
ATOM   1235  N   GLU A 150      -1.012  21.468   5.041  1.00 22.98           N  
ATOM   1236  CA  GLU A 150      -0.310  21.787   6.277  1.00 24.01           C  
ATOM   1237  C   GLU A 150       0.574  23.024   6.138  1.00 21.05           C  
ATOM   1238  O   GLU A 150       1.254  23.423   7.083  1.00 22.53           O  
ATOM   1239  CB  GLU A 150       0.563  20.605   6.720  1.00 27.79           C  
ATOM   1240  CG  GLU A 150      -0.152  19.281   6.900  1.00 34.71           C  
ATOM   1241  CD  GLU A 150       0.819  18.109   6.947  1.00 45.88           C  
ATOM   1242  OE1 GLU A 150       1.672  17.968   6.041  1.00 37.92           O  
ATOM   1243  OE2 GLU A 150       0.723  17.316   7.907  1.00 43.62           O  
ATOM   1244  N   GLY A 151       0.602  23.629   4.953  1.00 19.15           N  
ATOM   1245  CA  GLY A 151       1.350  24.846   4.726  1.00 20.88           C  
ATOM   1246  C   GLY A 151       2.824  24.669   4.432  1.00 20.07           C  
ATOM   1247  O   GLY A 151       3.519  25.674   4.314  1.00 18.54           O  
ATOM   1248  N   LEU A 152       3.291  23.418   4.307  1.00 21.56           N  
ATOM   1249  CA  LEU A 152       4.717  23.215   4.030  1.00 17.00           C  
ATOM   1250  C   LEU A 152       5.111  23.569   2.595  1.00 18.29           C  
ATOM   1251  O   LEU A 152       6.270  23.915   2.355  1.00 15.99           O  
ATOM   1252  CB  LEU A 152       5.122  21.768   4.270  1.00 20.24           C  
ATOM   1253  CG  LEU A 152       4.891  21.222   5.685  1.00 26.62           C  
ATOM   1254  CD1 LEU A 152       5.548  19.866   5.801  1.00 34.91           C  
ATOM   1255  CD2 LEU A 152       5.384  22.222   6.717  1.00 54.52           C  
ATOM   1256  N   VAL A 153       4.204  23.448   1.628  1.00 17.97           N  
ATOM   1257  CA  VAL A 153       4.481  23.808   0.237  1.00 18.13           C  
ATOM   1258  C   VAL A 153       3.271  24.533  -0.363  1.00 19.02           C  
ATOM   1259  O   VAL A 153       2.129  24.255   0.014  1.00 19.29           O  
ATOM   1260  CB  VAL A 153       4.811  22.591  -0.637  1.00 17.34           C  
ATOM   1261  CG1 VAL A 153       5.793  21.626   0.029  1.00 21.19           C  
ATOM   1262  CG2 VAL A 153       3.543  21.818  -1.003  1.00 21.35           C  
ATOM   1263  N   LYS A 154       3.485  25.445  -1.303  1.00 18.37           N  
ATOM   1264  CA  LYS A 154       2.396  26.251  -1.854  1.00 17.28           C  
ATOM   1265  C   LYS A 154       1.688  25.600  -3.029  1.00 13.49           C  
ATOM   1266  O   LYS A 154       0.550  25.962  -3.346  1.00 18.76           O  
ATOM   1267  CB  LYS A 154       2.964  27.613  -2.270  1.00 22.30           C  
ATOM   1268  CG  LYS A 154       3.364  28.526  -1.116  1.00 19.56           C  
ATOM   1269  CD  LYS A 154       3.841  29.872  -1.643  1.00 26.96           C  
ATOM   1270  CE  LYS A 154       2.655  30.750  -2.017  1.00 46.39           C  
ATOM   1271  NZ  LYS A 154       3.033  31.779  -3.029  1.00 34.89           N  
ATOM   1272  N   ALA A 155       2.375  24.664  -3.661  1.00 22.03           N  
ATOM   1273  CA  ALA A 155       1.976  23.941  -4.853  1.00 20.11           C  
ATOM   1274  C   ALA A 155       2.734  22.630  -4.941  1.00 15.14           C  
ATOM   1275  O   ALA A 155       3.867  22.515  -4.475  1.00 17.22           O  
ATOM   1276  CB  ALA A 155       2.226  24.800  -6.086  1.00 22.37           C  
ATOM   1277  N   ILE A 156       2.081  21.639  -5.539  1.00 14.41           N  
ATOM   1278  CA  ILE A 156       2.669  20.329  -5.755  1.00 18.31           C  
ATOM   1279  C   ILE A 156       2.538  19.947  -7.218  1.00 21.79           C  
ATOM   1280  O   ILE A 156       1.637  20.389  -7.932  1.00 16.44           O  
ATOM   1281  CB  ILE A 156       1.984  19.267  -4.868  1.00 15.97           C  
ATOM   1282  CG1 ILE A 156       0.450  19.307  -4.970  1.00 14.87           C  
ATOM   1283  CG2 ILE A 156       2.491  19.396  -3.442  1.00 14.14           C  
ATOM   1284  CD1 ILE A 156      -0.183  18.120  -4.264  1.00 18.32           C  
ATOM   1285  N   GLY A 157       3.447  19.113  -7.701  1.00 16.75           N  
ATOM   1286  CA  GLY A 157       3.359  18.710  -9.099  1.00 12.63           C  
ATOM   1287  C   GLY A 157       4.069  17.367  -9.240  1.00 16.23           C  
ATOM   1288  O   GLY A 157       4.318  16.726  -8.213  1.00 17.90           O  
ATOM   1289  N   ILE A 158       4.374  17.028 -10.482  1.00 16.93           N  
ATOM   1290  CA  ILE A 158       4.974  15.772 -10.855  1.00 14.48           C  
ATOM   1291  C   ILE A 158       6.112  15.991 -11.847  1.00 14.25           C  
ATOM   1292  O   ILE A 158       6.261  17.059 -12.424  1.00 15.36           O  
ATOM   1293  CB  ILE A 158       3.897  14.859 -11.492  1.00 17.19           C  
ATOM   1294  CG1 ILE A 158       3.394  15.437 -12.809  1.00 21.92           C  
ATOM   1295  CG2 ILE A 158       2.803  14.581 -10.474  1.00 16.45           C  
ATOM   1296  CD1 ILE A 158       1.926  15.349 -13.119  1.00 31.55           C  
ATOM   1297  N   SER A 159       6.919  14.973 -12.043  1.00 14.11           N  
ATOM   1298  CA  SER A 159       8.072  15.029 -12.939  1.00 17.94           C  
ATOM   1299  C   SER A 159       8.275  13.667 -13.576  1.00 20.43           C  
ATOM   1300  O   SER A 159       8.172  12.672 -12.844  1.00 15.55           O  
ATOM   1301  CB  SER A 159       9.308  15.470 -12.148  1.00 16.73           C  
ATOM   1302  OG  SER A 159      10.395  15.654 -13.024  1.00 17.20           O  
ATOM   1303  N   ASN A 160       8.521  13.643 -14.886  1.00 16.21           N  
ATOM   1304  CA  ASN A 160       8.722  12.376 -15.572  1.00 15.26           C  
ATOM   1305  C   ASN A 160       7.492  11.463 -15.562  1.00 14.38           C  
ATOM   1306  O   ASN A 160       7.646  10.230 -15.580  1.00 15.21           O  
ATOM   1307  CB  ASN A 160       9.910  11.623 -14.968  1.00 12.45           C  
ATOM   1308  CG  ASN A 160      11.206  12.386 -15.022  1.00 11.56           C  
ATOM   1309  OD1 ASN A 160      11.716  12.724 -16.101  1.00 15.65           O  
ATOM   1310  ND2 ASN A 160      11.762  12.703 -13.859  1.00 16.60           N  
ATOM   1311  N   PHE A 161       6.304  12.042 -15.538  1.00 18.29           N  
ATOM   1312  CA  PHE A 161       5.022  11.354 -15.674  1.00 14.69           C  
ATOM   1313  C   PHE A 161       4.554  11.371 -17.128  1.00 16.32           C  
ATOM   1314  O   PHE A 161       4.603  12.432 -17.777  1.00 16.76           O  
ATOM   1315  CB  PHE A 161       3.929  11.983 -14.800  1.00 13.17           C  
ATOM   1316  CG  PHE A 161       3.972  11.620 -13.329  1.00 12.38           C  
ATOM   1317  CD1 PHE A 161       5.154  11.634 -12.595  1.00 14.80           C  
ATOM   1318  CD2 PHE A 161       2.809  11.250 -12.671  1.00 14.17           C  
ATOM   1319  CE1 PHE A 161       5.131  11.268 -11.259  1.00 14.84           C  
ATOM   1320  CE2 PHE A 161       2.782  10.883 -11.337  1.00 17.82           C  
ATOM   1321  CZ  PHE A 161       3.963  10.896 -10.635  1.00 18.81           C  
ATOM   1322  N   ASN A 162       4.097  10.227 -17.630  1.00 16.03           N  
ATOM   1323  CA  ASN A 162       3.549  10.202 -18.983  1.00 17.04           C  
ATOM   1324  C   ASN A 162       2.102  10.683 -18.927  1.00 16.89           C  
ATOM   1325  O   ASN A 162       1.503  10.900 -17.873  1.00 20.94           O  
ATOM   1326  CB  ASN A 162       3.708   8.839 -19.652  1.00 19.57           C  
ATOM   1327  CG  ASN A 162       2.916   7.726 -18.992  1.00 21.71           C  
ATOM   1328  OD1 ASN A 162       1.777   7.934 -18.575  1.00 22.10           O  
ATOM   1329  ND2 ASN A 162       3.500   6.525 -18.902  1.00 20.06           N  
ATOM   1330  N   HIS A 163       1.501  10.862 -20.109  1.00 18.26           N  
ATOM   1331  CA  HIS A 163       0.163  11.482 -20.047  1.00 17.94           C  
ATOM   1332  C   HIS A 163      -0.849  10.595 -19.356  1.00 14.33           C  
ATOM   1333  O   HIS A 163      -1.736  11.155 -18.697  1.00 21.10           O  
ATOM   1334  CB  HIS A 163      -0.261  11.874 -21.465  1.00 23.81           C  
ATOM   1335  CG  HIS A 163      -0.990  10.817 -22.234  1.00 23.43           C  
ATOM   1336  ND1 HIS A 163      -0.368   9.681 -22.707  1.00 28.67           N  
ATOM   1337  CD2 HIS A 163      -2.289  10.722 -22.616  1.00 24.49           C  
ATOM   1338  CE1 HIS A 163      -1.242   8.923 -23.347  1.00 26.00           C  
ATOM   1339  NE2 HIS A 163      -2.417   9.532 -23.312  1.00 25.17           N  
ATOM   1340  N   LEU A 164      -0.770   9.275 -19.454  1.00 15.60           N  
ATOM   1341  CA  LEU A 164      -1.635   8.366 -18.714  1.00 19.17           C  
ATOM   1342  C   LEU A 164      -1.449   8.463 -17.209  1.00 23.82           C  
ATOM   1343  O   LEU A 164      -2.384   8.305 -16.420  1.00 18.34           O  
ATOM   1344  CB  LEU A 164      -1.397   6.924 -19.198  1.00 23.84           C  
ATOM   1345  CG  LEU A 164      -1.788   6.640 -20.658  1.00 27.14           C  
ATOM   1346  CD1 LEU A 164      -1.635   5.146 -20.944  1.00 27.42           C  
ATOM   1347  CD2 LEU A 164      -3.200   7.104 -21.000  1.00 27.94           C  
ATOM   1348  N   GLN A 165      -0.219   8.734 -16.770  1.00 20.80           N  
ATOM   1349  CA  GLN A 165       0.040   8.798 -15.328  1.00 12.97           C  
ATOM   1350  C   GLN A 165      -0.541  10.093 -14.759  1.00 17.92           C  
ATOM   1351  O   GLN A 165      -1.119  10.084 -13.672  1.00 20.79           O  
ATOM   1352  CB  GLN A 165       1.530   8.637 -15.028  1.00 17.72           C  
ATOM   1353  CG  GLN A 165       2.047   7.238 -15.324  1.00 15.29           C  
ATOM   1354  CD  GLN A 165       3.546   7.095 -15.293  1.00 17.78           C  
ATOM   1355  OE1 GLN A 165       4.299   7.950 -15.741  1.00 17.70           O  
ATOM   1356  NE2 GLN A 165       3.991   5.981 -14.733  1.00 20.86           N  
ATOM   1357  N   VAL A 166      -0.393  11.169 -15.510  1.00 16.56           N  
ATOM   1358  CA  VAL A 166      -0.972  12.464 -15.169  1.00 18.09           C  
ATOM   1359  C   VAL A 166      -2.489  12.288 -15.070  1.00 23.58           C  
ATOM   1360  O   VAL A 166      -3.142  12.737 -14.130  1.00 19.75           O  
ATOM   1361  CB  VAL A 166      -0.601  13.535 -16.205  1.00 23.11           C  
ATOM   1362  CG1 VAL A 166      -1.377  14.821 -15.975  1.00 18.60           C  
ATOM   1363  CG2 VAL A 166       0.899  13.849 -16.149  1.00 18.34           C  
ATOM   1364  N   GLU A 167      -3.017  11.583 -16.073  1.00 22.23           N  
ATOM   1365  CA  GLU A 167      -4.467  11.360 -16.138  1.00 20.85           C  
ATOM   1366  C   GLU A 167      -4.971  10.608 -14.920  1.00 23.16           C  
ATOM   1367  O   GLU A 167      -6.042  10.890 -14.368  1.00 23.77           O  
ATOM   1368  CB  GLU A 167      -4.794  10.640 -17.455  1.00 25.34           C  
ATOM   1369  CG  GLU A 167      -6.272  10.308 -17.593  1.00 25.44           C  
ATOM   1370  CD  GLU A 167      -6.579   9.588 -18.898  1.00 35.34           C  
ATOM   1371  OE1 GLU A 167      -5.983   8.518 -19.158  1.00 32.28           O  
ATOM   1372  OE2 GLU A 167      -7.425  10.106 -19.655  1.00 44.80           O  
ATOM   1373  N   MET A 168      -4.196   9.625 -14.469  1.00 19.59           N  
ATOM   1374  CA  MET A 168      -4.534   8.899 -13.244  1.00 29.07           C  
ATOM   1375  C   MET A 168      -4.815   9.854 -12.088  1.00 31.01           C  
ATOM   1376  O   MET A 168      -5.824   9.766 -11.388  1.00 20.50           O  
ATOM   1377  CB  MET A 168      -3.406   7.941 -12.864  1.00 21.82           C  
ATOM   1378  CG  MET A 168      -3.358   6.670 -13.689  1.00 31.51           C  
ATOM   1379  SD  MET A 168      -4.853   5.682 -13.485  1.00 46.61           S  
ATOM   1380  CE  MET A 168      -4.872   5.461 -11.705  1.00 35.90           C  
ATOM   1381  N   ILE A 169      -3.921  10.820 -11.904  1.00 23.87           N  
ATOM   1382  CA  ILE A 169      -4.090  11.802 -10.844  1.00 18.77           C  
ATOM   1383  C   ILE A 169      -5.294  12.716 -11.105  1.00 17.88           C  
ATOM   1384  O   ILE A 169      -6.105  12.951 -10.223  1.00 21.10           O  
ATOM   1385  CB  ILE A 169      -2.827  12.661 -10.693  1.00 19.46           C  
ATOM   1386  CG1 ILE A 169      -1.633  11.913 -10.100  1.00 20.70           C  
ATOM   1387  CG2 ILE A 169      -3.121  13.899  -9.871  1.00 24.11           C  
ATOM   1388  CD1 ILE A 169      -0.367  12.755 -10.112  1.00 24.94           C  
ATOM   1389  N   LEU A 170      -5.395  13.244 -12.308  1.00 18.25           N  
ATOM   1390  CA  LEU A 170      -6.508  14.104 -12.668  1.00 18.18           C  
ATOM   1391  C   LEU A 170      -7.855  13.459 -12.379  1.00 22.07           C  
ATOM   1392  O   LEU A 170      -8.784  14.135 -11.945  1.00 24.47           O  
ATOM   1393  CB  LEU A 170      -6.465  14.466 -14.156  1.00 20.68           C  
ATOM   1394  CG  LEU A 170      -5.241  15.249 -14.613  1.00 23.41           C  
ATOM   1395  CD1 LEU A 170      -5.336  15.642 -16.077  1.00 33.59           C  
ATOM   1396  CD2 LEU A 170      -5.058  16.497 -13.759  1.00 26.49           C  
ATOM   1397  N   ASN A 171      -7.917  12.159 -12.648  1.00 24.35           N  
ATOM   1398  CA  ASN A 171      -9.187  11.461 -12.461  1.00 22.03           C  
ATOM   1399  C   ASN A 171      -9.318  10.881 -11.065  1.00 23.44           C  
ATOM   1400  O   ASN A 171     -10.235  10.093 -10.790  1.00 24.20           O  
ATOM   1401  CB  ASN A 171      -9.309  10.349 -13.506  1.00 24.66           C  
ATOM   1402  CG  ASN A 171      -9.487  10.902 -14.910  1.00 21.74           C  
ATOM   1403  OD1 ASN A 171      -9.932  12.038 -15.085  1.00 25.07           O  
ATOM   1404  ND2 ASN A 171      -9.148  10.116 -15.920  1.00 23.83           N  
ATOM   1405  N   LYS A 172      -8.397  11.242 -10.173  1.00 23.06           N  
ATOM   1406  CA  LYS A 172      -8.431  10.604  -8.856  1.00 24.60           C  
ATOM   1407  C   LYS A 172      -9.733  10.903  -8.129  1.00 21.68           C  
ATOM   1408  O   LYS A 172     -10.106  12.072  -8.004  1.00 21.46           O  
ATOM   1409  CB  LYS A 172      -7.267  11.052  -7.968  1.00 23.25           C  
ATOM   1410  CG  LYS A 172      -7.056  10.183  -6.725  1.00 24.88           C  
ATOM   1411  CD  LYS A 172      -6.044  10.865  -5.827  1.00 26.19           C  
ATOM   1412  CE  LYS A 172      -5.818  10.232  -4.481  1.00 23.85           C  
ATOM   1413  NZ  LYS A 172      -6.998  10.326  -3.579  1.00 33.65           N  
ATOM   1414  N   PRO A 173     -10.421   9.903  -7.600  1.00 26.70           N  
ATOM   1415  CA  PRO A 173     -11.627  10.244  -6.827  1.00 35.41           C  
ATOM   1416  C   PRO A 173     -11.181  11.029  -5.595  1.00 27.59           C  
ATOM   1417  O   PRO A 173     -10.174  10.655  -4.983  1.00 27.38           O  
ATOM   1418  CB  PRO A 173     -12.221   8.909  -6.412  1.00 33.56           C  
ATOM   1419  CG  PRO A 173     -11.438   7.852  -7.102  1.00 36.44           C  
ATOM   1420  CD  PRO A 173     -10.161   8.459  -7.603  1.00 30.20           C  
ATOM   1421  N   GLY A 174     -11.898  12.090  -5.243  1.00 26.98           N  
ATOM   1422  CA  GLY A 174     -11.528  12.812  -4.037  1.00 28.98           C  
ATOM   1423  C   GLY A 174     -10.261  13.629  -4.236  1.00 31.68           C  
ATOM   1424  O   GLY A 174      -9.603  14.012  -3.268  1.00 25.29           O  
ATOM   1425  N   LEU A 175      -9.897  13.924  -5.477  1.00 24.73           N  
ATOM   1426  CA  LEU A 175      -8.749  14.795  -5.718  1.00 21.72           C  
ATOM   1427  C   LEU A 175      -8.898  16.119  -4.981  1.00 29.29           C  
ATOM   1428  O   LEU A 175      -9.967  16.735  -5.045  1.00 24.01           O  
ATOM   1429  CB  LEU A 175      -8.589  15.062  -7.214  1.00 18.38           C  
ATOM   1430  CG  LEU A 175      -7.327  15.775  -7.685  1.00 17.74           C  
ATOM   1431  CD1 LEU A 175      -6.113  14.922  -7.365  1.00 26.01           C  
ATOM   1432  CD2 LEU A 175      -7.385  16.051  -9.182  1.00 23.43           C  
ATOM   1433  N   LYS A 176      -7.833  16.550  -4.310  1.00 23.28           N  
ATOM   1434  CA  LYS A 176      -7.845  17.772  -3.531  1.00 18.39           C  
ATOM   1435  C   LYS A 176      -7.118  18.891  -4.271  1.00 21.23           C  
ATOM   1436  O   LYS A 176      -7.602  20.017  -4.326  1.00 23.15           O  
ATOM   1437  CB  LYS A 176      -7.239  17.582  -2.137  1.00 28.86           C  
ATOM   1438  N   TYR A 177      -5.969  18.554  -4.849  1.00 19.79           N  
ATOM   1439  CA  TYR A 177      -5.217  19.523  -5.642  1.00 20.34           C  
ATOM   1440  C   TYR A 177      -4.773  18.962  -6.978  1.00 20.26           C  
ATOM   1441  O   TYR A 177      -4.161  17.895  -7.052  1.00 19.69           O  
ATOM   1442  CB  TYR A 177      -3.981  19.956  -4.836  1.00 21.76           C  
ATOM   1443  CG  TYR A 177      -4.363  20.745  -3.604  1.00 22.93           C  
ATOM   1444  CD1 TYR A 177      -4.681  22.099  -3.731  1.00 19.85           C  
ATOM   1445  CD2 TYR A 177      -4.413  20.160  -2.344  1.00 24.62           C  
ATOM   1446  CE1 TYR A 177      -5.034  22.827  -2.613  1.00 22.01           C  
ATOM   1447  CE2 TYR A 177      -4.766  20.892  -1.216  1.00 24.50           C  
ATOM   1448  CZ  TYR A 177      -5.074  22.228  -1.369  1.00 25.83           C  
ATOM   1449  OH  TYR A 177      -5.424  22.973  -0.274  1.00 39.63           O  
ATOM   1450  N   LYS A 178      -5.067  19.662  -8.071  1.00 19.69           N  
ATOM   1451  CA  LYS A 178      -4.508  19.313  -9.363  1.00 20.12           C  
ATOM   1452  C   LYS A 178      -3.004  19.560  -9.370  1.00 14.18           C  
ATOM   1453  O   LYS A 178      -2.537  20.509  -8.744  1.00 17.47           O  
ATOM   1454  CB  LYS A 178      -5.172  20.151 -10.468  1.00 24.52           C  
ATOM   1455  CG  LYS A 178      -6.413  19.495 -11.045  1.00 32.41           C  
ATOM   1456  CD  LYS A 178      -7.010  20.315 -12.175  1.00 37.93           C  
ATOM   1457  CE  LYS A 178      -6.277  20.066 -13.484  1.00 40.79           C  
ATOM   1458  NZ  LYS A 178      -6.983  20.672 -14.655  1.00 31.99           N  
ATOM   1459  N   PRO A 179      -2.247  18.740 -10.098  1.00 20.95           N  
ATOM   1460  CA  PRO A 179      -0.819  19.037 -10.243  1.00 20.69           C  
ATOM   1461  C   PRO A 179      -0.671  20.378 -10.959  1.00 19.91           C  
ATOM   1462  O   PRO A 179      -1.385  20.661 -11.922  1.00 18.12           O  
ATOM   1463  CB  PRO A 179      -0.263  17.928 -11.104  1.00 17.77           C  
ATOM   1464  CG  PRO A 179      -1.368  16.961 -11.348  1.00 23.53           C  
ATOM   1465  CD  PRO A 179      -2.642  17.529 -10.813  1.00 27.57           C  
ATOM   1466  N   ALA A 180       0.243  21.189 -10.447  1.00 15.38           N  
ATOM   1467  CA  ALA A 180       0.489  22.501 -11.025  1.00 13.86           C  
ATOM   1468  C   ALA A 180       1.457  22.491 -12.204  1.00 17.88           C  
ATOM   1469  O   ALA A 180       1.364  23.315 -13.122  1.00 18.74           O  
ATOM   1470  CB  ALA A 180       1.018  23.419  -9.930  1.00 18.76           C  
ATOM   1471  N   VAL A 181       2.384  21.554 -12.151  1.00 19.58           N  
ATOM   1472  CA  VAL A 181       3.528  21.426 -13.029  1.00 20.18           C  
ATOM   1473  C   VAL A 181       3.849  19.959 -13.288  1.00 15.91           C  
ATOM   1474  O   VAL A 181       3.710  19.129 -12.388  1.00 14.85           O  
ATOM   1475  CB  VAL A 181       4.770  22.088 -12.400  1.00 19.27           C  
ATOM   1476  CG1 VAL A 181       6.034  21.683 -13.134  1.00 17.01           C  
ATOM   1477  CG2 VAL A 181       4.621  23.605 -12.355  1.00 19.16           C  
ATOM   1478  N   ASN A 182       4.281  19.668 -14.496  1.00 17.85           N  
ATOM   1479  CA  ASN A 182       4.937  18.428 -14.876  1.00 18.57           C  
ATOM   1480  C   ASN A 182       6.325  18.783 -15.434  1.00 13.14           C  
ATOM   1481  O   ASN A 182       6.386  19.456 -16.460  1.00 16.83           O  
ATOM   1482  CB  ASN A 182       4.132  17.623 -15.883  1.00 19.93           C  
ATOM   1483  CG  ASN A 182       4.576  16.217 -16.204  1.00 15.79           C  
ATOM   1484  OD1 ASN A 182       4.053  15.522 -17.099  1.00 21.57           O  
ATOM   1485  ND2 ASN A 182       5.583  15.723 -15.508  1.00 11.86           N  
ATOM   1486  N   GLN A 183       7.377  18.379 -14.728  1.00 14.88           N  
ATOM   1487  CA  GLN A 183       8.757  18.672 -15.116  1.00 18.13           C  
ATOM   1488  C   GLN A 183       9.282  17.455 -15.894  1.00 16.25           C  
ATOM   1489  O   GLN A 183       9.314  16.331 -15.406  1.00 17.53           O  
ATOM   1490  CB  GLN A 183       9.656  19.022 -13.941  1.00 17.32           C  
ATOM   1491  CG  GLN A 183      11.088  19.304 -14.330  1.00 16.33           C  
ATOM   1492  CD  GLN A 183      12.029  19.654 -13.207  1.00 18.39           C  
ATOM   1493  OE1 GLN A 183      13.093  19.047 -13.086  1.00 14.07           O  
ATOM   1494  NE2 GLN A 183      11.703  20.621 -12.372  1.00 16.79           N  
ATOM   1495  N   ILE A 184       9.634  17.745 -17.149  1.00 16.46           N  
ATOM   1496  CA  ILE A 184      10.024  16.687 -18.069  1.00 16.54           C  
ATOM   1497  C   ILE A 184      11.220  17.133 -18.901  1.00 17.15           C  
ATOM   1498  O   ILE A 184      11.453  18.326 -19.083  1.00 16.48           O  
ATOM   1499  CB  ILE A 184       8.900  16.307 -19.063  1.00 16.36           C  
ATOM   1500  CG1 ILE A 184       8.568  17.419 -20.054  1.00 19.86           C  
ATOM   1501  CG2 ILE A 184       7.684  15.829 -18.292  1.00 21.36           C  
ATOM   1502  CD1 ILE A 184       7.350  17.116 -20.914  1.00 17.86           C  
ATOM   1503  N   GLU A 185      11.924  16.127 -19.387  1.00 14.75           N  
ATOM   1504  CA  GLU A 185      13.045  16.421 -20.278  1.00 17.36           C  
ATOM   1505  C   GLU A 185      12.537  17.030 -21.573  1.00 14.94           C  
ATOM   1506  O   GLU A 185      11.568  16.576 -22.185  1.00 17.32           O  
ATOM   1507  CB  GLU A 185      13.827  15.140 -20.560  1.00 14.99           C  
ATOM   1508  CG  GLU A 185      15.110  15.384 -21.329  1.00 11.50           C  
ATOM   1509  CD  GLU A 185      15.909  14.128 -21.610  1.00 11.10           C  
ATOM   1510  OE1 GLU A 185      15.774  13.124 -20.868  1.00 16.66           O  
ATOM   1511  OE2 GLU A 185      16.678  14.079 -22.583  1.00 16.62           O  
ATOM   1512  N   CYS A 186      13.221  18.085 -22.027  1.00 16.06           N  
ATOM   1513  CA  CYS A 186      12.744  18.714 -23.248  1.00 14.03           C  
ATOM   1514  C   CYS A 186      13.835  19.548 -23.891  1.00 12.79           C  
ATOM   1515  O   CYS A 186      14.387  20.415 -23.220  1.00 16.22           O  
ATOM   1516  CB  CYS A 186      11.519  19.595 -22.981  1.00 13.99           C  
ATOM   1517  SG  CYS A 186      10.632  20.079 -24.484  1.00 20.61           S  
ATOM   1518  N   HIS A 187      14.081  19.295 -25.166  1.00 17.01           N  
ATOM   1519  CA  HIS A 187      15.066  20.034 -25.955  1.00 15.98           C  
ATOM   1520  C   HIS A 187      14.874  19.731 -27.428  1.00 20.21           C  
ATOM   1521  O   HIS A 187      13.973  18.929 -27.767  1.00 15.86           O  
ATOM   1522  CB  HIS A 187      16.454  19.674 -25.396  1.00 21.52           C  
ATOM   1523  CG  HIS A 187      16.629  18.196 -25.260  1.00 17.52           C  
ATOM   1524  ND1 HIS A 187      16.697  17.555 -24.046  1.00 19.81           N  
ATOM   1525  CD2 HIS A 187      16.734  17.198 -26.147  1.00 16.34           C  
ATOM   1526  CE1 HIS A 187      16.845  16.271 -24.270  1.00 13.46           C  
ATOM   1527  NE2 HIS A 187      16.878  15.993 -25.553  1.00 23.97           N  
ATOM   1528  N   PRO A 188      15.611  20.313 -28.371  1.00 22.79           N  
ATOM   1529  CA  PRO A 188      15.388  19.997 -29.792  1.00 18.96           C  
ATOM   1530  C   PRO A 188      15.495  18.544 -30.229  1.00 14.77           C  
ATOM   1531  O   PRO A 188      14.906  18.142 -31.243  1.00 19.69           O  
ATOM   1532  CB  PRO A 188      16.502  20.819 -30.498  1.00 22.34           C  
ATOM   1533  CG  PRO A 188      16.663  22.002 -29.574  1.00 22.06           C  
ATOM   1534  CD  PRO A 188      16.649  21.360 -28.206  1.00 21.45           C  
ATOM   1535  N   TYR A 189      16.229  17.665 -29.598  1.00 13.49           N  
ATOM   1536  CA  TYR A 189      16.273  16.230 -29.824  1.00 19.05           C  
ATOM   1537  C   TYR A 189      15.161  15.448 -29.105  1.00 18.68           C  
ATOM   1538  O   TYR A 189      15.085  14.244 -29.392  1.00 21.57           O  
ATOM   1539  CB  TYR A 189      17.604  15.594 -29.406  1.00 19.69           C  
ATOM   1540  CG  TYR A 189      18.816  16.198 -30.101  1.00 20.06           C  
ATOM   1541  CD1 TYR A 189      18.709  16.865 -31.311  1.00 24.10           C  
ATOM   1542  CD2 TYR A 189      20.067  16.080 -29.509  1.00 15.41           C  
ATOM   1543  CE1 TYR A 189      19.838  17.400 -31.912  1.00 17.99           C  
ATOM   1544  CE2 TYR A 189      21.194  16.607 -30.093  1.00 17.17           C  
ATOM   1545  CZ  TYR A 189      21.070  17.263 -31.292  1.00 16.13           C  
ATOM   1546  OH  TYR A 189      22.184  17.803 -31.892  1.00 27.01           O  
ATOM   1547  N   LEU A 190      14.348  16.031 -28.253  1.00 21.85           N  
ATOM   1548  CA  LEU A 190      13.221  15.426 -27.549  1.00 20.40           C  
ATOM   1549  C   LEU A 190      12.160  16.507 -27.331  1.00 19.77           C  
ATOM   1550  O   LEU A 190      12.095  17.086 -26.249  1.00 17.00           O  
ATOM   1551  CB  LEU A 190      13.622  14.840 -26.200  1.00 18.72           C  
ATOM   1552  CG  LEU A 190      12.535  14.111 -25.404  1.00 20.01           C  
ATOM   1553  CD1 LEU A 190      12.207  12.788 -26.088  1.00 19.41           C  
ATOM   1554  CD2 LEU A 190      12.979  13.891 -23.971  1.00 17.44           C  
ATOM   1555  N   THR A 191      11.384  16.764 -28.373  1.00 16.10           N  
ATOM   1556  CA  THR A 191      10.559  17.964 -28.420  1.00 19.97           C  
ATOM   1557  C   THR A 191       9.234  17.846 -27.685  1.00 16.77           C  
ATOM   1558  O   THR A 191       8.645  18.886 -27.388  1.00 16.03           O  
ATOM   1559  CB  THR A 191      10.323  18.368 -29.892  1.00 23.65           C  
ATOM   1560  OG1 THR A 191       9.894  17.275 -30.698  1.00 19.59           O  
ATOM   1561  CG2 THR A 191      11.666  18.820 -30.464  1.00 16.61           C  
ATOM   1562  N   GLN A 192       8.783  16.645 -27.382  1.00 18.69           N  
ATOM   1563  CA  GLN A 192       7.668  16.396 -26.485  1.00 21.28           C  
ATOM   1564  C   GLN A 192       6.356  17.065 -26.906  1.00 16.98           C  
ATOM   1565  O   GLN A 192       5.579  17.525 -26.079  1.00 16.88           O  
ATOM   1566  CB  GLN A 192       8.040  16.856 -25.071  1.00 22.84           C  
ATOM   1567  CG  GLN A 192       9.194  16.103 -24.439  1.00 20.01           C  
ATOM   1568  CD  GLN A 192       8.774  14.907 -23.610  1.00 26.87           C  
ATOM   1569  OE1 GLN A 192       7.767  14.249 -23.896  1.00 16.19           O  
ATOM   1570  NE2 GLN A 192       9.576  14.624 -22.587  1.00 19.39           N  
ATOM   1571  N   GLU A 193       6.105  17.102 -28.204  1.00 16.40           N  
ATOM   1572  CA  GLU A 193       4.903  17.772 -28.703  1.00 26.90           C  
ATOM   1573  C   GLU A 193       3.619  17.251 -28.079  1.00 18.29           C  
ATOM   1574  O   GLU A 193       2.785  18.006 -27.588  1.00 20.15           O  
ATOM   1575  CB  GLU A 193       4.838  17.632 -30.235  1.00 26.31           C  
ATOM   1576  CG  GLU A 193       5.411  18.828 -30.965  1.00 34.45           C  
ATOM   1577  CD  GLU A 193       6.761  18.549 -31.588  1.00 47.36           C  
ATOM   1578  OE1 GLU A 193       7.579  17.870 -30.926  1.00 46.64           O  
ATOM   1579  OE2 GLU A 193       6.973  19.023 -32.731  1.00 37.08           O  
ATOM   1580  N   LYS A 194       3.443  15.925 -28.099  1.00 20.63           N  
ATOM   1581  CA  LYS A 194       2.178  15.399 -27.586  1.00 21.25           C  
ATOM   1582  C   LYS A 194       2.078  15.553 -26.070  1.00 26.54           C  
ATOM   1583  O   LYS A 194       1.005  15.902 -25.566  1.00 18.66           O  
ATOM   1584  CB  LYS A 194       2.017  13.930 -27.955  1.00 31.58           C  
ATOM   1585  CG  LYS A 194       1.963  13.689 -29.464  1.00 34.38           C  
ATOM   1586  CD  LYS A 194       1.346  12.328 -29.750  1.00 36.97           C  
ATOM   1587  CE  LYS A 194       0.484  12.382 -31.010  1.00 38.80           C  
ATOM   1588  NZ  LYS A 194       0.196  11.026 -31.553  1.00 55.43           N  
ATOM   1589  N   LEU A 195       3.156  15.285 -25.319  1.00 22.77           N  
ATOM   1590  CA  LEU A 195       2.982  15.415 -23.865  1.00 17.80           C  
ATOM   1591  C   LEU A 195       2.759  16.877 -23.502  1.00 18.46           C  
ATOM   1592  O   LEU A 195       1.979  17.151 -22.599  1.00 22.13           O  
ATOM   1593  CB  LEU A 195       4.155  14.841 -23.085  1.00 14.80           C  
ATOM   1594  CG  LEU A 195       4.070  14.865 -21.571  1.00 16.28           C  
ATOM   1595  CD1 LEU A 195       2.773  14.253 -21.043  1.00 22.90           C  
ATOM   1596  CD2 LEU A 195       5.252  14.103 -20.986  1.00 17.50           C  
ATOM   1597  N   ILE A 196       3.431  17.804 -24.171  1.00 14.51           N  
ATOM   1598  CA  ILE A 196       3.254  19.221 -23.887  1.00 13.66           C  
ATOM   1599  C   ILE A 196       1.818  19.632 -24.230  1.00 23.42           C  
ATOM   1600  O   ILE A 196       1.151  20.310 -23.452  1.00 19.93           O  
ATOM   1601  CB  ILE A 196       4.265  20.070 -24.664  1.00 11.81           C  
ATOM   1602  CG1 ILE A 196       5.702  19.921 -24.131  1.00 19.12           C  
ATOM   1603  CG2 ILE A 196       3.825  21.514 -24.706  1.00 21.16           C  
ATOM   1604  CD1 ILE A 196       6.744  20.677 -24.932  1.00 21.58           C  
ATOM   1605  N   GLN A 197       1.358  19.195 -25.403  1.00 19.37           N  
ATOM   1606  CA  GLN A 197      -0.014  19.468 -25.802  1.00 20.63           C  
ATOM   1607  C   GLN A 197      -0.962  18.992 -24.704  1.00 22.69           C  
ATOM   1608  O   GLN A 197      -1.878  19.728 -24.345  1.00 21.99           O  
ATOM   1609  CB  GLN A 197      -0.401  18.761 -27.102  1.00 26.49           C  
ATOM   1610  CG  GLN A 197      -1.715  19.244 -27.689  1.00 33.50           C  
ATOM   1611  CD  GLN A 197      -2.937  18.451 -27.272  1.00 48.42           C  
ATOM   1612  OE1 GLN A 197      -2.828  17.303 -26.832  1.00 47.28           O  
ATOM   1613  NE2 GLN A 197      -4.113  19.067 -27.394  1.00 62.81           N  
ATOM   1614  N   TYR A 198      -0.695  17.748 -24.285  1.00 21.50           N  
ATOM   1615  CA  TYR A 198      -1.606  17.143 -23.323  1.00 24.35           C  
ATOM   1616  C   TYR A 198      -1.618  18.032 -22.083  1.00 23.39           C  
ATOM   1617  O   TYR A 198      -2.636  18.487 -21.576  1.00 20.62           O  
ATOM   1618  CB  TYR A 198      -1.242  15.674 -23.022  1.00 21.16           C  
ATOM   1619  CG  TYR A 198      -2.035  15.157 -21.838  1.00 16.49           C  
ATOM   1620  CD1 TYR A 198      -3.334  14.685 -22.028  1.00 25.53           C  
ATOM   1621  CD2 TYR A 198      -1.529  15.142 -20.539  1.00 14.63           C  
ATOM   1622  CE1 TYR A 198      -4.087  14.213 -20.966  1.00 30.27           C  
ATOM   1623  CE2 TYR A 198      -2.276  14.687 -19.487  1.00 24.61           C  
ATOM   1624  CZ  TYR A 198      -3.556  14.218 -19.694  1.00 37.35           C  
ATOM   1625  OH  TYR A 198      -4.263  13.762 -18.605  1.00 43.00           O  
ATOM   1626  N   CYS A 199      -0.421  18.275 -21.527  1.00 23.95           N  
ATOM   1627  CA  CYS A 199      -0.405  18.973 -20.235  1.00 22.91           C  
ATOM   1628  C   CYS A 199      -0.994  20.366 -20.318  1.00 16.91           C  
ATOM   1629  O   CYS A 199      -1.734  20.810 -19.450  1.00 22.55           O  
ATOM   1630  CB  CYS A 199       1.032  19.061 -19.691  1.00 20.05           C  
ATOM   1631  SG  CYS A 199       1.651  17.432 -19.200  1.00 20.66           S  
ATOM   1632  N   GLN A 200      -0.623  21.061 -21.395  1.00 19.58           N  
ATOM   1633  CA  GLN A 200      -1.066  22.449 -21.510  1.00 17.24           C  
ATOM   1634  C   GLN A 200      -2.583  22.469 -21.654  1.00 19.96           C  
ATOM   1635  O   GLN A 200      -3.227  23.382 -21.124  1.00 23.65           O  
ATOM   1636  CB  GLN A 200      -0.295  23.142 -22.639  1.00 19.96           C  
ATOM   1637  CG  GLN A 200       1.197  23.276 -22.286  1.00 17.31           C  
ATOM   1638  CD  GLN A 200       1.972  24.170 -23.229  1.00 21.18           C  
ATOM   1639  OE1 GLN A 200       3.007  24.759 -22.873  1.00 26.88           O  
ATOM   1640  NE2 GLN A 200       1.505  24.307 -24.466  1.00 21.60           N  
ATOM   1641  N   SER A 201      -3.175  21.476 -22.304  1.00 23.02           N  
ATOM   1642  CA  SER A 201      -4.632  21.475 -22.481  1.00 23.96           C  
ATOM   1643  C   SER A 201      -5.328  21.196 -21.152  1.00 31.61           C  
ATOM   1644  O   SER A 201      -6.528  21.444 -21.014  1.00 25.27           O  
ATOM   1645  CB  SER A 201      -5.029  20.438 -23.524  1.00 24.93           C  
ATOM   1646  OG  SER A 201      -4.996  19.117 -23.011  1.00 29.00           O  
ATOM   1647  N   LYS A 202      -4.573  20.677 -20.191  1.00 23.94           N  
ATOM   1648  CA  LYS A 202      -5.068  20.309 -18.878  1.00 22.28           C  
ATOM   1649  C   LYS A 202      -4.747  21.377 -17.844  1.00 22.44           C  
ATOM   1650  O   LYS A 202      -4.983  21.175 -16.643  1.00 28.03           O  
ATOM   1651  CB  LYS A 202      -4.476  18.979 -18.424  1.00 26.18           C  
ATOM   1652  CG  LYS A 202      -4.864  17.779 -19.264  1.00 26.36           C  
ATOM   1653  CD  LYS A 202      -6.359  17.794 -19.573  1.00 30.75           C  
ATOM   1654  CE  LYS A 202      -6.814  16.395 -19.930  1.00 31.42           C  
ATOM   1655  NZ  LYS A 202      -8.279  16.329 -20.190  1.00 37.92           N  
ATOM   1656  N   GLY A 203      -4.211  22.510 -18.285  1.00 20.68           N  
ATOM   1657  CA  GLY A 203      -3.869  23.615 -17.400  1.00 23.66           C  
ATOM   1658  C   GLY A 203      -2.703  23.312 -16.471  1.00 26.02           C  
ATOM   1659  O   GLY A 203      -2.568  23.844 -15.364  1.00 26.36           O  
ATOM   1660  N   ILE A 204      -1.820  22.449 -16.954  1.00 18.08           N  
ATOM   1661  CA  ILE A 204      -0.618  22.065 -16.213  1.00 24.12           C  
ATOM   1662  C   ILE A 204       0.611  22.675 -16.885  1.00 16.40           C  
ATOM   1663  O   ILE A 204       0.815  22.484 -18.077  1.00 24.12           O  
ATOM   1664  CB  ILE A 204      -0.468  20.535 -16.140  1.00 24.41           C  
ATOM   1665  CG1 ILE A 204      -1.670  19.839 -15.491  1.00 18.73           C  
ATOM   1666  CG2 ILE A 204       0.817  20.126 -15.434  1.00 22.37           C  
ATOM   1667  CD1 ILE A 204      -1.598  18.341 -15.527  1.00 19.99           C  
ATOM   1668  N   VAL A 205       1.396  23.420 -16.119  1.00 18.23           N  
ATOM   1669  CA  VAL A 205       2.581  24.055 -16.675  1.00 22.89           C  
ATOM   1670  C   VAL A 205       3.706  23.039 -16.854  1.00 24.31           C  
ATOM   1671  O   VAL A 205       3.977  22.178 -16.012  1.00 19.46           O  
ATOM   1672  CB  VAL A 205       3.024  25.230 -15.797  1.00 23.71           C  
ATOM   1673  CG1 VAL A 205       4.387  25.769 -16.208  1.00 19.82           C  
ATOM   1674  CG2 VAL A 205       1.983  26.343 -15.872  1.00 31.91           C  
ATOM   1675  N   VAL A 206       4.373  23.149 -17.996  1.00 15.88           N  
ATOM   1676  CA  VAL A 206       5.475  22.242 -18.287  1.00 15.95           C  
ATOM   1677  C   VAL A 206       6.812  22.947 -18.049  1.00 14.76           C  
ATOM   1678  O   VAL A 206       7.041  24.087 -18.459  1.00 14.54           O  
ATOM   1679  CB  VAL A 206       5.388  21.672 -19.709  1.00 17.41           C  
ATOM   1680  CG1 VAL A 206       6.634  20.844 -19.997  1.00 21.24           C  
ATOM   1681  CG2 VAL A 206       4.127  20.813 -19.897  1.00 15.71           C  
ATOM   1682  N   THR A 207       7.686  22.243 -17.335  1.00 16.18           N  
ATOM   1683  CA  THR A 207       9.056  22.693 -17.123  1.00 16.48           C  
ATOM   1684  C   THR A 207       9.997  21.769 -17.900  1.00 16.79           C  
ATOM   1685  O   THR A 207       9.875  20.556 -17.706  1.00 15.53           O  
ATOM   1686  CB  THR A 207       9.480  22.679 -15.652  1.00 17.93           C  
ATOM   1687  OG1 THR A 207       8.672  23.589 -14.897  1.00 15.69           O  
ATOM   1688  CG2 THR A 207      10.918  23.138 -15.522  1.00 17.90           C  
ATOM   1689  N   ALA A 208      10.860  22.332 -18.728  1.00 19.79           N  
ATOM   1690  CA  ALA A 208      11.821  21.573 -19.520  1.00 13.49           C  
ATOM   1691  C   ALA A 208      13.137  21.383 -18.795  1.00 18.09           C  
ATOM   1692  O   ALA A 208      13.804  22.388 -18.533  1.00 16.01           O  
ATOM   1693  CB  ALA A 208      12.176  22.332 -20.801  1.00 13.44           C  
ATOM   1694  N   TYR A 209      13.529  20.153 -18.509  1.00 13.61           N  
ATOM   1695  CA  TYR A 209      14.846  19.917 -17.918  1.00 13.46           C  
ATOM   1696  C   TYR A 209      15.832  19.466 -19.004  1.00 17.21           C  
ATOM   1697  O   TYR A 209      15.464  19.098 -20.119  1.00 17.32           O  
ATOM   1698  CB  TYR A 209      14.742  18.941 -16.776  1.00 15.73           C  
ATOM   1699  CG  TYR A 209      14.559  17.468 -16.859  1.00 16.46           C  
ATOM   1700  CD1 TYR A 209      15.444  16.609 -17.486  1.00 12.72           C  
ATOM   1701  CD2 TYR A 209      13.463  16.835 -16.274  1.00 16.46           C  
ATOM   1702  CE1 TYR A 209      15.297  15.247 -17.578  1.00 12.32           C  
ATOM   1703  CE2 TYR A 209      13.284  15.463 -16.328  1.00 14.81           C  
ATOM   1704  CZ  TYR A 209      14.211  14.663 -16.978  1.00 14.21           C  
ATOM   1705  OH  TYR A 209      14.067  13.301 -17.047  1.00 18.57           O  
ATOM   1706  N   SER A 210      17.095  19.441 -18.601  1.00 18.41           N  
ATOM   1707  CA  SER A 210      18.206  19.160 -19.507  1.00 16.38           C  
ATOM   1708  C   SER A 210      18.081  19.919 -20.816  1.00 16.06           C  
ATOM   1709  O   SER A 210      18.268  19.285 -21.859  1.00 16.79           O  
ATOM   1710  CB  SER A 210      18.330  17.654 -19.751  1.00 16.80           C  
ATOM   1711  OG  SER A 210      18.550  16.953 -18.521  1.00 17.57           O  
ATOM   1712  N   PRO A 211      17.827  21.228 -20.802  1.00 17.95           N  
ATOM   1713  CA  PRO A 211      17.579  21.978 -22.024  1.00 14.04           C  
ATOM   1714  C   PRO A 211      18.784  22.146 -22.933  1.00 13.79           C  
ATOM   1715  O   PRO A 211      18.624  22.448 -24.095  1.00 18.36           O  
ATOM   1716  CB  PRO A 211      17.219  23.395 -21.541  1.00 18.86           C  
ATOM   1717  CG  PRO A 211      17.951  23.495 -20.245  1.00 17.68           C  
ATOM   1718  CD  PRO A 211      17.768  22.146 -19.640  1.00 20.24           C  
ATOM   1719  N   LEU A 212      19.968  21.969 -22.376  1.00 19.85           N  
ATOM   1720  CA  LEU A 212      21.213  21.991 -23.120  1.00 21.69           C  
ATOM   1721  C   LEU A 212      21.706  20.597 -23.470  1.00 21.22           C  
ATOM   1722  O   LEU A 212      22.774  20.403 -24.028  1.00 19.49           O  
ATOM   1723  CB  LEU A 212      22.262  22.717 -22.268  1.00 18.95           C  
ATOM   1724  CG  LEU A 212      21.805  24.037 -21.642  1.00 19.14           C  
ATOM   1725  CD1 LEU A 212      22.970  24.712 -20.921  1.00 18.54           C  
ATOM   1726  CD2 LEU A 212      21.211  24.959 -22.694  1.00 18.82           C  
ATOM   1727  N   GLY A 213      20.934  19.558 -23.164  1.00 13.48           N  
ATOM   1728  CA  GLY A 213      21.327  18.198 -23.418  1.00 16.84           C  
ATOM   1729  C   GLY A 213      22.291  17.589 -22.416  1.00 19.07           C  
ATOM   1730  O   GLY A 213      22.912  16.575 -22.743  1.00 21.03           O  
ATOM   1731  N   SER A 214      22.399  18.184 -21.236  1.00 19.27           N  
ATOM   1732  CA  SER A 214      23.083  17.630 -20.082  1.00 16.45           C  
ATOM   1733  C   SER A 214      24.426  17.012 -20.461  1.00 15.72           C  
ATOM   1734  O   SER A 214      24.599  15.805 -20.241  1.00 18.77           O  
ATOM   1735  CB  SER A 214      22.200  16.584 -19.429  1.00 18.38           C  
ATOM   1736  OG  SER A 214      22.522  16.329 -18.065  1.00 21.87           O  
ATOM   1737  N   PRO A 215      25.329  17.799 -21.018  1.00 17.65           N  
ATOM   1738  CA  PRO A 215      26.639  17.254 -21.397  1.00 21.08           C  
ATOM   1739  C   PRO A 215      27.417  16.637 -20.228  1.00 20.72           C  
ATOM   1740  O   PRO A 215      28.305  15.823 -20.525  1.00 20.91           O  
ATOM   1741  CB  PRO A 215      27.420  18.448 -21.930  1.00 15.27           C  
ATOM   1742  CG  PRO A 215      26.670  19.653 -21.455  1.00 22.18           C  
ATOM   1743  CD  PRO A 215      25.218  19.238 -21.324  1.00 16.50           C  
ATOM   1744  N   ASP A 216      27.093  17.011 -18.995  1.00 27.76           N  
ATOM   1745  CA  ASP A 216      27.756  16.474 -17.808  1.00 28.88           C  
ATOM   1746  C   ASP A 216      27.033  15.256 -17.244  1.00 22.67           C  
ATOM   1747  O   ASP A 216      27.377  14.811 -16.130  1.00 21.01           O  
ATOM   1748  CB  ASP A 216      27.923  17.486 -16.671  1.00 18.45           C  
ATOM   1749  CG  ASP A 216      26.739  18.353 -16.308  1.00 25.46           C  
ATOM   1750  OD1 ASP A 216      25.789  18.341 -17.119  1.00 17.69           O  
ATOM   1751  OD2 ASP A 216      26.728  19.031 -15.245  1.00 19.44           O  
ATOM   1752  N   ARG A 217      26.052  14.713 -17.969  1.00 18.04           N  
ATOM   1753  CA  ARG A 217      25.374  13.527 -17.431  1.00 15.76           C  
ATOM   1754  C   ARG A 217      26.359  12.392 -17.209  1.00 16.66           C  
ATOM   1755  O   ARG A 217      27.228  12.177 -18.072  1.00 19.87           O  
ATOM   1756  CB  ARG A 217      24.270  13.072 -18.386  1.00 20.99           C  
ATOM   1757  CG  ARG A 217      24.757  12.693 -19.765  1.00 18.85           C  
ATOM   1758  CD  ARG A 217      23.619  12.521 -20.766  1.00 21.00           C  
ATOM   1759  NE  ARG A 217      24.110  12.096 -22.070  1.00 25.15           N  
ATOM   1760  CZ  ARG A 217      24.827  12.862 -22.884  1.00 24.58           C  
ATOM   1761  NH1 ARG A 217      25.146  14.110 -22.568  1.00 23.53           N  
ATOM   1762  NH2 ARG A 217      25.240  12.397 -24.052  1.00 26.04           N  
ATOM   1763  N   PRO A 218      26.272  11.656 -16.112  1.00 18.19           N  
ATOM   1764  CA  PRO A 218      27.331  10.693 -15.798  1.00 27.49           C  
ATOM   1765  C   PRO A 218      27.422   9.504 -16.737  1.00 28.79           C  
ATOM   1766  O   PRO A 218      28.389   8.745 -16.626  1.00 30.22           O  
ATOM   1767  CB  PRO A 218      26.958  10.147 -14.412  1.00 28.70           C  
ATOM   1768  CG  PRO A 218      25.813  10.946 -13.935  1.00 22.57           C  
ATOM   1769  CD  PRO A 218      25.214  11.671 -15.093  1.00 20.96           C  
ATOM   1770  N   TRP A 219      26.463   9.299 -17.625  1.00 20.29           N  
ATOM   1771  CA  TRP A 219      26.487   8.122 -18.480  1.00 21.89           C  
ATOM   1772  C   TRP A 219      26.702   8.483 -19.943  1.00 22.66           C  
ATOM   1773  O   TRP A 219      26.501   7.691 -20.864  1.00 26.83           O  
ATOM   1774  CB  TRP A 219      25.182   7.331 -18.315  1.00 18.19           C  
ATOM   1775  CG  TRP A 219      23.987   8.231 -18.393  1.00 20.03           C  
ATOM   1776  CD1 TRP A 219      23.351   8.738 -19.490  1.00 23.11           C  
ATOM   1777  CD2 TRP A 219      23.276   8.734 -17.256  1.00 20.56           C  
ATOM   1778  NE1 TRP A 219      22.290   9.525 -19.103  1.00 20.03           N  
ATOM   1779  CE2 TRP A 219      22.231   9.534 -17.735  1.00 19.72           C  
ATOM   1780  CE3 TRP A 219      23.445   8.573 -15.879  1.00 24.28           C  
ATOM   1781  CZ2 TRP A 219      21.342  10.179 -16.872  1.00 23.98           C  
ATOM   1782  CZ3 TRP A 219      22.565   9.214 -15.037  1.00 19.77           C  
ATOM   1783  CH2 TRP A 219      21.532  10.002 -15.524  1.00 21.45           C  
ATOM   1784  N   ALA A 220      27.118   9.722 -20.185  1.00 23.48           N  
ATOM   1785  CA  ALA A 220      27.391  10.167 -21.543  1.00 19.62           C  
ATOM   1786  C   ALA A 220      28.383   9.261 -22.280  1.00 24.60           C  
ATOM   1787  O   ALA A 220      29.364   8.798 -21.713  1.00 26.18           O  
ATOM   1788  CB  ALA A 220      27.942  11.580 -21.516  1.00 19.21           C  
ATOM   1789  N   LYS A 221      28.118   9.040 -23.559  1.00 22.69           N  
ATOM   1790  CA  LYS A 221      29.003   8.307 -24.450  1.00 21.09           C  
ATOM   1791  C   LYS A 221      29.492   9.236 -25.565  1.00 30.88           C  
ATOM   1792  O   LYS A 221      28.725  10.080 -26.051  1.00 28.41           O  
ATOM   1793  CB ALYS A 221      28.287   7.115 -25.070  0.59 26.04           C  
ATOM   1794  CB BLYS A 221      28.299   7.066 -24.996  0.41 25.82           C  
ATOM   1795  CG ALYS A 221      28.115   5.897 -24.181  0.59 26.78           C  
ATOM   1796  CG BLYS A 221      28.256   5.921 -23.992  0.41 27.51           C  
ATOM   1797  CD ALYS A 221      27.345   4.819 -24.935  0.59 30.60           C  
ATOM   1798  CD BLYS A 221      26.851   5.364 -23.833  0.41 32.90           C  
ATOM   1799  CE ALYS A 221      27.493   3.461 -24.273  0.59 23.91           C  
ATOM   1800  CE BLYS A 221      26.768   4.362 -22.691  0.41 31.28           C  
ATOM   1801  NZ ALYS A 221      26.244   3.049 -23.573  0.59 29.56           N  
ATOM   1802  NZ BLYS A 221      27.146   4.966 -21.381  0.41 26.35           N  
ATOM   1803  N   PRO A 222      30.755   9.099 -25.957  1.00 37.46           N  
ATOM   1804  CA  PRO A 222      31.390   9.990 -26.931  1.00 41.11           C  
ATOM   1805  C   PRO A 222      30.563  10.222 -28.191  1.00 36.32           C  
ATOM   1806  O   PRO A 222      30.544  11.323 -28.742  1.00 39.21           O  
ATOM   1807  CB  PRO A 222      32.668   9.251 -27.343  1.00 40.92           C  
ATOM   1808  CG  PRO A 222      32.694   7.966 -26.600  1.00 38.67           C  
ATOM   1809  CD  PRO A 222      31.705   8.075 -25.477  1.00 32.20           C  
ATOM   1810  N   GLU A 223      29.898   9.170 -28.641  1.00 30.07           N  
ATOM   1811  CA  GLU A 223      29.131   9.177 -29.872  1.00 27.23           C  
ATOM   1812  C   GLU A 223      27.712   9.683 -29.711  1.00 25.72           C  
ATOM   1813  O   GLU A 223      26.970   9.702 -30.693  1.00 27.46           O  
ATOM   1814  CB  GLU A 223      29.092   7.736 -30.408  1.00 27.24           C  
ATOM   1815  CG  GLU A 223      28.313   6.797 -29.514  1.00 38.12           C  
ATOM   1816  CD  GLU A 223      29.125   6.075 -28.458  1.00 36.06           C  
ATOM   1817  OE1 GLU A 223      30.243   6.493 -28.096  1.00 33.88           O  
ATOM   1818  OE2 GLU A 223      28.620   5.044 -27.954  1.00 48.94           O  
ATOM   1819  N   ASP A 224      27.306  10.069 -28.508  1.00 25.76           N  
ATOM   1820  CA  ASP A 224      25.950  10.583 -28.319  1.00 25.25           C  
ATOM   1821  C   ASP A 224      25.750  11.910 -29.040  1.00 28.56           C  
ATOM   1822  O   ASP A 224      26.712  12.670 -29.214  1.00 25.67           O  
ATOM   1823  CB  ASP A 224      25.685  10.813 -26.837  1.00 28.72           C  
ATOM   1824  CG  ASP A 224      25.513   9.569 -25.999  1.00 26.91           C  
ATOM   1825  OD1 ASP A 224      25.244   8.470 -26.518  1.00 24.53           O  
ATOM   1826  OD2 ASP A 224      25.649   9.732 -24.768  1.00 24.49           O  
ATOM   1827  N   PRO A 225      24.507  12.221 -29.419  1.00 24.23           N  
ATOM   1828  CA  PRO A 225      24.222  13.529 -30.022  1.00 23.27           C  
ATOM   1829  C   PRO A 225      24.573  14.660 -29.064  1.00 28.47           C  
ATOM   1830  O   PRO A 225      24.372  14.580 -27.853  1.00 28.54           O  
ATOM   1831  CB  PRO A 225      22.715  13.514 -30.265  1.00 24.33           C  
ATOM   1832  CG  PRO A 225      22.170  12.322 -29.598  1.00 27.90           C  
ATOM   1833  CD  PRO A 225      23.309  11.388 -29.300  1.00 29.59           C  
ATOM   1834  N   SER A 226      25.116  15.756 -29.592  1.00 20.27           N  
ATOM   1835  CA  SER A 226      25.440  16.880 -28.727  1.00 27.75           C  
ATOM   1836  C   SER A 226      24.805  18.189 -29.203  1.00 29.94           C  
ATOM   1837  O   SER A 226      25.221  18.808 -30.184  1.00 22.32           O  
ATOM   1838  CB  SER A 226      26.965  16.998 -28.646  1.00 26.53           C  
ATOM   1839  OG  SER A 226      27.322  18.186 -27.981  1.00 25.06           O  
ATOM   1840  N   LEU A 227      23.775  18.636 -28.472  1.00 22.37           N  
ATOM   1841  CA  LEU A 227      23.078  19.865 -28.799  1.00 23.86           C  
ATOM   1842  C   LEU A 227      23.990  21.082 -28.806  1.00 20.58           C  
ATOM   1843  O   LEU A 227      23.954  21.901 -29.701  1.00 19.56           O  
ATOM   1844  CB  LEU A 227      21.945  20.192 -27.807  1.00 16.67           C  
ATOM   1845  CG  LEU A 227      20.680  19.363 -27.927  1.00 24.28           C  
ATOM   1846  CD1 LEU A 227      19.849  19.461 -26.653  1.00 23.91           C  
ATOM   1847  CD2 LEU A 227      19.887  19.821 -29.137  1.00 22.14           C  
ATOM   1848  N   LEU A 228      24.819  21.218 -27.763  1.00 19.02           N  
ATOM   1849  CA  LEU A 228      25.568  22.476 -27.729  1.00 19.95           C  
ATOM   1850  C   LEU A 228      26.555  22.566 -28.889  1.00 25.23           C  
ATOM   1851  O   LEU A 228      26.997  23.654 -29.237  1.00 28.89           O  
ATOM   1852  CB  LEU A 228      26.331  22.615 -26.407  1.00 21.08           C  
ATOM   1853  CG  LEU A 228      25.462  22.974 -25.194  1.00 25.32           C  
ATOM   1854  CD1 LEU A 228      26.180  22.631 -23.900  1.00 33.22           C  
ATOM   1855  CD2 LEU A 228      25.082  24.443 -25.265  1.00 21.47           C  
ATOM   1856  N  AGLU A 229      26.898  21.414 -29.457  0.46 22.58           N  
ATOM   1857  N  BGLU A 229      26.897  21.416 -29.447  0.54 22.35           N  
ATOM   1858  CA AGLU A 229      27.920  21.338 -30.502  0.46 24.09           C  
ATOM   1859  CA BGLU A 229      27.922  21.365 -30.489  0.54 24.20           C  
ATOM   1860  C  AGLU A 229      27.300  20.987 -31.845  0.46 24.56           C  
ATOM   1861  C  BGLU A 229      27.267  21.370 -31.860  0.54 24.09           C  
ATOM   1862  O  AGLU A 229      27.965  20.670 -32.830  0.46 19.67           O  
ATOM   1863  O  BGLU A 229      27.935  21.665 -32.851  0.54 27.75           O  
ATOM   1864  CB AGLU A 229      28.998  20.324 -30.112  0.46 25.50           C  
ATOM   1865  CB BGLU A 229      28.809  20.135 -30.265  0.54 24.76           C  
ATOM   1866  CG AGLU A 229      30.048  20.870 -29.147  0.46 26.52           C  
ATOM   1867  CG BGLU A 229      29.582  20.197 -28.950  0.54 26.15           C  
ATOM   1868  CD AGLU A 229      30.698  22.141 -29.656  0.46 33.67           C  
ATOM   1869  CD BGLU A 229      30.441  18.977 -28.686  0.54 27.71           C  
ATOM   1870  OE1AGLU A 229      30.705  22.355 -30.887  0.46 48.97           O  
ATOM   1871  OE1BGLU A 229      29.972  17.845 -28.920  0.54 33.10           O  
ATOM   1872  OE2AGLU A 229      31.203  22.932 -28.827  0.46 29.53           O  
ATOM   1873  OE2BGLU A 229      31.598  19.136 -28.241  0.54 34.70           O  
ATOM   1874  N   ASP A 230      25.978  21.051 -31.889  1.00 18.89           N  
ATOM   1875  CA  ASP A 230      25.241  20.900 -33.138  1.00 19.32           C  
ATOM   1876  C   ASP A 230      25.451  22.094 -34.058  1.00 20.01           C  
ATOM   1877  O   ASP A 230      25.058  23.210 -33.726  1.00 21.10           O  
ATOM   1878  CB  ASP A 230      23.768  20.701 -32.797  1.00 16.49           C  
ATOM   1879  CG  ASP A 230      22.962  20.244 -34.001  1.00 25.24           C  
ATOM   1880  OD1 ASP A 230      23.260  20.715 -35.121  1.00 31.25           O  
ATOM   1881  OD2 ASP A 230      22.059  19.409 -33.803  1.00 20.41           O  
ATOM   1882  N   PRO A 231      26.106  21.873 -35.209  1.00 22.07           N  
ATOM   1883  CA  PRO A 231      26.438  22.989 -36.094  1.00 20.62           C  
ATOM   1884  C   PRO A 231      25.187  23.696 -36.602  1.00 18.00           C  
ATOM   1885  O   PRO A 231      25.222  24.885 -36.891  1.00 25.87           O  
ATOM   1886  CB  PRO A 231      27.162  22.343 -37.277  1.00 23.45           C  
ATOM   1887  CG  PRO A 231      27.358  20.923 -36.945  1.00 27.87           C  
ATOM   1888  CD  PRO A 231      26.567  20.580 -35.720  1.00 22.21           C  
ATOM   1889  N   ARG A 232      24.087  22.952 -36.697  1.00 22.33           N  
ATOM   1890  CA  ARG A 232      22.860  23.588 -37.182  1.00 24.72           C  
ATOM   1891  C   ARG A 232      22.329  24.629 -36.214  1.00 28.96           C  
ATOM   1892  O   ARG A 232      21.729  25.643 -36.570  1.00 26.21           O  
ATOM   1893  CB  ARG A 232      21.804  22.514 -37.405  1.00 29.95           C  
ATOM   1894  CG  ARG A 232      22.241  21.414 -38.362  1.00 33.73           C  
ATOM   1895  CD  ARG A 232      21.161  20.341 -38.355  1.00 31.25           C  
ATOM   1896  NE  ARG A 232      21.185  19.578 -37.120  1.00 27.70           N  
ATOM   1897  CZ  ARG A 232      20.429  18.513 -36.907  1.00 25.09           C  
ATOM   1898  NH1 ARG A 232      19.590  18.075 -37.825  1.00 24.80           N  
ATOM   1899  NH2 ARG A 232      20.525  17.885 -35.746  1.00 24.94           N  
ATOM   1900  N   ILE A 233      22.546  24.341 -34.929  1.00 23.55           N  
ATOM   1901  CA  ILE A 233      22.029  25.258 -33.907  1.00 19.82           C  
ATOM   1902  C   ILE A 233      22.994  26.413 -33.721  1.00 18.26           C  
ATOM   1903  O   ILE A 233      22.550  27.541 -33.515  1.00 24.40           O  
ATOM   1904  CB  ILE A 233      21.745  24.464 -32.627  1.00 19.30           C  
ATOM   1905  CG1 ILE A 233      20.828  23.268 -32.922  1.00 21.32           C  
ATOM   1906  CG2 ILE A 233      21.164  25.331 -31.526  1.00 20.65           C  
ATOM   1907  CD1 ILE A 233      20.592  22.328 -31.769  1.00 20.96           C  
ATOM   1908  N   LYS A 234      24.303  26.138 -33.811  1.00 20.99           N  
ATOM   1909  CA  LYS A 234      25.291  27.207 -33.769  1.00 24.76           C  
ATOM   1910  C   LYS A 234      24.981  28.282 -34.812  1.00 21.89           C  
ATOM   1911  O   LYS A 234      25.170  29.483 -34.593  1.00 25.76           O  
ATOM   1912  CB  LYS A 234      26.695  26.621 -33.983  1.00 27.85           C  
ATOM   1913  CG  LYS A 234      27.195  25.847 -32.770  1.00 34.93           C  
ATOM   1914  CD  LYS A 234      28.263  24.828 -33.144  1.00 36.11           C  
ATOM   1915  CE  LYS A 234      29.658  25.426 -33.022  1.00 47.56           C  
ATOM   1916  NZ  LYS A 234      30.261  25.714 -34.355  1.00 66.21           N  
ATOM   1917  N   ALA A 235      24.493  27.815 -35.952  1.00 19.74           N  
ATOM   1918  CA  ALA A 235      24.225  28.688 -37.089  1.00 32.58           C  
ATOM   1919  C   ALA A 235      23.055  29.598 -36.732  1.00 27.34           C  
ATOM   1920  O   ALA A 235      23.045  30.784 -37.042  1.00 22.83           O  
ATOM   1921  CB  ALA A 235      23.923  27.908 -38.355  1.00 30.27           C  
ATOM   1922  N   ILE A 236      22.093  28.986 -36.042  1.00 24.57           N  
ATOM   1923  CA  ILE A 236      20.934  29.811 -35.625  1.00 21.90           C  
ATOM   1924  C   ILE A 236      21.422  30.854 -34.655  1.00 17.12           C  
ATOM   1925  O   ILE A 236      21.124  32.046 -34.680  1.00 24.04           O  
ATOM   1926  CB  ILE A 236      19.816  28.914 -35.071  1.00 25.10           C  
ATOM   1927  CG1 ILE A 236      19.082  28.127 -36.164  1.00 25.16           C  
ATOM   1928  CG2 ILE A 236      18.814  29.693 -34.225  1.00 24.78           C  
ATOM   1929  CD1 ILE A 236      18.145  27.045 -35.698  1.00 26.56           C  
ATOM   1930  N   ALA A 237      22.287  30.424 -33.716  1.00 20.41           N  
ATOM   1931  CA  ALA A 237      22.828  31.326 -32.718  1.00 18.88           C  
ATOM   1932  C   ALA A 237      23.642  32.468 -33.308  1.00 20.57           C  
ATOM   1933  O   ALA A 237      23.495  33.638 -32.953  1.00 21.77           O  
ATOM   1934  CB  ALA A 237      23.710  30.518 -31.768  1.00 23.12           C  
ATOM   1935  N   ALA A 238      24.542  32.136 -34.225  1.00 19.68           N  
ATOM   1936  CA  ALA A 238      25.358  33.151 -34.886  1.00 27.12           C  
ATOM   1937  C   ALA A 238      24.507  34.211 -35.562  1.00 29.44           C  
ATOM   1938  O   ALA A 238      24.739  35.408 -35.402  1.00 29.70           O  
ATOM   1939  CB  ALA A 238      26.288  32.484 -35.904  1.00 29.99           C  
ATOM   1940  N   LYS A 239      23.502  33.781 -36.318  1.00 28.37           N  
ATOM   1941  CA  LYS A 239      22.536  34.694 -36.924  1.00 29.40           C  
ATOM   1942  C   LYS A 239      21.965  35.697 -35.944  1.00 23.98           C  
ATOM   1943  O   LYS A 239      21.696  36.858 -36.258  1.00 33.26           O  
ATOM   1944  CB  LYS A 239      21.393  33.878 -37.521  1.00 33.51           C  
ATOM   1945  CG  LYS A 239      20.738  34.427 -38.770  1.00 51.21           C  
ATOM   1946  CD  LYS A 239      19.600  33.512 -39.219  1.00 57.10           C  
ATOM   1947  CE  LYS A 239      18.281  33.902 -38.561  1.00 59.89           C  
ATOM   1948  NZ  LYS A 239      17.375  32.733 -38.378  1.00 49.18           N  
ATOM   1949  N   HIS A 240      21.722  35.279 -34.698  1.00 20.27           N  
ATOM   1950  CA  HIS A 240      21.181  36.208 -33.723  1.00 18.50           C  
ATOM   1951  C   HIS A 240      22.243  36.819 -32.823  1.00 19.99           C  
ATOM   1952  O   HIS A 240      21.911  37.527 -31.863  1.00 22.08           O  
ATOM   1953  CB  HIS A 240      20.160  35.472 -32.855  1.00 22.31           C  
ATOM   1954  CG  HIS A 240      18.937  34.988 -33.561  1.00 18.45           C  
ATOM   1955  ND1 HIS A 240      17.883  35.819 -33.861  1.00 21.15           N  
ATOM   1956  CD2 HIS A 240      18.569  33.771 -34.018  1.00 19.24           C  
ATOM   1957  CE1 HIS A 240      16.933  35.144 -34.477  1.00 27.89           C  
ATOM   1958  NE2 HIS A 240      17.319  33.886 -34.588  1.00 24.15           N  
ATOM   1959  N   ASN A 241      23.509  36.558 -33.112  1.00 23.47           N  
ATOM   1960  CA  ASN A 241      24.595  37.029 -32.265  1.00 24.78           C  
ATOM   1961  C   ASN A 241      24.347  36.648 -30.809  1.00 28.17           C  
ATOM   1962  O   ASN A 241      24.505  37.418 -29.868  1.00 24.06           O  
ATOM   1963  CB AASN A 241      24.833  38.544 -32.356  0.48 24.57           C  
ATOM   1964  CB BASN A 241      24.746  38.545 -32.408  0.52 24.61           C  
ATOM   1965  CG AASN A 241      26.300  38.825 -32.047  0.48 23.38           C  
ATOM   1966  CG BASN A 241      25.462  38.955 -33.680  0.52 23.00           C  
ATOM   1967  OD1AASN A 241      27.069  37.872 -31.909  0.48 38.48           O  
ATOM   1968  OD1BASN A 241      25.172  39.996 -34.266  0.52 32.53           O  
ATOM   1969  ND2AASN A 241      26.701  40.082 -31.941  0.48 30.41           N  
ATOM   1970  ND2BASN A 241      26.422  38.145 -34.113  0.52 28.37           N  
ATOM   1971  N   LYS A 242      23.954  35.386 -30.627  1.00 23.37           N  
ATOM   1972  CA  LYS A 242      23.828  34.834 -29.286  1.00 24.09           C  
ATOM   1973  C   LYS A 242      24.581  33.519 -29.229  1.00 22.27           C  
ATOM   1974  O   LYS A 242      25.032  33.016 -30.270  1.00 21.99           O  
ATOM   1975  CB  LYS A 242      22.357  34.617 -28.950  1.00 19.50           C  
ATOM   1976  CG  LYS A 242      21.478  35.832 -29.158  1.00 30.36           C  
ATOM   1977  CD  LYS A 242      21.817  36.955 -28.186  1.00 37.57           C  
ATOM   1978  CE  LYS A 242      21.589  36.567 -26.741  1.00 41.08           C  
ATOM   1979  NZ  LYS A 242      21.301  37.730 -25.846  1.00 34.25           N  
ATOM   1980  N   THR A 243      24.739  32.936 -28.039  1.00 20.34           N  
ATOM   1981  CA  THR A 243      25.402  31.619 -28.026  1.00 19.73           C  
ATOM   1982  C   THR A 243      24.429  30.470 -28.223  1.00 16.61           C  
ATOM   1983  O   THR A 243      23.217  30.639 -28.083  1.00 17.47           O  
ATOM   1984  CB  THR A 243      26.175  31.480 -26.709  1.00 27.45           C  
ATOM   1985  OG1 THR A 243      25.262  31.466 -25.610  1.00 26.46           O  
ATOM   1986  CG2 THR A 243      26.999  32.733 -26.449  1.00 23.34           C  
ATOM   1987  N   THR A 244      24.912  29.285 -28.582  1.00 20.11           N  
ATOM   1988  CA  THR A 244      24.045  28.105 -28.745  1.00 16.17           C  
ATOM   1989  C   THR A 244      23.184  27.905 -27.501  1.00 16.36           C  
ATOM   1990  O   THR A 244      21.979  27.633 -27.562  1.00 16.17           O  
ATOM   1991  CB  THR A 244      24.898  26.870 -29.100  1.00 21.94           C  
ATOM   1992  OG1 THR A 244      25.647  27.119 -30.314  1.00 27.38           O  
ATOM   1993  CG2 THR A 244      24.035  25.655 -29.409  1.00 21.04           C  
ATOM   1994  N   ALA A 245      23.769  28.015 -26.302  1.00 21.88           N  
ATOM   1995  CA  ALA A 245      23.024  27.788 -25.061  1.00 19.02           C  
ATOM   1996  C   ALA A 245      21.853  28.748 -24.920  1.00 18.36           C  
ATOM   1997  O   ALA A 245      20.746  28.426 -24.499  1.00 18.89           O  
ATOM   1998  CB  ALA A 245      23.954  27.867 -23.862  1.00 14.81           C  
ATOM   1999  N   GLN A 246      22.006  30.010 -25.270  1.00 15.85           N  
ATOM   2000  CA  GLN A 246      21.007  31.054 -25.206  1.00 12.31           C  
ATOM   2001  C   GLN A 246      19.868  30.696 -26.149  1.00 13.72           C  
ATOM   2002  O   GLN A 246      18.690  30.857 -25.853  1.00 18.43           O  
ATOM   2003  CB  GLN A 246      21.617  32.413 -25.542  1.00 18.91           C  
ATOM   2004  CG  GLN A 246      22.474  33.022 -24.446  1.00 18.88           C  
ATOM   2005  CD  GLN A 246      23.376  34.168 -24.859  1.00 18.15           C  
ATOM   2006  OE1 GLN A 246      23.772  34.358 -26.011  1.00 21.60           O  
ATOM   2007  NE2 GLN A 246      23.742  34.991 -23.878  1.00 21.49           N  
ATOM   2008  N   VAL A 247      20.238  30.175 -27.329  1.00 20.48           N  
ATOM   2009  CA  VAL A 247      19.206  29.724 -28.265  1.00 18.02           C  
ATOM   2010  C   VAL A 247      18.434  28.563 -27.664  1.00 14.56           C  
ATOM   2011  O   VAL A 247      17.213  28.542 -27.727  1.00 18.54           O  
ATOM   2012  CB  VAL A 247      19.795  29.297 -29.619  1.00 22.34           C  
ATOM   2013  CG1 VAL A 247      18.826  28.412 -30.381  1.00 23.29           C  
ATOM   2014  CG2 VAL A 247      20.157  30.539 -30.438  1.00 18.24           C  
ATOM   2015  N   LEU A 248      19.165  27.620 -27.060  1.00 16.57           N  
ATOM   2016  CA  LEU A 248      18.565  26.456 -26.420  1.00 14.77           C  
ATOM   2017  C   LEU A 248      17.686  26.779 -25.221  1.00 19.32           C  
ATOM   2018  O   LEU A 248      16.755  26.013 -24.923  1.00 19.52           O  
ATOM   2019  CB  LEU A 248      19.704  25.505 -26.036  1.00 18.49           C  
ATOM   2020  CG  LEU A 248      20.380  24.799 -27.223  1.00 16.48           C  
ATOM   2021  CD1 LEU A 248      21.586  24.008 -26.722  1.00 24.22           C  
ATOM   2022  CD2 LEU A 248      19.423  23.901 -27.959  1.00 17.45           C  
ATOM   2023  N   ILE A 249      17.946  27.884 -24.544  1.00 15.88           N  
ATOM   2024  CA  ILE A 249      17.129  28.341 -23.403  1.00 17.26           C  
ATOM   2025  C   ILE A 249      15.935  29.128 -23.910  1.00 16.72           C  
ATOM   2026  O   ILE A 249      14.842  28.997 -23.393  1.00 19.24           O  
ATOM   2027  CB  ILE A 249      18.009  29.165 -22.453  1.00 18.36           C  
ATOM   2028  CG1 ILE A 249      19.044  28.267 -21.744  1.00 21.81           C  
ATOM   2029  CG2 ILE A 249      17.205  29.974 -21.458  1.00 21.05           C  
ATOM   2030  CD1 ILE A 249      20.253  29.040 -21.275  1.00 17.07           C  
ATOM   2031  N   ARG A 250      16.122  29.933 -24.957  1.00 15.86           N  
ATOM   2032  CA  ARG A 250      15.042  30.734 -25.510  1.00 16.73           C  
ATOM   2033  C   ARG A 250      13.981  29.876 -26.183  1.00 18.95           C  
ATOM   2034  O   ARG A 250      12.769  30.169 -26.168  1.00 17.49           O  
ATOM   2035  CB  ARG A 250      15.623  31.741 -26.512  1.00 19.88           C  
ATOM   2036  CG  ARG A 250      14.567  32.650 -27.129  1.00 18.74           C  
ATOM   2037  CD  ARG A 250      13.926  33.562 -26.101  1.00 18.69           C  
ATOM   2038  NE  ARG A 250      12.803  34.282 -26.699  1.00 24.57           N  
ATOM   2039  CZ  ARG A 250      12.309  35.426 -26.245  1.00 32.41           C  
ATOM   2040  NH1 ARG A 250      12.818  36.018 -25.171  1.00 21.59           N  
ATOM   2041  NH2 ARG A 250      11.288  35.959 -26.907  1.00 26.18           N  
ATOM   2042  N   PHE A 251      14.427  28.778 -26.791  1.00 22.25           N  
ATOM   2043  CA  PHE A 251      13.514  27.882 -27.505  1.00 16.50           C  
ATOM   2044  C   PHE A 251      12.331  27.421 -26.666  1.00 21.37           C  
ATOM   2045  O   PHE A 251      11.165  27.583 -27.106  1.00 18.84           O  
ATOM   2046  CB  PHE A 251      14.347  26.722 -28.042  1.00 16.92           C  
ATOM   2047  CG  PHE A 251      13.628  25.582 -28.725  1.00 11.90           C  
ATOM   2048  CD1 PHE A 251      12.700  25.829 -29.734  1.00 18.70           C  
ATOM   2049  CD2 PHE A 251      13.870  24.260 -28.372  1.00 20.65           C  
ATOM   2050  CE1 PHE A 251      12.027  24.794 -30.355  1.00 15.75           C  
ATOM   2051  CE2 PHE A 251      13.205  23.216 -28.998  1.00 18.30           C  
ATOM   2052  CZ  PHE A 251      12.289  23.482 -29.994  1.00 17.05           C  
ATOM   2053  N   PRO A 252      12.502  26.826 -25.484  1.00 18.90           N  
ATOM   2054  CA  PRO A 252      11.322  26.421 -24.697  1.00 17.70           C  
ATOM   2055  C   PRO A 252      10.503  27.616 -24.226  1.00 15.18           C  
ATOM   2056  O   PRO A 252       9.274  27.584 -24.112  1.00 16.65           O  
ATOM   2057  CB  PRO A 252      11.929  25.666 -23.503  1.00 14.93           C  
ATOM   2058  CG  PRO A 252      13.299  26.237 -23.383  1.00 15.34           C  
ATOM   2059  CD  PRO A 252      13.747  26.477 -24.806  1.00 20.48           C  
ATOM   2060  N   MET A 253      11.178  28.713 -23.928  1.00 18.47           N  
ATOM   2061  CA  MET A 253      10.493  29.926 -23.472  1.00 17.01           C  
ATOM   2062  C   MET A 253       9.397  30.346 -24.455  1.00 18.54           C  
ATOM   2063  O   MET A 253       8.284  30.745 -24.114  1.00 18.75           O  
ATOM   2064  CB  MET A 253      11.534  31.024 -23.325  1.00 16.34           C  
ATOM   2065  CG  MET A 253      12.486  30.818 -22.164  1.00 17.13           C  
ATOM   2066  SD  MET A 253      13.752  32.078 -22.039  1.00 22.17           S  
ATOM   2067  CE  MET A 253      12.884  33.566 -21.623  1.00 22.24           C  
ATOM   2068  N   GLN A 254       9.729  30.222 -25.745  1.00 18.81           N  
ATOM   2069  CA  GLN A 254       8.748  30.543 -26.789  1.00 17.02           C  
ATOM   2070  C   GLN A 254       7.728  29.466 -27.052  1.00 17.22           C  
ATOM   2071  O   GLN A 254       6.849  29.650 -27.906  1.00 21.77           O  
ATOM   2072  CB  GLN A 254       9.551  30.913 -28.054  1.00 22.46           C  
ATOM   2073  CG  GLN A 254      10.206  32.281 -27.895  1.00 18.33           C  
ATOM   2074  CD  GLN A 254      10.930  32.847 -29.102  1.00 16.61           C  
ATOM   2075  OE1 GLN A 254      12.003  33.461 -28.996  1.00 21.55           O  
ATOM   2076  NE2 GLN A 254      10.357  32.652 -30.278  1.00 18.30           N  
ATOM   2077  N   ARG A 255       7.750  28.352 -26.333  1.00 18.16           N  
ATOM   2078  CA  ARG A 255       6.682  27.353 -26.349  1.00 23.54           C  
ATOM   2079  C   ARG A 255       5.825  27.358 -25.077  1.00 23.74           C  
ATOM   2080  O   ARG A 255       5.130  26.378 -24.776  1.00 18.18           O  
ATOM   2081  CB  ARG A 255       7.270  25.948 -26.521  1.00 23.19           C  
ATOM   2082  CG  ARG A 255       8.302  25.907 -27.643  1.00 15.17           C  
ATOM   2083  CD  ARG A 255       8.991  24.558 -27.719  1.00 17.08           C  
ATOM   2084  NE  ARG A 255       8.063  23.505 -28.094  1.00 18.59           N  
ATOM   2085  CZ  ARG A 255       8.259  22.216 -27.908  1.00 20.59           C  
ATOM   2086  NH1 ARG A 255       9.376  21.792 -27.336  1.00 20.47           N  
ATOM   2087  NH2 ARG A 255       7.328  21.355 -28.301  1.00 23.56           N  
ATOM   2088  N  AASN A 256       5.896  28.457 -24.347  0.63 17.94           N  
ATOM   2089  N  BASN A 256       5.892  28.461 -24.347  0.37 18.57           N  
ATOM   2090  CA AASN A 256       5.242  28.751 -23.082  0.63 18.50           C  
ATOM   2091  CA BASN A 256       5.170  28.612 -23.090  0.37 18.38           C  
ATOM   2092  C  AASN A 256       5.647  27.749 -21.999  0.63 17.26           C  
ATOM   2093  C  BASN A 256       5.585  27.538 -22.094  0.37 16.41           C  
ATOM   2094  O  AASN A 256       4.839  27.421 -21.132  0.63 19.60           O  
ATOM   2095  O  BASN A 256       4.770  26.954 -21.381  0.37 10.52           O  
ATOM   2096  CB AASN A 256       3.726  28.772 -23.215  0.63 20.16           C  
ATOM   2097  CB BASN A 256       3.654  28.578 -23.328  0.37 19.69           C  
ATOM   2098  CG AASN A 256       2.935  29.503 -22.162  0.63 22.91           C  
ATOM   2099  CG BASN A 256       3.270  29.648 -24.342  0.37 15.24           C  
ATOM   2100  OD1AASN A 256       3.282  30.542 -21.597  0.63 24.33           O  
ATOM   2101  OD1BASN A 256       3.892  30.710 -24.377  0.37 24.06           O  
ATOM   2102  ND2AASN A 256       1.759  28.936 -21.871  0.63 29.83           N  
ATOM   2103  ND2BASN A 256       2.269  29.375 -25.164  0.37 26.25           N  
ATOM   2104  N   LEU A 257       6.894  27.296 -22.055  1.00 17.33           N  
ATOM   2105  CA  LEU A 257       7.461  26.388 -21.073  1.00 18.21           C  
ATOM   2106  C   LEU A 257       8.298  27.136 -20.038  1.00 21.26           C  
ATOM   2107  O   LEU A 257       8.757  28.254 -20.273  1.00 19.00           O  
ATOM   2108  CB  LEU A 257       8.371  25.402 -21.803  1.00 15.77           C  
ATOM   2109  CG  LEU A 257       7.722  24.584 -22.920  1.00 18.42           C  
ATOM   2110  CD1 LEU A 257       8.725  23.546 -23.430  1.00 17.62           C  
ATOM   2111  CD2 LEU A 257       6.444  23.956 -22.428  1.00 24.10           C  
ATOM   2112  N   VAL A 258       8.498  26.501 -18.895  1.00 16.73           N  
ATOM   2113  CA  VAL A 258       9.530  26.920 -17.945  1.00 17.27           C  
ATOM   2114  C   VAL A 258      10.828  26.207 -18.299  1.00 18.64           C  
ATOM   2115  O   VAL A 258      10.790  25.056 -18.756  1.00 16.62           O  
ATOM   2116  CB  VAL A 258       9.095  26.613 -16.511  1.00 12.92           C  
ATOM   2117  CG1 VAL A 258      10.163  26.959 -15.499  1.00 17.60           C  
ATOM   2118  CG2 VAL A 258       7.795  27.367 -16.209  1.00 14.55           C  
ATOM   2119  N   VAL A 259      11.994  26.827 -18.125  1.00 19.87           N  
ATOM   2120  CA  VAL A 259      13.230  26.084 -18.471  1.00 15.69           C  
ATOM   2121  C   VAL A 259      14.234  26.268 -17.345  1.00 18.97           C  
ATOM   2122  O   VAL A 259      14.298  27.335 -16.730  1.00 18.59           O  
ATOM   2123  CB  VAL A 259      13.702  26.522 -19.863  1.00 21.37           C  
ATOM   2124  CG1 VAL A 259      13.978  28.013 -19.936  1.00 16.44           C  
ATOM   2125  CG2 VAL A 259      14.949  25.746 -20.297  1.00 23.07           C  
ATOM   2126  N   ILE A 260      15.040  25.266 -17.043  1.00 15.56           N  
ATOM   2127  CA  ILE A 260      15.941  25.333 -15.890  1.00 13.31           C  
ATOM   2128  C   ILE A 260      17.362  24.909 -16.200  1.00 15.66           C  
ATOM   2129  O   ILE A 260      17.869  23.888 -15.718  1.00 17.84           O  
ATOM   2130  CB  ILE A 260      15.353  24.459 -14.764  1.00 14.80           C  
ATOM   2131  CG1 ILE A 260      14.952  23.049 -15.180  1.00 12.92           C  
ATOM   2132  CG2 ILE A 260      14.158  25.178 -14.136  1.00 16.44           C  
ATOM   2133  CD1 ILE A 260      14.648  22.145 -14.002  1.00 13.65           C  
ATOM   2134  N   PRO A 261      18.087  25.698 -16.981  1.00 19.02           N  
ATOM   2135  CA  PRO A 261      19.455  25.323 -17.353  1.00 18.20           C  
ATOM   2136  C   PRO A 261      20.346  25.333 -16.103  1.00 15.68           C  
ATOM   2137  O   PRO A 261      20.167  26.221 -15.260  1.00 16.29           O  
ATOM   2138  CB  PRO A 261      19.884  26.435 -18.309  1.00 16.17           C  
ATOM   2139  CG  PRO A 261      19.058  27.619 -17.846  1.00 15.15           C  
ATOM   2140  CD  PRO A 261      17.722  27.010 -17.533  1.00 19.97           C  
ATOM   2141  N   LYS A 262      21.252  24.364 -16.048  1.00 18.57           N  
ATOM   2142  CA  LYS A 262      22.195  24.214 -14.946  1.00 17.04           C  
ATOM   2143  C   LYS A 262      23.590  24.719 -15.357  1.00 12.21           C  
ATOM   2144  O   LYS A 262      24.111  24.376 -16.406  1.00 16.00           O  
ATOM   2145  CB  LYS A 262      22.321  22.775 -14.465  1.00 17.22           C  
ATOM   2146  CG  LYS A 262      23.412  22.425 -13.491  1.00 19.09           C  
ATOM   2147  CD  LYS A 262      24.661  21.828 -14.131  1.00 15.59           C  
ATOM   2148  CE  LYS A 262      25.800  21.766 -13.124  1.00 17.95           C  
ATOM   2149  NZ  LYS A 262      27.110  21.363 -13.712  1.00 15.28           N  
ATOM   2150  N   SER A 263      24.147  25.536 -14.456  1.00 18.55           N  
ATOM   2151  CA  SER A 263      25.576  25.821 -14.492  1.00 14.38           C  
ATOM   2152  C   SER A 263      26.080  26.163 -13.096  1.00 13.06           C  
ATOM   2153  O   SER A 263      25.362  26.673 -12.252  1.00 16.04           O  
ATOM   2154  CB  SER A 263      25.907  26.947 -15.474  1.00 21.65           C  
ATOM   2155  OG  SER A 263      27.299  27.256 -15.485  1.00 19.78           O  
ATOM   2156  N   VAL A 264      27.361  25.909 -12.867  1.00 15.91           N  
ATOM   2157  CA  VAL A 264      28.063  26.415 -11.698  1.00 15.39           C  
ATOM   2158  C   VAL A 264      29.141  27.418 -12.099  1.00 16.11           C  
ATOM   2159  O   VAL A 264      29.838  27.888 -11.200  1.00 21.24           O  
ATOM   2160  CB  VAL A 264      28.736  25.294 -10.886  1.00 19.36           C  
ATOM   2161  CG1 VAL A 264      27.688  24.418 -10.213  1.00 22.32           C  
ATOM   2162  CG2 VAL A 264      29.679  24.459 -11.743  1.00 21.61           C  
ATOM   2163  N   THR A 265      29.280  27.694 -13.382  1.00 15.79           N  
ATOM   2164  CA  THR A 265      30.266  28.635 -13.918  1.00 18.68           C  
ATOM   2165  C   THR A 265      29.708  30.048 -13.924  1.00 14.57           C  
ATOM   2166  O   THR A 265      28.796  30.278 -14.723  1.00 15.86           O  
ATOM   2167  CB  THR A 265      30.710  28.240 -15.345  1.00 20.04           C  
ATOM   2168  OG1 THR A 265      31.095  26.861 -15.398  1.00 19.60           O  
ATOM   2169  CG2 THR A 265      31.958  29.014 -15.762  1.00 21.12           C  
ATOM   2170  N   PRO A 266      30.176  30.954 -13.072  1.00 20.30           N  
ATOM   2171  CA  PRO A 266      29.585  32.299 -12.960  1.00 18.07           C  
ATOM   2172  C   PRO A 266      29.346  32.969 -14.308  1.00 24.32           C  
ATOM   2173  O   PRO A 266      28.258  33.487 -14.560  1.00 17.25           O  
ATOM   2174  CB  PRO A 266      30.636  33.060 -12.143  1.00 22.85           C  
ATOM   2175  CG  PRO A 266      31.152  31.995 -11.212  1.00 26.13           C  
ATOM   2176  CD  PRO A 266      31.285  30.790 -12.103  1.00 25.49           C  
ATOM   2177  N   GLU A 267      30.326  32.933 -15.205  1.00 19.65           N  
ATOM   2178  CA  GLU A 267      30.142  33.544 -16.525  1.00 23.11           C  
ATOM   2179  C   GLU A 267      28.940  32.986 -17.269  1.00 18.27           C  
ATOM   2180  O   GLU A 267      28.130  33.722 -17.844  1.00 19.99           O  
ATOM   2181  CB  GLU A 267      31.406  33.325 -17.354  1.00 23.94           C  
ATOM   2182  N   ARG A 268      28.808  31.662 -17.265  1.00 17.05           N  
ATOM   2183  CA  ARG A 268      27.691  30.999 -17.928  1.00 19.88           C  
ATOM   2184  C   ARG A 268      26.356  31.249 -17.245  1.00 18.90           C  
ATOM   2185  O   ARG A 268      25.314  31.390 -17.893  1.00 18.18           O  
ATOM   2186  CB  ARG A 268      27.974  29.497 -17.991  1.00 21.25           C  
ATOM   2187  CG  ARG A 268      29.114  29.142 -18.931  1.00 18.10           C  
ATOM   2188  CD  ARG A 268      29.512  27.684 -18.783  1.00 19.68           C  
ATOM   2189  NE  ARG A 268      30.301  27.194 -19.915  1.00 19.80           N  
ATOM   2190  CZ  ARG A 268      30.774  25.947 -19.975  1.00 20.68           C  
ATOM   2191  NH1 ARG A 268      30.542  25.088 -18.985  1.00 18.57           N  
ATOM   2192  NH2 ARG A 268      31.481  25.581 -21.039  1.00 20.71           N  
ATOM   2193  N   ILE A 269      26.354  31.324 -15.919  1.00 20.92           N  
ATOM   2194  CA  ILE A 269      25.097  31.615 -15.211  1.00 21.71           C  
ATOM   2195  C   ILE A 269      24.492  32.924 -15.682  1.00 18.96           C  
ATOM   2196  O   ILE A 269      23.303  33.034 -15.973  1.00 16.25           O  
ATOM   2197  CB  ILE A 269      25.358  31.611 -13.689  1.00 16.39           C  
ATOM   2198  CG1 ILE A 269      25.779  30.230 -13.193  1.00 19.80           C  
ATOM   2199  CG2 ILE A 269      24.144  32.150 -12.947  1.00 20.07           C  
ATOM   2200  CD1 ILE A 269      26.443  30.144 -11.851  1.00 17.92           C  
ATOM   2201  N   ALA A 270      25.359  33.931 -15.789  1.00 21.09           N  
ATOM   2202  CA  ALA A 270      24.988  35.252 -16.259  1.00 19.98           C  
ATOM   2203  C   ALA A 270      24.533  35.226 -17.718  1.00 17.03           C  
ATOM   2204  O   ALA A 270      23.533  35.856 -18.050  1.00 22.89           O  
ATOM   2205  CB  ALA A 270      26.143  36.240 -16.115  1.00 22.54           C  
ATOM   2206  N   GLU A 271      25.268  34.510 -18.558  1.00 20.49           N  
ATOM   2207  CA  GLU A 271      24.987  34.488 -20.000  1.00 24.08           C  
ATOM   2208  C   GLU A 271      23.637  33.817 -20.205  1.00 21.08           C  
ATOM   2209  O   GLU A 271      22.808  34.280 -20.978  1.00 21.76           O  
ATOM   2210  CB  GLU A 271      26.105  33.778 -20.759  1.00 29.89           C  
ATOM   2211  CG  GLU A 271      25.729  33.105 -22.063  1.00 35.02           C  
ATOM   2212  CD  GLU A 271      26.769  32.176 -22.654  1.00 30.73           C  
ATOM   2213  OE1 GLU A 271      27.976  32.377 -22.433  1.00 26.05           O  
ATOM   2214  OE2 GLU A 271      26.397  31.207 -23.358  1.00 32.90           O  
ATOM   2215  N   ASN A 272      23.451  32.724 -19.473  1.00 20.83           N  
ATOM   2216  CA  ASN A 272      22.224  31.944 -19.629  1.00 20.99           C  
ATOM   2217  C   ASN A 272      20.969  32.738 -19.334  1.00 22.52           C  
ATOM   2218  O   ASN A 272      19.889  32.402 -19.840  1.00 24.62           O  
ATOM   2219  CB  ASN A 272      22.348  30.707 -18.721  1.00 18.85           C  
ATOM   2220  CG  ASN A 272      23.296  29.686 -19.314  1.00 18.26           C  
ATOM   2221  OD1 ASN A 272      23.875  29.870 -20.390  1.00 19.66           O  
ATOM   2222  ND2 ASN A 272      23.466  28.570 -18.599  1.00 17.58           N  
ATOM   2223  N   PHE A 273      21.092  33.802 -18.534  1.00 21.41           N  
ATOM   2224  CA  PHE A 273      19.917  34.593 -18.170  1.00 24.70           C  
ATOM   2225  C   PHE A 273      19.604  35.669 -19.216  1.00 20.35           C  
ATOM   2226  O   PHE A 273      18.512  36.247 -19.214  1.00 22.11           O  
ATOM   2227  CB  PHE A 273      20.113  35.200 -16.776  1.00 24.65           C  
ATOM   2228  CG  PHE A 273      18.835  35.657 -16.090  1.00 19.69           C  
ATOM   2229  CD1 PHE A 273      17.902  34.749 -15.610  1.00 27.31           C  
ATOM   2230  CD2 PHE A 273      18.570  37.009 -15.941  1.00 29.46           C  
ATOM   2231  CE1 PHE A 273      16.724  35.147 -14.982  1.00 22.45           C  
ATOM   2232  CE2 PHE A 273      17.409  37.412 -15.312  1.00 30.50           C  
ATOM   2233  CZ  PHE A 273      16.484  36.499 -14.844  1.00 28.08           C  
ATOM   2234  N   LYS A 274      20.573  35.917 -20.094  1.00 23.92           N  
ATOM   2235  CA  LYS A 274      20.483  37.011 -21.074  1.00 23.07           C  
ATOM   2236  C   LYS A 274      19.707  36.537 -22.288  1.00 20.96           C  
ATOM   2237  O   LYS A 274      20.234  36.443 -23.397  1.00 21.88           O  
ATOM   2238  CB  LYS A 274      21.887  37.489 -21.432  1.00 29.00           C  
ATOM   2239  CG  LYS A 274      22.320  38.742 -20.693  1.00 43.40           C  
ATOM   2240  CD  LYS A 274      23.550  39.380 -21.319  1.00 53.31           C  
ATOM   2241  CE  LYS A 274      24.626  39.701 -20.287  1.00 62.00           C  
ATOM   2242  NZ  LYS A 274      24.600  41.132 -19.874  1.00 56.46           N  
ATOM   2243  N   VAL A 275      18.445  36.201 -22.051  1.00 17.38           N  
ATOM   2244  CA  VAL A 275      17.660  35.594 -23.130  1.00 18.12           C  
ATOM   2245  C   VAL A 275      16.324  36.292 -23.290  1.00 23.12           C  
ATOM   2246  O   VAL A 275      15.457  35.790 -24.001  1.00 26.88           O  
ATOM   2247  CB  VAL A 275      17.483  34.082 -22.911  1.00 19.54           C  
ATOM   2248  CG1 VAL A 275      18.862  33.410 -23.039  1.00 17.38           C  
ATOM   2249  CG2 VAL A 275      16.841  33.777 -21.576  1.00 21.73           C  
ATOM   2250  N   PHE A 276      16.174  37.451 -22.653  1.00 30.96           N  
ATOM   2251  CA  PHE A 276      14.948  38.227 -22.813  1.00 24.25           C  
ATOM   2252  C   PHE A 276      15.206  39.412 -23.744  1.00 28.88           C  
ATOM   2253  O   PHE A 276      14.427  40.367 -23.755  1.00 40.28           O  
ATOM   2254  CB  PHE A 276      14.404  38.698 -21.468  1.00 20.82           C  
ATOM   2255  CG  PHE A 276      13.973  37.626 -20.489  1.00 25.35           C  
ATOM   2256  CD1 PHE A 276      14.893  36.990 -19.676  1.00 29.20           C  
ATOM   2257  CD2 PHE A 276      12.640  37.266 -20.379  1.00 32.06           C  
ATOM   2258  CE1 PHE A 276      14.479  36.015 -18.784  1.00 30.28           C  
ATOM   2259  CE2 PHE A 276      12.214  36.287 -19.494  1.00 26.29           C  
ATOM   2260  CZ  PHE A 276      13.149  35.663 -18.688  1.00 34.11           C  
ATOM   2261  N   ASP A 277      16.271  39.369 -24.542  1.00 27.32           N  
ATOM   2262  CA  ASP A 277      16.571  40.503 -25.413  1.00 32.68           C  
ATOM   2263  C   ASP A 277      16.658  40.137 -26.896  1.00 33.00           C  
ATOM   2264  O   ASP A 277      17.261  40.879 -27.683  1.00 27.21           O  
ATOM   2265  CB  ASP A 277      17.900  41.150 -25.002  1.00 32.10           C  
ATOM   2266  CG  ASP A 277      19.064  40.269 -25.411  1.00 34.86           C  
ATOM   2267  OD1 ASP A 277      18.834  39.050 -25.526  1.00 36.43           O  
ATOM   2268  OD2 ASP A 277      20.182  40.777 -25.613  1.00 50.39           O  
ATOM   2269  N   PHE A 278      16.069  39.008 -27.269  1.00 24.75           N  
ATOM   2270  CA  PHE A 278      16.008  38.556 -28.651  1.00 25.62           C  
ATOM   2271  C   PHE A 278      14.887  37.550 -28.845  1.00 22.42           C  
ATOM   2272  O   PHE A 278      14.414  36.913 -27.894  1.00 24.77           O  
ATOM   2273  CB  PHE A 278      17.318  37.915 -29.095  1.00 24.95           C  
ATOM   2274  CG  PHE A 278      17.558  36.463 -28.714  1.00 22.08           C  
ATOM   2275  CD1 PHE A 278      17.809  36.084 -27.406  1.00 21.85           C  
ATOM   2276  CD2 PHE A 278      17.547  35.468 -29.682  1.00 23.51           C  
ATOM   2277  CE1 PHE A 278      18.038  34.761 -27.094  1.00 25.89           C  
ATOM   2278  CE2 PHE A 278      17.768  34.131 -29.389  1.00 17.78           C  
ATOM   2279  CZ  PHE A 278      18.005  33.778 -28.065  1.00 24.19           C  
ATOM   2280  N   GLU A 279      14.462  37.389 -30.104  1.00 18.04           N  
ATOM   2281  CA  GLU A 279      13.413  36.383 -30.308  1.00 17.60           C  
ATOM   2282  C   GLU A 279      13.767  35.420 -31.429  1.00 23.47           C  
ATOM   2283  O   GLU A 279      14.347  35.789 -32.440  1.00 24.27           O  
ATOM   2284  CB  GLU A 279      12.041  37.003 -30.591  1.00 29.45           C  
ATOM   2285  CG  GLU A 279      10.949  35.939 -30.607  1.00 46.43           C  
ATOM   2286  CD  GLU A 279       9.576  36.476 -30.244  1.00 59.99           C  
ATOM   2287  OE1 GLU A 279       9.138  37.415 -30.948  1.00 55.13           O  
ATOM   2288  OE2 GLU A 279       8.953  35.963 -29.279  1.00 46.99           O  
ATOM   2289  N   LEU A 280      13.392  34.161 -31.224  1.00 24.91           N  
ATOM   2290  CA  LEU A 280      13.610  33.177 -32.281  1.00 24.62           C  
ATOM   2291  C   LEU A 280      12.493  33.328 -33.315  1.00 21.01           C  
ATOM   2292  O   LEU A 280      11.338  33.468 -32.938  1.00 18.46           O  
ATOM   2293  CB  LEU A 280      13.668  31.770 -31.706  1.00 18.78           C  
ATOM   2294  CG  LEU A 280      14.864  31.476 -30.800  1.00 18.13           C  
ATOM   2295  CD1 LEU A 280      14.699  30.151 -30.059  1.00 22.57           C  
ATOM   2296  CD2 LEU A 280      16.146  31.464 -31.616  1.00 21.04           C  
ATOM   2297  N   SER A 281      12.863  33.321 -34.588  1.00 20.67           N  
ATOM   2298  CA  SER A 281      11.930  33.539 -35.681  1.00 22.43           C  
ATOM   2299  C   SER A 281      10.976  32.370 -35.812  1.00 27.22           C  
ATOM   2300  O   SER A 281      11.185  31.303 -35.237  1.00 22.31           O  
ATOM   2301  CB  SER A 281      12.761  33.775 -36.953  1.00 23.21           C  
ATOM   2302  OG  SER A 281      13.297  32.552 -37.423  1.00 25.76           O  
ATOM   2303  N   SER A 282       9.887  32.510 -36.568  1.00 21.06           N  
ATOM   2304  CA  SER A 282       9.046  31.350 -36.815  1.00 24.81           C  
ATOM   2305  C   SER A 282       9.850  30.218 -37.456  1.00 17.91           C  
ATOM   2306  O   SER A 282       9.661  29.048 -37.146  1.00 18.53           O  
ATOM   2307  CB  SER A 282       7.876  31.732 -37.728  1.00 24.83           C  
ATOM   2308  OG  SER A 282       7.097  30.563 -37.968  1.00 47.42           O  
ATOM   2309  N   GLN A 283      10.738  30.582 -38.376  1.00 18.66           N  
ATOM   2310  CA  GLN A 283      11.586  29.618 -39.059  1.00 23.37           C  
ATOM   2311  C   GLN A 283      12.523  28.908 -38.075  1.00 23.38           C  
ATOM   2312  O   GLN A 283      12.728  27.696 -38.145  1.00 21.91           O  
ATOM   2313  CB  GLN A 283      12.399  30.324 -40.142  1.00 26.93           C  
ATOM   2314  CG  GLN A 283      13.503  29.415 -40.667  1.00 35.13           C  
ATOM   2315  CD  GLN A 283      12.973  28.456 -41.712  1.00 47.73           C  
ATOM   2316  OE1 GLN A 283      12.828  27.254 -41.481  1.00 70.35           O  
ATOM   2317  NE2 GLN A 283      12.690  29.042 -42.868  1.00 65.99           N  
ATOM   2318  N   ASP A 284      13.095  29.683 -37.156  1.00 19.42           N  
ATOM   2319  CA  ASP A 284      13.994  29.085 -36.170  1.00 24.12           C  
ATOM   2320  C   ASP A 284      13.275  28.016 -35.349  1.00 27.06           C  
ATOM   2321  O   ASP A 284      13.791  26.905 -35.234  1.00 23.59           O  
ATOM   2322  CB  ASP A 284      14.578  30.127 -35.235  1.00 18.98           C  
ATOM   2323  CG  ASP A 284      15.491  31.156 -35.866  1.00 17.36           C  
ATOM   2324  OD1 ASP A 284      16.174  30.842 -36.862  1.00 26.45           O  
ATOM   2325  OD2 ASP A 284      15.524  32.302 -35.361  1.00 24.23           O  
ATOM   2326  N   MET A 285      12.127  28.375 -34.791  1.00 19.03           N  
ATOM   2327  CA  MET A 285      11.316  27.434 -34.010  1.00 18.11           C  
ATOM   2328  C   MET A 285      10.963  26.173 -34.784  1.00 24.28           C  
ATOM   2329  O   MET A 285      11.089  25.047 -34.304  1.00 18.11           O  
ATOM   2330  CB  MET A 285      10.017  28.117 -33.579  1.00 19.00           C  
ATOM   2331  CG  MET A 285      10.236  29.339 -32.683  1.00 22.58           C  
ATOM   2332  SD  MET A 285      11.065  28.933 -31.126  1.00 20.82           S  
ATOM   2333  CE  MET A 285       9.846  27.896 -30.325  1.00 20.13           C  
ATOM   2334  N   THR A 286      10.487  26.336 -36.017  1.00 18.07           N  
ATOM   2335  CA  THR A 286      10.082  25.183 -36.814  1.00 18.29           C  
ATOM   2336  C   THR A 286      11.263  24.249 -37.046  1.00 21.13           C  
ATOM   2337  O   THR A 286      11.152  23.024 -37.017  1.00 24.98           O  
ATOM   2338  CB  THR A 286       9.501  25.686 -38.156  1.00 25.12           C  
ATOM   2339  OG1 THR A 286       8.122  25.997 -37.970  1.00 31.74           O  
ATOM   2340  CG2 THR A 286       9.583  24.605 -39.214  1.00 29.10           C  
ATOM   2341  N   THR A 287      12.402  24.890 -37.282  1.00 18.37           N  
ATOM   2342  CA  THR A 287      13.677  24.238 -37.551  1.00 17.48           C  
ATOM   2343  C   THR A 287      14.165  23.475 -36.334  1.00 20.74           C  
ATOM   2344  O   THR A 287      14.476  22.274 -36.402  1.00 22.67           O  
ATOM   2345  CB  THR A 287      14.703  25.290 -38.002  1.00 20.18           C  
ATOM   2346  OG1 THR A 287      14.333  25.760 -39.318  1.00 24.49           O  
ATOM   2347  CG2 THR A 287      16.078  24.667 -38.116  1.00 23.09           C  
ATOM   2348  N   LEU A 288      14.226  24.167 -35.196  1.00 26.13           N  
ATOM   2349  CA  LEU A 288      14.605  23.465 -33.962  1.00 19.50           C  
ATOM   2350  C   LEU A 288      13.638  22.316 -33.686  1.00 16.31           C  
ATOM   2351  O   LEU A 288      14.068  21.201 -33.374  1.00 23.59           O  
ATOM   2352  CB  LEU A 288      14.689  24.447 -32.800  1.00 14.11           C  
ATOM   2353  CG  LEU A 288      15.729  25.561 -32.961  1.00 18.99           C  
ATOM   2354  CD1 LEU A 288      15.448  26.748 -32.066  1.00 21.59           C  
ATOM   2355  CD2 LEU A 288      17.118  25.003 -32.671  1.00 20.65           C  
ATOM   2356  N   LEU A 289      12.328  22.522 -33.831  1.00 15.91           N  
ATOM   2357  CA  LEU A 289      11.429  21.395 -33.585  1.00 19.69           C  
ATOM   2358  C   LEU A 289      11.674  20.249 -34.545  1.00 19.14           C  
ATOM   2359  O   LEU A 289      11.310  19.099 -34.242  1.00 25.53           O  
ATOM   2360  CB  LEU A 289       9.956  21.823 -33.708  1.00 22.25           C  
ATOM   2361  CG  LEU A 289       9.424  22.721 -32.590  1.00 22.89           C  
ATOM   2362  CD1 LEU A 289       8.131  23.394 -33.054  1.00 23.28           C  
ATOM   2363  CD2 LEU A 289       9.200  21.959 -31.292  1.00 20.76           C  
ATOM   2364  N   SER A 290      12.268  20.534 -35.715  1.00 19.49           N  
ATOM   2365  CA  SER A 290      12.406  19.432 -36.670  1.00 20.68           C  
ATOM   2366  C   SER A 290      13.596  18.547 -36.314  1.00 23.31           C  
ATOM   2367  O   SER A 290      13.807  17.492 -36.926  1.00 21.11           O  
ATOM   2368  CB  SER A 290      12.530  19.927 -38.103  1.00 23.25           C  
ATOM   2369  OG  SER A 290      13.737  20.595 -38.372  1.00 27.51           O  
ATOM   2370  N   TYR A 291      14.384  18.926 -35.315  1.00 23.22           N  
ATOM   2371  CA  TYR A 291      15.550  18.101 -34.974  1.00 19.69           C  
ATOM   2372  C   TYR A 291      15.196  16.983 -34.016  1.00 21.58           C  
ATOM   2373  O   TYR A 291      16.065  16.208 -33.605  1.00 23.65           O  
ATOM   2374  CB  TYR A 291      16.647  18.997 -34.401  1.00 18.90           C  
ATOM   2375  CG  TYR A 291      17.138  20.061 -35.355  1.00 24.44           C  
ATOM   2376  CD1 TYR A 291      17.048  19.926 -36.740  1.00 21.77           C  
ATOM   2377  CD2 TYR A 291      17.709  21.226 -34.859  1.00 21.25           C  
ATOM   2378  CE1 TYR A 291      17.498  20.905 -37.608  1.00 21.50           C  
ATOM   2379  CE2 TYR A 291      18.159  22.207 -35.719  1.00 26.70           C  
ATOM   2380  CZ  TYR A 291      18.056  22.049 -37.092  1.00 27.49           C  
ATOM   2381  OH  TYR A 291      18.525  23.060 -37.914  1.00 27.22           O  
ATOM   2382  N   ASN A 292      13.910  16.891 -33.660  1.00 18.27           N  
ATOM   2383  CA  ASN A 292      13.485  15.862 -32.729  1.00 16.91           C  
ATOM   2384  C   ASN A 292      13.913  14.468 -33.197  1.00 22.18           C  
ATOM   2385  O   ASN A 292      13.714  14.106 -34.353  1.00 23.41           O  
ATOM   2386  CB  ASN A 292      11.962  15.862 -32.520  1.00 20.77           C  
ATOM   2387  CG  ASN A 292      11.518  14.730 -31.616  1.00 23.35           C  
ATOM   2388  OD1 ASN A 292      11.910  14.647 -30.450  1.00 18.45           O  
ATOM   2389  ND2 ASN A 292      10.674  13.841 -32.128  1.00 28.03           N  
ATOM   2390  N   ARG A 293      14.512  13.743 -32.268  1.00 24.11           N  
ATOM   2391  CA  ARG A 293      14.960  12.382 -32.456  1.00 20.63           C  
ATOM   2392  C   ARG A 293      14.394  11.452 -31.393  1.00 26.62           C  
ATOM   2393  O   ARG A 293      14.743  10.270 -31.426  1.00 27.14           O  
ATOM   2394  CB  ARG A 293      16.501  12.332 -32.413  1.00 30.85           C  
ATOM   2395  CG  ARG A 293      17.148  13.223 -33.470  1.00 42.92           C  
ATOM   2396  CD  ARG A 293      17.295  12.479 -34.794  1.00 46.57           C  
ATOM   2397  NE  ARG A 293      18.389  11.522 -34.768  1.00 51.15           N  
ATOM   2398  CZ  ARG A 293      18.487  10.398 -35.460  1.00 53.28           C  
ATOM   2399  NH1 ARG A 293      17.534  10.018 -36.296  1.00 40.82           N  
ATOM   2400  NH2 ARG A 293      19.565   9.632 -35.316  1.00 46.97           N  
ATOM   2401  N   ASN A 294      13.561  11.971 -30.490  1.00 19.05           N  
ATOM   2402  CA  ASN A 294      13.077  11.204 -29.362  1.00 21.99           C  
ATOM   2403  C   ASN A 294      14.228  10.624 -28.542  1.00 24.96           C  
ATOM   2404  O   ASN A 294      14.178   9.475 -28.088  1.00 25.15           O  
ATOM   2405  CB  ASN A 294      12.156  10.100 -29.875  1.00 30.14           C  
ATOM   2406  CG  ASN A 294      11.064  10.597 -30.799  1.00 33.85           C  
ATOM   2407  OD1 ASN A 294      10.275  11.484 -30.458  1.00 36.67           O  
ATOM   2408  ND2 ASN A 294      11.009  10.023 -31.999  1.00 52.11           N  
ATOM   2409  N   TRP A 295      15.286  11.404 -28.345  1.00 23.91           N  
ATOM   2410  CA  TRP A 295      16.510  11.023 -27.658  1.00 21.71           C  
ATOM   2411  C   TRP A 295      16.522  11.543 -26.232  1.00 24.53           C  
ATOM   2412  O   TRP A 295      16.414  12.743 -26.014  1.00 22.60           O  
ATOM   2413  CB  TRP A 295      17.753  11.530 -28.415  1.00 21.15           C  
ATOM   2414  CG  TRP A 295      19.041  11.219 -27.736  1.00 30.61           C  
ATOM   2415  CD1 TRP A 295      19.731  10.039 -27.770  1.00 28.45           C  
ATOM   2416  CD2 TRP A 295      19.794  12.118 -26.912  1.00 35.29           C  
ATOM   2417  NE1 TRP A 295      20.866  10.161 -27.013  1.00 33.20           N  
ATOM   2418  CE2 TRP A 295      20.934  11.412 -26.478  1.00 32.96           C  
ATOM   2419  CE3 TRP A 295      19.615  13.442 -26.503  1.00 30.17           C  
ATOM   2420  CZ2 TRP A 295      21.878  12.010 -25.656  1.00 29.39           C  
ATOM   2421  CZ3 TRP A 295      20.554  14.038 -25.680  1.00 27.21           C  
ATOM   2422  CH2 TRP A 295      21.680  13.307 -25.265  1.00 31.55           C  
ATOM   2423  N   ARG A 296      16.644  10.650 -25.255  1.00 19.58           N  
ATOM   2424  CA  ARG A 296      16.602  11.044 -23.858  1.00 19.98           C  
ATOM   2425  C   ARG A 296      17.943  11.032 -23.141  1.00 21.08           C  
ATOM   2426  O   ARG A 296      18.696  10.064 -23.223  1.00 22.31           O  
ATOM   2427  CB  ARG A 296      15.682  10.085 -23.093  1.00 21.73           C  
ATOM   2428  CG  ARG A 296      14.216  10.175 -23.379  1.00 20.19           C  
ATOM   2429  CD  ARG A 296      13.401   9.130 -22.606  1.00 23.23           C  
ATOM   2430  NE  ARG A 296      12.024   9.120 -23.129  1.00 18.99           N  
ATOM   2431  CZ  ARG A 296      11.091   9.991 -22.743  1.00 24.49           C  
ATOM   2432  NH1 ARG A 296      11.331  10.932 -21.844  1.00 16.51           N  
ATOM   2433  NH2 ARG A 296       9.871   9.923 -23.270  1.00 19.96           N  
ATOM   2434  N   VAL A 297      18.192  12.101 -22.390  1.00 19.25           N  
ATOM   2435  CA  VAL A 297      19.302  12.136 -21.459  1.00 18.92           C  
ATOM   2436  C   VAL A 297      19.012  11.210 -20.285  1.00 25.56           C  
ATOM   2437  O   VAL A 297      19.861  10.485 -19.780  1.00 22.94           O  
ATOM   2438  CB  VAL A 297      19.537  13.544 -20.870  1.00 24.89           C  
ATOM   2439  CG1 VAL A 297      20.436  13.454 -19.645  1.00 33.47           C  
ATOM   2440  CG2 VAL A 297      20.110  14.455 -21.937  1.00 31.63           C  
ATOM   2441  N   CYS A 298      17.743  11.287 -19.861  1.00 18.97           N  
ATOM   2442  CA  CYS A 298      17.338  10.598 -18.664  1.00 17.19           C  
ATOM   2443  C   CYS A 298      16.260   9.555 -18.967  1.00 20.94           C  
ATOM   2444  O   CYS A 298      15.076   9.845 -18.874  1.00 18.67           O  
ATOM   2445  CB  CYS A 298      16.770  11.532 -17.596  1.00 25.29           C  
ATOM   2446  SG  CYS A 298      18.035  12.464 -16.712  1.00 26.40           S  
ATOM   2447  N   ALA A 299      16.737   8.365 -19.327  1.00 19.39           N  
ATOM   2448  CA  ALA A 299      15.789   7.317 -19.681  1.00 16.46           C  
ATOM   2449  C   ALA A 299      15.634   6.286 -18.572  1.00 19.37           C  
ATOM   2450  O   ALA A 299      14.866   5.339 -18.782  1.00 23.29           O  
ATOM   2451  CB  ALA A 299      16.220   6.671 -20.996  1.00 28.55           C  
ATOM   2452  N   LEU A 300      16.302   6.465 -17.443  1.00 19.90           N  
ATOM   2453  CA  LEU A 300      16.048   5.632 -16.270  1.00 19.18           C  
ATOM   2454  C   LEU A 300      16.123   4.149 -16.609  1.00 24.70           C  
ATOM   2455  O   LEU A 300      15.235   3.375 -16.282  1.00 20.58           O  
ATOM   2456  CB  LEU A 300      14.668   5.955 -15.686  1.00 21.10           C  
ATOM   2457  CG  LEU A 300      14.490   5.528 -14.229  1.00 18.43           C  
ATOM   2458  CD1 LEU A 300      15.361   6.385 -13.318  1.00 23.61           C  
ATOM   2459  CD2 LEU A 300      13.021   5.592 -13.838  1.00 24.31           C  
ATOM   2460  N   LEU A 301      17.185   3.796 -17.317  1.00 25.09           N  
ATOM   2461  CA  LEU A 301      17.314   2.498 -17.955  1.00 20.53           C  
ATOM   2462  C   LEU A 301      17.386   1.339 -16.962  1.00 25.96           C  
ATOM   2463  O   LEU A 301      17.066   0.201 -17.330  1.00 27.44           O  
ATOM   2464  CB  LEU A 301      18.536   2.478 -18.884  1.00 30.78           C  
ATOM   2465  CG  LEU A 301      18.418   2.383 -20.397  1.00 48.77           C  
ATOM   2466  CD1 LEU A 301      17.068   2.739 -21.014  1.00 39.30           C  
ATOM   2467  CD2 LEU A 301      19.488   3.282 -21.040  1.00 28.04           C  
ATOM   2468  N   SER A 302      17.766   1.574 -15.730  1.00 21.43           N  
ATOM   2469  CA  SER A 302      17.791   0.622 -14.632  1.00 20.71           C  
ATOM   2470  C   SER A 302      16.430   0.263 -14.046  1.00 28.35           C  
ATOM   2471  O   SER A 302      16.333  -0.592 -13.152  1.00 24.74           O  
ATOM   2472  CB  SER A 302      18.632   1.243 -13.507  1.00 25.08           C  
ATOM   2473  OG  SER A 302      17.950   2.369 -12.971  1.00 38.20           O  
ATOM   2474  N   CYS A 303      15.383   0.919 -14.527  1.00 21.56           N  
ATOM   2475  CA  CYS A 303      14.029   0.780 -14.010  1.00 19.17           C  
ATOM   2476  C   CYS A 303      12.994   0.392 -15.052  1.00 19.16           C  
ATOM   2477  O   CYS A 303      11.779   0.523 -14.844  1.00 16.70           O  
ATOM   2478  CB  CYS A 303      13.631   2.132 -13.382  1.00 20.36           C  
ATOM   2479  SG  CYS A 303      14.636   2.655 -11.971  1.00 21.07           S  
ATOM   2480  N   THR A 304      13.420  -0.097 -16.214  1.00 17.04           N  
ATOM   2481  CA  THR A 304      12.463  -0.320 -17.292  1.00 23.03           C  
ATOM   2482  C   THR A 304      11.507  -1.464 -16.987  1.00 17.85           C  
ATOM   2483  O   THR A 304      10.568  -1.624 -17.777  1.00 20.80           O  
ATOM   2484  CB  THR A 304      13.169  -0.597 -18.637  1.00 34.92           C  
ATOM   2485  OG1 THR A 304      13.932  -1.798 -18.498  1.00 23.41           O  
ATOM   2486  CG2 THR A 304      14.172   0.491 -18.982  1.00 28.11           C  
ATOM   2487  N   SER A 305      11.713  -2.212 -15.900  1.00 21.25           N  
ATOM   2488  CA  SER A 305      10.775  -3.268 -15.532  1.00 23.59           C  
ATOM   2489  C   SER A 305       9.870  -2.833 -14.378  1.00 24.52           C  
ATOM   2490  O   SER A 305       8.991  -3.585 -13.952  1.00 24.80           O  
ATOM   2491  CB ASER A 305      11.513  -4.545 -15.122  0.32 27.43           C  
ATOM   2492  CB BSER A 305      11.476  -4.575 -15.143  0.68 29.03           C  
ATOM   2493  OG ASER A 305      12.271  -5.080 -16.189  0.32 10.77           O  
ATOM   2494  OG BSER A 305      10.611  -5.677 -15.388  0.68 26.00           O  
ATOM   2495  N   HIS A 306      10.084  -1.637 -13.854  1.00 21.31           N  
ATOM   2496  CA  HIS A 306       9.227  -1.093 -12.804  1.00 18.60           C  
ATOM   2497  C   HIS A 306       7.826  -0.847 -13.323  1.00 20.31           C  
ATOM   2498  O   HIS A 306       7.585  -0.382 -14.437  1.00 18.85           O  
ATOM   2499  CB  HIS A 306       9.837   0.194 -12.227  1.00 20.22           C  
ATOM   2500  CG  HIS A 306       9.113   0.734 -11.037  1.00 17.96           C  
ATOM   2501  ND1 HIS A 306       7.793   1.171 -11.069  1.00 20.53           N  
ATOM   2502  CD2 HIS A 306       9.535   0.922  -9.767  1.00 22.51           C  
ATOM   2503  CE1 HIS A 306       7.456   1.588  -9.870  1.00 21.82           C  
ATOM   2504  NE2 HIS A 306       8.491   1.448  -9.057  1.00 24.13           N  
ATOM   2505  N   LYS A 307       6.823  -1.201 -12.512  1.00 20.43           N  
ATOM   2506  CA  LYS A 307       5.451  -1.138 -13.001  1.00 24.20           C  
ATOM   2507  C   LYS A 307       5.038   0.266 -13.419  1.00 23.17           C  
ATOM   2508  O   LYS A 307       4.139   0.499 -14.222  1.00 18.45           O  
ATOM   2509  CB  LYS A 307       4.506  -1.642 -11.916  1.00 24.63           C  
ATOM   2510  CG  LYS A 307       4.266  -0.653 -10.787  1.00 22.27           C  
ATOM   2511  CD  LYS A 307       3.234  -1.165  -9.790  1.00 31.46           C  
ATOM   2512  CE  LYS A 307       3.467  -0.613  -8.394  1.00 30.62           C  
ATOM   2513  NZ  LYS A 307       2.962   0.768  -8.224  1.00 27.02           N  
ATOM   2514  N   ASP A 308       5.728   1.242 -12.836  1.00 18.25           N  
ATOM   2515  CA  ASP A 308       5.403   2.628 -13.163  1.00 20.73           C  
ATOM   2516  C   ASP A 308       6.470   3.310 -14.007  1.00 21.30           C  
ATOM   2517  O   ASP A 308       6.521   4.540 -14.094  1.00 17.49           O  
ATOM   2518  CB  ASP A 308       5.167   3.393 -11.859  1.00 20.58           C  
ATOM   2519  CG  ASP A 308       4.023   2.811 -11.041  1.00 26.22           C  
ATOM   2520  OD1 ASP A 308       2.892   2.738 -11.573  1.00 20.88           O  
ATOM   2521  OD2 ASP A 308       4.309   2.426  -9.882  1.00 24.68           O  
ATOM   2522  N   TYR A 309       7.316   2.526 -14.663  1.00 18.87           N  
ATOM   2523  CA  TYR A 309       8.282   3.135 -15.590  1.00 20.64           C  
ATOM   2524  C   TYR A 309       7.549   3.979 -16.620  1.00 22.47           C  
ATOM   2525  O   TYR A 309       6.581   3.524 -17.244  1.00 17.79           O  
ATOM   2526  CB  TYR A 309       9.113   2.015 -16.215  1.00 17.79           C  
ATOM   2527  CG  TYR A 309      10.118   2.544 -17.226  1.00 18.68           C  
ATOM   2528  CD1 TYR A 309      11.341   3.055 -16.818  1.00 17.35           C  
ATOM   2529  CD2 TYR A 309       9.834   2.519 -18.585  1.00 24.71           C  
ATOM   2530  CE1 TYR A 309      12.247   3.526 -17.745  1.00 22.62           C  
ATOM   2531  CE2 TYR A 309      10.745   2.997 -19.519  1.00 21.09           C  
ATOM   2532  CZ  TYR A 309      11.946   3.495 -19.084  1.00 24.42           C  
ATOM   2533  OH  TYR A 309      12.859   3.981 -19.987  1.00 24.55           O  
ATOM   2534  N   PRO A 310       7.934   5.254 -16.757  1.00 16.11           N  
ATOM   2535  CA  PRO A 310       7.113   6.164 -17.540  1.00 18.47           C  
ATOM   2536  C   PRO A 310       7.293   6.136 -19.046  1.00 14.15           C  
ATOM   2537  O   PRO A 310       6.440   6.701 -19.736  1.00 15.89           O  
ATOM   2538  CB  PRO A 310       7.584   7.555 -17.042  1.00 17.26           C  
ATOM   2539  CG  PRO A 310       8.963   7.342 -16.536  1.00 14.08           C  
ATOM   2540  CD  PRO A 310       9.087   5.898 -16.126  1.00 12.14           C  
ATOM   2541  N   PHE A 311       8.353   5.542 -19.587  1.00 18.28           N  
ATOM   2542  CA  PHE A 311       8.637   5.817 -20.988  1.00 17.25           C  
ATOM   2543  C   PHE A 311       8.406   4.620 -21.898  1.00 24.49           C  
ATOM   2544  O   PHE A 311       9.036   4.535 -22.959  1.00 22.25           O  
ATOM   2545  CB  PHE A 311      10.077   6.341 -21.146  1.00 27.56           C  
ATOM   2546  CG  PHE A 311      10.456   7.499 -20.237  1.00 22.41           C  
ATOM   2547  CD1 PHE A 311       9.601   8.562 -20.044  1.00 19.64           C  
ATOM   2548  CD2 PHE A 311      11.676   7.517 -19.568  1.00 20.31           C  
ATOM   2549  CE1 PHE A 311       9.916   9.621 -19.212  1.00 14.47           C  
ATOM   2550  CE2 PHE A 311      11.995   8.574 -18.730  1.00 19.37           C  
ATOM   2551  CZ  PHE A 311      11.131   9.622 -18.556  1.00 14.42           C  
ATOM   2552  N   HIS A 312       7.511   3.721 -21.504  1.00 23.01           N  
ATOM   2553  CA  HIS A 312       7.042   2.682 -22.427  1.00 31.77           C  
ATOM   2554  C   HIS A 312       5.986   3.270 -23.373  1.00 25.74           C  
ATOM   2555  O   HIS A 312       5.954   2.972 -24.568  1.00 24.86           O  
ATOM   2556  CB  HIS A 312       6.409   1.470 -21.754  1.00 21.85           C  
ATOM   2557  CG  HIS A 312       7.344   0.650 -20.927  1.00 23.80           C  
ATOM   2558  ND1 HIS A 312       8.642   0.400 -21.284  1.00 23.19           N  
ATOM   2559  CD2 HIS A 312       7.160   0.036 -19.737  1.00 25.11           C  
ATOM   2560  CE1 HIS A 312       9.229  -0.332 -20.363  1.00 23.35           C  
ATOM   2561  NE2 HIS A 312       8.344  -0.578 -19.409  1.00 30.66           N  
ATOM   2562  N   GLU A 313       5.130   4.097 -22.792  1.00 24.83           N  
ATOM   2563  CA  GLU A 313       4.086   4.792 -23.531  1.00 21.82           C  
ATOM   2564  C   GLU A 313       4.658   5.766 -24.551  1.00 26.91           C  
ATOM   2565  O   GLU A 313       5.717   6.338 -24.310  1.00 29.60           O  
ATOM   2566  CB  GLU A 313       3.186   5.578 -22.572  1.00 24.06           C  
ATOM   2567  CG  GLU A 313       2.279   4.662 -21.769  1.00 30.66           C  
ATOM   2568  CD  GLU A 313       1.208   4.010 -22.626  1.00 24.87           C  
ATOM   2569  OE1 GLU A 313       0.826   4.561 -23.680  1.00 30.36           O  
ATOM   2570  OE2 GLU A 313       0.744   2.934 -22.208  1.00 32.20           O  
ATOM   2571  N   GLU A 314       3.940   5.968 -25.656  1.00 23.98           N  
ATOM   2572  CA  GLU A 314       4.436   6.925 -26.638  1.00 28.35           C  
ATOM   2573  C   GLU A 314       4.622   8.301 -26.009  1.00 19.75           C  
ATOM   2574  O   GLU A 314       5.552   9.023 -26.344  1.00 22.67           O  
ATOM   2575  CB  GLU A 314       3.478   7.013 -27.826  1.00 33.86           C  
ATOM   2576  CG  GLU A 314       3.742   8.217 -28.716  1.00 42.55           C  
ATOM   2577  CD  GLU A 314       2.657   8.452 -29.750  1.00 46.87           C  
ATOM   2578  OE1 GLU A 314       1.483   8.086 -29.515  1.00 32.94           O  
ATOM   2579  OE2 GLU A 314       2.997   9.014 -30.815  1.00 51.56           O  
ATOM   2580  N   PHE A 315       3.756   8.696 -25.090  1.00 21.54           N  
ATOM   2581  CA  PHE A 315       3.888  10.005 -24.442  1.00 25.52           C  
ATOM   2582  C   PHE A 315       3.056   9.972 -23.152  1.00 30.60           C  
ATOM   2583  O   PHE A 315       2.270   9.023 -23.008  1.00 21.29           O  
ATOM   2584  CB  PHE A 315       3.473  11.171 -25.324  1.00 22.85           C  
ATOM   2585  CG  PHE A 315       1.980  11.315 -25.602  1.00 18.72           C  
ATOM   2586  CD1 PHE A 315       1.366  10.582 -26.599  1.00 26.70           C  
ATOM   2587  CD2 PHE A 315       1.226  12.192 -24.842  1.00 20.35           C  
ATOM   2588  CE1 PHE A 315       0.011  10.733 -26.824  1.00 31.04           C  
ATOM   2589  CE2 PHE A 315      -0.128  12.351 -25.061  1.00 23.83           C  
ATOM   2590  CZ  PHE A 315      -0.738  11.607 -26.054  1.00 30.80           C  
ATOM   2591  OXT PHE A 315       3.240  10.902 -22.347  1.00 18.61           O  
TER    2592      PHE A 315                                                      
HETATM 2593  PA  NAP A 500      21.683  21.055 -18.745  1.00 17.18           P  
HETATM 2594  O1A NAP A 500      21.080  20.794 -20.066  1.00 16.71           O  
HETATM 2595  O2A NAP A 500      21.244  22.249 -17.993  1.00 17.17           O  
HETATM 2596  O5B NAP A 500      23.285  21.142 -18.986  1.00 14.24           O  
HETATM 2597  C5B NAP A 500      24.128  21.487 -17.901  1.00 16.99           C  
HETATM 2598  C4B NAP A 500      25.552  21.316 -18.544  1.00 13.21           C  
HETATM 2599  O4B NAP A 500      25.717  22.357 -19.452  1.00 15.89           O  
HETATM 2600  C3B NAP A 500      26.668  21.529 -17.486  1.00 16.37           C  
HETATM 2601  O3B NAP A 500      27.714  20.643 -17.818  1.00 16.83           O  
HETATM 2602  C2B NAP A 500      27.023  23.010 -17.689  1.00 16.20           C  
HETATM 2603  O2B NAP A 500      28.394  23.208 -17.320  1.00 20.18           O  
HETATM 2604  C1B NAP A 500      26.793  23.183 -19.180  1.00 13.80           C  
HETATM 2605  N9A NAP A 500      26.505  24.557 -19.458  1.00 16.78           N  
HETATM 2606  C8A NAP A 500      25.630  25.463 -18.867  1.00 17.86           C  
HETATM 2607  N7A NAP A 500      25.561  26.623 -19.473  1.00 24.16           N  
HETATM 2608  C5A NAP A 500      26.440  26.475 -20.520  1.00 18.72           C  
HETATM 2609  C6A NAP A 500      26.762  27.434 -21.516  1.00 18.60           C  
HETATM 2610  N6A NAP A 500      26.268  28.658 -21.605  1.00 17.10           N  
HETATM 2611  N1A NAP A 500      27.704  27.011 -22.465  1.00 14.75           N  
HETATM 2612  C2A NAP A 500      28.280  25.726 -22.445  1.00 17.34           C  
HETATM 2613  N3A NAP A 500      27.943  24.810 -21.465  1.00 18.64           N  
HETATM 2614  C4A NAP A 500      27.007  25.226 -20.508  1.00 17.09           C  
HETATM 2615  O3  NAP A 500      21.647  19.717 -17.862  1.00 17.65           O  
HETATM 2616  PN  NAP A 500      20.895  19.173 -16.560  1.00 16.03           P  
HETATM 2617  O1N NAP A 500      21.657  19.476 -15.338  1.00 15.43           O  
HETATM 2618  O2N NAP A 500      20.619  17.726 -16.861  1.00 15.80           O  
HETATM 2619  O5D NAP A 500      19.424  19.808 -16.608  1.00 15.72           O  
HETATM 2620  C5D NAP A 500      19.113  21.136 -16.071  1.00 14.44           C  
HETATM 2621  C4D NAP A 500      18.504  20.952 -14.687  1.00 15.51           C  
HETATM 2622  O4D NAP A 500      17.206  20.252 -14.801  1.00 17.35           O  
HETATM 2623  C3D NAP A 500      19.237  20.071 -13.630  1.00 19.88           C  
HETATM 2624  O3D NAP A 500      20.414  20.595 -13.039  1.00 17.79           O  
HETATM 2625  C2D NAP A 500      18.069  19.746 -12.666  1.00 20.58           C  
HETATM 2626  O2D NAP A 500      17.866  20.883 -11.818  1.00 16.44           O  
HETATM 2627  C1D NAP A 500      16.913  19.515 -13.597  1.00 17.02           C  
HETATM 2628  N1N NAP A 500      16.672  18.070 -14.051  1.00 15.17           N  
HETATM 2629  C2N NAP A 500      15.546  17.432 -13.511  1.00 13.85           C  
HETATM 2630  C3N NAP A 500      15.402  16.040 -13.733  1.00 15.01           C  
HETATM 2631  C7N NAP A 500      14.179  15.279 -13.176  1.00 15.76           C  
HETATM 2632  O7N NAP A 500      14.237  14.051 -13.156  1.00 18.37           O  
HETATM 2633  N7N NAP A 500      13.195  16.060 -12.783  1.00 15.90           N  
HETATM 2634  C4N NAP A 500      16.378  15.307 -14.483  1.00 12.60           C  
HETATM 2635  C5N NAP A 500      17.507  15.995 -15.015  1.00 13.72           C  
HETATM 2636  C6N NAP A 500      17.671  17.391 -14.818  1.00 15.48           C  
HETATM 2637  P2B NAP A 500      28.910  23.963 -15.980  1.00 19.12           P  
HETATM 2638  O1X NAP A 500      29.056  25.440 -16.418  1.00 17.59           O  
HETATM 2639  O2X NAP A 500      27.909  23.737 -14.904  1.00 16.48           O  
HETATM 2640  O3X NAP A 500      30.243  23.249 -15.685  1.00 18.29           O  
HETATM 2641  C1  DOY A 600      18.892   8.112 -13.267  1.00 20.31           C  
HETATM 2642  C2  DOY A 600      20.081   8.483 -12.653  1.00 21.59           C  
HETATM 2643  C3  DOY A 600      20.212   9.746 -12.030  1.00 23.35           C  
HETATM 2644  S4  DOY A 600      21.763  10.083 -11.295  1.00 24.51           S  
HETATM 2645  C5  DOY A 600      21.222  10.323  -9.592  1.00 25.94           C  
HETATM 2646  C6  DOY A 600      21.760   9.216  -8.643  1.00 28.78           C  
HETATM 2647  C7  DOY A 600      22.226   9.571  -7.365  1.00 25.27           C  
HETATM 2648  C8  DOY A 600      22.716   8.609  -6.480  1.00 29.92           C  
HETATM 2649  C9  DOY A 600      22.749   7.258  -6.871  1.00 28.51           C  
HETATM 2650  C10 DOY A 600      22.286   6.900  -8.147  1.00 30.81           C  
HETATM 2651  C11 DOY A 600      21.793   7.870  -9.038  1.00 29.28           C  
HETATM 2652  C12 DOY A 600      19.759  10.656  -9.636  1.00 22.90           C  
HETATM 2653  C13 DOY A 600      19.658  11.924 -10.157  1.00 21.34           C  
HETATM 2654  O14 DOY A 600      19.726  12.953  -9.521  1.00 23.90           O  
HETATM 2655  N15 DOY A 600      19.270  11.873 -11.411  1.00 18.19           N  
HETATM 2656  C16 DOY A 600      18.671  13.074 -11.993  1.00 21.46           C  
HETATM 2657  C17 DOY A 600      17.326  13.459 -11.436  1.00 21.36           C  
HETATM 2658  O18 DOY A 600      16.582  12.436 -11.000  1.00 22.93           O  
HETATM 2659  O19 DOY A 600      16.909  14.616 -11.374  1.00 19.84           O  
HETATM 2660  C20 DOY A 600      19.161  10.651 -12.015  1.00 20.62           C  
HETATM 2661  C21 DOY A 600      17.972  10.266 -12.638  1.00 16.51           C  
HETATM 2662  C22 DOY A 600      17.817   9.023 -13.262  1.00 21.23           C  
HETATM 2663  C1  DOY A 700      25.774   5.385 -14.378  0.76 35.84           C  
HETATM 2664  C2  DOY A 700      24.991   5.633 -13.250  0.76 34.06           C  
HETATM 2665  C3  DOY A 700      23.595   5.525 -13.332  0.76 23.15           C  
HETATM 2666  S4  DOY A 700      22.652   5.850 -11.883  0.76 39.02           S  
HETATM 2667  C5  DOY A 700      22.055   4.145 -11.741  0.76 31.91           C  
HETATM 2668  C6  DOY A 700      22.749   3.377 -10.598  0.76 31.33           C  
HETATM 2669  C7  DOY A 700      22.012   2.977  -9.476  0.76 25.93           C  
HETATM 2670  C8  DOY A 700      22.616   2.282  -8.429  0.76 28.02           C  
HETATM 2671  C9  DOY A 700      23.982   1.980  -8.496  0.76 35.53           C  
HETATM 2672  C10 DOY A 700      24.725   2.375  -9.610  0.76 42.59           C  
HETATM 2673  C11 DOY A 700      24.116   3.073 -10.662  0.76 40.92           C  
HETATM 2674  C12 DOY A 700      21.706   3.621 -13.086  0.76 41.85           C  
HETATM 2675  C13 DOY A 700      20.901   4.584 -13.680  0.76 41.72           C  
HETATM 2676  O14 DOY A 700      19.686   4.480 -13.843  0.76 30.93           O  
HETATM 2677  N15 DOY A 700      21.643   5.056 -14.661  0.76 30.11           N  
HETATM 2678  C16 DOY A 700      21.002   5.985 -15.607  0.76 34.79           C  
HETATM 2679  C17 DOY A 700      20.294   5.292 -16.743  0.76 35.40           C  
HETATM 2680  O18 DOY A 700      20.767   4.079 -17.059  0.76 36.24           O  
HETATM 2681  O19 DOY A 700      19.355   5.808 -17.331  0.76 24.22           O  
HETATM 2682  C20 DOY A 700      22.994   5.170 -14.532  0.76 22.49           C  
HETATM 2683  C21 DOY A 700      23.779   4.922 -15.661  0.76 26.63           C  
HETATM 2684  C22 DOY A 700      25.175   5.027 -15.588  0.76 32.39           C  
HETATM 2685  O   HOH A1001      19.467  20.869  -5.113  1.00 13.44           O  
HETATM 2686  O   HOH A1002      16.367  23.413 -25.358  1.00 20.08           O  
HETATM 2687  O   HOH A1003       4.853  30.708  -5.003  1.00 17.23           O  
HETATM 2688  O   HOH A1004      13.758  22.766 -24.457  1.00 17.13           O  
HETATM 2689  O   HOH A1005      23.836  25.223 -10.287  1.00 15.90           O  
HETATM 2690  O   HOH A1006      11.457  13.161 -18.805  1.00 14.44           O  
HETATM 2691  O   HOH A1007       7.570  30.546 -21.438  1.00 18.94           O  
HETATM 2692  O   HOH A1008      18.163  17.602   1.221  1.00 23.71           O  
HETATM 2693  O   HOH A1009      14.813  14.312  -4.977  1.00 16.36           O  
HETATM 2694  O   HOH A1010      12.704  15.072   8.363  1.00 23.41           O  
HETATM 2695  O   HOH A1011      13.455  11.810 -20.079  1.00 20.28           O  
HETATM 2696  O   HOH A1012      10.278  10.278  -6.719  1.00 16.66           O  
HETATM 2697  O   HOH A1013      12.626  16.399  -0.900  1.00 18.38           O  
HETATM 2698  O   HOH A1014      19.443   7.454 -19.690  1.00 23.07           O  
HETATM 2699  O   HOH A1015       3.537  25.218 -19.971  1.00 20.59           O  
HETATM 2700  O   HOH A1016      -0.690  25.134 -13.060  1.00 20.13           O  
HETATM 2701  O   HOH A1017      11.702  23.757 -11.404  1.00 14.63           O  
HETATM 2702  O   HOH A1018       5.903  10.555 -21.716  1.00 19.15           O  
HETATM 2703  O   HOH A1019       9.221   4.372  -1.914  1.00 20.65           O  
HETATM 2704  O   HOH A1020       2.303   3.990 -13.717  1.00 29.59           O  
HETATM 2705  O   HOH A1021      22.031  28.550 -15.958  1.00 18.77           O  
HETATM 2706  O   HOH A1022      29.296  22.164 -21.951  1.00 22.56           O  
HETATM 2707  O   HOH A1023      23.873  16.433  -7.794  1.00 21.84           O  
HETATM 2708  O   HOH A1024       1.061   3.688  -9.562  1.00 22.10           O  
HETATM 2709  O   HOH A1025      10.937  30.232   3.644  1.00 23.14           O  
HETATM 2710  O   HOH A1026       7.676  32.708  -2.457  1.00 23.25           O  
HETATM 2711  O   HOH A1027      24.933  19.390 -25.410  1.00 19.87           O  
HETATM 2712  O   HOH A1028       4.969   1.451 -16.998  1.00 27.29           O  
HETATM 2713  O   HOH A1029      11.681  23.253 -26.040  1.00 20.55           O  
HETATM 2714  O   HOH A1030      21.890  13.274  -7.813  1.00 22.63           O  
HETATM 2715  O   HOH A1031      14.183  33.475 -12.361  1.00 25.93           O  
HETATM 2716  O   HOH A1032       9.445  22.490 -12.290  1.00 18.69           O  
HETATM 2717  O   HOH A1033      13.063  -1.230   2.832  1.00 26.06           O  
HETATM 2718  O   HOH A1034       9.402  12.611 -20.526  1.00 17.53           O  
HETATM 2719  O   HOH A1035      13.202  13.431  -0.926  1.00 19.36           O  
HETATM 2720  O   HOH A1036       0.779  26.066   1.594  1.00 22.62           O  
HETATM 2721  O   HOH A1037      17.682  29.637   2.841  1.00 23.61           O  
HETATM 2722  O   HOH A1038      18.405   8.188 -16.554  1.00 19.31           O  
HETATM 2723  O   HOH A1039      15.575  39.401 -31.948  1.00 28.83           O  
HETATM 2724  O   HOH A1040      11.975  34.335 -15.484  1.00 23.36           O  
HETATM 2725  O   HOH A1041      23.824   9.286 -22.766  1.00 22.87           O  
HETATM 2726  O   HOH A1042       3.520  28.282  -5.794  1.00 20.48           O  
HETATM 2727  O   HOH A1043       6.119  -1.261  -7.566  1.00 25.38           O  
HETATM 2728  O   HOH A1044      24.629   6.302 -22.415  1.00 24.94           O  
HETATM 2729  O   HOH A1045      33.278  26.155 -16.721  1.00 25.64           O  
HETATM 2730  O   HOH A1046      16.339   7.060   0.987  1.00 22.64           O  
HETATM 2731  O   HOH A1047       4.670  11.337   5.977  1.00 30.57           O  
HETATM 2732  O   HOH A1048       6.327   7.897 -22.229  1.00 26.00           O  
HETATM 2733  O   HOH A1049       0.839  25.627 -19.452  1.00 35.08           O  
HETATM 2734  O   HOH A1050       0.478  32.543 -17.413  1.00 32.83           O  
HETATM 2735  O   HOH A1051      13.879   5.850   2.193  1.00 23.75           O  
HETATM 2736  O   HOH A1052       2.254  13.625   3.713  1.00 22.33           O  
HETATM 2737  O   HOH A1053      20.742  17.701  -0.133  1.00 18.86           O  
HETATM 2738  O   HOH A1054      -8.904  13.806 -17.186  1.00 32.95           O  
HETATM 2739  O   HOH A1055       1.792   4.301 -17.776  1.00 24.34           O  
HETATM 2740  O   HOH A1056      27.930  29.619 -28.924  1.00 28.90           O  
HETATM 2741  O   HOH A1057      28.716  26.705   1.286  1.00 28.50           O  
HETATM 2742  O   HOH A1058       7.889  33.761  -5.802  1.00 25.34           O  
HETATM 2743  O   HOH A1059       7.846  11.760 -23.405  1.00 21.42           O  
HETATM 2744  O   HOH A1060      -1.330  15.541 -27.206  1.00 23.22           O  
HETATM 2745  O   HOH A1061      33.141  32.038 -14.634  1.00 28.03           O  
HETATM 2746  O   HOH A1062      11.070  10.312   5.525  1.00 24.05           O  
HETATM 2747  O   HOH A1063      -3.658  23.131   8.268  1.00 22.93           O  
HETATM 2748  O   HOH A1064       6.979  11.467   7.397  1.00 19.51           O  
HETATM 2749  O   HOH A1065       5.427  14.210 -26.086  1.00 23.69           O  
HETATM 2750  O   HOH A1066       7.603  -1.733 -16.811  1.00 22.75           O  
HETATM 2751  O   HOH A1067       5.370  13.985 -29.376  1.00 27.59           O  
HETATM 2752  O   HOH A1068      13.406   5.695   5.002  1.00 33.63           O  
HETATM 2753  O   HOH A1069      17.029   2.199  -0.398  1.00 21.79           O  
HETATM 2754  O   HOH A1070      30.932  29.024 -21.923  1.00 26.46           O  
HETATM 2755  O   HOH A1071      12.725  -3.591 -11.355  1.00 23.38           O  
HETATM 2756  O   HOH A1072       5.731  24.485 -29.411  1.00 38.62           O  
HETATM 2757  O   HOH A1073      11.859  21.454   8.438  1.00 33.39           O  
HETATM 2758  O   HOH A1074      29.128  18.847 -13.855  1.00 26.14           O  
HETATM 2759  O   HOH A1075      15.998  41.762  -5.946  1.00 31.94           O  
HETATM 2760  O   HOH A1076     -10.595  13.924 -10.089  1.00 26.14           O  
HETATM 2761  O   HOH A1077       2.967  34.702  -7.120  1.00 26.02           O  
HETATM 2762  O   HOH A1078      -7.213  13.119  -3.172  1.00 25.70           O  
HETATM 2763  O   HOH A1079      29.785  20.745 -16.019  1.00 23.10           O  
HETATM 2764  O   HOH A1080       7.449  31.574 -31.105  1.00 27.75           O  
HETATM 2765  O   HOH A1081      17.292  24.913   8.866  1.00 35.55           O  
HETATM 2766  O   HOH A1082      14.966  12.701   3.670  1.00 22.11           O  
HETATM 2767  O   HOH A1083      10.405  32.980 -39.676  1.00 31.70           O  
HETATM 2768  O   HOH A1084      17.790  39.341 -21.604  1.00 26.46           O  
HETATM 2769  O   HOH A1085      13.177  11.720   5.768  1.00 20.71           O  
HETATM 2770  O   HOH A1086       9.327  21.503 -37.236  1.00 31.99           O  
HETATM 2771  O   HOH A1087       7.014  11.607 -19.392  1.00 17.61           O  
HETATM 2772  O   HOH A1088       7.293  -2.305  -9.807  1.00 23.35           O  
HETATM 2773  O   HOH A1089      -0.400  23.326 -26.183  1.00 32.42           O  
HETATM 2774  O   HOH A1090      -4.801   6.945 -16.948  1.00 27.81           O  
HETATM 2775  O   HOH A1091       8.200  15.136   9.429  1.00 31.13           O  
HETATM 2776  O   HOH A1092      -7.422   7.670 -15.753  1.00 37.13           O  
HETATM 2777  O   HOH A1093       4.176   4.516  -7.999  1.00 29.74           O  
HETATM 2778  O   HOH A1094      22.821   6.194  -2.022  1.00 33.82           O  
HETATM 2779  O   HOH A1095      14.162  14.174   1.568  1.00 21.60           O  
HETATM 2780  O   HOH A1096      -8.372  23.083 -22.476  1.00 28.98           O  
HETATM 2781  O   HOH A1097      16.159  31.023   4.545  1.00 27.69           O  
HETATM 2782  O   HOH A1098      14.482  17.287   9.133  1.00 34.85           O  
HETATM 2783  O   HOH A1099       6.176   2.376  -7.004  1.00 25.07           O  
HETATM 2784  O   HOH A1100       5.363  32.676  -6.613  1.00 22.79           O  
HETATM 2785  O   HOH A1101       9.806  14.158 -28.481  1.00 27.21           O  
HETATM 2786  O   HOH A1102       7.672  14.835 -30.013  1.00 26.63           O  
HETATM 2787  O   HOH A1103      13.169  35.800 -13.174  1.00 42.19           O  
HETATM 2788  O   HOH A1104      30.233  28.327  -8.557  1.00 32.01           O  
HETATM 2789  O   HOH A1105      28.299  29.219 -24.108  1.00 27.40           O  
HETATM 2790  O   HOH A1106      16.587   5.334   5.522  1.00 33.20           O  
HETATM 2791  O   HOH A1107      31.716  22.545 -13.545  1.00 23.25           O  
HETATM 2792  O   HOH A1108      -0.663  28.038  -2.357  1.00 28.83           O  
HETATM 2793  O   HOH A1109      29.815  20.774 -19.776  1.00 22.43           O  
HETATM 2794  O   HOH A1110      29.304   7.108 -14.353  1.00 40.40           O  
HETATM 2795  O   HOH A1111       8.775  33.861 -33.269  1.00 31.88           O  
HETATM 2796  O   HOH A1112       1.592  14.996   6.100  1.00 31.20           O  
HETATM 2797  O   HOH A1113      16.789  33.039   6.219  1.00 35.45           O  
HETATM 2798  O   HOH A1114      13.779  36.763 -34.708  1.00 35.86           O  
HETATM 2799  O   HOH A1115      -5.259  23.473 -14.094  1.00 36.05           O  
HETATM 2800  O   HOH A1116       5.028  21.486 -29.693  1.00 32.06           O  
HETATM 2801  O   HOH A1117      23.984 -11.633 -10.819  1.00 42.48           O  
HETATM 2802  O   HOH A1118      21.052   8.676 -23.041  1.00 26.72           O  
HETATM 2803  O   HOH A1119      -7.736   7.797 -11.387  1.00 30.27           O  
HETATM 2804  O   HOH A1120       4.827   5.457  -5.824  1.00 34.79           O  
HETATM 2805  O   HOH A1121      12.033  38.512 -24.824  1.00 40.21           O  
HETATM 2806  O   HOH A1122      14.846  33.233 -39.413  1.00 39.81           O  
HETATM 2807  O   HOH A1123      -8.249  22.462 -19.200  1.00 28.12           O  
HETATM 2808  O   HOH A1124      29.366  22.089   2.465  1.00 28.75           O  
HETATM 2809  O   HOH A1125      28.527  36.476 -18.883  1.00 33.68           O  
HETATM 2810  O   HOH A1126       2.985  27.473   2.608  1.00 25.99           O  
HETATM 2811  O   HOH A1127       2.059   4.808  -2.423  1.00 30.89           O  
HETATM 2812  O   HOH A1128       8.106  34.598  -8.543  1.00 29.15           O  
HETATM 2813  O   HOH A1129      13.423  31.862   4.097  1.00 31.64           O  
HETATM 2814  O   HOH A1130      12.489  37.407   3.305  1.00 27.73           O  
HETATM 2815  O   HOH A1131       2.933  20.171 -28.491  1.00 44.33           O  
HETATM 2816  O   HOH A1132      22.024   3.884  -4.189  1.00 26.77           O  
HETATM 2817  O   HOH A1133       9.180  35.274 -37.436  1.00 36.32           O  
HETATM 2818  O   HOH A1134      13.611  -2.525 -13.851  1.00 22.17           O  
HETATM 2819  O   HOH A1135      -5.035  14.025   0.230  1.00 32.20           O  
HETATM 2820  O   HOH A1136      26.762  27.865 -26.169  1.00 21.43           O  
HETATM 2821  O   HOH A1137      18.964  20.041   7.877  1.00 26.00           O  
HETATM 2822  O   HOH A1138      28.927   5.810 -33.313  1.00 27.38           O  
HETATM 2823  O   HOH A1139      34.538  31.438 -17.042  1.00 27.61           O  
HETATM 2824  O   HOH A1140      -0.654  22.531  -6.389  1.00 26.68           O  
HETATM 2825  O   HOH A1141      27.592  19.110 -25.245  1.00 28.57           O  
HETATM 2826  O   HOH A1142      19.044  11.065   2.568  1.00 26.17           O  
HETATM 2827  O   HOH A1143      22.525   5.163 -21.320  1.00 27.86           O  
HETATM 2828  O   HOH A1144      32.613  23.176 -16.504  1.00 26.57           O  
HETATM 2829  O   HOH A1145      17.866  38.785 -18.930  1.00 28.86           O  
HETATM 2830  O   HOH A1146      29.568  13.414 -19.013  1.00 30.28           O  
HETATM 2831  O   HOH A1147       3.389   1.595 -19.696  1.00 35.10           O  
HETATM 2832  O   HOH A1148       5.279  32.012 -20.828  1.00 29.24           O  
HETATM 2833  O   HOH A1149      -4.495  24.319  -7.647  1.00 42.97           O  
HETATM 2834  O   HOH A1150      27.506  13.319 -11.673  1.00 29.34           O  
HETATM 2835  O   HOH A1151      28.626  13.871 -13.913  1.00 27.23           O  
HETATM 2836  O   HOH A1152       2.703  12.387   7.741  1.00 32.97           O  
HETATM 2837  O   HOH A1153      27.413  25.946 -37.946  1.00 29.71           O  
HETATM 2838  O   HOH A1154      29.458  21.132 -24.502  1.00 31.75           O  
HETATM 2839  O   HOH A1155       0.875  22.658   9.742  1.00 23.79           O  
HETATM 2840  O   HOH A1156      24.325  31.115 -39.200  1.00 39.03           O  
HETATM 2841  O   HOH A1157      21.658  16.918   3.072  1.00 36.78           O  
HETATM 2842  O   HOH A1158       1.214  11.468   4.179  1.00 33.82           O  
HETATM 2843  O   HOH A1159       0.880   6.961 -25.084  1.00 33.49           O  
HETATM 2844  O   HOH A1160      25.141   7.942 -31.581  1.00 38.95           O  
HETATM 2845  O   HOH A1161      27.062  32.652 -31.933  1.00 37.52           O  
HETATM 2846  O   HOH A1162      29.802   7.666 -18.813  1.00 49.70           O  
HETATM 2847  O   HOH A1163     -13.822  13.512  -6.415  1.00 35.97           O  
HETATM 2848  O   HOH A1164      29.410  20.543 -12.222  1.00 31.89           O  
HETATM 2849  O   HOH A1165      27.497  37.314  -4.414  1.00 35.28           O  
HETATM 2850  O   HOH A1166      12.608   8.036   6.137  1.00 30.86           O  
HETATM 2851  O   HOH A1167      -1.473  24.522  -4.367  1.00 35.42           O  
HETATM 2852  O   HOH A1168      28.910  12.630 -24.976  1.00 39.15           O  
HETATM 2853  O   HOH A1169      -8.855   8.151  -3.951  1.00 42.32           O  
HETATM 2854  O   HOH A1170      26.465  19.941   4.112  1.00 38.69           O  
HETATM 2855  O   HOH A1171      -4.812  30.814 -11.347  1.00 33.45           O  
HETATM 2856  O   HOH A1172       3.733  24.904 -26.587  1.00 36.09           O  
HETATM 2857  O   HOH A1173      -2.527  25.422   2.347  1.00 33.65           O  
HETATM 2858  O   HOH A1174      14.744  38.880 -12.214  1.00 33.50           O  
HETATM 2859  O   HOH A1175       3.554  24.902   8.115  1.00 27.25           O  
HETATM 2860  O   HOH A1176      17.552  -0.915 -19.730  1.00 34.12           O  
HETATM 2861  O   HOH A1177       1.156   0.573 -11.728  1.00 29.24           O  
HETATM 2862  O   HOH A1178      24.650   7.311 -28.949  1.00 32.68           O  
HETATM 2863  O   HOH A1179      28.857  16.715  -9.410  1.00 44.49           O  
HETATM 2864  O   HOH A1180      16.602   9.555   4.583  1.00 37.78           O  
HETATM 2865  O   HOH A1181      21.595   7.531 -25.888  1.00 33.62           O  
HETATM 2866  O   HOH A1182      26.693  16.583   0.081  1.00 31.47           O  
HETATM 2867  O   HOH A1183      11.026  36.548 -11.708  1.00 35.36           O  
HETATM 2868  O   HOH A1184      10.200  17.577 -39.463  1.00 43.45           O  
HETATM 2869  O   HOH A1185      -1.579  21.587   9.778  1.00 25.07           O  
HETATM 2870  O   HOH A1186       8.910  15.026 -34.283  1.00 38.37           O  
HETATM 2871  O   HOH A1187     -13.015  10.873 -10.629  1.00 35.72           O  
HETATM 2872  O   HOH A1188       9.903  36.527  -8.687  1.00 31.83           O  
HETATM 2873  O   HOH A1189      17.269  12.416   5.048  1.00 35.44           O  
HETATM 2874  O   HOH A1190       3.079  20.390   9.695  1.00 32.20           O  
HETATM 2875  O   HOH A1191       0.961   2.547 -19.644  1.00 32.23           O  
HETATM 2876  O   HOH A1192      24.426   6.515 -25.192  1.00 28.94           O  
HETATM 2877  O   HOH A1193      20.447   6.729 -21.696  1.00 31.11           O  
HETATM 2878  O   HOH A1194     -14.822  10.176  -9.091  1.00 31.34           O  
HETATM 2879  O   HOH A1195      25.976  14.374 -25.662  1.00 35.32           O  
HETATM 2880  O   HOH A1196      16.936  12.549   7.761  1.00 37.00           O  
HETATM 2881  O   HOH A1197      26.222   5.532 -32.984  1.00 28.24           O  
HETATM 2882  O   HOH A1198      -0.542   5.168 -16.338  1.00 27.11           O  
HETATM 2883  O   HOH A1199      11.851   6.701   8.715  1.00 38.03           O  
HETATM 2884  O   HOH A1200       5.892  24.581 -37.989  1.00 34.03           O  
HETATM 2885  O   HOH A1201      -8.703   7.065 -13.944  1.00 39.03           O  
HETATM 2886  O   HOH A1202       8.892  18.525 -36.938  1.00 38.56           O  
HETATM 2887  O   HOH A1203      26.555  25.381 -40.108  1.00 34.89           O  
HETATM 2888  O   HOH A1204      28.194  18.218   1.518  1.00 37.18           O  
HETATM 2889  O   HOH A1205       5.296   3.651 -19.700  1.00 20.50           O  
HETATM 2890  O   HOH A1206      23.160  19.076   1.256  1.00 24.32           O  
HETATM 2891  O   HOH A1207      30.643  27.884  -3.878  1.00 29.66           O  
HETATM 2892  O   HOH A1208      24.526  16.835 -24.885  1.00 31.46           O  
HETATM 2893  O   HOH A1209      28.176  25.910 -27.293  1.00 35.17           O  
HETATM 2894  O   HOH A1210      25.920  36.284 -26.268  1.00 26.67           O  
HETATM 2895  O   HOH A1211       9.251   7.675   9.379  1.00 34.58           O  
HETATM 2896  O   HOH A1212      22.598  16.604 -26.292  1.00 35.39           O  
HETATM 2897  O   HOH A1213      -3.030   3.621 -17.669  1.00 39.56           O  
HETATM 2898  O   HOH A1214      -2.390  22.255 -25.774  1.00 28.23           O  
HETATM 2899  O   HOH A1215      -4.554   7.529  -0.540  1.00 45.91           O  
HETATM 2900  O   HOH A1216      -0.176   7.238 -28.094  1.00 36.43           O  
HETATM 2901  O   HOH A1217       1.913   4.219 -26.174  1.00 35.92           O  
HETATM 2902  O   HOH A1218      -6.554   9.188  -1.027  1.00 47.47           O  
HETATM 2903  O   HOH A1219      21.528   1.677 -15.934  1.00 34.72           O  
HETATM 2904  O   HOH A1220      18.063  38.365 -32.851  1.00 45.35           O  
HETATM 2905  O   HOH A1221      19.785  38.889 -31.423  1.00 39.88           O  
HETATM 2906  O   HOH A1222       9.125  -6.194 -17.631  1.00 31.41           O  
HETATM 2907  O   HOH A1223      -4.053   3.083  -7.226  1.00 34.94           O  
HETATM 2908  O   HOH A1224      16.450  27.378 -40.035  1.00 39.55           O  
HETATM 2909  O   HOH A1225      28.683  16.843 -25.004  1.00 42.54           O  
HETATM 2910  O   HOH A1226       8.923   7.238 -24.437  1.00 40.55           O  
HETATM 2911  O   HOH A1227      27.157  29.955 -32.917  1.00 37.44           O  
HETATM 2912  O   HOH A1228      -9.216  16.361 -16.982  1.00 31.88           O  
HETATM 2913  O   HOH A1229      -0.451   4.872 -13.724  1.00 35.09           O  
HETATM 2914  O   HOH A1230      13.455   3.739 -22.741  1.00 41.02           O  
HETATM 2915  O   HOH A1231       8.301  24.983   7.920  1.00 33.97           O  
HETATM 2916  O   HOH A1232       4.829  37.960   3.424  1.00 40.71           O  
HETATM 2917  O   HOH A1233      -8.389   5.672  -6.287  1.00 47.43           O  
HETATM 2918  O   HOH A1234     -11.981  16.543  -6.455  1.00 41.31           O  
HETATM 2919  O   HOH A1235       2.064   2.685 -16.167  1.00 35.63           O  
HETATM 2920  O   HOH A1236      18.674   8.182   2.424  1.00 41.25           O  
HETATM 2921  O   HOH A1237      11.076  -7.556 -16.608  1.00 34.69           O  
HETATM 2922  O   HOH A1238       9.069  18.105 -33.107  1.00 26.67           O  
HETATM 2923  O   HOH A1239      10.711  30.132 -43.932  1.00 40.26           O  
CONECT 2593 2594 2595 2596 2615                                                 
CONECT 2594 2593                                                                
CONECT 2595 2593                                                                
CONECT 2596 2593 2597                                                           
CONECT 2597 2596 2598                                                           
CONECT 2598 2597 2599 2600                                                      
CONECT 2599 2598 2604                                                           
CONECT 2600 2598 2601 2602                                                      
CONECT 2601 2600                                                                
CONECT 2602 2600 2603 2604                                                      
CONECT 2603 2602 2637                                                           
CONECT 2604 2599 2602 2605                                                      
CONECT 2605 2604 2606 2614                                                      
CONECT 2606 2605 2607                                                           
CONECT 2607 2606 2608                                                           
CONECT 2608 2607 2609 2614                                                      
CONECT 2609 2608 2610 2611                                                      
CONECT 2610 2609                                                                
CONECT 2611 2609 2612                                                           
CONECT 2612 2611 2613                                                           
CONECT 2613 2612 2614                                                           
CONECT 2614 2605 2608 2613                                                      
CONECT 2615 2593 2616                                                           
CONECT 2616 2615 2617 2618 2619                                                 
CONECT 2617 2616                                                                
CONECT 2618 2616                                                                
CONECT 2619 2616 2620                                                           
CONECT 2620 2619 2621                                                           
CONECT 2621 2620 2622 2623                                                      
CONECT 2622 2621 2627                                                           
CONECT 2623 2621 2624 2625                                                      
CONECT 2624 2623                                                                
CONECT 2625 2623 2626 2627                                                      
CONECT 2626 2625                                                                
CONECT 2627 2622 2625 2628                                                      
CONECT 2628 2627 2629 2636                                                      
CONECT 2629 2628 2630                                                           
CONECT 2630 2629 2631 2634                                                      
CONECT 2631 2630 2632 2633                                                      
CONECT 2632 2631                                                                
CONECT 2633 2631                                                                
CONECT 2634 2630 2635                                                           
CONECT 2635 2634 2636                                                           
CONECT 2636 2628 2635                                                           
CONECT 2637 2603 2638 2639 2640                                                 
CONECT 2638 2637                                                                
CONECT 2639 2637                                                                
CONECT 2640 2637                                                                
CONECT 2641 2642 2662                                                           
CONECT 2642 2641 2643                                                           
CONECT 2643 2642 2644 2660                                                      
CONECT 2644 2643 2645                                                           
CONECT 2645 2644 2646 2652                                                      
CONECT 2646 2645 2647 2651                                                      
CONECT 2647 2646 2648                                                           
CONECT 2648 2647 2649                                                           
CONECT 2649 2648 2650                                                           
CONECT 2650 2649 2651                                                           
CONECT 2651 2646 2650                                                           
CONECT 2652 2645 2653                                                           
CONECT 2653 2652 2654 2655                                                      
CONECT 2654 2653                                                                
CONECT 2655 2653 2656 2660                                                      
CONECT 2656 2655 2657                                                           
CONECT 2657 2656 2658 2659                                                      
CONECT 2658 2657                                                                
CONECT 2659 2657                                                                
CONECT 2660 2643 2655 2661                                                      
CONECT 2661 2660 2662                                                           
CONECT 2662 2641 2661                                                           
CONECT 2663 2664 2684                                                           
CONECT 2664 2663 2665                                                           
CONECT 2665 2664 2666 2682                                                      
CONECT 2666 2665 2667                                                           
CONECT 2667 2666 2668 2674                                                      
CONECT 2668 2667 2669 2673                                                      
CONECT 2669 2668 2670                                                           
CONECT 2670 2669 2671                                                           
CONECT 2671 2670 2672                                                           
CONECT 2672 2671 2673                                                           
CONECT 2673 2668 2672                                                           
CONECT 2674 2667 2675                                                           
CONECT 2675 2674 2676 2677                                                      
CONECT 2676 2675                                                                
CONECT 2677 2675 2678 2682                                                      
CONECT 2678 2677 2679                                                           
CONECT 2679 2678 2680 2681                                                      
CONECT 2680 2679                                                                
CONECT 2681 2679                                                                
CONECT 2682 2665 2677 2683                                                      
CONECT 2683 2682 2684                                                           
CONECT 2684 2663 2683                                                           
MASTER      247    0    3   16   10    0   16    6 2842    1   92   25          
END                                                                             
