# Supplementary material for: Predictive classification models and targets identification for betulin derivatives as Leishmania donovani inhibitors
Source: J Cheminform. 2018 Aug 17;10:40. doi: 10.1186/s13321-018-0291-x (PMC6097978; doi:10.1186/s13321-018-0291-x)
Supplement: Supplementary file 5 — Additional file 5. Zip file with all potential protein target structures protein data bank files. [file 13321_2018_291_MOESM5_ESM.zip › 3r7r.pdb]

HEADER    TRANSFERASE/TRANSFERASE INHIBITOR       22-MAR-11   3R7R              
TITLE     STRUCTURE-BASED DESIGN OF THIENOBENZOXEPIN INHIBITORS OF PI3-KINASE   
COMPND    MOL_ID: 1;                                                            
COMPND   2 MOLECULE: PHOSPHATIDYLINOSITOL-4,5-BISPHOSPHATE 3-KINASE CATALYTIC   
COMPND   3 SUBUNIT GAMMA ISOFORM;                                               
COMPND   4 CHAIN: A;                                                            
COMPND   5 FRAGMENT: UNP RESIDUES 144-1102;                                     
COMPND   6 SYNONYM: PI3-KINASE SUBUNIT GAMMA, PI3K-GAMMA, PTDINS-3-KINASE       
COMPND   7 SUBUNIT GAMMA, PHOSPHATIDYLINOSITOL-4,5-BISPHOSPHATE 3-KINASE 110 KDA
COMPND   8 CATALYTIC SUBUNIT GAMMA, PTDINS-3-KINASE SUBUNIT P110-GAMMA, P120-   
COMPND   9 PI3K;                                                                
COMPND  10 EC: 2.7.1.153;                                                       
COMPND  11 ENGINEERED: YES                                                      
SOURCE    MOL_ID: 1;                                                            
SOURCE   2 ORGANISM_SCIENTIFIC: HOMO SAPIENS;                                   
SOURCE   3 ORGANISM_COMMON: HUMAN;                                              
SOURCE   4 ORGANISM_TAXID: 9606;                                                
SOURCE   5 GENE: PIK3CG;                                                        
SOURCE   6 EXPRESSION_SYSTEM: SPODOPTERA FRUGIPERDA;                            
SOURCE   7 EXPRESSION_SYSTEM_TAXID: 7108;                                       
SOURCE   8 EXPRESSION_SYSTEM_CELL: SF9;                                         
SOURCE   9 EXPRESSION_SYSTEM_VECTOR_TYPE: PLASMID                               
KEYWDS    KINASE P110, TRANSFERASE-TRANSFERASE INHIBITOR COMPLEX                
EXPDTA    X-RAY DIFFRACTION                                                     
AUTHOR    J.M.MURRAY,C.WIESMANN                                                 
REVDAT   3   05-SEP-12 3R7R    1       JRNL                                     
REVDAT   2   25-APR-12 3R7R    1       JRNL                                     
REVDAT   1   03-AUG-11 3R7R    0                                                
JRNL        AUTH   S.T.STABEN,M.SIU,R.GOLDSMITH,A.G.OLIVERO,S.DO,D.J.BURDICK,   
JRNL        AUTH 2 T.P.HEFFRON,J.DOTSON,D.P.SUTHERLIN,B.Y.ZHU,V.TSUI,H.LE,      
JRNL        AUTH 3 L.LEE,J.LESNICK,C.LEWIS,J.M.MURRAY,J.NONOMIYA,J.PANG,        
JRNL        AUTH 4 W.W.PRIOR,L.SALPHATI,L.ROUGE,D.SAMPATH,S.SIDERIS,C.WIESMANN, 
JRNL        AUTH 5 P.WU                                                         
JRNL        TITL   STRUCTURE-BASED DESIGN OF THIENOBENZOXEPIN INHIBITORS OF     
JRNL        TITL 2 PI3-KINASE.                                                  
JRNL        REF    BIOORG.MED.CHEM.LETT.         V.  21  4054 2011              
JRNL        REFN                   ISSN 0960-894X                               
JRNL        PMID   21636270                                                     
JRNL        DOI    10.1016/J.BMCL.2011.04.124                                   
REMARK   2                                                                      
REMARK   2 RESOLUTION.    2.90 ANGSTROMS.                                       
REMARK   3                                                                      
REMARK   3 REFINEMENT.                                                          
REMARK   3   PROGRAM     : PHENIX (PHENIX.REFINE: DEV_806)                      
REMARK   3   AUTHORS     : PAUL ADAMS,PAVEL AFONINE,VICENT CHEN,IAN             
REMARK   3               : DAVIS,KRESHNA GOPAL,RALF GROSSE-                     
REMARK   3               : KUNSTLEVE,LI-WEI HUNG,ROBERT IMMORMINO,              
REMARK   3               : TOM IOERGER,AIRLIE MCCOY,ERIK MCKEE,NIGEL            
REMARK   3               : MORIARTY,REETAL PAI,RANDY READ,JANE                  
REMARK   3               : RICHARDSON,DAVID RICHARDSON,TOD ROMO,JIM             
REMARK   3               : SACCHETTINI,NICHOLAS SAUTER,JACOB SMITH,             
REMARK   3               : LAURENT STORONI,TOM TERWILLIGER,PETER                
REMARK   3               : ZWART                                                
REMARK   3                                                                      
REMARK   3    REFINEMENT TARGET : ML                                            
REMARK   3                                                                      
REMARK   3  DATA USED IN REFINEMENT.                                            
REMARK   3   RESOLUTION RANGE HIGH (ANGSTROMS) : 2.90                           
REMARK   3   RESOLUTION RANGE LOW  (ANGSTROMS) : 19.93                          
REMARK   3   MIN(FOBS/SIGMA_FOBS)              : 1.340                          
REMARK   3   COMPLETENESS FOR RANGE        (%) : 99.7                           
REMARK   3   NUMBER OF REFLECTIONS             : 22879                          
REMARK   3                                                                      
REMARK   3  FIT TO DATA USED IN REFINEMENT.                                     
REMARK   3   R VALUE     (WORKING + TEST SET) : 0.209                           
REMARK   3   R VALUE            (WORKING SET) : 0.207                           
REMARK   3   FREE R VALUE                     : 0.253                           
REMARK   3   FREE R VALUE TEST SET SIZE   (%) : 5.150                           
REMARK   3   FREE R VALUE TEST SET COUNT      : 1179                            
REMARK   3                                                                      
REMARK   3  FIT TO DATA USED IN REFINEMENT (IN BINS).                           
REMARK   3   BIN  RESOLUTION RANGE  COMPL.    NWORK NFREE   RWORK  RFREE        
REMARK   3     1 19.9271 -  5.7589    0.99     2760   141  0.1933 0.2314        
REMARK   3     2  5.7589 -  4.5894    1.00     2743   147  0.1898 0.2697        
REMARK   3     3  4.5894 -  4.0146    1.00     2693   156  0.1783 0.1946        
REMARK   3     4  4.0146 -  3.6500    1.00     2714   144  0.2133 0.2373        
REMARK   3     5  3.6500 -  3.3898    1.00     2690   155  0.2384 0.3070        
REMARK   3     6  3.3898 -  3.1908    1.00     2720   120  0.2602 0.3413        
REMARK   3     7  3.1908 -  3.0316    1.00     2702   157  0.2758 0.3143        
REMARK   3     8  3.0316 -  2.9000    1.00     2678   159  0.2847 0.3439        
REMARK   3                                                                      
REMARK   3  BULK SOLVENT MODELLING.                                             
REMARK   3   METHOD USED        : FLAT BULK SOLVENT MODEL                       
REMARK   3   SOLVENT RADIUS     : 1.11                                          
REMARK   3   SHRINKAGE RADIUS   : 0.90                                          
REMARK   3   K_SOL              : 0.27                                          
REMARK   3   B_SOL              : 60.77                                         
REMARK   3                                                                      
REMARK   3  ERROR ESTIMATES.                                                    
REMARK   3   COORDINATE ERROR (MAXIMUM-LIKELIHOOD BASED)     : 0.620            
REMARK   3   PHASE ERROR (DEGREES, MAXIMUM-LIKELIHOOD BASED) : 27.890           
REMARK   3                                                                      
REMARK   3  B VALUES.                                                           
REMARK   3   FROM WILSON PLOT           (A**2) : NULL                           
REMARK   3   MEAN B VALUE      (OVERALL, A**2) : NULL                           
REMARK   3   OVERALL ANISOTROPIC B VALUE.                                       
REMARK   3    B11 (A**2) : 3.60670                                              
REMARK   3    B22 (A**2) : 2.65810                                              
REMARK   3    B33 (A**2) : -6.26480                                             
REMARK   3    B12 (A**2) : 0.00000                                              
REMARK   3    B13 (A**2) : 7.44140                                              
REMARK   3    B23 (A**2) : -0.00000                                             
REMARK   3                                                                      
REMARK   3  TWINNING INFORMATION.                                               
REMARK   3   FRACTION: NULL                                                     
REMARK   3   OPERATOR: NULL                                                     
REMARK   3                                                                      
REMARK   3  DEVIATIONS FROM IDEAL VALUES.                                       
REMARK   3                 RMSD          COUNT                                  
REMARK   3   BOND      :  0.011           6952                                  
REMARK   3   ANGLE     :  1.562           9408                                  
REMARK   3   CHIRALITY :  0.116           1055                                  
REMARK   3   PLANARITY :  0.010           1196                                  
REMARK   3   DIHEDRAL  : 16.955           2581                                  
REMARK   3                                                                      
REMARK   3  TLS DETAILS                                                         
REMARK   3   NUMBER OF TLS GROUPS  : 1                                          
REMARK   3   TLS GROUP : 1                                                      
REMARK   3    SELECTION: NULL                                                   
REMARK   3    ORIGIN FOR THE GROUP (A):  32.8851  47.0431  26.4657              
REMARK   3    T TENSOR                                                          
REMARK   3      T11:  -0.0941 T22:  -0.3167                                     
REMARK   3      T33:  -0.2466 T12:   0.0309                                     
REMARK   3      T13:   0.0152 T23:   0.0125                                     
REMARK   3    L TENSOR                                                          
REMARK   3      L11:   4.1281 L22:   1.1076                                     
REMARK   3      L33:   2.0450 L12:  -0.6136                                     
REMARK   3      L13:   0.5830 L23:  -0.0931                                     
REMARK   3    S TENSOR                                                          
REMARK   3      S11:  -0.1221 S12:  -0.3530 S13:   0.0495                       
REMARK   3      S21:   0.2687 S22:   0.1715 S23:   0.2089                       
REMARK   3      S31:  -0.2518 S32:  -0.1837 S33:  -0.0494                       
REMARK   3                                                                      
REMARK   3  NCS DETAILS                                                         
REMARK   3   NUMBER OF NCS GROUPS : NULL                                        
REMARK   3                                                                      
REMARK   3  OTHER REFINEMENT REMARKS: HYDROGENS HAVE BEEN ADDED IN THE RIDING   
REMARK   3  POSITIONS                                                           
REMARK   4                                                                      
REMARK   4 3R7R COMPLIES WITH FORMAT V. 3.30, 13-JUL-11                         
REMARK 100                                                                      
REMARK 100 THIS ENTRY HAS BEEN PROCESSED BY RCSB ON 12-APR-11.                  
REMARK 100 THE RCSB ID CODE IS RCSB064595.                                      
REMARK 200                                                                      
REMARK 200 EXPERIMENTAL DETAILS                                                 
REMARK 200  EXPERIMENT TYPE                : X-RAY DIFFRACTION                  
REMARK 200  DATE OF DATA COLLECTION        : 17-MAY-07; 06-NOV-07               
REMARK 200  TEMPERATURE           (KELVIN) : NULL; NULL                         
REMARK 200  PH                             : 8.5                                
REMARK 200  NUMBER OF CRYSTALS USED        : 1                                  
REMARK 200                                                                      
REMARK 200  SYNCHROTRON              (Y/N) : Y; N                               
REMARK 200  RADIATION SOURCE               : ALS; NULL                          
REMARK 200  BEAMLINE                       : 5.0.2; NULL                        
REMARK 200  X-RAY GENERATOR MODEL          : NULL; NULL                         
REMARK 200  MONOCHROMATIC OR LAUE    (M/L) : NULL; NULL                         
REMARK 200  WAVELENGTH OR RANGE        (A) : 1.0; 1.0                           
REMARK 200  MONOCHROMATOR                  : NULL; NULL                         
REMARK 200  OPTICS                         : NULL; NULL                         
REMARK 200                                                                      
REMARK 200  DETECTOR TYPE                  : CCD; CCD                           
REMARK 200  DETECTOR MANUFACTURER          : MAR; ADSC                          
REMARK 200  INTENSITY-INTEGRATION SOFTWARE : DENZO                              
REMARK 200  DATA SCALING SOFTWARE          : SCALEPACK                          
REMARK 200                                                                      
REMARK 200  NUMBER OF UNIQUE REFLECTIONS   : 34114                              
REMARK 200  RESOLUTION RANGE HIGH      (A) : 2.500                              
REMARK 200  RESOLUTION RANGE LOW       (A) : 50.000                             
REMARK 200  REJECTION CRITERIA  (SIGMA(I)) : NULL                               
REMARK 200                                                                      
REMARK 200 OVERALL.                                                             
REMARK 200  COMPLETENESS FOR RANGE     (%) : 98.6                               
REMARK 200  DATA REDUNDANCY                : 2.800                              
REMARK 200  R MERGE                    (I) : 0.04200                            
REMARK 200  R SYM                      (I) : NULL                               
REMARK 200  <I/SIGMA(I)> FOR THE DATA SET  : 15.7000                            
REMARK 200                                                                      
REMARK 200 IN THE HIGHEST RESOLUTION SHELL.                                     
REMARK 200  HIGHEST RESOLUTION SHELL, RANGE HIGH (A) : 2.50                     
REMARK 200  HIGHEST RESOLUTION SHELL, RANGE LOW  (A) : 2.59                     
REMARK 200  COMPLETENESS FOR SHELL     (%) : 94.6                               
REMARK 200  DATA REDUNDANCY IN SHELL       : 2.40                               
REMARK 200  R MERGE FOR SHELL          (I) : 0.54900                            
REMARK 200  R SYM FOR SHELL            (I) : NULL                               
REMARK 200  <I/SIGMA(I)> FOR SHELL         : NULL                               
REMARK 200                                                                      
REMARK 200 DIFFRACTION PROTOCOL: SINGLE; SINGLE                                 
REMARK 200 METHOD USED TO DETERMINE THE STRUCTURE: MOLECULAR REPLACEMENT        
REMARK 200 SOFTWARE USED: NULL                                                  
REMARK 200 STARTING MODEL: 3E8X                                                 
REMARK 200                                                                      
REMARK 200 REMARK: NULL                                                         
REMARK 280                                                                      
REMARK 280 CRYSTAL                                                              
REMARK 280 SOLVENT CONTENT, VS   (%): 45.90                                     
REMARK 280 MATTHEWS COEFFICIENT, VM (ANGSTROMS**3/DA): 2.27                     
REMARK 280                                                                      
REMARK 280 CRYSTALLIZATION CONDITIONS: PEG 3350, 0.2M NH4SO4, 0.1M TRIS-HCL     
REMARK 280  8.5, VAPOR DIFFUSION, HANGING DROP, TEMPERATURE 289K                
REMARK 290                                                                      
REMARK 290 CRYSTALLOGRAPHIC SYMMETRY                                            
REMARK 290 SYMMETRY OPERATORS FOR SPACE GROUP: C 1 2 1                          
REMARK 290                                                                      
REMARK 290      SYMOP   SYMMETRY                                                
REMARK 290     NNNMMM   OPERATOR                                                
REMARK 290       1555   X,Y,Z                                                   
REMARK 290       2555   -X,Y,-Z                                                 
REMARK 290       3555   X+1/2,Y+1/2,Z                                           
REMARK 290       4555   -X+1/2,Y+1/2,-Z                                         
REMARK 290                                                                      
REMARK 290     WHERE NNN -> OPERATOR NUMBER                                     
REMARK 290           MMM -> TRANSLATION VECTOR                                  
REMARK 290                                                                      
REMARK 290 CRYSTALLOGRAPHIC SYMMETRY TRANSFORMATIONS                            
REMARK 290 THE FOLLOWING TRANSFORMATIONS OPERATE ON THE ATOM/HETATM             
REMARK 290 RECORDS IN THIS ENTRY TO PRODUCE CRYSTALLOGRAPHICALLY                
REMARK 290 RELATED MOLECULES.                                                   
REMARK 290   SMTRY1   1  1.000000  0.000000  0.000000        0.00000            
REMARK 290   SMTRY2   1  0.000000  1.000000  0.000000        0.00000            
REMARK 290   SMTRY3   1  0.000000  0.000000  1.000000        0.00000            
REMARK 290   SMTRY1   2 -1.000000  0.000000  0.000000        0.00000            
REMARK 290   SMTRY2   2  0.000000  1.000000  0.000000        0.00000            
REMARK 290   SMTRY3   2  0.000000  0.000000 -1.000000        0.00000            
REMARK 290   SMTRY1   3  1.000000  0.000000  0.000000       71.89600            
REMARK 290   SMTRY2   3  0.000000  1.000000  0.000000       33.93400            
REMARK 290   SMTRY3   3  0.000000  0.000000  1.000000        0.00000            
REMARK 290   SMTRY1   4 -1.000000  0.000000  0.000000       71.89600            
REMARK 290   SMTRY2   4  0.000000  1.000000  0.000000       33.93400            
REMARK 290   SMTRY3   4  0.000000  0.000000 -1.000000        0.00000            
REMARK 290                                                                      
REMARK 290 REMARK: NULL                                                         
REMARK 300                                                                      
REMARK 300 BIOMOLECULE: 1                                                       
REMARK 300 SEE REMARK 350 FOR THE AUTHOR PROVIDED AND/OR PROGRAM                
REMARK 300 GENERATED ASSEMBLY INFORMATION FOR THE STRUCTURE IN                  
REMARK 300 THIS ENTRY. THE REMARK MAY ALSO PROVIDE INFORMATION ON               
REMARK 300 BURIED SURFACE AREA.                                                 
REMARK 350                                                                      
REMARK 350 COORDINATES FOR A COMPLETE MULTIMER REPRESENTING THE KNOWN           
REMARK 350 BIOLOGICALLY SIGNIFICANT OLIGOMERIZATION STATE OF THE                
REMARK 350 MOLECULE CAN BE GENERATED BY APPLYING BIOMT TRANSFORMATIONS          
REMARK 350 GIVEN BELOW.  BOTH NON-CRYSTALLOGRAPHIC AND                          
REMARK 350 CRYSTALLOGRAPHIC OPERATIONS ARE GIVEN.                               
REMARK 350                                                                      
REMARK 350 BIOMOLECULE: 1                                                       
REMARK 350 AUTHOR DETERMINED BIOLOGICAL UNIT: MONOMERIC                         
REMARK 350 APPLY THE FOLLOWING TO CHAINS: A                                     
REMARK 350   BIOMT1   1  1.000000  0.000000  0.000000        0.00000            
REMARK 350   BIOMT2   1  0.000000  1.000000  0.000000        0.00000            
REMARK 350   BIOMT3   1  0.000000  0.000000  1.000000        0.00000            
REMARK 465                                                                      
REMARK 465 MISSING RESIDUES                                                     
REMARK 465 THE FOLLOWING RESIDUES WERE NOT LOCATED IN THE                       
REMARK 465 EXPERIMENT. (M=MODEL NUMBER; RES=RESIDUE NAME; C=CHAIN               
REMARK 465 IDENTIFIER; SSSEQ=SEQUENCE NUMBER; I=INSERTION CODE.)                
REMARK 465                                                                      
REMARK 465   M RES C SSSEQI                                                     
REMARK 465     LYS A   254                                                      
REMARK 465     LYS A   255                                                      
REMARK 465     LYS A   256                                                      
REMARK 465     SER A   257                                                      
REMARK 465     LEU A   258                                                      
REMARK 465     MET A   259                                                      
REMARK 465     ASP A   260                                                      
REMARK 465     ILE A   261                                                      
REMARK 465     PRO A   262                                                      
REMARK 465     GLU A   263                                                      
REMARK 465     SER A   264                                                      
REMARK 465     GLN A   265                                                      
REMARK 465     SER A   266                                                      
REMARK 465     TRP A   323                                                      
REMARK 465     PRO A   324                                                      
REMARK 465     LEU A   325                                                      
REMARK 465     VAL A   326                                                      
REMARK 465     ASP A   327                                                      
REMARK 465     ASP A   328                                                      
REMARK 465     CYS A   329                                                      
REMARK 465     THR A   330                                                      
REMARK 465     GLY A   331                                                      
REMARK 465     VAL A   332                                                      
REMARK 465     THR A   333                                                      
REMARK 465     GLY A   334                                                      
REMARK 465     TYR A   335                                                      
REMARK 465     HIS A   336                                                      
REMARK 465     GLU A   337                                                      
REMARK 465     GLN A   338                                                      
REMARK 465     LEU A   339                                                      
REMARK 465     THR A   340                                                      
REMARK 465     ILE A   341                                                      
REMARK 465     HIS A   342                                                      
REMARK 465     GLY A   343                                                      
REMARK 465     LYS A   344                                                      
REMARK 465     ASP A   345                                                      
REMARK 465     HIS A   346                                                      
REMARK 465     GLU A   347                                                      
REMARK 465     SER A   348                                                      
REMARK 465     VAL A   349                                                      
REMARK 465     PHE A   350                                                      
REMARK 465     THR A   351                                                      
REMARK 465     VAL A   352                                                      
REMARK 465     SER A   353                                                      
REMARK 465     LEU A   354                                                      
REMARK 465     TRP A   355                                                      
REMARK 465     ASP A   356                                                      
REMARK 465     GLY A   436                                                      
REMARK 465     LYS A   437                                                      
REMARK 465     ALA A   438                                                      
REMARK 465     PRO A   439                                                      
REMARK 465     ALA A   440                                                      
REMARK 465     LEU A   441                                                      
REMARK 465     SER A   442                                                      
REMARK 465     SER A   443                                                      
REMARK 465     LYS A   444                                                      
REMARK 465     ALA A   445                                                      
REMARK 465     SER A   446                                                      
REMARK 465     ALA A   447                                                      
REMARK 465     GLU A   448                                                      
REMARK 465     SER A   449                                                      
REMARK 465     PRO A   450                                                      
REMARK 465     SER A   451                                                      
REMARK 465     SER A   452                                                      
REMARK 465     GLU A   453                                                      
REMARK 465     SER A   454                                                      
REMARK 465     LYS A   455                                                      
REMARK 465     GLY A   456                                                      
REMARK 465     LYS A   457                                                      
REMARK 465     VAL A   458                                                      
REMARK 465     GLN A   459                                                      
REMARK 465     LYS A   490                                                      
REMARK 465     GLY A   491                                                      
REMARK 465     GLU A   492                                                      
REMARK 465     ASP A   493                                                      
REMARK 465     GLN A   494                                                      
REMARK 465     GLY A   495                                                      
REMARK 465     SER A   496                                                      
REMARK 465     TYR A   523                                                      
REMARK 465     CYS A   524                                                      
REMARK 465     ALA A   528                                                      
REMARK 465     LEU A   529                                                      
REMARK 465     PRO A   530                                                      
REMARK 465     LYS A   531                                                      
REMARK 465     HIS A   532                                                      
REMARK 465     GLN A   533                                                      
REMARK 465     PRO A   534                                                      
REMARK 465     THR A   535                                                      
REMARK 465     PRO A   536                                                      
REMARK 465     ASP A   537                                                      
REMARK 465     PRO A   538                                                      
REMARK 465     GLU A   539                                                      
REMARK 465     GLY A   540                                                      
REMARK 465     ASP A   541                                                      
REMARK 465     ARG A   542                                                      
REMARK 465     VAL A   543                                                      
REMARK 465     ARG A   544                                                      
REMARK 465     ALA A   545                                                      
REMARK 465     ILE A   968                                                      
REMARK 465     LEU A   969                                                      
REMARK 465     GLY A   970                                                      
REMARK 465     ASN A   971                                                      
REMARK 465     TYR A   972                                                      
REMARK 465     LYS A   973                                                      
REMARK 465     SER A   974                                                      
REMARK 465     PHE A   975                                                      
REMARK 465     LEU A   976                                                      
REMARK 465     GLY A   977                                                      
REMARK 465     ILE A   978                                                      
REMARK 465     ASN A   979                                                      
REMARK 465     LYS A   980                                                      
REMARK 465     LEU A  1092                                                      
REMARK 465     GLY A  1093                                                      
REMARK 465     ILE A  1094                                                      
REMARK 465     LYS A  1095                                                      
REMARK 465     GLN A  1096                                                      
REMARK 465     GLY A  1097                                                      
REMARK 465     GLU A  1098                                                      
REMARK 465     LYS A  1099                                                      
REMARK 465     HIS A  1100                                                      
REMARK 465     SER A  1101                                                      
REMARK 465     ALA A  1102                                                      
REMARK 465     HIS A  1103                                                      
REMARK 465     HIS A  1104                                                      
REMARK 465     HIS A  1105                                                      
REMARK 465     HIS A  1106                                                      
REMARK 465     HIS A  1107                                                      
REMARK 465     HIS A  1108                                                      
REMARK 470                                                                      
REMARK 470 MISSING ATOM                                                         
REMARK 470 THE FOLLOWING RESIDUES HAVE MISSING ATOMS (M=MODEL NUMBER;           
REMARK 470 RES=RESIDUE NAME; C=CHAIN IDENTIFIER; SSEQ=SEQUENCE NUMBER;          
REMARK 470 I=INSERTION CODE):                                                   
REMARK 470   M RES CSSEQI  ATOMS                                                
REMARK 470     MET A 143    CG   SD   CE                                        
REMARK 470     ARG A 226    CG   CD   NE   CZ   NH1  NH2                        
REMARK 470     GLU A 322    CB   CG   CD   OE1  OE2                             
REMARK 470     ILE A 527    CG1  CG2  CD1                                       
REMARK 470     TYR A 757    CG   CD1  CD2  CE1  CE2  CZ   OH                    
REMARK 500                                                                      
REMARK 500 GEOMETRY AND STEREOCHEMISTRY                                         
REMARK 500 SUBTOPIC: CLOSE CONTACTS IN SAME ASYMMETRIC UNIT                     
REMARK 500                                                                      
REMARK 500 THE FOLLOWING ATOMS ARE IN CLOSE CONTACT.                            
REMARK 500                                                                      
REMARK 500  ATM1  RES C  SSEQI   ATM2  RES C  SSEQI           DISTANCE          
REMARK 500   NH2  ARG A   947     O    ILE A   963              2.08            
REMARK 500   OD1  ASP A   819     OG1  THR A   821              2.12            
REMARK 500   CD1  ILE A   224     CE1  PHE A   248              2.18            
REMARK 500                                                                      
REMARK 500 REMARK: NULL                                                         
REMARK 500                                                                      
REMARK 500 GEOMETRY AND STEREOCHEMISTRY                                         
REMARK 500 SUBTOPIC: COVALENT BOND LENGTHS                                      
REMARK 500                                                                      
REMARK 500 THE STEREOCHEMICAL PARAMETERS OF THE FOLLOWING RESIDUES              
REMARK 500 HAVE VALUES WHICH DEVIATE FROM EXPECTED VALUES BY MORE               
REMARK 500 THAN 6*RMSD (M=MODEL NUMBER; RES=RESIDUE NAME; C=CHAIN               
REMARK 500 IDENTIFIER; SSEQ=SEQUENCE NUMBER; I=INSERTION CODE).                 
REMARK 500                                                                      
REMARK 500 STANDARD TABLE:                                                      
REMARK 500 FORMAT: (10X,I3,1X,2(A3,1X,A1,I4,A1,1X,A4,3X),1X,F6.3)               
REMARK 500                                                                      
REMARK 500 EXPECTED VALUES PROTEIN: ENGH AND HUBER, 1999                        
REMARK 500 EXPECTED VALUES NUCLEIC ACID: CLOWNEY ET AL 1996                     
REMARK 500                                                                      
REMARK 500  M RES CSSEQI ATM1   RES CSSEQI ATM2   DEVIATION                     
REMARK 500    SER A 227   CA    SER A 227   CB      0.090                       
REMARK 500    PRO A 526   CD    PRO A 526   N      -0.116                       
REMARK 500                                                                      
REMARK 500 REMARK: NULL                                                         
REMARK 500                                                                      
REMARK 500 GEOMETRY AND STEREOCHEMISTRY                                         
REMARK 500 SUBTOPIC: COVALENT BOND ANGLES                                       
REMARK 500                                                                      
REMARK 500 THE STEREOCHEMICAL PARAMETERS OF THE FOLLOWING RESIDUES              
REMARK 500 HAVE VALUES WHICH DEVIATE FROM EXPECTED VALUES BY MORE               
REMARK 500 THAN 6*RMSD (M=MODEL NUMBER; RES=RESIDUE NAME; C=CHAIN               
REMARK 500 IDENTIFIER; SSEQ=SEQUENCE NUMBER; I=INSERTION CODE).                 
REMARK 500                                                                      
REMARK 500 STANDARD TABLE:                                                      
REMARK 500 FORMAT: (10X,I3,1X,A3,1X,A1,I4,A1,3(1X,A4,2X),12X,F5.1)              
REMARK 500                                                                      
REMARK 500 EXPECTED VALUES PROTEIN: ENGH AND HUBER, 1999                        
REMARK 500 EXPECTED VALUES NUCLEIC ACID: CLOWNEY ET AL 1996                     
REMARK 500                                                                      
REMARK 500  M RES CSSEQI ATM1   ATM2   ATM3                                     
REMARK 500    SER A 227   CB  -  CA  -  C   ANGL. DEV. = -20.8 DEGREES          
REMARK 500    SER A 227   N   -  CA  -  C   ANGL. DEV. =  22.0 DEGREES          
REMARK 500    LEU A 651   CA  -  CB  -  CG  ANGL. DEV. =  16.5 DEGREES          
REMARK 500                                                                      
REMARK 500 REMARK: NULL                                                         
REMARK 500                                                                      
REMARK 500 GEOMETRY AND STEREOCHEMISTRY                                         
REMARK 500 SUBTOPIC: TORSION ANGLES                                             
REMARK 500                                                                      
REMARK 500 TORSION ANGLES OUTSIDE THE EXPECTED RAMACHANDRAN REGIONS:            
REMARK 500 (M=MODEL NUMBER; RES=RESIDUE NAME; C=CHAIN IDENTIFIER;               
REMARK 500 SSEQ=SEQUENCE NUMBER; I=INSERTION CODE).                             
REMARK 500                                                                      
REMARK 500 STANDARD TABLE:                                                      
REMARK 500 FORMAT:(10X,I3,1X,A3,1X,A1,I4,A1,4X,F7.2,3X,F7.2)                    
REMARK 500                                                                      
REMARK 500 EXPECTED VALUES: GJ KLEYWEGT AND TA JONES (1996). PHI/PSI-           
REMARK 500 CHOLOGY: RAMACHANDRAN REVISITED. STRUCTURE 4, 1395 - 1400            
REMARK 500                                                                      
REMARK 500  M RES CSSEQI        PSI       PHI                                   
REMARK 500    HIS A 199       54.33     32.04                                   
REMARK 500    ARG A 226       88.18   -158.82                                   
REMARK 500    SER A 227      -14.29     66.15                                   
REMARK 500    THR A 228      -70.81   -150.54                                   
REMARK 500    PHE A 248      -71.84   -116.48                                   
REMARK 500    MET A 252      -73.12   -128.07                                   
REMARK 500    ASP A 269       27.03    -77.05                                   
REMARK 500    ASP A 278       39.83    -85.05                                   
REMARK 500    ARG A 375      -85.90   -117.38                                   
REMARK 500    ASN A 376      -73.19   -137.85                                   
REMARK 500    PHE A 578       30.77    -91.39                                   
REMARK 500    ALA A 754     -154.93    -76.59                                   
REMARK 500    TYR A 757      -74.95   -140.72                                   
REMARK 500    ASP A 758     -178.22    171.15                                   
REMARK 500    SER A 777      -61.25   -130.45                                   
REMARK 500    LYS A 809       74.18   -114.08                                   
REMARK 500    THR A 857       -7.42    -58.68                                   
REMARK 500    VAL A 896     -114.76     48.25                                   
REMARK 500    THR A 899       -0.04     64.79                                   
REMARK 500    LYS A1001     -165.52   -113.87                                   
REMARK 500    SER A1003      156.63    174.38                                   
REMARK 500    PRO A1040     -166.56    -79.71                                   
REMARK 500    LYS A1045      -81.74   -118.44                                   
REMARK 500                                                                      
REMARK 500 REMARK: NULL                                                         
REMARK 500                                                                      
REMARK 500 GEOMETRY AND STEREOCHEMISTRY                                         
REMARK 500 SUBTOPIC: MAIN CHAIN PLANARITY                                       
REMARK 500                                                                      
REMARK 500 THE FOLLOWING RESIDUES HAVE A PSEUDO PLANARITY                       
REMARK 500 TORSION ANGLE, C(I) - CA(I) - N(I+1) - O(I), GREATER                 
REMARK 500 10.0 DEGREES. (M=MODEL NUMBER; RES=RESIDUE NAME;                     
REMARK 500 C=CHAIN IDENTIFIER; SSEQ=SEQUENCE NUMBER;                            
REMARK 500 I=INSERTION CODE).                                                   
REMARK 500                                                                      
REMARK 500  M RES CSSEQI        ANGLE                                           
REMARK 500    ASN A 167         11.27                                           
REMARK 500    ASP A 278         10.16                                           
REMARK 500    LEU A 373         11.02                                           
REMARK 500                                                                      
REMARK 500 REMARK: NULL                                                         
REMARK 500                                                                      
REMARK 500 GEOMETRY AND STEREOCHEMISTRY                                         
REMARK 500 SUBTOPIC: CHIRAL CENTERS                                             
REMARK 500                                                                      
REMARK 500 UNEXPECTED CONFIGURATION OF THE FOLLOWING CHIRAL                     
REMARK 500 CENTER(S) USING IMPROPER CA--C--CB--N CHIRALITY                      
REMARK 500 FOR AMINO ACIDS AND C1'--O4'--N1(N9)--C2' FOR                        
REMARK 500 NUCLEIC ACIDS OR EQUIVALENT ANGLE                                    
REMARK 500 M=MODEL NUMBER; RES=RESIDUE NAME; C=CHAIN                            
REMARK 500 IDENTIFIER; SSEQ=SEQUENCE NUMBER; I=INSERTION CODE                   
REMARK 500                                                                      
REMARK 500 STANDARD TABLE:                                                      
REMARK 500 FORMAT: (10X,I3,1X,A3,1X,A1,I4,A1,6X,F5.1,6X,A1,10X,A1,3X,A16)       
REMARK 500                                                                      
REMARK 500  M RES CSSEQI    IMPROPER   EXPECTED   FOUND DETAILS                 
REMARK 500    ASN A 167        22.5      L          L   OUTSIDE RANGE           
REMARK 500    SER A 227        24.0      L          L   OUTSIDE RANGE           
REMARK 500    LEU A 373        19.9      L          L   OUTSIDE RANGE           
REMARK 500                                                                      
REMARK 500 REMARK: NULL                                                         
REMARK 800                                                                      
REMARK 800 SITE                                                                 
REMARK 800 SITE_IDENTIFIER: AC1                                                 
REMARK 800 EVIDENCE_CODE: SOFTWARE                                              
REMARK 800 SITE_DESCRIPTION: BINDING SITE FOR RESIDUE FAZ A 1                   
REMARK 900                                                                      
REMARK 900 RELATED ENTRIES                                                      
REMARK 900 RELATED ID: 3R7Q   RELATED DB: PDB                                   
DBREF  3R7R A  144  1102  UNP    P48736   PK3CG_HUMAN    144   1102             
SEQADV 3R7R MET A  143  UNP  P48736              INITIATING METHIONINE          
SEQADV 3R7R HIS A 1103  UNP  P48736              EXPRESSION TAG                 
SEQADV 3R7R HIS A 1104  UNP  P48736              EXPRESSION TAG                 
SEQADV 3R7R HIS A 1105  UNP  P48736              EXPRESSION TAG                 
SEQADV 3R7R HIS A 1106  UNP  P48736              EXPRESSION TAG                 
SEQADV 3R7R HIS A 1107  UNP  P48736              EXPRESSION TAG                 
SEQADV 3R7R HIS A 1108  UNP  P48736              EXPRESSION TAG                 
SEQRES   1 A  966  MET SER GLU GLU SER GLN ALA PHE GLN ARG GLN LEU THR          
SEQRES   2 A  966  ALA LEU ILE GLY TYR ASP VAL THR ASP VAL SER ASN VAL          
SEQRES   3 A  966  HIS ASP ASP GLU LEU GLU PHE THR ARG ARG GLY LEU VAL          
SEQRES   4 A  966  THR PRO ARG MET ALA GLU VAL ALA SER ARG ASP PRO LYS          
SEQRES   5 A  966  LEU TYR ALA MET HIS PRO TRP VAL THR SER LYS PRO LEU          
SEQRES   6 A  966  PRO GLU TYR LEU TRP LYS LYS ILE ALA ASN ASN CYS ILE          
SEQRES   7 A  966  PHE ILE VAL ILE HIS ARG SER THR THR SER GLN THR ILE          
SEQRES   8 A  966  LYS VAL SER PRO ASP ASP THR PRO GLY ALA ILE LEU GLN          
SEQRES   9 A  966  SER PHE PHE THR LYS MET ALA LYS LYS LYS SER LEU MET          
SEQRES  10 A  966  ASP ILE PRO GLU SER GLN SER GLU GLN ASP PHE VAL LEU          
SEQRES  11 A  966  ARG VAL CYS GLY ARG ASP GLU TYR LEU VAL GLY GLU THR          
SEQRES  12 A  966  PRO ILE LYS ASN PHE GLN TRP VAL ARG HIS CYS LEU LYS          
SEQRES  13 A  966  ASN GLY GLU GLU ILE HIS VAL VAL LEU ASP THR PRO PRO          
SEQRES  14 A  966  ASP PRO ALA LEU ASP GLU VAL ARG LYS GLU GLU TRP PRO          
SEQRES  15 A  966  LEU VAL ASP ASP CYS THR GLY VAL THR GLY TYR HIS GLU          
SEQRES  16 A  966  GLN LEU THR ILE HIS GLY LYS ASP HIS GLU SER VAL PHE          
SEQRES  17 A  966  THR VAL SER LEU TRP ASP CYS ASP ARG LYS PHE ARG VAL          
SEQRES  18 A  966  LYS ILE ARG GLY ILE ASP ILE PRO VAL LEU PRO ARG ASN          
SEQRES  19 A  966  THR ASP LEU THR VAL PHE VAL GLU ALA ASN ILE GLN HIS          
SEQRES  20 A  966  GLY GLN GLN VAL LEU CYS GLN ARG ARG THR SER PRO LYS          
SEQRES  21 A  966  PRO PHE THR GLU GLU VAL LEU TRP ASN VAL TRP LEU GLU          
SEQRES  22 A  966  PHE SER ILE LYS ILE LYS ASP LEU PRO LYS GLY ALA LEU          
SEQRES  23 A  966  LEU ASN LEU GLN ILE TYR CYS GLY LYS ALA PRO ALA LEU          
SEQRES  24 A  966  SER SER LYS ALA SER ALA GLU SER PRO SER SER GLU SER          
SEQRES  25 A  966  LYS GLY LYS VAL GLN LEU LEU TYR TYR VAL ASN LEU LEU          
SEQRES  26 A  966  LEU ILE ASP HIS ARG PHE LEU LEU ARG ARG GLY GLU TYR          
SEQRES  27 A  966  VAL LEU HIS MET TRP GLN ILE SER GLY LYS GLY GLU ASP          
SEQRES  28 A  966  GLN GLY SER PHE ASN ALA ASP LYS LEU THR SER ALA THR          
SEQRES  29 A  966  ASN PRO ASP LYS GLU ASN SER MET SER ILE SER ILE LEU          
SEQRES  30 A  966  LEU ASP ASN TYR CYS HIS PRO ILE ALA LEU PRO LYS HIS          
SEQRES  31 A  966  GLN PRO THR PRO ASP PRO GLU GLY ASP ARG VAL ARG ALA          
SEQRES  32 A  966  GLU MET PRO ASN GLN LEU ARG LYS GLN LEU GLU ALA ILE          
SEQRES  33 A  966  ILE ALA THR ASP PRO LEU ASN PRO LEU THR ALA GLU ASP          
SEQRES  34 A  966  LYS GLU LEU LEU TRP HIS PHE ARG TYR GLU SER LEU LYS          
SEQRES  35 A  966  HIS PRO LYS ALA TYR PRO LYS LEU PHE SER SER VAL LYS          
SEQRES  36 A  966  TRP GLY GLN GLN GLU ILE VAL ALA LYS THR TYR GLN LEU          
SEQRES  37 A  966  LEU ALA ARG ARG GLU VAL TRP ASP GLN SER ALA LEU ASP          
SEQRES  38 A  966  VAL GLY LEU THR MET GLN LEU LEU ASP CYS ASN PHE SER          
SEQRES  39 A  966  ASP GLU ASN VAL ARG ALA ILE ALA VAL GLN LYS LEU GLU          
SEQRES  40 A  966  SER LEU GLU ASP ASP ASP VAL LEU HIS TYR LEU LEU GLN          
SEQRES  41 A  966  LEU VAL GLN ALA VAL LYS PHE GLU PRO TYR HIS ASP SER          
SEQRES  42 A  966  ALA LEU ALA ARG PHE LEU LEU LYS ARG GLY LEU ARG ASN          
SEQRES  43 A  966  LYS ARG ILE GLY HIS PHE LEU PHE TRP PHE LEU ARG SER          
SEQRES  44 A  966  GLU ILE ALA GLN SER ARG HIS TYR GLN GLN ARG PHE ALA          
SEQRES  45 A  966  VAL ILE LEU GLU ALA TYR LEU ARG GLY CYS GLY THR ALA          
SEQRES  46 A  966  MET LEU HIS ASP PHE THR GLN GLN VAL GLN VAL ILE GLU          
SEQRES  47 A  966  MET LEU GLN LYS VAL THR LEU ASP ILE LYS SER LEU SER          
SEQRES  48 A  966  ALA GLU LYS TYR ASP VAL SER SER GLN VAL ILE SER GLN          
SEQRES  49 A  966  LEU LYS GLN LYS LEU GLU ASN LEU GLN ASN SER GLN LEU          
SEQRES  50 A  966  PRO GLU SER PHE ARG VAL PRO TYR ASP PRO GLY LEU LYS          
SEQRES  51 A  966  ALA GLY ALA LEU ALA ILE GLU LYS CYS LYS VAL MET ALA          
SEQRES  52 A  966  SER LYS LYS LYS PRO LEU TRP LEU GLU PHE LYS CYS ALA          
SEQRES  53 A  966  ASP PRO THR ALA LEU SER ASN GLU THR ILE GLY ILE ILE          
SEQRES  54 A  966  PHE LYS HIS GLY ASP ASP LEU ARG GLN ASP MET LEU ILE          
SEQRES  55 A  966  LEU GLN ILE LEU ARG ILE MET GLU SER ILE TRP GLU THR          
SEQRES  56 A  966  GLU SER LEU ASP LEU CYS LEU LEU PRO TYR GLY CYS ILE          
SEQRES  57 A  966  SER THR GLY ASP LYS ILE GLY MET ILE GLU ILE VAL LYS          
SEQRES  58 A  966  ASP ALA THR THR ILE ALA LYS ILE GLN GLN SER THR VAL          
SEQRES  59 A  966  GLY ASN THR GLY ALA PHE LYS ASP GLU VAL LEU ASN HIS          
SEQRES  60 A  966  TRP LEU LYS GLU LYS SER PRO THR GLU GLU LYS PHE GLN          
SEQRES  61 A  966  ALA ALA VAL GLU ARG PHE VAL TYR SER CYS ALA GLY TYR          
SEQRES  62 A  966  CYS VAL ALA THR PHE VAL LEU GLY ILE GLY ASP ARG HIS          
SEQRES  63 A  966  ASN ASP ASN ILE MET ILE THR GLU THR GLY ASN LEU PHE          
SEQRES  64 A  966  HIS ILE ASP PHE GLY HIS ILE LEU GLY ASN TYR LYS SER          
SEQRES  65 A  966  PHE LEU GLY ILE ASN LYS GLU ARG VAL PRO PHE VAL LEU          
SEQRES  66 A  966  THR PRO ASP PHE LEU PHE VAL MET GLY THR SER GLY LYS          
SEQRES  67 A  966  LYS THR SER PRO HIS PHE GLN LYS PHE GLN ASP ILE CYS          
SEQRES  68 A  966  VAL LYS ALA TYR LEU ALA LEU ARG HIS HIS THR ASN LEU          
SEQRES  69 A  966  LEU ILE ILE LEU PHE SER MET MET LEU MET THR GLY MET          
SEQRES  70 A  966  PRO GLN LEU THR SER LYS GLU ASP ILE GLU TYR ILE ARG          
SEQRES  71 A  966  ASP ALA LEU THR VAL GLY LYS ASN GLU GLU ASP ALA LYS          
SEQRES  72 A  966  LYS TYR PHE LEU ASP GLN ILE GLU VAL CYS ARG ASP LYS          
SEQRES  73 A  966  GLY TRP THR VAL GLN PHE ASN TRP PHE LEU HIS LEU VAL          
SEQRES  74 A  966  LEU GLY ILE LYS GLN GLY GLU LYS HIS SER ALA HIS HIS          
SEQRES  75 A  966  HIS HIS HIS HIS                                              
HET    FAZ  A   1      29                                                       
HETNAM     FAZ 8-(ACETYLAMINO)-N-(2-CHLOROPHENYL)-N-METHYL-4,5-                 
HETNAM   2 FAZ  DIHYDROTHIENO[3,2-D][1]BENZOXEPINE-2-CARBOXAMIDE                
FORMUL   2  FAZ    C22 H19 CL N2 O3 S                                           
HELIX    1   1 SER A  144  GLY A  159  1                                  16    
HELIX    2   2 ASP A  171  LEU A  180  1                                  10    
HELIX    3   3 LEU A  180  ARG A  191  1                                  12    
HELIX    4   4 ASP A  192  HIS A  199  1                                   8    
HELIX    5   5 PRO A  208  LYS A  213  1                                   6    
HELIX    6   6 THR A  240  LEU A  245  1                                   6    
HELIX    7   7 LEU A  245  ALA A  253  1                                   9    
HELIX    8   8 PRO A  286  ASN A  289  5                                   4    
HELIX    9   9 PHE A  290  ASN A  299  1                                  10    
HELIX   10  10 ASP A  312  GLU A  317  5                                   6    
HELIX   11  11 LYS A  421  LEU A  423  5                                   3    
HELIX   12  12 ASN A  498  THR A  503  5                                   6    
HELIX   13  13 PRO A  548  THR A  561  1                                  14    
HELIX   14  14 THR A  568  PHE A  578  1                                  11    
HELIX   15  15 PHE A  578  LEU A  583  1                                   6    
HELIX   16  16 LYS A  584  LYS A  587  5                                   4    
HELIX   17  17 ALA A  588  SER A  594  1                                   7    
HELIX   18  18 GLN A  600  ARG A  613  1                                  14    
HELIX   19  19 ARG A  614  GLN A  619  1                                   6    
HELIX   20  20 ASP A  623  LEU A  630  1                                   8    
HELIX   21  21 ASP A  637  GLU A  649  1                                  13    
HELIX   22  22 GLU A  652  ALA A  666  1                                  15    
HELIX   23  23 VAL A  667  GLU A  670  5                                   4    
HELIX   24  24 SER A  675  ASN A  688  1                                  14    
HELIX   25  25 ASN A  688  SER A  706  1                                  19    
HELIX   26  26 TYR A  709  ARG A  722  1                                  14    
HELIX   27  27 GLY A  725  LEU A  752  1                                  28    
HELIX   28  28 SER A  760  SER A  777  1                                  18    
HELIX   29  29 ILE A  798  CYS A  801  5                                   4    
HELIX   30  30 ASP A  837  THR A  857  1                                  21    
HELIX   31  31 ILE A  888  SER A  894  1                                   7    
HELIX   32  32 GLU A  905  SER A  915  1                                  11    
HELIX   33  33 THR A  917  LEU A  942  1                                  26    
HELIX   34  34 HIS A  948  ASP A  950  5                                   3    
HELIX   35  35 THR A  988  MET A  995  1                                   8    
HELIX   36  36 SER A 1003  HIS A 1022  1                                  20    
HELIX   37  37 HIS A 1023  MET A 1039  1                                  17    
HELIX   38  38 LYS A 1045  LEU A 1055  1                                  11    
HELIX   39  39 ASN A 1060  GLY A 1079  1                                  20    
HELIX   40  40 TRP A 1080  HIS A 1089  1                                  10    
SHEET    1   A 4 THR A 232  VAL A 235  0                                        
SHEET    2   A 4 ILE A 220  HIS A 225 -1  N  ILE A 220   O  VAL A 235           
SHEET    3   A 4 ILE A 303  ASP A 308  1  O  VAL A 305   N  VAL A 223           
SHEET    4   A 4 VAL A 271  VAL A 274 -1  N  VAL A 271   O  ASP A 308           
SHEET    1   B 4 GLU A 407  LYS A 419  0                                        
SHEET    2   B 4 LYS A 360  ASP A 369 -1  N  PHE A 361   O  PHE A 416           
SHEET    3   B 4 SER A 515  LEU A 520 -1  O  SER A 515   N  ASP A 369           
SHEET    4   B 4 GLY A 478  HIS A 483 -1  N  GLY A 478   O  LEU A 520           
SHEET    1   C 3 VAL A 393  ARG A 398  0                                        
SHEET    2   C 3 THR A 380  GLN A 388 -1  N  ALA A 385   O  ARG A 397           
SHEET    3   C 3 LYS A 402  PRO A 403 -1  O  LYS A 402   N  VAL A 381           
SHEET    1   D 5 VAL A 393  ARG A 398  0                                        
SHEET    2   D 5 THR A 380  GLN A 388 -1  N  ALA A 385   O  ARG A 397           
SHEET    3   D 5 LEU A 428  TYR A 434 -1  O  ASN A 430   N  ASN A 386           
SHEET    4   D 5 TYR A 462  LEU A 467 -1  O  LEU A 466   N  LEU A 429           
SHEET    5   D 5 TRP A 485  GLN A 486 -1  O  TRP A 485   N  TYR A 463           
SHEET    1   E 4 PHE A 783  VAL A 785  0                                        
SHEET    2   E 4 ASP A 788  LEU A 796 -1  O  ALA A 793   N  PHE A 783           
SHEET    3   E 4 LEU A 811  CYS A 817 -1  O  LYS A 816   N  GLY A 794           
SHEET    4   E 4 LYS A 802  VAL A 803 -1  N  LYS A 802   O  TRP A 812           
SHEET    1   F 6 PHE A 783  VAL A 785  0                                        
SHEET    2   F 6 ASP A 788  LEU A 796 -1  O  ALA A 793   N  PHE A 783           
SHEET    3   F 6 LEU A 811  CYS A 817 -1  O  LYS A 816   N  GLY A 794           
SHEET    4   F 6 ILE A 828  HIS A 834 -1  O  ILE A 828   N  PHE A 815           
SHEET    5   F 6 ILE A 876  GLU A 880 -1  O  GLY A 877   N  LYS A 833           
SHEET    6   F 6 CYS A 869  GLY A 873 -1  N  ILE A 870   O  MET A 878           
SHEET    1   G 3 ALA A 885  THR A 887  0                                        
SHEET    2   G 3 ILE A 952  THR A 955 -1  O  ILE A 954   N  THR A 886           
SHEET    3   G 3 LEU A 960  HIS A 962 -1  O  PHE A 961   N  MET A 953           
SITE     1 AC1 12 MET A 804  TRP A 812  ILE A 831  LYS A 833                    
SITE     2 AC1 12 TYR A 867  ILE A 879  GLU A 880  VAL A 882                    
SITE     3 AC1 12 ALA A 885  MET A 953  ILE A 963  ASP A 964                    
CRYST1  143.792   67.868  106.933  90.00  95.40  90.00 C 1 2 1       4          
ORIGX1      1.000000  0.000000  0.000000        0.00000                         
ORIGX2      0.000000  1.000000  0.000000        0.00000                         
ORIGX3      0.000000  0.000000  1.000000        0.00000                         
SCALE1      0.006954  0.000000  0.000657        0.00000                         
SCALE2      0.000000  0.014734  0.000000        0.00000                         
SCALE3      0.000000  0.000000  0.009393        0.00000                         
ATOM      1  N   MET A 143      32.724  16.904   2.855  1.00163.27           N  
ANISOU    1  N   MET A 143    17998  18083  25953   1098  -4032 -10064       N  
ATOM      2  CA  MET A 143      32.074  18.108   3.361  1.00159.43           C  
ANISOU    2  CA  MET A 143    17629  17776  25171    900  -3934  -9555       C  
ATOM      3  C   MET A 143      30.935  18.520   2.427  1.00166.42           C  
ANISOU    3  C   MET A 143    18537  19009  25686    688  -4024  -9648       C  
ATOM      4  O   MET A 143      31.183  19.070   1.351  1.00167.11           O  
ANISOU    4  O   MET A 143    18613  19707  25173    712  -3926  -9921       O  
ATOM      5  CB  MET A 143      33.089  19.243   3.500  1.00149.89           C  
ANISOU    5  CB  MET A 143    16474  17052  23426   1007  -3653  -9409       C  
ATOM      6  N   SER A 144      29.697  18.301   2.864  1.00171.45           N  
ANISOU    6  N   SER A 144    19190  19273  26680    470  -4213  -9387       N  
ATOM      7  CA  SER A 144      28.508  18.599   2.062  1.00176.32           C  
ANISOU    7  CA  SER A 144    19813  20156  27025    238  -4338  -9424       C  
ATOM      8  C   SER A 144      28.535  20.041   1.545  1.00172.65           C  
ANISOU    8  C   SER A 144    19410  20400  25790    179  -4153  -9303       C  
ATOM      9  O   SER A 144      29.153  20.908   2.144  1.00169.39           O  
ANISOU    9  O   SER A 144    19061  20143  25158    245  -3953  -9006       O  
ATOM     10  CB  SER A 144      27.240  18.402   2.916  1.00176.27           C  
ANISOU   10  CB  SER A 144    19804  19668  27503      2  -4522  -8995       C  
ATOM     11  OG  SER A 144      26.955  19.549   3.699  1.00168.71           O  
ANISOU   11  OG  SER A 144    18911  18836  26355   -102  -4392  -8472       O  
ATOM     12  N   GLU A 145      27.916  20.273   0.391  1.00174.09           N  
ANISOU   12  N   GLU A 145    19572  21014  25560     49  -4231  -9518       N  
ATOM     13  CA  GLU A 145      27.854  21.607  -0.196  1.00170.94           C  
ANISOU   13  CA  GLU A 145    19218  21300  24431    -30  -4087  -9362       C  
ATOM     14  C   GLU A 145      27.130  22.578   0.754  1.00166.21           C  
ANISOU   14  C   GLU A 145    18681  20630  23843   -199  -4070  -8767       C  
ATOM     15  O   GLU A 145      27.331  23.796   0.727  1.00158.57           O  
ANISOU   15  O   GLU A 145    17773  20112  22364   -217  -3910  -8502       O  
ATOM     16  CB  GLU A 145      27.130  21.524  -1.523  1.00174.14           C  
ANISOU   16  CB  GLU A 145    19578  22092  24497   -177  -4230  -9658       C  
ATOM     17  CG  GLU A 145      27.565  22.546  -2.529  1.00175.21           C  
ANISOU   17  CG  GLU A 145    19722  23009  23841   -169  -4066  -9706       C  
ATOM     18  CD  GLU A 145      26.441  22.947  -3.452  1.00179.08           C  
ANISOU   18  CD  GLU A 145    20194  23873  23976   -414  -4219  -9676       C  
ATOM     19  OE1 GLU A 145      26.126  22.175  -4.396  1.00184.71           O  
ANISOU   19  OE1 GLU A 145    20852  24643  24688   -457  -4375 -10100       O  
ATOM     20  OE2 GLU A 145      25.875  24.038  -3.221  1.00173.74           O  
ANISOU   20  OE2 GLU A 145    19555  23432  23027   -563  -4194  -9221       O  
ATOM     21  N   GLU A 146      26.294  21.986   1.608  1.00172.95           N  
ANISOU   21  N   GLU A 146    19510  20899  25306   -313  -4237  -8543       N  
ATOM     22  CA  GLU A 146      25.525  22.724   2.595  1.00177.57           C  
ANISOU   22  CA  GLU A 146    20113  21332  26022   -470  -4248  -7992       C  
ATOM     23  C   GLU A 146      26.452  23.445   3.562  1.00177.28           C  
ANISOU   23  C   GLU A 146    20169  21286  25904   -327  -4017  -7704       C  
ATOM     24  O   GLU A 146      26.281  24.639   3.831  1.00176.07           O  
ANISOU   24  O   GLU A 146    20068  21427  25402   -392  -3920  -7368       O  
ATOM     25  CB  GLU A 146      24.623  21.764   3.376  1.00185.74           C  
ANISOU   25  CB  GLU A 146    21074  21710  27790   -600  -4457  -7813       C  
ATOM     26  CG  GLU A 146      23.292  22.382   3.743  1.00189.73           C  
ANISOU   26  CG  GLU A 146    21518  22234  28338   -853  -4568  -7374       C  
ATOM     27  CD  GLU A 146      22.123  21.493   3.378  1.00198.07           C  
ANISOU   27  CD  GLU A 146    22458  23044  29755  -1060  -4845  -7448       C  
ATOM     28  OE1 GLU A 146      21.949  20.440   4.028  1.00202.05           O  
ANISOU   28  OE1 GLU A 146    22915  22961  30892  -1078  -4964  -7391       O  
ATOM     29  OE2 GLU A 146      21.380  21.845   2.435  1.00198.55           O  
ANISOU   29  OE2 GLU A 146    22471  23510  29460  -1212  -4954  -7544       O  
ATOM     30  N   SER A 147      27.427  22.705   4.080  1.00176.25           N  
ANISOU   30  N   SER A 147    20052  20797  26119   -136  -3948  -7830       N  
ATOM     31  CA  SER A 147      28.432  23.216   5.013  1.00165.99           C  
ANISOU   31  CA  SER A 147    18838  19434  24796      8  -3743  -7590       C  
ATOM     32  C   SER A 147      29.243  24.398   4.453  1.00162.02           C  
ANISOU   32  C   SER A 147    18410  19596  23554     91  -3528  -7630       C  
ATOM     33  O   SER A 147      29.569  25.334   5.174  1.00157.68           O  
ANISOU   33  O   SER A 147    17956  19132  22823     97  -3388  -7286       O  
ATOM     34  CB  SER A 147      29.366  22.078   5.427  1.00163.28           C  
ANISOU   34  CB  SER A 147    18459  18651  24928    206  -3739  -7790       C  
ATOM     35  OG  SER A 147      30.127  21.615   4.321  1.00165.94           O  
ANISOU   35  OG  SER A 147    18740  19286  25025    365  -3712  -8315       O  
ATOM     36  N   GLN A 148      29.562  24.341   3.153  1.00164.63           N  
ANISOU   36  N   GLN A 148    18694  20402  23456    139  -3508  -8021       N  
ATOM     37  CA  GLN A 148      30.289  25.419   2.491  1.00162.13           C  
ANISOU   37  CA  GLN A 148    18420  20758  22424    192  -3313  -8028       C  
ATOM     38  C   GLN A 148      29.375  26.647   2.519  1.00158.25           C  
ANISOU   38  C   GLN A 148    17989  20566  21572    -10  -3332  -7623       C  
ATOM     39  O   GLN A 148      29.805  27.754   2.855  1.00157.73           O  
ANISOU   39  O   GLN A 148    18015  20777  21137     -1  -3180  -7317       O  
ATOM     40  CB  GLN A 148      30.681  25.007   1.052  1.00169.91           C  
ANISOU   40  CB  GLN A 148    19311  22181  23066    259  -3311  -8516       C  
ATOM     41  CG  GLN A 148      31.806  23.939   0.951  1.00185.50           C  
ANISOU   41  CG  GLN A 148    21201  23967  25313    502  -3265  -8938       C  
ATOM     42  CD  GLN A 148      31.593  22.898  -0.162  1.00191.30           C  
ANISOU   42  CD  GLN A 148    21820  24740  26125    532  -3411  -9477       C  
ATOM     43  OE1 GLN A 148      30.566  22.891  -0.842  1.00191.89           O  
ANISOU   43  OE1 GLN A 148    21884  24943  26081    357  -3559  -9541       O  
ATOM     44  NE2 GLN A 148      32.570  22.010  -0.336  1.00195.70           N  
ANISOU   44  NE2 GLN A 148    22285  25183  26890    755  -3381  -9870       N  
ATOM     45  N   ALA A 149      28.090  26.447   2.220  1.00157.54           N  
ANISOU   45  N   ALA A 149    17840  20392  21626   -193  -3536  -7597       N  
ATOM     46  CA  ALA A 149      27.101  27.528   2.266  1.00150.26           C  
ANISOU   46  CA  ALA A 149    16934  19736  20423   -380  -3589  -7207       C  
ATOM     47  C   ALA A 149      27.016  28.142   3.677  1.00130.37           C  
ANISOU   47  C   ALA A 149    14483  16899  18151   -387  -3537  -6754       C  
ATOM     48  O   ALA A 149      26.827  29.343   3.862  1.00127.29           O  
ANISOU   48  O   ALA A 149    14146  16818  17399   -440  -3480  -6415       O  
ATOM     49  CB  ALA A 149      25.750  27.028   1.840  1.00148.00           C  
ANISOU   49  CB  ALA A 149    16539  19326  20369   -572  -3837  -7252       C  
ATOM     50  N   PHE A 150      27.165  27.279   4.684  1.00126.47           N  
ANISOU   50  N   PHE A 150    13988  15787  18278   -327  -3560  -6736       N  
ATOM     51  CA  PHE A 150      27.103  27.677   6.086  1.00119.93           C  
ANISOU   51  CA  PHE A 150    13218  14591  17760   -338  -3516  -6318       C  
ATOM     52  C   PHE A 150      28.288  28.561   6.498  1.00115.10           C  
ANISOU   52  C   PHE A 150    12758  14203  16771   -193  -3278  -6175       C  
ATOM     53  O   PHE A 150      28.113  29.593   7.145  1.00113.81           O  
ANISOU   53  O   PHE A 150    12710  14140  16391   -199  -3103  -5600       O  
ATOM     54  CB  PHE A 150      27.017  26.414   6.947  1.00125.05           C  
ANISOU   54  CB  PHE A 150    13817  14527  19169   -321  -3600  -6308       C  
ATOM     55  CG  PHE A 150      26.920  26.662   8.424  1.00122.29           C  
ANISOU   55  CG  PHE A 150    13528  13775  19160   -331  -3503  -5767       C  
ATOM     56  CD1 PHE A 150      25.761  27.159   8.985  1.00124.25           C  
ANISOU   56  CD1 PHE A 150    13748  13982  19480   -463  -3485  -5215       C  
ATOM     57  CD2 PHE A 150      27.972  26.334   9.255  1.00118.26           C  
ANISOU   57  CD2 PHE A 150    13105  12956  18874   -180  -3369  -5705       C  
ATOM     58  CE1 PHE A 150      25.680  27.363  10.352  1.00122.21           C  
ANISOU   58  CE1 PHE A 150    13558  13419  19457   -439  -3315  -4627       C  
ATOM     59  CE2 PHE A 150      27.891  26.526  10.615  1.00115.85           C  
ANISOU   59  CE2 PHE A 150    12872  12334  18810   -175  -3219  -5102       C  
ATOM     60  CZ  PHE A 150      26.749  27.045  11.166  1.00116.71           C  
ANISOU   60  CZ  PHE A 150    12962  12437  18946   -303  -3186  -4572       C  
ATOM     61  N   GLN A 151      29.498  28.153   6.100  1.00115.36           N  
ANISOU   61  N   GLN A 151    12814  14350  16668    -27  -3164  -6500       N  
ATOM     62  CA  GLN A 151      30.711  28.910   6.374  1.00111.81           C  
ANISOU   62  CA  GLN A 151    12482  14149  15850    102  -2953  -6413       C  
ATOM     63  C   GLN A 151      30.533  30.266   5.714  1.00115.32           C  
ANISOU   63  C   GLN A 151    12980  15238  15600     14  -2899  -6227       C  
ATOM     64  O   GLN A 151      31.025  31.279   6.202  1.00115.53           O  
ANISOU   64  O   GLN A 151    13148  15436  15314     50  -2709  -5815       O  
ATOM     65  CB  GLN A 151      31.943  28.160   5.807  1.00118.15           C  
ANISOU   65  CB  GLN A 151    13235  15047  16610    290  -2851  -6805       C  
ATOM     66  CG  GLN A 151      33.336  28.719   6.153  1.00121.69           C  
ANISOU   66  CG  GLN A 151    13767  15695  16774    434  -2639  -6733       C  
ATOM     67  CD  GLN A 151      33.560  28.961   7.638  1.00118.61           C  
ANISOU   67  CD  GLN A 151    13504  14866  16698    452  -2592  -6382       C  
ATOM     68  OE1 GLN A 151      33.505  28.040   8.453  1.00122.76           O  
ANISOU   68  OE1 GLN A 151    14005  14798  17842    496  -2654  -6352       O  
ATOM     69  NE2 GLN A 151      33.827  30.216   7.991  1.00106.85           N  
ANISOU   69  NE2 GLN A 151    12162  13675  14762    425  -2407  -5897       N  
ATOM     70  N   ARG A 152      29.814  30.282   4.595  1.00121.69           N  
ANISOU   70  N   ARG A 152    13694  16381  16160    -87  -2998  -6366       N  
ATOM     71  CA  ARG A 152      29.501  31.511   3.856  1.00125.64           C  
ANISOU   71  CA  ARG A 152    14221  17484  16031   -188  -2975  -6145       C  
ATOM     72  C   ARG A 152      28.606  32.427   4.694  1.00118.16           C  
ANISOU   72  C   ARG A 152    13342  16425  15127   -279  -2991  -5589       C  
ATOM     73  O   ARG A 152      28.780  33.657   4.735  1.00115.55           O  
ANISOU   73  O   ARG A 152    13132  16410  14361   -281  -2855  -5178       O  
ATOM     74  CB  ARG A 152      28.850  31.132   2.524  1.00143.29           C  
ANISOU   74  CB  ARG A 152    16336  20018  18089   -286  -3096  -6396       C  
ATOM     75  CG  ARG A 152      28.049  32.214   1.796  1.00151.31           C  
ANISOU   75  CG  ARG A 152    17338  21532  18621   -441  -3160  -6122       C  
ATOM     76  CD  ARG A 152      27.524  31.696   0.433  1.00159.75           C  
ANISOU   76  CD  ARG A 152    18291  22878  19529   -534  -3281  -6421       C  
ATOM     77  NE  ARG A 152      26.674  32.686  -0.235  1.00162.88           N  
ANISOU   77  NE  ARG A 152    18662  23711  19514   -694  -3370  -6119       N  
ATOM     78  CZ  ARG A 152      26.209  32.576  -1.481  1.00165.89           C  
ANISOU   78  CZ  ARG A 152    18962  24450  19620   -801  -3470  -6270       C  
ATOM     79  NH1 ARG A 152      26.508  31.514  -2.210  1.00167.25           N  
ANISOU   79  NH1 ARG A 152    19071  24607  19869   -760  -3493  -6755       N  
ATOM     80  NH2 ARG A 152      25.439  33.529  -1.996  1.00165.24           N  
ANISOU   80  NH2 ARG A 152    18854  24732  19197   -942  -3560  -5934       N  
ATOM     81  N   GLN A 153      27.674  31.807   5.411  1.00114.67           N  
ANISOU   81  N   GLN A 153    12853  15464  15254   -323  -3074  -5431       N  
ATOM     82  CA  GLN A 153      26.731  32.542   6.237  1.00113.84           C  
ANISOU   82  CA  GLN A 153    12805  15208  15241   -370  -3005  -4798       C  
ATOM     83  C   GLN A 153      27.480  33.172   7.407  1.00112.52           C  
ANISOU   83  C   GLN A 153    12839  14848  15067   -245  -2748  -4363       C  
ATOM     84  O   GLN A 153      27.341  34.370   7.702  1.00115.05           O  
ANISOU   84  O   GLN A 153    13285  15359  15068   -233  -2618  -3910       O  
ATOM     85  CB  GLN A 153      25.630  31.608   6.731  1.00120.78           C  
ANISOU   85  CB  GLN A 153    13548  15603  16741   -458  -3156  -4747       C  
ATOM     86  CG  GLN A 153      24.354  32.300   7.212  1.00131.05           C  
ANISOU   86  CG  GLN A 153    14816  16874  18102   -533  -3144  -4195       C  
ATOM     87  CD  GLN A 153      23.523  31.460   8.195  1.00138.26           C  
ANISOU   87  CD  GLN A 153    15626  17238  19668   -588  -3193  -3976       C  
ATOM     88  OE1 GLN A 153      23.480  30.223   8.128  1.00144.81           O  
ANISOU   88  OE1 GLN A 153    16341  17736  20945   -649  -3363  -4316       O  
ATOM     89  NE2 GLN A 153      22.845  32.150   9.109  1.00133.04           N  
ANISOU   89  NE2 GLN A 153    14997  16490  19062   -569  -3052  -3401       N  
ATOM     90  N   LEU A 154      28.301  32.352   8.064  1.00104.79           N  
ANISOU   90  N   LEU A 154    11890  13504  14422   -150  -2687  -4521       N  
ATOM     91  CA  LEU A 154      29.085  32.826   9.182  1.00 94.60           C  
ANISOU   91  CA  LEU A 154    10781  12035  13128    -44  -2462  -4145       C  
ATOM     92  C   LEU A 154      29.943  33.998   8.720  1.00 97.69           C  
ANISOU   92  C   LEU A 154    11304  12927  12887     -8  -2335  -4069       C  
ATOM     93  O   LEU A 154      30.010  35.030   9.371  1.00 98.65           O  
ANISOU   93  O   LEU A 154    11591  13080  12811     13  -2188  -3609       O  
ATOM     94  CB  LEU A 154      29.984  31.720   9.730  1.00 86.57           C  
ANISOU   94  CB  LEU A 154     9746  10618  12528     53  -2449  -4390       C  
ATOM     95  CG  LEU A 154      29.320  30.476  10.312  1.00 90.77           C  
ANISOU   95  CG  LEU A 154    10153  10584  13751     12  -2587  -4436       C  
ATOM     96  CD1 LEU A 154      30.315  29.357  10.476  1.00 93.51           C  
ANISOU   96  CD1 LEU A 154    10455  10613  14461    119  -2626  -4808       C  
ATOM     97  CD2 LEU A 154      28.706  30.802  11.655  1.00 96.49           C  
ANISOU   97  CD2 LEU A 154    10952  10998  14710    -13  -2469  -3818       C  
ATOM     98  N   THR A 155      30.623  33.835   7.590  1.00 94.65           N  
ANISOU   98  N   THR A 155    10841  12935  12186     -3  -2396  -4528       N  
ATOM     99  CA  THR A 155      31.442  34.908   7.081  1.00 84.60           C  
ANISOU   99  CA  THR A 155     9660  12180  10304      1  -2293  -4443       C  
ATOM    100  C   THR A 155      30.628  36.197   7.008  1.00 82.84           C  
ANISOU  100  C   THR A 155     9528  12178   9771    -87  -2285  -3962       C  
ATOM    101  O   THR A 155      31.140  37.262   7.369  1.00 77.36           O  
ANISOU  101  O   THR A 155     9001  11621   8773    -72  -2154  -3601       O  
ATOM    102  CB  THR A 155      32.006  34.580   5.702  1.00 91.52           C  
ANISOU  102  CB  THR A 155    10390  13553  10831    -10  -2382  -5003       C  
ATOM    103  OG1 THR A 155      32.916  33.467   5.811  1.00107.45           O  
ANISOU  103  OG1 THR A 155    12336  15362  13130    116  -2364  -5448       O  
ATOM    104  CG2 THR A 155      32.722  35.792   5.136  1.00 83.97           C  
ANISOU  104  CG2 THR A 155     9507  13184   9214    -49  -2289  -4820       C  
ATOM    105  N   ALA A 156      29.378  36.142   6.571  1.00 88.63           N  
ANISOU  105  N   ALA A 156    10145  12944  10588   -180  -2439  -3956       N  
ATOM    106  CA  ALA A 156      28.580  37.363   6.472  1.00 92.98           C  
ANISOU  106  CA  ALA A 156    10761  13707  10859   -241  -2443  -3496       C  
ATOM    107  C   ALA A 156      28.155  37.958   7.833  1.00 91.97           C  
ANISOU  107  C   ALA A 156    10796  13178  10972   -170  -2295  -2952       C  
ATOM    108  O   ALA A 156      27.886  39.154   7.945  1.00 89.62           O  
ANISOU  108  O   ALA A 156    10613  13023  10415   -169  -2247  -2554       O  
ATOM    109  CB  ALA A 156      27.379  37.174   5.597  1.00 99.20           C  
ANISOU  109  CB  ALA A 156    11362  14675  11655   -356  -2652  -3615       C  
ATOM    110  N   LEU A 157      28.061  37.123   8.871  1.00 89.91           N  
ANISOU  110  N   LEU A 157    10532  12422  11207   -112  -2236  -2937       N  
ATOM    111  CA  LEU A 157      27.758  37.608  10.215  1.00 82.85           C  
ANISOU  111  CA  LEU A 157     9784  11182  10512    -39  -2077  -2450       C  
ATOM    112  C   LEU A 157      28.978  38.194  10.891  1.00 82.45           C  
ANISOU  112  C   LEU A 157     9960  11110  10257     40  -1899  -2287       C  
ATOM    113  O   LEU A 157      28.892  39.178  11.609  1.00 91.27           O  
ANISOU  113  O   LEU A 157    11253  12171  11253     86  -1778  -1884       O  
ATOM    114  CB  LEU A 157      27.272  36.468  11.102  1.00 85.07           C  
ANISOU  114  CB  LEU A 157     9969  10978  11375    -28  -2081  -2457       C  
ATOM    115  CG  LEU A 157      25.855  35.958  10.920  1.00 84.32           C  
ANISOU  115  CG  LEU A 157     9666  10776  11595   -112  -2228  -2441       C  
ATOM    116  CD1 LEU A 157      25.718  34.680  11.709  1.00 81.02           C  
ANISOU  116  CD1 LEU A 157     9148   9882  11753   -126  -2253  -2503       C  
ATOM    117  CD2 LEU A 157      24.884  37.010  11.427  1.00 82.59           C  
ANISOU  117  CD2 LEU A 157     9496  10595  11291    -80  -2140  -1945       C  
ATOM    118  N   ILE A 158      30.117  37.535  10.693  1.00 82.69           N  
ANISOU  118  N   ILE A 158     9974  11160  10285     61  -1889  -2617       N  
ATOM    119  CA  ILE A 158      31.407  37.900  11.281  1.00 75.97           C  
ANISOU  119  CA  ILE A 158     9295  10301   9270    122  -1742  -2517       C  
ATOM    120  C   ILE A 158      31.973  39.173  10.664  1.00 79.88           C  
ANISOU  120  C   ILE A 158     9912  11240   9200     82  -1714  -2378       C  
ATOM    121  O   ILE A 158      32.425  40.075  11.383  1.00 76.47           O  
ANISOU  121  O   ILE A 158     9688  10758   8609    104  -1598  -2032       O  
ATOM    122  CB  ILE A 158      32.446  36.753  11.096  1.00 92.84           C  
ANISOU  122  CB  ILE A 158    11324  12364  11586    170  -1759  -2951       C  
ATOM    123  CG1 ILE A 158      32.082  35.512  11.927  1.00 85.42           C  
ANISOU  123  CG1 ILE A 158    10297  10900  11260    209  -1786  -3010       C  
ATOM    124  CG2 ILE A 158      33.825  37.209  11.467  1.00 96.75           C  
ANISOU  124  CG2 ILE A 158    11958  12964  11837    217  -1627  -2862       C  
ATOM    125  CD1 ILE A 158      32.768  34.235  11.439  1.00 79.83           C  
ANISOU  125  CD1 ILE A 158     9424  10108  10798    258  -1877  -3536       C  
ATOM    126  N   GLY A 159      31.938  39.255   9.339  1.00 85.96           N  
ANISOU  126  N   GLY A 159    10550  12451   9660      8  -1836  -2639       N  
ATOM    127  CA  GLY A 159      32.489  40.409   8.655  1.00 87.64           C  
ANISOU  127  CA  GLY A 159    10847  13120   9331    -59  -1832  -2490       C  
ATOM    128  C   GLY A 159      33.922  40.152   8.228  1.00 88.84           C  
ANISOU  128  C   GLY A 159    10954  13563   9237    -57  -1788  -2776       C  
ATOM    129  O   GLY A 159      34.629  41.094   7.897  1.00 82.78           O  
ANISOU  129  O   GLY A 159    10274  13132   8045   -118  -1755  -2591       O  
ATOM    130  N   TYR A 160      34.354  38.883   8.335  1.00 87.63           N  
ANISOU  130  N   TYR A 160    10681  13216   9397     25  -1775  -3165       N  
ATOM    131  CA  TYR A 160      35.695  38.413   7.931  1.00 79.03           C  
ANISOU  131  CA  TYR A 160     9503  12372   8152     71  -1725  -3506       C  
ATOM    132  C   TYR A 160      35.676  36.929   7.503  1.00 99.92           C  
ANISOU  132  C   TYR A 160    11933  14897  11135    153  -1804  -4092       C  
ATOM    133  O   TYR A 160      34.899  36.142   8.043  1.00 99.69           O  
ANISOU  133  O   TYR A 160    11874  14402  11601    186  -1862  -4138       O  
ATOM    134  CB  TYR A 160      36.664  38.602   9.087  1.00 75.36           C  
ANISOU  134  CB  TYR A 160     9194  11638   7802    137  -1577  -3252       C  
ATOM    135  CG  TYR A 160      38.110  38.462   8.716  1.00 73.59           C  
ANISOU  135  CG  TYR A 160     8894  11739   7326    172  -1507  -3464       C  
ATOM    136  CD1 TYR A 160      38.793  39.514   8.136  1.00 71.50           C  
ANISOU  136  CD1 TYR A 160     8664  11987   6516     72  -1479  -3299       C  
ATOM    137  CD2 TYR A 160      38.795  37.278   8.936  1.00 80.65           C  
ANISOU  137  CD2 TYR A 160     9658  12437   8550    306  -1479  -3830       C  
ATOM    138  CE1 TYR A 160      40.139  39.381   7.793  1.00 78.86           C  
ANISOU  138  CE1 TYR A 160     9490  13262   7213    101  -1406  -3484       C  
ATOM    139  CE2 TYR A 160      40.130  37.128   8.596  1.00 86.43           C  
ANISOU  139  CE2 TYR A 160    10286  13484   9069    364  -1406  -4040       C  
ATOM    140  CZ  TYR A 160      40.806  38.178   8.024  1.00 84.58           C  
ANISOU  140  CZ  TYR A 160    10072  13797   8266    259  -1361  -3868       C  
ATOM    141  OH  TYR A 160      42.146  38.015   7.699  1.00 84.28           O  
ANISOU  141  OH  TYR A 160     9901  14107   8016    315  -1278  -4057       O  
ATOM    142  N   ASP A 161      36.526  36.532   6.528  1.00103.29           N  
ANISOU  142  N   ASP A 161    12200  15743  11303    184  -1815  -4543       N  
ATOM    143  CA  ASP A 161      36.555  35.102   6.133  1.00103.52           C  
ANISOU  143  CA  ASP A 161    12034  15633  11665    286  -1899  -5152       C  
ATOM    144  C   ASP A 161      37.681  34.360   6.861  1.00105.98           C  
ANISOU  144  C   ASP A 161    12326  15634  12309    451  -1800  -5303       C  
ATOM    145  O   ASP A 161      38.825  34.360   6.422  1.00104.71           O  
ANISOU  145  O   ASP A 161    12085  15834  11867    520  -1712  -5500       O  
ATOM    146  CB  ASP A 161      36.806  34.986   4.614  1.00102.57           C  
ANISOU  146  CB  ASP A 161    11743  16043  11187    265  -1883  -5424       C  
ATOM    147  CG  ASP A 161      36.577  33.567   4.096  1.00110.65           C  
ANISOU  147  CG  ASP A 161    12587  16860  12594    361  -1964  -5950       C  
ATOM    148  OD1 ASP A 161      37.420  32.680   4.341  1.00110.06           O  
ANISOU  148  OD1 ASP A 161    12430  16587  12801    523  -1912  -6247       O  
ATOM    149  OD2 ASP A 161      35.535  33.337   3.433  1.00118.85           O  
ANISOU  149  OD2 ASP A 161    13564  17931  13661    275  -2092  -6060       O  
ATOM    150  N   VAL A 162      37.341  33.621   7.910  1.00105.99           N  
ANISOU  150  N   VAL A 162    12378  14988  12904    512  -1812  -5180       N  
ATOM    151  CA  VAL A 162      38.346  32.883   8.696  1.00100.66           C  
ANISOU  151  CA  VAL A 162    11678  13988  12580    665  -1739  -5272       C  
ATOM    152  C   VAL A 162      39.054  31.734   7.937  1.00103.85           C  
ANISOU  152  C   VAL A 162    11860  14451  13147    823  -1796  -5952       C  
ATOM    153  O   VAL A 162      39.944  31.077   8.483  1.00103.50           O  
ANISOU  153  O   VAL A 162    11766  14159  13400    974  -1744  -6054       O  
ATOM    154  CB  VAL A 162      37.762  32.333   9.989  1.00 93.05           C  
ANISOU  154  CB  VAL A 162    10796  12322  12235    677  -1764  -4975       C  
ATOM    155  CG1 VAL A 162      37.359  33.450  10.922  1.00 81.98           C  
ANISOU  155  CG1 VAL A 162     9617  10845  10687    574  -1665  -4321       C  
ATOM    156  CG2 VAL A 162      36.559  31.480   9.673  1.00 99.86           C  
ANISOU  156  CG2 VAL A 162    11553  12902  13489    634  -1945  -5225       C  
ATOM    157  N   THR A 163      38.601  31.428   6.734  1.00106.32           N  
ANISOU  157  N   THR A 163    12036  15081  13281    796  -1878  -6325       N  
ATOM    158  CA  THR A 163      39.215  30.378   5.929  1.00108.44           C  
ANISOU  158  CA  THR A 163    12094  15423  13687    951  -1866  -6786       C  
ATOM    159  C   THR A 163      40.199  30.969   4.941  1.00112.37           C  
ANISOU  159  C   THR A 163    12489  16628  13579    969  -1717  -6842       C  
ATOM    160  O   THR A 163      40.741  30.261   4.095  1.00116.55           O  
ANISOU  160  O   THR A 163    12821  17359  14102   1094  -1692  -7234       O  
ATOM    161  CB  THR A 163      38.186  29.584   5.197  1.00107.77           C  
ANISOU  161  CB  THR A 163    11908  15206  13834    914  -2021  -7073       C  
ATOM    162  OG1 THR A 163      37.733  30.356   4.094  1.00106.37           O  
ANISOU  162  OG1 THR A 163    11716  15604  13096    775  -2008  -7016       O  
ATOM    163  CG2 THR A 163      37.006  29.316   6.098  1.00107.34           C  
ANISOU  163  CG2 THR A 163    11957  14563  14266    815  -2175  -6887       C  
ATOM    164  N   ASP A 164      40.382  32.277   5.039  1.00112.87           N  
ANISOU  164  N   ASP A 164    12680  17050  13156    841  -1625  -6425       N  
ATOM    165  CA  ASP A 164      41.291  33.013   4.178  1.00119.54           C  
ANISOU  165  CA  ASP A 164    13437  18558  13424    811  -1483  -6342       C  
ATOM    166  C   ASP A 164      42.706  32.849   4.704  1.00119.07           C  
ANISOU  166  C   ASP A 164    13312  18524  13407    963  -1362  -6402       C  
ATOM    167  O   ASP A 164      42.946  33.009   5.901  1.00119.18           O  
ANISOU  167  O   ASP A 164    13474  18202  13608    981  -1354  -6187       O  
ATOM    168  CB  ASP A 164      40.919  34.491   4.239  1.00125.72           C  
ANISOU  168  CB  ASP A 164    14401  19616  13751    597  -1457  -5792       C  
ATOM    169  CG  ASP A 164      41.465  35.277   3.078  1.00135.83           C  
ANISOU  169  CG  ASP A 164    15579  21560  14469    502  -1355  -5654       C  
ATOM    170  OD1 ASP A 164      40.736  35.412   2.076  1.00135.99           O  
ANISOU  170  OD1 ASP A 164    15543  21826  14302    407  -1410  -5693       O  
ATOM    171  OD2 ASP A 164      42.599  35.788   3.184  1.00141.41           O  
ANISOU  171  OD2 ASP A 164    16261  22538  14930    508  -1229  -5477       O  
ATOM    172  N   VAL A 165      43.621  32.422   3.883  1.00124.36           N  
ANISOU  172  N   VAL A 165    13750  19594  13909   1078  -1274  -6703       N  
ATOM    173  CA  VAL A 165      45.025  32.226   4.242  1.00129.25           C  
ANISOU  173  CA  VAL A 165    14273  20286  14552   1229  -1161  -6762       C  
ATOM    174  C   VAL A 165      45.998  33.224   3.610  1.00123.68           C  
ANISOU  174  C   VAL A 165    13446  20309  13237   1152  -1012  -6574       C  
ATOM    175  O   VAL A 165      47.203  32.940   3.522  1.00119.29           O  
ANISOU  175  O   VAL A 165    12713  19987  12626   1289   -911  -6720       O  
ATOM    176  CB  VAL A 165      45.458  30.804   4.194  1.00139.82           C  
ANISOU  176  CB  VAL A 165    15400  21356  16370   1490  -1198  -7318       C  
ATOM    177  CG1 VAL A 165      44.731  29.948   5.220  1.00140.08           C  
ANISOU  177  CG1 VAL A 165    15556  20581  17088   1557  -1340  -7383       C  
ATOM    178  CG2 VAL A 165      45.190  30.286   2.802  1.00145.33           C  
ANISOU  178  CG2 VAL A 165    15897  22387  16936   1518  -1227  -7708       C  
ATOM    179  N   SER A 166      45.441  34.264   2.999  1.00119.59           N  
ANISOU  179  N   SER A 166    13030  20111  12296    922  -1006  -6190       N  
ATOM    180  CA  SER A 166      46.212  35.267   2.273  1.00113.43           C  
ANISOU  180  CA  SER A 166    12156  19971  10971    790   -890  -5900       C  
ATOM    181  C   SER A 166      47.206  36.032   3.157  1.00110.42           C  
ANISOU  181  C   SER A 166    11864  19650  10442    737   -802  -5496       C  
ATOM    182  O   SER A 166      48.261  36.425   2.675  1.00111.74           O  
ANISOU  182  O   SER A 166    11855  20305  10298    718   -691  -5415       O  
ATOM    183  CB  SER A 166      45.260  36.243   1.556  1.00114.50           C  
ANISOU  183  CB  SER A 166    12399  20319  10786    553   -936  -5555       C  
ATOM    184  OG  SER A 166      44.911  37.344   2.386  1.00118.73           O  
ANISOU  184  OG  SER A 166    13217  20650  11245    380   -963  -4988       O  
ATOM    185  N   ASN A 167      46.872  36.332   4.366  1.00102.52           N  
ANISOU  185  N   ASN A 167    11128  18175   9650    700   -858  -5230       N  
ATOM    186  CA  ASN A 167      47.599  37.133   5.327  1.00 93.71           C  
ANISOU  186  CA  ASN A 167    10129  17105   8372    621   -796  -4809       C  
ATOM    187  C   ASN A 167      48.288  36.381   6.476  1.00 90.46           C  
ANISOU  187  C   ASN A 167     9754  16277   8340    809   -807  -5005       C  
ATOM    188  O   ASN A 167      48.096  36.846   7.618  1.00 91.93           O  
ANISOU  188  O   ASN A 167    10177  16150   8602    734   -839  -4648       O  
ATOM    189  CB  ASN A 167      46.963  38.398   5.684  1.00 89.41           C  
ANISOU  189  CB  ASN A 167     9889  16428   7653    376   -854  -4214       C  
ATOM    190  CG  ASN A 167      47.826  39.351   6.489  1.00 94.17           C  
ANISOU  190  CG  ASN A 167    10636  17070   8076    255   -808  -3722       C  
ATOM    191  OD1 ASN A 167      49.001  39.573   6.173  1.00105.29           O  
ANISOU  191  OD1 ASN A 167    11874  18867   9264    239   -711  -3653       O  
ATOM    192  ND2 ASN A 167      47.248  39.921   7.545  1.00 88.49           N  
ANISOU  192  ND2 ASN A 167    10218  15959   7446    166   -881  -3372       N  
ATOM    193  N   VAL A 168      48.679  35.152   6.291  1.00 99.06           N  
ANISOU  193  N   VAL A 168    10600  17337   9701   1058   -776  -5537       N  
ATOM    194  CA  VAL A 168      49.299  34.360   7.354  1.00 94.58           C  
ANISOU  194  CA  VAL A 168    10021  16314   9600   1265   -773  -5696       C  
ATOM    195  C   VAL A 168      50.663  33.868   6.915  1.00102.79           C  
ANISOU  195  C   VAL A 168    10749  17790  10518   1458   -655  -6024       C  
ATOM    196  O   VAL A 168      51.018  33.933   5.726  1.00113.88           O  
ANISOU  196  O   VAL A 168    11924  19720  11626   1452   -593  -6175       O  
ATOM    197  CB  VAL A 168      48.442  33.092   7.631  1.00 99.97           C  
ANISOU  197  CB  VAL A 168    10709  16325  10951   1435   -887  -6069       C  
ATOM    198  CG1 VAL A 168      47.278  33.400   8.542  1.00 89.95           C  
ANISOU  198  CG1 VAL A 168     9736  14477   9965   1282   -979  -5629       C  
ATOM    199  CG2 VAL A 168      47.937  32.503   6.340  1.00111.27           C  
ANISOU  199  CG2 VAL A 168    11958  17982  12336   1485   -930  -6532       C  
ATOM    200  N   HIS A 169      51.497  33.536   7.877  1.00 97.11           N  
ANISOU  200  N   HIS A 169     9998  16717  10184   1590   -616  -5882       N  
ATOM    201  CA  HIS A 169      52.841  33.002   7.652  1.00 98.92           C  
ANISOU  201  CA  HIS A 169     9908  17298  10380   1808   -503  -6171       C  
ATOM    202  C   HIS A 169      53.012  31.664   8.335  1.00 99.14           C  
ANISOU  202  C   HIS A 169     9857  16645  11167   2091   -552  -6421       C  
ATOM    203  O   HIS A 169      54.140  31.195   8.518  1.00100.10           O  
ANISOU  203  O   HIS A 169     9744  16852  11436   2298   -478  -6555       O  
ATOM    204  CB  HIS A 169      53.908  34.041   7.959  1.00 97.89           C  
ANISOU  204  CB  HIS A 169     9775  17579   9841   1641   -404  -5624       C  
ATOM    205  CG  HIS A 169      54.005  34.364   9.431  1.00105.83           C  
ANISOU  205  CG  HIS A 169    11025  18020  11167   1539   -446  -5028       C  
ATOM    206  ND1 HIS A 169      54.359  33.419  10.373  1.00115.61           N  
ANISOU  206  ND1 HIS A 169    12219  18686  13020   1742   -472  -5059       N  
ATOM    207  CD2 HIS A 169      53.838  35.526  10.098  1.00 98.30           C  
ANISOU  207  CD2 HIS A 169    10356  17009   9986   1253   -472  -4389       C  
ATOM    208  CE1 HIS A 169      54.383  33.990  11.569  1.00116.48           C  
ANISOU  208  CE1 HIS A 169    12576  18443  13238   1575   -508  -4461       C  
ATOM    209  NE2 HIS A 169      54.073  35.263  11.425  1.00114.07           N  
ANISOU  209  NE2 HIS A 169    12480  18433  12429   1285   -506  -4069       N  
ATOM    210  N   ASP A 170      51.923  31.176   8.916  1.00 99.94           N  
ANISOU  210  N   ASP A 170    10153  16058  11761   2081   -687  -6411       N  
ATOM    211  CA  ASP A 170      51.904  29.904   9.628  1.00104.37           C  
ANISOU  211  CA  ASP A 170    10661  15898  13095   2313   -775  -6603       C  
ATOM    212  C   ASP A 170      50.458  29.526   9.797  1.00106.37           C  
ANISOU  212  C   ASP A 170    11106  15608  13701   2233   -928  -6658       C  
ATOM    213  O   ASP A 170      49.581  30.161   9.212  1.00104.92           O  
ANISOU  213  O   ASP A 170    11051  15667  13147   2042   -951  -6625       O  
ATOM    214  CB  ASP A 170      52.587  29.986  11.005  1.00107.46           C  
ANISOU  214  CB  ASP A 170    11128  15911  13790   2304   -763  -6059       C  
ATOM    215  CG  ASP A 170      51.819  30.839  11.996  1.00106.82           C  
ANISOU  215  CG  ASP A 170    11400  15517  13669   2016   -806  -5390       C  
ATOM    216  OD1 ASP A 170      50.585  30.994  11.862  1.00108.01           O  
ANISOU  216  OD1 ASP A 170    11732  15474  13832   1887   -881  -5375       O  
ATOM    217  OD2 ASP A 170      52.462  31.348  12.929  1.00106.68           O  
ANISOU  217  OD2 ASP A 170    11472  15442  13621   1928   -767  -4885       O  
ATOM    218  N   ASP A 171      50.209  28.476  10.524  1.00113.11           N  
ANISOU  218  N   ASP A 171    11960  15738  15279   2374  -1042  -6720       N  
ATOM    219  CA  ASP A 171      48.889  27.934  10.792  1.00116.81           C  
ANISOU  219  CA  ASP A 171    12578  15647  16156   2294  -1201  -6746       C  
ATOM    220  C   ASP A 171      48.265  28.275  12.126  1.00109.65           C  
ANISOU  220  C   ASP A 171    11918  14191  15553   2126  -1248  -6083       C  
ATOM    221  O   ASP A 171      47.439  27.468  12.580  1.00110.30           O  
ANISOU  221  O   ASP A 171    12051  13680  16178   2126  -1390  -6105       O  
ATOM    222  CB  ASP A 171      48.787  26.481  10.515  1.00127.63           C  
ANISOU  222  CB  ASP A 171    13761  16559  18174   2552  -1339  -7347       C  
ATOM    223  CG  ASP A 171      49.599  25.692  11.508  1.00129.69           C  
ANISOU  223  CG  ASP A 171    13925  16315  19035   2747  -1368  -7219       C  
ATOM    224  OD1 ASP A 171      49.477  24.451  11.545  1.00139.83           O  
ANISOU  224  OD1 ASP A 171    15101  17123  20904   2850  -1515  -7398       O  
ATOM    225  OD2 ASP A 171      50.359  26.333  12.269  1.00120.43           O  
ANISOU  225  OD2 ASP A 171    12802  15268  17688   2687  -1261  -6708       O  
ATOM    226  N   GLU A 172      48.762  29.257  12.858  1.00103.90           N  
ANISOU  226  N   GLU A 172    11343  13653  14481   1969  -1142  -5500       N  
ATOM    227  CA  GLU A 172      48.204  29.506  14.188  1.00 94.62           C  
ANISOU  227  CA  GLU A 172    10401  11974  13576   1820  -1182  -4902       C  
ATOM    228  C   GLU A 172      46.677  29.626  14.207  1.00 92.31           C  
ANISOU  228  C   GLU A 172    10285  11433  13357   1659  -1265  -4804       C  
ATOM    229  O   GLU A 172      46.007  29.043  15.059  1.00 96.92           O  
ANISOU  229  O   GLU A 172    10936  11442  14447   1636  -1358  -4604       O  
ATOM    230  CB  GLU A 172      48.831  30.705  14.864  1.00 92.50           C  
ANISOU  230  CB  GLU A 172    10299  11978  12869   1658  -1066  -4327       C  
ATOM    231  CG  GLU A 172      48.608  30.666  16.371  1.00101.71           C  
ANISOU  231  CG  GLU A 172    11645  12615  14385   1574  -1101  -3779       C  
ATOM    232  CD  GLU A 172      49.198  31.841  17.109  1.00106.58           C  
ANISOU  232  CD  GLU A 172    12447  13458  14589   1406  -1010  -3234       C  
ATOM    233  OE1 GLU A 172      49.950  32.635  16.489  1.00111.06           O  
ANISOU  233  OE1 GLU A 172    12981  14575  14643   1360   -926  -3256       O  
ATOM    234  OE2 GLU A 172      48.894  31.961  18.315  1.00104.35           O  
ANISOU  234  OE2 GLU A 172    12345  12809  14494   1309  -1030  -2781       O  
ATOM    235  N   LEU A 173      46.137  30.388  13.252  1.00 86.08           N  
ANISOU  235  N   LEU A 173     9545  11093  12067   1543  -1238  -4929       N  
ATOM    236  CA  LEU A 173      44.707  30.617  13.201  1.00 86.64           C  
ANISOU  236  CA  LEU A 173     9761  11001  12157   1390  -1313  -4823       C  
ATOM    237  C   LEU A 173      43.873  29.364  12.956  1.00 91.46           C  
ANISOU  237  C   LEU A 173    10255  11157  13337   1473  -1475  -5214       C  
ATOM    238  O   LEU A 173      42.869  29.164  13.642  1.00 92.33           O  
ANISOU  238  O   LEU A 173    10470  10830  13780   1375  -1552  -4950       O  
ATOM    239  CB  LEU A 173      44.397  31.680  12.157  1.00 92.49           C  
ANISOU  239  CB  LEU A 173    10553  12349  12239   1256  -1267  -4869       C  
ATOM    240  CG  LEU A 173      44.982  33.020  12.596  1.00 85.86           C  
ANISOU  240  CG  LEU A 173     9885  11832  10907   1120  -1143  -4356       C  
ATOM    241  CD1 LEU A 173      45.040  34.028  11.465  1.00 84.18           C  
ANISOU  241  CD1 LEU A 173     9668  12288  10030   1005  -1103  -4417       C  
ATOM    242  CD2 LEU A 173      44.106  33.547  13.697  1.00 74.86           C  
ANISOU  242  CD2 LEU A 173     8749  10049   9646    980  -1151  -3819       C  
ATOM    243  N   GLU A 174      44.264  28.556  11.985  1.00 96.36           N  
ANISOU  243  N   GLU A 174    10656  11913  14043   1644  -1530  -5852       N  
ATOM    244  CA  GLU A 174      43.571  27.297  11.681  1.00102.03           C  
ANISOU  244  CA  GLU A 174    11256  12186  15325   1730  -1712  -6298       C  
ATOM    245  C   GLU A 174      43.666  26.321  12.854  1.00103.46           C  
ANISOU  245  C   GLU A 174    11416  11638  16256   1814  -1806  -6108       C  
ATOM    246  O   GLU A 174      42.678  25.681  13.245  1.00104.61           O  
ANISOU  246  O   GLU A 174    11590  11266  16891   1738  -1956  -6030       O  
ATOM    247  CB  GLU A 174      44.178  26.663  10.447  1.00102.95           C  
ANISOU  247  CB  GLU A 174    11138  12629  15349   1916  -1729  -6982       C  
ATOM    248  CG  GLU A 174      43.331  26.758   9.205  1.00114.26           C  
ANISOU  248  CG  GLU A 174    12526  14431  16458   1804  -1782  -7233       C  
ATOM    249  CD  GLU A 174      41.926  26.225   9.399  1.00128.59           C  
ANISOU  249  CD  GLU A 174    14403  15763  18692   1673  -1958  -7159       C  
ATOM    250  OE1 GLU A 174      41.773  25.062   9.827  1.00133.02           O  
ANISOU  250  OE1 GLU A 174    14886  15764  19893   1747  -2088  -7219       O  
ATOM    251  OE2 GLU A 174      40.971  26.977   9.105  1.00134.58           O  
ANISOU  251  OE2 GLU A 174    15275  16724  19134   1489  -1977  -7023       O  
ATOM    252  N   PHE A 175      44.862  26.255  13.424  1.00100.46           N  
ANISOU  252  N   PHE A 175    10986  11249  15937   1942  -1718  -5955       N  
ATOM    253  CA  PHE A 175      45.156  25.400  14.553  1.00103.60           C  
ANISOU  253  CA  PHE A 175    11348  11019  16997   2026  -1799  -5714       C  
ATOM    254  C   PHE A 175      44.197  25.743  15.667  1.00100.85           C  
ANISOU  254  C   PHE A 175    11202  10331  16785   1801  -1822  -5082       C  
ATOM    255  O   PHE A 175      43.630  24.871  16.317  1.00104.57           O  
ANISOU  255  O   PHE A 175    11648  10216  17868   1784  -1968  -4962       O  
ATOM    256  CB  PHE A 175      46.593  25.635  15.013  1.00111.80           C  
ANISOU  256  CB  PHE A 175    12323  12254  17901   2151  -1672  -5539       C  
ATOM    257  CG  PHE A 175      46.992  24.858  16.225  1.00118.96           C  
ANISOU  257  CG  PHE A 175    13190  12572  19438   2225  -1755  -5219       C  
ATOM    258  CD1 PHE A 175      47.337  23.524  16.127  1.00124.28           C  
ANISOU  258  CD1 PHE A 175    13652  12802  20767   2458  -1904  -5613       C  
ATOM    259  CD2 PHE A 175      47.026  25.466  17.472  1.00120.18           C  
ANISOU  259  CD2 PHE A 175    13519  12621  19524   2062  -1695  -4520       C  
ATOM    260  CE1 PHE A 175      47.703  22.808  17.249  1.00127.09           C  
ANISOU  260  CE1 PHE A 175    13966  12661  21662   2480  -1992  -5215       C  
ATOM    261  CE2 PHE A 175      47.393  24.755  18.598  1.00120.75           C  
ANISOU  261  CE2 PHE A 175    13545  12191  20144   2111  -1780  -4190       C  
ATOM    262  CZ  PHE A 175      47.730  23.422  18.486  1.00122.76           C  
ANISOU  262  CZ  PHE A 175    13576  12000  21066   2334  -1938  -4543       C  
ATOM    263  N   THR A 176      44.038  27.048  15.867  1.00 93.65           N  
ANISOU  263  N   THR A 176    10482   9807  15293   1631  -1676  -4673       N  
ATOM    264  CA  THR A 176      43.161  27.580  16.890  1.00 88.92           C  
ANISOU  264  CA  THR A 176    10088   9003  14694   1430  -1653  -4073       C  
ATOM    265  C   THR A 176      41.692  27.303  16.590  1.00 96.94           C  
ANISOU  265  C   THR A 176    11112   9799  15920   1319  -1773  -4164       C  
ATOM    266  O   THR A 176      40.930  26.936  17.482  1.00100.65           O  
ANISOU  266  O   THR A 176    11627   9840  16775   1222  -1838  -3812       O  
ATOM    267  CB  THR A 176      43.377  29.092  17.014  1.00 77.84           C  
ANISOU  267  CB  THR A 176     8885   8083  12609   1301  -1482  -3708       C  
ATOM    268  OG1 THR A 176      44.739  29.316  17.378  1.00 74.76           O  
ANISOU  268  OG1 THR A 176     8472   7863  12069   1381  -1394  -3590       O  
ATOM    269  CG2 THR A 176      42.440  29.697  18.062  1.00 66.25           C  
ANISOU  269  CG2 THR A 176     7632   6422  11118   1122  -1446  -3135       C  
ATOM    270  N   ARG A 177      41.269  27.498  15.357  1.00100.04           N  
ANISOU  270  N   ARG A 177    11460  10535  16014   1308  -1799  -4584       N  
ATOM    271  CA  ARG A 177      39.899  27.152  15.028  1.00101.19           C  
ANISOU  271  CA  ARG A 177    11590  10481  16376   1198  -1933  -4682       C  
ATOM    272  C   ARG A 177      39.634  25.725  15.490  1.00101.72           C  
ANISOU  272  C   ARG A 177    11522   9890  17238   1250  -2124  -4795       C  
ATOM    273  O   ARG A 177      38.597  25.469  16.125  1.00101.74           O  
ANISOU  273  O   ARG A 177    11554   9531  17573   1110  -2207  -4477       O  
ATOM    274  CB  ARG A 177      39.641  27.257  13.544  1.00102.51           C  
ANISOU  274  CB  ARG A 177    11671  11068  16210   1210  -1983  -5237       C  
ATOM    275  CG  ARG A 177      39.854  28.617  12.973  1.00102.10           C  
ANISOU  275  CG  ARG A 177    11727  11670  15398   1141  -1831  -5132       C  
ATOM    276  CD  ARG A 177      39.652  28.519  11.498  1.00108.03           C  
ANISOU  276  CD  ARG A 177    12353  12823  15872   1159  -1904  -5710       C  
ATOM    277  NE  ARG A 177      38.273  28.164  11.196  1.00106.74           N  
ANISOU  277  NE  ARG A 177    12169  12459  15928   1038  -2065  -5797       N  
ATOM    278  CZ  ARG A 177      37.879  27.591  10.067  1.00109.03           C  
ANISOU  278  CZ  ARG A 177    12319  12872  16235   1053  -2211  -6368       C  
ATOM    279  NH1 ARG A 177      38.762  27.304   9.128  1.00111.94           N  
ANISOU  279  NH1 ARG A 177    12550  13619  16362   1190  -2159  -6774       N  
ATOM    280  NH2 ARG A 177      36.601  27.315   9.878  1.00112.37           N  
ANISOU  280  NH2 ARG A 177    12724  13104  16867    917  -2368  -6386       N  
ATOM    281  N   ARG A 178      40.546  24.806  15.210  1.00 95.67           N  
ANISOU  281  N   ARG A 178    10597   8959  16793   1451  -2196  -5215       N  
ATOM    282  CA  ARG A 178      40.348  23.415  15.613  1.00103.65           C  
ANISOU  282  CA  ARG A 178    11467   9415  18499   1469  -2373  -5191       C  
ATOM    283  C   ARG A 178      40.421  23.241  17.126  1.00 96.77           C  
ANISOU  283  C   ARG A 178    10652   8105  18013   1412  -2372  -4578       C  
ATOM    284  O   ARG A 178      39.635  22.530  17.731  1.00102.79           O  
ANISOU  284  O   ARG A 178    11372   8479  19203   1283  -2493  -4278       O  
ATOM    285  CB  ARG A 178      41.347  22.477  14.966  1.00119.77           C  
ANISOU  285  CB  ARG A 178    13309  11506  20691   1677  -2419  -5639       C  
ATOM    286  CG  ARG A 178      41.360  22.437  13.450  1.00133.51           C  
ANISOU  286  CG  ARG A 178    14949  13698  22081   1752  -2425  -6254       C  
ATOM    287  CD  ARG A 178      42.384  21.403  12.988  1.00153.25           C  
ANISOU  287  CD  ARG A 178    17244  16173  24812   1972  -2473  -6649       C  
ATOM    288  NE  ARG A 178      43.047  21.790  11.746  1.00168.07           N  
ANISOU  288  NE  ARG A 178    19036  18665  26159   2101  -2364  -7145       N  
ATOM    289  CZ  ARG A 178      44.043  22.670  11.687  1.00175.88           C  
ANISOU  289  CZ  ARG A 178    20047  20098  26682   2189  -2175  -7148       C  
ATOM    290  NH1 ARG A 178      44.486  23.241  12.798  1.00174.85           N  
ANISOU  290  NH1 ARG A 178    20032  19818  26584   2180  -2086  -6712       N  
ATOM    291  NH2 ARG A 178      44.600  22.973  10.521  1.00180.41           N  
ANISOU  291  NH2 ARG A 178    20513  21278  26757   2284  -2078  -7567       N  
ATOM    292  N   GLY A 179      41.374  23.917  17.736  1.00 91.62           N  
ANISOU  292  N   GLY A 179    10093   7573  17146   1484  -2227  -4340       N  
ATOM    293  CA  GLY A 179      41.579  23.763  19.159  1.00 92.22           C  
ANISOU  293  CA  GLY A 179    10216   7304  17520   1429  -2218  -3738       C  
ATOM    294  C   GLY A 179      40.353  24.178  19.925  1.00 91.16           C  
ANISOU  294  C   GLY A 179    10213   7065  17359   1194  -2198  -3210       C  
ATOM    295  O   GLY A 179      40.070  23.619  20.972  1.00101.56           O  
ANISOU  295  O   GLY A 179    11504   7986  19097   1109  -2269  -2779       O  
ATOM    296  N   LEU A 180      39.617  25.144  19.409  1.00 80.10           N  
ANISOU  296  N   LEU A 180     8932   6064  15438   1084  -2096  -3215       N  
ATOM    297  CA  LEU A 180      38.462  25.665  20.126  1.00 79.73           C  
ANISOU  297  CA  LEU A 180     8999   5971  15323    888  -2050  -2719       C  
ATOM    298  C   LEU A 180      37.218  24.784  19.999  1.00 92.64           C  
ANISOU  298  C   LEU A 180    10508   7226  17464    782  -2240  -2783       C  
ATOM    299  O   LEU A 180      36.239  24.987  20.724  1.00 92.35           O  
ANISOU  299  O   LEU A 180    10513   7088  17488    623  -2218  -2335       O  
ATOM    300  CB  LEU A 180      38.147  27.083  19.689  1.00 74.45           C  
ANISOU  300  CB  LEU A 180     8505   5854  13930    823  -1875  -2653       C  
ATOM    301  CG  LEU A 180      39.187  28.148  20.015  1.00 75.33           C  
ANISOU  301  CG  LEU A 180     8780   6335  13507    860  -1687  -2440       C  
ATOM    302  CD1 LEU A 180      38.707  29.471  19.481  1.00 64.52           C  
ANISOU  302  CD1 LEU A 180     7566   5437  11511    784  -1566  -2404       C  
ATOM    303  CD2 LEU A 180      39.450  28.217  21.506  1.00 79.42           C  
ANISOU  303  CD2 LEU A 180     9390   6638  14147    808  -1621  -1874       C  
ATOM    304  N   VAL A 181      37.275  23.800  19.091  1.00 96.16           N  
ANISOU  304  N   VAL A 181    10792   7458  18288    868  -2432  -3338       N  
ATOM    305  CA  VAL A 181      36.165  22.867  18.900  1.00 97.74           C  
ANISOU  305  CA  VAL A 181    10843   7405  18889    744  -2617  -3368       C  
ATOM    306  C   VAL A 181      35.798  22.145  20.188  1.00105.02           C  
ANISOU  306  C   VAL A 181    11698   7952  20252    621  -2671  -2779       C  
ATOM    307  O   VAL A 181      34.629  22.050  20.547  1.00104.74           O  
ANISOU  307  O   VAL A 181    11629   7783  20385    445  -2727  -2486       O  
ATOM    308  CB  VAL A 181      36.493  21.819  17.843  1.00 93.79           C  
ANISOU  308  CB  VAL A 181    10168   6886  18581    861  -2769  -3940       C  
ATOM    309  CG1 VAL A 181      35.447  20.767  17.851  1.00 98.06           C  
ANISOU  309  CG1 VAL A 181    10562   7098  19597    731  -2976  -3886       C  
ATOM    310  CG2 VAL A 181      36.548  22.461  16.478  1.00 92.71           C  
ANISOU  310  CG2 VAL A 181    10066   7199  17962    932  -2728  -4504       C  
ATOM    311  N   THR A 182      36.811  21.639  20.874  1.00111.13           N  
ANISOU  311  N   THR A 182    12432   8590  21204    708  -2661  -2608       N  
ATOM    312  CA  THR A 182      36.626  20.902  22.123  1.00111.74           C  
ANISOU  312  CA  THR A 182    12426   8371  21658    590  -2719  -2054       C  
ATOM    313  C   THR A 182      35.915  21.714  23.209  1.00101.44           C  
ANISOU  313  C   THR A 182    11245   7131  20166    423  -2578  -1430       C  
ATOM    314  O   THR A 182      34.926  21.257  23.775  1.00104.22           O  
ANISOU  314  O   THR A 182    11504   7326  20769    255  -2649  -1085       O  
ATOM    315  CB  THR A 182      37.983  20.404  22.665  1.00106.00           C  
ANISOU  315  CB  THR A 182    11651   7551  21074    720  -2718  -1977       C  
ATOM    316  OG1 THR A 182      38.478  19.338  21.833  1.00102.95           O  
ANISOU  316  OG1 THR A 182    11098   7021  20999    860  -2882  -2477       O  
ATOM    317  CG2 THR A 182      37.872  19.956  24.114  1.00108.57           C  
ANISOU  317  CG2 THR A 182    11933   7687  21631    580  -2730  -1318       C  
ATOM    318  N   PRO A 183      36.432  22.920  23.500  1.00 95.00           N  
ANISOU  318  N   PRO A 183    10633   6565  18899    472  -2378  -1290       N  
ATOM    319  CA  PRO A 183      35.862  23.809  24.513  1.00 97.23           C  
ANISOU  319  CA  PRO A 183    11059   6959  18924    346  -2216   -728       C  
ATOM    320  C   PRO A 183      34.407  24.122  24.192  1.00 97.88           C  
ANISOU  320  C   PRO A 183    11124   7049  19017    211  -2236   -693       C  
ATOM    321  O   PRO A 183      33.570  24.112  25.094  1.00 99.62           O  
ANISOU  321  O   PRO A 183    11314   7237  19300     61  -2191   -199       O  
ATOM    322  CB  PRO A 183      36.738  25.085  24.373  1.00 89.81           C  
ANISOU  322  CB  PRO A 183    10336   6375  17413    459  -2025   -798       C  
ATOM    323  CG  PRO A 183      38.022  24.549  23.896  1.00 92.35           C  
ANISOU  323  CG  PRO A 183    10587   6604  17898    635  -2106  -1176       C  
ATOM    324  CD  PRO A 183      37.638  23.493  22.901  1.00 94.28           C  
ANISOU  324  CD  PRO A 183    10637   6678  18507    664  -2296  -1657       C  
ATOM    325  N   ARG A 184      34.117  24.388  22.929  1.00 92.07           N  
ANISOU  325  N   ARG A 184    10393   6481  18109    260  -2275  -1199       N  
ATOM    326  CA  ARG A 184      32.754  24.663  22.507  1.00 96.67           C  
ANISOU  326  CA  ARG A 184    10933   7179  18620    131  -2293  -1188       C  
ATOM    327  C   ARG A 184      31.835  23.483  22.711  1.00102.11           C  
ANISOU  327  C   ARG A 184    11405   7425  19966    -18  -2519  -1082       C  
ATOM    328  O   ARG A 184      30.790  23.596  23.345  1.00105.44           O  
ANISOU  328  O   ARG A 184    11776   7818  20469   -176  -2489   -648       O  
ATOM    329  CB  ARG A 184      32.702  25.082  21.043  1.00 98.74           C  
ANISOU  329  CB  ARG A 184    11214   7759  18543    203  -2316  -1768       C  
ATOM    330  CG  ARG A 184      31.416  24.693  20.343  1.00100.46           C  
ANISOU  330  CG  ARG A 184    11288   7901  18982     75  -2483  -1944       C  
ATOM    331  CD  ARG A 184      31.281  25.400  19.015  1.00109.74           C  
ANISOU  331  CD  ARG A 184    12510   9516  19670    124  -2464  -2404       C  
ATOM    332  NE  ARG A 184      31.969  24.779  17.880  1.00124.04           N  
ANISOU  332  NE  ARG A 184    14251  11298  21582    234  -2617  -3066       N  
ATOM    333  CZ  ARG A 184      33.243  24.991  17.575  1.00128.75           C  
ANISOU  333  CZ  ARG A 184    14920  12075  21924    404  -2531  -3333       C  
ATOM    334  NH1 ARG A 184      33.988  25.783  18.336  1.00119.11           N  
ANISOU  334  NH1 ARG A 184    13854  11043  20360    462  -2316  -2976       N  
ATOM    335  NH2 ARG A 184      33.768  24.423  16.494  1.00136.14           N  
ANISOU  335  NH2 ARG A 184    15771  13046  22911    514  -2655  -3968       N  
ATOM    336  N   MET A 185      32.209  22.344  22.150  1.00107.21           N  
ANISOU  336  N   MET A 185    11903   7899  20934     38  -2705  -1441       N  
ATOM    337  CA  MET A 185      31.344  21.185  22.277  1.00106.91           C  
ANISOU  337  CA  MET A 185    11650   7589  21381    -98  -2907  -1326       C  
ATOM    338  C   MET A 185      31.081  20.839  23.739  1.00107.13           C  
ANISOU  338  C   MET A 185    11610   7493  21602   -227  -2865   -635       C  
ATOM    339  O   MET A 185      29.956  20.493  24.090  1.00116.21           O  
ANISOU  339  O   MET A 185    12625   8545  22984   -401  -2941   -330       O  
ATOM    340  CB  MET A 185      31.892  20.013  21.475  1.00101.24           C  
ANISOU  340  CB  MET A 185    10799   6685  20982     11  -3115  -1818       C  
ATOM    341  CG  MET A 185      31.933  20.328  19.988  1.00 99.83           C  
ANISOU  341  CG  MET A 185    10659   6709  20564    112  -3156  -2499       C  
ATOM    342  SD  MET A 185      32.266  18.938  18.883  1.00129.20           S  
ANISOU  342  SD  MET A 185    14208  10246  24635    231  -3407  -3126       S  
ATOM    343  CE  MET A 185      33.955  18.547  19.342  1.00238.88           C  
ANISOU  343  CE  MET A 185    28107  24077  38581    444  -3338  -3157       C  
ATOM    344  N   ALA A 186      32.092  20.962  24.590  1.00 97.30           N  
ANISOU  344  N   ALA A 186    10447   6295  20228   -152  -2742   -381       N  
ATOM    345  CA  ALA A 186      31.944  20.693  26.026  1.00102.48           C  
ANISOU  345  CA  ALA A 186    11041   6913  20982   -276  -2689    266       C  
ATOM    346  C   ALA A 186      30.911  21.564  26.740  1.00107.98           C  
ANISOU  346  C   ALA A 186    11794   7814  21421   -416  -2514    743       C  
ATOM    347  O   ALA A 186      30.197  21.109  27.626  1.00116.25           O  
ANISOU  347  O   ALA A 186    12698   8822  22649   -569  -2535   1208       O  
ATOM    348  CB  ALA A 186      33.266  20.835  26.730  1.00 95.88           C  
ANISOU  348  CB  ALA A 186    10310   6156  19965   -168  -2577    409       C  
ATOM    349  N   GLU A 187      30.882  22.841  26.396  1.00105.53           N  
ANISOU  349  N   GLU A 187    11683   7736  20677   -353  -2334    647       N  
ATOM    350  CA  GLU A 187      29.944  23.764  27.019  1.00113.61           C  
ANISOU  350  CA  GLU A 187    12765   8961  21441   -453  -2151   1074       C  
ATOM    351  C   GLU A 187      28.535  23.607  26.449  1.00115.07           C  
ANISOU  351  C   GLU A 187    12787   9071  21865   -590  -2262   1039       C  
ATOM    352  O   GLU A 187      27.550  23.676  27.187  1.00115.69           O  
ANISOU  352  O   GLU A 187    12758   9222  21976   -730  -2192   1505       O  
ATOM    353  CB  GLU A 187      30.418  25.214  26.851  1.00112.68           C  
ANISOU  353  CB  GLU A 187    12919   9159  20737   -319  -1925    990       C  
ATOM    354  CG  GLU A 187      29.579  26.202  27.596  1.00114.27           C  
ANISOU  354  CG  GLU A 187    13194   9715  20509   -367  -1683   1413       C  
ATOM    355  CD  GLU A 187      29.513  25.889  29.070  1.00126.12           C  
ANISOU  355  CD  GLU A 187    14639  11124  22156   -476  -1618   2025       C  
ATOM    356  OE1 GLU A 187      30.587  25.806  29.701  1.00126.24           O  
ANISOU  356  OE1 GLU A 187    14751  11193  22021   -422  -1569   2109       O  
ATOM    357  OE2 GLU A 187      28.392  25.723  29.600  1.00135.78           O  
ANISOU  357  OE2 GLU A 187    15705  12398  23487   -611  -1585   2385       O  
ATOM    358  N   VAL A 188      28.439  23.418  25.142  1.00113.16           N  
ANISOU  358  N   VAL A 188    12516   8724  21754   -553  -2429    480       N  
ATOM    359  CA  VAL A 188      27.149  23.183  24.504  1.00113.76           C  
ANISOU  359  CA  VAL A 188    12422   8754  22049   -698  -2569    396       C  
ATOM    360  C   VAL A 188      26.475  21.953  25.104  1.00128.14           C  
ANISOU  360  C   VAL A 188    13986  10348  24355   -864  -2738    723       C  
ATOM    361  O   VAL A 188      25.292  21.978  25.485  1.00134.71           O  
ANISOU  361  O   VAL A 188    14667  11220  25298  -1034  -2731   1096       O  
ATOM    362  CB  VAL A 188      27.301  22.918  23.003  1.00106.18           C  
ANISOU  362  CB  VAL A 188    11450   7755  21140   -631  -2760   -316       C  
ATOM    363  CG1 VAL A 188      26.002  22.376  22.429  1.00108.56           C  
ANISOU  363  CG1 VAL A 188    11535   7933  21780   -819  -2974   -389       C  
ATOM    364  CG2 VAL A 188      27.709  24.160  22.283  1.00100.43           C  
ANISOU  364  CG2 VAL A 188    10926   7529  19705   -465  -2562   -615       C  
ATOM    365  N   ALA A 189      27.222  20.866  25.180  1.00128.68           N  
ANISOU  365  N   ALA A 189    13989  10203  24701   -806  -2890    592       N  
ATOM    366  CA  ALA A 189      26.686  19.616  25.683  1.00130.14           C  
ANISOU  366  CA  ALA A 189    13936  10158  25355   -944  -3083    870       C  
ATOM    367  C   ALA A 189      26.410  19.667  27.179  1.00126.45           C  
ANISOU  367  C   ALA A 189    13403   9807  24837  -1055  -2941   1575       C  
ATOM    368  O   ALA A 189      25.613  18.890  27.693  1.00137.55           O  
ANISOU  368  O   ALA A 189    14591  11107  26563  -1214  -3066   1923       O  
ATOM    369  CB  ALA A 189      27.617  18.500  25.358  1.00 97.71           C  
ANISOU  369  CB  ALA A 189     9780   5781  21565   -834  -3284    540       C  
ATOM    370  N   SER A 190      27.084  20.555  27.885  1.00116.15           N  
ANISOU  370  N   SER A 190    12284   8745  23104   -970  -2684   1782       N  
ATOM    371  CA  SER A 190      26.940  20.664  29.325  1.00118.91           C  
ANISOU  371  CA  SER A 190    12591   9275  23313  -1057  -2527   2408       C  
ATOM    372  C   SER A 190      25.725  21.492  29.783  1.00113.55           C  
ANISOU  372  C   SER A 190    11870   8867  22406  -1172  -2337   2809       C  
ATOM    373  O   SER A 190      25.154  21.237  30.841  1.00114.45           O  
ANISOU  373  O   SER A 190    11834   9107  22543  -1296  -2281   3325       O  
ATOM    374  CB  SER A 190      28.235  21.219  29.921  1.00126.39           C  
ANISOU  374  CB  SER A 190    13760  10382  23880   -916  -2345   2443       C  
ATOM    375  OG  SER A 190      28.112  21.462  31.307  1.00131.74           O  
ANISOU  375  OG  SER A 190    14427  11303  24325   -993  -2171   3007       O  
ATOM    376  N   ARG A 191      25.343  22.488  28.986  1.00110.08           N  
ANISOU  376  N   ARG A 191    11551   8537  21739  -1122  -2236   2576       N  
ATOM    377  CA  ARG A 191      24.278  23.426  29.365  1.00116.85           C  
ANISOU  377  CA  ARG A 191    12377   9667  22354  -1193  -2027   2936       C  
ATOM    378  C   ARG A 191      22.865  22.855  29.343  1.00125.21           C  
ANISOU  378  C   ARG A 191    13126  10692  23755  -1397  -2147   3190       C  
ATOM    379  O   ARG A 191      22.522  22.043  28.492  1.00126.22           O  
ANISOU  379  O   ARG A 191    13112  10560  24287  -1476  -2421   2896       O  
ATOM    380  CB  ARG A 191      24.306  24.668  28.476  1.00118.92           C  
ANISOU  380  CB  ARG A 191    12852  10155  22177  -1037  -1882   2577       C  
ATOM    381  CG  ARG A 191      23.881  24.390  27.043  1.00122.48           C  
ANISOU  381  CG  ARG A 191    13221  10499  22817  -1052  -2103   2049       C  
ATOM    382  CD  ARG A 191      24.069  25.613  26.162  1.00118.94           C  
ANISOU  382  CD  ARG A 191    12989  10439  21762   -856  -1951   1645       C  
ATOM    383  NE  ARG A 191      23.628  25.395  24.785  1.00116.00           N  
ANISOU  383  NE  ARG A 191    12531  10035  21510   -882  -2157   1160       N  
ATOM    384  CZ  ARG A 191      24.114  26.051  23.734  1.00107.03           C  
ANISOU  384  CZ  ARG A 191    11563   9109  19994   -734  -2141    672       C  
ATOM    385  NH1 ARG A 191      25.066  26.961  23.896  1.00 99.83           N  
ANISOU  385  NH1 ARG A 191    10912   8427  18590   -557  -1937    614       N  
ATOM    386  NH2 ARG A 191      23.654  25.795  22.516  1.00104.25           N  
ANISOU  386  NH2 ARG A 191    11111   8753  19745   -780  -2341    253       N  
ATOM    387  N   ASP A 192      22.054  23.337  30.285  1.00132.17           N  
ANISOU  387  N   ASP A 192    13907  11875  24436  -1471  -1930   3720       N  
ATOM    388  CA  ASP A 192      20.667  22.933  30.413  1.00139.17           C  
ANISOU  388  CA  ASP A 192    14473  12822  25584  -1667  -1996   4048       C  
ATOM    389  C   ASP A 192      19.808  23.619  29.359  1.00132.74           C  
ANISOU  389  C   ASP A 192    13616  12105  24716  -1676  -1990   3805       C  
ATOM    390  O   ASP A 192      19.697  24.848  29.342  1.00132.02           O  
ANISOU  390  O   ASP A 192    13684  12448  24030  -1480  -1712   3739       O  
ATOM    391  CB  ASP A 192      20.129  23.286  31.798  1.00149.01           C  
ANISOU  391  CB  ASP A 192    15617  14455  26545  -1706  -1728   4669       C  
ATOM    392  CG  ASP A 192      18.649  23.008  31.929  1.00162.56           C  
ANISOU  392  CG  ASP A 192    16983  16311  28470  -1892  -1756   5030       C  
ATOM    393  OD1 ASP A 192      18.232  21.874  31.615  1.00167.82           O  
ANISOU  393  OD1 ASP A 192    17437  16720  29606  -2042  -2060   5007       O  
ATOM    394  OD2 ASP A 192      17.896  23.928  32.309  1.00166.19           O  
ANISOU  394  OD2 ASP A 192    17377  17148  28618  -1875  -1477   5327       O  
ATOM    395  N   PRO A 193      19.181  22.828  28.486  1.00125.05           N  
ANISOU  395  N   PRO A 193    12435  10859  24220  -1842  -2294   3596       N  
ATOM    396  CA  PRO A 193      18.356  23.364  27.388  1.00124.93           C  
ANISOU  396  CA  PRO A 193    12364  11076  24027  -1806  -2321   3272       C  
ATOM    397  C   PRO A 193      17.258  24.345  27.841  1.00125.19           C  
ANISOU  397  C   PRO A 193    12277  11636  23653  -1762  -2035   3634       C  
ATOM    398  O   PRO A 193      17.034  25.359  27.161  1.00122.36           O  
ANISOU  398  O   PRO A 193    12041  11606  22845  -1579  -1903   3355       O  
ATOM    399  CB  PRO A 193      17.774  22.098  26.741  1.00126.83           C  
ANISOU  399  CB  PRO A 193    12339  10887  24962  -2073  -2728   3152       C  
ATOM    400  CG  PRO A 193      18.676  20.979  27.186  1.00122.96           C  
ANISOU  400  CG  PRO A 193    11919  10080  24720  -2029  -2883   3123       C  
ATOM    401  CD  PRO A 193      19.138  21.364  28.551  1.00120.46           C  
ANISOU  401  CD  PRO A 193    11683   9977  24109  -1955  -2600   3605       C  
ATOM    402  N   LYS A 194      16.623  24.079  28.977  1.00126.92           N  
ANISOU  402  N   LYS A 194    12272  11961  23992  -1902  -1921   4255       N  
ATOM    403  CA  LYS A 194      15.543  24.945  29.449  1.00124.51           C  
ANISOU  403  CA  LYS A 194    11815  12170  23322  -1843  -1637   4602       C  
ATOM    404  C   LYS A 194      16.043  26.301  29.942  1.00112.79           C  
ANISOU  404  C   LYS A 194    10631  11085  21139  -1534  -1257   4575       C  
ATOM    405  O   LYS A 194      15.629  27.350  29.453  1.00105.75           O  
ANISOU  405  O   LYS A 194     9817  10524  19841  -1341  -1101   4381       O  
ATOM    406  CB  LYS A 194      14.742  24.258  30.556  1.00127.70           C  
ANISOU  406  CB  LYS A 194    11862  12619  24038  -2091  -1615   5290       C  
ATOM    407  CG  LYS A 194      13.899  23.092  30.087  1.00133.58           C  
ANISOU  407  CG  LYS A 194    12249  13060  25444  -2416  -1974   5400       C  
ATOM    408  CD  LYS A 194      12.617  22.980  30.893  1.00142.37           C  
ANISOU  408  CD  LYS A 194    13006  14552  26537  -2527  -1853   5984       C  
ATOM    409  CE  LYS A 194      11.502  22.360  30.057  1.00150.10           C  
ANISOU  409  CE  LYS A 194    13696  15444  27890  -2718  -2144   5923       C  
ATOM    410  NZ  LYS A 194      10.592  21.520  30.882  1.00154.77           N  
ANISOU  410  NZ  LYS A 194    14000  16150  28656  -2875  -2211   6451       N  
ATOM    411  N   LEU A 195      16.949  26.271  30.904  1.00109.19           N  
ANISOU  411  N   LEU A 195    10349  10581  20558  -1493  -1130   4766       N  
ATOM    412  CA  LEU A 195      17.474  27.506  31.434  1.00105.60           C  
ANISOU  412  CA  LEU A 195    10193  10473  19459  -1224   -795   4735       C  
ATOM    413  C   LEU A 195      18.194  28.272  30.326  1.00102.97           C  
ANISOU  413  C   LEU A 195    10183  10118  18823  -1010   -824   4129       C  
ATOM    414  O   LEU A 195      18.175  29.509  30.300  1.00100.38           O  
ANISOU  414  O   LEU A 195    10049  10120  17972   -780   -589   4015       O  
ATOM    415  CB  LEU A 195      18.387  27.237  32.615  1.00109.52           C  
ANISOU  415  CB  LEU A 195    10814  10899  19898  -1251   -701   5034       C  
ATOM    416  CG  LEU A 195      17.591  26.794  33.843  1.00122.22           C  
ANISOU  416  CG  LEU A 195    12114  12700  21623  -1429   -584   5697       C  
ATOM    417  CD1 LEU A 195      18.504  26.247  34.939  1.00123.94           C  
ANISOU  417  CD1 LEU A 195    12410  12806  21875  -1510   -583   5994       C  
ATOM    418  CD2 LEU A 195      16.720  27.938  34.361  1.00123.44           C  
ANISOU  418  CD2 LEU A 195    12227  13420  21253  -1252   -223   5879       C  
ATOM    419  N   TYR A 196      18.802  27.549  29.396  1.00 97.71           N  
ANISOU  419  N   TYR A 196     9560   9072  18495  -1086  -1121   3739       N  
ATOM    420  CA  TYR A 196      19.509  28.195  28.311  1.00 93.98           C  
ANISOU  420  CA  TYR A 196     9363   8618  17729   -906  -1155   3181       C  
ATOM    421  C   TYR A 196      18.527  28.921  27.411  1.00100.07           C  
ANISOU  421  C   TYR A 196    10051   9657  18313   -838  -1144   2999       C  
ATOM    422  O   TYR A 196      18.803  30.023  26.905  1.00 99.42           O  
ANISOU  422  O   TYR A 196    10200   9810  17765   -633  -1019   2740       O  
ATOM    423  CB  TYR A 196      20.318  27.205  27.500  1.00 95.96           C  
ANISOU  423  CB  TYR A 196     9638   8433  18388   -996  -1474   2779       C  
ATOM    424  CG  TYR A 196      21.047  27.854  26.333  1.00 99.54           C  
ANISOU  424  CG  TYR A 196    10347   8961  18512   -821  -1505   2204       C  
ATOM    425  CD1 TYR A 196      21.990  28.878  26.550  1.00 98.65           C  
ANISOU  425  CD1 TYR A 196    10553   9051  17880   -618  -1294   2107       C  
ATOM    426  CD2 TYR A 196      20.783  27.480  25.031  1.00 93.01           C  
ANISOU  426  CD2 TYR A 196     9429   8034  17877   -877  -1753   1771       C  
ATOM    427  CE1 TYR A 196      22.633  29.485  25.474  1.00 90.87           C  
ANISOU  427  CE1 TYR A 196     9771   8170  16587   -484  -1328   1626       C  
ATOM    428  CE2 TYR A 196      21.421  28.071  23.967  1.00 91.48           C  
ANISOU  428  CE2 TYR A 196     9439   7967  17354   -736  -1778   1275       C  
ATOM    429  CZ  TYR A 196      22.342  29.068  24.181  1.00 87.66           C  
ANISOU  429  CZ  TYR A 196     9251   7690  16366   -544  -1565   1219       C  
ATOM    430  OH  TYR A 196      22.961  29.626  23.078  1.00 80.78           O  
ANISOU  430  OH  TYR A 196     8552   6964  15178   -431  -1608    753       O  
ATOM    431  N   ALA A 197      17.362  28.291  27.214  1.00102.31           N  
ANISOU  431  N   ALA A 197     9993   9916  18964  -1019  -1282   3176       N  
ATOM    432  CA  ALA A 197      16.354  28.865  26.336  1.00 96.26           C  
ANISOU  432  CA  ALA A 197     9095   9399  18080   -983  -1308   3042       C  
ATOM    433  C   ALA A 197      15.801  30.119  26.971  1.00 89.01           C  
ANISOU  433  C   ALA A 197     8222   8925  16672   -770   -961   3305       C  
ATOM    434  O   ALA A 197      15.547  31.101  26.276  1.00 91.95           O  
ANISOU  434  O   ALA A 197     8687   9537  16712   -601   -898   3092       O  
ATOM    435  CB  ALA A 197      15.257  27.864  26.075  1.00103.62           C  
ANISOU  435  CB  ALA A 197     9635  10199  19535  -1247  -1546   3206       C  
ATOM    436  N   MET A 198      15.617  30.128  28.275  1.00 89.63           N  
ANISOU  436  N   MET A 198     8225   9121  16708   -774   -740   3769       N  
ATOM    437  CA  MET A 198      15.025  31.296  28.897  1.00 98.81           C  
ANISOU  437  CA  MET A 198     9408  10714  17422   -553   -407   3988       C  
ATOM    438  C   MET A 198      16.028  32.274  29.479  1.00101.29           C  
ANISOU  438  C   MET A 198    10122  11131  17234   -318   -166   3896       C  
ATOM    439  O   MET A 198      15.659  33.356  29.937  1.00104.69           O  
ANISOU  439  O   MET A 198    10626  11885  17268   -100    102   3998       O  
ATOM    440  CB  MET A 198      14.015  30.880  29.959  1.00105.77           C  
ANISOU  440  CB  MET A 198     9936  11777  18475   -673   -274   4542       C  
ATOM    441  CG  MET A 198      12.925  29.996  29.389  1.00113.68           C  
ANISOU  441  CG  MET A 198    10522  12702  19969   -921   -517   4667       C  
ATOM    442  SD  MET A 198      11.594  29.744  30.554  1.00151.07           S  
ANISOU  442  SD  MET A 198    14800  17784  24816  -1031   -316   5346       S  
ATOM    443  CE  MET A 198      12.119  28.184  31.246  1.00 95.84           C  
ANISOU  443  CE  MET A 198     7681  10377  18356  -1390   -535   5659       C  
ATOM    444  N   HIS A 199      17.310  31.896  29.486  1.00 99.75           N  
ANISOU  444  N   HIS A 199    10172  10659  17070   -358   -269   3701       N  
ATOM    445  CA  HIS A 199      18.387  32.754  29.968  1.00100.98           C  
ANISOU  445  CA  HIS A 199    10710  10890  16766   -169    -78   3609       C  
ATOM    446  C   HIS A 199      17.968  33.705  31.116  1.00105.34           C  
ANISOU  446  C   HIS A 199    11321  11793  16910      5    262   3903       C  
ATOM    447  O   HIS A 199      18.201  34.902  31.000  1.00113.57           O  
ANISOU  447  O   HIS A 199    12625  13007  17520    234    412   3721       O  
ATOM    448  CB  HIS A 199      18.956  33.587  28.827  1.00 97.22           C  
ANISOU  448  CB  HIS A 199    10509  10414  16018    -17   -151   3125       C  
ATOM    449  CG  HIS A 199      17.944  34.474  28.164  1.00 98.14           C  
ANISOU  449  CG  HIS A 199    10542  10790  15957    118    -97   3054       C  
ATOM    450  ND1 HIS A 199      17.009  33.977  27.276  1.00102.47           N  
ANISOU  450  ND1 HIS A 199    10797  11325  16812      1   -291   2993       N  
ATOM    451  CD2 HIS A 199      17.670  35.780  28.299  1.00 94.23           C  
ANISOU  451  CD2 HIS A 199    10204  10567  15033    360    117   3055       C  
ATOM    452  CE1 HIS A 199      16.212  34.959  26.882  1.00102.90           C  
ANISOU  452  CE1 HIS A 199    10817  11649  16631    166   -195   2983       C  
ATOM    453  NE2 HIS A 199      16.596  36.061  27.492  1.00101.31           N  
ANISOU  453  NE2 HIS A 199    10887  11610  15997    394     51   3016       N  
ATOM    454  N   PRO A 200      17.404  33.188  32.207  1.00103.91           N  
ANISOU  454  N   PRO A 200    10897  11728  16855   -101    382   4356       N  
ATOM    455  CA  PRO A 200      17.017  34.097  33.276  1.00101.53           C  
ANISOU  455  CA  PRO A 200    10647  11807  16122     86    726   4599       C  
ATOM    456  C   PRO A 200      18.169  34.996  33.712  1.00 94.67           C  
ANISOU  456  C   PRO A 200    10222  10960  14789    264    861   4407       C  
ATOM    457  O   PRO A 200      19.274  34.488  33.803  1.00 96.95           O  
ANISOU  457  O   PRO A 200    10676  11004  15156    154    736   4344       O  
ATOM    458  CB  PRO A 200      16.642  33.136  34.437  1.00111.52           C  
ANISOU  458  CB  PRO A 200    11618  13141  17614   -123    782   5114       C  
ATOM    459  CG  PRO A 200      17.335  31.859  34.106  1.00116.14           C  
ANISOU  459  CG  PRO A 200    12157  13293  18679   -386    470   5098       C  
ATOM    460  CD  PRO A 200      17.222  31.778  32.599  1.00112.00           C  
ANISOU  460  CD  PRO A 200    11624  12547  18382   -391    219   4673       C  
ATOM    461  N   TRP A 201      17.915  36.265  34.003  1.00 73.17           N  
ANISOU  461  N   TRP A 201     7672   8519  11612    528   1108   4343       N  
ATOM    462  CA  TRP A 201      18.967  37.184  34.392  1.00102.11           C  
ANISOU  462  CA  TRP A 201    11771  12194  14832    686   1219   4153       C  
ATOM    463  C   TRP A 201      18.889  37.395  35.876  1.00 99.99           C  
ANISOU  463  C   TRP A 201    11508  12200  14285    732   1488   4471       C  
ATOM    464  O   TRP A 201      18.038  38.132  36.353  1.00 98.59           O  
ANISOU  464  O   TRP A 201    11273  12335  13853    928   1730   4551       O  
ATOM    465  CB  TRP A 201      18.816  38.533  33.659  1.00107.60           C  
ANISOU  465  CB  TRP A 201    12688  12969  15226    948   1271   3828       C  
ATOM    466  CG  TRP A 201      19.909  39.538  33.899  1.00110.57           C  
ANISOU  466  CG  TRP A 201    13516  13318  15177   1091   1340   3609       C  
ATOM    467  CD1 TRP A 201      21.058  39.344  34.603  1.00112.58           C  
ANISOU  467  CD1 TRP A 201    13999  13485  15290   1004   1343   3643       C  
ATOM    468  CD2 TRP A 201      19.945  40.894  33.433  1.00105.87           C  
ANISOU  468  CD2 TRP A 201    13192  12772  14260   1333   1393   3344       C  
ATOM    469  NE1 TRP A 201      21.815  40.495  34.600  1.00104.63           N  
ANISOU  469  NE1 TRP A 201    13390  12475  13888   1162   1391   3404       N  
ATOM    470  CE2 TRP A 201      21.156  41.459  33.892  1.00100.14           C  
ANISOU  470  CE2 TRP A 201    12862  11976  13212   1363   1420   3221       C  
ATOM    471  CE3 TRP A 201      19.078  41.686  32.671  1.00106.26           C  
ANISOU  471  CE3 TRP A 201    13182  12910  14283   1518   1403   3220       C  
ATOM    472  CZ2 TRP A 201      21.520  42.778  33.616  1.00 96.20           C  
ANISOU  472  CZ2 TRP A 201    12703  11469  12378   1558   1447   2979       C  
ATOM    473  CZ3 TRP A 201      19.446  42.994  32.390  1.00100.71           C  
ANISOU  473  CZ3 TRP A 201    12816  12193  13255   1725   1431   2987       C  
ATOM    474  CH2 TRP A 201      20.657  43.524  32.863  1.00 94.10           C  
ANISOU  474  CH2 TRP A 201    12378  11263  12114   1737   1448   2867       C  
ATOM    475  N   VAL A 202      19.836  36.806  36.591  1.00108.56           N  
ANISOU  475  N   VAL A 202    12701  13177  15369    577   1448   4610       N  
ATOM    476  CA  VAL A 202      19.801  36.772  38.045  1.00112.60           C  
ANISOU  476  CA  VAL A 202    13196  13964  15624    565   1673   4950       C  
ATOM    477  C   VAL A 202      21.098  37.201  38.735  1.00108.60           C  
ANISOU  477  C   VAL A 202    13074  13436  14754    588   1715   4875       C  
ATOM    478  O   VAL A 202      22.148  37.273  38.112  1.00110.26           O  
ANISOU  478  O   VAL A 202    13537  13366  14992    561   1534   4606       O  
ATOM    479  CB  VAL A 202      19.473  35.350  38.501  1.00112.97           C  
ANISOU  479  CB  VAL A 202    12857  13966  16101    272   1574   5392       C  
ATOM    480  CG1 VAL A 202      19.585  35.210  39.997  1.00122.62           C  
ANISOU  480  CG1 VAL A 202    14048  15480  17063    209   1772   5787       C  
ATOM    481  CG2 VAL A 202      18.084  34.958  38.014  1.00114.96           C  
ANISOU  481  CG2 VAL A 202    12691  14306  16681    229   1558   5535       C  
ATOM    482  N   THR A 203      21.001  37.424  40.046  1.00103.30           N  
ANISOU  482  N   THR A 203    12415  13086  13748    614   1947   5139       N  
ATOM    483  CA  THR A 203      22.136  37.814  40.862  1.00101.73           C  
ANISOU  483  CA  THR A 203    12558  12922  13172    614   1994   5115       C  
ATOM    484  C   THR A 203      22.136  37.222  42.283  1.00110.09           C  
ANISOU  484  C   THR A 203    13466  14255  14107    459   2120   5577       C  
ATOM    485  O   THR A 203      21.084  36.960  42.870  1.00116.87           O  
ANISOU  485  O   THR A 203    14013  15432  14961    449   2296   5885       O  
ATOM    486  CB  THR A 203      22.179  39.334  41.004  1.00102.94           C  
ANISOU  486  CB  THR A 203    13062  13249  12802    909   2185   4793       C  
ATOM    487  OG1 THR A 203      23.083  39.695  42.049  1.00107.53           O  
ANISOU  487  OG1 THR A 203    13930  13956  12969    895   2268   4833       O  
ATOM    488  CG2 THR A 203      20.806  39.848  41.373  1.00108.72           C  
ANISOU  488  CG2 THR A 203    13586  14347  13376   1110   2455   4878       C  
ATOM    489  N   SER A 204      23.325  37.014  42.820  1.00108.28           N  
ANISOU  489  N   SER A 204    13458  13938  13744    338   2000   5531       N  
ATOM    490  CA  SER A 204      23.475  36.470  44.162  1.00107.17           C  
ANISOU  490  CA  SER A 204    13206  14042  13473    173   2008   5751       C  
ATOM    491  C   SER A 204      23.682  37.573  45.165  1.00110.07           C  
ANISOU  491  C   SER A 204    13858  14755  13207    325   2228   5615       C  
ATOM    492  O   SER A 204      23.639  37.355  46.375  1.00107.48           O  
ANISOU  492  O   SER A 204    13458  14723  12657    232   2297   5782       O  
ATOM    493  CB  SER A 204      24.682  35.534  44.205  1.00100.25           C  
ANISOU  493  CB  SER A 204    12378  12859  12854    -57   1707   5733       C  
ATOM    494  OG  SER A 204      24.360  34.273  43.662  1.00100.25           O  
ANISOU  494  OG  SER A 204    12036  12607  13447   -232   1504   5921       O  
ATOM    495  N   LYS A 205      23.945  38.763  44.649  1.00113.51           N  
ANISOU  495  N   LYS A 205    14637  15130  13360    553   2312   5290       N  
ATOM    496  CA  LYS A 205      24.178  39.903  45.499  1.00122.34           C  
ANISOU  496  CA  LYS A 205    16065  16522  13898    714   2494   5092       C  
ATOM    497  C   LYS A 205      22.912  40.208  46.280  1.00127.53           C  
ANISOU  497  C   LYS A 205    16508  17638  14309    869   2803   5243       C  
ATOM    498  O   LYS A 205      21.796  39.920  45.829  1.00132.07           O  
ANISOU  498  O   LYS A 205    16757  18297  15125    939   2914   5430       O  
ATOM    499  CB  LYS A 205      24.631  41.106  44.678  1.00123.71           C  
ANISOU  499  CB  LYS A 205    16638  16490  13876    941   2497   4705       C  
ATOM    500  CG  LYS A 205      25.999  40.910  44.067  1.00124.16           C  
ANISOU  500  CG  LYS A 205    16877  16134  14166    791   2194   4542       C  
ATOM    501  CD  LYS A 205      26.442  42.090  43.225  1.00124.43           C  
ANISOU  501  CD  LYS A 205    17237  15948  14092    997   2173   4200       C  
ATOM    502  CE  LYS A 205      27.846  41.827  42.659  1.00122.27           C  
ANISOU  502  CE  LYS A 205    16964  15282  14212    858   1893   4115       C  
ATOM    503  NZ  LYS A 205      28.396  42.922  41.783  1.00120.99           N  
ANISOU  503  NZ  LYS A 205    16419  14972  14578    785   1793   4216       N  
ATOM    504  N   PRO A 206      23.100  40.767  47.475  1.00121.82           N  
ANISOU  504  N   PRO A 206    15943  17232  13110    905   2934   5164       N  
ATOM    505  CA  PRO A 206      21.993  41.146  48.352  1.00119.58           C  
ANISOU  505  CA  PRO A 206    15485  17437  12513   1069   3238   5246       C  
ATOM    506  C   PRO A 206      21.294  42.400  47.837  1.00119.56           C  
ANISOU  506  C   PRO A 206    15628  17512  12288   1470   3481   4965       C  
ATOM    507  O   PRO A 206      21.889  43.200  47.104  1.00121.64           O  
ANISOU  507  O   PRO A 206    16255  17476  12487   1614   3410   4650       O  
ATOM    508  CB  PRO A 206      22.711  41.396  49.683  1.00119.08           C  
ANISOU  508  CB  PRO A 206    15627  17602  12015    958   3240   5175       C  
ATOM    509  CG  PRO A 206      24.067  41.858  49.292  1.00114.81           C  
ANISOU  509  CG  PRO A 206    15516  16698  11409    905   3022   4881       C  
ATOM    510  CD  PRO A 206      24.410  41.026  48.085  1.00117.24           C  
ANISOU  510  CD  PRO A 206    15710  16570  12264    769   2780   4984       C  
ATOM    511  N   LEU A 207      20.007  42.517  48.179  1.00116.67           N  
ANISOU  511  N   LEU A 207    14959  17530  11841   1648   3750   5086       N  
ATOM    512  CA  LEU A 207      19.231  43.692  47.803  1.00119.30           C  
ANISOU  512  CA  LEU A 207    15384  17976  11968   2064   4004   4821       C  
ATOM    513  C   LEU A 207      19.798  44.853  48.582  1.00121.16           C  
ANISOU  513  C   LEU A 207    16059  18309  11669   2246   4087   4418       C  
ATOM    514  O   LEU A 207      19.929  44.785  49.804  1.00131.03           O  
ANISOU  514  O   LEU A 207    17299  19870  12618   2140   4142   4446       O  
ATOM    515  CB  LEU A 207      17.759  43.508  48.172  1.00126.30           C  
ANISOU  515  CB  LEU A 207    15808  19316  12865   2203   4273   5033       C  
ATOM    516  CG  LEU A 207      16.835  44.693  47.900  1.00120.26           C  
ANISOU  516  CG  LEU A 207    14825  18485  12383   2444   4375   5021       C  
ATOM    517  CD1 LEU A 207      16.784  44.984  46.427  1.00127.54           C  
ANISOU  517  CD1 LEU A 207    15388  19932  13140   2689   4703   5105       C  
ATOM    518  CD2 LEU A 207      15.463  44.380  48.396  1.00113.51           C  
ANISOU  518  CD2 LEU A 207    14409  17238  11480   2700   4263   4492       C  
ATOM    519  N   PRO A 208      20.173  45.924  47.881  1.00113.89           N  
ANISOU  519  N   PRO A 208    15540  17093  10640   2491   4064   4041       N  
ATOM    520  CA  PRO A 208      20.739  47.109  48.530  1.00115.05           C  
ANISOU  520  CA  PRO A 208    16133  17252  10327   2660   4098   3618       C  
ATOM    521  C   PRO A 208      19.755  47.751  49.509  1.00121.73           C  
ANISOU  521  C   PRO A 208    16866  18566  10820   2942   4408   3479       C  
ATOM    522  O   PRO A 208      18.552  47.555  49.385  1.00125.12           O  
ANISOU  522  O   PRO A 208    16914  19253  11373   3110   4616   3637       O  
ATOM    523  CB  PRO A 208      21.041  48.033  47.338  1.00110.85           C  
ANISOU  523  CB  PRO A 208    15966  16284   9867   2890   4010   3302       C  
ATOM    524  CG  PRO A 208      21.238  47.097  46.185  1.00105.42           C  
ANISOU  524  CG  PRO A 208    15070  15252   9733   2637   3742   3504       C  
ATOM    525  CD  PRO A 208      20.259  45.989  46.414  1.00106.47           C  
ANISOU  525  CD  PRO A 208    14657  15697  10099   2528   3874   3932       C  
ATOM    526  N   GLU A 209      20.280  48.479  50.491  1.00129.04           N  
ANISOU  526  N   GLU A 209    18094  19610  11325   2970   4423   3190       N  
ATOM    527  CA  GLU A 209      19.458  49.173  51.494  1.00142.96           C  
ANISOU  527  CA  GLU A 209    19795  21802  12722   3235   4697   2987       C  
ATOM    528  C   GLU A 209      18.408  50.085  50.829  1.00146.56           C  
ANISOU  528  C   GLU A 209    20228  22225  13235   3720   4897   2725       C  
ATOM    529  O   GLU A 209      17.189  50.027  51.123  1.00150.44           O  
ANISOU  529  O   GLU A 209    20331  23100  13729   3923   5151   2817       O  
ATOM    530  CB  GLU A 209      20.379  49.997  52.409  1.00147.66           C  
ANISOU  530  CB  GLU A 209    20829  22392  12884   3198   4623   2622       C  
ATOM    531  CG  GLU A 209      21.364  49.186  53.288  1.00194.10           C  
ANISOU  531  CG  GLU A 209    26717  28396  18637   2734   4453   2856       C  
ATOM    532  CD  GLU A 209      22.281  50.067  54.151  1.00194.62           C  
ANISOU  532  CD  GLU A 209    27210  28463  18272   2686   4371   2487       C  
ATOM    533  OE1 GLU A 209      21.774  51.040  54.752  1.00200.47           O  
ANISOU  533  OE1 GLU A 209    28071  29411  18689   2974   4562   2135       O  
ATOM    534  OE2 GLU A 209      23.502  49.798  54.228  1.00188.93           O  
ANISOU  534  OE2 GLU A 209    26693  27535  17557   2359   4106   2540       O  
ATOM    535  N   TYR A 210      18.896  50.892  49.907  1.00142.42           N  
ANISOU  535  N   TYR A 210    20090  21222  12800   3886   4757   2430       N  
ATOM    536  CA  TYR A 210      18.095  51.881  49.198  1.00145.39           C  
ANISOU  536  CA  TYR A 210    20514  21472  13255   4345   4889   2143       C  
ATOM    537  C   TYR A 210      16.959  51.249  48.404  1.00143.17           C  
ANISOU  537  C   TYR A 210    19758  21292  13347   4445   5018   2454       C  
ATOM    538  O   TYR A 210      16.195  51.966  47.761  1.00150.00           O  
ANISOU  538  O   TYR A 210    20574  22066  14354   4807   5105   2256       O  
ATOM    539  CB  TYR A 210      18.936  52.810  48.332  1.00144.04           C  
ANISOU  539  CB  TYR A 210    20875  20728  13127   4447   4663   1799       C  
ATOM    540  CG  TYR A 210      19.725  52.102  47.238  1.00137.44           C  
ANISOU  540  CG  TYR A 210    20075  19489  12658   4111   4355   2021       C  
ATOM    541  CD1 TYR A 210      19.085  51.545  46.132  1.00137.11           C  
ANISOU  541  CD1 TYR A 210    19671  19306  13119   4068   4261   2223       C  
ATOM    542  CD2 TYR A 210      21.110  51.988  47.315  1.00135.16           C  
ANISOU  542  CD2 TYR A 210    20139  18959  12258   3804   4113   2006       C  
ATOM    543  CE1 TYR A 210      19.799  50.889  45.133  1.00134.52           C  
ANISOU  543  CE1 TYR A 210    19345  18611  13154   3745   3945   2371       C  
ATOM    544  CE2 TYR A 210      21.834  51.334  46.323  1.00135.42           C  
ANISOU  544  CE2 TYR A 210    20155  18631  12666   3490   3806   2174       C  
ATOM    545  CZ  TYR A 210      21.178  50.785  45.234  1.00133.45           C  
ANISOU  545  CZ  TYR A 210    19555  18252  12897   3468   3728   2340       C  
ATOM    546  OH  TYR A 210      21.915  50.138  44.253  1.00125.48           O  
ANISOU  546  OH  TYR A 210    18536  16908  12233   3171   3430   2461       O  
ATOM    547  N   LEU A 211      16.948  49.924  48.289  1.00135.03           N  
ANISOU  547  N   LEU A 211    18349  20422  12534   4101   4985   2936       N  
ATOM    548  CA  LEU A 211      15.832  49.300  47.604  1.00132.75           C  
ANISOU  548  CA  LEU A 211    17558  20208  12672   4123   5032   3219       C  
ATOM    549  C   LEU A 211      14.870  48.647  48.573  1.00144.84           C  
ANISOU  549  C   LEU A 211    18595  22348  14090   4091   5293   3537       C  
ATOM    550  O   LEU A 211      13.692  48.466  48.275  1.00150.44           O  
ANISOU  550  O   LEU A 211    18866  23283  15013   4242   5449   3705       O  
ATOM    551  CB  LEU A 211      16.362  48.299  46.561  1.00124.28           C  
ANISOU  551  CB  LEU A 211    16385  18740  12096   3727   4687   3475       C  
ATOM    552  CG  LEU A 211      16.708  48.893  45.177  1.00124.54           C  
ANISOU  552  CG  LEU A 211    16668  18202  12451   3795   4397   3182       C  
ATOM    553  CD1 LEU A 211      16.769  47.852  44.042  1.00115.08           C  
ANISOU  553  CD1 LEU A 211    15217  16722  11788   3481   4117   3432       C  
ATOM    554  CD2 LEU A 211      15.779  50.032  44.783  1.00128.17           C  
ANISOU  554  CD2 LEU A 211    17130  18649  12918   4246   4523   2883       C  
ATOM    555  N   TRP A 212      15.352  48.352  49.779  1.00147.61           N  
ANISOU  555  N   TRP A 212    19000  22939  14145   3856   5278   3593       N  
ATOM    556  CA  TRP A 212      14.480  47.778  50.781  1.00159.91           C  
ANISOU  556  CA  TRP A 212    20112  25049  15598   3782   5461   3856       C  
ATOM    557  C   TRP A 212      13.550  48.872  51.207  1.00169.45           C  
ANISOU  557  C   TRP A 212    21298  26538  16549   4237   5728   3503       C  
ATOM    558  O   TRP A 212      12.432  48.608  51.633  1.00177.23           O  
ANISOU  558  O   TRP A 212    21839  27961  17541   4318   5925   3685       O  
ATOM    559  CB  TRP A 212      15.245  47.280  52.007  1.00166.47           C  
ANISOU  559  CB  TRP A 212    21032  26082  16138   3440   5385   3969       C  
ATOM    560  CG  TRP A 212      15.702  45.884  51.878  1.00166.09           C  
ANISOU  560  CG  TRP A 212    20768  25940  16397   2973   5169   4451       C  
ATOM    561  CD1 TRP A 212      16.989  45.459  51.796  1.00160.81           C  
ANISOU  561  CD1 TRP A 212    20379  24926  15795   2659   4893   4495       C  
ATOM    562  CD2 TRP A 212      14.878  44.718  51.767  1.00167.35           C  
ANISOU  562  CD2 TRP A 212    20383  26291  16912   2769   5171   4949       C  
ATOM    563  NE1 TRP A 212      17.027  44.093  51.668  1.00160.73           N  
ANISOU  563  NE1 TRP A 212    20037  24875  16158   2285   4726   4970       N  
ATOM    564  CE2 TRP A 212      15.741  43.613  51.645  1.00164.17           C  
ANISOU  564  CE2 TRP A 212    19972  25624  16782   2336   4883   5259       C  
ATOM    565  CE3 TRP A 212      13.498  44.497  51.767  1.00168.90           C  
ANISOU  565  CE3 TRP A 212    20089  26849  17238   2901   5367   5159       C  
ATOM    566  CZ2 TRP A 212      15.272  42.304  51.526  1.00162.92           C  
ANISOU  566  CZ2 TRP A 212    19353  25518  17033   2035   4775   5756       C  
ATOM    567  CZ3 TRP A 212      13.031  43.194  51.648  1.00168.12           C  
ANISOU  567  CZ3 TRP A 212    19523  26827  17527   2578   5259   5680       C  
ATOM    568  CH2 TRP A 212      13.918  42.117  51.529  1.00164.27           C  
ANISOU  568  CH2 TRP A 212    19060  26038  17318   2151   4960   5966       C  
ATOM    569  N   LYS A 213      13.980  50.113  51.105  1.00170.16           N  
ANISOU  569  N   LYS A 213    21864  26357  16433   4530   5714   2992       N  
ATOM    570  CA  LYS A 213      13.115  51.209  51.492  1.00176.03           C  
ANISOU  570  CA  LYS A 213    22592  27316  16977   4983   5943   2616       C  
ATOM    571  C   LYS A 213      11.714  51.143  50.864  1.00185.90           C  
ANISOU  571  C   LYS A 213    23363  28728  18541   5248   6104   2764       C  
ATOM    572  O   LYS A 213      10.719  51.457  51.521  1.00194.99           O  
ANISOU  572  O   LYS A 213    24249  30293  19547   5477   6330   2689       O  
ATOM    573  CB  LYS A 213      13.758  52.560  51.204  1.00169.98           C  
ANISOU  573  CB  LYS A 213    22400  26102  16081   5268   5843   2057       C  
ATOM    574  CG  LYS A 213      12.956  53.804  51.642  1.00168.13           C  
ANISOU  574  CG  LYS A 213    22195  25547  16140   5689   5851   1822       C  
ATOM    575  CD  LYS A 213      13.726  55.107  51.345  1.00162.77           C  
ANISOU  575  CD  LYS A 213    21530  24451  15866   5541   5656   2060       C  
ATOM    576  CE  LYS A 213      12.961  56.384  51.740  1.00158.40           C  
ANISOU  576  CE  LYS A 213    20901  23632  15651   5922   5660   1912       C  
ATOM    577  NZ  LYS A 213      13.719  57.653  51.447  1.00140.57           N  
ANISOU  577  NZ  LYS A 213    18512  21026  13871   5670   5406   2187       N  
ATOM    578  N   LYS A 214      11.641  50.716  49.602  1.00184.19           N  
ANISOU  578  N   LYS A 214    23021  28207  18754   5199   5983   2979       N  
ATOM    579  CA  LYS A 214      10.376  50.638  48.870  1.00189.30           C  
ANISOU  579  CA  LYS A 214    23203  28971  19750   5411   6090   3140       C  
ATOM    580  C   LYS A 214       9.582  49.385  49.248  1.00194.59           C  
ANISOU  580  C   LYS A 214    23269  30101  20567   5122   6171   3682       C  
ATOM    581  O   LYS A 214       8.477  49.158  48.757  1.00198.46           O  
ANISOU  581  O   LYS A 214    23304  30755  21348   5229   6248   3883       O  
ATOM    582  CB  LYS A 214      10.645  50.639  47.366  1.00186.85           C  
ANISOU  582  CB  LYS A 214    22983  28166  19845   5432   5912   3164       C  
ATOM    583  CG  LYS A 214       9.393  50.691  46.510  1.00190.58           C  
ANISOU  583  CG  LYS A 214    23005  28704  20704   5669   5981   3279       C  
ATOM    584  CD  LYS A 214       9.715  50.645  45.022  1.00184.54           C  
ANISOU  584  CD  LYS A 214    22353  27345  20420   5535   5609   3254       C  
ATOM    585  CE  LYS A 214       8.435  50.575  44.203  1.00181.96           C  
ANISOU  585  CE  LYS A 214    21530  27109  20498   5696   5624   3414       C  
ATOM    586  NZ  LYS A 214       8.706  50.398  42.756  1.00173.98           N  
ANISOU  586  NZ  LYS A 214    20585  25571  19949   5498   5227   3422       N  
ATOM    587  N   ILE A 215      10.197  48.548  50.104  1.00194.66           N  
ANISOU  587  N   ILE A 215    23274  30296  20391   4737   6121   3926       N  
ATOM    588  CA  ILE A 215       9.486  47.356  50.587  1.00192.23           C  
ANISOU  588  CA  ILE A 215    22435  30390  20215   4415   6152   4453       C  
ATOM    589  C   ILE A 215       9.653  47.284  52.095  1.00198.71           C  
ANISOU  589  C   ILE A 215    23268  31653  20578   4306   6271   4449       C  
ATOM    590  O   ILE A 215      10.567  46.667  52.619  1.00201.36           O  
ANISOU  590  O   ILE A 215    23768  31939  20801   3951   6126   4596       O  
ATOM    591  CB  ILE A 215      10.174  46.088  49.981  1.00180.95           C  
ANISOU  591  CB  ILE A 215    20915  28677  19159   3942   5888   4884       C  
ATOM    592  CG1 ILE A 215      10.382  46.250  48.478  1.00170.99           C  
ANISOU  592  CG1 ILE A 215    19762  26921  18287   4022   5750   4815       C  
ATOM    593  CG2 ILE A 215       9.332  44.859  50.295  1.00181.50           C  
ANISOU  593  CG2 ILE A 215    20396  29100  19466   3636   5884   5433       C  
ATOM    594  CD1 ILE A 215      11.017  45.047  47.845  1.00165.01           C  
ANISOU  594  CD1 ILE A 215    18924  25856  17916   3565   5484   5195       C  
ATOM    595  N   ALA A 216       8.699  47.859  52.810  1.00204.71           N  
ANISOU  595  N   ALA A 216    23848  32853  21081   4604   6529   4282       N  
ATOM    596  CA  ALA A 216       8.732  47.814  54.265  1.00210.48           C  
ANISOU  596  CA  ALA A 216    24573  34047  21353   4501   6662   4272       C  
ATOM    597  C   ALA A 216       7.622  46.923  54.768  1.00213.40           C  
ANISOU  597  C   ALA A 216    24330  34958  21796   4364   6792   4737       C  
ATOM    598  O   ALA A 216       7.471  46.699  55.970  1.00218.43           O  
ANISOU  598  O   ALA A 216    24849  36059  22087   4247   6914   4836       O  
ATOM    599  CB  ALA A 216       8.669  49.199  54.864  1.00214.79           C  
ANISOU  599  CB  ALA A 216    25435  34695  21480   4930   6857   3672       C  
ATOM    600  N   ASN A 217       6.785  46.486  53.841  1.00209.57           N  
ANISOU  600  N   ASN A 217    23453  34413  21762   4372   6754   5026       N  
ATOM    601  CA  ASN A 217       5.660  45.611  54.145  1.00210.00           C  
ANISOU  601  CA  ASN A 217    22905  34932  21955   4219   6834   5503       C  
ATOM    602  C   ASN A 217       6.004  44.155  53.869  1.00205.77           C  
ANISOU  602  C   ASN A 217    22144  34237  21801   3691   6563   6075       C  
ATOM    603  O   ASN A 217       5.149  43.272  53.989  1.00210.94           O  
ANISOU  603  O   ASN A 217    22299  35188  22662   3488   6552   6538       O  
ATOM    604  CB  ASN A 217       4.447  46.044  53.349  1.00205.02           C  
ANISOU  604  CB  ASN A 217    21948  34354  21597   4553   6947   5465       C  
ATOM    605  CG  ASN A 217       4.771  46.207  51.878  1.00187.45           C  
ANISOU  605  CG  ASN A 217    19878  31540  19804   4617   6757   5376       C  
ATOM    606  OD1 ASN A 217       5.493  47.125  51.496  1.00184.47           O  
ANISOU  606  OD1 ASN A 217    19978  30785  19326   4853   6729   4928       O  
ATOM    607  ND2 ASN A 217       4.267  45.299  51.049  1.00178.60           N  
ANISOU  607  ND2 ASN A 217    18364  30329  19168   4381   6607   5807       N  
ATOM    608  N   ASN A 218       7.252  43.924  53.451  1.00192.17           N  
ANISOU  608  N   ASN A 218    20803  32033  20181   3471   6330   6030       N  
ATOM    609  CA  ASN A 218       7.747  42.593  53.123  1.00179.72           C  
ANISOU  609  CA  ASN A 218    19091  30199  18997   2980   6034   6499       C  
ATOM    610  C   ASN A 218       6.910  41.930  52.033  1.00174.63           C  
ANISOU  610  C   ASN A 218    18016  29418  18919   2891   5923   6832       C  
ATOM    611  O   ASN A 218       6.868  40.704  51.937  1.00174.63           O  
ANISOU  611  O   ASN A 218    17731  29351  19271   2488   5708   7299       O  
ATOM    612  CB  ASN A 218       7.772  41.700  54.369  1.00180.08           C  
ANISOU  612  CB  ASN A 218    18928  30634  18860   2643   6011   6871       C  
ATOM    613  CG  ASN A 218       8.535  40.410  54.154  1.00173.50           C  
ANISOU  613  CG  ASN A 218    18063  29455  18404   2149   5668   7276       C  
ATOM    614  OD1 ASN A 218       9.333  40.302  53.222  1.00165.58           O  
ANISOU  614  OD1 ASN A 218    17310  27907  17694   2060   5456   7189       O  
ATOM    615  ND2 ASN A 218       8.303  39.429  55.018  1.00176.45           N  
ANISOU  615  ND2 ASN A 218    18128  30137  18778   1833   5602   7716       N  
ATOM    616  N   CYS A 219       6.243  42.741  51.209  1.00169.72           N  
ANISOU  616  N   CYS A 219    17345  28738  18404   3262   6047   6587       N  
ATOM    617  CA  CYS A 219       5.399  42.221  50.131  1.00164.85           C  
ANISOU  617  CA  CYS A 219    16322  27995  18320   3192   5939   6865       C  
ATOM    618  C   CYS A 219       5.656  42.901  48.780  1.00158.93           C  
ANISOU  618  C   CYS A 219    15793  26777  17815   3429   5879   6558       C  
ATOM    619  O   CYS A 219       5.915  44.104  48.723  1.00158.24           O  
ANISOU  619  O   CYS A 219    16068  26605  17450   3825   6021   6081       O  
ATOM    620  CB  CYS A 219       3.919  42.336  50.494  1.00167.24           C  
ANISOU  620  CB  CYS A 219    16136  28830  18577   3379   6148   7008       C  
ATOM    621  SG  CYS A 219       3.334  41.168  51.759  1.00242.93           S  
ANISOU  621  SG  CYS A 219    25270  38968  28066   3004   6154   7563       S  
ATOM    622  N   ILE A 220       5.584  42.132  47.704  1.00152.96           N  
ANISOU  622  N   ILE A 220    14827  25699  17591   3173   5647   6825       N  
ATOM    623  CA  ILE A 220       5.775  42.668  46.369  1.00147.57           C  
ANISOU  623  CA  ILE A 220    14301  24596  17172   3361   5575   6577       C  
ATOM    624  C   ILE A 220       4.642  42.230  45.479  1.00151.84           C  
ANISOU  624  C   ILE A 220    14320  25177  18195   3304   5491   6842       C  
ATOM    625  O   ILE A 220       4.290  41.052  45.457  1.00153.03           O  
ANISOU  625  O   ILE A 220    14110  25358  18677   2904   5312   7278       O  
ATOM    626  CB  ILE A 220       7.081  42.173  45.755  1.00141.71           C  
ANISOU  626  CB  ILE A 220    13886  23327  16632   3056   5321   6589       C  
ATOM    627  CG1 ILE A 220       8.238  42.551  46.665  1.00146.94           C  
ANISOU  627  CG1 ILE A 220    15062  23948  16820   3069   5361   6350       C  
ATOM    628  CG2 ILE A 220       7.311  42.797  44.404  1.00134.15           C  
ANISOU  628  CG2 ILE A 220    13179  21865  15927   3230   5135   6218       C  
ATOM    629  CD1 ILE A 220       9.573  42.034  46.221  1.00147.07           C  
ANISOU  629  CD1 ILE A 220    15420  23471  16987   2759   5099   6369       C  
ATOM    630  N   PHE A 221       4.096  43.158  44.707  1.00154.22           N  
ANISOU  630  N   PHE A 221    14604  25424  18570   3691   5574   6564       N  
ATOM    631  CA  PHE A 221       2.948  42.852  43.858  1.00158.01           C  
ANISOU  631  CA  PHE A 221    14591  25953  19493   3663   5476   6780       C  
ATOM    632  C   PHE A 221       3.311  42.542  42.418  1.00152.49           C  
ANISOU  632  C   PHE A 221    13918  24738  19282   3494   5162   6745       C  
ATOM    633  O   PHE A 221       3.885  43.373  41.702  1.00151.09           O  
ANISOU  633  O   PHE A 221    14194  24133  19081   3698   5015   6291       O  
ATOM    634  CB  PHE A 221       1.924  43.971  43.915  1.00163.09           C  
ANISOU  634  CB  PHE A 221    15121  26880  19967   4171   5696   6525       C  
ATOM    635  CG  PHE A 221       1.741  44.533  45.291  1.00169.02           C  
ANISOU  635  CG  PHE A 221    15985  28054  20180   4414   5984   6371       C  
ATOM    636  CD1 PHE A 221       2.138  45.835  45.593  1.00169.96           C  
ANISOU  636  CD1 PHE A 221    16543  28114  19920   4861   6159   5856       C  
ATOM    637  CD2 PHE A 221       1.211  43.751  46.297  1.00172.78           C  
ANISOU  637  CD2 PHE A 221    16134  28976  20538   4170   6054   6739       C  
ATOM    638  CE1 PHE A 221       1.975  46.335  46.877  1.00174.07           C  
ANISOU  638  CE1 PHE A 221    17156  29027  19956   5059   6407   5689       C  
ATOM    639  CE2 PHE A 221       1.052  44.240  47.574  1.00176.35           C  
ANISOU  639  CE2 PHE A 221    16662  29851  20491   4370   6314   6597       C  
ATOM    640  CZ  PHE A 221       1.431  45.532  47.868  1.00177.01           C  
ANISOU  640  CZ  PHE A 221    17172  29885  20200   4814   6495   6059       C  
ATOM    641  N   ILE A 222       2.990  41.336  41.996  1.00147.53           N  
ANISOU  641  N   ILE A 222    12915  24044  19097   3050   4925   7152       N  
ATOM    642  CA  ILE A 222       3.224  40.937  40.629  1.00133.88           C  
ANISOU  642  CA  ILE A 222    11277  21753  17837   2826   4491   7029       C  
ATOM    643  C   ILE A 222       1.889  40.841  39.929  1.00137.16           C  
ANISOU  643  C   ILE A 222    11144  22364  18608   2857   4444   7230       C  
ATOM    644  O   ILE A 222       0.948  40.221  40.413  1.00142.10           O  
ANISOU  644  O   ILE A 222    11243  23419  19331   2722   4562   7666       O  
ATOM    645  CB  ILE A 222       3.927  39.592  40.533  1.00124.31           C  
ANISOU  645  CB  ILE A 222    10068  20218  16945   2274   4178   7290       C  
ATOM    646  CG1 ILE A 222       5.041  39.484  41.569  1.00123.27           C  
ANISOU  646  CG1 ILE A 222    10308  20077  16451   2194   4289   7281       C  
ATOM    647  CG2 ILE A 222       4.444  39.376  39.123  1.00112.57           C  
ANISOU  647  CG2 ILE A 222     8816  18116  15838   2108   3745   7012       C  
ATOM    648  CD1 ILE A 222       6.167  40.456  41.344  1.00119.74           C  
ANISOU  648  CD1 ILE A 222    10519  19264  15712   2436   4247   6738       C  
ATOM    649  N   VAL A 223       1.811  41.495  38.777  1.00137.81           N  
ANISOU  649  N   VAL A 223    11380  22140  18841   3049   4256   6895       N  
ATOM    650  CA  VAL A 223       0.595  41.454  37.993  1.00142.13           C  
ANISOU  650  CA  VAL A 223    11451  22827  19726   3087   4165   7043       C  
ATOM    651  C   VAL A 223       0.671  40.463  36.844  1.00139.96           C  
ANISOU  651  C   VAL A 223    11053  22160  19966   2633   3704   7144       C  
ATOM    652  O   VAL A 223       1.304  40.712  35.841  1.00142.14           O  
ANISOU  652  O   VAL A 223    11696  21974  20338   2618   3419   6793       O  
ATOM    653  CB  VAL A 223       0.359  42.807  37.336  1.00146.61           C  
ANISOU  653  CB  VAL A 223    12208  23312  20184   3569   4203   6648       C  
ATOM    654  CG1 VAL A 223      -0.978  42.761  36.686  1.00152.47           C  
ANISOU  654  CG1 VAL A 223    12379  24302  21249   3619   4151   6875       C  
ATOM    655  CG2 VAL A 223       0.388  43.913  38.361  1.00146.35           C  
ANISOU  655  CG2 VAL A 223    12364  23581  19663   4062   4624   6446       C  
ATOM    656  N   ILE A 224      -0.070  39.350  36.954  1.00137.58           N  
ANISOU  656  N   ILE A 224    10231  22051  19992   2271   3621   7607       N  
ATOM    657  CA  ILE A 224      -0.092  38.390  35.855  1.00139.33           C  
ANISOU  657  CA  ILE A 224    10334  21893  20711   1846   3172   7670       C  
ATOM    658  C   ILE A 224      -1.227  38.708  34.927  1.00149.77           C  
ANISOU  658  C   ILE A 224    11269  23352  22283   1960   3058   7694       C  
ATOM    659  O   ILE A 224      -2.323  39.129  35.315  1.00159.88           O  
ANISOU  659  O   ILE A 224    12156  25123  23470   2201   3316   7905       O  
ATOM    660  CB  ILE A 224      -0.223  36.932  36.348  1.00138.58           C  
ANISOU  660  CB  ILE A 224     9865  21853  20935   1332   3054   8173       C  
ATOM    661  CG1 ILE A 224      -1.569  36.716  37.063  1.00122.71           C  
ANISOU  661  CG1 ILE A 224     8175  19699  18749   1153   3113   8230       C  
ATOM    662  CG2 ILE A 224       0.874  36.583  37.269  1.00137.51           C  
ANISOU  662  CG2 ILE A 224     9621  21298  21329    936   2572   8161       C  
ATOM    663  CD1 ILE A 224      -1.874  35.294  37.350  1.00130.35           C  
ANISOU  663  CD1 ILE A 224     9145  21160  19222   1418   3575   8367       C  
ATOM    664  N   HIS A 225      -0.951  38.492  33.623  1.00149.99           N  
ANISOU  664  N   HIS A 225    11458  22951  22581   1804   2660   7440       N  
ATOM    665  CA  HIS A 225      -1.959  38.676  32.612  1.00153.14           C  
ANISOU  665  CA  HIS A 225    11501  23454  23231   1853   2493   7474       C  
ATOM    666  C   HIS A 225      -1.900  37.453  31.745  1.00182.79           C  
ANISOU  666  C   HIS A 225    15135  26854  27464   1308   2017   7544       C  
ATOM    667  O   HIS A 225      -0.919  36.726  31.744  1.00183.27           O  
ANISOU  667  O   HIS A 225    15582  26472  27581   1065   1801   7334       O  
ATOM    668  CB  HIS A 225      -1.645  39.906  31.780  1.00189.37           C  
ANISOU  668  CB  HIS A 225    16441  27882  27630   2258   2453   7027       C  
ATOM    669  CG  HIS A 225      -1.593  41.159  32.589  1.00196.97           C  
ANISOU  669  CG  HIS A 225    17466  29166  28207   2822   2871   6938       C  
ATOM    670  ND1 HIS A 225      -2.590  42.106  32.556  1.00197.04           N  
ANISOU  670  ND1 HIS A 225    17797  29247  27821   3036   3201   6836       N  
ATOM    671  CD2 HIS A 225      -0.663  41.625  33.449  1.00206.74           C  
ANISOU  671  CD2 HIS A 225    18435  30696  29419   3215   3009   6953       C  
ATOM    672  CE1 HIS A 225      -2.280  43.090  33.362  1.00204.99           C  
ANISOU  672  CE1 HIS A 225    18771  30542  28572   3549   3513   6738       C  
ATOM    673  NE2 HIS A 225      -1.119  42.836  33.918  1.00210.37           N  
ANISOU  673  NE2 HIS A 225    19086  31358  29486   3676   3409   6816       N  
ATOM    674  N   ARG A 226      -3.073  37.110  31.184  1.00183.15           N  
ANISOU  674  N   ARG A 226    14657  27095  27838   1159   1856   7798       N  
ATOM    675  CA  ARG A 226      -3.171  36.017  30.220  1.00179.26           C  
ANISOU  675  CA  ARG A 226    13957  26330  27823    655   1402   7885       C  
ATOM    676  C   ARG A 226      -4.479  36.360  29.492  1.00182.51           C  
ANISOU  676  C   ARG A 226    14079  26940  28327    720   1266   7918       C  
ATOM    677  O   ARG A 226      -5.452  35.707  29.696  1.00185.04           O  
ANISOU  677  O   ARG A 226    14079  27447  28782    512   1224   8231       O  
ATOM    678  CB  ARG A 226      -3.423  34.733  31.089  1.00178.34           C  
ANISOU  678  CB  ARG A 226    13663  26212  27885    238   1363   8276       C  
ATOM    679  N   SER A 227      -4.426  37.175  28.420  1.00184.14           N  
ANISOU  679  N   SER A 227    14384  27101  28480    972   1161   7626       N  
ATOM    680  CA  SER A 227      -5.596  37.651  27.632  1.00190.86           C  
ANISOU  680  CA  SER A 227    14979  28153  29387   1073   1029   7644       C  
ATOM    681  C   SER A 227      -6.784  38.572  27.969  1.00197.59           C  
ANISOU  681  C   SER A 227    15696  29411  29967   1544   1357   7719       C  
ATOM    682  O   SER A 227      -7.395  39.080  27.049  1.00200.67           O  
ANISOU  682  O   SER A 227    16089  29817  30340   1750   1240   7555       O  
ATOM    683  CB  SER A 227      -6.630  36.430  27.411  1.00189.66           C  
ANISOU  683  CB  SER A 227    14425  28067  29570    602    773   7971       C  
ATOM    684  OG  SER A 227      -6.144  35.266  26.788  1.00183.85           O  
ANISOU  684  OG  SER A 227    13756  26886  29211     62    320   7881       O  
ATOM    685  N   THR A 228      -7.086  38.904  29.221  1.00198.25           N  
ANISOU  685  N   THR A 228    15677  29826  29824   1752   1752   7929       N  
ATOM    686  CA  THR A 228      -8.120  39.995  29.313  1.00197.85           C  
ANISOU  686  CA  THR A 228    15525  30065  29584   2208   1944   7880       C  
ATOM    687  C   THR A 228      -8.129  40.949  30.488  1.00196.27           C  
ANISOU  687  C   THR A 228    15441  30133  28998   2607   2438   7888       C  
ATOM    688  O   THR A 228      -8.001  42.155  30.371  1.00195.30           O  
ANISOU  688  O   THR A 228    15669  29905  28630   3004   2604   7579       O  
ATOM    689  CB  THR A 228      -9.520  39.496  29.269  1.00203.67           C  
ANISOU  689  CB  THR A 228    15795  31068  30524   2037   1813   8173       C  
ATOM    690  OG1 THR A 228      -9.773  38.590  30.328  1.00204.81           O  
ANISOU  690  OG1 THR A 228    15768  31020  31031   1421   1443   8370       O  
ATOM    691  CG2 THR A 228      -9.783  38.826  27.925  1.00144.56           C  
ANISOU  691  CG2 THR A 228     8262  23574  23090   2291   1607   7976       C  
ATOM    692  N   THR A 229      -8.536  40.272  31.597  1.00195.72           N  
ANISOU  692  N   THR A 229    15087  30406  28872   2484   2645   8236       N  
ATOM    693  CA  THR A 229      -8.417  40.807  32.947  1.00193.53           C  
ANISOU  693  CA  THR A 229    14890  30451  28190   2828   3113   8256       C  
ATOM    694  C   THR A 229      -7.102  40.306  33.545  1.00185.19           C  
ANISOU  694  C   THR A 229    14151  29163  27049   2651   3147   8199       C  
ATOM    695  O   THR A 229      -6.446  39.417  33.010  1.00180.43           O  
ANISOU  695  O   THR A 229    13564  28250  26743   2190   2837   8286       O  
ATOM    696  CB  THR A 229      -9.604  40.261  33.805  1.00203.99           C  
ANISOU  696  CB  THR A 229    15777  32269  29462   2729   3301   8679       C  
ATOM    697  OG1 THR A 229     -10.842  40.777  33.277  1.00155.33           O  
ANISOU  697  OG1 THR A 229     9673  26508  22838   3119   3782   8661       O  
ATOM    698  CG2 THR A 229      -9.457  40.706  35.253  1.00162.05           C  
ANISOU  698  CG2 THR A 229    10256  26891  24424   2083   3066   9094       C  
ATOM    699  N   SER A 230      -6.736  40.915  34.672  1.00180.32           N  
ANISOU  699  N   SER A 230    13728  28754  26030   2970   3534   8114       N  
ATOM    700  CA  SER A 230      -5.458  40.603  35.305  1.00164.21           C  
ANISOU  700  CA  SER A 230    12021  26536  23835   2863   3618   8044       C  
ATOM    701  C   SER A 230      -5.446  40.741  36.825  1.00168.34           C  
ANISOU  701  C   SER A 230    12599  27429  23933   3024   4014   8140       C  
ATOM    702  O   SER A 230      -5.505  41.851  37.365  1.00171.21           O  
ANISOU  702  O   SER A 230    13128  27995  23930   3507   4327   7893       O  
ATOM    703  CB  SER A 230      -4.423  41.565  34.699  1.00146.28           C  
ANISOU  703  CB  SER A 230    10195  23910  21473   3151   3592   7601       C  
ATOM    704  OG  SER A 230      -4.655  42.927  34.987  1.00134.74           O  
ANISOU  704  OG  SER A 230     8926  22613  19655   3766   3895   7295       O  
ATOM    705  N   GLN A 231      -5.264  39.632  37.519  1.00168.91           N  
ANISOU  705  N   GLN A 231    12558  27570  24052   2621   3976   8475       N  
ATOM    706  CA  GLN A 231      -5.264  39.643  38.967  1.00169.58           C  
ANISOU  706  CA  GLN A 231    12672  28035  23725   2722   4307   8597       C  
ATOM    707  C   GLN A 231      -3.859  39.939  39.498  1.00157.79           C  
ANISOU  707  C   GLN A 231    11663  26343  21948   2802   4436   8351       C  
ATOM    708  O   GLN A 231      -2.875  39.360  39.027  1.00148.05           O  
ANISOU  708  O   GLN A 231    10635  24686  20932   2509   4206   8322       O  
ATOM    709  CB  GLN A 231      -5.784  38.312  39.484  1.00174.27           C  
ANISOU  709  CB  GLN A 231    12914  28795  24506   2236   4167   9111       C  
ATOM    710  CG  GLN A 231      -6.303  38.318  40.907  1.00181.78           C  
ANISOU  710  CG  GLN A 231    13707  30298  25064   2341   4483   9334       C  
ATOM    711  CD  GLN A 231      -7.447  39.297  41.114  1.00190.14           C  
ANISOU  711  CD  GLN A 231    14544  31810  25892   2792   4762   9238       C  
ATOM    712  OE1 GLN A 231      -8.533  39.121  40.581  1.00193.34           O  
ANISOU  712  OE1 GLN A 231    14566  32345  26549   2730   4648   9433       O  
ATOM    713  NE2 GLN A 231      -7.197  40.335  41.911  1.00193.55           N  
ANISOU  713  NE2 GLN A 231    15214  32477  25851   3242   5116   8931       N  
ATOM    714  N   THR A 232      -3.792  40.816  40.495  1.00158.82           N  
ANISOU  714  N   THR A 232    11981  26779  21583   3203   4800   8154       N  
ATOM    715  CA  THR A 232      -2.490  41.208  41.018  1.00151.57           C  
ANISOU  715  CA  THR A 232    11551  25703  20336   3312   4940   7890       C  
ATOM    716  C   THR A 232      -2.131  40.512  42.333  1.00159.21           C  
ANISOU  716  C   THR A 232    12569  26891  21032   3081   5051   8121       C  
ATOM    717  O   THR A 232      -2.436  41.002  43.410  1.00167.33           O  
ANISOU  717  O   THR A 232    13594  28343  21639   3322   5341   8081       O  
ATOM    718  CB  THR A 232      -2.497  42.709  41.319  1.00148.39           C  
ANISOU  718  CB  THR A 232    11437  25419  19526   3920   5240   7428       C  
ATOM    719  OG1 THR A 232      -3.209  43.388  40.280  1.00140.32           O  
ANISOU  719  OG1 THR A 232    10285  24292  18739   4179   5148   7266       O  
ATOM    720  CG2 THR A 232      -1.073  43.214  41.400  1.00146.55           C  
ANISOU  720  CG2 THR A 232    11771  24847  19066   4034   5281   7075       C  
ATOM    721  N   ILE A 233      -1.350  39.434  42.182  1.00155.40           N  
ANISOU  721  N   ILE A 233    12127  26104  20814   2604   4791   8354       N  
ATOM    722  CA  ILE A 233      -0.842  38.589  43.283  1.00153.29           C  
ANISOU  722  CA  ILE A 233    11923  25938  20381   2293   4792   8619       C  
ATOM    723  C   ILE A 233       0.103  39.279  44.288  1.00145.96           C  
ANISOU  723  C   ILE A 233    11440  25116  18903   2522   5050   8348       C  
ATOM    724  O   ILE A 233       1.077  39.896  43.903  1.00135.87           O  
ANISOU  724  O   ILE A 233    10587  23510  17528   2690   5067   7984       O  
ATOM    725  CB  ILE A 233      -0.107  37.352  42.715  1.00152.22           C  
ANISOU  725  CB  ILE A 233    11820  25308  20709   1768   4405   8836       C  
ATOM    726  CG1 ILE A 233      -1.094  36.441  41.990  1.00156.25           C  
ANISOU  726  CG1 ILE A 233    11860  25774  21733   1437   4116   9190       C  
ATOM    727  CG2 ILE A 233       0.513  36.548  43.846  1.00155.18           C  
ANISOU  727  CG2 ILE A 233    12309  25740  20911   1483   4380   9078       C  
ATOM    728  CD1 ILE A 233      -0.462  35.330  41.172  1.00154.33           C  
ANISOU  728  CD1 ILE A 233    11478  25380  21779   1594   4012   8996       C  
ATOM    729  N   LYS A 234      -0.187  39.169  45.583  1.00157.08           N  
ANISOU  729  N   LYS A 234    12759  26987  19939   2535   5242   8504       N  
ATOM    730  CA  LYS A 234       0.699  39.735  46.587  1.00162.00           C  
ANISOU  730  CA  LYS A 234    13801  27716  20037   2709   5449   8240       C  
ATOM    731  C   LYS A 234       1.795  38.714  46.805  1.00157.08           C  
ANISOU  731  C   LYS A 234    13362  26768  19552   2254   5197   8450       C  
ATOM    732  O   LYS A 234       1.513  37.521  46.952  1.00152.82           O  
ANISOU  732  O   LYS A 234    12520  26245  19301   1846   4984   8896       O  
ATOM    733  CB  LYS A 234      -0.050  39.965  47.911  1.00174.45           C  
ANISOU  733  CB  LYS A 234    15182  29927  21174   2865   5726   8328       C  
ATOM    734  CG  LYS A 234       0.415  41.166  48.707  1.00175.15           C  
ANISOU  734  CG  LYS A 234    15664  30203  20681   3281   6027   7859       C  
ATOM    735  CD  LYS A 234      -0.775  41.990  49.176  1.00177.97           C  
ANISOU  735  CD  LYS A 234    15775  31072  20773   3693   6329   7721       C  
ATOM    736  CE  LYS A 234      -1.607  41.236  50.201  1.00180.27           C  
ANISOU  736  CE  LYS A 234    15625  31931  20939   3483   6408   8160       C  
ATOM    737  NZ  LYS A 234      -2.581  42.131  50.886  1.00182.50           N  
ANISOU  737  NZ  LYS A 234    15736  32753  20851   3910   6748   7960       N  
ATOM    738  N   VAL A 235       3.038  39.174  46.861  1.00158.32           N  
ANISOU  738  N   VAL A 235    14024  26644  19487   2332   5214   8131       N  
ATOM    739  CA  VAL A 235       4.174  38.267  46.964  1.00158.91           C  
ANISOU  739  CA  VAL A 235    14315  26361  19702   1928   4958   8284       C  
ATOM    740  C   VAL A 235       5.187  38.685  48.032  1.00161.09           C  
ANISOU  740  C   VAL A 235    15023  26719  19465   2000   5081   8071       C  
ATOM    741  O   VAL A 235       5.264  39.849  48.410  1.00158.82           O  
ANISOU  741  O   VAL A 235    14996  26623  18725   2398   5348   7683       O  
ATOM    742  CB  VAL A 235       4.908  38.162  45.608  1.00154.71           C  
ANISOU  742  CB  VAL A 235    13984  25212  19588   1822   4719   8138       C  
ATOM    743  CG1 VAL A 235       6.002  37.124  45.650  1.00151.28           C  
ANISOU  743  CG1 VAL A 235    13733  24368  19380   1393   4416   8306       C  
ATOM    744  CG2 VAL A 235       3.922  37.852  44.492  1.00156.58           C  
ANISOU  744  CG2 VAL A 235    13809  25357  20327   1762   4582   8285       C  
ATOM    745  N   SER A 236       5.953  37.700  48.496  1.00165.73           N  
ANISOU  745  N   SER A 236    15683  27140  20148   1608   4857   8318       N  
ATOM    746  CA  SER A 236       7.028  37.893  49.463  1.00168.25           C  
ANISOU  746  CA  SER A 236    16398  27488  20043   1584   4896   8165       C  
ATOM    747  C   SER A 236       8.377  37.927  48.715  1.00168.34           C  
ANISOU  747  C   SER A 236    16863  26895  20202   1491   4688   7933       C  
ATOM    748  O   SER A 236       8.653  37.045  47.911  1.00168.49           O  
ANISOU  748  O   SER A 236    16800  26485  20732   1197   4393   8117       O  
ATOM    749  CB  SER A 236       7.001  36.756  50.493  1.00168.69           C  
ANISOU  749  CB  SER A 236    16216  27758  20121   1210   4760   8607       C  
ATOM    750  OG  SER A 236       8.197  36.703  51.247  1.00166.10           O  
ANISOU  750  OG  SER A 236    16263  27333  19516   1092   4695   8505       O  
ATOM    751  N   PRO A 237       9.237  38.915  49.022  1.00164.30           N  
ANISOU  751  N   PRO A 237    16841  26332  19254   1740   4824   7512       N  
ATOM    752  CA  PRO A 237      10.549  39.083  48.360  1.00149.45           C  
ANISOU  752  CA  PRO A 237    15428  23917  17439   1677   4642   7269       C  
ATOM    753  C   PRO A 237      11.383  37.786  48.329  1.00144.93           C  
ANISOU  753  C   PRO A 237    14860  22974  17233   1218   4284   7546       C  
ATOM    754  O   PRO A 237      12.408  37.746  47.660  1.00142.62           O  
ANISOU  754  O   PRO A 237    14888  22198  17104   1132   4087   7384       O  
ATOM    755  CB  PRO A 237      11.225  40.170  49.216  1.00150.71           C  
ANISOU  755  CB  PRO A 237    16046  24235  16982   1942   4835   6866       C  
ATOM    756  CG  PRO A 237      10.582  40.072  50.524  1.00164.37           C  
ANISOU  756  CG  PRO A 237    17539  26530  18386   1941   5010   7024       C  
ATOM    757  CD  PRO A 237       9.132  39.739  50.227  1.00171.03           C  
ANISOU  757  CD  PRO A 237    17830  27655  19497   1985   5102   7307       C  
ATOM    758  N   ASP A 238      10.975  36.786  49.104  1.00152.09           N  
ANISOU  758  N   ASP A 238    15413  24102  18271    938   4189   7952       N  
ATOM    759  CA  ASP A 238      11.659  35.504  49.135  1.00152.67           C  
ANISOU  759  CA  ASP A 238    15452  23839  18716    522   3837   8225       C  
ATOM    760  C   ASP A 238      10.991  34.431  48.285  1.00149.76           C  
ANISOU  760  C   ASP A 238    14678  23220  19005    275   3591   8543       C  
ATOM    761  O   ASP A 238      11.570  33.391  48.008  1.00144.69           O  
ANISOU  761  O   ASP A 238    14019  22172  18786    -41   3256   8704       O  
ATOM    762  CB  ASP A 238      11.727  35.016  50.595  1.00160.31           C  
ANISOU  762  CB  ASP A 238    16317  25190  19405    358   3856   8477       C  
ATOM    763  CG  ASP A 238      12.878  35.632  51.380  1.00164.55           C  
ANISOU  763  CG  ASP A 238    17321  25749  19451    428   3917   8189       C  
ATOM    764  OD1 ASP A 238      13.549  34.892  52.135  1.00167.79           O  
ANISOU  764  OD1 ASP A 238    17762  26129  19863    165   3741   8377       O  
ATOM    765  OD2 ASP A 238      13.119  36.852  51.248  1.00166.16           O  
ANISOU  765  OD2 ASP A 238    17860  25994  19280    745   4126   7774       O  
ATOM    766  N   ASP A 239       9.756  34.682  47.870  1.00153.65           N  
ANISOU  766  N   ASP A 239    14824  23969  19588    411   3741   8637       N  
ATOM    767  CA  ASP A 239       9.027  33.704  47.059  1.00156.86           C  
ANISOU  767  CA  ASP A 239    14835  24153  20610    163   3493   8930       C  
ATOM    768  C   ASP A 239       9.739  33.383  45.728  1.00151.93           C  
ANISOU  768  C   ASP A 239    14388  22868  20471     29   3207   8761       C  
ATOM    769  O   ASP A 239      10.315  34.258  45.083  1.00145.38           O  
ANISOU  769  O   ASP A 239    13896  21840  19501    246   3300   8398       O  
ATOM    770  CB  ASP A 239       7.589  34.170  46.789  1.00160.11           C  
ANISOU  770  CB  ASP A 239    14869  24956  21010    368   3711   9002       C  
ATOM    771  CG  ASP A 239       6.815  34.476  48.066  1.00166.54           C  
ANISOU  771  CG  ASP A 239    15481  26439  21356    513   3994   9152       C  
ATOM    772  OD1 ASP A 239       7.086  33.846  49.110  1.00171.25           O  
ANISOU  772  OD1 ASP A 239    16043  27202  21824    308   3929   9394       O  
ATOM    773  OD2 ASP A 239       5.920  35.346  48.022  1.00166.17           O  
ANISOU  773  OD2 ASP A 239    15295  26759  21082    837   4277   9026       O  
ATOM    774  N   THR A 240       9.678  32.103  45.345  1.00154.19           N  
ANISOU  774  N   THR A 240    14447  22815  21324   -325   2848   9019       N  
ATOM    775  CA  THR A 240      10.255  31.578  44.111  1.00150.94           C  
ANISOU  775  CA  THR A 240    14141  21763  21447   -504   2521   8878       C  
ATOM    776  C   THR A 240       9.247  31.616  42.970  1.00155.07           C  
ANISOU  776  C   THR A 240    14360  22219  22340   -500   2480   8888       C  
ATOM    777  O   THR A 240       8.046  31.541  43.212  1.00167.77           O  
ANISOU  777  O   THR A 240    15580  24210  23955   -486   2581   9135       O  
ATOM    778  CB  THR A 240      10.718  30.133  44.326  1.00152.81           C  
ANISOU  778  CB  THR A 240    14289  21652  22119   -874   2128   9113       C  
ATOM    779  OG1 THR A 240      11.971  30.150  45.008  1.00154.72           O  
ANISOU  779  OG1 THR A 240    14896  21786  22106   -875   2101   8985       O  
ATOM    780  CG2 THR A 240      10.899  29.413  43.006  1.00147.69           C  
ANISOU  780  CG2 THR A 240    13613  20389  22112  -1071   1765   8997       C  
ATOM    781  N   PRO A 241       9.719  31.754  41.723  1.00148.80           N  
ANISOU  781  N   PRO A 241    13736  20961  21839   -510   2330   8609       N  
ATOM    782  CA  PRO A 241       8.767  31.775  40.615  1.00145.77           C  
ANISOU  782  CA  PRO A 241    13040  20525  21821   -531   2265   8600       C  
ATOM    783  C   PRO A 241       7.808  30.590  40.624  1.00146.57           C  
ANISOU  783  C   PRO A 241    12689  20624  22376   -836   1998   8957       C  
ATOM    784  O   PRO A 241       6.618  30.780  40.383  1.00145.07           O  
ANISOU  784  O   PRO A 241    12146  20730  22244   -779   2081   9080       O  
ATOM    785  CB  PRO A 241       9.682  31.746  39.388  1.00140.26           C  
ANISOU  785  CB  PRO A 241    12724  19200  21367   -535   1931   8078       C  
ATOM    786  CG  PRO A 241      10.863  32.543  39.849  1.00137.36           C  
ANISOU  786  CG  PRO A 241    12876  18808  20507   -303   2086   7774       C  
ATOM    787  CD  PRO A 241      11.087  32.053  41.259  1.00143.45           C  
ANISOU  787  CD  PRO A 241    13540  19848  21115   -469   2241   8267       C  
ATOM    788  N   GLY A 242       8.303  29.382  40.898  1.00149.52           N  
ANISOU  788  N   GLY A 242    13076  20660  23073  -1140   1666   9110       N  
ATOM    789  CA  GLY A 242       7.426  28.219  40.952  1.00153.43           C  
ANISOU  789  CA  GLY A 242    13178  21123  23995  -1427   1392   9458       C  
ATOM    790  C   GLY A 242       6.456  28.270  42.131  1.00154.66           C  
ANISOU  790  C   GLY A 242    13033  21907  23823  -1376   1624   9857       C  
ATOM    791  O   GLY A 242       5.403  27.627  42.117  1.00157.27           O  
ANISOU  791  O   GLY A 242    12983  22364  24410  -1542   1494  10166       O  
ATOM    792  N   ALA A 243       6.824  29.049  43.145  1.00148.61           N  
ANISOU  792  N   ALA A 243    12454  21542  22470  -1142   1964   9826       N  
ATOM    793  CA  ALA A 243       6.059  29.220  44.377  1.00145.06           C  
ANISOU  793  CA  ALA A 243    11771  21733  21614  -1056   2223  10138       C  
ATOM    794  C   ALA A 243       4.860  30.159  44.242  1.00149.29           C  
ANISOU  794  C   ALA A 243    12061  22767  21897   -778   2545  10122       C  
ATOM    795  O   ALA A 243       3.767  29.861  44.735  1.00161.14           O  
ANISOU  795  O   ALA A 243    13181  24665  23379   -830   2594  10459       O  
ATOM    796  CB  ALA A 243       6.970  29.707  45.490  1.00136.67           C  
ANISOU  796  CB  ALA A 243    11030  20886  20012   -912   2438  10043       C  
ATOM    797  N   ILE A 244       5.084  31.310  43.611  1.00144.06           N  
ANISOU  797  N   ILE A 244    11616  22092  21028   -467   2764   9731       N  
ATOM    798  CA  ILE A 244       4.024  32.264  43.323  1.00152.40           C  
ANISOU  798  CA  ILE A 244    12462  23558  21885   -150   3051   9642       C  
ATOM    799  C   ILE A 244       3.077  31.642  42.316  1.00161.77           C  
ANISOU  799  C   ILE A 244    13272  24569  23624   -360   2780   9796       C  
ATOM    800  O   ILE A 244       1.981  32.142  42.075  1.00169.24           O  
ANISOU  800  O   ILE A 244    13935  25852  24517   -178   2931   9822       O  
ATOM    801  CB  ILE A 244       4.572  33.566  42.718  1.00143.30           C  
ANISOU  801  CB  ILE A 244    11646  22318  20484    214   3274   9171       C  
ATOM    802  CG1 ILE A 244       4.872  33.372  41.232  1.00147.30           C  
ANISOU  802  CG1 ILE A 244    12191  22290  21487     82   3001   8978       C  
ATOM    803  CG2 ILE A 244       5.811  34.035  43.462  1.00136.67           C  
ANISOU  803  CG2 ILE A 244    11282  21447  19199    339   3423   8962       C  
ATOM    804  CD1 ILE A 244       5.301  34.663  40.578  1.00150.48           C  
ANISOU  804  CD1 ILE A 244    12928  22617  21631    471   3175   8486       C  
ATOM    805  N   LEU A 245       3.512  30.546  41.704  1.00160.21           N  
ANISOU  805  N   LEU A 245    13090  23826  23958   -732   2363   9864       N  
ATOM    806  CA  LEU A 245       2.686  29.768  40.795  1.00160.84           C  
ANISOU  806  CA  LEU A 245    12841  23692  24579   -982   2045   9998       C  
ATOM    807  C   LEU A 245       1.761  28.828  41.593  1.00180.48           C  
ANISOU  807  C   LEU A 245    14964  26436  27175  -1225   1932  10505       C  
ATOM    808  O   LEU A 245       0.786  28.279  41.075  1.00180.43           O  
ANISOU  808  O   LEU A 245    14626  26418  27512  -1400   1734  10696       O  
ATOM    809  CB  LEU A 245       3.580  28.962  39.881  1.00152.08           C  
ANISOU  809  CB  LEU A 245    11935  21866  23981  -1273   1625   9820       C  
ATOM    810  CG  LEU A 245       3.855  29.591  38.522  1.00147.47           C  
ANISOU  810  CG  LEU A 245    11477  20985  23569  -1167   1567   9392       C  
ATOM    811  CD1 LEU A 245       4.637  28.649  37.614  1.00148.93           C  
ANISOU  811  CD1 LEU A 245    11822  20473  24293  -1478   1115   9202       C  
ATOM    812  CD2 LEU A 245       2.561  30.029  37.866  1.00145.57           C  
ANISOU  812  CD2 LEU A 245    10882  21032  23397  -1057   1617   9406       C  
ATOM    813  N   GLN A 246       2.136  28.581  42.852  1.00181.10           N  
ANISOU  813  N   GLN A 246    15104  26762  26943  -1239   2051  10722       N  
ATOM    814  CA  GLN A 246       1.361  27.756  43.774  1.00182.99           C  
ANISOU  814  CA  GLN A 246    15006  27306  27214  -1452   1976  11225       C  
ATOM    815  C   GLN A 246       0.302  28.594  44.436  1.00184.85           C  
ANISOU  815  C   GLN A 246    14987  28274  26975  -1165   2382  11342       C  
ATOM    816  O   GLN A 246      -0.833  28.173  44.634  1.00191.52           O  
ANISOU  816  O   GLN A 246    15433  29420  27916  -1279   2346  11702       O  
ATOM    817  CB  GLN A 246       2.269  27.164  44.848  1.00184.35           C  
ANISOU  817  CB  GLN A 246    15354  27446  27246  -1585   1918  11388       C  
ATOM    818  CG  GLN A 246       2.596  25.705  44.657  1.00188.19           C  
ANISOU  818  CG  GLN A 246    15791  27410  28303  -1989   1436  11616       C  
ATOM    819  CD  GLN A 246       3.861  25.314  45.386  1.00189.16           C  
ANISOU  819  CD  GLN A 246    16210  27329  28335  -2062   1349  11597       C  
ATOM    820  OE1 GLN A 246       4.668  26.172  45.748  1.00186.81           O  
ANISOU  820  OE1 GLN A 246    16230  27145  27605  -1828   1607  11316       O  
ATOM    821  NE2 GLN A 246       4.042  24.015  45.611  1.00191.56           N  
ANISOU  821  NE2 GLN A 246    16410  27327  29046  -2382    975  11894       N  
ATOM    822  N   SER A 247       0.707  29.818  44.782  1.00181.06           N  
ANISOU  822  N   SER A 247    14756  28070  25970   -785   2763  11026       N  
ATOM    823  CA  SER A 247      -0.150  30.809  45.420  1.00186.41           C  
ANISOU  823  CA  SER A 247    15267  29417  26143   -427   3184  11012       C  
ATOM    824  C   SER A 247      -1.038  31.428  44.349  1.00192.65           C  
ANISOU  824  C   SER A 247    15873  30231  27094   -236   3235  10842       C  
ATOM    825  O   SER A 247      -1.647  32.478  44.553  1.00197.37           O  
ANISOU  825  O   SER A 247    16398  31274  27319    147   3580  10688       O  
ATOM    826  CB  SER A 247       0.672  31.901  46.109  1.00178.63           C  
ANISOU  826  CB  SER A 247    14666  28637  24568    -73   3536  10661       C  
ATOM    827  OG  SER A 247       1.433  32.633  45.166  1.00168.75           O  
ANISOU  827  OG  SER A 247    13763  26994  23360    114   3551  10209       O  
ATOM    828  N   PHE A 248      -1.032  30.814  43.168  1.00191.18           N  
ANISOU  828  N   PHE A 248    15632  29542  27466   -492   2875  10830       N  
ATOM    829  CA  PHE A 248      -1.856  31.268  42.067  1.00190.75           C  
ANISOU  829  CA  PHE A 248    15394  29466  27618   -365   2853  10674       C  
ATOM    830  C   PHE A 248      -2.874  30.206  41.690  1.00198.50           C  
ANISOU  830  C   PHE A 248    15968  30396  29058   -731   2531  11067       C  
ATOM    831  O   PHE A 248      -4.043  30.335  42.017  1.00206.34           O  
ANISOU  831  O   PHE A 248    16608  31854  29938   -649   2669  11299       O  
ATOM    832  CB  PHE A 248      -0.974  31.565  40.856  1.00183.97           C  
ANISOU  832  CB  PHE A 248    14836  28055  27008   -346   2687  10255       C  
ATOM    833  CG  PHE A 248      -1.744  31.996  39.644  1.00181.72           C  
ANISOU  833  CG  PHE A 248    14369  27732  26946   -231   2618  10076       C  
ATOM    834  CD1 PHE A 248      -2.184  33.300  39.518  1.00178.27           C  
ANISOU  834  CD1 PHE A 248    13940  27635  26159    239   2953   9817       C  
ATOM    835  CD2 PHE A 248      -2.015  31.096  38.627  1.00181.83           C  
ANISOU  835  CD2 PHE A 248    14218  27357  27514   -581   2198  10141       C  
ATOM    836  CE1 PHE A 248      -2.899  33.691  38.411  1.00175.99           C  
ANISOU  836  CE1 PHE A 248    13483  27312  26074    359   2863   9653       C  
ATOM    837  CE2 PHE A 248      -2.716  31.498  37.503  1.00179.43           C  
ANISOU  837  CE2 PHE A 248    13749  27036  27392   -483   2109   9963       C  
ATOM    838  CZ  PHE A 248      -3.154  32.805  37.387  1.00176.24           C  
ANISOU  838  CZ  PHE A 248    13340  26987  26638    -13   2440   9733       C  
ATOM    839  N   PHE A 249      -2.412  29.110  41.069  1.00197.39           N  
ANISOU  839  N   PHE A 249    15884  29677  29439  -1118   2096  11109       N  
ATOM    840  CA  PHE A 249      -3.325  28.033  40.660  1.00202.78           C  
ANISOU  840  CA  PHE A 249    16228  30228  30592  -1493   1740  11456       C  
ATOM    841  C   PHE A 249      -4.331  27.642  41.749  1.00205.82           C  
ANISOU  841  C   PHE A 249    16233  31173  30796  -1552   1867  11963       C  
ATOM    842  O   PHE A 249      -5.548  27.613  41.476  1.00204.25           O  
ANISOU  842  O   PHE A 249    15674  31236  30696  -1581   1851  12164       O  
ATOM    843  CB  PHE A 249      -2.465  26.773  40.379  1.00205.12           C  
ANISOU  843  CB  PHE A 249    16700  29873  31365  -1889   1294  11489       C  
ATOM    844  CG  PHE A 249      -1.908  26.753  39.001  1.00203.45           C  
ANISOU  844  CG  PHE A 249    16700  29073  31529  -1960   1021  11066       C  
ATOM    845  CD1 PHE A 249      -1.410  27.914  38.431  1.00200.11           C  
ANISOU  845  CD1 PHE A 249    16504  28648  30881  -1640   1236  10622       C  
ATOM    846  CD2 PHE A 249      -1.886  25.583  38.270  1.00205.92           C  
ANISOU  846  CD2 PHE A 249    16983  28843  32416  -2338    540  11097       C  
ATOM    847  CE1 PHE A 249      -0.893  27.906  37.152  1.00195.98           C  
ANISOU  847  CE1 PHE A 249    16156  27621  30687  -1711    976  10230       C  
ATOM    848  CE2 PHE A 249      -1.372  25.567  36.992  1.00204.27           C  
ANISOU  848  CE2 PHE A 249    16969  28116  32530  -2400    281  10664       C  
ATOM    849  CZ  PHE A 249      -0.872  26.732  36.430  1.00198.30           C  
ANISOU  849  CZ  PHE A 249    16418  27394  31533  -2094    498  10237       C  
ATOM    850  N   THR A 250      -3.846  27.408  42.950  1.00209.15           N  
ANISOU  850  N   THR A 250    16736  31788  30942  -1575   1984  12167       N  
ATOM    851  CA  THR A 250      -4.672  27.041  44.085  1.00219.10           C  
ANISOU  851  CA  THR A 250    17658  33604  31986  -1643   2106  12654       C  
ATOM    852  C   THR A 250      -5.420  28.261  44.602  1.00224.05           C  
ANISOU  852  C   THR A 250    18136  34924  32068  -1215   2589  12573       C  
ATOM    853  O   THR A 250      -6.575  28.167  45.012  1.00232.44           O  
ANISOU  853  O   THR A 250    18802  36472  33044  -1221   2686  12910       O  
ATOM    854  CB  THR A 250      -3.809  26.462  45.220  1.00220.66           C  
ANISOU  854  CB  THR A 250    18010  33800  32029  -1785   2075  12855       C  
ATOM    855  OG1 THR A 250      -3.124  25.293  44.743  1.00218.35           O  
ANISOU  855  OG1 THR A 250    17852  32834  32276  -2156   1609  12915       O  
ATOM    856  CG2 THR A 250      -4.669  26.109  46.431  1.00229.57           C  
ANISOU  856  CG2 THR A 250    18767  35558  32901  -1853   2208  13368       C  
ATOM    857  N   LYS A 251      -4.741  29.415  44.553  1.00218.28           N  
ANISOU  857  N   LYS A 251    17728  34228  30979   -836   2883  12115       N  
ATOM    858  CA  LYS A 251      -5.352  30.666  44.977  1.00219.84           C  
ANISOU  858  CA  LYS A 251    17853  35012  30663   -370   3340  11935       C  
ATOM    859  C   LYS A 251      -6.511  30.953  44.036  1.00228.05           C  
ANISOU  859  C   LYS A 251    18580  36135  31934   -289   3306  11930       C  
ATOM    860  O   LYS A 251      -7.264  31.905  44.230  1.00234.36           O  
ANISOU  860  O   LYS A 251    19229  37408  32411     84   3633  11821       O  
ATOM    861  CB  LYS A 251      -4.331  31.818  44.976  1.00208.20           C  
ANISOU  861  CB  LYS A 251    16831  33451  28825     11   3604  11408       C  
ATOM    862  CG  LYS A 251      -4.874  33.136  45.539  1.00206.40           C  
ANISOU  862  CG  LYS A 251    16571  33809  28043    526   4076  11182       C  
ATOM    863  CD  LYS A 251      -5.476  34.022  44.438  1.00203.59           C  
ANISOU  863  CD  LYS A 251    16151  33399  27804    828   4141  10878       C  
ATOM    864  CE  LYS A 251      -6.042  35.336  44.985  1.00204.71           C  
ANISOU  864  CE  LYS A 251    16268  34077  27436   1371   4588  10623       C  
ATOM    865  NZ  LYS A 251      -6.468  36.281  43.905  1.00200.16           N  
ANISOU  865  NZ  LYS A 251    15693  33386  26973   1704   4633  10280       N  
ATOM    866  N   MET A 252      -6.655  30.120  43.010  1.00227.34           N  
ANISOU  866  N   MET A 252    18397  35573  32410   -638   2893  12030       N  
ATOM    867  CA  MET A 252      -7.722  30.280  42.024  1.00226.57           C  
ANISOU  867  CA  MET A 252    18013  35507  32567   -615   2799  12025       C  
ATOM    868  C   MET A 252      -8.517  28.977  41.837  1.00234.66           C  
ANISOU  868  C   MET A 252    18688  36420  34053  -1090   2420  12498       C  
ATOM    869  O   MET A 252      -9.651  28.851  42.290  1.00240.98           O  
ANISOU  869  O   MET A 252    19091  37703  34769  -1102   2517  12857       O  
ATOM    870  CB  MET A 252      -7.120  30.724  40.695  1.00211.33           C  
ANISOU  870  CB  MET A 252    16356  33055  30885   -539   2640  11555       C  
ATOM    871  CG  MET A 252      -7.698  31.984  40.091  1.00207.37           C  
ANISOU  871  CG  MET A 252    15798  32781  30211   -112   2868  11240       C  
ATOM    872  SD  MET A 252      -7.178  33.412  41.053  1.00192.10           S  
ANISOU  872  SD  MET A 252    14143  31253  27594    474   3416  10909       S  
ATOM    873  CE  MET A 252      -6.998  34.670  39.774  1.00158.15           C  
ANISOU  873  CE  MET A 252    10049  26718  23323    870   3457  10356       C  
ATOM    874  N   ALA A 253      -7.899  27.993  41.166  1.00231.11           N  
ANISOU  874  N   ALA A 253    18388  35340  34085  -1473   1989  12496       N  
ATOM    875  CA  ALA A 253      -8.556  26.701  40.944  1.00230.32           C  
ANISOU  875  CA  ALA A 253    18007  35046  34458  -1932   1586  12907       C  
ATOM    876  C   ALA A 253      -9.986  26.797  40.384  1.00229.40           C  
ANISOU  876  C   ALA A 253    17474  35217  34470  -1944   1555  13079       C  
ATOM    877  O   ALA A 253     -10.384  27.784  39.762  1.00223.68           O  
ANISOU  877  O   ALA A 253    16719  34652  33619  -1640   1730  12789       O  
ATOM    878  CB  ALA A 253      -8.559  25.898  42.230  1.00233.36           C  
ANISOU  878  CB  ALA A 253    18260  35678  34730  -2129   1592  13394       C  
ATOM    879  N   GLU A 267      -0.539  21.053  33.213  1.00196.89           N  
ANISOU  879  N   GLU A 267    16330  24578  33902  -3683  -1788   9913       N  
ATOM    880  CA  GLU A 267      -1.155  22.287  33.680  1.00197.51           C  
ANISOU  880  CA  GLU A 267    16231  25333  33481  -3412  -1328  10080       C  
ATOM    881  C   GLU A 267      -0.127  23.226  34.316  1.00196.61           C  
ANISOU  881  C   GLU A 267    16380  25396  32926  -3109   -946   9956       C  
ATOM    882  O   GLU A 267      -0.413  24.389  34.586  1.00194.91           O  
ANISOU  882  O   GLU A 267    16104  25676  32278  -2816   -552   9954       O  
ATOM    883  CB  GLU A 267      -2.306  21.981  34.642  1.00200.11           C  
ANISOU  883  CB  GLU A 267    16185  26133  33715  -3496  -1209  10697       C  
ATOM    884  CG  GLU A 267      -3.687  22.125  33.995  1.00204.89           C  
ANISOU  884  CG  GLU A 267    16443  27005  34401  -3562  -1268  10799       C  
ATOM    885  CD  GLU A 267      -4.840  21.588  34.838  1.00212.94           C  
ANISOU  885  CD  GLU A 267    17072  28409  35425  -3717  -1244  11416       C  
ATOM    886  OE1 GLU A 267      -4.627  21.302  36.035  1.00217.38           O  
ANISOU  886  OE1 GLU A 267    17609  29157  35829  -3719  -1104  11781       O  
ATOM    887  OE2 GLU A 267      -5.965  21.455  34.298  1.00212.59           O  
ANISOU  887  OE2 GLU A 267    16738  28504  35532  -3840  -1371  11537       O  
ATOM    888  N   GLN A 268       1.047  22.689  34.634  1.00197.98           N  
ANISOU  888  N   GLN A 268    16857  25151  33216  -3163  -1072   9826       N  
ATOM    889  CA  GLN A 268       2.147  23.438  35.252  1.00198.02           C  
ANISOU  889  CA  GLN A 268    17145  25269  32825  -2914   -752   9708       C  
ATOM    890  C   GLN A 268       3.238  23.682  34.238  1.00193.67           C  
ANISOU  890  C   GLN A 268    16939  24233  32414  -2866   -901   9135       C  
ATOM    891  O   GLN A 268       4.348  24.102  34.574  1.00188.68           O  
ANISOU  891  O   GLN A 268    16607  23522  31562  -2715   -740   8962       O  
ATOM    892  CB  GLN A 268       2.669  22.736  36.494  1.00203.27           C  
ANISOU  892  CB  GLN A 268    17875  25909  33448  -2996   -755  10047       C  
ATOM    893  CG  GLN A 268       1.642  22.538  37.592  1.00212.12           C  
ANISOU  893  CG  GLN A 268    18652  27557  34387  -3044   -599  10624       C  
ATOM    894  CD  GLN A 268       2.039  23.228  38.882  1.00211.93           C  
ANISOU  894  CD  GLN A 268    18709  28012  33801  -2816   -184  10804       C  
ATOM    895  OE1 GLN A 268       2.173  24.453  38.928  1.00208.62           O  
ANISOU  895  OE1 GLN A 268    18395  27925  32946  -2515    189  10605       O  
ATOM    896  NE2 GLN A 268       2.238  22.445  39.937  1.00214.32           N  
ANISOU  896  NE2 GLN A 268    18964  28359  34107  -2953   -259  11172       N  
ATOM    897  N   ASP A 269       2.950  23.328  33.022  1.00195.41           N  
ANISOU  897  N   ASP A 269    17115  24129  33004  -3014  -1234   8839       N  
ATOM    898  CA  ASP A 269       3.800  23.447  31.853  1.00189.94           C  
ANISOU  898  CA  ASP A 269    16704  22996  32467  -2991  -1427   8255       C  
ATOM    899  C   ASP A 269       3.849  24.896  31.324  1.00179.83           C  
ANISOU  899  C   ASP A 269    15435  22054  30838  -2720  -1146   7987       C  
ATOM    900  O   ASP A 269       3.868  25.099  30.104  1.00177.01           O  
ANISOU  900  O   ASP A 269    15124  21512  30619  -2730  -1347   7559       O  
ATOM    901  CB  ASP A 269       3.466  22.439  30.792  1.00197.09           C  
ANISOU  901  CB  ASP A 269    17552  23454  33880  -3258  -1915   8024       C  
ATOM    902  CG  ASP A 269       1.967  22.129  30.766  1.00206.72           C  
ANISOU  902  CG  ASP A 269    18382  24953  35210  -3410  -1990   8381       C  
ATOM    903  OD1 ASP A 269       1.464  21.512  31.731  1.00210.81           O  
ANISOU  903  OD1 ASP A 269    18717  25609  35771  -3525  -1967   8883       O  
ATOM    904  OD2 ASP A 269       1.289  22.493  29.781  1.00208.63           O  
ANISOU  904  OD2 ASP A 269    18492  25292  35484  -3419  -2083   8170       O  
ATOM    905  N   PHE A 270       3.638  25.870  32.205  1.00172.77           N  
ANISOU  905  N   PHE A 270    14494  21674  29476  -2461   -689   8231       N  
ATOM    906  CA  PHE A 270       3.608  27.281  31.830  1.00163.15           C  
ANISOU  906  CA  PHE A 270    13269  20818  27901  -2143   -386   8023       C  
ATOM    907  C   PHE A 270       4.737  28.069  32.513  1.00149.00           C  
ANISOU  907  C   PHE A 270    11936  19072  25606  -1828    -71   7840       C  
ATOM    908  O   PHE A 270       5.356  27.583  33.466  1.00145.64           O  
ANISOU  908  O   PHE A 270    11586  18561  25189  -1938      0   8099       O  
ATOM    909  CB  PHE A 270       2.237  27.883  32.197  1.00170.50           C  
ANISOU  909  CB  PHE A 270    13842  22357  28583  -1979   -122   8346       C  
ATOM    910  CG  PHE A 270       1.099  27.416  31.318  1.00179.07           C  
ANISOU  910  CG  PHE A 270    14634  23425  29978  -2166   -426   8361       C  
ATOM    911  CD1 PHE A 270       0.571  26.137  31.459  1.00185.83           C  
ANISOU  911  CD1 PHE A 270    15343  24067  31196  -2508   -729   8624       C  
ATOM    912  CD2 PHE A 270       0.545  28.260  30.366  1.00178.97           C  
ANISOU  912  CD2 PHE A 270    14499  23620  29882  -1987   -418   8122       C  
ATOM    913  CE1 PHE A 270      -0.476  25.707  30.656  1.00187.89           C  
ANISOU  913  CE1 PHE A 270    15351  24312  31727  -2692  -1007   8639       C  
ATOM    914  CE2 PHE A 270      -0.504  27.839  29.560  1.00181.92           C  
ANISOU  914  CE2 PHE A 270    14619  23992  30509  -2169   -703   8138       C  
ATOM    915  CZ  PHE A 270      -1.014  26.560  29.706  1.00186.18           C  
ANISOU  915  CZ  PHE A 270    15023  24312  31404  -2531   -991   8392       C  
ATOM    916  N   VAL A 271       5.003  29.277  32.021  1.00138.77           N  
ANISOU  916  N   VAL A 271    10955  17908  23864  -1441     95   7401       N  
ATOM    917  CA  VAL A 271       6.064  30.129  32.566  1.00129.30           C  
ANISOU  917  CA  VAL A 271    10228  16746  22155  -1125    371   7172       C  
ATOM    918  C   VAL A 271       5.729  31.628  32.537  1.00124.59           C  
ANISOU  918  C   VAL A 271     9759  16553  21028   -676    697   6977       C  
ATOM    919  O   VAL A 271       4.977  32.092  31.668  1.00130.48           O  
ANISOU  919  O   VAL A 271    10354  17422  21802   -573    630   6833       O  
ATOM    920  CB  VAL A 271       7.384  29.915  31.807  1.00119.80           C  
ANISOU  920  CB  VAL A 271     9487  15008  21023  -1154    106   6659       C  
ATOM    921  CG1 VAL A 271       7.160  30.049  30.309  1.00115.80           C  
ANISOU  921  CG1 VAL A 271     9008  14330  20660  -1150   -176   6222       C  
ATOM    922  CG2 VAL A 271       8.409  30.911  32.247  1.00110.32           C  
ANISOU  922  CG2 VAL A 271     8762  13869  19285   -825    371   6403       C  
ATOM    923  N   LEU A 272       6.293  32.359  33.504  1.00114.90           N  
ANISOU  923  N   LEU A 272     8792  15528  19335   -419   1038   6993       N  
ATOM    924  CA  LEU A 272       6.152  33.810  33.618  1.00112.62           C  
ANISOU  924  CA  LEU A 272     8695  15563  18531     31   1356   6781       C  
ATOM    925  C   LEU A 272       7.123  34.605  32.739  1.00105.57           C  
ANISOU  925  C   LEU A 272     8319  14374  17420    239   1251   6209       C  
ATOM    926  O   LEU A 272       8.334  34.425  32.824  1.00108.43           O  
ANISOU  926  O   LEU A 272     9056  14431  17713    185   1172   6009       O  
ATOM    927  CB  LEU A 272       6.355  34.232  35.072  1.00111.83           C  
ANISOU  927  CB  LEU A 272     8667  15804  18019    201   1750   7020       C  
ATOM    928  CG  LEU A 272       5.300  33.734  36.056  1.00118.59           C  
ANISOU  928  CG  LEU A 272     8996  17122  18942     86   1957   7602       C  
ATOM    929  CD1 LEU A 272       5.663  34.068  37.491  1.00121.20           C  
ANISOU  929  CD1 LEU A 272     9430  17721  18899    144   2271   7844       C  
ATOM    930  CD2 LEU A 272       3.991  34.376  35.685  1.00117.09           C  
ANISOU  930  CD2 LEU A 272     8519  17361  18610    384   2163   7617       C  
ATOM    931  N   ARG A 273       6.602  35.509  31.932  1.00101.86           N  
ANISOU  931  N   ARG A 273     7850  14025  16829    483   1258   5979       N  
ATOM    932  CA  ARG A 273       7.440  36.331  31.059  1.00104.20           C  
ANISOU  932  CA  ARG A 273     8602  14088  16902    675   1158   5482       C  
ATOM    933  C   ARG A 273       7.145  37.822  31.210  1.00113.96           C  
ANISOU  933  C   ARG A 273     9986  15599  17713   1117   1436   5353       C  
ATOM    934  O   ARG A 273       5.986  38.219  31.252  1.00122.88           O  
ANISOU  934  O   ARG A 273    10780  17056  18853   1273   1570   5535       O  
ATOM    935  CB  ARG A 273       7.179  35.955  29.611  1.00 99.94           C  
ANISOU  935  CB  ARG A 273     7957  13337  16677    505    786   5262       C  
ATOM    936  CG  ARG A 273       8.251  36.388  28.719  1.00100.74           C  
ANISOU  936  CG  ARG A 273     8499  13152  16626    568    616   4796       C  
ATOM    937  CD  ARG A 273       7.829  36.333  27.281  1.00109.35           C  
ANISOU  937  CD  ARG A 273     9480  14168  17901    483    307   4566       C  
ATOM    938  NE  ARG A 273       6.997  37.473  26.920  1.00115.36           N  
ANISOU  938  NE  ARG A 273    10148  15222  18462    775    420   4566       N  
ATOM    939  CZ  ARG A 273       6.161  37.470  25.893  1.00121.75           C  
ANISOU  939  CZ  ARG A 273    10689  16122  19450    716    211   4543       C  
ATOM    940  NH1 ARG A 273       6.065  36.389  25.135  1.00124.41           N  
ANISOU  940  NH1 ARG A 273    10851  16273  20147    369   -126   4477       N  
ATOM    941  NH2 ARG A 273       5.427  38.542  25.631  1.00125.50           N  
ANISOU  941  NH2 ARG A 273    11078  16859  19748   1007    321   4570       N  
ATOM    942  N   VAL A 274       8.175  38.658  31.269  1.00107.39           N  
ANISOU  942  N   VAL A 274     9645  14629  16529   1325   1513   5042       N  
ATOM    943  CA  VAL A 274       7.911  40.085  31.383  1.00108.64           C  
ANISOU  943  CA  VAL A 274     9967  14990  16321   1748   1747   4901       C  
ATOM    944  C   VAL A 274       7.169  40.593  30.142  1.00118.99           C  
ANISOU  944  C   VAL A 274    11129  16323  17759   1849   1570   4770       C  
ATOM    945  O   VAL A 274       7.465  40.199  29.012  1.00122.78           O  
ANISOU  945  O   VAL A 274    11653  16563  18434   1648   1247   4584       O  
ATOM    946  CB  VAL A 274       9.187  40.886  31.591  1.00 95.18           C  
ANISOU  946  CB  VAL A 274     8826  13087  14251   1908   1805   4586       C  
ATOM    947  CG1 VAL A 274       8.864  42.351  31.611  1.00 89.37           C  
ANISOU  947  CG1 VAL A 274     8249  12504  13203   2334   1997   4433       C  
ATOM    948  CG2 VAL A 274       9.813  40.492  32.895  1.00 94.62           C  
ANISOU  948  CG2 VAL A 274     8875  13062  14016   1837   2001   4746       C  
ATOM    949  N   CYS A 275       6.186  41.458  30.367  1.00120.02           N  
ANISOU  949  N   CYS A 275    11061  16765  17777   2166   1783   4875       N  
ATOM    950  CA  CYS A 275       5.370  41.980  29.280  1.00128.05           C  
ANISOU  950  CA  CYS A 275    11891  17851  18911   2291   1635   4813       C  
ATOM    951  C   CYS A 275       6.122  42.821  28.244  1.00128.78           C  
ANISOU  951  C   CYS A 275    12398  17683  18851   2402   1436   4438       C  
ATOM    952  O   CYS A 275       6.793  43.796  28.593  1.00128.96           O  
ANISOU  952  O   CYS A 275    12822  17624  18554   2660   1578   4246       O  
ATOM    953  CB  CYS A 275       4.209  42.779  29.869  1.00138.49           C  
ANISOU  953  CB  CYS A 275    12918  19567  20136   2659   1939   5009       C  
ATOM    954  SG  CYS A 275       3.041  41.739  30.754  1.00128.47           S  
ANISOU  954  SG  CYS A 275    11012  18692  19108   2479   2110   5513       S  
ATOM    955  N   GLY A 276       5.981  42.446  26.971  1.00129.37           N  
ANISOU  955  N   GLY A 276    12360  17645  19149   2194   1097   4345       N  
ATOM    956  CA  GLY A 276       6.620  43.144  25.864  1.00123.61           C  
ANISOU  956  CA  GLY A 276    11963  16720  18282   2247    877   4029       C  
ATOM    957  C   GLY A 276       8.104  42.874  25.729  1.00118.30           C  
ANISOU  957  C   GLY A 276    11738  15738  17474   2075    762   3756       C  
ATOM    958  O   GLY A 276       8.815  43.565  24.994  1.00115.92           O  
ANISOU  958  O   GLY A 276    11764  15294  16985   2140    628   3502       O  
ATOM    959  N   ARG A 277       8.569  41.859  26.441  1.00116.71           N  
ANISOU  959  N   ARG A 277    11525  15441  17378   1847    804   3834       N  
ATOM    960  CA  ARG A 277       9.980  41.508  26.412  1.00108.36           C  
ANISOU  960  CA  ARG A 277    10852  14098  16222   1687    704   3601       C  
ATOM    961  C   ARG A 277      10.181  40.027  26.306  1.00117.19           C  
ANISOU  961  C   ARG A 277    11794  15057  17674   1312    517   3643       C  
ATOM    962  O   ARG A 277       9.327  39.234  26.674  1.00128.41           O  
ANISOU  962  O   ARG A 277    12826  16586  19378   1169    529   3918       O  
ATOM    963  CB  ARG A 277      10.695  42.000  27.654  1.00 96.11           C  
ANISOU  963  CB  ARG A 277     9614  12531  14373   1858    990   3620       C  
ATOM    964  CG  ARG A 277      10.942  43.454  27.658  1.00 97.04           C  
ANISOU  964  CG  ARG A 277    10057  12668  14144   2194   1110   3463       C  
ATOM    965  CD  ARG A 277      11.799  43.848  28.816  1.00100.61           C  
ANISOU  965  CD  ARG A 277    10853  13072  14302   2311   1341   3432       C  
ATOM    966  NE  ARG A 277      12.257  45.212  28.616  1.00110.39           N  
ANISOU  966  NE  ARG A 277    12471  14234  15237   2578   1371   3219       N  
ATOM    967  CZ  ARG A 277      13.375  45.523  27.961  1.00110.62           C  
ANISOU  967  CZ  ARG A 277    12862  14038  15129   2499   1191   2977       C  
ATOM    968  NH1 ARG A 277      14.124  44.558  27.452  1.00113.60           N  
ANISOU  968  NH1 ARG A 277    13257  14263  15641   2190    983   2887       N  
ATOM    969  NH2 ARG A 277      13.717  46.793  27.801  1.00104.04           N  
ANISOU  969  NH2 ARG A 277    12348  13135  14048   2730   1202   2827       N  
ATOM    970  N   ASP A 278      11.293  39.647  25.791  1.00114.87           N  
ANISOU  970  N   ASP A 278    11778  14502  17364   1153    326   3365       N  
ATOM    971  CA  ASP A 278      11.789  38.323  25.667  1.00122.05           C  
ANISOU  971  CA  ASP A 278    12585  15192  18598    825    132   3343       C  
ATOM    972  C   ASP A 278      12.489  37.971  26.986  1.00122.23           C  
ANISOU  972  C   ASP A 278    12800  15124  18519    829    338   3471       C  
ATOM    973  O   ASP A 278      13.685  37.647  26.942  1.00119.05           O  
ANISOU  973  O   ASP A 278    12650  14480  18105    718    243   3287       O  
ATOM    974  CB  ASP A 278      12.601  38.066  24.458  1.00134.92           C  
ANISOU  974  CB  ASP A 278    14418  16616  20228    694   -158   2947       C  
ATOM    975  CG  ASP A 278      13.005  36.620  24.277  1.00153.43           C  
ANISOU  975  CG  ASP A 278    16652  18697  22947    379   -382   2869       C  
ATOM    976  OD1 ASP A 278      14.110  36.358  23.753  1.00158.65           O  
ANISOU  976  OD1 ASP A 278    17557  19156  23566    303   -529   2553       O  
ATOM    977  OD2 ASP A 278      12.212  35.734  24.661  1.00161.11           O  
ANISOU  977  OD2 ASP A 278    17281  19662  24271    207   -419   3127       O  
ATOM    978  N   GLU A 279      11.920  38.379  28.119  1.00124.81           N  
ANISOU  978  N   GLU A 279    12993  15674  18755    964    623   3791       N  
ATOM    979  CA  GLU A 279      12.519  38.180  29.429  1.00122.21           C  
ANISOU  979  CA  GLU A 279    12816  15334  18286    971    837   3956       C  
ATOM    980  C   GLU A 279      11.685  37.272  30.329  1.00120.23           C  
ANISOU  980  C   GLU A 279    12156  15234  18293    816    935   4384       C  
ATOM    981  O   GLU A 279      10.483  37.512  30.508  1.00125.29           O  
ANISOU  981  O   GLU A 279    12473  16163  18968    909   1064   4611       O  
ATOM    982  CB  GLU A 279      12.682  39.537  30.102  1.00124.98           C  
ANISOU  982  CB  GLU A 279    13443  15870  18173   1317   1129   3917       C  
ATOM    983  CG  GLU A 279      13.789  39.609  31.148  1.00134.10           C  
ANISOU  983  CG  GLU A 279    14929  16950  19074   1329   1277   3920       C  
ATOM    984  CD  GLU A 279      15.139  39.091  30.631  1.00141.53           C  
ANISOU  984  CD  GLU A 279    16145  17552  20077   1138   1043   3675       C  
ATOM    985  OE1 GLU A 279      15.575  38.013  31.108  1.00145.64           O  
ANISOU  985  OE1 GLU A 279    16588  17934  20814    907    977   3820       O  
ATOM    986  OE2 GLU A 279      15.762  39.756  29.763  1.00137.22           O  
ANISOU  986  OE2 GLU A 279    15875  16890  19372   1219    924   3356       O  
ATOM    987  N   TYR A 280      12.327  36.266  30.897  1.00113.23           N  
ANISOU  987  N   TYR A 280    11279  14156  17588    576    869   4513       N  
ATOM    988  CA  TYR A 280      11.684  35.245  31.720  1.00113.87           C  
ANISOU  988  CA  TYR A 280    10980  14328  17957    359    909   4956       C  
ATOM    989  C   TYR A 280      12.109  35.203  33.187  1.00120.98           C  
ANISOU  989  C   TYR A 280    11961  15365  18642    373   1163   5244       C  
ATOM    990  O   TYR A 280      13.297  35.251  33.507  1.00121.23           O  
ANISOU  990  O   TYR A 280    12344  15215  18502    378   1163   5102       O  
ATOM    991  CB  TYR A 280      11.959  33.882  31.137  1.00114.20           C  
ANISOU  991  CB  TYR A 280    10887  13998  18505      3    556   4935       C  
ATOM    992  CG  TYR A 280      11.375  33.671  29.772  1.00119.37           C  
ANISOU  992  CG  TYR A 280    11367  14557  19433    -85    279   4716       C  
ATOM    993  CD1 TYR A 280      12.100  33.959  28.635  1.00119.89           C  
ANISOU  993  CD1 TYR A 280    11714  14407  19430    -42     79   4244       C  
ATOM    994  CD2 TYR A 280      10.093  33.148  29.620  1.00119.35           C  
ANISOU  994  CD2 TYR A 280    10903  14692  19752   -239    200   4989       C  
ATOM    995  CE1 TYR A 280      11.567  33.768  27.388  1.00120.05           C  
ANISOU  995  CE1 TYR A 280    11578  14382  19654   -129   -177   4036       C  
ATOM    996  CE2 TYR A 280       9.562  32.938  28.375  1.00118.40           C  
ANISOU  996  CE2 TYR A 280    10625  14492  19870   -341    -76   4783       C  
ATOM    997  CZ  TYR A 280      10.302  33.252  27.265  1.00119.65           C  
ANISOU  997  CZ  TYR A 280    11082  14457  19921   -282   -262   4300       C  
ATOM    998  OH  TYR A 280       9.777  33.041  26.021  1.00124.60           O  
ANISOU  998  OH  TYR A 280    11551  15040  20753   -397   -545   4088       O  
ATOM    999  N   LEU A 281      11.100  35.066  34.077  1.00126.87           N  
ANISOU  999  N   LEU A 281    12357  16461  19386    368   1377   5662       N  
ATOM   1000  CA  LEU A 281      11.389  34.933  35.506  1.00126.73           C  
ANISOU 1000  CA  LEU A 281    12345  16656  19151    355   1625   5991       C  
ATOM   1001  C   LEU A 281      11.189  33.466  35.878  1.00130.73           C  
ANISOU 1001  C   LEU A 281    12516  17043  20111    -38   1457   6413       C  
ATOM   1002  O   LEU A 281      10.135  33.056  36.369  1.00136.89           O  
ANISOU 1002  O   LEU A 281    12858  18112  21043   -148   1546   6830       O  
ATOM   1003  CB  LEU A 281      10.344  35.786  36.267  1.00127.07           C  
ANISOU 1003  CB  LEU A 281    12195  17229  18858    622   1995   6189       C  
ATOM   1004  CG  LEU A 281      10.657  37.266  36.493  1.00124.21           C  
ANISOU 1004  CG  LEU A 281    12210  17030  17956   1033   2252   5872       C  
ATOM   1005  CD1 LEU A 281      11.403  37.827  35.322  1.00120.04           C  
ANISOU 1005  CD1 LEU A 281    12058  16140  17410   1128   2036   5388       C  
ATOM   1006  CD2 LEU A 281       9.367  38.047  36.711  1.00123.16           C  
ANISOU 1006  CD2 LEU A 281    11794  17344  17657   1319   2525   5976       C  
ATOM   1007  N   VAL A 282      12.291  32.708  35.784  1.00126.15           N  
ANISOU 1007  N   VAL A 282    12133  16043  19754   -245   1214   6321       N  
ATOM   1008  CA  VAL A 282      12.283  31.271  36.070  1.00125.77           C  
ANISOU 1008  CA  VAL A 282    11808  15780  20198   -623   1000   6695       C  
ATOM   1009  C   VAL A 282      13.505  30.801  36.862  1.00127.54           C  
ANISOU 1009  C   VAL A 282    12274  15801  20383   -734    969   6797       C  
ATOM   1010  O   VAL A 282      14.391  31.592  37.214  1.00129.54           O  
ANISOU 1010  O   VAL A 282    12912  16110  20196   -527   1127   6584       O  
ATOM   1011  CB  VAL A 282      12.262  30.424  34.796  1.00121.78           C  
ANISOU 1011  CB  VAL A 282    11211  14819  20242   -838    590   6463       C  
ATOM   1012  CG1 VAL A 282      11.103  30.804  33.927  1.00120.60           C  
ANISOU 1012  CG1 VAL A 282    10817  14842  20165   -766    563   6360       C  
ATOM   1013  CG2 VAL A 282      13.571  30.591  34.043  1.00121.37           C  
ANISOU 1013  CG2 VAL A 282    11599  14381  20135   -755    418   5943       C  
ATOM   1014  N   GLY A 283      13.556  29.492  37.113  1.00124.80           N  
ANISOU 1014  N   GLY A 283    11689  15204  20526  -1074    742   7140       N  
ATOM   1015  CA  GLY A 283      14.640  28.884  37.859  1.00124.31           C  
ANISOU 1015  CA  GLY A 283    11785  14929  20520  -1215    671   7314       C  
ATOM   1016  C   GLY A 283      14.423  29.025  39.351  1.00128.76           C  
ANISOU 1016  C   GLY A 283    12267  15972  20684  -1185    945   7719       C  
ATOM   1017  O   GLY A 283      13.678  29.890  39.809  1.00130.38           O  
ANISOU 1017  O   GLY A 283    12368  16669  20503  -1017   1282   7866       O  
ATOM   1018  N   GLU A 284      15.165  28.202  40.124  1.00132.12           N  
ANISOU 1018  N   GLU A 284    12729  16291  21180  -1318    775   7825       N  
ATOM   1019  CA  GLU A 284      14.975  28.326  41.577  1.00136.98           C  
ANISOU 1019  CA  GLU A 284    13299  17372  21377  -1286    981   8116       C  
ATOM   1020  C   GLU A 284      15.845  29.497  42.029  1.00130.49           C  
ANISOU 1020  C   GLU A 284    12879  16776  19925  -1030   1274   7898       C  
ATOM   1021  O   GLU A 284      16.977  29.379  42.437  1.00131.42           O  
ANISOU 1021  O   GLU A 284    13277  16732  19925  -1039   1183   7757       O  
ATOM   1022  CB  GLU A 284      15.593  27.046  42.213  1.00145.81           C  
ANISOU 1022  CB  GLU A 284    14354  18289  22760  -1505    695   8290       C  
ATOM   1023  CG  GLU A 284      14.777  25.796  41.908  1.00161.03           C  
ANISOU 1023  CG  GLU A 284    15882  20019  25283  -1757    391   8551       C  
ATOM   1024  CD  GLU A 284      13.262  26.037  41.952  1.00172.92           C  
ANISOU 1024  CD  GLU A 284    17022  21926  26755  -1765    557   8840       C  
ATOM   1025  OE1 GLU A 284      12.786  26.777  42.840  1.00178.08           O  
ANISOU 1025  OE1 GLU A 284    17623  23133  26907  -1626    895   9020       O  
ATOM   1026  OE2 GLU A 284      12.545  25.488  41.087  1.00176.10           O  
ANISOU 1026  OE2 GLU A 284    17188  22095  27627  -1901    344   8859       O  
ATOM   1027  N   THR A 285      15.176  30.667  42.084  1.00124.50           N  
ANISOU 1027  N   THR A 285    12144  16396  18763   -792   1617   7860       N  
ATOM   1028  CA  THR A 285      15.832  31.908  42.502  1.00121.93           C  
ANISOU 1028  CA  THR A 285    12215  16283  17828   -522   1891   7622       C  
ATOM   1029  C   THR A 285      14.744  32.750  43.147  1.00126.36           C  
ANISOU 1029  C   THR A 285    12609  17446  17955   -306   2277   7762       C  
ATOM   1030  O   THR A 285      13.612  32.777  42.658  1.00126.77           O  
ANISOU 1030  O   THR A 285    12331  17638  18199   -288   2349   7897       O  
ATOM   1031  CB  THR A 285      16.447  32.726  41.282  1.00131.52           C  
ANISOU 1031  CB  THR A 285    13791  17165  19017   -334   1868   7177       C  
ATOM   1032  OG1 THR A 285      17.359  31.936  40.516  1.00127.93           O  
ANISOU 1032  OG1 THR A 285    13453  16153  19002   -512   1510   7009       O  
ATOM   1033  CG2 THR A 285      17.169  33.996  41.749  1.00122.76           C  
ANISOU 1033  CG2 THR A 285    13129  16245  17269    -46   2096   6868       C  
ATOM   1034  N   PRO A 286      15.082  33.474  44.230  1.00129.75           N  
ANISOU 1034  N   PRO A 286    13255  18241  17802   -138   2518   7702       N  
ATOM   1035  CA  PRO A 286      14.149  34.380  44.905  1.00132.82           C  
ANISOU 1035  CA  PRO A 286    13533  19215  17717    118   2899   7747       C  
ATOM   1036  C   PRO A 286      13.796  35.490  43.938  1.00128.55           C  
ANISOU 1036  C   PRO A 286    13108  18659  17078    421   3094   7484       C  
ATOM   1037  O   PRO A 286      14.681  35.934  43.217  1.00130.33           O  
ANISOU 1037  O   PRO A 286    13732  18495  17294    515   2945   7066       O  
ATOM   1038  CB  PRO A 286      14.997  34.924  46.069  1.00134.71           C  
ANISOU 1038  CB  PRO A 286    14117  19672  17396    214   3027   7603       C  
ATOM   1039  CG  PRO A 286      15.972  33.836  46.340  1.00134.84           C  
ANISOU 1039  CG  PRO A 286    14191  19360  17683    -99   2697   7713       C  
ATOM   1040  CD  PRO A 286      16.336  33.316  44.975  1.00130.86           C  
ANISOU 1040  CD  PRO A 286    13713  18277  17729   -215   2412   7604       C  
ATOM   1041  N   ILE A 287      12.539  35.917  43.881  1.00128.45           N  
ANISOU 1041  N   ILE A 287    12786  19014  17005    602   3318   7554       N  
ATOM   1042  CA  ILE A 287      12.184  36.967  42.929  1.00130.25           C  
ANISOU 1042  CA  ILE A 287    13170  19145  17173    937   3348   7075       C  
ATOM   1043  C   ILE A 287      12.975  38.258  43.141  1.00128.87           C  
ANISOU 1043  C   ILE A 287    13531  18962  16473   1266   3495   6611       C  
ATOM   1044  O   ILE A 287      13.203  39.001  42.190  1.00123.50           O  
ANISOU 1044  O   ILE A 287    13121  17992  15812   1460   3388   6176       O  
ATOM   1045  CB  ILE A 287      10.676  37.297  42.922  1.00134.13           C  
ANISOU 1045  CB  ILE A 287    13230  20076  17659   1123   3579   7216       C  
ATOM   1046  CG1 ILE A 287      10.144  37.358  44.350  1.00142.20           C  
ANISOU 1046  CG1 ILE A 287    14009  21740  18279   1175   3949   7583       C  
ATOM   1047  CG2 ILE A 287       9.901  36.304  42.072  1.00134.41           C  
ANISOU 1047  CG2 ILE A 287    12826  19935  18308    853   3325   7462       C  
ATOM   1048  CD1 ILE A 287      10.377  38.689  45.004  1.00145.02           C  
ANISOU 1048  CD1 ILE A 287    14717  22382  18003   1586   4269   7231       C  
ATOM   1049  N   LYS A 288      13.399  38.532  44.379  1.00129.44           N  
ANISOU 1049  N   LYS A 288    13755  19352  16074   1313   3721   6710       N  
ATOM   1050  CA  LYS A 288      14.171  39.756  44.647  1.00125.75           C  
ANISOU 1050  CA  LYS A 288    13806  18867  15108   1603   3842   6268       C  
ATOM   1051  C   LYS A 288      15.549  39.686  43.996  1.00121.72           C  
ANISOU 1051  C   LYS A 288    13723  17804  14721   1470   3528   5995       C  
ATOM   1052  O   LYS A 288      16.273  40.675  43.932  1.00118.93           O  
ANISOU 1052  O   LYS A 288    13818  17321  14049   1671   3544   5601       O  
ATOM   1053  CB  LYS A 288      14.356  39.993  46.152  1.00123.66           C  
ANISOU 1053  CB  LYS A 288    13611  19083  14293   1649   4129   6425       C  
ATOM   1054  CG  LYS A 288      15.339  39.028  46.842  1.00125.21           C  
ANISOU 1054  CG  LYS A 288    13886  19129  14558   1272   3868   6592       C  
ATOM   1055  CD  LYS A 288      15.568  39.408  48.310  1.00131.54           C  
ANISOU 1055  CD  LYS A 288    14825  20333  14821   1319   4020   6525       C  
ATOM   1056  CE  LYS A 288      16.401  38.379  49.095  1.00136.56           C  
ANISOU 1056  CE  LYS A 288    15462  20891  15532    943   3778   6749       C  
ATOM   1057  NZ  LYS A 288      17.884  38.603  48.977  1.00132.04           N  
ANISOU 1057  NZ  LYS A 288    15366  19938  14866    870   3583   6483       N  
ATOM   1058  N   ASN A 289      15.927  38.488  43.567  1.00116.89           N  
ANISOU 1058  N   ASN A 289    12960  16881  14572   1124   3244   6224       N  
ATOM   1059  CA  ASN A 289      17.204  38.260  42.929  1.00102.86           C  
ANISOU 1059  CA  ASN A 289    11517  14602  12963    986   2943   5996       C  
ATOM   1060  C   ASN A 289      17.180  38.385  41.407  1.00103.72           C  
ANISOU 1060  C   ASN A 289    11685  14302  13420   1034   2702   5648       C  
ATOM   1061  O   ASN A 289      18.198  38.177  40.753  1.00108.38           O  
ANISOU 1061  O   ASN A 289    12515  14495  14170    924   2450   5441       O  
ATOM   1062  CB  ASN A 289      17.727  36.886  43.321  1.00103.51           C  
ANISOU 1062  CB  ASN A 289    11424  14539  13365    605   2751   6401       C  
ATOM   1063  CG  ASN A 289      18.444  36.894  44.657  1.00107.73           C  
ANISOU 1063  CG  ASN A 289    12127  15305  13502    539   2835   6511       C  
ATOM   1064  OD1 ASN A 289      18.334  37.854  45.425  1.00108.42           O  
ANISOU 1064  OD1 ASN A 289    12387  15749  13060    761   3094   6377       O  
ATOM   1065  ND2 ASN A 289      19.201  35.828  44.934  1.00105.42           N  
ANISOU 1065  ND2 ASN A 289    11798  14780  13476    244   2556   6631       N  
ATOM   1066  N   PHE A 290      16.017  38.682  40.837  1.00 99.27           N  
ANISOU 1066  N   PHE A 290    10867  13862  12988   1180   2769   5611       N  
ATOM   1067  CA  PHE A 290      15.900  38.897  39.400  1.00 93.21           C  
ANISOU 1067  CA  PHE A 290    10139  12774  12501   1234   2550   5293       C  
ATOM   1068  C   PHE A 290      16.182  40.339  39.061  1.00100.19           C  
ANISOU 1068  C   PHE A 290    11416  13637  13015   1569   2637   4862       C  
ATOM   1069  O   PHE A 290      15.685  41.254  39.724  1.00102.99           O  
ANISOU 1069  O   PHE A 290    11822  14303  13006   1841   2914   4824       O  
ATOM   1070  CB  PHE A 290      14.527  38.475  38.917  1.00 93.41           C  
ANISOU 1070  CB  PHE A 290     9688  12944  12859   1213   2551   5483       C  
ATOM   1071  CG  PHE A 290      14.344  37.002  38.867  1.00101.60           C  
ANISOU 1071  CG  PHE A 290    10368  13850  14386    839   2348   5841       C  
ATOM   1072  CD1 PHE A 290      13.990  36.297  40.005  1.00107.03           C  
ANISOU 1072  CD1 PHE A 290    10769  14823  15076    671   2487   6321       C  
ATOM   1073  CD2 PHE A 290      14.599  36.298  37.703  1.00 98.58           C  
ANISOU 1073  CD2 PHE A 290     9947  13052  14457    647   2007   5695       C  
ATOM   1074  CE1 PHE A 290      13.866  34.926  39.969  1.00108.84           C  
ANISOU 1074  CE1 PHE A 290    10680  14883  15793    310   2270   6673       C  
ATOM   1075  CE2 PHE A 290      14.470  34.932  37.661  1.00 97.05           C  
ANISOU 1075  CE2 PHE A 290     9447  12681  14745    308   1795   5995       C  
ATOM   1076  CZ  PHE A 290      14.103  34.241  38.794  1.00102.66           C  
ANISOU 1076  CZ  PHE A 290     9874  13635  15496    133   1916   6498       C  
ATOM   1077  N   GLN A 291      17.002  40.553  38.039  1.00102.05           N  
ANISOU 1077  N   GLN A 291    11934  13501  13340   1545   2395   4538       N  
ATOM   1078  CA  GLN A 291      17.363  41.902  37.648  1.00106.39           C  
ANISOU 1078  CA  GLN A 291    12868  13979  13578   1818   2427   4157       C  
ATOM   1079  C   GLN A 291      16.176  42.717  37.185  1.00102.29           C  
ANISOU 1079  C   GLN A 291    12195  13622  13048   2097   2540   4067       C  
ATOM   1080  O   GLN A 291      16.128  43.930  37.403  1.00108.04           O  
ANISOU 1080  O   GLN A 291    13173  14428  13451   2393   2688   3858       O  
ATOM   1081  CB  GLN A 291      18.463  41.905  36.587  1.00113.92           C  
ANISOU 1081  CB  GLN A 291    14102  14541  14641   1706   2134   3870       C  
ATOM   1082  CG  GLN A 291      19.859  41.747  37.186  1.00125.18           C  
ANISOU 1082  CG  GLN A 291    15846  15835  15880   1569   2083   3845       C  
ATOM   1083  CD  GLN A 291      20.203  42.853  38.176  1.00132.18           C  
ANISOU 1083  CD  GLN A 291    17070  16893  16258   1777   2301   3750       C  
ATOM   1084  OE1 GLN A 291      19.829  44.016  37.980  1.00137.35           O  
ANISOU 1084  OE1 GLN A 291    17889  17600  16699   2047   2397   3533       O  
ATOM   1085  NE2 GLN A 291      20.904  42.496  39.248  1.00129.23           N  
ANISOU 1085  NE2 GLN A 291    16800  16602  15699   1650   2366   3915       N  
ATOM   1086  N   TRP A 292      15.218  42.081  36.537  1.00 91.20           N  
ANISOU 1086  N   TRP A 292    10385  12249  12016   2009   2453   4216       N  
ATOM   1087  CA  TRP A 292      14.064  42.840  36.078  1.00 96.44           C  
ANISOU 1087  CA  TRP A 292    10875  13081  12685   2281   2551   4154       C  
ATOM   1088  C   TRP A 292      13.237  43.346  37.266  1.00107.69           C  
ANISOU 1088  C   TRP A 292    12149  14932  13837   2529   2916   4320       C  
ATOM   1089  O   TRP A 292      12.678  44.445  37.248  1.00110.44           O  
ANISOU 1089  O   TRP A 292    12559  15408  13996   2876   3071   4156       O  
ATOM   1090  CB  TRP A 292      13.214  41.996  35.147  1.00 97.69           C  
ANISOU 1090  CB  TRP A 292    10604  13210  13305   2103   2363   4301       C  
ATOM   1091  CG  TRP A 292      12.007  42.707  34.660  1.00105.15           C  
ANISOU 1091  CG  TRP A 292    11320  14343  14290   2359   2441   4281       C  
ATOM   1092  CD1 TRP A 292      10.723  42.499  35.058  1.00112.81           C  
ANISOU 1092  CD1 TRP A 292    11840  15658  15364   2430   2618   4564       C  
ATOM   1093  CD2 TRP A 292      11.962  43.769  33.707  1.00105.87           C  
ANISOU 1093  CD2 TRP A 292    11609  14307  14310   2590   2346   3985       C  
ATOM   1094  NE1 TRP A 292       9.877  43.352  34.393  1.00115.08           N  
ANISOU 1094  NE1 TRP A 292    12022  16033  15671   2702   2636   4452       N  
ATOM   1095  CE2 TRP A 292      10.615  44.149  33.561  1.00108.75           C  
ANISOU 1095  CE2 TRP A 292    11620  14935  14766   2804   2464   4104       C  
ATOM   1096  CE3 TRP A 292      12.937  44.436  32.952  1.00103.09           C  
ANISOU 1096  CE3 TRP A 292    11679  13658  13834   2625   2164   3659       C  
ATOM   1097  CZ2 TRP A 292      10.209  45.165  32.699  1.00107.45           C  
ANISOU 1097  CZ2 TRP A 292    11518  14720  14587   3058   2395   3912       C  
ATOM   1098  CZ3 TRP A 292      12.536  45.443  32.093  1.00104.91           C  
ANISOU 1098  CZ3 TRP A 292    11973  13850  14038   2857   2094   3484       C  
ATOM   1099  CH2 TRP A 292      11.179  45.799  31.976  1.00108.26           C  
ANISOU 1099  CH2 TRP A 292    12048  14516  14571   3075   2204   3611       C  
ATOM   1100  N   VAL A 293      13.164  42.529  38.310  1.00110.23           N  
ANISOU 1100  N   VAL A 293    12270  15481  14131   2358   3053   4645       N  
ATOM   1101  CA  VAL A 293      12.434  42.902  39.504  1.00111.29           C  
ANISOU 1101  CA  VAL A 293    12242  16081  13963   2570   3415   4813       C  
ATOM   1102  C   VAL A 293      13.098  44.106  40.185  1.00116.71           C  
ANISOU 1102  C   VAL A 293    13398  16806  14140   2852   3596   4512       C  
ATOM   1103  O   VAL A 293      12.407  45.037  40.620  1.00126.74           O  
ANISOU 1103  O   VAL A 293    14657  18341  15156   3213   3852   4394       O  
ATOM   1104  CB  VAL A 293      12.296  41.726  40.473  1.00110.22           C  
ANISOU 1104  CB  VAL A 293    11793  16194  13892   2277   3497   5267       C  
ATOM   1105  CG1 VAL A 293      11.843  42.225  41.831  1.00 95.88           C  
ANISOU 1105  CG1 VAL A 293     9907  14898  11625   2499   3892   5390       C  
ATOM   1106  CG2 VAL A 293      11.317  40.696  39.926  1.00107.97           C  
ANISOU 1106  CG2 VAL A 293    10970  15959  14094   2054   3376   5597       C  
ATOM   1107  N   ARG A 294      14.427  44.117  40.224  1.00108.63           N  
ANISOU 1107  N   ARG A 294    12799  15485  12992   2711   3437   4344       N  
ATOM   1108  CA  ARG A 294      15.136  45.213  40.882  1.00106.17           C  
ANISOU 1108  CA  ARG A 294    12947  15185  12209   2936   3571   4060       C  
ATOM   1109  C   ARG A 294      15.068  46.462  40.004  1.00104.71           C  
ANISOU 1109  C   ARG A 294    13026  14762  11996   3233   3495   3675       C  
ATOM   1110  O   ARG A 294      15.019  47.589  40.495  1.00108.77           O  
ANISOU 1110  O   ARG A 294    13791  15361  12174   3553   3671   3435       O  
ATOM   1111  CB  ARG A 294      16.588  44.850  41.187  1.00101.24           C  
ANISOU 1111  CB  ARG A 294    12669  14334  11464   2673   3411   4033       C  
ATOM   1112  CG  ARG A 294      16.773  43.644  42.106  1.00102.78           C  
ANISOU 1112  CG  ARG A 294    12637  14729  11685   2370   3456   4436       C  
ATOM   1113  CD  ARG A 294      18.249  43.378  42.502  1.00 94.15           C  
ANISOU 1113  CD  ARG A 294    11896  13433  10444   2144   3307   4410       C  
ATOM   1114  NE  ARG A 294      18.360  42.213  43.379  1.00101.18           N  
ANISOU 1114  NE  ARG A 294    12535  14517  11391   1855   3335   4844       N  
ATOM   1115  CZ  ARG A 294      19.337  41.989  44.262  1.00100.14           C  
ANISOU 1115  CZ  ARG A 294    12610  14426  11014   1696   3324   4947       C  
ATOM   1116  NH1 ARG A 294      20.316  42.865  44.425  1.00 95.36           N  
ANISOU 1116  NH1 ARG A 294    12475  13697  10059   1795   3297   4632       N  
ATOM   1117  NH2 ARG A 294      19.311  40.888  45.016  1.00 98.28           N  
ANISOU 1117  NH2 ARG A 294    12094  14380  10868   1433   3340   5395       N  
ATOM   1118  N   HIS A 295      15.058  46.244  38.691  1.00100.89           N  
ANISOU 1118  N   HIS A 295    12478  13988  11869   3128   3227   3617       N  
ATOM   1119  CA  HIS A 295      14.951  47.347  37.761  1.00104.65           C  
ANISOU 1119  CA  HIS A 295    13161  14245  12356   3374   3121   3314       C  
ATOM   1120  C   HIS A 295      13.586  48.029  37.943  1.00108.90           C  
ANISOU 1120  C   HIS A 295    13437  15067  12872   3743   3359   3325       C  
ATOM   1121  O   HIS A 295      13.481  49.265  37.906  1.00110.23           O  
ANISOU 1121  O   HIS A 295    13851  15170  12863   4078   3424   3064       O  
ATOM   1122  CB  HIS A 295      15.108  46.877  36.315  1.00102.60           C  
ANISOU 1122  CB  HIS A 295    12816  13698  12471   3163   2792   3290       C  
ATOM   1123  CG  HIS A 295      14.488  47.800  35.318  1.00108.87           C  
ANISOU 1123  CG  HIS A 295    13604  14402  13361   3410   2711   3121       C  
ATOM   1124  ND1 HIS A 295      15.049  49.006  34.970  1.00108.46           N  
ANISOU 1124  ND1 HIS A 295    13969  14122  13119   3598   2631   2833       N  
ATOM   1125  CD2 HIS A 295      13.320  47.713  34.625  1.00115.36           C  
ANISOU 1125  CD2 HIS A 295    14045  15335  14453   3495   2685   3225       C  
ATOM   1126  CE1 HIS A 295      14.272  49.618  34.092  1.00110.66           C  
ANISOU 1126  CE1 HIS A 295    14125  14368  13553   3793   2557   2778       C  
ATOM   1127  NE2 HIS A 295      13.217  48.860  33.866  1.00114.90           N  
ANISOU 1127  NE2 HIS A 295    14177  15118  14361   3740   2591   3007       N  
ATOM   1128  N   CYS A 296      12.542  47.239  38.152  1.00104.34           N  
ANISOU 1128  N   CYS A 296    12352  14802  12490   3685   3483   3638       N  
ATOM   1129  CA  CYS A 296      11.207  47.786  38.334  1.00106.20           C  
ANISOU 1129  CA  CYS A 296    12277  15354  12721   4035   3720   3679       C  
ATOM   1130  C   CYS A 296      11.075  48.531  39.659  1.00112.21           C  
ANISOU 1130  C   CYS A 296    13166  16422  13045   4343   4072   3581       C  
ATOM   1131  O   CYS A 296      10.433  49.568  39.718  1.00120.40           O  
ANISOU 1131  O   CYS A 296    14221  17550  13977   4751   4229   3391       O  
ATOM   1132  CB  CYS A 296      10.143  46.703  38.272  1.00110.01           C  
ANISOU 1132  CB  CYS A 296    12156  16125  13518   3858   3759   4072       C  
ATOM   1133  SG  CYS A 296       9.883  45.960  36.667  1.00143.08           S  
ANISOU 1133  SG  CYS A 296    16097  20032  18235   3577   3373   4157       S  
ATOM   1134  N   LEU A 297      11.658  47.997  40.732  1.00105.00           N  
ANISOU 1134  N   LEU A 297    12332  15681  11881   4160   4194   3706       N  
ATOM   1135  CA  LEU A 297      11.633  48.685  42.007  1.00112.09           C  
ANISOU 1135  CA  LEU A 297    13381  16902  12307   4438   4524   3580       C  
ATOM   1136  C   LEU A 297      12.388  50.015  41.997  1.00116.63           C  
ANISOU 1136  C   LEU A 297    14538  17167  12609   4700   4476   3114       C  
ATOM   1137  O   LEU A 297      11.891  51.018  42.493  1.00125.38           O  
ANISOU 1137  O   LEU A 297    15725  18434  13481   5109   4703   2883       O  
ATOM   1138  CB  LEU A 297      12.219  47.804  43.095  1.00117.70           C  
ANISOU 1138  CB  LEU A 297    14084  17842  12793   4136   4613   3827       C  
ATOM   1139  CG  LEU A 297      11.552  46.446  43.219  1.00120.10           C  
ANISOU 1139  CG  LEU A 297    13833  18427  13374   3833   4637   4326       C  
ATOM   1140  CD1 LEU A 297      12.299  45.611  44.231  1.00115.92           C  
ANISOU 1140  CD1 LEU A 297    13346  18057  12640   3514   4671   4583       C  
ATOM   1141  CD2 LEU A 297      10.097  46.632  43.629  1.00124.44           C  
ANISOU 1141  CD2 LEU A 297    13909  19486  13887   4114   4956   4477       C  
ATOM   1142  N   LYS A 298      13.608  50.027  41.457  1.00117.19           N  
ANISOU 1142  N   LYS A 298    15008  16805  12714   4468   4183   2978       N  
ATOM   1143  CA  LYS A 298      14.435  51.241  41.434  1.00120.93           C  
ANISOU 1143  CA  LYS A 298    16042  16962  12944   4655   4099   2574       C  
ATOM   1144  C   LYS A 298      13.734  52.384  40.677  1.00130.77           C  
ANISOU 1144  C   LYS A 298    17330  18022  14334   5038   4064   2332       C  
ATOM   1145  O   LYS A 298      14.092  53.555  40.824  1.00130.99           O  
ANISOU 1145  O   LYS A 298    17759  17854  14156   5301   4065   1995       O  
ATOM   1146  CB  LYS A 298      15.838  50.945  40.856  1.00111.03           C  
ANISOU 1146  CB  LYS A 298    15136  15296  11754   4298   3765   2528       C  
ATOM   1147  CG  LYS A 298      16.878  52.084  41.019  1.00103.47           C  
ANISOU 1147  CG  LYS A 298    14773  14041  10501   4407   3669   2163       C  
ATOM   1148  CD  LYS A 298      17.192  52.816  39.684  1.00158.68           C  
ANISOU 1148  CD  LYS A 298    21987  20582  17721   4442   3369   1973       C  
ATOM   1149  CE  LYS A 298      18.479  52.339  38.984  1.00152.64           C  
ANISOU 1149  CE  LYS A 298    21438  19507  17053   4055   3051   2000       C  
ATOM   1150  NZ  LYS A 298      19.709  53.170  39.243  1.00148.04           N  
ANISOU 1150  NZ  LYS A 298    21398  18663  16188   4020   2924   1752       N  
ATOM   1151  N   ASN A 299      12.806  52.048  39.815  1.00137.32           N  
ANISOU 1151  N   ASN A 299    17738  18910  15528   5066   4019   2513       N  
ATOM   1152  CA  ASN A 299      12.045  52.970  38.976  1.00147.14           C  
ANISOU 1152  CA  ASN A 299    18962  19993  16953   5412   3963   2346       C  
ATOM   1153  C   ASN A 299      10.587  53.235  39.368  1.00157.39           C  
ANISOU 1153  C   ASN A 299    19793  21688  18319   5764   4250   2447       C  
ATOM   1154  O   ASN A 299       9.791  53.619  38.495  1.00162.53           O  
ANISOU 1154  O   ASN A 299    20253  22261  19239   5972   4173   2443       O  
ATOM   1155  CB  ASN A 299      12.251  52.697  37.533  1.00147.62           C  
ANISOU 1155  CB  ASN A 299    18967  19735  17388   5170   3603   2429       C  
ATOM   1156  CG  ASN A 299      13.653  52.998  37.045  1.00148.90           C  
ANISOU 1156  CG  ASN A 299    19632  19473  17472   4956   3317   2242       C  
ATOM   1157  OD1 ASN A 299      14.620  52.352  37.453  1.00145.74           O  
ANISOU 1157  OD1 ASN A 299    19395  19041  16938   4650   3270   2286       O  
ATOM   1158  ND2 ASN A 299      13.768  53.984  36.163  1.00150.52           N  
ANISOU 1158  ND2 ASN A 299    20065  19357  17768   5111   3117   2056       N  
ATOM   1159  N   GLY A 300      10.188  52.784  40.545  1.00160.90           N  
ANISOU 1159  N   GLY A 300    20041  22586  18508   5827   4580   2554       N  
ATOM   1160  CA  GLY A 300       8.813  52.910  41.000  1.00166.69           C  
ANISOU 1160  CA  GLY A 300    20298  23782  19254   6152   4896   2669       C  
ATOM   1161  C   GLY A 300       7.794  52.371  40.010  1.00166.91           C  
ANISOU 1161  C   GLY A 300    19804  23883  19730   6095   4793   2958       C  
ATOM   1162  O   GLY A 300       6.650  52.852  39.968  1.00173.95           O  
ANISOU 1162  O   GLY A 300    20373  25001  20719   6461   4963   2964       O  
ATOM   1163  N   GLU A 301       8.190  51.384  39.231  1.00161.25           N  
ANISOU 1163  N   GLU A 301    19009  22969  19290   5641   4501   3178       N  
ATOM   1164  CA  GLU A 301       7.335  50.737  38.240  1.00164.12           C  
ANISOU 1164  CA  GLU A 301    18892  23385  20083   5504   4352   3454       C  
ATOM   1165  C   GLU A 301       6.777  49.417  38.750  1.00157.41           C  
ANISOU 1165  C   GLU A 301    17535  22946  19329   5214   4482   3877       C  
ATOM   1166  O   GLU A 301       7.343  48.792  39.649  1.00153.71           O  
ANISOU 1166  O   GLU A 301    17139  22610  18652   4986   4581   3993       O  
ATOM   1167  CB  GLU A 301       8.080  50.446  36.946  1.00170.38           C  
ANISOU 1167  CB  GLU A 301    19886  23711  21141   5179   3928   3415       C  
ATOM   1168  CG  GLU A 301       8.376  51.650  36.088  1.00178.69           C  
ANISOU 1168  CG  GLU A 301    21298  24378  22219   5419   3733   3106       C  
ATOM   1169  CD  GLU A 301       9.292  51.298  34.937  1.00184.53           C  
ANISOU 1169  CD  GLU A 301    22262  24720  23131   5060   3340   3065       C  
ATOM   1170  OE1 GLU A 301       9.674  52.212  34.175  1.00187.74           O  
ANISOU 1170  OE1 GLU A 301    22976  24807  23550   5184   3144   2852       O  
ATOM   1171  OE2 GLU A 301       9.632  50.100  34.795  1.00183.79           O  
ANISOU 1171  OE2 GLU A 301    22025  24641  23164   4655   3225   3252       O  
ATOM   1172  N   GLU A 302       5.627  49.033  38.208  1.00154.86           N  
ANISOU 1172  N   GLU A 302    16689  22815  19337   5206   4457   4131       N  
ATOM   1173  CA  GLU A 302       4.970  47.781  38.559  1.00153.32           C  
ANISOU 1173  CA  GLU A 302    15959  22994  19301   4915   4542   4573       C  
ATOM   1174  C   GLU A 302       5.510  46.598  37.783  1.00142.74           C  
ANISOU 1174  C   GLU A 302    14586  21355  18292   4386   4180   4751       C  
ATOM   1175  O   GLU A 302       5.916  46.749  36.636  1.00140.94           O  
ANISOU 1175  O   GLU A 302    14560  20725  18267   4298   3863   4575       O  
ATOM   1176  CB  GLU A 302       3.481  47.916  38.321  1.00159.32           C  
ANISOU 1176  CB  GLU A 302    16151  24111  20273   5148   4673   4769       C  
ATOM   1177  CG  GLU A 302       2.927  49.199  38.879  1.00163.73           C  
ANISOU 1177  CG  GLU A 302    16750  24894  20565   5736   4992   4526       C  
ATOM   1178  CD  GLU A 302       1.437  49.278  38.734  1.00167.16           C  
ANISOU 1178  CD  GLU A 302    16571  25738  21203   5982   5152   4749       C  
ATOM   1179  OE1 GLU A 302       0.926  48.820  37.689  1.00165.85           O  
ANISOU 1179  OE1 GLU A 302    16103  25473  21438   5787   4891   4944       O  
ATOM   1180  OE2 GLU A 302       0.779  49.779  39.670  1.00170.77           O  
ANISOU 1180  OE2 GLU A 302    16892  26591  21403   6303   5478   4702       O  
ATOM   1181  N   ILE A 303       5.478  45.410  38.393  1.00137.24           N  
ANISOU 1181  N   ILE A 303    13618  20865  17661   4037   4222   5104       N  
ATOM   1182  CA  ILE A 303       6.000  44.244  37.697  1.00127.65           C  
ANISOU 1182  CA  ILE A 303    12363  19347  16791   3543   3878   5261       C  
ATOM   1183  C   ILE A 303       4.882  43.533  36.946  1.00129.81           C  
ANISOU 1183  C   ILE A 303    12090  19724  17508   3373   3725   5543       C  
ATOM   1184  O   ILE A 303       4.120  42.754  37.503  1.00137.48           O  
ANISOU 1184  O   ILE A 303    12586  21054  18595   3218   3853   5943       O  
ATOM   1185  CB  ILE A 303       6.602  43.238  38.715  1.00124.77           C  
ANISOU 1185  CB  ILE A 303    12004  19075  16328   3214   3940   5517       C  
ATOM   1186  CG1 ILE A 303       7.743  43.901  39.502  1.00125.02           C  
ANISOU 1186  CG1 ILE A 303    12579  19016  15907   3350   4067   5245       C  
ATOM   1187  CG2 ILE A 303       7.039  41.962  38.003  1.00118.57           C  
ANISOU 1187  CG2 ILE A 303    11132  17952  15968   2724   3572   5681       C  
ATOM   1188  CD1 ILE A 303       7.259  44.856  40.582  1.00130.76           C  
ANISOU 1188  CD1 ILE A 303    13310  20181  16192   3770   4480   5165       C  
ATOM   1189  N   HIS A 304       4.868  43.748  35.627  1.00122.62           N  
ANISOU 1189  N   HIS A 304    11241  18504  16844   3363   3431   5356       N  
ATOM   1190  CA  HIS A 304       3.854  43.136  34.783  1.00121.20           C  
ANISOU 1190  CA  HIS A 304    10568  18398  17083   3187   3241   5588       C  
ATOM   1191  C   HIS A 304       4.405  41.939  34.056  1.00112.60           C  
ANISOU 1191  C   HIS A 304     9489  16961  16334   2699   2864   5637       C  
ATOM   1192  O   HIS A 304       5.431  42.027  33.369  1.00109.80           O  
ANISOU 1192  O   HIS A 304     9548  16200  15970   2604   2626   5336       O  
ATOM   1193  CB  HIS A 304       3.254  44.135  33.800  1.00123.70           C  
ANISOU 1193  CB  HIS A 304    10859  18675  17465   3500   3157   5390       C  
ATOM   1194  CG  HIS A 304       2.445  45.204  34.453  1.00130.88           C  
ANISOU 1194  CG  HIS A 304    11642  19946  18140   4002   3516   5374       C  
ATOM   1195  ND1 HIS A 304       1.089  45.092  34.659  1.00137.37           N  
ANISOU 1195  ND1 HIS A 304    11876  21213  19104   4121   3686   5681       N  
ATOM   1196  CD2 HIS A 304       2.806  46.407  34.968  1.00134.80           C  
ANISOU 1196  CD2 HIS A 304    12509  20427  18280   4423   3735   5081       C  
ATOM   1197  CE1 HIS A 304       0.640  46.177  35.261  1.00141.47           C  
ANISOU 1197  CE1 HIS A 304    12403  21985  19363   4618   4009   5561       C  
ATOM   1198  NE2 HIS A 304       1.661  46.996  35.460  1.00141.28           N  
ANISOU 1198  NE2 HIS A 304    12968  21672  19041   4810   4037   5186       N  
ATOM   1199  N   VAL A 305       3.720  40.834  34.224  1.00105.48           N  
ANISOU 1199  N   VAL A 305     8108  16237  15734   2391   2819   6029       N  
ATOM   1200  CA  VAL A 305       4.113  39.561  33.657  1.00117.27           C  
ANISOU 1200  CA  VAL A 305     9540  17413  17604   1916   2467   6114       C  
ATOM   1201  C   VAL A 305       2.947  38.921  32.901  1.00120.56           C  
ANISOU 1201  C   VAL A 305     9419  17938  18452   1710   2265   6359       C  
ATOM   1202  O   VAL A 305       1.792  39.236  33.140  1.00127.68           O  
ANISOU 1202  O   VAL A 305     9908  19247  19359   1887   2454   6591       O  
ATOM   1203  CB  VAL A 305       4.566  38.629  34.775  1.00120.19           C  
ANISOU 1203  CB  VAL A 305     9872  17829  17967   1647   2563   6407       C  
ATOM   1204  CG1 VAL A 305       5.409  37.512  34.209  1.00126.07           C  
ANISOU 1204  CG1 VAL A 305    10752  18107  19043   1225   2190   6356       C  
ATOM   1205  CG2 VAL A 305       5.354  39.417  35.811  1.00113.08           C  
ANISOU 1205  CG2 VAL A 305     9378  17022  16566   1916   2867   6258       C  
ATOM   1206  N   VAL A 306       3.271  38.014  31.981  1.00117.99           N  
ANISOU 1206  N   VAL A 306     9096  17252  18483   1344   1873   6287       N  
ATOM   1207  CA  VAL A 306       2.262  37.305  31.191  1.00119.02           C  
ANISOU 1207  CA  VAL A 306     8753  17425  19045   1086   1616   6484       C  
ATOM   1208  C   VAL A 306       2.502  35.796  31.298  1.00124.48           C  
ANISOU 1208  C   VAL A 306     9279  17883  20133    589   1368   6708       C  
ATOM   1209  O   VAL A 306       3.645  35.348  31.286  1.00117.25           O  
ANISOU 1209  O   VAL A 306     8733  16588  19227    432   1229   6511       O  
ATOM   1210  CB  VAL A 306       2.300  37.749  29.704  1.00116.22           C  
ANISOU 1210  CB  VAL A 306     8541  16848  18768   1135   1313   6116       C  
ATOM   1211  CG1 VAL A 306       3.693  37.605  29.133  1.00117.01           C  
ANISOU 1211  CG1 VAL A 306     9162  16482  18813   1018   1085   5710       C  
ATOM   1212  CG2 VAL A 306       1.307  36.953  28.872  1.00117.05           C  
ANISOU 1212  CG2 VAL A 306     8166  16993  19316    834   1012   6302       C  
ATOM   1213  N   LEU A 307       1.425  35.015  31.423  1.00137.86           N  
ANISOU 1213  N   LEU A 307    10421  19795  22165    343   1310   7130       N  
ATOM   1214  CA  LEU A 307       1.556  33.560  31.489  1.00144.71           C  
ANISOU 1214  CA  LEU A 307    11111  20400  23474   -152   1034   7368       C  
ATOM   1215  C   LEU A 307       1.599  32.944  30.091  1.00149.73           C  
ANISOU 1215  C   LEU A 307    11749  20640  24502   -427    557   7101       C  
ATOM   1216  O   LEU A 307       0.622  33.050  29.339  1.00148.18           O  
ANISOU 1216  O   LEU A 307    11228  20602  24470   -448    423   7142       O  
ATOM   1217  CB  LEU A 307       0.389  32.933  32.259  1.00149.04           C  
ANISOU 1217  CB  LEU A 307    11043  21349  24236   -343   1152   7976       C  
ATOM   1218  CG  LEU A 307       0.519  31.411  32.494  1.00147.94           C  
ANISOU 1218  CG  LEU A 307    10703  20933  24574   -870    876   8305       C  
ATOM   1219  CD1 LEU A 307       1.597  31.010  33.503  1.00142.14           C  
ANISOU 1219  CD1 LEU A 307    10265  20024  23717   -952    982   8389       C  
ATOM   1220  CD2 LEU A 307      -0.796  30.755  32.863  1.00152.25           C  
ANISOU 1220  CD2 LEU A 307    10804  21753  25292  -1073    830   8762       C  
ATOM   1221  N   ASP A 308       2.701  32.290  29.723  1.00150.88           N  
ANISOU 1221  N   ASP A 308    12239  20293  24797   -636    297   6824       N  
ATOM   1222  CA  ASP A 308       2.729  31.633  28.410  1.00152.46           C  
ANISOU 1222  CA  ASP A 308    12427  20139  25363   -902   -157   6539       C  
ATOM   1223  C   ASP A 308       3.511  30.328  28.361  1.00145.08           C  
ANISOU 1223  C   ASP A 308    11590  18705  24829  -1288   -468   6491       C  
ATOM   1224  O   ASP A 308       3.988  29.838  29.384  1.00135.66           O  
ANISOU 1224  O   ASP A 308    10445  17433  23666  -1379   -347   6740       O  
ATOM   1225  CB  ASP A 308       3.201  32.590  27.304  1.00153.23           C  
ANISOU 1225  CB  ASP A 308    12887  20152  25180   -646   -238   6005       C  
ATOM   1226  CG  ASP A 308       4.436  33.324  27.677  1.00155.75           C  
ANISOU 1226  CG  ASP A 308    13740  20356  25081   -374    -33   5720       C  
ATOM   1227  OD1 ASP A 308       4.629  33.535  28.889  1.00156.48           O  
ANISOU 1227  OD1 ASP A 308    13882  20607  24967   -248    285   5962       O  
ATOM   1228  OD2 ASP A 308       5.209  33.689  26.768  1.00159.87           O  
ANISOU 1228  OD2 ASP A 308    14620  20656  25468   -298   -192   5265       O  
ATOM   1229  N   THR A 309       3.644  29.762  27.169  1.00148.14           N  
ANISOU 1229  N   THR A 309    12019  18756  25513  -1499   -874   6150       N  
ATOM   1230  CA  THR A 309       4.307  28.480  27.021  1.00154.24           C  
ANISOU 1230  CA  THR A 309    12866  19017  26720  -1847  -1201   6058       C  
ATOM   1231  C   THR A 309       5.796  28.674  26.848  1.00157.84           C  
ANISOU 1231  C   THR A 309    13864  19152  26956  -1699  -1204   5597       C  
ATOM   1232  O   THR A 309       6.225  29.564  26.107  1.00161.45           O  
ANISOU 1232  O   THR A 309    14617  19660  27066  -1450  -1173   5175       O  
ATOM   1233  CB  THR A 309       3.760  27.662  25.830  1.00180.54           C  
ANISOU 1233  CB  THR A 309    15967  22118  30512  -2169  -1665   5878       C  
ATOM   1234  OG1 THR A 309       2.390  27.320  26.071  1.00187.60           O  
ANISOU 1234  OG1 THR A 309    16314  23286  31680  -2373  -1696   6370       O  
ATOM   1235  CG2 THR A 309       4.553  26.379  25.631  1.00178.39           C  
ANISOU 1235  CG2 THR A 309    15821  21261  30699  -2486  -2017   5695       C  
ATOM   1236  N   PRO A 310       6.588  27.839  27.535  1.00156.11           N  
ANISOU 1236  N   PRO A 310    13756  18606  26952  -1864  -1253   5705       N  
ATOM   1237  CA  PRO A 310       8.043  27.907  27.460  1.00146.36           C  
ANISOU 1237  CA  PRO A 310    13001  17055  25553  -1747  -1263   5312       C  
ATOM   1238  C   PRO A 310       8.563  27.683  26.051  1.00144.69           C  
ANISOU 1238  C   PRO A 310    12990  16534  25452  -1789  -1599   4712       C  
ATOM   1239  O   PRO A 310       7.990  26.899  25.291  1.00146.39           O  
ANISOU 1239  O   PRO A 310    12965  16571  26085  -2053  -1937   4634       O  
ATOM   1240  CB  PRO A 310       8.473  26.785  28.410  1.00145.39           C  
ANISOU 1240  CB  PRO A 310    12808  16636  25797  -1998  -1331   5651       C  
ATOM   1241  CG  PRO A 310       7.404  26.828  29.449  1.00152.81           C  
ANISOU 1241  CG  PRO A 310    13354  17980  26726  -2055  -1093   6285       C  
ATOM   1242  CD  PRO A 310       6.158  26.924  28.600  1.00159.67           C  
ANISOU 1242  CD  PRO A 310    13878  19042  27749  -2136  -1238   6285       C  
ATOM   1243  N   PRO A 311       9.645  28.401  25.697  1.00138.12           N  
ANISOU 1243  N   PRO A 311    12591  15652  24236  -1543  -1512   4289       N  
ATOM   1244  CA  PRO A 311      10.222  28.266  24.367  1.00132.71           C  
ANISOU 1244  CA  PRO A 311    12107  14739  23579  -1560  -1798   3702       C  
ATOM   1245  C   PRO A 311      10.770  26.857  24.191  1.00133.53           C  
ANISOU 1245  C   PRO A 311    12189  14327  24218  -1842  -2131   3555       C  
ATOM   1246  O   PRO A 311      11.227  26.240  25.155  1.00128.69           O  
ANISOU 1246  O   PRO A 311    11586  13497  23812  -1929  -2084   3825       O  
ATOM   1247  CB  PRO A 311      11.334  29.317  24.381  1.00122.84           C  
ANISOU 1247  CB  PRO A 311    11302  13584  21787  -1240  -1568   3419       C  
ATOM   1248  CG  PRO A 311      11.666  29.459  25.845  1.00121.60           C  
ANISOU 1248  CG  PRO A 311    11213  13481  21509  -1158  -1265   3822       C  
ATOM   1249  CD  PRO A 311      10.329  29.441  26.476  1.00128.38           C  
ANISOU 1249  CD  PRO A 311    11669  14629  22479  -1227  -1141   4326       C  
ATOM   1250  N   ASP A 312      10.701  26.371  22.954  1.00138.25           N  
ANISOU 1250  N   ASP A 312    12754  14739  25034  -1980  -2475   3129       N  
ATOM   1251  CA  ASP A 312      11.108  25.022  22.603  1.00144.57           C  
ANISOU 1251  CA  ASP A 312    13526  15024  26381  -2236  -2840   2896       C  
ATOM   1252  C   ASP A 312      12.643  24.925  22.455  1.00138.41           C  
ANISOU 1252  C   ASP A 312    13134  13962  25495  -2092  -2848   2468       C  
ATOM   1253  O   ASP A 312      13.220  25.472  21.521  1.00135.27           O  
ANISOU 1253  O   ASP A 312    12975  13662  24760  -1928  -2865   1972       O  
ATOM   1254  CB  ASP A 312      10.414  24.658  21.284  1.00151.58           C  
ANISOU 1254  CB  ASP A 312    14236  15886  27470  -2413  -3192   2552       C  
ATOM   1255  CG  ASP A 312      10.565  23.200  20.912  1.00160.76           C  
ANISOU 1255  CG  ASP A 312    15299  16503  29279  -2714  -3612   2337       C  
ATOM   1256  OD1 ASP A 312      10.396  22.871  19.716  1.00163.37           O  
ANISOU 1256  OD1 ASP A 312    15604  16746  29724  -2822  -3923   1869       O  
ATOM   1257  OD2 ASP A 312      10.849  22.380  21.813  1.00164.41           O  
ANISOU 1257  OD2 ASP A 312    15708  16623  30138  -2846  -3643   2636       O  
ATOM   1258  N   PRO A 313      13.300  24.223  23.397  1.00134.30           N  
ANISOU 1258  N   PRO A 313    12661  13122  25246  -2153  -2826   2693       N  
ATOM   1259  CA  PRO A 313      14.759  24.048  23.349  1.00129.25           C  
ANISOU 1259  CA  PRO A 313    12352  12203  24553  -2020  -2838   2333       C  
ATOM   1260  C   PRO A 313      15.223  23.401  22.045  1.00128.78           C  
ANISOU 1260  C   PRO A 313    12369  11842  24721  -2074  -3185   1673       C  
ATOM   1261  O   PRO A 313      16.392  23.496  21.669  1.00124.70           O  
ANISOU 1261  O   PRO A 313    12130  11220  24031  -1909  -3177   1248       O  
ATOM   1262  CB  PRO A 313      15.039  23.141  24.551  1.00126.84           C  
ANISOU 1262  CB  PRO A 313    11958  11566  24671  -2167  -2852   2780       C  
ATOM   1263  CG  PRO A 313      13.955  23.502  25.527  1.00130.24           C  
ANISOU 1263  CG  PRO A 313    12129  12338  25017  -2237  -2627   3436       C  
ATOM   1264  CD  PRO A 313      12.732  23.776  24.684  1.00134.84           C  
ANISOU 1264  CD  PRO A 313    12477  13173  25583  -2314  -2726   3364       C  
ATOM   1265  N   ALA A 314      14.293  22.764  21.350  1.00133.48           N  
ANISOU 1265  N   ALA A 314    12706  12332  25678  -2306  -3484   1578       N  
ATOM   1266  CA  ALA A 314      14.597  22.146  20.075  1.00137.24           C  
ANISOU 1266  CA  ALA A 314    13230  12555  26361  -2373  -3829    927       C  
ATOM   1267  C   ALA A 314      15.147  23.213  19.148  1.00136.87           C  
ANISOU 1267  C   ALA A 314    13444  12888  25673  -2114  -3692    453       C  
ATOM   1268  O   ALA A 314      16.028  22.948  18.333  1.00140.47           O  
ANISOU 1268  O   ALA A 314    14078  13197  26098  -2038  -3834   -124       O  
ATOM   1269  CB  ALA A 314      13.347  21.534  19.482  1.00142.37           C  
ANISOU 1269  CB  ALA A 314    13553  13145  27395  -2664  -4145    943       C  
ATOM   1270  N   LEU A 315      14.616  24.421  19.282  1.00133.56           N  
ANISOU 1270  N   LEU A 315    13028  12965  24752  -1980  -3422    710       N  
ATOM   1271  CA  LEU A 315      15.013  25.566  18.462  1.00128.03           C  
ANISOU 1271  CA  LEU A 315    12555  12661  23428  -1750  -3284    368       C  
ATOM   1272  C   LEU A 315      16.464  26.008  18.621  1.00132.64           C  
ANISOU 1272  C   LEU A 315    13491  13232  23673  -1513  -3097    137       C  
ATOM   1273  O   LEU A 315      16.960  26.793  17.814  1.00132.85           O  
ANISOU 1273  O   LEU A 315    13709  13535  23234  -1356  -3042   -211       O  
ATOM   1274  CB  LEU A 315      14.113  26.758  18.754  1.00119.29           C  
ANISOU 1274  CB  LEU A 315    11367  12030  21927  -1645  -3031    768       C  
ATOM   1275  CG  LEU A 315      12.616  26.506  18.594  1.00117.90           C  
ANISOU 1275  CG  LEU A 315    10815  11966  22015  -1853  -3179   1041       C  
ATOM   1276  CD1 LEU A 315      11.873  27.754  19.014  1.00 95.32           C  
ANISOU 1276  CD1 LEU A 315     7898   9572  18748  -1678  -2876   1440       C  
ATOM   1277  CD2 LEU A 315      12.301  26.116  17.153  1.00122.34           C  
ANISOU 1277  CD2 LEU A 315    11290  12531  22661  -2000  -3535    547       C  
ATOM   1278  N   ASP A 316      17.130  25.549  19.661  1.00135.83           N  
ANISOU 1278  N   ASP A 316    13965  13345  24298  -1498  -3002    369       N  
ATOM   1279  CA  ASP A 316      18.531  25.874  19.894  1.00130.79           C  
ANISOU 1279  CA  ASP A 316    13637  12678  23379  -1292  -2842    180       C  
ATOM   1280  C   ASP A 316      19.481  24.827  19.347  1.00133.92           C  
ANISOU 1280  C   ASP A 316    14090  12665  24130  -1325  -3092   -300       C  
ATOM   1281  O   ASP A 316      20.670  24.861  19.642  1.00130.49           O  
ANISOU 1281  O   ASP A 316    13863  12136  23580  -1178  -2990   -423       O  
ATOM   1282  CB  ASP A 316      18.789  26.163  21.352  1.00129.83           C  
ANISOU 1282  CB  ASP A 316    13584  12547  23200  -1223  -2564    717       C  
ATOM   1283  CG  ASP A 316      17.915  27.274  21.885  1.00135.06           C  
ANISOU 1283  CG  ASP A 316    14204  13630  23484  -1144  -2291   1143       C  
ATOM   1284  OD1 ASP A 316      17.717  28.266  21.152  1.00136.15           O  
ANISOU 1284  OD1 ASP A 316    14432  14113  23186  -1016  -2218    956       O  
ATOM   1285  OD2 ASP A 316      17.418  27.159  23.030  1.00138.25           O  
ANISOU 1285  OD2 ASP A 316    14478  14030  24022  -1202  -2151   1663       O  
ATOM   1286  N   GLU A 317      18.952  23.853  18.620  1.00143.59           N  
ANISOU 1286  N   GLU A 317    15123  13644  25790  -1513  -3427   -584       N  
ATOM   1287  CA  GLU A 317      19.768  22.786  18.064  1.00148.62           C  
ANISOU 1287  CA  GLU A 317    15800  13862  26808  -1530  -3687  -1093       C  
ATOM   1288  C   GLU A 317      21.002  23.351  17.378  1.00142.81           C  
ANISOU 1288  C   GLU A 317    15325  13339  25598  -1289  -3582  -1597       C  
ATOM   1289  O   GLU A 317      20.915  24.318  16.613  1.00136.35           O  
ANISOU 1289  O   GLU A 317    14595  12979  24232  -1197  -3482  -1784       O  
ATOM   1290  CB  GLU A 317      18.965  21.974  17.069  1.00155.23           C  
ANISOU 1290  CB  GLU A 317    16431  14538  28010  -1740  -4058  -1450       C  
ATOM   1291  CG  GLU A 317      19.784  21.020  16.231  1.00163.37           C  
ANISOU 1291  CG  GLU A 317    17550  15287  29238  -1666  -4282  -2096       C  
ATOM   1292  CD  GLU A 317      18.930  19.957  15.571  1.00176.42           C  
ANISOU 1292  CD  GLU A 317    19050  16780  31200  -1806  -4565  -2265       C  
ATOM   1293  OE1 GLU A 317      19.191  19.626  14.395  1.00181.64           O  
ANISOU 1293  OE1 GLU A 317    19780  17516  31720  -1735  -4705  -2868       O  
ATOM   1294  OE2 GLU A 317      17.996  19.450  16.232  1.00180.88           O  
ANISOU 1294  OE2 GLU A 317    19430  17167  32130  -1992  -4641  -1786       O  
ATOM   1295  N   VAL A 318      22.139  22.748  17.664  1.00140.85           N  
ANISOU 1295  N   VAL A 318    15184  12763  25569  -1191  -3604  -1771       N  
ATOM   1296  CA  VAL A 318      23.396  23.149  17.062  1.00134.03           C  
ANISOU 1296  CA  VAL A 318    14536  12075  24315   -968  -3511  -2236       C  
ATOM   1297  C   VAL A 318      23.769  22.153  15.953  1.00142.31           C  
ANISOU 1297  C   VAL A 318    15530  12881  25660   -974  -3817  -2947       C  
ATOM   1298  O   VAL A 318      23.722  20.949  16.160  1.00145.65           O  
ANISOU 1298  O   VAL A 318    15857  12934  26549   -998  -3969  -2926       O  
ATOM   1299  CB  VAL A 318      24.507  23.204  18.133  1.00125.53           C  
ANISOU 1299  CB  VAL A 318    13609  10850  23237   -825  -3312  -1967       C  
ATOM   1300  CG1 VAL A 318      25.847  23.477  17.489  1.00122.78           C  
ANISOU 1300  CG1 VAL A 318    13442  10660  22549   -608  -3244  -2460       C  
ATOM   1301  CG2 VAL A 318      24.190  24.270  19.161  1.00120.15           C  
ANISOU 1301  CG2 VAL A 318    13011  10467  22175   -799  -3001  -1348       C  
ATOM   1302  N   ARG A 319      24.131  22.659  14.769  1.00143.56           N  
ANISOU 1302  N   ARG A 319    15775  13425  25348   -867  -3813  -3470       N  
ATOM   1303  CA  ARG A 319      24.530  21.801  13.649  1.00148.69           C  
ANISOU 1303  CA  ARG A 319    16404  14045  26047   -785  -3992  -4104       C  
ATOM   1304  C   ARG A 319      25.776  20.971  14.006  1.00154.27           C  
ANISOU 1304  C   ARG A 319    17176  14477  26964   -576  -3943  -4225       C  
ATOM   1305  O   ARG A 319      26.727  21.523  14.557  1.00152.10           O  
ANISOU 1305  O   ARG A 319    17030  14261  26501   -444  -3748  -4107       O  
ATOM   1306  CB  ARG A 319      24.799  22.667  12.414  1.00147.09           C  
ANISOU 1306  CB  ARG A 319    16284  14391  25214   -710  -3952  -4584       C  
ATOM   1307  CG  ARG A 319      25.553  21.965  11.290  1.00158.43           C  
ANISOU 1307  CG  ARG A 319    17743  15941  26512   -543  -4011  -5209       C  
ATOM   1308  CD  ARG A 319      25.381  22.676   9.941  1.00169.02           C  
ANISOU 1308  CD  ARG A 319    19103  17868  27249   -549  -4023  -5616       C  
ATOM   1309  NE  ARG A 319      24.125  22.304   9.282  1.00182.94           N  
ANISOU 1309  NE  ARG A 319    20731  19658  29120   -744  -4241  -5686       N  
ATOM   1310  CZ  ARG A 319      23.532  23.005   8.317  1.00187.22           C  
ANISOU 1310  CZ  ARG A 319    21246  20688  29200   -838  -4289  -5838       C  
ATOM   1311  NH1 ARG A 319      24.072  24.135   7.875  1.00186.56           N  
ANISOU 1311  NH1 ARG A 319    21261  21124  28500   -752  -4136  -5932       N  
ATOM   1312  NH2 ARG A 319      22.394  22.572   7.790  1.00189.40           N  
ANISOU 1312  NH2 ARG A 319    21393  20949  29623  -1024  -4500  -5874       N  
ATOM   1313  N   LYS A 320      25.782  19.662  13.721  1.00161.59           N  
ANISOU 1313  N   LYS A 320    18003  15101  28293   -550  -4128  -4434       N  
ATOM   1314  CA  LYS A 320      26.947  18.813  14.016  1.00165.62           C  
ANISOU 1314  CA  LYS A 320    18528  15359  29040   -352  -4114  -4554       C  
ATOM   1315  C   LYS A 320      28.169  19.332  13.250  1.00172.02           C  
ANISOU 1315  C   LYS A 320    19455  16539  29366   -121  -3967  -5043       C  
ATOM   1316  O   LYS A 320      28.033  19.783  12.109  1.00172.09           O  
ANISOU 1316  O   LYS A 320    19489  16940  28959   -108  -3971  -5461       O  
ATOM   1317  CB  LYS A 320      26.701  17.344  13.657  1.00170.27           C  
ANISOU 1317  CB  LYS A 320    18980  15583  30132   -361  -4377  -4782       C  
ATOM   1318  CG  LYS A 320      25.297  16.775  13.922  1.00171.54           C  
ANISOU 1318  CG  LYS A 320    19002  15476  30699   -616  -4584  -4466       C  
ATOM   1319  CD  LYS A 320      25.283  15.245  13.704  1.00174.10           C  
ANISOU 1319  CD  LYS A 320    19211  15374  31566   -598  -4848  -4672       C  
ATOM   1320  CE  LYS A 320      23.910  14.718  13.293  1.00175.71           C  
ANISOU 1320  CE  LYS A 320    19298  15443  32022   -835  -5093  -4654       C  
ATOM   1321  NZ  LYS A 320      23.934  13.273  12.906  1.00179.02           N  
ANISOU 1321  NZ  LYS A 320    19629  15464  32927   -808  -5367  -4951       N  
ATOM   1322  N   GLU A 321      29.349  19.225  13.844  1.00179.58           N  
ANISOU 1322  N   GLU A 321    20465  17404  30362     51  -3840  -4964       N  
ATOM   1323  CA  GLU A 321      30.589  19.705  13.229  1.00187.46           C  
ANISOU 1323  CA  GLU A 321    21549  18757  30919    271  -3686  -5370       C  
ATOM   1324  C   GLU A 321      31.450  18.539  12.753  1.00197.06           C  
ANISOU 1324  C   GLU A 321    22666  19815  32394    458  -3787  -5788       C  
ATOM   1325  O   GLU A 321      31.295  17.403  13.210  1.00202.61           O  
ANISOU 1325  O   GLU A 321    23261  20066  33657    438  -3954  -5668       O  
ATOM   1326  CB  GLU A 321      31.400  20.613  14.167  1.00187.78           C  
ANISOU 1326  CB  GLU A 321    21727  18887  30732    334  -3453  -5005       C  
ATOM   1327  CG  GLU A 321      32.802  21.014  13.662  1.00194.18           C  
ANISOU 1327  CG  GLU A 321    22604  20039  31137    562  -3297  -5369       C  
ATOM   1328  CD  GLU A 321      33.334  22.280  14.336  1.00196.63           C  
ANISOU 1328  CD  GLU A 321    23088  20559  31064    579  -3070  -5050       C  
ATOM   1329  OE1 GLU A 321      32.771  22.665  15.390  1.00194.13           O  
ANISOU 1329  OE1 GLU A 321    22837  20037  30888    444  -3029  -4519       O  
ATOM   1330  OE2 GLU A 321      34.282  22.911  13.807  1.00199.22           O  
ANISOU 1330  OE2 GLU A 321    23483  21282  30929    719  -2932  -5326       O  
ATOM   1331  N   GLU A 322      32.297  18.812  11.772  1.00198.78           N  
ANISOU 1331  N   GLU A 322    22906  20430  32190    633  -3693  -6283       N  
ATOM   1332  CA  GLU A 322      33.177  17.799  11.214  1.00202.76           C  
ANISOU 1332  CA  GLU A 322    23304  20847  32890    834  -3770  -6736       C  
ATOM   1333  C   GLU A 322      34.088  18.447  10.186  1.00200.66           C  
ANISOU 1333  C   GLU A 322    23067  21157  32019   1004  -3605  -7198       C  
ATOM   1334  O   GLU A 322      34.266  19.666  10.196  1.00195.06           O  
ANISOU 1334  O   GLU A 322    22472  20847  30796    981  -3418  -7067       O  
ATOM   1335  N   CYS A 357      70.298  23.747  23.000  1.00146.19           N  
ANISOU 1335  N   CYS A 357    12484  19248  23814   4585  -1308  -1913       N  
ATOM   1336  CA  CYS A 357      71.319  24.554  22.355  1.00146.53           C  
ANISOU 1336  CA  CYS A 357    12269  20166  23239   4554  -1121  -1950       C  
ATOM   1337  C   CYS A 357      71.629  25.795  23.191  1.00136.48           C  
ANISOU 1337  C   CYS A 357    11237  19204  21417   4053  -1163  -1190       C  
ATOM   1338  O   CYS A 357      70.729  26.563  23.550  1.00122.11           O  
ANISOU 1338  O   CYS A 357     9882  17277  19236   3664  -1187   -927       O  
ATOM   1339  CB  CYS A 357      70.884  24.973  20.943  1.00149.80           C  
ANISOU 1339  CB  CYS A 357    12706  21071  23140   4588   -904  -2565       C  
ATOM   1340  SG  CYS A 357      72.032  26.129  20.155  1.00165.61           S  
ANISOU 1340  SG  CYS A 357    14432  24208  24286   4446   -679  -2500       S  
ATOM   1341  N   ASP A 358      72.890  25.966  23.523  1.00143.78           N  
ANISOU 1341  N   ASP A 358    11827  20534  22270   4072  -1170   -866       N  
ATOM   1342  CA  ASP A 358      73.404  27.045  24.366  1.00143.06           C  
ANISOU 1342  CA  ASP A 358    11910  20743  21702   3612  -1241   -146       C  
ATOM   1343  C   ASP A 358      73.908  28.232  23.552  1.00134.40           C  
ANISOU 1343  C   ASP A 358    10724  20513  19830   3404  -1063   -167       C  
ATOM   1344  O   ASP A 358      74.700  29.039  24.050  1.00128.66           O  
ANISOU 1344  O   ASP A 358     9984  20172  18729   3092  -1112    362       O  
ATOM   1345  CB  ASP A 358      74.433  26.605  25.388  1.00153.79           C  
ANISOU 1345  CB  ASP A 358    12980  21978  23474   3687  -1414    351       C  
ATOM   1346  CG  ASP A 358      73.917  25.538  26.339  1.00162.39           C  
ANISOU 1346  CG  ASP A 358    14156  22222  25322   3835  -1626    507       C  
ATOM   1347  OD1 ASP A 358      73.875  24.358  25.933  1.00168.90           O  
ANISOU 1347  OD1 ASP A 358    14714  22678  26782   4292  -1636     47       O  
ATOM   1348  OD2 ASP A 358      73.599  25.878  27.499  1.00163.34           O  
ANISOU 1348  OD2 ASP A 358    14600  22055  25406   3490  -1793   1096       O  
ATOM   1349  N   ARG A 359      73.618  28.254  22.278  1.00133.28           N  
ANISOU 1349  N   ARG A 359    10522  20693  19426   3547   -870   -757       N  
ATOM   1350  CA  ARG A 359      74.101  29.354  21.469  1.00135.75           C  
ANISOU 1350  CA  ARG A 359    10739  21845  18994   3324   -711   -733       C  
ATOM   1351  C   ARG A 359      73.263  30.592  21.716  1.00120.44           C  
ANISOU 1351  C   ARG A 359     9353  19919  16490   2801   -747   -395       C  
ATOM   1352  O   ARG A 359      72.137  30.487  22.164  1.00120.85           O  
ANISOU 1352  O   ARG A 359     9816  19385  16715   2708   -831   -384       O  
ATOM   1353  CB  ARG A 359      74.106  28.965  20.005  1.00153.78           C  
ANISOU 1353  CB  ARG A 359    12714  24556  21160   3672   -487  -1484       C  
ATOM   1354  CG  ARG A 359      74.696  30.002  19.058  1.00163.67           C  
ANISOU 1354  CG  ARG A 359    13788  26758  21641   3475   -306  -1489       C  
ATOM   1355  CD  ARG A 359      76.157  30.293  19.363  1.00170.08           C  
ANISOU 1355  CD  ARG A 359    14187  28108  22328   3431   -307  -1074       C  
ATOM   1356  NE  ARG A 359      77.063  29.388  18.659  1.00178.59           N  
ANISOU 1356  NE  ARG A 359    14643  29546  23668   3947   -158  -1545       N  
ATOM   1357  CZ  ARG A 359      77.218  29.357  17.337  1.00183.51           C  
ANISOU 1357  CZ  ARG A 359    14965  30801  23958   4160     76  -2104       C  
ATOM   1358  NH1 ARG A 359      76.509  30.161  16.554  1.00182.44           N  
ANISOU 1358  NH1 ARG A 359    15096  31000  23224   3889    175  -2243       N  
ATOM   1359  NH2 ARG A 359      78.075  28.502  16.797  1.00188.05           N  
ANISOU 1359  NH2 ARG A 359    14965  31679  24805   4660    208  -2537       N  
ATOM   1360  N   LYS A 360      73.841  31.760  21.421  1.00108.16           N  
ANISOU 1360  N   LYS A 360     7786  19029  14281   2470   -688   -118       N  
ATOM   1361  CA  LYS A 360      73.151  33.037  21.522  1.00 99.33           C  
ANISOU 1361  CA  LYS A 360     7148  17995  12596   1981   -722    197       C  
ATOM   1362  C   LYS A 360      72.208  33.115  20.329  1.00101.19           C  
ANISOU 1362  C   LYS A 360     7502  18357  12589   2059   -567   -352       C  
ATOM   1363  O   LYS A 360      72.509  32.576  19.251  1.00103.61           O  
ANISOU 1363  O   LYS A 360     7422  19039  12905   2391   -403   -881       O  
ATOM   1364  CB  LYS A 360      74.175  34.170  21.463  1.00100.70           C  
ANISOU 1364  CB  LYS A 360     7192  18866  12202   1633   -724    639       C  
ATOM   1365  CG  LYS A 360      74.914  34.519  22.749  1.00115.93           C  
ANISOU 1365  CG  LYS A 360     9175  20688  14186   1366   -922   1304       C  
ATOM   1366  CD  LYS A 360      75.963  35.574  22.379  1.00126.27           C  
ANISOU 1366  CD  LYS A 360    10270  22787  14918   1055   -900   1632       C  
ATOM   1367  CE  LYS A 360      76.913  35.931  23.506  1.00131.98           C  
ANISOU 1367  CE  LYS A 360    10947  23545  15655    790  -1098   2272       C  
ATOM   1368  NZ  LYS A 360      78.009  36.778  22.953  1.00137.36           N  
ANISOU 1368  NZ  LYS A 360    11309  25045  15835    552  -1057   2515       N  
ATOM   1369  N   PHE A 361      71.041  33.739  20.537  1.00 93.29           N  
ANISOU 1369  N   PHE A 361     7019  17029  11399   1780   -623   -245       N  
ATOM   1370  CA  PHE A 361      70.043  33.899  19.501  1.00102.53           C  
ANISOU 1370  CA  PHE A 361     8344  18282  12330   1806   -508   -693       C  
ATOM   1371  C   PHE A 361      70.446  34.996  18.541  1.00111.01           C  
ANISOU 1371  C   PHE A 361     9330  20154  12694   1558   -400   -639       C  
ATOM   1372  O   PHE A 361      70.918  36.060  18.961  1.00109.69           O  
ANISOU 1372  O   PHE A 361     9294  20242  12142   1172   -476   -109       O  
ATOM   1373  CB  PHE A 361      68.686  34.265  20.101  1.00 96.49           C  
ANISOU 1373  CB  PHE A 361     8147  16929  11586   1573   -611   -530       C  
ATOM   1374  CG  PHE A 361      67.653  34.641  19.064  1.00 97.19           C  
ANISOU 1374  CG  PHE A 361     8423  17137  11366   1533   -516   -902       C  
ATOM   1375  CD1 PHE A 361      66.880  33.657  18.440  1.00100.73           C  
ANISOU 1375  CD1 PHE A 361     8805  17325  12144   1857   -456  -1486       C  
ATOM   1376  CD2 PHE A 361      67.471  35.959  18.686  1.00 94.84           C  
ANISOU 1376  CD2 PHE A 361     8351  17245  10438   1156   -503   -653       C  
ATOM   1377  CE1 PHE A 361      65.928  34.015  17.470  1.00 98.99           C  
ANISOU 1377  CE1 PHE A 361     8745  17259  11607   1798   -382  -1808       C  
ATOM   1378  CE2 PHE A 361      66.542  36.325  17.722  1.00 91.27           C  
ANISOU 1378  CE2 PHE A 361     8050  16941   9686   1107   -430   -951       C  
ATOM   1379  CZ  PHE A 361      65.764  35.351  17.113  1.00 94.71           C  
ANISOU 1379  CZ  PHE A 361     8418  17137  10430   1425   -367  -1528       C  
ATOM   1380  N   ARG A 362      70.224  34.755  17.247  1.00101.54           N  
ANISOU 1380  N   ARG A 362     9791  18804   9985   1482    878  -2706       N  
ATOM   1381  CA  ARG A 362      70.511  35.763  16.251  1.00 97.55           C  
ANISOU 1381  CA  ARG A 362     9128  18811   9127   1244    963  -2539       C  
ATOM   1382  C   ARG A 362      69.528  35.724  15.114  1.00 97.10           C  
ANISOU 1382  C   ARG A 362     9282  18657   8953   1295    958  -2762       C  
ATOM   1383  O   ARG A 362      68.877  34.717  14.877  1.00102.04           O  
ANISOU 1383  O   ARG A 362    10087  18980   9702   1612    921  -3125       O  
ATOM   1384  CB  ARG A 362      71.921  35.583  15.699  1.00101.52           C  
ANISOU 1384  CB  ARG A 362     9190  20053   9331   1452   1123  -2483       C  
ATOM   1385  CG  ARG A 362      72.167  34.264  15.044  1.00109.76           C  
ANISOU 1385  CG  ARG A 362    10161  21239  10304   2034   1213  -2874       C  
ATOM   1386  CD  ARG A 362      73.519  34.279  14.402  1.00116.95           C  
ANISOU 1386  CD  ARG A 362    10610  22970  10855   2218   1394  -2778       C  
ATOM   1387  NE  ARG A 362      73.776  33.057  13.661  1.00124.39           N  
ANISOU 1387  NE  ARG A 362    11495  24075  11692   2816   1487  -3177       N  
ATOM   1388  CZ  ARG A 362      74.787  32.923  12.802  1.00129.78           C  
ANISOU 1388  CZ  ARG A 362    11921  25285  12105   3000   1559  -3102       C  
ATOM   1389  NH1 ARG A 362      75.615  33.940  12.601  1.00127.04           N  
ANISOU 1389  NH1 ARG A 362    11244  25523  11504   2681   1629  -2695       N  
ATOM   1390  NH2 ARG A 362      74.959  31.781  12.147  1.00133.63           N  
ANISOU 1390  NH2 ARG A 362    12487  25704  12582   3485   1554  -3427       N  
ATOM   1391  N   VAL A 363      69.464  36.819  14.369  1.00 94.77           N  
ANISOU 1391  N   VAL A 363     8929  18691   8387   1004   1003  -2545       N  
ATOM   1392  CA  VAL A 363      68.519  36.918  13.271  1.00 88.66           C  
ANISOU 1392  CA  VAL A 363     8334  17898   7454   1027    992  -2708       C  
ATOM   1393  C   VAL A 363      69.142  37.716  12.174  1.00 92.58           C  
ANISOU 1393  C   VAL A 363     8577  19073   7525    909   1126  -2490       C  
ATOM   1394  O   VAL A 363      69.807  38.716  12.433  1.00 97.85           O  
ANISOU 1394  O   VAL A 363     9072  19992   8115    568   1166  -2094       O  
ATOM   1395  CB  VAL A 363      67.203  37.618  13.704  1.00 87.03           C  
ANISOU 1395  CB  VAL A 363     8486  17113   7468    700    844  -2602       C  
ATOM   1396  CG1 VAL A 363      67.463  39.035  14.189  1.00 84.60           C  
ANISOU 1396  CG1 VAL A 363     8154  16844   7145    227    833  -2147       C  
ATOM   1397  CG2 VAL A 363      66.226  37.645  12.558  1.00 88.41           C  
ANISOU 1397  CG2 VAL A 363     8813  17310   7468    758    820  -2777       C  
ATOM   1398  N   LYS A 364      68.937  37.312  10.948  1.00 97.74           N  
ANISOU 1398  N   LYS A 364     9199  20047   7890   1183   1192  -2746       N  
ATOM   1399  CA  LYS A 364      69.495  38.047   9.840  1.00 94.88           C  
ANISOU 1399  CA  LYS A 364     8578  20388   7083   1081   1335  -2503       C  
ATOM   1400  C   LYS A 364      68.459  38.972   9.253  1.00 96.32           C  
ANISOU 1400  C   LYS A 364     8981  20453   7165    807   1269  -2352       C  
ATOM   1401  O   LYS A 364      67.345  38.540   8.906  1.00 98.06           O  
ANISOU 1401  O   LYS A 364     9464  20353   7440    938   1166  -2645       O  
ATOM   1402  CB  LYS A 364      70.028  37.112   8.775  1.00 96.37           C  
ANISOU 1402  CB  LYS A 364     8591  20994   7032   1550   1408  -2798       C  
ATOM   1403  CG  LYS A 364      70.649  37.790   7.572  1.00102.32           C  
ANISOU 1403  CG  LYS A 364     9089  22367   7422   1474   1494  -2502       C  
ATOM   1404  CD  LYS A 364      71.244  36.756   6.649  1.00110.04           C  
ANISOU 1404  CD  LYS A 364     9925  23635   8250   1953   1515  -2787       C  
ATOM   1405  CE  LYS A 364      72.673  37.085   6.285  1.00118.14           C  
ANISOU 1405  CE  LYS A 364    10532  25323   9034   1958   1642  -2463       C  
ATOM   1406  NZ  LYS A 364      73.143  36.141   5.233  1.00128.20           N  
ANISOU 1406  NZ  LYS A 364    11698  26908  10105   2434   1662  -2746       N  
ATOM   1407  N   ILE A 365      68.842  40.228   9.117  1.00 96.64           N  
ANISOU 1407  N   ILE A 365     8896  20763   7061    415   1326  -1870       N  
ATOM   1408  CA  ILE A 365      68.008  41.242   8.494  1.00101.08           C  
ANISOU 1408  CA  ILE A 365     9630  21275   7500    143   1286  -1626       C  
ATOM   1409  C   ILE A 365      68.508  41.359   7.072  1.00108.59           C  
ANISOU 1409  C   ILE A 365    10317  22960   7984    279   1427  -1537       C  
ATOM   1410  O   ILE A 365      69.614  41.857   6.846  1.00109.52           O  
ANISOU 1410  O   ILE A 365    10118  23531   7963    149   1533  -1200       O  
ATOM   1411  CB  ILE A 365      68.246  42.567   9.187  1.00 88.20           C  
ANISOU 1411  CB  ILE A 365     8021  19474   6016   -373   1260  -1112       C  
ATOM   1412  CG1 ILE A 365      67.905  42.429  10.670  1.00 84.03           C  
ANISOU 1412  CG1 ILE A 365     7733  18233   5963   -486   1109  -1194       C  
ATOM   1413  CG2 ILE A 365      67.464  43.679   8.498  1.00 93.37           C  
ANISOU 1413  CG2 ILE A 365     8847  20092   6537   -631   1234   -811       C  
ATOM   1414  CD1 ILE A 365      66.445  42.190  10.948  1.00 80.48           C  
ANISOU 1414  CD1 ILE A 365     7675  17149   5753   -421    957  -1422       C  
ATOM   1415  N   ARG A 366      67.737  40.879   6.127  1.00 95.02           N  
ANISOU 1415  N   ARG A 366     8730  21206   6169    550   1355  -1824       N  
ATOM   1416  CA  ARG A 366      68.125  40.973   4.733  1.00111.80           C  
ANISOU 1416  CA  ARG A 366    10642  23862   7975    690   1412  -1717       C  
ATOM   1417  C   ARG A 366      67.987  42.392   4.197  1.00107.72           C  
ANISOU 1417  C   ARG A 366    10100  23555   7273    315   1451  -1182       C  
ATOM   1418  O   ARG A 366      68.928  42.954   3.650  1.00113.49           O  
ANISOU 1418  O   ARG A 366    10541  24770   7809    208   1555   -825       O  
ATOM   1419  CB  ARG A 366      67.334  39.989   3.890  1.00119.80           C  
ANISOU 1419  CB  ARG A 366    11806  24769   8943   1071   1308  -2195       C  
ATOM   1420  CG  ARG A 366      67.053  38.730   4.674  1.00122.97           C  
ANISOU 1420  CG  ARG A 366    12372  24704   9646   1336   1223  -2695       C  
ATOM   1421  CD  ARG A 366      66.905  37.528   3.813  1.00101.77           C  
ANISOU 1421  CD  ARG A 366     9720  22037   6912   1761   1153  -3169       C  
ATOM   1422  NE  ARG A 366      68.259  37.212   3.450  1.00123.90           N  
ANISOU 1422  NE  ARG A 366    12197  25344   9536   1976   1283  -3115       N  
ATOM   1423  CZ  ARG A 366      68.757  36.002   3.234  1.00127.02           C  
ANISOU 1423  CZ  ARG A 366    12543  25767   9952   2388   1277  -3497       C  
ATOM   1424  NH1 ARG A 366      67.983  34.926   3.342  1.00126.03           N  
ANISOU 1424  NH1 ARG A 366    12686  25145  10054   2615   1141  -3977       N  
ATOM   1425  NH2 ARG A 366      70.039  35.881   2.927  1.00112.74           N  
ANISOU 1425  NH2 ARG A 366    10418  24467   7952   2558   1401  -3375       N  
ATOM   1426  N   GLY A 367      66.803  42.965   4.356  1.00 97.81           N  
ANISOU 1426  N   GLY A 367     9148  21927   6089    124   1359  -1112       N  
ATOM   1427  CA  GLY A 367      66.546  44.309   3.889  1.00121.63           C  
ANISOU 1427  CA  GLY A 367    12196  25052   8966   -214   1381   -594       C  
ATOM   1428  C   GLY A 367      65.094  44.692   4.088  1.00114.75           C  
ANISOU 1428  C   GLY A 367    11692  23722   8187   -313   1252   -620       C  
ATOM   1429  O   GLY A 367      64.322  43.920   4.657  1.00 92.28           O  
ANISOU 1429  O   GLY A 367     9062  20470   5532   -157   1141  -1037       O  
ATOM   1430  N   ILE A 368      64.742  45.890   3.639  1.00109.19           N  
ANISOU 1430  N   ILE A 368    11055  23063   7368   -579   1261   -150       N  
ATOM   1431  CA  ILE A 368      63.389  46.380   3.707  1.00105.80           C  
ANISOU 1431  CA  ILE A 368    10954  22252   6994   -658   1138   -103       C  
ATOM   1432  C   ILE A 368      62.939  46.873   2.340  1.00112.70           C  
ANISOU 1432  C   ILE A 368    11777  23445   7597   -573   1134    112       C  
ATOM   1433  O   ILE A 368      63.744  47.310   1.515  1.00116.69           O  
ANISOU 1433  O   ILE A 368    12032  24405   7899   -616   1244    425       O  
ATOM   1434  CB  ILE A 368      63.237  47.519   4.737  1.00103.50           C  
ANISOU 1434  CB  ILE A 368    10880  21415   7031  -1079   1093    313       C  
ATOM   1435  CG1 ILE A 368      64.035  48.756   4.340  1.00 95.07           C  
ANISOU 1435  CG1 ILE A 368     9663  20664   5794  -1424   1219    937       C  
ATOM   1436  CG2 ILE A 368      63.585  47.034   6.161  1.00 88.12           C  
ANISOU 1436  CG2 ILE A 368     9007  18952   5521  -1141   1029     82       C  
ATOM   1437  CD1 ILE A 368      63.857  49.875   5.356  1.00 93.06           C  
ANISOU 1437  CD1 ILE A 368     9678  19728   5951  -1830   1131   1291       C  
ATOM   1438  N   ASP A 369      61.649  46.796   2.097  1.00113.41           N  
ANISOU 1438  N   ASP A 369    12094  23307   7688   -461   1001    -36       N  
ATOM   1439  CA  ASP A 369      61.115  47.231   0.828  1.00111.63           C  
ANISOU 1439  CA  ASP A 369    11827  23380   7207   -359    980    143       C  
ATOM   1440  C   ASP A 369      59.744  47.856   1.031  1.00110.99           C  
ANISOU 1440  C   ASP A 369    12048  22925   7199   -444    850    288       C  
ATOM   1441  O   ASP A 369      58.901  47.343   1.760  1.00117.31           O  
ANISOU 1441  O   ASP A 369    13053  23326   8194   -381    722    -43       O  
ATOM   1442  CB  ASP A 369      61.053  46.056  -0.145  1.00126.19           C  
ANISOU 1442  CB  ASP A 369    13514  25554   8878     34    940   -341       C  
ATOM   1443  CG  ASP A 369      60.486  46.470  -1.488  1.00153.68           C  
ANISOU 1443  CG  ASP A 369    16938  29385  12069    143    910   -172       C  
ATOM   1444  OD1 ASP A 369      61.213  47.153  -2.247  1.00159.62           O  
ANISOU 1444  OD1 ASP A 369    17483  30568  12598     72   1033    234       O  
ATOM   1445  OD2 ASP A 369      59.318  46.103  -1.783  1.00162.04           O  
ANISOU 1445  OD2 ASP A 369    18140  30303  13123    294    760   -435       O  
ATOM   1446  N   ILE A 370      59.539  48.985   0.363  1.00111.19           N  
ANISOU 1446  N   ILE A 370    12086  23091   7072   -572    880    800       N  
ATOM   1447  CA  ILE A 370      58.300  49.725   0.401  1.00108.57           C  
ANISOU 1447  CA  ILE A 370    12012  22468   6772   -626    771   1040       C  
ATOM   1448  C   ILE A 370      58.019  50.165  -1.047  1.00122.77           C  
ANISOU 1448  C   ILE A 370    13677  24701   8270   -489    781   1282       C  
ATOM   1449  O   ILE A 370      58.952  50.504  -1.774  1.00124.41           O  
ANISOU 1449  O   ILE A 370    13657  25313   8302   -536    910   1553       O  
ATOM   1450  CB  ILE A 370      58.424  50.932   1.361  1.00102.69           C  
ANISOU 1450  CB  ILE A 370    11479  21307   6231  -1000    811   1545       C  
ATOM   1451  CG1 ILE A 370      57.053  51.461   1.730  1.00112.18           C  
ANISOU 1451  CG1 ILE A 370    12996  21995   7633   -984    660   1645       C  
ATOM   1452  CG2 ILE A 370      59.191  52.058   0.760  1.00104.77           C  
ANISOU 1452  CG2 ILE A 370    11634  21778   6395  -1225    936   2158       C  
ATOM   1453  CD1 ILE A 370      56.961  52.971   1.710  1.00119.79           C  
ANISOU 1453  CD1 ILE A 370    14129  22711   8674  -1230    694   2313       C  
ATOM   1454  N   PRO A 371      56.758  50.098  -1.499  1.00137.66           N  
ANISOU 1454  N   PRO A 371    15674  26545  10085   -309    639   1174       N  
ATOM   1455  CA  PRO A 371      56.629  50.479  -2.909  1.00148.92           C  
ANISOU 1455  CA  PRO A 371    16938  28446  11198   -178    659   1411       C  
ATOM   1456  C   PRO A 371      56.933  51.946  -3.197  1.00154.67           C  
ANISOU 1456  C   PRO A 371    17692  29193  11883   -412    766   2143       C  
ATOM   1457  O   PRO A 371      57.681  52.199  -4.141  1.00153.39           O  
ANISOU 1457  O   PRO A 371    17290  29500  11491   -397    875   2375       O  
ATOM   1458  CB  PRO A 371      55.157  50.154  -3.226  1.00150.55           C  
ANISOU 1458  CB  PRO A 371    17257  28579  11365     33    472   1162       C  
ATOM   1459  CG  PRO A 371      54.831  49.041  -2.240  1.00146.29           C  
ANISOU 1459  CG  PRO A 371    16825  27680  11078     91    364    573       C  
ATOM   1460  CD  PRO A 371      55.528  49.480  -0.974  1.00138.48           C  
ANISOU 1460  CD  PRO A 371    15969  26308  10340   -178    457    777       C  
ATOM   1461  N   VAL A 372      56.402  52.877  -2.428  1.00161.61           N  
ANISOU 1461  N   VAL A 372    18855  29577  12973   -602    727   2507       N  
ATOM   1462  CA  VAL A 372      56.757  54.267  -2.641  1.00170.21           C  
ANISOU 1462  CA  VAL A 372    19995  30599  14077   -840    824   3206       C  
ATOM   1463  C   VAL A 372      57.014  54.964  -1.318  1.00176.77           C  
ANISOU 1463  C   VAL A 372    21084  30825  15255  -1175    844   3448       C  
ATOM   1464  O   VAL A 372      56.189  54.888  -0.399  1.00169.98           O  
ANISOU 1464  O   VAL A 372    20488  29508  14588  -1167    736   3320       O  
ATOM   1465  CB  VAL A 372      55.679  55.050  -3.408  1.00171.20           C  
ANISOU 1465  CB  VAL A 372    20229  30733  14086   -709    750   3551       C  
ATOM   1466  CG1 VAL A 372      55.479  54.467  -4.787  1.00173.17           C  
ANISOU 1466  CG1 VAL A 372    20206  31615  13975   -415    731   3345       C  
ATOM   1467  CG2 VAL A 372      54.382  55.065  -2.614  1.00171.73           C  
ANISOU 1467  CG2 VAL A 372    20595  30313  14342   -627    594   3428       C  
ATOM   1468  N   LEU A 373      58.182  55.470  -1.134  1.00190.80           N  
ANISOU 1468  N   LEU A 373    22766  32622  17109  -1474    974   3797       N  
ATOM   1469  CA  LEU A 373      58.726  56.230   0.013  1.00196.31           C  
ANISOU 1469  CA  LEU A 373    23676  32771  18141  -1854    995   4055       C  
ATOM   1470  C   LEU A 373      58.429  57.740   0.142  1.00207.60           C  
ANISOU 1470  C   LEU A 373    25363  33745  19772  -2126   1000   4717       C  
ATOM   1471  O   LEU A 373      58.801  58.347   1.140  1.00205.36           O  
ANISOU 1471  O   LEU A 373    25333  32887  19807  -2421    972   4867       O  
ATOM   1472  CB  LEU A 373      60.038  55.772   0.453  1.00194.59           C  
ANISOU 1472  CB  LEU A 373    23191  32789  17955  -2066   1112   3979       C  
ATOM   1473  CG  LEU A 373      61.184  56.667  -0.024  1.00196.98           C  
ANISOU 1473  CG  LEU A 373    23344  33195  18305  -2404   1226   4526       C  
ATOM   1474  CD1 LEU A 373      61.193  57.989   0.731  1.00197.13           C  
ANISOU 1474  CD1 LEU A 373    23674  32546  18679  -2823   1198   5020       C  
ATOM   1475  CD2 LEU A 373      62.520  55.962   0.129  1.00195.23           C  
ANISOU 1475  CD2 LEU A 373    22772  33368  18037  -2473   1320   4290       C  
ATOM   1476  N   PRO A 374      58.164  58.400  -1.037  1.00219.17           N  
ANISOU 1476  N   PRO A 374    26798  35408  21070  -2010   1017   5089       N  
ATOM   1477  CA  PRO A 374      58.073  59.873  -1.020  1.00225.24           C  
ANISOU 1477  CA  PRO A 374    27818  35719  22045  -2237   1025   5727       C  
ATOM   1478  C   PRO A 374      57.228  60.547   0.092  1.00224.45           C  
ANISOU 1478  C   PRO A 374    28174  34804  22301  -2348    921   5885       C  
ATOM   1479  O   PRO A 374      56.003  60.565   0.086  1.00221.69           O  
ANISOU 1479  O   PRO A 374    28017  34285  21929  -2069    820   5814       O  
ATOM   1480  CB  PRO A 374      57.391  60.104  -2.385  1.00228.58           C  
ANISOU 1480  CB  PRO A 374    28134  36550  22165  -1938   1025   5925       C  
ATOM   1481  CG  PRO A 374      58.092  59.102  -3.253  1.00228.77           C  
ANISOU 1481  CG  PRO A 374    27725  37354  21845  -1782   1100   5604       C  
ATOM   1482  CD  PRO A 374      58.288  57.874  -2.382  1.00223.63           C  
ANISOU 1482  CD  PRO A 374    27019  36704  21248  -1735   1067   4981       C  
ATOM   1483  N   ARG A 375      57.986  61.239   0.965  1.00225.91           N  
ANISOU 1483  N   ARG A 375    28522  34488  22826  -2760    938   6088       N  
ATOM   1484  CA  ARG A 375      57.405  62.000   2.055  1.00221.76           C  
ANISOU 1484  CA  ARG A 375    28455  33115  22689  -2916    836   6238       C  
ATOM   1485  C   ARG A 375      57.761  63.487   1.841  1.00273.32           C  
ANISOU 1485  C   ARG A 375    35181  39206  29463  -3188    867   6853       C  
ATOM   1486  O   ARG A 375      56.955  64.206   1.221  1.00275.26           O  
ANISOU 1486  O   ARG A 375    35595  39306  29685  -2987    849   7173       O  
ATOM   1487  CB  ARG A 375      57.932  61.478   3.432  1.00214.00           C  
ANISOU 1487  CB  ARG A 375    27536  31741  22032  -3119    783   5783       C  
ATOM   1488  CG  ARG A 375      57.319  60.124   3.863  1.00234.46           C  
ANISOU 1488  CG  ARG A 375    30044  34440  24599  -2753    707   5057       C  
ATOM   1489  CD  ARG A 375      57.989  59.546   5.109  1.00234.15           C  
ANISOU 1489  CD  ARG A 375    30004  34100  24864  -2926    670   4607       C  
ATOM   1490  NE  ARG A 375      57.508  58.214   5.490  1.00234.20           N  
ANISOU 1490  NE  ARG A 375    29909  34222  24853  -2605    611   3963       N  
ATOM   1491  CZ  ARG A 375      56.288  57.956   5.960  1.00235.51           C  
ANISOU 1491  CZ  ARG A 375    30289  34020  25174  -2319    498   3680       C  
ATOM   1492  NH1 ARG A 375      55.403  58.936   6.075  1.00236.76           N  
ANISOU 1492  NH1 ARG A 375    30769  33700  25489  -2266    438   3969       N  
ATOM   1493  NH2 ARG A 375      55.949  56.718   6.299  1.00234.18           N  
ANISOU 1493  NH2 ARG A 375    30004  33966  25006  -2080    448   3124       N  
ATOM   1494  N   ASN A 376      58.929  63.939   2.305  1.00276.27           N  
ANISOU 1494  N   ASN A 376    35522  39374  30074  -3639    906   6999       N  
ATOM   1495  CA  ASN A 376      59.443  65.292   2.038  1.00282.52           C  
ANISOU 1495  CA  ASN A 376    36470  39749  31124  -3953    931   7540       C  
ATOM   1496  C   ASN A 376      60.912  65.592   1.686  1.00265.18           C  
ANISOU 1496  C   ASN A 376    33881  38006  28871  -4297   1036   7669       C  
ATOM   1497  O   ASN A 376      61.260  65.812   0.515  1.00268.91           O  
ANISOU 1497  O   ASN A 376    34009  39138  29026  -4187   1144   7852       O  
ATOM   1498  CB  ASN A 376      59.215  66.195   3.306  1.00280.68           C  
ANISOU 1498  CB  ASN A 376    36738  38511  31395  -4213    809   7604       C  
ATOM   1499  CG  ASN A 376      59.351  67.689   2.998  1.00284.47           C  
ANISOU 1499  CG  ASN A 376    37476  38459  32149  -4417    818   8145       C  
ATOM   1500  OD1 ASN A 376      60.370  68.148   2.480  1.00288.23           O  
ANISOU 1500  OD1 ASN A 376    37736  39147  32632  -4714    899   8441       O  
ATOM   1501  ND2 ASN A 376      58.294  68.436   3.288  1.00283.39           N  
ANISOU 1501  ND2 ASN A 376    37794  37656  32227  -4226    740   8282       N  
ATOM   1502  N   THR A 377      61.772  65.488   2.719  1.00262.30           N  
ANISOU 1502  N   THR A 377    33584  37244  28834  -4719    986   7594       N  
ATOM   1503  CA  THR A 377      63.239  65.543   2.621  1.00260.61           C  
ANISOU 1503  CA  THR A 377    33018  37358  28645  -5100   1050   7691       C  
ATOM   1504  C   THR A 377      63.822  64.134   2.802  1.00247.89           C  
ANISOU 1504  C   THR A 377    30997  36418  26773  -4995   1098   7215       C  
ATOM   1505  O   THR A 377      63.532  63.476   3.790  1.00242.67           O  
ANISOU 1505  O   THR A 377    30461  35541  26203  -4957   1025   6799       O  
ATOM   1506  CB  THR A 377      63.851  66.459   3.724  1.00264.48           C  
ANISOU 1506  CB  THR A 377    33775  37088  29629  -5610    943   7792       C  
ATOM   1507  OG1 THR A 377      63.028  67.609   3.912  1.00267.82           O  
ANISOU 1507  OG1 THR A 377    34704  36704  30352  -5619    866   8069       O  
ATOM   1508  CG2 THR A 377      65.224  66.925   3.303  1.00270.23           C  
ANISOU 1508  CG2 THR A 377    34173  38115  30387  -5998   1005   8105       C  
ATOM   1509  N   ASP A 378      64.638  63.660   1.845  1.00240.47           N  
ANISOU 1509  N   ASP A 378    29579  36279  25510  -4920   1221   7256       N  
ATOM   1510  CA  ASP A 378      65.220  62.316   1.990  1.00226.61           C  
ANISOU 1510  CA  ASP A 378    27442  35141  23519  -4771   1272   6784       C  
ATOM   1511  C   ASP A 378      66.073  62.192   3.268  1.00215.78           C  
ANISOU 1511  C   ASP A 378    26054  33489  22443  -5152   1207   6590       C  
ATOM   1512  O   ASP A 378      67.091  62.873   3.422  1.00220.84           O  
ANISOU 1512  O   ASP A 378    26589  34043  23279  -5563   1196   6868       O  
ATOM   1513  CB  ASP A 378      66.067  61.980   0.753  1.00229.20           C  
ANISOU 1513  CB  ASP A 378    27270  36325  23490  -4654   1408   6912       C  
ATOM   1514  CG  ASP A 378      67.156  63.010   0.513  1.00235.17           C  
ANISOU 1514  CG  ASP A 378    27881  37072  24400  -5089   1441   7419       C  
ATOM   1515  OD1 ASP A 378      67.049  64.126   1.057  1.00237.20           O  
ANISOU 1515  OD1 ASP A 378    28480  36615  25029  -5439   1358   7727       O  
ATOM   1516  OD2 ASP A 378      68.110  62.701  -0.235  1.00237.60           O  
ANISOU 1516  OD2 ASP A 378    27740  38076  24462  -5072   1542   7505       O  
ATOM   1517  N   LEU A 379      65.670  61.255   4.147  1.00197.66           N  
ANISOU 1517  N   LEU A 379    23857  31075  20171  -5008   1154   6105       N  
ATOM   1518  CA  LEU A 379      66.348  60.972   5.422  1.00181.97           C  
ANISOU 1518  CA  LEU A 379    21855  28861  18423  -5297   1085   5838       C  
ATOM   1519  C   LEU A 379      67.020  59.576   5.420  1.00170.93           C  
ANISOU 1519  C   LEU A 379    20023  28159  16764  -5068   1171   5404       C  
ATOM   1520  O   LEU A 379      67.010  58.880   4.407  1.00167.79           O  
ANISOU 1520  O   LEU A 379    19336  28407  16010  -4698   1279   5303       O  
ATOM   1521  CB  LEU A 379      65.351  61.098   6.587  1.00174.90           C  
ANISOU 1521  CB  LEU A 379    21459  27194  17801  -5333    950   5634       C  
ATOM   1522  CG  LEU A 379      65.734  61.772   7.919  1.00174.12           C  
ANISOU 1522  CG  LEU A 379    21637  26375  18147  -5796    801   5623       C  
ATOM   1523  CD1 LEU A 379      66.761  61.001   8.742  1.00170.95           C  
ANISOU 1523  CD1 LEU A 379    20938  26214  17803  -5938    780   5266       C  
ATOM   1524  CD2 LEU A 379      66.223  63.190   7.672  1.00178.71           C  
ANISOU 1524  CD2 LEU A 379    22337  26579  18987  -6178    752   6109       C  
ATOM   1525  N   THR A 380      67.658  59.214   6.545  1.00165.58           N  
ANISOU 1525  N   THR A 380    19285  27353  16275  -5294   1117   5162       N  
ATOM   1526  CA  THR A 380      68.323  57.911   6.678  1.00159.14           C  
ANISOU 1526  CA  THR A 380    18074  27130  15263  -5073   1194   4752       C  
ATOM   1527  C   THR A 380      67.420  56.919   7.451  1.00139.57           C  
ANISOU 1527  C   THR A 380    15820  24354  12857  -4706   1119   4162       C  
ATOM   1528  O   THR A 380      66.460  57.331   8.117  1.00132.04           O  
ANISOU 1528  O   THR A 380    15313  22659  12198  -4684    974   4049       O  
ATOM   1529  CB  THR A 380      69.646  58.075   7.462  1.00154.75           C  
ANISOU 1529  CB  THR A 380    17289  26595  14914  -5473   1146   4794       C  
ATOM   1530  OG1 THR A 380      70.152  56.784   7.818  1.00144.61           O  
ANISOU 1530  OG1 THR A 380    15689  25770  13485  -5219   1204   4359       O  
ATOM   1531  CG2 THR A 380      69.394  58.869   8.740  1.00156.15           C  
ANISOU 1531  CG2 THR A 380    17877  25943  15509  -5896    975   4829       C  
ATOM   1532  N   VAL A 381      67.769  55.630   7.447  1.00136.18           N  
ANISOU 1532  N   VAL A 381    15095  24403  12244  -4359   1184   3728       N  
ATOM   1533  CA  VAL A 381      66.923  54.618   8.085  1.00123.91           C  
ANISOU 1533  CA  VAL A 381    13739  22509  10832  -3950   1083   3125       C  
ATOM   1534  C   VAL A 381      67.658  53.383   8.630  1.00115.78           C  
ANISOU 1534  C   VAL A 381    12423  21776   9793  -3753   1107   2690       C  
ATOM   1535  O   VAL A 381      68.558  52.859   7.980  1.00111.33           O  
ANISOU 1535  O   VAL A 381    11441  21932   8929  -3657   1254   2713       O  
ATOM   1536  CB  VAL A 381      65.829  54.137   7.112  1.00114.29           C  
ANISOU 1536  CB  VAL A 381    12601  21476   9349  -3503   1116   2969       C  
ATOM   1537  CG1 VAL A 381      65.113  52.926   7.616  1.00101.56           C  
ANISOU 1537  CG1 VAL A 381    11095  19659   7835  -3085   1034   2354       C  
ATOM   1538  CG2 VAL A 381      64.833  55.234   6.888  1.00123.64           C  
ANISOU 1538  CG2 VAL A 381    14154  22191  10633  -3610   1046   3299       C  
ATOM   1539  N   PHE A 382      67.234  52.897   9.798  1.00111.79           N  
ANISOU 1539  N   PHE A 382    12147  20733   9597  -3637    970   2288       N  
ATOM   1540  CA  PHE A 382      67.789  51.676  10.384  1.00105.39           C  
ANISOU 1540  CA  PHE A 382    11108  20125   8810  -3404    980   1872       C  
ATOM   1541  C   PHE A 382      66.700  50.803  11.014  1.00101.16           C  
ANISOU 1541  C   PHE A 382    10856  19113   8468  -3031    870   1379       C  
ATOM   1542  O   PHE A 382      65.553  51.244  11.232  1.00 92.82           O  
ANISOU 1542  O   PHE A 382    10174  17515   7577  -3016    769   1368       O  
ATOM   1543  CB  PHE A 382      68.872  52.000  11.414  1.00103.07           C  
ANISOU 1543  CB  PHE A 382    10685  19752   8724  -3776    925   1978       C  
ATOM   1544  CG  PHE A 382      68.364  52.760  12.613  1.00110.86           C  
ANISOU 1544  CG  PHE A 382    12084  19942  10095  -4050    740   1983       C  
ATOM   1545  CD1 PHE A 382      68.385  54.152  12.633  1.00113.67           C  
ANISOU 1545  CD1 PHE A 382    12635  19984  10571  -4506    683   2399       C  
ATOM   1546  CD2 PHE A 382      67.880  52.086  13.740  1.00112.54           C  
ANISOU 1546  CD2 PHE A 382    12493  19720  10548  -3844    624   1572       C  
ATOM   1547  CE1 PHE A 382      67.922  54.858  13.749  1.00112.64           C  
ANISOU 1547  CE1 PHE A 382    12906  19111  10780  -4728    510   2360       C  
ATOM   1548  CE2 PHE A 382      67.413  52.784  14.860  1.00106.61           C  
ANISOU 1548  CE2 PHE A 382    12115  18281  10111  -4064    462   1557       C  
ATOM   1549  CZ  PHE A 382      67.433  54.168  14.865  1.00108.11           C  
ANISOU 1549  CZ  PHE A 382    12514  18158  10405  -4494    403   1928       C  
ATOM   1550  N   VAL A 383      67.066  49.565  11.317  1.00 99.65           N  
ANISOU 1550  N   VAL A 383    10472  19124   8266  -2731    893    993       N  
ATOM   1551  CA  VAL A 383      66.141  48.601  11.895  1.00 89.76           C  
ANISOU 1551  CA  VAL A 383     9435  17468   7202  -2387    801    540       C  
ATOM   1552  C   VAL A 383      66.512  48.277  13.329  1.00 89.86           C  
ANISOU 1552  C   VAL A 383     9490  17133   7518  -2455    707    374       C  
ATOM   1553  O   VAL A 383      67.657  47.955  13.627  1.00 93.73           O  
ANISOU 1553  O   VAL A 383     9683  17958   7973  -2505    755    382       O  
ATOM   1554  CB  VAL A 383      66.122  47.280  11.081  1.00104.47           C  
ANISOU 1554  CB  VAL A 383    11089  19778   8826  -1923    888    178       C  
ATOM   1555  CG1 VAL A 383      65.514  46.153  11.897  1.00 98.84           C  
ANISOU 1555  CG1 VAL A 383    10530  18659   8366  -1622    792   -279       C  
ATOM   1556  CG2 VAL A 383      65.380  47.458   9.748  1.00101.49           C  
ANISOU 1556  CG2 VAL A 383    10754  19652   8157  -1780    934    234       C  
ATOM   1557  N   GLU A 384      65.524  48.346  14.218  1.00 92.66           N  
ANISOU 1557  N   GLU A 384    10197  16857   8154  -2431    578    229       N  
ATOM   1558  CA  GLU A 384      65.736  48.026  15.627  1.00 86.65           C  
ANISOU 1558  CA  GLU A 384     9505  15754   7663  -2468    482     69       C  
ATOM   1559  C   GLU A 384      65.034  46.727  15.943  1.00 82.28           C  
ANISOU 1559  C   GLU A 384     9016  15026   7221  -2050    455   -340       C  
ATOM   1560  O   GLU A 384      63.818  46.636  15.838  1.00 86.21           O  
ANISOU 1560  O   GLU A 384     9767  15189   7801  -1905    404   -458       O  
ATOM   1561  CB  GLU A 384      65.151  49.131  16.496  1.00 81.33           C  
ANISOU 1561  CB  GLU A 384     9195  14486   7222  -2751    356    219       C  
ATOM   1562  CG  GLU A 384      65.353  48.939  17.987  1.00 86.46           C  
ANISOU 1562  CG  GLU A 384     9934  14800   8115  -2810    247     72       C  
ATOM   1563  CD  GLU A 384      64.926  50.180  18.736  1.00103.60           C  
ANISOU 1563  CD  GLU A 384    12451  16450  10463  -3122    131    233       C  
ATOM   1564  OE1 GLU A 384      63.705  50.328  18.999  1.00115.68           O  
ANISOU 1564  OE1 GLU A 384    14305  17535  12114  -2979     80    145       O  
ATOM   1565  OE2 GLU A 384      65.804  51.034  19.021  1.00102.87           O  
ANISOU 1565  OE2 GLU A 384    12306  16399  10380  -3508     91    454       O  
ATOM   1566  N   ALA A 385      65.795  45.725  16.360  1.00 78.74           N  
ANISOU 1566  N   ALA A 385     8341  14779   6797  -1869    481   -538       N  
ATOM   1567  CA  ALA A 385      65.220  44.441  16.721  1.00 81.94           C  
ANISOU 1567  CA  ALA A 385     8808  14978   7346  -1495    452   -902       C  
ATOM   1568  C   ALA A 385      65.277  44.264  18.227  1.00 87.94           C  
ANISOU 1568  C   ALA A 385     9669  15366   8378  -1542    356   -955       C  
ATOM   1569  O   ALA A 385      66.350  44.381  18.819  1.00 95.70           O  
ANISOU 1569  O   ALA A 385    10460  16541   9359  -1681    356   -854       O  
ATOM   1570  CB  ALA A 385      65.990  43.345  16.046  1.00 82.22           C  
ANISOU 1570  CB  ALA A 385     8524  15510   7206  -1187    560  -1096       C  
ATOM   1571  N   ASN A 386      64.137  43.967  18.841  1.00 81.37           N  
ANISOU 1571  N   ASN A 386     9113  14042   7762  -1419    274  -1107       N  
ATOM   1572  CA  ASN A 386      64.047  43.793  20.299  1.00 67.45           C  
ANISOU 1572  CA  ASN A 386     7466  11926   6236  -1433    187  -1153       C  
ATOM   1573  C   ASN A 386      63.444  42.463  20.584  1.00 67.44           C  
ANISOU 1573  C   ASN A 386     7504  11719   6400  -1084    175  -1426       C  
ATOM   1574  O   ASN A 386      62.564  42.012  19.851  1.00 68.89           O  
ANISOU 1574  O   ASN A 386     7767  11825   6582   -908    185  -1575       O  
ATOM   1575  CB  ASN A 386      63.116  44.808  20.933  1.00 60.36           C  
ANISOU 1575  CB  ASN A 386     6909  10562   5464  -1638     97  -1032       C  
ATOM   1576  CG  ASN A 386      63.497  46.217  20.625  1.00 83.78           C  
ANISOU 1576  CG  ASN A 386     9929  13586   8318  -2002     89   -755       C  
ATOM   1577  OD1 ASN A 386      64.502  46.704  21.117  1.00 95.64           O  
ANISOU 1577  OD1 ASN A 386    11314  15229   9796  -2249     64   -624       O  
ATOM   1578  ND2 ASN A 386      62.699  46.894  19.788  1.00 92.51           N  
ANISOU 1578  ND2 ASN A 386    11197  14598   9354  -2046    104   -649       N  
ATOM   1579  N   ILE A 387      63.876  41.848  21.657  1.00 72.75           N  
ANISOU 1579  N   ILE A 387     8117  12307   7219   -996    143  -1479       N  
ATOM   1580  CA  ILE A 387      63.249  40.635  22.130  1.00 78.52           C  
ANISOU 1580  CA  ILE A 387     8907  12772   8154   -692    124  -1691       C  
ATOM   1581  C   ILE A 387      62.425  41.085  23.320  1.00 72.55           C  
ANISOU 1581  C   ILE A 387     8409  11581   7577   -808     37  -1607       C  
ATOM   1582  O   ILE A 387      62.997  41.619  24.270  1.00 77.64           O  
ANISOU 1582  O   ILE A 387     9048  12227   8225   -973     -6  -1478       O  
ATOM   1583  CB  ILE A 387      64.291  39.652  22.643  1.00 85.64           C  
ANISOU 1583  CB  ILE A 387     9573  13865   9100   -493    150  -1756       C  
ATOM   1584  CG1 ILE A 387      65.377  39.402  21.601  1.00 82.87           C  
ANISOU 1584  CG1 ILE A 387     8925  14037   8526   -398    249  -1793       C  
ATOM   1585  CG2 ILE A 387      63.629  38.346  23.025  1.00 84.80           C  
ANISOU 1585  CG2 ILE A 387     9547  13440   9232   -180    132  -1953       C  
ATOM   1586  CD1 ILE A 387      65.065  38.246  20.728  1.00 84.52           C  
ANISOU 1586  CD1 ILE A 387     9102  14267   8745    -48    301  -2072       C  
ATOM   1587  N   GLN A 388      61.106  40.913  23.277  1.00 61.73           N  
ANISOU 1587  N   GLN A 388     7246   9873   6337   -720      8  -1684       N  
ATOM   1588  CA  GLN A 388      60.267  41.338  24.403  1.00 67.04           C  
ANISOU 1588  CA  GLN A 388     8145  10172   7155   -787    -55  -1604       C  
ATOM   1589  C   GLN A 388      59.410  40.236  24.963  1.00 69.23           C  
ANISOU 1589  C   GLN A 388     8476  10167   7661   -556    -72  -1717       C  
ATOM   1590  O   GLN A 388      59.173  39.226  24.318  1.00 65.34           O  
ANISOU 1590  O   GLN A 388     7911   9674   7240   -369    -54  -1880       O  
ATOM   1591  CB  GLN A 388      59.314  42.467  24.058  1.00 72.04           C  
ANISOU 1591  CB  GLN A 388     9003  10632   7736   -945    -78  -1504       C  
ATOM   1592  CG  GLN A 388      59.695  43.383  22.959  1.00 85.21           C  
ANISOU 1592  CG  GLN A 388    10642  12535   9198  -1122    -48  -1402       C  
ATOM   1593  CD  GLN A 388      58.637  44.453  22.813  1.00 99.29           C  
ANISOU 1593  CD  GLN A 388    12682  14069  10974  -1228    -78  -1283       C  
ATOM   1594  OE1 GLN A 388      57.446  44.151  22.845  1.00107.53           O  
ANISOU 1594  OE1 GLN A 388    13844  14889  12124  -1081    -97  -1348       O  
ATOM   1595  NE2 GLN A 388      59.060  45.715  22.698  1.00103.49           N  
ANISOU 1595  NE2 GLN A 388    13300  14625  11397  -1484    -88  -1094       N  
ATOM   1596  N   HIS A 389      59.005  40.439  26.217  1.00 77.23           N  
ANISOU 1596  N   HIS A 389     9626  10937   8782   -584   -111  -1625       N  
ATOM   1597  CA  HIS A 389      58.135  39.544  26.958  1.00 75.19           C  
ANISOU 1597  CA  HIS A 389     9422  10404   8744   -405   -123  -1656       C  
ATOM   1598  C   HIS A 389      57.398  40.479  27.874  1.00 83.40           C  
ANISOU 1598  C   HIS A 389    10667  11243   9779   -511   -153  -1525       C  
ATOM   1599  O   HIS A 389      58.035  41.216  28.644  1.00 86.00           O  
ANISOU 1599  O   HIS A 389    11036  11634  10007   -638   -179  -1437       O  
ATOM   1600  CB  HIS A 389      58.995  38.545  27.754  1.00 69.52           C  
ANISOU 1600  CB  HIS A 389     8548   9749   8119   -255   -116  -1658       C  
ATOM   1601  CG  HIS A 389      58.240  37.355  28.250  1.00 74.49           C  
ANISOU 1601  CG  HIS A 389     9192  10108   9002    -50   -116  -1686       C  
ATOM   1602  ND1 HIS A 389      57.853  37.214  29.564  1.00 78.45           N  
ANISOU 1602  ND1 HIS A 389     9758  10443   9608     -9   -129  -1546       N  
ATOM   1603  CD2 HIS A 389      57.786  36.249  27.608  1.00 80.13           C  
ANISOU 1603  CD2 HIS A 389     9868  10687   9891    109   -110  -1829       C  
ATOM   1604  CE1 HIS A 389      57.200  36.071  29.713  1.00 82.89           C  
ANISOU 1604  CE1 HIS A 389    10308  10776  10411    154   -122  -1564       C  
ATOM   1605  NE2 HIS A 389      57.146  35.464  28.541  1.00 82.32           N  
ANISOU 1605  NE2 HIS A 389    10184  10693  10401    217   -119  -1748       N  
ATOM   1606  N   GLY A 390      56.080  40.433  27.838  1.00 93.00           N  
ANISOU 1606  N   GLY A 390    12005  12231  11098   -449   -154  -1522       N  
ATOM   1607  CA  GLY A 390      55.269  41.308  28.668  1.00 98.07           C  
ANISOU 1607  CA  GLY A 390    12843  12693  11725   -493   -166  -1410       C  
ATOM   1608  C   GLY A 390      55.728  42.754  28.588  1.00100.73           C  
ANISOU 1608  C   GLY A 390    13316  13083  11872   -694   -189  -1348       C  
ATOM   1609  O   GLY A 390      55.893  43.414  29.615  1.00 95.19           O  
ANISOU 1609  O   GLY A 390    12735  12316  11115   -757   -217  -1289       O  
ATOM   1610  N   GLN A 391      55.959  43.231  27.363  1.00106.97           N  
ANISOU 1610  N   GLN A 391    14086  14001  12558   -802   -183  -1361       N  
ATOM   1611  CA  GLN A 391      56.388  44.596  27.154  1.00109.93           C  
ANISOU 1611  CA  GLN A 391    14592  14395  12781  -1020   -205  -1269       C  
ATOM   1612  C   GLN A 391      57.556  44.902  28.066  1.00111.28           C  
ANISOU 1612  C   GLN A 391    14729  14659  12894  -1161   -245  -1245       C  
ATOM   1613  O   GLN A 391      57.506  45.775  28.917  1.00115.99           O  
ANISOU 1613  O   GLN A 391    15515  15103  13452  -1265   -293  -1202       O  
ATOM   1614  CB  GLN A 391      55.241  45.560  27.448  1.00114.69           C  
ANISOU 1614  CB  GLN A 391    15459  14729  13390  -1007   -217  -1196       C  
ATOM   1615  CG  GLN A 391      54.627  46.135  26.212  1.00124.43           C  
ANISOU 1615  CG  GLN A 391    16754  15963  14561  -1029   -202  -1140       C  
ATOM   1616  CD  GLN A 391      53.825  47.366  26.516  1.00133.57           C  
ANISOU 1616  CD  GLN A 391    18191  16864  15696  -1040   -218  -1037       C  
ATOM   1617  OE1 GLN A 391      53.483  47.616  27.674  1.00135.41           O  
ANISOU 1617  OE1 GLN A 391    18570  16909  15971   -978   -232  -1046       O  
ATOM   1618  NE2 GLN A 391      53.530  48.160  25.484  1.00135.79           N  
ANISOU 1618  NE2 GLN A 391    18554  17144  15896  -1100   -213   -933       N  
ATOM   1619  N   GLN A 392      58.605  44.112  27.906  1.00108.97           N  
ANISOU 1619  N   GLN A 392    14190  14632  12580  -1158   -232  -1285       N  
ATOM   1620  CA  GLN A 392      59.814  44.269  28.677  1.00103.75           C  
ANISOU 1620  CA  GLN A 392    13432  14135  11854  -1286   -278  -1257       C  
ATOM   1621  C   GLN A 392      60.849  43.785  27.689  1.00101.35           C  
ANISOU 1621  C   GLN A 392    12847  14185  11478  -1303   -234  -1273       C  
ATOM   1622  O   GLN A 392      60.771  42.646  27.203  1.00102.11           O  
ANISOU 1622  O   GLN A 392    12794  14361  11642  -1080   -180  -1366       O  
ATOM   1623  CB  GLN A 392      59.703  43.420  29.957  1.00102.32           C  
ANISOU 1623  CB  GLN A 392    13216  13892  11770  -1098   -295  -1285       C  
ATOM   1624  CG  GLN A 392      61.025  42.932  30.573  1.00116.55           C  
ANISOU 1624  CG  GLN A 392    14787  15974  13522  -1111   -327  -1272       C  
ATOM   1625  CD  GLN A 392      60.871  42.414  32.020  1.00127.96           C  
ANISOU 1625  CD  GLN A 392    16253  17350  15017   -962   -361  -1249       C  
ATOM   1626  OE1 GLN A 392      60.903  41.203  32.279  1.00126.03           O  
ANISOU 1626  OE1 GLN A 392    15863  17135  14886   -725   -323  -1246       O  
ATOM   1627  NE2 GLN A 392      60.708  43.343  32.966  1.00133.70           N  
ANISOU 1627  NE2 GLN A 392    17172  17974  15654  -1090   -433  -1231       N  
ATOM   1628  N   VAL A 393      61.820  44.646  27.401  1.00 94.52           N  
ANISOU 1628  N   VAL A 393    11914  13525  10474  -1570   -257  -1183       N  
ATOM   1629  CA  VAL A 393      62.881  44.277  26.449  1.00 91.35           C  
ANISOU 1629  CA  VAL A 393    11217  13529   9961  -1606   -203  -1165       C  
ATOM   1630  C   VAL A 393      63.961  43.470  27.149  1.00 85.50           C  
ANISOU 1630  C   VAL A 393    10207  13063   9217  -1513   -212  -1190       C  
ATOM   1631  O   VAL A 393      64.671  43.958  27.999  1.00 90.59           O  
ANISOU 1631  O   VAL A 393    10820  13781   9818  -1696   -291  -1123       O  
ATOM   1632  CB  VAL A 393      63.521  45.551  25.877  1.00 88.44           C  
ANISOU 1632  CB  VAL A 393    10845  13310   9450  -1957   -219  -1008       C  
ATOM   1633  CG1 VAL A 393      62.754  45.984  24.692  1.00 88.09           C  
ANISOU 1633  CG1 VAL A 393    10920  13192   9360  -1960   -162   -964       C  
ATOM   1634  CG2 VAL A 393      63.537  46.649  26.911  1.00101.65           C  
ANISOU 1634  CG2 VAL A 393    12740  14742  11141  -2223   -332   -940       C  
ATOM   1635  N   LEU A 394      64.115  42.220  26.748  1.00 79.07           N  
ANISOU 1635  N   LEU A 394     9211  12375   8456  -1211   -143  -1298       N  
ATOM   1636  CA  LEU A 394      65.179  41.410  27.311  1.00 85.37           C  
ANISOU 1636  CA  LEU A 394     9743  13447   9248  -1085   -145  -1299       C  
ATOM   1637  C   LEU A 394      66.535  41.726  26.662  1.00 91.51           C  
ANISOU 1637  C   LEU A 394    10206  14725   9837  -1225   -108  -1218       C  
ATOM   1638  O   LEU A 394      67.588  41.682  27.309  1.00 99.22           O  
ANISOU 1638  O   LEU A 394    10966  15979  10754  -1291   -151  -1141       O  
ATOM   1639  CB  LEU A 394      64.847  39.948  27.152  1.00 84.47           C  
ANISOU 1639  CB  LEU A 394     9559  13254   9280   -688    -82  -1443       C  
ATOM   1640  CG  LEU A 394      63.391  39.637  27.481  1.00 77.91           C  
ANISOU 1640  CG  LEU A 394     9005  11959   8639   -570    -99  -1509       C  
ATOM   1641  CD1 LEU A 394      63.083  38.176  27.258  1.00 75.49           C  
ANISOU 1641  CD1 LEU A 394     8639  11535   8507   -225    -53  -1650       C  
ATOM   1642  CD2 LEU A 394      63.094  40.045  28.916  1.00 71.67           C  
ANISOU 1642  CD2 LEU A 394     8364  10968   7899   -656   -177  -1407       C  
ATOM   1643  N   CYS A 395      66.506  41.983  25.353  1.00 88.50           N  
ANISOU 1643  N   CYS A 395     9785  14495   9345  -1282    -32  -1215       N  
ATOM   1644  CA  CYS A 395      67.716  42.282  24.599  1.00 86.53           C  
ANISOU 1644  CA  CYS A 395     9219  14762   8897  -1409     27  -1111       C  
ATOM   1645  C   CYS A 395      67.376  43.149  23.388  1.00 93.96           C  
ANISOU 1645  C   CYS A 395    10233  15763   9704  -1601     82  -1028       C  
ATOM   1646  O   CYS A 395      66.354  42.929  22.738  1.00 98.30           O  
ANISOU 1646  O   CYS A 395    10971  16088  10291  -1452    115  -1135       O  
ATOM   1647  CB  CYS A 395      68.395  40.980  24.194  1.00 88.09           C  
ANISOU 1647  CB  CYS A 395     9117  15291   9062  -1031    123  -1235       C  
ATOM   1648  SG  CYS A 395      70.198  41.188  23.964  1.00120.51           S  
ANISOU 1648  SG  CYS A 395    12736  20112  12941  -1161    170  -1061       S  
ATOM   1649  N   GLN A 396      68.232  44.121  23.071  1.00 95.13           N  
ANISOU 1649  N   GLN A 396    10238  16203   9705  -1953     79   -814       N  
ATOM   1650  CA  GLN A 396      68.034  45.001  21.923  1.00 91.69           C  
ANISOU 1650  CA  GLN A 396     9852  15854   9132  -2159    135   -667       C  
ATOM   1651  C   GLN A 396      69.279  45.087  21.009  1.00105.75           C  
ANISOU 1651  C   GLN A 396    11222  18283  10676  -2250    242   -510       C  
ATOM   1652  O   GLN A 396      70.423  45.207  21.479  1.00107.04           O  
ANISOU 1652  O   GLN A 396    11110  18770  10792  -2421    219   -391       O  
ATOM   1653  CB  GLN A 396      67.653  46.406  22.398  1.00 94.42           C  
ANISOU 1653  CB  GLN A 396    10484  15848   9545  -2568     26   -492       C  
ATOM   1654  CG  GLN A 396      67.399  47.374  21.262  1.00106.48           C  
ANISOU 1654  CG  GLN A 396    12092  17411  10954  -2782     78   -292       C  
ATOM   1655  CD  GLN A 396      67.130  48.782  21.753  1.00113.54           C  
ANISOU 1655  CD  GLN A 396    13286  17914  11941  -3183    -35   -112       C  
ATOM   1656  OE1 GLN A 396      68.063  49.554  22.001  1.00117.81           O  
ANISOU 1656  OE1 GLN A 396    13714  18593  12455  -3565    -91     74       O  
ATOM   1657  NE2 GLN A 396      65.845  49.122  21.915  1.00110.14           N  
ANISOU 1657  NE2 GLN A 396    13238  16985  11627  -3097    -76   -175       N  
ATOM   1658  N   ARG A 397      69.035  45.050  19.694  1.00104.76           N  
ANISOU 1658  N   ARG A 397    11047  18374  10384  -2146    357   -495       N  
ATOM   1659  CA  ARG A 397      70.059  45.170  18.653  1.00 97.23           C  
ANISOU 1659  CA  ARG A 397     9718  18063   9162  -2206    487   -326       C  
ATOM   1660  C   ARG A 397      69.594  46.127  17.554  1.00101.25           C  
ANISOU 1660  C   ARG A 397    10343  18603   9526  -2412    538   -117       C  
ATOM   1661  O   ARG A 397      68.395  46.258  17.303  1.00102.63           O  
ANISOU 1661  O   ARG A 397    10840  18389   9766  -2327    507   -200       O  
ATOM   1662  CB  ARG A 397      70.372  43.801  18.057  1.00 90.75           C  
ANISOU 1662  CB  ARG A 397     8647  17613   8220  -1712    610   -577       C  
ATOM   1663  CG  ARG A 397      71.234  42.926  18.964  1.00 88.37           C  
ANISOU 1663  CG  ARG A 397     8109  17464   8003  -1520    593   -684       C  
ATOM   1664  CD  ARG A 397      72.567  43.613  19.275  1.00 95.90           C  
ANISOU 1664  CD  ARG A 397     8717  18867   8853  -1869    587   -391       C  
ATOM   1665  NE  ARG A 397      73.404  42.819  20.180  1.00109.41           N  
ANISOU 1665  NE  ARG A 397    10173  20771  10626  -1684    559   -462       N  
ATOM   1666  CZ  ARG A 397      73.321  42.843  21.515  1.00110.37           C  
ANISOU 1666  CZ  ARG A 397    10433  20549  10953  -1779    409   -487       C  
ATOM   1667  NH1 ARG A 397      72.435  43.628  22.114  1.00108.25           N  
ANISOU 1667  NH1 ARG A 397    10558  19728  10845  -2055    280   -464       N  
ATOM   1668  NH2 ARG A 397      74.121  42.087  22.261  1.00108.24           N  
ANISOU 1668  NH2 ARG A 397     9906  20508  10712  -1572    390   -529       N  
ATOM   1669  N   ARG A 398      70.543  46.806  16.914  1.00105.92           N  
ANISOU 1669  N   ARG A 398    10651  19677   9917  -2688    615    186       N  
ATOM   1670  CA  ARG A 398      70.246  47.741  15.822  1.00108.82           C  
ANISOU 1670  CA  ARG A 398    11079  20149  10119  -2894    679    457       C  
ATOM   1671  C   ARG A 398      71.124  47.457  14.610  1.00108.09           C  
ANISOU 1671  C   ARG A 398    10554  20834   9683  -2795    863    590       C  
ATOM   1672  O   ARG A 398      72.173  46.818  14.716  1.00108.98           O  
ANISOU 1672  O   ARG A 398    10289  21421   9697  -2665    934    539       O  
ATOM   1673  CB  ARG A 398      70.432  49.189  16.267  1.00117.72           C  
ANISOU 1673  CB  ARG A 398    12352  21009  11367  -3461    577    810       C  
ATOM   1674  CG  ARG A 398      69.503  49.619  17.392  1.00132.09           C  
ANISOU 1674  CG  ARG A 398    14630  22068  13489  -3562    404    693       C  
ATOM   1675  CD  ARG A 398      69.694  51.081  17.815  1.00145.74           C  
ANISOU 1675  CD  ARG A 398    16544  23487  15343  -4109    292   1003       C  
ATOM   1676  NE  ARG A 398      68.474  51.613  18.432  1.00149.55           N  
ANISOU 1676  NE  ARG A 398    17530  23247  16045  -4113    170    905       N  
ATOM   1677  CZ  ARG A 398      68.334  52.845  18.916  1.00152.79           C  
ANISOU 1677  CZ  ARG A 398    18231  23211  16610  -4503     51   1086       C  
ATOM   1678  NH1 ARG A 398      69.354  53.696  18.896  1.00155.73           N  
ANISOU 1678  NH1 ARG A 398    18446  23751  16972  -4982     16   1380       N  
ATOM   1679  NH2 ARG A 398      67.163  53.227  19.420  1.00150.90           N  
ANISOU 1679  NH2 ARG A 398    18439  22355  16541  -4412    -35    973       N  
ATOM   1680  N   THR A 399      70.679  47.903  13.443  1.00105.40           N  
ANISOU 1680  N   THR A 399    10259  20654   9135  -2796    949    744       N  
ATOM   1681  CA  THR A 399      71.519  47.778  12.274  1.00112.51           C  
ANISOU 1681  CA  THR A 399    10746  22335   9668  -2716   1134    908       C  
ATOM   1682  C   THR A 399      72.195  49.110  12.095  1.00119.92           C  
ANISOU 1682  C   THR A 399    11558  23450  10557  -3274   1151   1439       C  
ATOM   1683  O   THR A 399      71.777  50.122  12.685  1.00113.56           O  
ANISOU 1683  O   THR A 399    11063  22090   9996  -3664   1014   1627       O  
ATOM   1684  CB  THR A 399      70.687  47.554  10.997  1.00111.37           C  
ANISOU 1684  CB  THR A 399    10689  22364   9262  -2422   1226    827       C  
ATOM   1685  OG1 THR A 399      69.841  48.688  10.779  1.00103.63           O  
ANISOU 1685  OG1 THR A 399    10038  20982   8353  -2714   1156   1101       O  
ATOM   1686  CG2 THR A 399      69.840  46.315  11.110  1.00110.09           C  
ANISOU 1686  CG2 THR A 399    10718  21932   9180  -1924   1180    302       C  
ATOM   1687  N   SER A 400      73.187  49.144  11.216  1.00125.67           N  
ANISOU 1687  N   SER A 400    11832  24948  10969  -3310   1321   1686       N  
ATOM   1688  CA  SER A 400      73.852  50.383  10.910  1.00131.29           C  
ANISOU 1688  CA  SER A 400    12388  25871  11625  -3859   1350   2235       C  
ATOM   1689  C   SER A 400      72.876  51.169  10.073  1.00126.98           C  
ANISOU 1689  C   SER A 400    12148  25095  11004  -3939   1363   2455       C  
ATOM   1690  O   SER A 400      72.010  50.586   9.424  1.00120.70           O  
ANISOU 1690  O   SER A 400    11500  24303  10059  -3517   1408   2201       O  
ATOM   1691  CB  SER A 400      75.115  50.126  10.109  1.00145.91           C  
ANISOU 1691  CB  SER A 400    13726  28503  13209  -3741   1465   2395       C  
ATOM   1692  OG  SER A 400      74.821  49.358   8.950  1.00151.37           O  
ANISOU 1692  OG  SER A 400    14343  29562  13608  -3212   1583   2188       O  
ATOM   1693  N   PRO A 401      73.017  52.506  10.076  1.00129.72           N  
ANISOU 1693  N   PRO A 401    12587  25245  11454  -4484   1317   2935       N  
ATOM   1694  CA  PRO A 401      72.157  53.374   9.266  1.00123.98           C  
ANISOU 1694  CA  PRO A 401    12147  24288  10673  -4589   1326   3229       C  
ATOM   1695  C   PRO A 401      72.488  53.215   7.797  1.00126.62           C  
ANISOU 1695  C   PRO A 401    12200  25233  10675  -4294   1444   3362       C  
ATOM   1696  O   PRO A 401      73.625  52.912   7.456  1.00134.40           O  
ANISOU 1696  O   PRO A 401    12769  26762  11534  -4231   1497   3413       O  
ATOM   1697  CB  PRO A 401      72.545  54.767   9.781  1.00131.09           C  
ANISOU 1697  CB  PRO A 401    13191  24752  11866  -5216   1192   3659       C  
ATOM   1698  CG  PRO A 401      73.012  54.513  11.190  1.00132.75           C  
ANISOU 1698  CG  PRO A 401    13397  24698  12343  -5400   1065   3420       C  
ATOM   1699  CD  PRO A 401      73.835  53.274  11.017  1.00132.99           C  
ANISOU 1699  CD  PRO A 401    12949  25445  12138  -5029   1188   3169       C  
ATOM   1700  N   LYS A 402      71.481  53.369   6.935  1.00124.41           N  
ANISOU 1700  N   LYS A 402    12137  24890  10245  -4089   1478   3402       N  
ATOM   1701  CA  LYS A 402      71.682  53.306   5.477  1.00124.98           C  
ANISOU 1701  CA  LYS A 402    11973  25517   9996  -3812   1577   3529       C  
ATOM   1702  C   LYS A 402      70.757  54.324   4.831  1.00125.95           C  
ANISOU 1702  C   LYS A 402    12400  25340  10114  -3942   1552   3883       C  
ATOM   1703  O   LYS A 402      69.828  54.813   5.474  1.00128.30           O  
ANISOU 1703  O   LYS A 402    13109  25020  10620  -4109   1466   3909       O  
ATOM   1704  CB  LYS A 402      71.442  51.892   4.907  1.00122.83           C  
ANISOU 1704  CB  LYS A 402    11554  25668   9449  -3192   1652   3019       C  
ATOM   1705  CG  LYS A 402      72.634  50.949   5.005  1.00123.64           C  
ANISOU 1705  CG  LYS A 402    11241  26276   9462  -2975   1711   2789       C  
ATOM   1706  CD  LYS A 402      72.405  49.695   4.168  1.00122.88           C  
ANISOU 1706  CD  LYS A 402    11029  26569   9089  -2350   1775   2328       C  
ATOM   1707  CE  LYS A 402      73.647  48.785   4.070  1.00125.33           C  
ANISOU 1707  CE  LYS A 402    10916  27428   9275  -2074   1840   2141       C  
ATOM   1708  NZ  LYS A 402      74.962  49.455   4.276  1.00122.15           N  
ANISOU 1708  NZ  LYS A 402    10186  27311   8916  -2445   1854   2569       N  
ATOM   1709  N   PRO A 403      71.042  54.691   3.578  1.00127.84           N  
ANISOU 1709  N   PRO A 403    12437  26016  10120  -3866   1625   4182       N  
ATOM   1710  CA  PRO A 403      70.222  55.670   2.870  1.00132.20           C  
ANISOU 1710  CA  PRO A 403    13242  26338  10649  -3950   1611   4555       C  
ATOM   1711  C   PRO A 403      68.814  55.115   2.650  1.00136.34           C  
ANISOU 1711  C   PRO A 403    14056  26692  11055  -3552   1586   4216       C  
ATOM   1712  O   PRO A 403      68.675  53.991   2.167  1.00143.04           O  
ANISOU 1712  O   PRO A 403    14750  27938  11661  -3099   1628   3786       O  
ATOM   1713  CB  PRO A 403      70.992  55.861   1.554  1.00134.82           C  
ANISOU 1713  CB  PRO A 403    13191  27339  10696  -3867   1714   4853       C  
ATOM   1714  CG  PRO A 403      72.416  55.555   1.941  1.00135.23           C  
ANISOU 1714  CG  PRO A 403    12853  27750  10777  -4017   1742   4847       C  
ATOM   1715  CD  PRO A 403      72.249  54.353   2.815  1.00131.86           C  
ANISOU 1715  CD  PRO A 403    12456  27250  10393  -3746   1721   4261       C  
ATOM   1716  N   PHE A 404      67.784  55.929   2.938  1.00132.48           N  
ANISOU 1716  N   PHE A 404    13988  25604  10744  -3710   1503   4400       N  
ATOM   1717  CA  PHE A 404      66.418  55.394   2.826  1.00132.52           C  
ANISOU 1717  CA  PHE A 404    14270  25432  10648  -3353   1453   4101       C  
ATOM   1718  C   PHE A 404      65.930  55.517   1.371  1.00142.80           C  
ANISOU 1718  C   PHE A 404    15493  27130  11636  -3039   1493   4213       C  
ATOM   1719  O   PHE A 404      65.475  56.546   0.901  1.00151.09           O  
ANISOU 1719  O   PHE A 404    16708  27986  12713  -3177   1478   4661       O  
ATOM   1720  CB  PHE A 404      65.506  56.259   3.736  1.00134.43           C  
ANISOU 1720  CB  PHE A 404    14993  24889  11195  -3610   1339   4262       C  
ATOM   1721  CG  PHE A 404      64.109  55.688   3.898  1.00141.85           C  
ANISOU 1721  CG  PHE A 404    16222  25600  12074  -3271   1262   3911       C  
ATOM   1722  CD1 PHE A 404      63.791  54.411   3.464  1.00145.25           C  
ANISOU 1722  CD1 PHE A 404    16492  26441  12255  -2810   1276   3393       C  
ATOM   1723  CD2 PHE A 404      63.107  56.453   4.501  1.00141.24           C  
ANISOU 1723  CD2 PHE A 404    16589  24740  12334  -3344   1118   4000       C  
ATOM   1724  CE1 PHE A 404      62.503  53.898   3.625  1.00136.81           C  
ANISOU 1724  CE1 PHE A 404    15680  25038  11262  -2488   1147   3006       C  
ATOM   1725  CE2 PHE A 404      61.816  55.945   4.664  1.00132.78           C  
ANISOU 1725  CE2 PHE A 404    15758  23362  11330  -2979   1002   3618       C  
ATOM   1726  CZ  PHE A 404      61.517  54.674   4.223  1.00130.29           C  
ANISOU 1726  CZ  PHE A 404    15258  23482  10765  -2575   1012   3134       C  
ATOM   1727  N   THR A 405      65.944  54.349   0.701  1.00143.94           N  
ANISOU 1727  N   THR A 405    15389  27808  11493  -2610   1536   3790       N  
ATOM   1728  CA  THR A 405      65.453  54.201  -0.671  1.00147.26           C  
ANISOU 1728  CA  THR A 405    15713  28653  11587  -2269   1555   3785       C  
ATOM   1729  C   THR A 405      64.378  53.123  -0.602  1.00140.44           C  
ANISOU 1729  C   THR A 405    15012  27701  10649  -1867   1464   3196       C  
ATOM   1730  O   THR A 405      64.272  52.433   0.397  1.00131.65           O  
ANISOU 1730  O   THR A 405    14000  26315   9705  -1837   1419   2807       O  
ATOM   1731  CB  THR A 405      66.541  53.731  -1.651  1.00149.01           C  
ANISOU 1731  CB  THR A 405    15480  29614  11522  -2099   1667   3767       C  
ATOM   1732  OG1 THR A 405      67.044  52.458  -1.232  1.00143.44           O  
ANISOU 1732  OG1 THR A 405    14604  29097  10798  -1862   1680   3220       O  
ATOM   1733  CG2 THR A 405      67.672  54.732  -1.709  1.00156.36           C  
ANISOU 1733  CG2 THR A 405    16213  30666  12532  -2507   1745   4340       C  
ATOM   1734  N   GLU A 406      63.568  52.981  -1.663  1.00141.33           N  
ANISOU 1734  N   GLU A 406    15127  28057  10514  -1566   1430   3122       N  
ATOM   1735  CA  GLU A 406      62.484  52.004  -1.695  1.00138.81           C  
ANISOU 1735  CA  GLU A 406    14950  27657  10133  -1202   1314   2566       C  
ATOM   1736  C   GLU A 406      62.921  50.588  -1.360  1.00130.27           C  
ANISOU 1736  C   GLU A 406    13726  26709   9062   -961   1313   1941       C  
ATOM   1737  O   GLU A 406      62.099  49.720  -1.073  1.00126.13           O  
ANISOU 1737  O   GLU A 406    13353  25976   8593   -726   1202   1444       O  
ATOM   1738  CB  GLU A 406      61.829  51.976  -3.083  1.00157.61           C  
ANISOU 1738  CB  GLU A 406    17252  30428  12203   -921   1284   2578       C  
ATOM   1739  CG  GLU A 406      60.990  53.188  -3.400  1.00172.69           C  
ANISOU 1739  CG  GLU A 406    19374  32123  14118  -1050   1243   3087       C  
ATOM   1740  CD  GLU A 406      61.822  54.395  -3.779  1.00188.71           C  
ANISOU 1740  CD  GLU A 406    21290  34273  16137  -1352   1362   3759       C  
ATOM   1741  OE1 GLU A 406      62.991  54.222  -4.202  1.00195.65           O  
ANISOU 1741  OE1 GLU A 406    21844  35606  16889  -1386   1476   3821       O  
ATOM   1742  OE2 GLU A 406      61.301  55.523  -3.654  1.00192.50           O  
ANISOU 1742  OE2 GLU A 406    22011  34378  16752  -1550   1334   4231       O  
ATOM   1743  N   GLU A 407      64.225  50.322  -1.489  1.00128.08           N  
ANISOU 1743  N   GLU A 407    13137  26808   8719   -984   1430   1967       N  
ATOM   1744  CA  GLU A 407      64.776  49.045  -1.074  1.00125.60           C  
ANISOU 1744  CA  GLU A 407    12686  26594   8444   -747   1439   1418       C  
ATOM   1745  C   GLU A 407      66.135  49.155  -0.398  1.00126.98           C  
ANISOU 1745  C   GLU A 407    12637  26876   8734   -975   1547   1594       C  
ATOM   1746  O   GLU A 407      67.110  49.607  -1.037  1.00133.90           O  
ANISOU 1746  O   GLU A 407    13221  28197   9456  -1069   1649   1941       O  
ATOM   1747  CB  GLU A 407      64.887  48.091  -2.255  1.00121.61           C  
ANISOU 1747  CB  GLU A 407    11956  26608   7642   -324   1449   1059       C  
ATOM   1748  CG  GLU A 407      65.389  46.724  -1.826  1.00126.06           C  
ANISOU 1748  CG  GLU A 407    12424  27193   8281    -45   1445    478       C  
ATOM   1749  CD  GLU A 407      66.060  45.960  -2.931  1.00137.38           C  
ANISOU 1749  CD  GLU A 407    13553  29226   9418    309   1503    255       C  
ATOM   1750  OE1 GLU A 407      66.836  46.576  -3.710  1.00153.78           O  
ANISOU 1750  OE1 GLU A 407    15361  31802  11265    239   1611    656       O  
ATOM   1751  OE2 GLU A 407      65.822  44.740  -3.027  1.00132.70           O  
ANISOU 1751  OE2 GLU A 407    12997  28592   8830    656   1434   -321       O  
ATOM   1752  N   VAL A 408      66.243  48.715   0.846  1.00118.39           N  
ANISOU 1752  N   VAL A 408    11666  25406   7911  -1051   1515   1344       N  
ATOM   1753  CA  VAL A 408      67.508  48.764   1.560  1.00121.87           C  
ANISOU 1753  CA  VAL A 408    11881  25953   8472  -1264   1598   1486       C  
ATOM   1754  C   VAL A 408      67.992  47.382   1.951  1.00125.69           C  
ANISOU 1754  C   VAL A 408    12228  26538   8990   -922   1605    929       C  
ATOM   1755  O   VAL A 408      67.291  46.666   2.658  1.00128.39           O  
ANISOU 1755  O   VAL A 408    12797  26486   9499   -778   1523    515       O  
ATOM   1756  CB  VAL A 408      67.421  49.593   2.842  1.00121.53           C  
ANISOU 1756  CB  VAL A 408    12063  25375   8738  -1719   1560   1757       C  
ATOM   1757  CG1 VAL A 408      68.821  49.778   3.415  1.00123.74           C  
ANISOU 1757  CG1 VAL A 408    12057  25837   9122  -1983   1632   1966       C  
ATOM   1758  CG2 VAL A 408      66.751  50.929   2.588  1.00107.68           C  
ANISOU 1758  CG2 VAL A 408    10543  23357   7014  -2029   1525   2267       C  
ATOM   1759  N   LEU A 409      69.196  46.999   1.531  1.00128.04           N  
ANISOU 1759  N   LEU A 409    12157  27347   9146   -794   1699    941       N  
ATOM   1760  CA  LEU A 409      69.727  45.663   1.832  1.00119.57           C  
ANISOU 1760  CA  LEU A 409    10947  26381   8102   -427   1710    440       C  
ATOM   1761  C   LEU A 409      70.988  45.649   2.716  1.00117.71           C  
ANISOU 1761  C   LEU A 409    10463  26258   8005   -592   1772    571       C  
ATOM   1762  O   LEU A 409      72.081  45.985   2.284  1.00130.54           O  
ANISOU 1762  O   LEU A 409    11748  28366   9485   -678   1854    884       O  
ATOM   1763  CB  LEU A 409      69.990  44.913   0.519  1.00119.55           C  
ANISOU 1763  CB  LEU A 409    10731  26903   7788     14   1745    202       C  
ATOM   1764  CG  LEU A 409      68.792  44.655  -0.399  1.00122.16           C  
ANISOU 1764  CG  LEU A 409    11269  27176   7970    256   1662    -46       C  
ATOM   1765  CD1 LEU A 409      69.250  44.001  -1.692  1.00131.14           C  
ANISOU 1765  CD1 LEU A 409    12155  28897   8777    650   1705   -236       C  
ATOM   1766  CD2 LEU A 409      67.732  43.794   0.262  1.00112.36           C  
ANISOU 1766  CD2 LEU A 409    10362  25368   6961    429   1531   -571       C  
ATOM   1767  N   TRP A 410      70.787  45.248   3.973  1.00114.61           N  
ANISOU 1767  N   TRP A 410    10230  25430   7886   -639   1724    341       N  
ATOM   1768  CA  TRP A 410      71.824  45.150   5.013  1.00114.97           C  
ANISOU 1768  CA  TRP A 410    10081  25497   8104   -797   1755    417       C  
ATOM   1769  C   TRP A 410      72.561  43.817   4.957  1.00118.73           C  
ANISOU 1769  C   TRP A 410    10334  26244   8535   -315   1790      3       C  
ATOM   1770  O   TRP A 410      73.799  43.768   5.003  1.00125.25           O  
ANISOU 1770  O   TRP A 410    10810  27481   9297   -318   1851    169       O  
ATOM   1771  CB  TRP A 410      71.167  45.315   6.392  1.00112.35           C  
ANISOU 1771  CB  TRP A 410    10051  24557   8079  -1041   1682    340       C  
ATOM   1772  CG  TRP A 410      70.942  46.743   6.818  1.00118.74           C  
ANISOU 1772  CG  TRP A 410    11013  25097   9007  -1622   1652    840       C  
ATOM   1773  CD1 TRP A 410      71.867  47.592   7.354  1.00124.20           C  
ANISOU 1773  CD1 TRP A 410    11523  25861   9805  -2074   1662   1266       C  
ATOM   1774  CD2 TRP A 410      69.722  47.489   6.723  1.00122.13           C  
ANISOU 1774  CD2 TRP A 410    11814  25127   9462  -1808   1587    978       C  
ATOM   1775  NE1 TRP A 410      71.294  48.814   7.613  1.00127.16           N  
ANISOU 1775  NE1 TRP A 410    12167  25840  10307  -2539   1604   1637       N  
ATOM   1776  CE2 TRP A 410      69.982  48.780   7.229  1.00126.46           C  
ANISOU 1776  CE2 TRP A 410    12433  25413  10204  -2352   1542   1473       C  
ATOM   1777  CE3 TRP A 410      68.439  47.191   6.259  1.00121.90           C  
ANISOU 1777  CE3 TRP A 410    12083  24842   9390  -1549   1512    716       C  
ATOM   1778  CZ2 TRP A 410      69.002  49.771   7.284  1.00129.56           C  
ANISOU 1778  CZ2 TRP A 410    13206  25260  10760  -2599   1432   1707       C  
ATOM   1779  CZ3 TRP A 410      67.469  48.175   6.311  1.00126.48           C  
ANISOU 1779  CZ3 TRP A 410    13001  24939  10117  -1799   1405    972       C  
ATOM   1780  CH2 TRP A 410      67.756  49.449   6.825  1.00129.30           C  
ANISOU 1780  CH2 TRP A 410    13443  25012  10674  -2299   1372   1461       C  
ATOM   1781  N   ASN A 411      71.762  42.749   4.805  1.00116.54           N  
ANISOU 1781  N   ASN A 411    10270  25728   8283    105   1735   -524       N  
ATOM   1782  CA  ASN A 411      72.215  41.361   4.802  1.00117.29           C  
ANISOU 1782  CA  ASN A 411    10269  25906   8390    613   1739   -999       C  
ATOM   1783  C   ASN A 411      73.036  41.077   6.060  1.00107.78           C  
ANISOU 1783  C   ASN A 411     8917  24632   7403    548   1762   -972       C  
ATOM   1784  O   ASN A 411      74.076  40.405   6.010  1.00110.90           O  
ANISOU 1784  O   ASN A 411     9040  25359   7738    825   1812  -1058       O  
ATOM   1785  CB  ASN A 411      73.021  41.025   3.552  1.00114.95           C  
ANISOU 1785  CB  ASN A 411     9666  26240   7768    906   1813   -981       C  
ATOM   1786  CG  ASN A 411      73.352  39.548   3.442  1.00140.54           C  
ANISOU 1786  CG  ASN A 411    12873  29511  11016   1464   1805  -1500       C  
ATOM   1787  OD1 ASN A 411      72.463  38.711   3.581  1.00129.26           O  
ANISOU 1787  OD1 ASN A 411    11739  27633   9742   1706   1714  -1953       O  
ATOM   1788  ND2 ASN A 411      74.628  39.215   3.256  1.00120.86           N  
ANISOU 1788  ND2 ASN A 411    10035  27503   8383   1655   1887  -1423       N  
ATOM   1789  N   VAL A 412      72.580  41.592   7.179  1.00110.52           N  
ANISOU 1789  N   VAL A 412     9452  24547   7995    199   1717   -860       N  
ATOM   1790  CA  VAL A 412      73.342  41.535   8.431  1.00111.39           C  
ANISOU 1790  CA  VAL A 412     9414  24597   8313     72   1726   -786       C  
ATOM   1791  C   VAL A 412      72.766  40.701   9.569  1.00111.23           C  
ANISOU 1791  C   VAL A 412     9623  24054   8584    235   1666  -1160       C  
ATOM   1792  O   VAL A 412      71.565  40.773   9.864  1.00103.15           O  
ANISOU 1792  O   VAL A 412     8993  22437   7762    166   1541  -1307       O  
ATOM   1793  CB  VAL A 412      73.575  42.937   8.987  1.00112.22           C  
ANISOU 1793  CB  VAL A 412     9469  24689   8481   -567   1722   -252       C  
ATOM   1794  CG1 VAL A 412      74.063  42.880  10.390  1.00113.16           C  
ANISOU 1794  CG1 VAL A 412     9514  24627   8856   -746   1689   -222       C  
ATOM   1795  CG2 VAL A 412      74.549  43.710   8.099  1.00126.15           C  
ANISOU 1795  CG2 VAL A 412    10910  27004  10016   -767   1778    189       C  
ATOM   1796  N   TRP A 413      73.642  39.940  10.201  1.00117.78           N  
ANISOU 1796  N   TRP A 413    10235  24995   9522    469   1686  -1276       N  
ATOM   1797  CA  TRP A 413      73.306  39.133  11.367  1.00112.69           C  
ANISOU 1797  CA  TRP A 413     9787  23801   9230    643   1589  -1569       C  
ATOM   1798  C   TRP A 413      73.275  40.034  12.575  1.00108.79           C  
ANISOU 1798  C   TRP A 413     9405  22892   9039    136   1449  -1243       C  
ATOM   1799  O   TRP A 413      74.176  40.846  12.768  1.00113.74           O  
ANISOU 1799  O   TRP A 413     9748  23887   9580   -208   1488   -863       O  
ATOM   1800  CB  TRP A 413      74.351  38.039  11.618  1.00114.22           C  
ANISOU 1800  CB  TRP A 413     9684  24296   9420   1086   1663  -1753       C  
ATOM   1801  CG  TRP A 413      74.224  36.845  10.739  1.00119.50           C  
ANISOU 1801  CG  TRP A 413    10441  24944  10021   1645   1660  -2170       C  
ATOM   1802  CD1 TRP A 413      75.079  36.455   9.760  1.00130.34           C  
ANISOU 1802  CD1 TRP A 413    11577  26799  11147   1936   1718  -2179       C  
ATOM   1803  CD2 TRP A 413      73.162  35.884  10.752  1.00123.40           C  
ANISOU 1803  CD2 TRP A 413    11297  24886  10705   1959   1579  -2641       C  
ATOM   1804  NE1 TRP A 413      74.619  35.308   9.155  1.00137.64           N  
ANISOU 1804  NE1 TRP A 413    12706  27500  12091   2411   1681  -2641       N  
ATOM   1805  CE2 TRP A 413      73.438  34.935   9.747  1.00130.39           C  
ANISOU 1805  CE2 TRP A 413    12157  25928  11456   2416   1586  -2926       C  
ATOM   1806  CE3 TRP A 413      71.996  35.730  11.522  1.00118.28           C  
ANISOU 1806  CE3 TRP A 413    11007  23583  10352   1876   1473  -2833       C  
ATOM   1807  CZ2 TRP A 413      72.601  33.851   9.484  1.00128.03           C  
ANISOU 1807  CZ2 TRP A 413    12175  25155  11316   2762   1493  -3405       C  
ATOM   1808  CZ3 TRP A 413      71.172  34.654  11.264  1.00119.53           C  
ANISOU 1808  CZ3 TRP A 413    11449  23316  10652   2234   1396  -3303       C  
ATOM   1809  CH2 TRP A 413      71.473  33.729  10.249  1.00125.49           C  
ANISOU 1809  CH2 TRP A 413    12180  24207  11293   2648   1393  -3576       C  
ATOM   1810  N   LEU A 414      72.251  39.862  13.400  1.00106.47           N  
ANISOU 1810  N   LEU A 414     9510  21849   9096     99   1284  -1407       N  
ATOM   1811  CA  LEU A 414      72.127  40.601  14.653  1.00102.32           C  
ANISOU 1811  CA  LEU A 414     9143  20871   8863   -314   1138  -1177       C  
ATOM   1812  C   LEU A 414      72.216  39.552  15.727  1.00106.75           C  
ANISOU 1812  C   LEU A 414     9741  21121   9697    -25   1069  -1413       C  
ATOM   1813  O   LEU A 414      71.335  38.692  15.824  1.00107.79           O  
ANISOU 1813  O   LEU A 414    10143  20806  10006    273   1015  -1738       O  
ATOM   1814  CB  LEU A 414      70.761  41.285  14.735  1.00 92.93           C  
ANISOU 1814  CB  LEU A 414     8395  19081   7833   -560   1015  -1155       C  
ATOM   1815  CG  LEU A 414      70.511  42.475  13.808  1.00 94.85           C  
ANISOU 1815  CG  LEU A 414     8671  19510   7857   -887   1055   -861       C  
ATOM   1816  CD1 LEU A 414      69.293  43.243  14.264  1.00 97.54           C  
ANISOU 1816  CD1 LEU A 414     9439  19197   8425  -1156    912   -785       C  
ATOM   1817  CD2 LEU A 414      71.718  43.388  13.809  1.00 89.47           C  
ANISOU 1817  CD2 LEU A 414     7657  19308   7030  -1262   1119   -447       C  
ATOM   1818  N   GLU A 415      73.289  39.586  16.512  1.00110.37           N  
ANISOU 1818  N   GLU A 415     9921  21824  10192   -111   1064  -1240       N  
ATOM   1819  CA  GLU A 415      73.440  38.587  17.544  1.00117.34           C  
ANISOU 1819  CA  GLU A 415    10818  22450  11316    192   1003  -1425       C  
ATOM   1820  C   GLU A 415      73.074  39.207  18.862  1.00115.64           C  
ANISOU 1820  C   GLU A 415    10820  21756  11362   -175    832  -1266       C  
ATOM   1821  O   GLU A 415      73.609  40.253  19.240  1.00118.34           O  
ANISOU 1821  O   GLU A 415    11043  22264  11656   -614    783   -966       O  
ATOM   1822  CB  GLU A 415      74.841  37.979  17.610  1.00124.65           C  
ANISOU 1822  CB  GLU A 415    11272  23990  12100    455   1109  -1382       C  
ATOM   1823  CG  GLU A 415      74.915  36.883  18.682  1.00132.36           C  
ANISOU 1823  CG  GLU A 415    12292  24654  13343    808   1041  -1556       C  
ATOM   1824  CD  GLU A 415      76.194  36.054  18.658  1.00142.66           C  
ANISOU 1824  CD  GLU A 415    13157  26526  14521   1216   1155  -1573       C  
ATOM   1825  OE1 GLU A 415      77.281  36.611  18.913  1.00145.36           O  
ANISOU 1825  OE1 GLU A 415    13110  27406  14716    996   1176  -1281       O  
ATOM   1826  OE2 GLU A 415      76.104  34.832  18.401  1.00145.13           O  
ANISOU 1826  OE2 GLU A 415    13512  26738  14891   1761   1218  -1881       O  
ATOM   1827  N   PHE A 416      72.181  38.533  19.548  1.00110.77           N  
ANISOU 1827  N   PHE A 416    10519  20547  11020     20    741  -1479       N  
ATOM   1828  CA  PHE A 416      71.660  38.957  20.828  1.00110.94           C  
ANISOU 1828  CA  PHE A 416    10790  20076  11288   -232    585  -1387       C  
ATOM   1829  C   PHE A 416      72.430  38.230  21.917  1.00119.00           C  
ANISOU 1829  C   PHE A 416    11618  21178  12420    -37    548  -1376       C  
ATOM   1830  O   PHE A 416      73.107  37.215  21.671  1.00121.02           O  
ANISOU 1830  O   PHE A 416    11629  21722  12630    374    638  -1494       O  
ATOM   1831  CB  PHE A 416      70.160  38.640  20.988  1.00101.63           C  
ANISOU 1831  CB  PHE A 416    10043  18238  10332   -141    514  -1582       C  
ATOM   1832  CG  PHE A 416      69.292  39.386  20.006  1.00 95.25           C  
ANISOU 1832  CG  PHE A 416     9444  17319   9426   -319    529  -1583       C  
ATOM   1833  CD1 PHE A 416      69.261  39.019  18.670  1.00100.04           C  
ANISOU 1833  CD1 PHE A 416     9953  18231   9827   -115    640  -1720       C  
ATOM   1834  CD2 PHE A 416      68.529  40.462  20.410  1.00 81.20           C  
ANISOU 1834  CD2 PHE A 416     7937  15190   7726   -690    434  -1424       C  
ATOM   1835  CE1 PHE A 416      68.446  39.683  17.774  1.00 92.06           C  
ANISOU 1835  CE1 PHE A 416     9122  17152   8706   -264    645  -1701       C  
ATOM   1836  CE2 PHE A 416      67.740  41.137  19.515  1.00 78.16           C  
ANISOU 1836  CE2 PHE A 416     7728  14724   7245   -828    448  -1391       C  
ATOM   1837  CZ  PHE A 416      67.701  40.746  18.192  1.00 81.18           C  
ANISOU 1837  CZ  PHE A 416     8006  15411   7426   -621    550  -1517       C  
ATOM   1838  N   SER A 417      72.420  38.845  23.093  1.00121.30           N  
ANISOU 1838  N   SER A 417    12003  21257  12827   -337    413  -1218       N  
ATOM   1839  CA  SER A 417      73.071  38.300  24.267  1.00119.64           C  
ANISOU 1839  CA  SER A 417    11634  21112  12712   -205    347  -1168       C  
ATOM   1840  C   SER A 417      72.323  37.108  24.863  1.00116.35           C  
ANISOU 1840  C   SER A 417    11437  20223  12548    205    326  -1361       C  
ATOM   1841  O   SER A 417      72.937  36.255  25.501  1.00124.03           O  
ANISOU 1841  O   SER A 417    12230  21312  13585    499    324  -1355       O  
ATOM   1842  CB  SER A 417      73.174  39.403  25.300  1.00114.50           C  
ANISOU 1842  CB  SER A 417    11050  20378  12077   -675    194   -967       C  
ATOM   1843  OG  SER A 417      71.939  40.080  25.369  1.00110.43           O  
ANISOU 1843  OG  SER A 417    10963  19324  11670   -900    129  -1005       O  
ATOM   1844  N   ILE A 418      71.017  37.045  24.662  1.00105.28           N  
ANISOU 1844  N   ILE A 418    10411  18294  11295    212    306  -1502       N  
ATOM   1845  CA  ILE A 418      70.206  35.932  25.173  1.00101.53           C  
ANISOU 1845  CA  ILE A 418    10153  17338  11086    548    283  -1661       C  
ATOM   1846  C   ILE A 418      70.481  34.583  24.482  1.00 97.61           C  
ANISOU 1846  C   ILE A 418     9533  16924  10632   1050    387  -1880       C  
ATOM   1847  O   ILE A 418      70.641  34.538  23.279  1.00 97.60           O  
ANISOU 1847  O   ILE A 418     9449  17163  10472   1141    481  -2015       O  
ATOM   1848  CB  ILE A 418      68.693  36.279  25.041  1.00 94.93           C  
ANISOU 1848  CB  ILE A 418     9718  15963  10387    398    234  -1747       C  
ATOM   1849  CG1 ILE A 418      68.380  37.565  25.818  1.00114.52           C  
ANISOU 1849  CG1 ILE A 418    12356  18316  12842    -35    132  -1556       C  
ATOM   1850  CG2 ILE A 418      67.789  35.133  25.483  1.00 78.97           C  
ANISOU 1850  CG2 ILE A 418     7907  13446   8653    702    212  -1894       C  
ATOM   1851  CD1 ILE A 418      69.035  37.637  27.219  1.00126.86           C  
ANISOU 1851  CD1 ILE A 418    13813  19959  14430    -97     45  -1397       C  
ATOM   1852  N   LYS A 419      70.511  33.485  25.236  1.00 97.85           N  
ANISOU 1852  N   LYS A 419     9585  16713  10881   1387    368  -1924       N  
ATOM   1853  CA  LYS A 419      70.732  32.157  24.666  1.00101.93           C  
ANISOU 1853  CA  LYS A 419    10036  17209  11485   1890    453  -2150       C  
ATOM   1854  C   LYS A 419      69.423  31.630  24.107  1.00 96.74           C  
ANISOU 1854  C   LYS A 419     9722  16013  11023   1973    436  -2405       C  
ATOM   1855  O   LYS A 419      68.374  32.004  24.572  1.00 92.36           O  
ANISOU 1855  O   LYS A 419     9430  15050  10611   1730    353  -2353       O  
ATOM   1856  CB  LYS A 419      71.276  31.164  25.702  1.00111.94           C  
ANISOU 1856  CB  LYS A 419    11195  18404  12933   2228    435  -2061       C  
ATOM   1857  CG  LYS A 419      72.517  31.594  26.471  1.00120.37           C  
ANISOU 1857  CG  LYS A 419    11916  19986  13834   2153    416  -1791       C  
ATOM   1858  CD  LYS A 419      73.057  30.403  27.262  1.00123.34           C  
ANISOU 1858  CD  LYS A 419    12170  20314  14378   2608    420  -1733       C  
ATOM   1859  CE  LYS A 419      74.474  30.626  27.774  1.00122.93           C  
ANISOU 1859  CE  LYS A 419    11683  20904  14120   2646    421  -1503       C  
ATOM   1860  NZ  LYS A 419      75.215  29.339  27.889  1.00124.51           N  
ANISOU 1860  NZ  LYS A 419    11688  21206  14413   3234    490  -1525       N  
ATOM   1861  N   ILE A 420      69.480  30.748  23.129  1.00101.01           N  
ANISOU 1861  N   ILE A 420    10252  16564  11564   2323    509  -2690       N  
ATOM   1862  CA  ILE A 420      68.260  30.201  22.556  1.00 97.71           C  
ANISOU 1862  CA  ILE A 420    10142  15656  11328   2384    470  -2960       C  
ATOM   1863  C   ILE A 420      67.432  29.514  23.623  1.00103.26           C  
ANISOU 1863  C   ILE A 420    11083  15733  12418   2428    377  -2909       C  
ATOM   1864  O   ILE A 420      66.212  29.666  23.665  1.00105.58           O  
ANISOU 1864  O   ILE A 420    11637  15615  12864   2225    302  -2947       O  
ATOM   1865  CB  ILE A 420      68.603  29.171  21.484  1.00 98.63           C  
ANISOU 1865  CB  ILE A 420    10210  15860  11405   2821    547  -3316       C  
ATOM   1866  CG1 ILE A 420      69.394  29.839  20.373  1.00 99.74           C  
ANISOU 1866  CG1 ILE A 420    10091  16679  11126   2795    659  -3348       C  
ATOM   1867  CG2 ILE A 420      67.343  28.500  20.973  1.00 95.96           C  
ANISOU 1867  CG2 ILE A 420    10194  14978  11290   2878    474  -3622       C  
ATOM   1868  CD1 ILE A 420      68.601  30.867  19.666  1.00100.59           C  
ANISOU 1868  CD1 ILE A 420    10328  16829  11064   2415    631  -3344       C  
ATOM   1869  N   LYS A 421      68.101  28.735  24.466  1.00112.06           N  
ANISOU 1869  N   LYS A 421    12088  16806  13684   2710    387  -2802       N  
ATOM   1870  CA  LYS A 421      67.459  27.985  25.537  1.00118.50           C  
ANISOU 1870  CA  LYS A 421    13093  17069  14864   2793    315  -2700       C  
ATOM   1871  C   LYS A 421      66.721  28.910  26.520  1.00111.54           C  
ANISOU 1871  C   LYS A 421    12332  16041  14007   2385    236  -2425       C  
ATOM   1872  O   LYS A 421      65.740  28.512  27.158  1.00109.41           O  
ANISOU 1872  O   LYS A 421    12277  15283  14010   2343    176  -2366       O  
ATOM   1873  CB  LYS A 421      68.504  27.177  26.294  1.00133.58           C  
ANISOU 1873  CB  LYS A 421    14804  19096  16855   3161    349  -2556       C  
ATOM   1874  CG  LYS A 421      67.911  26.129  27.219  1.00144.92           C  
ANISOU 1874  CG  LYS A 421    16432  19940  18692   3342    294  -2463       C  
ATOM   1875  CD  LYS A 421      67.703  24.821  26.446  1.00154.09           C  
ANISOU 1875  CD  LYS A 421    17735  20710  20102   3729    314  -2792       C  
ATOM   1876  CE  LYS A 421      67.229  23.686  27.334  1.00158.24           C  
ANISOU 1876  CE  LYS A 421    18436  20630  21059   3932    265  -2671       C  
ATOM   1877  NZ  LYS A 421      65.822  23.902  27.775  1.00158.26           N  
ANISOU 1877  NZ  LYS A 421    18692  20166  21272   3573    178  -2577       N  
ATOM   1878  N   ASP A 422      67.189  30.153  26.631  1.00105.03           N  
ANISOU 1878  N   ASP A 422    11372  15639  12895   2082    236  -2264       N  
ATOM   1879  CA  ASP A 422      66.642  31.108  27.591  1.00 97.45           C  
ANISOU 1879  CA  ASP A 422    10527  14578  11920   1721    162  -2033       C  
ATOM   1880  C   ASP A 422      65.415  31.877  27.108  1.00 96.11           C  
ANISOU 1880  C   ASP A 422    10603  14172  11744   1416    127  -2103       C  
ATOM   1881  O   ASP A 422      64.772  32.575  27.896  1.00106.10           O  
ANISOU 1881  O   ASP A 422    12006  15278  13029   1170     70  -1942       O  
ATOM   1882  CB  ASP A 422      67.716  32.087  28.067  1.00106.84           C  
ANISOU 1882  CB  ASP A 422    11479  16277  12838   1523    151  -1824       C  
ATOM   1883  CG  ASP A 422      68.720  31.436  29.032  1.00112.40           C  
ANISOU 1883  CG  ASP A 422    11959  17173  13573   1777    145  -1658       C  
ATOM   1884  OD1 ASP A 422      68.278  30.614  29.864  1.00115.48           O  
ANISOU 1884  OD1 ASP A 422    12463  17206  14208   1969    117  -1581       O  
ATOM   1885  OD2 ASP A 422      69.941  31.758  28.959  1.00105.68           O  
ANISOU 1885  OD2 ASP A 422    10803  16851  12500   1776    167  -1578       O  
ATOM   1886  N   LEU A 423      65.080  31.739  25.832  1.00 87.21           N  
ANISOU 1886  N   LEU A 423     9522  13044  10569   1456    161  -2347       N  
ATOM   1887  CA  LEU A 423      63.899  32.405  25.281  1.00 80.06           C  
ANISOU 1887  CA  LEU A 423     8828  11941   9652   1206    124  -2414       C  
ATOM   1888  C   LEU A 423      62.657  31.873  25.949  1.00 80.40           C  
ANISOU 1888  C   LEU A 423     9097  11452  10000   1204     61  -2397       C  
ATOM   1889  O   LEU A 423      62.430  30.664  25.933  1.00 89.11           O  
ANISOU 1889  O   LEU A 423    10241  12263  11352   1453     53  -2521       O  
ATOM   1890  CB  LEU A 423      63.792  32.165  23.789  1.00 81.29           C  
ANISOU 1890  CB  LEU A 423     8975  12219   9692   1301    162  -2697       C  
ATOM   1891  CG  LEU A 423      64.782  32.752  22.792  1.00 78.80           C  
ANISOU 1891  CG  LEU A 423     8444  12464   9032   1284    243  -2737       C  
ATOM   1892  CD1 LEU A 423      64.399  32.244  21.418  1.00 74.67           C  
ANISOU 1892  CD1 LEU A 423     7966  11966   8439   1445    265  -3059       C  
ATOM   1893  CD2 LEU A 423      64.745  34.265  22.833  1.00 79.90           C  
ANISOU 1893  CD2 LEU A 423     8591  12808   8959    886    231  -2510       C  
ATOM   1894  N   PRO A 424      61.882  32.770  26.594  1.00 73.15           N  
ANISOU 1894  N   PRO A 424     8313  10405   9074    935     17  -2215       N  
ATOM   1895  CA  PRO A 424      60.633  32.332  27.221  1.00 70.34           C  
ANISOU 1895  CA  PRO A 424     8142   9597   8988    920    -30  -2164       C  
ATOM   1896  C   PRO A 424      59.543  32.182  26.178  1.00 71.69           C  
ANISOU 1896  C   PRO A 424     8440   9568   9230    870    -60  -2370       C  
ATOM   1897  O   PRO A 424      59.534  32.899  25.189  1.00 71.22           O  
ANISOU 1897  O   PRO A 424     8375   9735   8952    755    -52  -2474       O  
ATOM   1898  CB  PRO A 424      60.326  33.482  28.181  1.00 70.71           C  
ANISOU 1898  CB  PRO A 424     8264   9675   8927    679    -53  -1924       C  
ATOM   1899  CG  PRO A 424      60.778  34.681  27.416  1.00 66.94           C  
ANISOU 1899  CG  PRO A 424     7753   9525   8155    473    -41  -1955       C  
ATOM   1900  CD  PRO A 424      62.095  34.222  26.784  1.00 65.48           C  
ANISOU 1900  CD  PRO A 424     7342   9684   7854    635      9  -2057       C  
ATOM   1901  N   LYS A 425      58.656  31.211  26.365  1.00 82.32           N  
ANISOU 1901  N   LYS A 425     9883  10514  10880    956   -101  -2424       N  
ATOM   1902  CA  LYS A 425      57.558  31.039  25.429  1.00 79.85           C  
ANISOU 1902  CA  LYS A 425     9674  10019  10645    884   -156  -2623       C  
ATOM   1903  C   LYS A 425      56.765  32.319  25.515  1.00 80.61           C  
ANISOU 1903  C   LYS A 425     9849  10196  10582    623   -168  -2473       C  
ATOM   1904  O   LYS A 425      56.586  32.869  26.604  1.00 89.67           O  
ANISOU 1904  O   LYS A 425    11035  11300  11736    532   -155  -2224       O  
ATOM   1905  CB  LYS A 425      56.672  29.850  25.819  1.00 75.75           C  
ANISOU 1905  CB  LYS A 425     9239   9028  10513    953   -213  -2644       C  
ATOM   1906  CG  LYS A 425      55.467  29.679  24.890  1.00 83.48           C  
ANISOU 1906  CG  LYS A 425    10306   9835  11578    835   -296  -2850       C  
ATOM   1907  CD  LYS A 425      54.634  28.441  25.204  1.00 95.83           C  
ANISOU 1907  CD  LYS A 425    11938  10917  13556    865   -369  -2882       C  
ATOM   1908  CE  LYS A 425      53.710  28.089  24.033  1.00108.04           C  
ANISOU 1908  CE  LYS A 425    13540  12344  15166    775   -478  -3189       C  
ATOM   1909  NZ  LYS A 425      52.503  27.284  24.424  1.00117.21           N  
ANISOU 1909  NZ  LYS A 425    14757  13062  16714    655   -568  -3133       N  
ATOM   1910  N   GLY A 426      56.299  32.819  24.381  1.00 78.40           N  
ANISOU 1910  N   GLY A 426     9600  10042  10146    525   -193  -2624       N  
ATOM   1911  CA  GLY A 426      55.508  34.034  24.387  1.00 80.67           C  
ANISOU 1911  CA  GLY A 426     9974  10384  10294    314   -205  -2477       C  
ATOM   1912  C   GLY A 426      56.341  35.263  24.112  1.00 87.92           C  
ANISOU 1912  C   GLY A 426    10858  11657  10891    203   -155  -2388       C  
ATOM   1913  O   GLY A 426      55.817  36.378  24.062  1.00 92.42           O  
ANISOU 1913  O   GLY A 426    11517  12268  11329     38   -161  -2260       O  
ATOM   1914  N   ALA A 427      57.648  35.072  23.957  1.00 88.87           N  
ANISOU 1914  N   ALA A 427    10844  12025  10897    293   -106  -2433       N  
ATOM   1915  CA  ALA A 427      58.529  36.189  23.648  1.00 80.03           C  
ANISOU 1915  CA  ALA A 427     9659  11263   9487    154    -62  -2329       C  
ATOM   1916  C   ALA A 427      58.363  36.561  22.187  1.00 75.86           C  
ANISOU 1916  C   ALA A 427     9113  10963   8748    115    -53  -2459       C  
ATOM   1917  O   ALA A 427      58.202  35.688  21.334  1.00 73.42           O  
ANISOU 1917  O   ALA A 427     8761  10673   8462    275    -64  -2704       O  
ATOM   1918  CB  ALA A 427      59.965  35.838  23.934  1.00 75.94           C  
ANISOU 1918  CB  ALA A 427     8954  10995   8904    262    -12  -2316       C  
ATOM   1919  N   LEU A 428      58.415  37.862  21.926  1.00 73.50           N  
ANISOU 1919  N   LEU A 428     8851  10839   8237    -95    -38  -2293       N  
ATOM   1920  CA  LEU A 428      58.275  38.428  20.594  1.00 69.43           C  
ANISOU 1920  CA  LEU A 428     8316  10581   7482   -155    -22  -2333       C  
ATOM   1921  C   LEU A 428      59.540  39.052  20.067  1.00 74.58           C  
ANISOU 1921  C   LEU A 428     8810  11659   7869   -242     52  -2236       C  
ATOM   1922  O   LEU A 428      60.229  39.776  20.768  1.00 73.23           O  
ANISOU 1922  O   LEU A 428     8618  11543   7664   -406     67  -2035       O  
ATOM   1923  CB  LEU A 428      57.279  39.570  20.607  1.00 59.73           C  
ANISOU 1923  CB  LEU A 428     7267   9211   6216   -339    -60  -2158       C  
ATOM   1924  CG  LEU A 428      55.792  39.407  20.842  1.00 59.63           C  
ANISOU 1924  CG  LEU A 428     7405   8867   6384   -313   -129  -2178       C  
ATOM   1925  CD1 LEU A 428      55.209  40.776  21.025  1.00 60.39           C  
ANISOU 1925  CD1 LEU A 428     7659   8890   6398   -480   -137  -1945       C  
ATOM   1926  CD2 LEU A 428      55.147  38.733  19.639  1.00 54.41           C  
ANISOU 1926  CD2 LEU A 428     6698   8297   5680   -204   -172  -2408       C  
ATOM   1927  N   LEU A 429      59.776  38.832  18.781  1.00 84.96           N  
ANISOU 1927  N   LEU A 429    10010  13297   8973   -152     93  -2372       N  
ATOM   1928  CA  LEU A 429      60.839  39.551  18.117  1.00 83.66           C  
ANISOU 1928  CA  LEU A 429     9675  13588   8523   -254    176  -2237       C  
ATOM   1929  C   LEU A 429      60.110  40.709  17.496  1.00 74.04           C  
ANISOU 1929  C   LEU A 429     8586  12392   7154   -455    159  -2057       C  
ATOM   1930  O   LEU A 429      59.282  40.551  16.597  1.00 74.12           O  
ANISOU 1930  O   LEU A 429     8649  12429   7084   -371    131  -2179       O  
ATOM   1931  CB  LEU A 429      61.492  38.673  17.071  1.00 84.24           C  
ANISOU 1931  CB  LEU A 429     9544  14048   8414     -7    246  -2475       C  
ATOM   1932  CG  LEU A 429      62.358  39.463  16.102  1.00 85.64           C  
ANISOU 1932  CG  LEU A 429     9534  14769   8235   -115    344  -2313       C  
ATOM   1933  CD1 LEU A 429      63.556  40.051  16.846  1.00 84.79           C  
ANISOU 1933  CD1 LEU A 429     9271  14835   8111   -299    394  -2054       C  
ATOM   1934  CD2 LEU A 429      62.791  38.542  14.969  1.00 78.79           C  
ANISOU 1934  CD2 LEU A 429     8487  14292   7157    189    414  -2600       C  
ATOM   1935  N   ASN A 430      60.392  41.870  18.054  1.00 64.47           N  
ANISOU 1935  N   ASN A 430     7445  11118   5933   -719    158  -1771       N  
ATOM   1936  CA  ASN A 430      59.797  43.114  17.617  1.00 69.93           C  
ANISOU 1936  CA  ASN A 430     8284  11769   6516   -924    144  -1540       C  
ATOM   1937  C   ASN A 430      60.768  43.809  16.674  1.00 72.40           C  
ANISOU 1937  C   ASN A 430     8421  12549   6537  -1065    229  -1354       C  
ATOM   1938  O   ASN A 430      61.946  43.980  16.991  1.00 76.06           O  
ANISOU 1938  O   ASN A 430     8720  13225   6954  -1188    276  -1246       O  
ATOM   1939  CB  ASN A 430      59.518  43.986  18.863  1.00 77.09           C  
ANISOU 1939  CB  ASN A 430     9404  12281   7604  -1120     85  -1357       C  
ATOM   1940  CG  ASN A 430      59.199  45.411  18.518  1.00 78.31           C  
ANISOU 1940  CG  ASN A 430     9720  12373   7660  -1348     77  -1083       C  
ATOM   1941  OD1 ASN A 430      60.064  46.272  18.615  1.00 85.08           O  
ANISOU 1941  OD1 ASN A 430    10547  13339   8439  -1594     97   -872       O  
ATOM   1942  ND2 ASN A 430      57.970  45.671  18.094  1.00 72.64           N  
ANISOU 1942  ND2 ASN A 430     9166  11485   6948  -1273     43  -1071       N  
ATOM   1943  N   LEU A 431      60.267  44.192  15.508  1.00 74.04           N  
ANISOU 1943  N   LEU A 431     8643  12950   6538  -1055    249  -1292       N  
ATOM   1944  CA  LEU A 431      61.103  44.837  14.507  1.00 81.50           C  
ANISOU 1944  CA  LEU A 431     9408  14380   7179  -1183    344  -1075       C  
ATOM   1945  C   LEU A 431      60.578  46.224  14.199  1.00 84.79           C  
ANISOU 1945  C   LEU A 431    10007  14673   7537  -1418    325   -735       C  
ATOM   1946  O   LEU A 431      59.400  46.417  13.905  1.00 84.05           O  
ANISOU 1946  O   LEU A 431    10097  14375   7465  -1340    267   -745       O  
ATOM   1947  CB  LEU A 431      61.188  43.995  13.226  1.00 83.29           C  
ANISOU 1947  CB  LEU A 431     9437  15071   7137   -918    407  -1297       C  
ATOM   1948  CG  LEU A 431      61.774  42.595  13.416  1.00 85.12           C  
ANISOU 1948  CG  LEU A 431     9500  15419   7423   -642    432  -1651       C  
ATOM   1949  CD1 LEU A 431      61.364  41.706  12.267  1.00 89.44           C  
ANISOU 1949  CD1 LEU A 431     9979  16230   7773   -346    439  -1968       C  
ATOM   1950  CD2 LEU A 431      63.289  42.690  13.517  1.00 84.37           C  
ANISOU 1950  CD2 LEU A 431     9128  15724   7205   -717    541  -1513       C  
ATOM   1951  N   GLN A 432      61.475  47.193  14.259  1.00 89.61           N  
ANISOU 1951  N   GLN A 432    10559  15408   8081  -1712    370   -419       N  
ATOM   1952  CA  GLN A 432      61.057  48.577  14.137  1.00 88.67           C  
ANISOU 1952  CA  GLN A 432    10650  15077   7962  -1961    345    -71       C  
ATOM   1953  C   GLN A 432      61.889  49.446  13.184  1.00 93.46           C  
ANISOU 1953  C   GLN A 432    11099  16096   8316  -2199    438    301       C  
ATOM   1954  O   GLN A 432      63.096  49.279  13.083  1.00103.94           O  
ANISOU 1954  O   GLN A 432    12149  17811   9532  -2304    514    358       O  
ATOM   1955  CB  GLN A 432      61.010  49.153  15.531  1.00 79.69           C  
ANISOU 1955  CB  GLN A 432     9745  13416   7119  -2157    256    -18       C  
ATOM   1956  CG  GLN A 432      59.753  48.735  16.205  1.00 78.02           C  
ANISOU 1956  CG  GLN A 432     9769  12760   7115  -1943    172   -239       C  
ATOM   1957  CD  GLN A 432      59.676  49.109  17.664  1.00 75.52           C  
ANISOU 1957  CD  GLN A 432     9667  11970   7058  -2065     91   -251       C  
ATOM   1958  OE1 GLN A 432      58.608  48.957  18.277  1.00 74.25           O  
ANISOU 1958  OE1 GLN A 432     9708  11446   7059  -1911     33   -374       O  
ATOM   1959  NE2 GLN A 432      60.804  49.545  18.252  1.00 70.73           N  
ANISOU 1959  NE2 GLN A 432     8990  11406   6478  -2329     84   -143       N  
ATOM   1960  N   ILE A 433      61.246  50.366  12.472  1.00 86.06           N  
ANISOU 1960  N   ILE A 433    10309  15113   7276  -2270    439    576       N  
ATOM   1961  CA  ILE A 433      61.999  51.201  11.551  1.00 90.28           C  
ANISOU 1961  CA  ILE A 433    10690  16039   7573  -2507    534    981       C  
ATOM   1962  C   ILE A 433      62.015  52.652  12.006  1.00 96.27           C  
ANISOU 1962  C   ILE A 433    11701  16366   8510  -2878    482   1368       C  
ATOM   1963  O   ILE A 433      60.972  53.275  12.162  1.00 97.75           O  
ANISOU 1963  O   ILE A 433    12207  16108   8824  -2846    410   1451       O  
ATOM   1964  CB  ILE A 433      61.461  51.118  10.115  1.00 92.63           C  
ANISOU 1964  CB  ILE A 433    10899  16759   7536  -2296    597   1052       C  
ATOM   1965  CG1 ILE A 433      61.529  49.685   9.599  1.00 78.83           C  
ANISOU 1965  CG1 ILE A 433     8908  15447   5597  -1937    639    629       C  
ATOM   1966  CG2 ILE A 433      62.282  51.953   9.217  1.00 97.07           C  
ANISOU 1966  CG2 ILE A 433    11278  17761   7845  -2538    710   1504       C  
ATOM   1967  CD1 ILE A 433      60.894  49.516   8.257  1.00121.12           C  
ANISOU 1967  CD1 ILE A 433    14198  21210  10613  -1708    670    623       C  
ATOM   1968  N   TYR A 434      63.230  53.177  12.190  1.00100.33           N  
ANISOU 1968  N   TYR A 434    12061  17032   9026  -3228    519   1610       N  
ATOM   1969  CA  TYR A 434      63.407  54.548  12.640  1.00100.21           C  
ANISOU 1969  CA  TYR A 434    12275  16602   9198  -3640    457   1969       C  
ATOM   1970  C   TYR A 434      63.961  55.408  11.553  1.00106.58           C  
ANISOU 1970  C   TYR A 434    12945  17757   9795  -3894    554   2464       C  
ATOM   1971  O   TYR A 434      64.821  54.985  10.792  1.00111.49           O  
ANISOU 1971  O   TYR A 434    13178  19037  10147  -3898    678   2549       O  
ATOM   1972  CB  TYR A 434      64.335  54.584  13.858  1.00104.85           C  
ANISOU 1972  CB  TYR A 434    12825  17012  10001  -3916    384   1876       C  
ATOM   1973  CG  TYR A 434      63.648  54.051  15.085  1.00100.35           C  
ANISOU 1973  CG  TYR A 434    12493  15959   9677  -3713    270   1479       C  
ATOM   1974  CD1 TYR A 434      62.849  54.877  15.861  1.00100.13           C  
ANISOU 1974  CD1 TYR A 434    12889  15265   9892  -3789    155   1497       C  
ATOM   1975  CD2 TYR A 434      63.752  52.714  15.435  1.00 97.09           C  
ANISOU 1975  CD2 TYR A 434    11886  15759   9245  -3414    287   1095       C  
ATOM   1976  CE1 TYR A 434      62.205  54.390  16.985  1.00 96.13           C  
ANISOU 1976  CE1 TYR A 434    12575  14373   9578  -3589     67   1156       C  
ATOM   1977  CE2 TYR A 434      63.110  52.218  16.543  1.00 96.35           C  
ANISOU 1977  CE2 TYR A 434    11992  15247   9368  -3233    193    780       C  
ATOM   1978  CZ  TYR A 434      62.343  53.060  17.322  1.00 97.20           C  
ANISOU 1978  CZ  TYR A 434    12491  14752   9689  -3325     89    817       C  
ATOM   1979  OH  TYR A 434      61.697  52.561  18.434  1.00 99.07           O  
ANISOU 1979  OH  TYR A 434    12905  14627  10111  -3129     11    522       O  
ATOM   1980  N   CYS A 435      63.479  56.647  11.496  1.00115.82           N  
ANISOU 1980  N   CYS A 435    14429  18484  11092  -4106    503   2811       N  
ATOM   1981  CA  CYS A 435      63.934  57.572  10.466  1.00122.02           C  
ANISOU 1981  CA  CYS A 435    15113  19544  11705  -4372    592   3351       C  
ATOM   1982  C   CYS A 435      64.494  58.840  11.067  1.00127.08           C  
ANISOU 1982  C   CYS A 435    15955  19711  12618  -4895    512   3697       C  
ATOM   1983  O   CYS A 435      65.522  58.813  11.734  1.00131.88           O  
ANISOU 1983  O   CYS A 435    16402  20373  13335  -5204    479   3654       O  
ATOM   1984  CB  CYS A 435      62.793  57.919   9.535  1.00 95.05           C  
ANISOU 1984  CB  CYS A 435    11879  16091   8144  -4117    617   3537       C  
ATOM   1985  SG  CYS A 435      63.325  58.990   8.232  1.00272.82           S  
ANISOU 1985  SG  CYS A 435    34254  38986  30419  -4409    740   4244       S  
ATOM   1986  N   LEU A 460      60.396  56.777  14.517  1.00104.66           N  
ANISOU 1986  N   LEU A 460    14130  15172  10465  -3592    144   2019       N  
ATOM   1987  CA  LEU A 460      59.708  55.502  14.318  1.00103.93           C  
ANISOU 1987  CA  LEU A 460    13887  15339  10263  -3168    172   1665       C  
ATOM   1988  C   LEU A 460      58.603  55.633  13.290  1.00111.01           C  
ANISOU 1988  C   LEU A 460    14856  16317  11004  -2907    200   1799       C  
ATOM   1989  O   LEU A 460      57.658  56.403  13.464  1.00118.05           O  
ANISOU 1989  O   LEU A 460    16066  16769  12020  -2835    145   1922       O  
ATOM   1990  CB  LEU A 460      59.118  54.942  15.608  1.00 88.08           C  
ANISOU 1990  CB  LEU A 460    12051  12928   8487  -2989     83   1284       C  
ATOM   1991  CG  LEU A 460      58.413  53.578  15.531  1.00 83.75           C  
ANISOU 1991  CG  LEU A 460    11360  12577   7884  -2594     96    923       C  
ATOM   1992  CD1 LEU A 460      59.420  52.474  15.338  1.00 93.79           C  
ANISOU 1992  CD1 LEU A 460    12262  14342   9033  -2574    156    728       C  
ATOM   1993  CD2 LEU A 460      57.686  53.304  16.819  1.00 74.02           C  
ANISOU 1993  CD2 LEU A 460    10347  10879   6900  -2451     13    658       C  
ATOM   1994  N   LEU A 461      58.712  54.859  12.245  1.00106.79           N  
ANISOU 1994  N   LEU A 461    14015  16377  10183  -2736    281   1746       N  
ATOM   1995  CA  LEU A 461      57.839  54.865  11.073  1.00105.85           C  
ANISOU 1995  CA  LEU A 461    13890  16482   9846  -2489    303   1855       C  
ATOM   1996  C   LEU A 461      56.925  53.645  10.994  1.00 99.27           C  
ANISOU 1996  C   LEU A 461    12955  15824   8938  -2109    270   1442       C  
ATOM   1997  O   LEU A 461      55.778  53.725  10.562  1.00 93.79           O  
ANISOU 1997  O   LEU A 461    12376  15056   8205  -1888    223   1454       O  
ATOM   1998  CB  LEU A 461      58.603  55.082   9.834  1.00113.97           C  
ANISOU 1998  CB  LEU A 461    14643  18123  10536  -2604    418   2165       C  
ATOM   1999  CG  LEU A 461      59.199  56.477   9.744  1.00119.34           C  
ANISOU 1999  CG  LEU A 461    15448  18618  11277  -2988    445   2688       C  
ATOM   2000  CD1 LEU A 461      59.639  56.784   8.336  1.00122.61           C  
ANISOU 2000  CD1 LEU A 461    15621  19639  11328  -3044    564   3079       C  
ATOM   2001  CD2 LEU A 461      58.177  57.497  10.239  1.00121.08           C  
ANISOU 2001  CD2 LEU A 461    16103  18152  11748  -2978    350   2855       C  
ATOM   2002  N   TYR A 462      57.549  52.477  11.171  1.00 97.05           N  
ANISOU 2002  N   TYR A 462    12446  15787   8642  -2036    291   1090       N  
ATOM   2003  CA  TYR A 462      56.837  51.213  11.021  1.00 91.31           C  
ANISOU 2003  CA  TYR A 462    11616  15206   7870  -1711    253    677       C  
ATOM   2004  C   TYR A 462      57.288  50.239  12.079  1.00 80.29           C  
ANISOU 2004  C   TYR A 462    10155  13666   6685  -1678    232    315       C  
ATOM   2005  O   TYR A 462      58.402  50.345  12.585  1.00 86.32           O  
ANISOU 2005  O   TYR A 462    10838  14451   7510  -1878    273    368       O  
ATOM   2006  CB  TYR A 462      57.132  50.604   9.635  1.00 98.15           C  
ANISOU 2006  CB  TYR A 462    12192  16750   8352  -1563    322    617       C  
ATOM   2007  CG  TYR A 462      56.927  51.531   8.450  1.00 95.64           C  
ANISOU 2007  CG  TYR A 462    11865  16729   7744  -1600    367   1023       C  
ATOM   2008  CD1 TYR A 462      55.760  51.484   7.706  1.00 96.11           C  
ANISOU 2008  CD1 TYR A 462    11971  16897   7649  -1372    305   1009       C  
ATOM   2009  CD2 TYR A 462      57.903  52.442   8.080  1.00101.65           C  
ANISOU 2009  CD2 TYR A 462    12554  17686   8382  -1874    466   1447       C  
ATOM   2010  CE1 TYR A 462      55.567  52.318   6.631  1.00103.59           C  
ANISOU 2010  CE1 TYR A 462    12901  18147   8313  -1384    344   1406       C  
ATOM   2011  CE2 TYR A 462      57.721  53.285   7.011  1.00110.92           C  
ANISOU 2011  CE2 TYR A 462    13719  19129   9295  -1908    514   1865       C  
ATOM   2012  CZ  TYR A 462      56.553  53.217   6.284  1.00115.64           C  
ANISOU 2012  CZ  TYR A 462    14370  19842   9725  -1646    455   1845       C  
ATOM   2013  OH  TYR A 462      56.358  54.056   5.205  1.00125.50           O  
ANISOU 2013  OH  TYR A 462    15607  21382  10697  -1657    499   2291       O  
ATOM   2014  N   TYR A 463      56.410  49.293  12.418  1.00 68.15           N  
ANISOU 2014  N   TYR A 463     8654  11966   5273  -1438    161    -24       N  
ATOM   2015  CA  TYR A 463      56.741  48.205  13.362  1.00 71.80           C  
ANISOU 2015  CA  TYR A 463     9046  12301   5934  -1359    142   -367       C  
ATOM   2016  C   TYR A 463      56.069  46.911  12.928  1.00 77.56           C  
ANISOU 2016  C   TYR A 463     9671  13162   6635  -1075     96   -740       C  
ATOM   2017  O   TYR A 463      55.156  46.941  12.098  1.00 82.18           O  
ANISOU 2017  O   TYR A 463    10273  13870   7083   -954     55   -744       O  
ATOM   2018  CB  TYR A 463      56.281  48.513  14.775  1.00 66.38           C  
ANISOU 2018  CB  TYR A 463     8605  11041   5575  -1417     74   -372       C  
ATOM   2019  CG  TYR A 463      54.788  48.636  14.900  1.00 67.87           C  
ANISOU 2019  CG  TYR A 463     8977  10946   5865  -1256     -1   -399       C  
ATOM   2020  CD1 TYR A 463      54.003  47.542  15.277  1.00 63.63           C  
ANISOU 2020  CD1 TYR A 463     8415  10285   5476  -1055    -58   -697       C  
ATOM   2021  CD2 TYR A 463      54.166  49.844  14.659  1.00 72.08           C  
ANISOU 2021  CD2 TYR A 463     9711  11308   6368  -1313    -14    -95       C  
ATOM   2022  CE1 TYR A 463      52.624  47.672  15.368  1.00 63.33           C  
ANISOU 2022  CE1 TYR A 463     8504  10036   5523   -922   -125   -691       C  
ATOM   2023  CE2 TYR A 463      52.806  49.976  14.736  1.00 72.79           C  
ANISOU 2023  CE2 TYR A 463     9940  11183   6535  -1141    -76    -95       C  
ATOM   2024  CZ  TYR A 463      52.033  48.893  15.098  1.00 68.22           C  
ANISOU 2024  CZ  TYR A 463     9296  10544   6081   -952   -130   -392       C  
ATOM   2025  OH  TYR A 463      50.661  49.054  15.187  1.00 71.92           O  
ANISOU 2025  OH  TYR A 463     9866  10840   6621   -791   -190   -364       O  
ATOM   2026  N   VAL A 464      56.546  45.770  13.426  1.00 75.71           N  
ANISOU 2026  N   VAL A 464     9321  12925   6522   -974     98  -1046       N  
ATOM   2027  CA  VAL A 464      55.897  44.468  13.217  1.00 75.18           C  
ANISOU 2027  CA  VAL A 464     9194  12863   6508   -729     35  -1426       C  
ATOM   2028  C   VAL A 464      56.454  43.487  14.251  1.00 70.56           C  
ANISOU 2028  C   VAL A 464     8555  12093   6162   -665     39  -1660       C  
ATOM   2029  O   VAL A 464      57.584  43.635  14.705  1.00 75.98           O  
ANISOU 2029  O   VAL A 464     9162  12850   6857   -767    106  -1566       O  
ATOM   2030  CB  VAL A 464      56.087  43.959  11.734  1.00 78.73           C  
ANISOU 2030  CB  VAL A 464     9446  13856   6610   -577     64  -1590       C  
ATOM   2031  CG1 VAL A 464      57.486  43.394  11.517  1.00 79.94           C  
ANISOU 2031  CG1 VAL A 464     9379  14366   6628   -528    168  -1705       C  
ATOM   2032  CG2 VAL A 464      55.061  42.902  11.355  1.00 64.39           C  
ANISOU 2032  CG2 VAL A 464     7633  11996   4838   -371    -47  -1952       C  
ATOM   2033  N   ASN A 465      55.697  42.468  14.603  1.00 70.50           N  
ANISOU 2033  N   ASN A 465     8590  11829   6368   -514    -40  -1927       N  
ATOM   2034  CA  ASN A 465      56.176  41.485  15.576  1.00 76.95           C  
ANISOU 2034  CA  ASN A 465     9365  12447   7426   -431    -38  -2118       C  
ATOM   2035  C   ASN A 465      56.065  40.065  15.054  1.00 73.49           C  
ANISOU 2035  C   ASN A 465     8827  12078   7018   -204    -76  -2502       C  
ATOM   2036  O   ASN A 465      55.217  39.761  14.215  1.00 78.41           O  
ANISOU 2036  O   ASN A 465     9460  12774   7560   -125   -147  -2664       O  
ATOM   2037  CB  ASN A 465      55.381  41.532  16.896  1.00 70.31           C  
ANISOU 2037  CB  ASN A 465     8698  11114   6904   -475    -99  -2051       C  
ATOM   2038  CG  ASN A 465      55.394  42.878  17.524  1.00 64.16           C  
ANISOU 2038  CG  ASN A 465     8067  10183   6129   -671    -80  -1730       C  
ATOM   2039  OD1 ASN A 465      56.442  43.441  17.803  1.00 74.27           O  
ANISOU 2039  OD1 ASN A 465     9311  11573   7335   -810    -25  -1580       O  
ATOM   2040  ND2 ASN A 465      54.218  43.429  17.724  1.00 65.91           N  
ANISOU 2040  ND2 ASN A 465     8451  10167   6423   -685   -132  -1622       N  
ATOM   2041  N   LEU A 466      56.909  39.203  15.573  1.00 66.86           N  
ANISOU 2041  N   LEU A 466     7900  11199   6306    -96    -40  -2652       N  
ATOM   2042  CA  LEU A 466      56.882  37.804  15.207  1.00 73.26           C  
ANISOU 2042  CA  LEU A 466     8648  11998   7190    137    -77  -3030       C  
ATOM   2043  C   LEU A 466      57.131  37.042  16.487  1.00 76.73           C  
ANISOU 2043  C   LEU A 466     9112  12076   7965    201    -82  -3067       C  
ATOM   2044  O   LEU A 466      58.142  37.290  17.175  1.00 66.26           O  
ANISOU 2044  O   LEU A 466     7717  10812   6648    167     -8  -2909       O  
ATOM   2045  CB  LEU A 466      57.948  37.510  14.152  1.00 77.10           C  
ANISOU 2045  CB  LEU A 466     8944  12986   7364    290     12  -3185       C  
ATOM   2046  CG  LEU A 466      58.232  36.052  13.769  1.00 81.55           C  
ANISOU 2046  CG  LEU A 466     9444  13557   7985    584     -5  -3613       C  
ATOM   2047  CD1 LEU A 466      57.147  35.472  12.903  1.00 86.00           C  
ANISOU 2047  CD1 LEU A 466    10085  14070   8521    665   -128  -3925       C  
ATOM   2048  CD2 LEU A 466      59.525  35.960  13.000  1.00 82.74           C  
ANISOU 2048  CD2 LEU A 466     9383  14244   7812    744    124  -3683       C  
ATOM   2049  N   LEU A 467      56.205  36.161  16.841  1.00 80.26           N  
ANISOU 2049  N   LEU A 467     9653  12148   8693    269   -177  -3238       N  
ATOM   2050  CA  LEU A 467      56.384  35.305  18.002  1.00 79.95           C  
ANISOU 2050  CA  LEU A 467     9641  11752   8986    347   -186  -3257       C  
ATOM   2051  C   LEU A 467      57.591  34.404  17.720  1.00 82.04           C  
ANISOU 2051  C   LEU A 467     9768  12197   9206    583   -122  -3472       C  
ATOM   2052  O   LEU A 467      57.641  33.713  16.697  1.00 79.82           O  
ANISOU 2052  O   LEU A 467     9447  12061   8821    752   -141  -3785       O  
ATOM   2053  CB  LEU A 467      55.131  34.457  18.228  1.00 74.83           C  
ANISOU 2053  CB  LEU A 467     9095  10696   8640    368   -302  -3408       C  
ATOM   2054  CG  LEU A 467      53.968  35.076  18.997  1.00 79.46           C  
ANISOU 2054  CG  LEU A 467     9794  11021   9378    190   -350  -3164       C  
ATOM   2055  CD1 LEU A 467      52.679  34.355  18.690  1.00 81.99           C  
ANISOU 2055  CD1 LEU A 467    10155  11108   9889    179   -474  -3338       C  
ATOM   2056  CD2 LEU A 467      54.242  34.995  20.477  1.00 80.92           C  
ANISOU 2056  CD2 LEU A 467    10010  10948   9788    179   -307  -2954       C  
ATOM   2057  N   LEU A 468      58.575  34.417  18.618  1.00 74.32           N  
ANISOU 2057  N   LEU A 468     8714  11238   8286    614    -50  -3313       N  
ATOM   2058  CA  LEU A 468      59.774  33.619  18.421  1.00 72.49           C  
ANISOU 2058  CA  LEU A 468     8326  11212   8004    866     22  -3471       C  
ATOM   2059  C   LEU A 468      59.521  32.130  18.628  1.00 80.08           C  
ANISOU 2059  C   LEU A 468     9352  11796   9277   1113    -35  -3748       C  
ATOM   2060  O   LEU A 468      60.132  31.301  17.967  1.00 84.42           O  
ANISOU 2060  O   LEU A 468     9825  12482   9767   1380     -4  -4025       O  
ATOM   2061  CB  LEU A 468      60.919  34.110  19.314  1.00 75.95           C  
ANISOU 2061  CB  LEU A 468     8633  11826   8399    816    101  -3199       C  
ATOM   2062  CG  LEU A 468      61.575  35.412  18.835  1.00 85.87           C  
ANISOU 2062  CG  LEU A 468     9771  13543   9314    609    172  -2984       C  
ATOM   2063  CD1 LEU A 468      62.744  35.817  19.711  1.00 91.12           C  
ANISOU 2063  CD1 LEU A 468    10280  14397   9946    538    227  -2745       C  
ATOM   2064  CD2 LEU A 468      62.014  35.287  17.392  1.00 88.27           C  
ANISOU 2064  CD2 LEU A 468     9936  14292   9310    747    238  -3177       C  
ATOM   2065  N   ILE A 469      58.622  31.772  19.533  1.00 85.13           N  
ANISOU 2065  N   ILE A 469    10133  11961  10252   1036   -115  -3667       N  
ATOM   2066  CA  ILE A 469      58.264  30.374  19.728  1.00 89.66           C  
ANISOU 2066  CA  ILE A 469    10786  12117  11164   1227   -181  -3895       C  
ATOM   2067  C   ILE A 469      56.785  30.205  19.343  1.00 90.32           C  
ANISOU 2067  C   ILE A 469    11011  11914  11391   1072   -309  -4019       C  
ATOM   2068  O   ILE A 469      55.948  30.966  19.834  1.00 91.95           O  
ANISOU 2068  O   ILE A 469    11274  12033  11630    840   -338  -3778       O  
ATOM   2069  CB  ILE A 469      58.493  29.941  21.187  1.00 83.34           C  
ANISOU 2069  CB  ILE A 469     9997  11008  10659   1268   -164  -3655       C  
ATOM   2070  CG1 ILE A 469      59.990  29.950  21.529  1.00 85.63           C  
ANISOU 2070  CG1 ILE A 469    10116  11604  10814   1449    -58  -3559       C  
ATOM   2071  CG2 ILE A 469      57.898  28.576  21.427  1.00 78.32           C  
ANISOU 2071  CG2 ILE A 469     9476   9860  10423   1400   -247  -3823       C  
ATOM   2072  CD1 ILE A 469      60.263  29.591  22.972  1.00 86.94           C  
ANISOU 2072  CD1 ILE A 469    10275  11535  11224   1501    -47  -3299       C  
ATOM   2073  N   ASP A 470      56.459  29.260  18.461  1.00 85.75           N  
ANISOU 2073  N   ASP A 470    10483  11217  10881   1203   -392  -4404       N  
ATOM   2074  CA  ASP A 470      55.092  29.124  17.954  1.00 91.05           C  
ANISOU 2074  CA  ASP A 470    11252  11691  11651   1035   -535  -4549       C  
ATOM   2075  C   ASP A 470      54.154  28.389  18.898  1.00 96.28           C  
ANISOU 2075  C   ASP A 470    12013  11798  12772    935   -626  -4456       C  
ATOM   2076  O   ASP A 470      54.547  27.985  19.991  1.00100.03           O  
ANISOU 2076  O   ASP A 470    12494  12026  13488   1005   -573  -4259       O  
ATOM   2077  CB  ASP A 470      55.029  28.513  16.533  1.00105.58           C  
ANISOU 2077  CB  ASP A 470    13108  13671  13337   1172   -616  -5027       C  
ATOM   2078  CG  ASP A 470      55.309  26.995  16.493  1.00120.23           C  
ANISOU 2078  CG  ASP A 470    15044  15152  15485   1418   -672  -5380       C  
ATOM   2079  OD1 ASP A 470      55.218  26.311  17.529  1.00123.18           O  
ANISOU 2079  OD1 ASP A 470    15482  15063  16258   1431   -686  -5247       O  
ATOM   2080  OD2 ASP A 470      55.589  26.479  15.382  1.00128.50           O  
ANISOU 2080  OD2 ASP A 470    16104  16361  16360   1607   -710  -5803       O  
ATOM   2081  N   HIS A 471      52.911  28.225  18.433  1.00 98.52           N  
ANISOU 2081  N   HIS A 471    12351  11928  13156    767   -765  -4585       N  
ATOM   2082  CA  HIS A 471      51.824  27.586  19.162  1.00 98.31           C  
ANISOU 2082  CA  HIS A 471    12386  11422  13547    610   -868  -4488       C  
ATOM   2083  C   HIS A 471      52.058  26.093  19.447  1.00109.95           C  
ANISOU 2083  C   HIS A 471    13941  12417  15419    759   -923  -4689       C  
ATOM   2084  O   HIS A 471      51.313  25.474  20.209  1.00117.77           O  
ANISOU 2084  O   HIS A 471    14973  12974  16800    635   -986  -4543       O  
ATOM   2085  CB  HIS A 471      50.505  27.799  18.402  1.00 91.82           C  
ANISOU 2085  CB  HIS A 471    11559  10645  12682    393  -1017  -4611       C  
ATOM   2086  CG  HIS A 471      50.555  27.383  16.964  1.00 94.82           C  
ANISOU 2086  CG  HIS A 471    11955  11199  12872    475  -1126  -5091       C  
ATOM   2087  ND1 HIS A 471      51.272  28.062  16.012  1.00 95.47           N  
ANISOU 2087  ND1 HIS A 471    11985  11791  12497    600  -1056  -5215       N  
ATOM   2088  CD2 HIS A 471      49.935  26.366  16.305  1.00101.73           C  
ANISOU 2088  CD2 HIS A 471    12890  11828  13933    440  -1307  -5478       C  
ATOM   2089  CE1 HIS A 471      51.116  27.482  14.832  1.00100.47           C  
ANISOU 2089  CE1 HIS A 471    12642  12519  13013    667  -1175  -5644       C  
ATOM   2090  NE2 HIS A 471      50.307  26.451  14.985  1.00104.35           N  
ANISOU 2090  NE2 HIS A 471    13208  12557  13882    561  -1319  -5744       N  
ATOM   2091  N   ARG A 472      53.055  25.506  18.801  1.00106.84           N  
ANISOU 2091  N   ARG A 472    13567  12103  14925   1033   -894  -5011       N  
ATOM   2092  CA  ARG A 472      53.470  24.114  18.987  1.00108.21           C  
ANISOU 2092  CA  ARG A 472    13841  11811  15461   1238   -936  -5224       C  
ATOM   2093  C   ARG A 472      54.692  23.909  19.886  1.00114.22           C  
ANISOU 2093  C   ARG A 472    14561  12569  16267   1507   -781  -5016       C  
ATOM   2094  O   ARG A 472      55.234  22.798  19.937  1.00122.48           O  
ANISOU 2094  O   ARG A 472    15685  13293  17559   1759   -790  -5198       O  
ATOM   2095  CB  ARG A 472      53.698  23.458  17.655  1.00108.18           C  
ANISOU 2095  CB  ARG A 472    13900  11893  15311   1411  -1013  -5734       C  
ATOM   2096  CG  ARG A 472      52.506  23.511  16.775  1.00103.32           C  
ANISOU 2096  CG  ARG A 472    13311  11319  14626   1147  -1171  -5867       C  
ATOM   2097  CD  ARG A 472      52.697  22.704  15.545  1.00100.97           C  
ANISOU 2097  CD  ARG A 472    13088  11082  14194   1283  -1238  -6228       C  
ATOM   2098  NE  ARG A 472      51.407  22.435  14.934  1.00105.74           N  
ANISOU 2098  NE  ARG A 472    13739  11563  14876   1011  -1426  -6352       N  
ATOM   2099  CZ  ARG A 472      51.030  22.985  13.794  1.00113.75           C  
ANISOU 2099  CZ  ARG A 472    14696  13011  15513    942  -1484  -6506       C  
ATOM   2100  NH1 ARG A 472      51.859  23.834  13.197  1.00109.71           N  
ANISOU 2100  NH1 ARG A 472    14083  13056  14545   1111  -1357  -6516       N  
ATOM   2101  NH2 ARG A 472      49.826  22.735  13.282  1.00121.52           N  
ANISOU 2101  NH2 ARG A 472    15699  13904  16569    687  -1664  -6602       N  
ATOM   2102  N   PHE A 473      55.181  24.980  20.503  1.00110.21           N  
ANISOU 2102  N   PHE A 473    13934  12420  15521   1458   -649  -4645       N  
ATOM   2103  CA  PHE A 473      56.397  24.995  21.327  1.00110.98           C  
ANISOU 2103  CA  PHE A 473    13949  12624  15595   1674   -511  -4411       C  
ATOM   2104  C   PHE A 473      57.659  24.830  20.507  1.00114.96           C  
ANISOU 2104  C   PHE A 473    14372  13487  15822   1991   -431  -4688       C  
ATOM   2105  O   PHE A 473      58.662  24.313  20.993  1.00123.79           O  
ANISOU 2105  O   PHE A 473    15435  14585  17013   2267   -350  -4628       O  
ATOM   2106  CB  PHE A 473      56.372  23.881  22.388  1.00123.94           C  
ANISOU 2106  CB  PHE A 473    15663  13735  17695   1787   -527  -4257       C  
ATOM   2107  CG  PHE A 473      55.397  24.116  23.491  1.00137.33           C  
ANISOU 2107  CG  PHE A 473    17380  15177  19621   1519   -552  -3865       C  
ATOM   2108  CD1 PHE A 473      54.040  23.914  23.285  1.00145.28           C  
ANISOU 2108  CD1 PHE A 473    18465  15898  20835   1259   -677  -3918       C  
ATOM   2109  CD2 PHE A 473      55.829  24.535  24.740  1.00138.93           C  
ANISOU 2109  CD2 PHE A 473    17505  15474  19807   1531   -454  -3444       C  
ATOM   2110  CE1 PHE A 473      53.130  24.125  24.303  1.00145.90           C  
ANISOU 2110  CE1 PHE A 473    18534  15794  21108   1033   -683  -3538       C  
ATOM   2111  CE2 PHE A 473      54.926  24.746  25.766  1.00139.79           C  
ANISOU 2111  CE2 PHE A 473    17628  15396  20091   1316   -464  -3088       C  
ATOM   2112  CZ  PHE A 473      53.573  24.541  25.548  1.00142.79           C  
ANISOU 2112  CZ  PHE A 473    18074  15499  20680   1075   -568  -3124       C  
ATOM   2113  N   LEU A 474      57.626  25.290  19.257  1.00109.15           N  
ANISOU 2113  N   LEU A 474    13607  13116  14748   1971   -445  -4967       N  
ATOM   2114  CA  LEU A 474      58.785  25.181  18.368  1.00101.68           C  
ANISOU 2114  CA  LEU A 474    12558  12588  13488   2278   -354  -5229       C  
ATOM   2115  C   LEU A 474      59.447  26.535  18.147  1.00101.29           C  
ANISOU 2115  C   LEU A 474    12322  13183  12982   2179   -232  -5005       C  
ATOM   2116  O   LEU A 474      58.775  27.554  18.071  1.00102.15           O  
ANISOU 2116  O   LEU A 474    12431  13436  12945   1875   -256  -4823       O  
ATOM   2117  CB  LEU A 474      58.395  24.562  17.029  1.00 96.08           C  
ANISOU 2117  CB  LEU A 474    11948  11859  12699   2388   -456  -5760       C  
ATOM   2118  CG  LEU A 474      57.827  23.136  17.035  1.00102.57           C  
ANISOU 2118  CG  LEU A 474    12972  12045  13954   2462   -592  -5991       C  
ATOM   2119  CD1 LEU A 474      57.149  22.843  15.700  1.00102.95           C  
ANISOU 2119  CD1 LEU A 474    13108  12161  13849   2353   -715  -6278       C  
ATOM   2120  CD2 LEU A 474      58.857  22.053  17.380  1.00109.15           C
[truncated: 759,133 more chars]
