# Supplementary material for: Predictive classification models and targets identification for betulin derivatives as Leishmania donovani inhibitors
Source: J Cheminform. 2018 Aug 17;10:40. doi: 10.1186/s13321-018-0291-x (PMC6097978; doi:10.1186/s13321-018-0291-x)
Supplement: Supplementary file 5 — Additional file 5. Zip file with all potential protein target structures protein data bank files. [file 13321_2018_291_MOESM5_ESM.zip › 3rgz.pdb]

HEADER    TRANSFERASE                             11-APR-11   3RGZ              
TITLE     STRUCTURAL INSIGHT INTO BRASSINOSTEROID PERCEPTION BY BRI1            
COMPND    MOL_ID: 1;                                                            
COMPND   2 MOLECULE: PROTEIN BRASSINOSTEROID INSENSITIVE 1;                     
COMPND   3 CHAIN: A;                                                            
COMPND   4 FRAGMENT: UNP RESIDUES 23-785;                                       
COMPND   5 SYNONYM: BRI1, ATBRI1, BRASSINOSTEROID LRR RECEPTOR KINASE;          
COMPND   6 EC: 2.7.10.1, 2.7.11.1;                                              
COMPND   7 ENGINEERED: YES                                                      
SOURCE    MOL_ID: 1;                                                            
SOURCE   2 ORGANISM_SCIENTIFIC: ARABIDOPSIS THALIANA;                           
SOURCE   3 ORGANISM_COMMON: MOUSE-EAR CRESS,THALE-CRESS;                        
SOURCE   4 ORGANISM_TAXID: 3702;                                                
SOURCE   5 GENE: BRI1, AT4G39400, F23K16.30;                                    
SOURCE   6 EXPRESSION_SYSTEM_CELL_LINE: HIGH-5;                                 
SOURCE   7 EXPRESSION_SYSTEM_VECTOR_TYPE: BACULOVIRUS;                          
SOURCE   8 EXPRESSION_SYSTEM_PLASMID: PFASTBAC 1;                               
SOURCE   9 OTHER_DETAILS: INVITROGENTM                                          
KEYWDS    PHYTOHORMONE, BRASSINOSTEROID-INSENSITIVE 1, LEUCINE-RICH REPEAT      
KEYWDS   2 RECEPTOR-LIKE KINASES, LEUCINE-RICH REPEAT, BRASSINOSTEROID,         
KEYWDS   3 TRANSFERASE                                                          
EXPDTA    X-RAY DIFFRACTION                                                     
AUTHOR    J.CHAI,Z.HAN,J.SHE,J.WANG,W.CHENG                                     
REVDAT   3   24-AUG-11 3RGZ    1       HETATM VERSN                             
REVDAT   2   29-JUN-11 3RGZ    1       JRNL                                     
REVDAT   1   15-JUN-11 3RGZ    0                                                
JRNL        AUTH   J.SHE,Z.HAN,T.W.KIM,J.WANG,W.CHENG,J.CHANG,S.SHI,J.WANG,     
JRNL        AUTH 2 M.YANG,Z.Y.WANG,J.CHAI                                       
JRNL        TITL   STRUCTURAL INSIGHT INTO BRASSINOSTEROID PERCEPTION BY BRI1.  
JRNL        REF    NATURE                        V. 474   472 2011              
JRNL        REFN                   ISSN 0028-0836                               
JRNL        PMID   21666666                                                     
JRNL        DOI    10.1038/NATURE10178                                          
REMARK   2                                                                      
REMARK   2 RESOLUTION.    2.28 ANGSTROMS.                                       
REMARK   3                                                                      
REMARK   3 REFINEMENT.                                                          
REMARK   3   PROGRAM     : PHENIX (PHENIX.REFINE: 1.7.1_743)                    
REMARK   3   AUTHORS     : PAUL ADAMS,PAVEL AFONINE,VICENT CHEN,IAN             
REMARK   3               : DAVIS,KRESHNA GOPAL,RALF GROSSE-                     
REMARK   3               : KUNSTLEVE,LI-WEI HUNG,ROBERT IMMORMINO,              
REMARK   3               : TOM IOERGER,AIRLIE MCCOY,ERIK MCKEE,NIGEL            
REMARK   3               : MORIARTY,REETAL PAI,RANDY READ,JANE                  
REMARK   3               : RICHARDSON,DAVID RICHARDSON,TOD ROMO,JIM             
REMARK   3               : SACCHETTINI,NICHOLAS SAUTER,JACOB SMITH,             
REMARK   3               : LAURENT STORONI,TOM TERWILLIGER,PETER                
REMARK   3               : ZWART                                                
REMARK   3                                                                      
REMARK   3    REFINEMENT TARGET : ML                                            
REMARK   3                                                                      
REMARK   3  DATA USED IN REFINEMENT.                                            
REMARK   3   RESOLUTION RANGE HIGH (ANGSTROMS) : 2.28                           
REMARK   3   RESOLUTION RANGE LOW  (ANGSTROMS) : 49.76                          
REMARK   3   MIN(FOBS/SIGMA_FOBS)              : 1.360                          
REMARK   3   COMPLETENESS FOR RANGE        (%) : 97.0                           
REMARK   3   NUMBER OF REFLECTIONS             : 49782                          
REMARK   3                                                                      
REMARK   3  FIT TO DATA USED IN REFINEMENT.                                     
REMARK   3   R VALUE     (WORKING + TEST SET) : 0.176                           
REMARK   3   R VALUE            (WORKING SET) : 0.174                           
REMARK   3   FREE R VALUE                     : 0.218                           
REMARK   3   FREE R VALUE TEST SET SIZE   (%) : 5.040                           
REMARK   3   FREE R VALUE TEST SET COUNT      : 2511                            
REMARK   3                                                                      
REMARK   3  FIT TO DATA USED IN REFINEMENT (IN BINS).                           
REMARK   3   BIN  RESOLUTION RANGE  COMPL.    NWORK NFREE   RWORK  RFREE        
REMARK   3     1 49.7710 -  5.9734    0.86     2430   122  0.2054 0.2253        
REMARK   3     2  5.9734 -  4.7425    0.95     2600   127  0.1761 0.1801        
REMARK   3     3  4.7425 -  4.1433    0.93     2523   148  0.1366 0.1729        
REMARK   3     4  4.1433 -  3.7646    0.95     2566   144  0.1557 0.1845        
REMARK   3     5  3.7646 -  3.4949    0.97     2624   130  0.1693 0.2292        
REMARK   3     6  3.4949 -  3.2889    0.98     2644   144  0.1938 0.2406        
REMARK   3     7  3.2889 -  3.1242    0.98     2654   143  0.1855 0.2838        
REMARK   3     8  3.1242 -  2.9882    0.98     2653   151  0.1916 0.2125        
REMARK   3     9  2.9882 -  2.8732    0.98     2619   138  0.1755 0.2609        
REMARK   3    10  2.8732 -  2.7740    0.99     2669   140  0.1667 0.2193        
REMARK   3    11  2.7740 -  2.6873    0.99     2668   139  0.1612 0.2292        
REMARK   3    12  2.6873 -  2.6105    0.99     2669   141  0.1781 0.2373        
REMARK   3    13  2.6105 -  2.5418    0.99     2650   140  0.1701 0.2430        
REMARK   3    14  2.5418 -  2.4798    0.99     2653   138  0.1780 0.2299        
REMARK   3    15  2.4798 -  2.4234    0.99     2679   166  0.1890 0.2579        
REMARK   3    16  2.4234 -  2.3718    1.00     2671   134  0.1822 0.2750        
REMARK   3    17  2.3718 -  2.3244    1.00     2703   133  0.1822 0.2285        
REMARK   3    18  2.3244 -  2.2805    0.97     2596   133  0.1782 0.2198        
REMARK   3                                                                      
REMARK   3  BULK SOLVENT MODELLING.                                             
REMARK   3   METHOD USED        : FLAT BULK SOLVENT MODEL                       
REMARK   3   SOLVENT RADIUS     : 1.30                                          
REMARK   3   SHRINKAGE RADIUS   : 1.06                                          
REMARK   3   K_SOL              : 0.37                                          
REMARK   3   B_SOL              : 59.67                                         
REMARK   3                                                                      
REMARK   3  ERROR ESTIMATES.                                                    
REMARK   3   COORDINATE ERROR (MAXIMUM-LIKELIHOOD BASED)     : 0.660            
REMARK   3   PHASE ERROR (DEGREES, MAXIMUM-LIKELIHOOD BASED) : 20.310           
REMARK   3                                                                      
REMARK   3  B VALUES.                                                           
REMARK   3   FROM WILSON PLOT           (A**2) : NULL                           
REMARK   3   MEAN B VALUE      (OVERALL, A**2) : NULL                           
REMARK   3   OVERALL ANISOTROPIC B VALUE.                                       
REMARK   3    B11 (A**2) : 0.62880                                              
REMARK   3    B22 (A**2) : 2.25800                                              
REMARK   3    B33 (A**2) : -2.88680                                             
REMARK   3    B12 (A**2) : 0.00000                                              
REMARK   3    B13 (A**2) : 0.22570                                              
REMARK   3    B23 (A**2) : 0.00000                                              
REMARK   3                                                                      
REMARK   3  TWINNING INFORMATION.                                               
REMARK   3   FRACTION: NULL                                                     
REMARK   3   OPERATOR: NULL                                                     
REMARK   3                                                                      
REMARK   3  DEVIATIONS FROM IDEAL VALUES.                                       
REMARK   3                 RMSD          COUNT                                  
REMARK   3   BOND      :  0.007           6059                                  
REMARK   3   ANGLE     :  1.130           8241                                  
REMARK   3   CHIRALITY :  0.067            991                                  
REMARK   3   PLANARITY :  0.004           1036                                  
REMARK   3   DIHEDRAL  : 19.813           2304                                  
REMARK   3                                                                      
REMARK   3  TLS DETAILS                                                         
REMARK   3   NUMBER OF TLS GROUPS  : 2                                          
REMARK   3   TLS GROUP : 1                                                      
REMARK   3    SELECTION: chain A and resid 1:396                                
REMARK   3    ORIGIN FOR THE GROUP (A): -13.5512 -10.3400  50.6137              
REMARK   3    T TENSOR                                                          
REMARK   3      T11:   0.1388 T22:   0.0902                                     
REMARK   3      T33:   0.1449 T12:  -0.0376                                     
REMARK   3      T13:  -0.0215 T23:   0.0362                                     
REMARK   3    L TENSOR                                                          
REMARK   3      L11:   0.8943 L22:   1.1825                                     
REMARK   3      L33:   1.2970 L12:  -0.2804                                     
REMARK   3      L13:  -0.4520 L23:   0.7188                                     
REMARK   3    S TENSOR                                                          
REMARK   3      S11:  -0.0391 S12:  -0.0230 S13:   0.0500                       
REMARK   3      S21:   0.0091 S22:   0.0308 S23:  -0.1207                       
REMARK   3      S31:  -0.1289 S32:   0.0937 S33:   0.0392                       
REMARK   3   TLS GROUP : 2                                                      
REMARK   3    SELECTION: chain A and resid 397:780                              
REMARK   3    ORIGIN FOR THE GROUP (A):  13.9818  -7.4420  18.7285              
REMARK   3    T TENSOR                                                          
REMARK   3      T11:   0.0991 T22:   0.1837                                     
REMARK   3      T33:   0.1088 T12:  -0.0316                                     
REMARK   3      T13:  -0.0351 T23:  -0.0133                                     
REMARK   3    L TENSOR                                                          
REMARK   3      L11:   2.7967 L22:   0.9526                                     
REMARK   3      L33:   1.2894 L12:   0.6841                                     
REMARK   3      L13:   0.0455 L23:  -0.2293                                     
REMARK   3    S TENSOR                                                          
REMARK   3      S11:  -0.1336 S12:   0.1503 S13:   0.1298                       
REMARK   3      S21:   0.1038 S22:   0.0735 S23:  -0.0575                       
REMARK   3      S31:  -0.1813 S32:  -0.0296 S33:   0.0388                       
REMARK   3                                                                      
REMARK   3  NCS DETAILS                                                         
REMARK   3   NUMBER OF NCS GROUPS : NULL                                        
REMARK   3                                                                      
REMARK   3  OTHER REFINEMENT REMARKS: NULL                                      
REMARK   4                                                                      
REMARK   4 3RGZ COMPLIES WITH FORMAT V. 3.30, 13-JUL-11                         
REMARK 100                                                                      
REMARK 100 THIS ENTRY HAS BEEN PROCESSED BY PDBJ ON 09-MAY-11.                  
REMARK 100 THE RCSB ID CODE IS RCSB064919.                                      
REMARK 200                                                                      
REMARK 200 EXPERIMENTAL DETAILS                                                 
REMARK 200  EXPERIMENT TYPE                : X-RAY DIFFRACTION                  
REMARK 200  DATE OF DATA COLLECTION        : 15-JAN-11                          
REMARK 200  TEMPERATURE           (KELVIN) : 298.00                             
REMARK 200  PH                             : 8.0                                
REMARK 200  NUMBER OF CRYSTALS USED        : 1                                  
REMARK 200                                                                      
REMARK 200  SYNCHROTRON              (Y/N) : Y                                  
REMARK 200  RADIATION SOURCE               : SSRF                               
REMARK 200  BEAMLINE                       : BL17U                              
REMARK 200  X-RAY GENERATOR MODEL          : NULL                               
REMARK 200  MONOCHROMATIC OR LAUE    (M/L) : M                                  
REMARK 200  WAVELENGTH OR RANGE        (A) : 1.0                                
REMARK 200  MONOCHROMATOR                  : SAGITALLY FOCUSED SI(111)          
REMARK 200  OPTICS                         : NULL                               
REMARK 200                                                                      
REMARK 200  DETECTOR TYPE                  : CCD                                
REMARK 200  DETECTOR MANUFACTURER          : ADSC QUANTUM 210                   
REMARK 200  INTENSITY-INTEGRATION SOFTWARE : HKL-2000                           
REMARK 200  DATA SCALING SOFTWARE          : HKL-2000                           
REMARK 200                                                                      
REMARK 200  NUMBER OF UNIQUE REFLECTIONS   : 49788                              
REMARK 200  RESOLUTION RANGE HIGH      (A) : 2.280                              
REMARK 200  RESOLUTION RANGE LOW       (A) : 50.000                             
REMARK 200  REJECTION CRITERIA  (SIGMA(I)) : 1.000                              
REMARK 200                                                                      
REMARK 200 OVERALL.                                                             
REMARK 200  COMPLETENESS FOR RANGE     (%) : 97.2                               
REMARK 200  DATA REDUNDANCY                : 3.200                              
REMARK 200  R MERGE                    (I) : 0.05600                            
REMARK 200  R SYM                      (I) : NULL                               
REMARK 200  <I/SIGMA(I)> FOR THE DATA SET  : NULL                               
REMARK 200                                                                      
REMARK 200 IN THE HIGHEST RESOLUTION SHELL.                                     
REMARK 200  HIGHEST RESOLUTION SHELL, RANGE HIGH (A) : NULL                     
REMARK 200  HIGHEST RESOLUTION SHELL, RANGE LOW  (A) : NULL                     
REMARK 200  COMPLETENESS FOR SHELL     (%) : NULL                               
REMARK 200  DATA REDUNDANCY IN SHELL       : NULL                               
REMARK 200  R MERGE FOR SHELL          (I) : NULL                               
REMARK 200  R SYM FOR SHELL            (I) : NULL                               
REMARK 200  <I/SIGMA(I)> FOR SHELL         : NULL                               
REMARK 200                                                                      
REMARK 200 DIFFRACTION PROTOCOL: SINGLE WAVELENGTH                              
REMARK 200 METHOD USED TO DETERMINE THE STRUCTURE: MOLECULAR REPLACEMENT        
REMARK 200 SOFTWARE USED: PHASES                                                
REMARK 200 STARTING MODEL: 1OGQ, 1O6V                                           
REMARK 200                                                                      
REMARK 200 REMARK: NULL                                                         
REMARK 280                                                                      
REMARK 280 CRYSTAL                                                              
REMARK 280 SOLVENT CONTENT, VS   (%): 63.90                                     
REMARK 280 MATTHEWS COEFFICIENT, VM (ANGSTROMS**3/DA): 3.41                     
REMARK 280                                                                      
REMARK 280 CRYSTALLIZATION CONDITIONS: 0.2M NA2SO4, 20% (W/V) PEG 3350, 10MM    
REMARK 280  TRIMETHYLAMINE-HCL , PH 8.0, VAPOR DIFFUSION, HANGING DROP,         
REMARK 280  TEMPERATURE 298.0K                                                  
REMARK 290                                                                      
REMARK 290 CRYSTALLOGRAPHIC SYMMETRY                                            
REMARK 290 SYMMETRY OPERATORS FOR SPACE GROUP: C 1 2 1                          
REMARK 290                                                                      
REMARK 290      SYMOP   SYMMETRY                                                
REMARK 290     NNNMMM   OPERATOR                                                
REMARK 290       1555   X,Y,Z                                                   
REMARK 290       2555   -X,Y,-Z                                                 
REMARK 290       3555   X+1/2,Y+1/2,Z                                           
REMARK 290       4555   -X+1/2,Y+1/2,-Z                                         
REMARK 290                                                                      
REMARK 290     WHERE NNN -> OPERATOR NUMBER                                     
REMARK 290           MMM -> TRANSLATION VECTOR                                  
REMARK 290                                                                      
REMARK 290 CRYSTALLOGRAPHIC SYMMETRY TRANSFORMATIONS                            
REMARK 290 THE FOLLOWING TRANSFORMATIONS OPERATE ON THE ATOM/HETATM             
REMARK 290 RECORDS IN THIS ENTRY TO PRODUCE CRYSTALLOGRAPHICALLY                
REMARK 290 RELATED MOLECULES.                                                   
REMARK 290   SMTRY1   1  1.000000  0.000000  0.000000        0.00000            
REMARK 290   SMTRY2   1  0.000000  1.000000  0.000000        0.00000            
REMARK 290   SMTRY3   1  0.000000  0.000000  1.000000        0.00000            
REMARK 290   SMTRY1   2 -1.000000  0.000000  0.000000        0.00000            
REMARK 290   SMTRY2   2  0.000000  1.000000  0.000000        0.00000            
REMARK 290   SMTRY3   2  0.000000  0.000000 -1.000000        0.00000            
REMARK 290   SMTRY1   3  1.000000  0.000000  0.000000       85.20500            
REMARK 290   SMTRY2   3  0.000000  1.000000  0.000000       33.41000            
REMARK 290   SMTRY3   3  0.000000  0.000000  1.000000        0.00000            
REMARK 290   SMTRY1   4 -1.000000  0.000000  0.000000       85.20500            
REMARK 290   SMTRY2   4  0.000000  1.000000  0.000000       33.41000            
REMARK 290   SMTRY3   4  0.000000  0.000000 -1.000000        0.00000            
REMARK 290                                                                      
REMARK 290 REMARK: NULL                                                         
REMARK 300                                                                      
REMARK 300 BIOMOLECULE: 1                                                       
REMARK 300 SEE REMARK 350 FOR THE AUTHOR PROVIDED AND/OR PROGRAM                
REMARK 300 GENERATED ASSEMBLY INFORMATION FOR THE STRUCTURE IN                  
REMARK 300 THIS ENTRY. THE REMARK MAY ALSO PROVIDE INFORMATION ON               
REMARK 300 BURIED SURFACE AREA.                                                 
REMARK 350                                                                      
REMARK 350 COORDINATES FOR A COMPLETE MULTIMER REPRESENTING THE KNOWN           
REMARK 350 BIOLOGICALLY SIGNIFICANT OLIGOMERIZATION STATE OF THE                
REMARK 350 MOLECULE CAN BE GENERATED BY APPLYING BIOMT TRANSFORMATIONS          
REMARK 350 GIVEN BELOW.  BOTH NON-CRYSTALLOGRAPHIC AND                          
REMARK 350 CRYSTALLOGRAPHIC OPERATIONS ARE GIVEN.                               
REMARK 350                                                                      
REMARK 350 BIOMOLECULE: 1                                                       
REMARK 350 AUTHOR DETERMINED BIOLOGICAL UNIT: MONOMERIC                         
REMARK 350 SOFTWARE DETERMINED QUATERNARY STRUCTURE: MONOMERIC                  
REMARK 350 SOFTWARE USED: PISA                                                  
REMARK 350 APPLY THE FOLLOWING TO CHAINS: A                                     
REMARK 350   BIOMT1   1  1.000000  0.000000  0.000000        0.00000            
REMARK 350   BIOMT2   1  0.000000  1.000000  0.000000        0.00000            
REMARK 350   BIOMT3   1  0.000000  0.000000  1.000000        0.00000            
REMARK 465                                                                      
REMARK 465 MISSING RESIDUES                                                     
REMARK 465 THE FOLLOWING RESIDUES WERE NOT LOCATED IN THE                       
REMARK 465 EXPERIMENT. (M=MODEL NUMBER; RES=RESIDUE NAME; C=CHAIN               
REMARK 465 IDENTIFIER; SSSEQ=SEQUENCE NUMBER; I=INSERTION CODE.)                
REMARK 465                                                                      
REMARK 465   M RES C SSSEQI                                                     
REMARK 465     SER A    23                                                      
REMARK 465     PHE A    24                                                      
REMARK 465     GLN A    25                                                      
REMARK 465     ALA A    26                                                      
REMARK 465     SER A    27                                                      
REMARK 465     PRO A    28                                                      
REMARK 465     SER A    29                                                      
REMARK 465     ALA A   775                                                      
REMARK 465     ASP A   776                                                      
REMARK 465     GLY A   777                                                      
REMARK 465     TYR A   778                                                      
REMARK 465     ALA A   779                                                      
REMARK 465     HIS A   780                                                      
REMARK 465     HIS A   781                                                      
REMARK 465     GLN A   782                                                      
REMARK 465     ARG A   783                                                      
REMARK 465     SER A   784                                                      
REMARK 465     HIS A   785                                                      
REMARK 465     HIS A   786                                                      
REMARK 465     HIS A   787                                                      
REMARK 465     HIS A   788                                                      
REMARK 465     HIS A   789                                                      
REMARK 465     HIS A   790                                                      
REMARK 500                                                                      
REMARK 500 GEOMETRY AND STEREOCHEMISTRY                                         
REMARK 500 SUBTOPIC: CLOSE CONTACTS IN SAME ASYMMETRIC UNIT                     
REMARK 500                                                                      
REMARK 500 THE FOLLOWING ATOMS ARE IN CLOSE CONTACT.                            
REMARK 500                                                                      
REMARK 500  ATM1  RES C  SSEQI   ATM2  RES C  SSEQI           DISTANCE          
REMARK 500   ND2  ASN A   573     C2   NAG A  5731              2.12            
REMARK 500   O    HOH A  1026     O    HOH A  1078              2.16            
REMARK 500   O    HOH A   817     O    HOH A   945              2.16            
REMARK 500   O    HOH A  1008     O    HOH A  1022              2.18            
REMARK 500                                                                      
REMARK 500 REMARK: NULL                                                         
REMARK 500                                                                      
REMARK 500 GEOMETRY AND STEREOCHEMISTRY                                         
REMARK 500 SUBTOPIC: COVALENT BOND ANGLES                                       
REMARK 500                                                                      
REMARK 500 THE STEREOCHEMICAL PARAMETERS OF THE FOLLOWING RESIDUES              
REMARK 500 HAVE VALUES WHICH DEVIATE FROM EXPECTED VALUES BY MORE               
REMARK 500 THAN 6*RMSD (M=MODEL NUMBER; RES=RESIDUE NAME; C=CHAIN               
REMARK 500 IDENTIFIER; SSEQ=SEQUENCE NUMBER; I=INSERTION CODE).                 
REMARK 500                                                                      
REMARK 500 STANDARD TABLE:                                                      
REMARK 500 FORMAT: (10X,I3,1X,A3,1X,A1,I4,A1,3(1X,A4,2X),12X,F5.1)              
REMARK 500                                                                      
REMARK 500 EXPECTED VALUES PROTEIN: ENGH AND HUBER, 1999                        
REMARK 500 EXPECTED VALUES NUCLEIC ACID: CLOWNEY ET AL 1996                     
REMARK 500                                                                      
REMARK 500  M RES CSSEQI ATM1   ATM2   ATM3                                     
REMARK 500    PRO A 163   C   -  N   -  CA  ANGL. DEV. =   9.8 DEGREES          
REMARK 500                                                                      
REMARK 500 REMARK: NULL                                                         
REMARK 500                                                                      
REMARK 500 GEOMETRY AND STEREOCHEMISTRY                                         
REMARK 500 SUBTOPIC: TORSION ANGLES                                             
REMARK 500                                                                      
REMARK 500 TORSION ANGLES OUTSIDE THE EXPECTED RAMACHANDRAN REGIONS:            
REMARK 500 (M=MODEL NUMBER; RES=RESIDUE NAME; C=CHAIN IDENTIFIER;               
REMARK 500 SSEQ=SEQUENCE NUMBER; I=INSERTION CODE).                             
REMARK 500                                                                      
REMARK 500 STANDARD TABLE:                                                      
REMARK 500 FORMAT:(10X,I3,1X,A3,1X,A1,I4,A1,4X,F7.2,3X,F7.2)                    
REMARK 500                                                                      
REMARK 500 EXPECTED VALUES: GJ KLEYWEGT AND TA JONES (1996). PHI/PSI-           
REMARK 500 CHOLOGY: RAMACHANDRAN REVISITED. STRUCTURE 4, 1395 - 1400            
REMARK 500                                                                      
REMARK 500  M RES CSSEQI        PSI       PHI                                   
REMARK 500    PRO A  83       67.30    -64.24                                   
REMARK 500    ASN A 112     -162.93   -123.32                                   
REMARK 500    ASN A 132     -156.93   -125.43                                   
REMARK 500    PRO A 163     -112.27    -20.37                                   
REMARK 500    LEU A 172       58.08   -118.71                                   
REMARK 500    ASN A 183     -154.78   -114.88                                   
REMARK 500    CYS A 199       30.73   -148.77                                   
REMARK 500    ILE A 207       32.35   -141.13                                   
REMARK 500    ASN A 210     -164.92   -119.34                                   
REMARK 500    ASN A 232     -147.94   -128.27                                   
REMARK 500    THR A 236     -113.88   -116.52                                   
REMARK 500    ASN A 255     -154.49   -127.10                                   
REMARK 500    ASN A 279     -153.48   -136.25                                   
REMARK 500    PRO A 289       41.53    -82.02                                   
REMARK 500    ASN A 301     -151.02   -124.75                                   
REMARK 500    ASP A 316     -122.39     47.58                                   
REMARK 500    ASN A 326     -152.24   -122.04                                   
REMARK 500    ASN A 350     -145.64   -126.95                                   
REMARK 500    SER A 389       56.12    -68.40                                   
REMARK 500    ASN A 400     -159.14   -131.22                                   
REMARK 500    ASN A 425       61.23     63.65                                   
REMARK 500    ASN A 426     -151.81   -139.58                                   
REMARK 500    SER A 453     -168.50   -123.04                                   
REMARK 500    ASN A 498     -157.35   -124.47                                   
REMARK 500    ASN A 522     -154.03   -127.20                                   
REMARK 500    ASN A 546     -154.91   -129.97                                   
REMARK 500    THR A 569       66.53     64.25                                   
REMARK 500    ASN A 570     -149.74   -140.63                                   
REMARK 500    ALA A 589       38.56   -144.71                                   
REMARK 500    PHE A 618       24.31   -147.51                                   
REMARK 500    THR A 638       -0.86    -57.68                                   
REMARK 500    ASN A 664     -153.97   -128.33                                   
REMARK 500    ASN A 688     -145.29   -126.71                                   
REMARK 500    SER A 691     -161.10   -122.91                                   
REMARK 500    ASN A 712     -153.95   -128.73                                   
REMARK 500    ASN A 736     -154.84   -131.19                                   
REMARK 500                                                                      
REMARK 500 REMARK: NULL                                                         
REMARK 800                                                                      
REMARK 800 SITE                                                                 
REMARK 800 SITE_IDENTIFIER: AC1                                                 
REMARK 800 EVIDENCE_CODE: SOFTWARE                                              
REMARK 800 SITE_DESCRIPTION: BINDING SITE FOR RESIDUE NAG A 1541                
REMARK 800                                                                      
REMARK 800 SITE_IDENTIFIER: AC2                                                 
REMARK 800 EVIDENCE_CODE: SOFTWARE                                              
REMARK 800 SITE_DESCRIPTION: BINDING SITE FOR RESIDUE NAG A 1542                
REMARK 800                                                                      
REMARK 800 SITE_IDENTIFIER: AC3                                                 
REMARK 800 EVIDENCE_CODE: SOFTWARE                                              
REMARK 800 SITE_DESCRIPTION: BINDING SITE FOR RESIDUE NAG A 1543                
REMARK 800                                                                      
REMARK 800 SITE_IDENTIFIER: AC4                                                 
REMARK 800 EVIDENCE_CODE: SOFTWARE                                              
REMARK 800 SITE_DESCRIPTION: BINDING SITE FOR RESIDUE NAG A 2751                
REMARK 800                                                                      
REMARK 800 SITE_IDENTIFIER: AC5                                                 
REMARK 800 EVIDENCE_CODE: SOFTWARE                                              
REMARK 800 SITE_DESCRIPTION: BINDING SITE FOR RESIDUE NAG A 2752                
REMARK 800                                                                      
REMARK 800 SITE_IDENTIFIER: AC6                                                 
REMARK 800 EVIDENCE_CODE: SOFTWARE                                              
REMARK 800 SITE_DESCRIPTION: BINDING SITE FOR RESIDUE NAG A 5451                
REMARK 800                                                                      
REMARK 800 SITE_IDENTIFIER: AC7                                                 
REMARK 800 EVIDENCE_CODE: SOFTWARE                                              
REMARK 800 SITE_DESCRIPTION: BINDING SITE FOR RESIDUE NAG A 5452                
REMARK 800                                                                      
REMARK 800 SITE_IDENTIFIER: AC8                                                 
REMARK 800 EVIDENCE_CODE: SOFTWARE                                              
REMARK 800 SITE_DESCRIPTION: BINDING SITE FOR RESIDUE NAG A 5453                
REMARK 800                                                                      
REMARK 800 SITE_IDENTIFIER: AC9                                                 
REMARK 800 EVIDENCE_CODE: SOFTWARE                                              
REMARK 800 SITE_DESCRIPTION: BINDING SITE FOR RESIDUE NAG A 5454                
REMARK 800                                                                      
REMARK 800 SITE_IDENTIFIER: BC1                                                 
REMARK 800 EVIDENCE_CODE: SOFTWARE                                              
REMARK 800 SITE_DESCRIPTION: BINDING SITE FOR RESIDUE NAG A 5731                
REMARK 800                                                                      
REMARK 800 SITE_IDENTIFIER: BC2                                                 
REMARK 800 EVIDENCE_CODE: SOFTWARE                                              
REMARK 800 SITE_DESCRIPTION: BINDING SITE FOR RESIDUE NAG A 5732                
REMARK 800                                                                      
REMARK 800 SITE_IDENTIFIER: BC3                                                 
REMARK 800 EVIDENCE_CODE: SOFTWARE                                              
REMARK 800 SITE_DESCRIPTION: BINDING SITE FOR RESIDUE BLD A 800                 
REMARK 800                                                                      
REMARK 800 SITE_IDENTIFIER: BC4                                                 
REMARK 800 EVIDENCE_CODE: SOFTWARE                                              
REMARK 800 SITE_DESCRIPTION: BINDING SITE FOR RESIDUE SO4 A 900                 
REMARK 800                                                                      
REMARK 800 SITE_IDENTIFIER: BC5                                                 
REMARK 800 EVIDENCE_CODE: SOFTWARE                                              
REMARK 800 SITE_DESCRIPTION: BINDING SITE FOR RESIDUE NAG A 1121                
REMARK 800                                                                      
REMARK 800 SITE_IDENTIFIER: BC6                                                 
REMARK 800 EVIDENCE_CODE: SOFTWARE                                              
REMARK 800 SITE_DESCRIPTION: BINDING SITE FOR RESIDUE NAG A 2331                
REMARK 800                                                                      
REMARK 800 SITE_IDENTIFIER: BC7                                                 
REMARK 800 EVIDENCE_CODE: SOFTWARE                                              
REMARK 800 SITE_DESCRIPTION: BINDING SITE FOR RESIDUE NAG A 2332                
REMARK 800                                                                      
REMARK 800 SITE_IDENTIFIER: BC8                                                 
REMARK 800 EVIDENCE_CODE: SOFTWARE                                              
REMARK 800 SITE_DESCRIPTION: BINDING SITE FOR RESIDUE NAG A 3511                
REMARK 800                                                                      
REMARK 800 SITE_IDENTIFIER: BC9                                                 
REMARK 800 EVIDENCE_CODE: SOFTWARE                                              
REMARK 800 SITE_DESCRIPTION: BINDING SITE FOR RESIDUE NAG A 5101                
REMARK 900                                                                      
REMARK 900 RELATED ENTRIES                                                      
REMARK 900 RELATED ID: 3RGX   RELATED DB: PDB                                   
DBREF  3RGZ A   23   784  UNP    O22476   BRI1_ARATH      23    784             
SEQADV 3RGZ HIS A  785  UNP  O22476              EXPRESSION TAG                 
SEQADV 3RGZ HIS A  786  UNP  O22476              EXPRESSION TAG                 
SEQADV 3RGZ HIS A  787  UNP  O22476              EXPRESSION TAG                 
SEQADV 3RGZ HIS A  788  UNP  O22476              EXPRESSION TAG                 
SEQADV 3RGZ HIS A  789  UNP  O22476              EXPRESSION TAG                 
SEQADV 3RGZ HIS A  790  UNP  O22476              EXPRESSION TAG                 
SEQRES   1 A  768  SER PHE GLN ALA SER PRO SER GLN SER LEU TYR ARG GLU          
SEQRES   2 A  768  ILE HIS GLN LEU ILE SER PHE LYS ASP VAL LEU PRO ASP          
SEQRES   3 A  768  LYS ASN LEU LEU PRO ASP TRP SER SER ASN LYS ASN PRO          
SEQRES   4 A  768  CYS THR PHE ASP GLY VAL THR CYS ARG ASP ASP LYS VAL          
SEQRES   5 A  768  THR SER ILE ASP LEU SER SER LYS PRO LEU ASN VAL GLY          
SEQRES   6 A  768  PHE SER ALA VAL SER SER SER LEU LEU SER LEU THR GLY          
SEQRES   7 A  768  LEU GLU SER LEU PHE LEU SER ASN SER HIS ILE ASN GLY          
SEQRES   8 A  768  SER VAL SER GLY PHE LYS CYS SER ALA SER LEU THR SER          
SEQRES   9 A  768  LEU ASP LEU SER ARG ASN SER LEU SER GLY PRO VAL THR          
SEQRES  10 A  768  THR LEU THR SER LEU GLY SER CYS SER GLY LEU LYS PHE          
SEQRES  11 A  768  LEU ASN VAL SER SER ASN THR LEU ASP PHE PRO GLY LYS          
SEQRES  12 A  768  VAL SER GLY GLY LEU LYS LEU ASN SER LEU GLU VAL LEU          
SEQRES  13 A  768  ASP LEU SER ALA ASN SER ILE SER GLY ALA ASN VAL VAL          
SEQRES  14 A  768  GLY TRP VAL LEU SER ASP GLY CYS GLY GLU LEU LYS HIS          
SEQRES  15 A  768  LEU ALA ILE SER GLY ASN LYS ILE SER GLY ASP VAL ASP          
SEQRES  16 A  768  VAL SER ARG CYS VAL ASN LEU GLU PHE LEU ASP VAL SER          
SEQRES  17 A  768  SER ASN ASN PHE SER THR GLY ILE PRO PHE LEU GLY ASP          
SEQRES  18 A  768  CYS SER ALA LEU GLN HIS LEU ASP ILE SER GLY ASN LYS          
SEQRES  19 A  768  LEU SER GLY ASP PHE SER ARG ALA ILE SER THR CYS THR          
SEQRES  20 A  768  GLU LEU LYS LEU LEU ASN ILE SER SER ASN GLN PHE VAL          
SEQRES  21 A  768  GLY PRO ILE PRO PRO LEU PRO LEU LYS SER LEU GLN TYR          
SEQRES  22 A  768  LEU SER LEU ALA GLU ASN LYS PHE THR GLY GLU ILE PRO          
SEQRES  23 A  768  ASP PHE LEU SER GLY ALA CYS ASP THR LEU THR GLY LEU          
SEQRES  24 A  768  ASP LEU SER GLY ASN HIS PHE TYR GLY ALA VAL PRO PRO          
SEQRES  25 A  768  PHE PHE GLY SER CYS SER LEU LEU GLU SER LEU ALA LEU          
SEQRES  26 A  768  SER SER ASN ASN PHE SER GLY GLU LEU PRO MET ASP THR          
SEQRES  27 A  768  LEU LEU LYS MET ARG GLY LEU LYS VAL LEU ASP LEU SER          
SEQRES  28 A  768  PHE ASN GLU PHE SER GLY GLU LEU PRO GLU SER LEU THR          
SEQRES  29 A  768  ASN LEU SER ALA SER LEU LEU THR LEU ASP LEU SER SER          
SEQRES  30 A  768  ASN ASN PHE SER GLY PRO ILE LEU PRO ASN LEU CYS GLN          
SEQRES  31 A  768  ASN PRO LYS ASN THR LEU GLN GLU LEU TYR LEU GLN ASN          
SEQRES  32 A  768  ASN GLY PHE THR GLY LYS ILE PRO PRO THR LEU SER ASN          
SEQRES  33 A  768  CYS SER GLU LEU VAL SER LEU HIS LEU SER PHE ASN TYR          
SEQRES  34 A  768  LEU SER GLY THR ILE PRO SER SER LEU GLY SER LEU SER          
SEQRES  35 A  768  LYS LEU ARG ASP LEU LYS LEU TRP LEU ASN MET LEU GLU          
SEQRES  36 A  768  GLY GLU ILE PRO GLN GLU LEU MET TYR VAL LYS THR LEU          
SEQRES  37 A  768  GLU THR LEU ILE LEU ASP PHE ASN ASP LEU THR GLY GLU          
SEQRES  38 A  768  ILE PRO SER GLY LEU SER ASN CYS THR ASN LEU ASN TRP          
SEQRES  39 A  768  ILE SER LEU SER ASN ASN ARG LEU THR GLY GLU ILE PRO          
SEQRES  40 A  768  LYS TRP ILE GLY ARG LEU GLU ASN LEU ALA ILE LEU LYS          
SEQRES  41 A  768  LEU SER ASN ASN SER PHE SER GLY ASN ILE PRO ALA GLU          
SEQRES  42 A  768  LEU GLY ASP CYS ARG SER LEU ILE TRP LEU ASP LEU ASN          
SEQRES  43 A  768  THR ASN LEU PHE ASN GLY THR ILE PRO ALA ALA MET PHE          
SEQRES  44 A  768  LYS GLN SER GLY LYS ILE ALA ALA ASN PHE ILE ALA GLY          
SEQRES  45 A  768  LYS ARG TYR VAL TYR ILE LYS ASN ASP GLY MET LYS LYS          
SEQRES  46 A  768  GLU CYS HIS GLY ALA GLY ASN LEU LEU GLU PHE GLN GLY          
SEQRES  47 A  768  ILE ARG SER GLU GLN LEU ASN ARG LEU SER THR ARG ASN          
SEQRES  48 A  768  PRO CYS ASN ILE THR SER ARG VAL TYR GLY GLY HIS THR          
SEQRES  49 A  768  SER PRO THR PHE ASP ASN ASN GLY SER MET MET PHE LEU          
SEQRES  50 A  768  ASP MET SER TYR ASN MET LEU SER GLY TYR ILE PRO LYS          
SEQRES  51 A  768  GLU ILE GLY SER MET PRO TYR LEU PHE ILE LEU ASN LEU          
SEQRES  52 A  768  GLY HIS ASN ASP ILE SER GLY SER ILE PRO ASP GLU VAL          
SEQRES  53 A  768  GLY ASP LEU ARG GLY LEU ASN ILE LEU ASP LEU SER SER          
SEQRES  54 A  768  ASN LYS LEU ASP GLY ARG ILE PRO GLN ALA MET SER ALA          
SEQRES  55 A  768  LEU THR MET LEU THR GLU ILE ASP LEU SER ASN ASN ASN          
SEQRES  56 A  768  LEU SER GLY PRO ILE PRO GLU MET GLY GLN PHE GLU THR          
SEQRES  57 A  768  PHE PRO PRO ALA LYS PHE LEU ASN ASN PRO GLY LEU CYS          
SEQRES  58 A  768  GLY TYR PRO LEU PRO ARG CYS ASP PRO SER ASN ALA ASP          
SEQRES  59 A  768  GLY TYR ALA HIS HIS GLN ARG SER HIS HIS HIS HIS HIS          
SEQRES  60 A  768  HIS                                                          
MODRES 3RGZ ASN A  545  ASN  GLYCOSYLATION SITE                                 
MODRES 3RGZ ASN A  154  ASN  GLYCOSYLATION SITE                                 
MODRES 3RGZ ASN A  351  ASN  GLYCOSYLATION SITE                                 
MODRES 3RGZ ASN A  112  ASN  GLYCOSYLATION SITE                                 
MODRES 3RGZ ASN A  233  ASN  GLYCOSYLATION SITE                                 
MODRES 3RGZ ASN A  510  ASN  GLYCOSYLATION SITE                                 
MODRES 3RGZ ASN A  275  ASN  GLYCOSYLATION SITE                                 
MODRES 3RGZ ASN A  573  ASN  GLYCOSYLATION SITE                                 
HET    NAG  A1541      14                                                       
HET    NAG  A1542      14                                                       
HET    NAG  A1543      14                                                       
HET    NAG  A2751      14                                                       
HET    NAG  A2752      14                                                       
HET    NAG  A5451      14                                                       
HET    NAG  A5452      14                                                       
HET    NAG  A5453      14                                                       
HET    NAG  A5454      14                                                       
HET    NAG  A5731      14                                                       
HET    NAG  A5732      14                                                       
HET    BLD  A 800      34                                                       
HET    SO4  A 900       5                                                       
HET    NAG  A1121      14                                                       
HET    NAG  A2331      14                                                       
HET    NAG  A2332      14                                                       
HET    NAG  A3511      14                                                       
HET    NAG  A5101      14                                                       
HETNAM     NAG N-ACETYL-D-GLUCOSAMINE                                           
HETNAM     BLD BRASSINOLIDE                                                     
HETNAM     SO4 SULFATE ION                                                      
HETSYN     BLD (3AS,5S,6R,7AR,7BS,9AS,10R,12AS,12BS)-10-[(2S,3R,4R,             
HETSYN   2 BLD  5S)-3,4-DIHYDROXY-5,6-DIMETHYLHEPTAN-2-YL]-5,6-                 
HETSYN   3 BLD  DIHYDROXY-7A,9A-DIMETHYLHEXADECAHYDRO-3H-                       
HETSYN   4 BLD  BENZO[C]INDENO[5,4-E]OXEPIN-3-ONE                               
FORMUL   2  NAG    16(C8 H15 N O6)                                              
FORMUL   6  BLD    C28 H48 O6                                                   
FORMUL   7  SO4    O4 S 2-                                                      
FORMUL  12  HOH   *332(H2 O)                                                    
HELIX    1   1 SER A   31  ASP A   44  1                                  14    
HELIX    2   2 ASN A   60  PHE A   64  5                                   5    
HELIX    3   3 PHE A   88  LEU A   95  1                                   8    
HELIX    4   4 THR A  139  CYS A  147  5                                   9    
HELIX    5   5 ASN A  189  SER A  196  1                                   8    
HELIX    6   6 ASP A  260  ILE A  265  1                                   6    
HELIX    7   7 PRO A  333  CYS A  339  5                                   7    
HELIX    8   8 PRO A  357  LEU A  362  1                                   6    
HELIX    9   9 SER A  384  SER A  389  1                                   6    
HELIX   10  10 PRO A  433  CYS A  439  5                                   7    
HELIX   11  11 PRO A  457  LEU A  463  5                                   7    
HELIX   12  12 PRO A  481  VAL A  487  5                                   7    
HELIX   13  13 PRO A  505  CYS A  511  5                                   7    
HELIX   14  14 PRO A  529  LEU A  535  5                                   7    
HELIX   15  15 PRO A  553  CYS A  559  5                                   7    
HELIX   16  16 PRO A  577  LYS A  582  5                                   6    
HELIX   17  17 ARG A  622  ARG A  632  5                                  11    
HELIX   18  18 PRO A  671  MET A  677  5                                   7    
HELIX   19  19 PRO A  695  LEU A  701  5                                   7    
HELIX   20  20 PRO A  719  LEU A  725  5                                   7    
HELIX   21  21 GLN A  747  PHE A  751  5                                   5    
HELIX   22  22 PRO A  752  LEU A  757  5                                   6    
SHEET    1   A26 VAL A  67  ARG A  70  0                                        
SHEET    2   A26 LYS A  73  ASP A  78 -1  O  THR A  75   N  THR A  68           
SHEET    3   A26 SER A 103  PHE A 105  1  O  PHE A 105   N  ILE A  77           
SHEET    4   A26 SER A 126  ASP A 128  1  O  ASP A 128   N  LEU A 104           
SHEET    5   A26 PHE A 152  ASN A 154  1  O  PHE A 152   N  LEU A 127           
SHEET    6   A26 VAL A 177  ASP A 179  1  O  VAL A 177   N  LEU A 153           
SHEET    7   A26 HIS A 204  ALA A 206  1  O  HIS A 204   N  LEU A 178           
SHEET    8   A26 PHE A 226  ASP A 228  1  O  PHE A 226   N  LEU A 205           
SHEET    9   A26 HIS A 249  ASP A 251  1  O  HIS A 249   N  LEU A 227           
SHEET   10   A26 LEU A 273  ASN A 275  1  O  ASN A 275   N  LEU A 250           
SHEET   11   A26 TYR A 295  SER A 297  1  O  SER A 297   N  LEU A 274           
SHEET   12   A26 GLY A 320  ASP A 322  1  O  ASP A 322   N  LEU A 296           
SHEET   13   A26 SER A 344  ALA A 346  1  O  ALA A 346   N  LEU A 321           
SHEET   14   A26 VAL A 369  ASP A 371  1  O  ASP A 371   N  LEU A 345           
SHEET   15   A26 THR A 394  ASP A 396  1  O  ASP A 396   N  LEU A 370           
SHEET   16   A26 GLU A 420  TYR A 422  1  O  TYR A 422   N  LEU A 395           
SHEET   17   A26 SER A 444  HIS A 446  1  O  HIS A 446   N  LEU A 421           
SHEET   18   A26 ASP A 468  LYS A 470  1  O  LYS A 470   N  LEU A 445           
SHEET   19   A26 THR A 492  ILE A 494  1  O  ILE A 494   N  LEU A 469           
SHEET   20   A26 TRP A 516  SER A 518  1  O  TRP A 516   N  LEU A 493           
SHEET   21   A26 ILE A 540  LYS A 542  1  O  ILE A 540   N  ILE A 517           
SHEET   22   A26 TRP A 564  ASP A 566  1  O  TRP A 564   N  LEU A 541           
SHEET   23   A26 PHE A 658  ASP A 660  1  O  PHE A 658   N  LEU A 565           
SHEET   24   A26 ILE A 682  ASN A 684  1  O  ASN A 684   N  LEU A 659           
SHEET   25   A26 ILE A 706  ASP A 708  1  O  ASP A 708   N  LEU A 683           
SHEET   26   A26 GLU A 730  ASP A 732  1  O  GLU A 730   N  LEU A 707           
SHEET    1   B 4 VAL A  86  GLY A  87  0                                        
SHEET    2   B 4 ILE A 111  GLY A 113  1  O  ASN A 112   N  VAL A  86           
SHEET    3   B 4 SER A 133  PRO A 137  1  O  SER A 133   N  ILE A 111           
SHEET    4   B 4 THR A 159  ASP A 161  1  O  THR A 159   N  LEU A 134           
SHEET    1   C 2 SER A 186  ALA A 188  0                                        
SHEET    2   C 2 LYS A 211  SER A 213  1  O  SER A 213   N  GLY A 187           
SHEET    1   D 8 VAL A 282  GLY A 283  0                                        
SHEET    2   D 8 LYS A 302  GLY A 305  1  O  THR A 304   N  GLY A 283           
SHEET    3   D 8 HIS A 327  GLY A 330  1  O  HIS A 327   N  PHE A 303           
SHEET    4   D 8 ASN A 351  GLU A 355  1  O  ASN A 351   N  PHE A 328           
SHEET    5   D 8 GLU A 376  GLY A 379  1  O  GLU A 376   N  PHE A 352           
SHEET    6   D 8 ASN A 401  PRO A 405  1  O  ASN A 401   N  PHE A 377           
SHEET    7   D 8 GLY A 427  LYS A 431  1  O  GLY A 427   N  PHE A 402           
SHEET    8   D 8 TYR A 451  SER A 453  1  O  TYR A 451   N  PHE A 428           
SHEET    1   E 3 SER A 549  ASN A 551  0                                        
SHEET    2   E 3 LEU A 571  THR A 575  1  O  ASN A 573   N  GLY A 550           
SHEET    3   E 3 MET A 665  SER A 667  1  O  MET A 665   N  PHE A 572           
SHEET    1   F 3 GLY A 613  GLU A 617  0                                        
SHEET    2   F 3 ARG A 596  LYS A 601 -1  N  VAL A 598   O  LEU A 616           
SHEET    3   F 3 VAL A 641  HIS A 645 -1  O  TYR A 642   N  TYR A 599           
SHEET    1   G 3 ASP A 715  GLY A 716  0                                        
SHEET    2   G 3 ASN A 737  PRO A 741  1  O  SER A 739   N  GLY A 716           
SHEET    3   G 3 GLY A 761  CYS A 763  1  O  CYS A 763   N  GLY A 740           
SSBOND   1 CYS A   62    CYS A   69                          1555   1555  2.05  
SSBOND   2 CYS A  120    CYS A  147                          1555   1555  2.06  
SSBOND   3 CYS A  199    CYS A  221                          1555   1555  2.10  
SSBOND   4 CYS A  244    CYS A  268                          1555   1555  2.04  
SSBOND   5 CYS A  315    CYS A  339                          1555   1555  2.05  
SSBOND   6 CYS A  411    CYS A  439                          1555   1555  2.03  
SSBOND   7 CYS A  609    CYS A  635                          1555   1555  2.05  
SSBOND   8 CYS A  763    CYS A  770                          1555   1555  2.04  
LINK         O4  NAG A1541                 C1  NAG A1542     1555   1555  1.44  
LINK         ND2 ASN A 545                 C1  NAG A5451     1555   1555  1.44  
LINK         ND2 ASN A 154                 C1  NAG A1541     1555   1555  1.44  
LINK         ND2 ASN A 351                 C1  NAG A3511     1555   1555  1.44  
LINK         O4  NAG A5731                 C1  NAG A5732     1555   1555  1.44  
LINK         O4  NAG A2331                 C1  NAG A2332     1555   1555  1.45  
LINK         O4  NAG A5453                 C1  NAG A5454     1555   1555  1.45  
LINK         O4  NAG A5451                 C1  NAG A5452     1555   1555  1.45  
LINK         ND2 ASN A 112                 C1  NAG A1121     1555   1555  1.45  
LINK         ND2 ASN A 233                 C1  NAG A2331     1555   1555  1.45  
LINK         ND2 ASN A 510                 C1  NAG A5101     1555   1555  1.45  
LINK         ND2 ASN A 275                 C1  NAG A2751     1555   1555  1.45  
LINK         O4  NAG A1542                 C1  NAG A1543     1555   1555  1.45  
LINK         O4  NAG A5452                 C1  NAG A5453     1555   1555  1.45  
LINK         ND2 ASN A 573                 C1  NAG A5731     1555   1555  1.45  
LINK         O4  NAG A2751                 C1  NAG A2752     1555   1555  1.45  
CISPEP   1 TYR A  765    PRO A  766          0         5.72                     
SITE     1 AC1  9 SER A 130  ASN A 154  SER A 156  ASP A 179                    
SITE     2 AC1  9 HIS A 204  HOH A 931  HOH A1052  HOH A1080                    
SITE     3 AC1  9 NAG A1542                                                     
SITE     1 AC2  2 NAG A1541  NAG A1543                                          
SITE     1 AC3  1 NAG A1542                                                     
SITE     1 AC4  8 SER A 253  ASN A 275  SER A 277  TYR A 295                    
SITE     2 AC4  8 HOH A 921  HOH A 933  HOH A 957  NAG A2752                    
SITE     1 AC5  2 HOH A1040  NAG A2751                                          
SITE     1 AC6 11 ASN A 545  GLU A 608  HIS A 610  ARG A 632                    
SITE     2 AC6 11 PRO A 634  HOH A 808  HOH A 833  HOH A 857                    
SITE     3 AC6 11 HOH A 920  HOH A 926  NAG A5452                               
SITE     1 AC7  4 THR A 631  PRO A 634  NAG A5451  NAG A5453                    
SITE     1 AC8  4 SER A 630  THR A 631  NAG A5452  NAG A5454                    
SITE     1 AC9  1 NAG A5453                                                     
SITE     1 BC1  2 ASN A 573  NAG A5732                                          
SITE     1 BC2  1 NAG A5731                                                     
SITE     1 BC3 13 TYR A 597  TYR A 599  LYS A 601  TYR A 642                    
SITE     2 BC3 13 THR A 646  SER A 647  ASN A 705  ILE A 706                    
SITE     3 BC3 13 HOH A 810  HOH A 827  HOH A 876  HOH A 978                    
SITE     4 BC3 13 HOH A1042                                                     
SITE     1 BC4  9 SER A  31  TYR A  33  ARG A  34  PRO A 768                    
SITE     2 BC4  9 ARG A 769  HOH A 798  HOH A 994  HOH A1003                    
SITE     3 BC4  9 HOH A1005                                                     
SITE     1 BC5  1 ASN A 112                                                     
SITE     1 BC6  3 ASN A 233  HOH A1050  NAG A2332                               
SITE     1 BC7  1 NAG A2331                                                     
SITE     1 BC8  3 ASN A 351  GLU A 376  HOH A1074                               
SITE     1 BC9  2 MET A 485  ASN A 510                                          
CRYST1  170.410   66.820  114.341  90.00 119.50  90.00 C 1 2 1       4          
ORIGX1      1.000000  0.000000  0.000000        0.00000                         
ORIGX2      0.000000  1.000000  0.000000        0.00000                         
ORIGX3      0.000000  0.000000  1.000000        0.00000                         
SCALE1      0.005868  0.000000  0.003320        0.00000                         
SCALE2      0.000000  0.014966  0.000000        0.00000                         
SCALE3      0.000000  0.000000  0.010049        0.00000                         
ATOM      1  N   GLN A  30     -28.313  18.573  67.148  1.00 70.10           N  
ANISOU    1  N   GLN A  30    10391   7057   9186    397    -84   -804       N  
ATOM      2  CA  GLN A  30     -27.719  18.684  65.815  1.00 74.11           C  
ANISOU    2  CA  GLN A  30    10926   7512   9721    377    -84   -698       C  
ATOM      3  C   GLN A  30     -28.017  20.036  65.153  1.00 72.67           C  
ANISOU    3  C   GLN A  30    10813   7209   9588    440    -48   -666       C  
ATOM      4  O   GLN A  30     -28.740  20.099  64.157  1.00 74.48           O  
ANISOU    4  O   GLN A  30    11054   7427   9818    547    -60   -594       O  
ATOM      5  CB  GLN A  30     -28.210  17.538  64.920  1.00 79.94           C  
ANISOU    5  CB  GLN A  30    11617   8327  10429    440   -127   -619       C  
ATOM      6  CG  GLN A  30     -27.503  17.437  63.568  1.00 89.04           C  
ANISOU    6  CG  GLN A  30    12790   9449  11592    408   -129   -510       C  
ATOM      7  CD  GLN A  30     -28.061  16.322  62.691  1.00 97.54           C  
ANISOU    7  CD  GLN A  30    13816  10606  12638    477   -173   -441       C  
ATOM      8  OE1 GLN A  30     -29.015  15.637  63.068  1.00 98.52           O  
ANISOU    8  OE1 GLN A  30    13881  10809  12741    551   -201   -477       O  
ATOM      9  NE2 GLN A  30     -27.466  16.137  61.513  1.00 98.87           N  
ANISOU    9  NE2 GLN A  30    13998  10761  12805    450   -175   -348       N  
ATOM     10  N   SER A  31     -27.461  21.115  65.701  1.00 65.54           N  
ANISOU   10  N   SER A  31     9957   6219   8725    376     -7   -724       N  
ATOM     11  CA  SER A  31     -27.686  22.443  65.137  1.00 62.90           C  
ANISOU   11  CA  SER A  31     9699   5758   8441    430     32   -697       C  
ATOM     12  C   SER A  31     -26.890  22.649  63.856  1.00 56.63           C  
ANISOU   12  C   SER A  31     8948   4905   7664    387     48   -593       C  
ATOM     13  O   SER A  31     -25.847  22.026  63.652  1.00 53.46           O  
ANISOU   13  O   SER A  31     8517   4539   7255    275     45   -571       O  
ATOM     14  CB  SER A  31     -27.345  23.544  66.146  1.00 68.09           C  
ANISOU   14  CB  SER A  31    10392   6337   9142    372     72   -800       C  
ATOM     15  OG  SER A  31     -25.947  23.639  66.364  1.00 71.85           O  
ANISOU   15  OG  SER A  31    10865   6794   9639    219     87   -828       O  
ATOM     16  N   LEU A  32     -27.398  23.523  62.993  1.00 47.53           N  
ANISOU   16  N   LEU A  32     7866   3664   6529    479     68   -531       N  
ATOM     17  CA  LEU A  32     -26.696  23.907  61.774  1.00 54.62           C  
ANISOU   17  CA  LEU A  32     8825   4493   7437    446     96   -435       C  
ATOM     18  C   LEU A  32     -25.390  24.593  62.137  1.00 48.68           C  
ANISOU   18  C   LEU A  32     8101   3661   6735    294    148   -479       C  
ATOM     19  O   LEU A  32     -24.406  24.499  61.413  1.00 45.60           O  
ANISOU   19  O   LEU A  32     7722   3253   6352    206    171   -425       O  
ATOM     20  CB  LEU A  32     -27.555  24.875  60.951  1.00 61.75           C  
ANISOU   20  CB  LEU A  32     9812   5307   8341    583    108   -374       C  
ATOM     21  CG  LEU A  32     -26.831  25.759  59.924  1.00 65.82           C  
ANISOU   21  CG  LEU A  32    10428   5706   8873    546    160   -296       C  
ATOM     22  CD1 LEU A  32     -26.285  24.944  58.745  1.00 59.75           C  
ANISOU   22  CD1 LEU A  32     9647   4993   8062    515    150   -195       C  
ATOM     23  CD2 LEU A  32     -27.740  26.879  59.432  1.00 73.21           C  
ANISOU   23  CD2 LEU A  32    11460   6544   9812    686    174   -260       C  
ATOM     24  N   TYR A  33     -25.415  25.304  63.260  1.00 47.76           N  
ANISOU   24  N   TYR A  33     7991   3499   6655    267    166   -586       N  
ATOM     25  CA  TYR A  33     -24.267  26.054  63.751  1.00 46.91           C  
ANISOU   25  CA  TYR A  33     7904   3318   6600    130    208   -653       C  
ATOM     26  C   TYR A  33     -23.054  25.137  63.963  1.00 37.38           C  
ANISOU   26  C   TYR A  33     6618   2200   5385    -14    192   -676       C  
ATOM     27  O   TYR A  33     -21.966  25.411  63.455  1.00 38.38           O  
ANISOU   27  O   TYR A  33     6758   2282   5542   -117    225   -654       O  
ATOM     28  CB  TYR A  33     -24.658  26.776  65.043  1.00 42.15           C  
ANISOU   28  CB  TYR A  33     7306   2683   6026    139    214   -777       C  
ATOM     29  CG  TYR A  33     -23.532  27.482  65.756  1.00 41.07           C  
ANISOU   29  CG  TYR A  33     7175   2491   5939     -1    244   -873       C  
ATOM     30  CD1 TYR A  33     -23.169  28.769  65.411  1.00 38.08           C  
ANISOU   30  CD1 TYR A  33     6886   1967   5615    -27    300   -869       C  
ATOM     31  CD2 TYR A  33     -22.842  26.860  66.792  1.00 40.00           C  
ANISOU   31  CD2 TYR A  33     6957   2453   5789   -105    211   -972       C  
ATOM     32  CE1 TYR A  33     -22.143  29.426  66.077  1.00 52.47           C  
ANISOU   32  CE1 TYR A  33     8711   3742   7483   -158    325   -966       C  
ATOM     33  CE2 TYR A  33     -21.816  27.505  67.454  1.00 38.00           C  
ANISOU   33  CE2 TYR A  33     6701   2161   5576   -228    226  -1069       C  
ATOM     34  CZ  TYR A  33     -21.467  28.782  67.093  1.00 39.07           C  
ANISOU   34  CZ  TYR A  33     6920   2152   5771   -257    283  -1068       C  
ATOM     35  OH  TYR A  33     -20.452  29.424  67.755  1.00 45.34           O  
ANISOU   35  OH  TYR A  33     7710   2911   6604   -382    298  -1170       O  
ATOM     36  N   ARG A  34     -23.263  24.035  64.677  1.00 32.16           N  
ANISOU   36  N   ARG A  34     5875   1664   4680    -16    141   -717       N  
ATOM     37  CA  ARG A  34     -22.198  23.094  64.988  1.00 45.34           C  
ANISOU   37  CA  ARG A  34     7465   3429   6334   -138    115   -746       C  
ATOM     38  C   ARG A  34     -21.741  22.362  63.751  1.00 45.66           C  
ANISOU   38  C   ARG A  34     7490   3499   6358   -156    113   -633       C  
ATOM     39  O   ARG A  34     -20.546  22.190  63.517  1.00 38.39           O  
ANISOU   39  O   ARG A  34     6537   2590   5460   -272    126   -634       O  
ATOM     40  CB  ARG A  34     -22.679  22.059  65.998  1.00 44.83           C  
ANISOU   40  CB  ARG A  34     7333   3489   6210   -116     62   -805       C  
ATOM     41  CG  ARG A  34     -22.538  22.502  67.423  1.00 61.51           C  
ANISOU   41  CG  ARG A  34     9431   5613   8326   -161     57   -942       C  
ATOM     42  CD  ARG A  34     -22.425  21.297  68.342  1.00 67.80           C  
ANISOU   42  CD  ARG A  34    10155   6552   9053   -192      4   -996       C  
ATOM     43  NE  ARG A  34     -21.179  20.563  68.147  1.00 68.39           N  
ANISOU   43  NE  ARG A  34    10171   6692   9121   -305    -21   -986       N  
ATOM     44  CZ  ARG A  34     -20.002  20.931  68.650  1.00 71.52           C  
ANISOU   44  CZ  ARG A  34    10535   7091   9548   -421    -24  -1068       C  
ATOM     45  NH1 ARG A  34     -19.897  22.047  69.372  1.00 61.14           N  
ANISOU   45  NH1 ARG A  34     9249   5712   8270   -444     -5  -1164       N  
ATOM     46  NH2 ARG A  34     -18.924  20.186  68.422  1.00 73.56           N  
ANISOU   46  NH2 ARG A  34    10730   7420   9801   -511    -51  -1057       N  
ATOM     47  N   GLU A  35     -22.723  21.903  62.987  1.00 41.61           N  
ANISOU   47  N   GLU A  35     6994   3010   5807    -36     94   -544       N  
ATOM     48  CA  GLU A  35     -22.498  21.190  61.749  1.00 37.43           C  
ANISOU   48  CA  GLU A  35     6455   2515   5253    -29     88   -434       C  
ATOM     49  C   GLU A  35     -21.567  21.991  60.839  1.00 33.85           C  
ANISOU   49  C   GLU A  35     6055   1966   4839    -99    148   -385       C  
ATOM     50  O   GLU A  35     -20.538  21.494  60.375  1.00 32.64           O  
ANISOU   50  O   GLU A  35     5864   1848   4692   -195    158   -359       O  
ATOM     51  CB  GLU A  35     -23.855  20.934  61.075  1.00 41.74           C  
ANISOU   51  CB  GLU A  35     7024   3079   5755    132     59   -360       C  
ATOM     52  CG  GLU A  35     -23.810  20.396  59.664  1.00 52.13           C  
ANISOU   52  CG  GLU A  35     8347   4421   7040    165     52   -244       C  
ATOM     53  CD  GLU A  35     -25.213  20.151  59.090  1.00 65.10           C  
ANISOU   53  CD  GLU A  35    10000   6098   8639    331      9   -192       C  
ATOM     54  OE1 GLU A  35     -25.740  21.045  58.374  1.00 61.93           O  
ANISOU   54  OE1 GLU A  35     9674   5621   8237    421     27   -144       O  
ATOM     55  OE2 GLU A  35     -25.784  19.064  59.361  1.00 58.74           O  
ANISOU   55  OE2 GLU A  35     9124   5397   7799    373    -44   -204       O  
ATOM     56  N   ILE A  36     -21.927  23.238  60.585  1.00 31.44           N  
ANISOU   56  N   ILE A  36     5841   1543   4561    -48    190   -374       N  
ATOM     57  CA  ILE A  36     -21.146  24.048  59.673  1.00 32.59           C  
ANISOU   57  CA  ILE A  36     6057   1591   4736   -104    254   -322       C  
ATOM     58  C   ILE A  36     -19.752  24.377  60.238  1.00 42.51           C  
ANISOU   58  C   ILE A  36     7280   2824   6048   -272    290   -404       C  
ATOM     59  O   ILE A  36     -18.754  24.329  59.514  1.00 33.35           O  
ANISOU   59  O   ILE A  36     6118   1653   4901   -360    328   -366       O  
ATOM     60  CB  ILE A  36     -21.912  25.324  59.242  1.00 35.76           C  
ANISOU   60  CB  ILE A  36     6578   1863   5146     -1    292   -285       C  
ATOM     61  CG1 ILE A  36     -21.117  26.093  58.187  1.00 42.74           C  
ANISOU   61  CG1 ILE A  36     7549   2646   6045    -56    366   -218       C  
ATOM     62  CG2 ILE A  36     -22.233  26.201  60.430  1.00 47.90           C  
ANISOU   62  CG2 ILE A  36     8135   3338   6727      2    300   -391       C  
ATOM     63  CD1 ILE A  36     -20.833  25.261  56.946  1.00 41.65           C  
ANISOU   63  CD1 ILE A  36     7398   2569   5856    -53    362   -114       C  
ATOM     64  N   HIS A  37     -19.672  24.688  61.528  1.00 35.75           N  
ANISOU   64  N   HIS A  37     6393   1969   5222   -314    275   -522       N  
ATOM     65  CA  HIS A  37     -18.365  24.975  62.133  1.00 37.82           C  
ANISOU   65  CA  HIS A  37     6612   2226   5532   -468    295   -615       C  
ATOM     66  C   HIS A  37     -17.465  23.745  62.130  1.00 35.71           C  
ANISOU   66  C   HIS A  37     6235   2085   5248   -557    259   -621       C  
ATOM     67  O   HIS A  37     -16.262  23.869  61.944  1.00 34.20           O  
ANISOU   67  O   HIS A  37     6013   1890   5092   -676    288   -645       O  
ATOM     68  CB  HIS A  37     -18.491  25.543  63.542  1.00 34.73           C  
ANISOU   68  CB  HIS A  37     6210   1822   5165   -489    278   -748       C  
ATOM     69  CG  HIS A  37     -18.889  26.981  63.571  1.00 36.47           C  
ANISOU   69  CG  HIS A  37     6536   1896   5425   -452    331   -764       C  
ATOM     70  ND1 HIS A  37     -20.205  27.391  63.563  1.00 58.56           N  
ANISOU   70  ND1 HIS A  37     9398   4645   8207   -310    328   -735       N  
ATOM     71  CD2 HIS A  37     -18.142  28.112  63.593  1.00 38.17           C  
ANISOU   71  CD2 HIS A  37     6805   2001   5696   -539    393   -808       C  
ATOM     72  CE1 HIS A  37     -20.253  28.713  63.592  1.00 51.28           C  
ANISOU   72  CE1 HIS A  37     8568   3586   7329   -306    382   -759       C  
ATOM     73  NE2 HIS A  37     -19.015  29.174  63.607  1.00 39.38           N  
ANISOU   73  NE2 HIS A  37     7061   2036   5865   -447    425   -801       N  
ATOM     74  N   GLN A  38     -18.054  22.565  62.298  1.00 31.23           N  
ANISOU   74  N   GLN A  38     5611   1628   4627   -496    198   -598       N  
ATOM     75  CA  GLN A  38     -17.271  21.347  62.283  1.00 34.89           C  
ANISOU   75  CA  GLN A  38     5975   2210   5071   -568    161   -599       C  
ATOM     76  C   GLN A  38     -16.729  21.019  60.896  1.00 37.68           C  
ANISOU   76  C   GLN A  38     6333   2559   5424   -591    195   -492       C  
ATOM     77  O   GLN A  38     -15.572  20.630  60.758  1.00 36.63           O  
ANISOU   77  O   GLN A  38     6133   2471   5312   -697    201   -512       O  
ATOM     78  CB  GLN A  38     -18.070  20.160  62.836  1.00 32.36           C  
ANISOU   78  CB  GLN A  38     5605   2004   4687   -498     93   -601       C  
ATOM     79  CG  GLN A  38     -18.112  20.101  64.358  1.00 47.49           C  
ANISOU   79  CG  GLN A  38     7480   3973   6589   -523     51   -728       C  
ATOM     80  CD  GLN A  38     -18.720  18.808  64.883  1.00 54.95           C  
ANISOU   80  CD  GLN A  38     8378   5040   7461   -472    -12   -727       C  
ATOM     81  OE1 GLN A  38     -18.005  17.875  65.247  1.00 63.44           O  
ANISOU   81  OE1 GLN A  38     9379   6215   8510   -538    -54   -755       O  
ATOM     82  NE2 GLN A  38     -20.043  18.747  64.919  1.00 63.30           N  
ANISOU   82  NE2 GLN A  38     9478   6089   8482   -350    -21   -695       N  
ATOM     83  N   LEU A  39     -17.568  21.157  59.875  1.00 36.26           N  
ANISOU   83  N   LEU A  39     6227   2333   5215   -486    215   -385       N  
ATOM     84  CA  LEU A  39     -17.141  20.887  58.507  1.00 36.16           C  
ANISOU   84  CA  LEU A  39     6230   2318   5190   -495    249   -283       C  
ATOM     85  C   LEU A  39     -16.041  21.856  58.081  1.00 31.85           C  
ANISOU   85  C   LEU A  39     5724   1682   4697   -601    327   -294       C  
ATOM     86  O   LEU A  39     -15.030  21.452  57.513  1.00 31.62           O  
ANISOU   86  O   LEU A  39     5650   1686   4678   -687    352   -276       O  
ATOM     87  CB  LEU A  39     -18.323  20.990  57.544  1.00 30.36           C  
ANISOU   87  CB  LEU A  39     5579   1552   4406   -350    248   -176       C  
ATOM     88  CG  LEU A  39     -19.418  19.944  57.790  1.00 37.33           C  
ANISOU   88  CG  LEU A  39     6417   2532   5233   -244    173   -159       C  
ATOM     89  CD1 LEU A  39     -20.654  20.221  56.942  1.00 40.83           C  
ANISOU   89  CD1 LEU A  39     6938   2944   5632    -91    164    -75       C  
ATOM     90  CD2 LEU A  39     -18.887  18.552  57.536  1.00 29.88           C  
ANISOU   90  CD2 LEU A  39     5383   1706   4265   -293    139   -136       C  
ATOM     91  N   ILE A  40     -16.255  23.134  58.355  1.00 32.63           N  
ANISOU   91  N   ILE A  40     5907   1663   4827   -592    370   -326       N  
ATOM     92  CA  ILE A  40     -15.302  24.163  57.969  1.00 34.60           C  
ANISOU   92  CA  ILE A  40     6211   1812   5125   -689    455   -339       C  
ATOM     93  C   ILE A  40     -13.993  24.075  58.768  1.00 42.12           C  
ANISOU   93  C   ILE A  40     7066   2809   6130   -843    456   -453       C  
ATOM     94  O   ILE A  40     -12.927  24.344  58.235  1.00 41.67           O  
ANISOU   94  O   ILE A  40     7004   2725   6103   -945    519   -454       O  
ATOM     95  CB  ILE A  40     -15.905  25.576  58.097  1.00 35.90           C  
ANISOU   95  CB  ILE A  40     6499   1833   5311   -637    502   -347       C  
ATOM     96  CG1 ILE A  40     -17.159  25.706  57.230  1.00 50.92           C  
ANISOU   96  CG1 ILE A  40     8496   3694   7156   -476    497   -234       C  
ATOM     97  CG2 ILE A  40     -14.880  26.635  57.698  1.00 37.75           C  
ANISOU   97  CG2 ILE A  40     6795   1955   5593   -747    603   -362       C  
ATOM     98  CD1 ILE A  40     -16.938  25.413  55.757  1.00 51.03           C  
ANISOU   98  CD1 ILE A  40     8553   3710   7126   -458    534   -116       C  
ATOM     99  N   SER A  41     -14.069  23.700  60.040  1.00 40.06           N  
ANISOU   99  N   SER A  41     6726   2621   5875   -858    388   -554       N  
ATOM    100  CA  SER A  41     -12.855  23.558  60.840  1.00 47.11           C  
ANISOU  100  CA  SER A  41     7519   3575   6806   -992    372   -669       C  
ATOM    101  C   SER A  41     -12.004  22.411  60.298  1.00 47.37           C  
ANISOU  101  C   SER A  41     7454   3717   6827  -1049    354   -638       C  
ATOM    102  O   SER A  41     -10.785  22.401  60.449  1.00 50.65           O  
ANISOU  102  O   SER A  41     7797   4168   7280  -1167    369   -705       O  
ATOM    103  CB  SER A  41     -13.182  23.326  62.321  1.00 46.60           C  
ANISOU  103  CB  SER A  41     7398   3579   6731   -981    293   -782       C  
ATOM    104  OG  SER A  41     -13.661  22.006  62.534  1.00 52.78           O  
ANISOU  104  OG  SER A  41     8113   4483   7458   -921    218   -757       O  
ATOM    105  N   PHE A  42     -12.656  21.437  59.674  1.00 39.83           N  
ANISOU  105  N   PHE A  42     6493   2820   5821   -963    322   -542       N  
ATOM    106  CA  PHE A  42     -11.936  20.347  59.037  1.00 37.58           C  
ANISOU  106  CA  PHE A  42     6125   2630   5523  -1005    311   -502       C  
ATOM    107  C   PHE A  42     -11.265  20.827  57.749  1.00 43.57           C  
ANISOU  107  C   PHE A  42     6933   3320   6301  -1053    403   -433       C  
ATOM    108  O   PHE A  42     -10.098  20.531  57.502  1.00 41.73           O  
ANISOU  108  O   PHE A  42     6628   3133   6096  -1154    426   -461       O  
ATOM    109  CB  PHE A  42     -12.865  19.184  58.729  1.00 36.05           C  
ANISOU  109  CB  PHE A  42     5917   2513   5267   -900    254   -421       C  
ATOM    110  CG  PHE A  42     -12.193  18.056  58.003  1.00 37.41           C  
ANISOU  110  CG  PHE A  42     6012   2777   5425   -935    246   -373       C  
ATOM    111  CD1 PHE A  42     -11.429  17.130  58.694  1.00 34.51           C  
ANISOU  111  CD1 PHE A  42     5524   2524   5064  -1001    190   -444       C  
ATOM    112  CD2 PHE A  42     -12.326  17.918  56.631  1.00 30.21           C  
ANISOU  112  CD2 PHE A  42     5150   1840   4488   -896    290   -261       C  
ATOM    113  CE1 PHE A  42     -10.809  16.093  58.037  1.00 34.93           C  
ANISOU  113  CE1 PHE A  42     5505   2660   5109  -1029    182   -403       C  
ATOM    114  CE2 PHE A  42     -11.703  16.877  55.966  1.00 42.23           C  
ANISOU  114  CE2 PHE A  42     6600   3447   5998   -928    284   -222       C  
ATOM    115  CZ  PHE A  42     -10.942  15.966  56.671  1.00 38.38           C  
ANISOU  115  CZ  PHE A  42     5990   3067   5526   -995    232   -293       C  
ATOM    116  N   LYS A  43     -12.007  21.564  56.927  1.00 41.37           N  
ANISOU  116  N   LYS A  43     6780   2936   6002   -976    456   -346       N  
ATOM    117  CA  LYS A  43     -11.434  22.133  55.711  1.00 48.32           C  
ANISOU  117  CA  LYS A  43     7731   3740   6888  -1016    552   -280       C  
ATOM    118  C   LYS A  43     -10.244  23.036  56.030  1.00 44.98           C  
ANISOU  118  C   LYS A  43     7299   3259   6534  -1155    625   -372       C  
ATOM    119  O   LYS A  43      -9.236  23.016  55.327  1.00 44.87           O  
ANISOU  119  O   LYS A  43     7264   3247   6539  -1243    690   -364       O  
ATOM    120  CB  LYS A  43     -12.472  22.929  54.915  1.00 46.46           C  
ANISOU  120  CB  LYS A  43     7646   3393   6613   -902    593   -183       C  
ATOM    121  CG  LYS A  43     -11.887  23.581  53.661  1.00 43.49           C  
ANISOU  121  CG  LYS A  43     7361   2930   6233   -941    701   -116       C  
ATOM    122  CD  LYS A  43     -12.905  24.440  52.949  1.00 50.67           C  
ANISOU  122  CD  LYS A  43     8428   3727   7098   -822    736    -27       C  
ATOM    123  CE  LYS A  43     -12.256  25.251  51.834  1.00 55.17           C  
ANISOU  123  CE  LYS A  43     9106   4192   7662   -871    857     27       C  
ATOM    124  NZ  LYS A  43     -13.277  25.985  51.035  1.00 49.29           N  
ANISOU  124  NZ  LYS A  43     8522   3348   6858   -738    883    125       N  
ATOM    125  N   ASP A  44     -10.372  23.824  57.093  1.00 41.26           N  
ANISOU  125  N   ASP A  44     6839   2738   6099  -1176    615   -464       N  
ATOM    126  CA  ASP A  44      -9.336  24.781  57.475  1.00 47.41           C  
ANISOU  126  CA  ASP A  44     7614   3455   6944  -1306    685   -562       C  
ATOM    127  C   ASP A  44      -8.010  24.123  57.903  1.00 51.24           C  
ANISOU  127  C   ASP A  44     7947   4055   7465  -1432    664   -657       C  
ATOM    128  O   ASP A  44      -6.997  24.812  58.025  1.00 51.04           O  
ANISOU  128  O   ASP A  44     7903   3994   7496  -1550    732   -737       O  
ATOM    129  CB  ASP A  44      -9.834  25.722  58.584  1.00 45.74           C  
ANISOU  129  CB  ASP A  44     7445   3173   6760  -1293    670   -648       C  
ATOM    130  CG  ASP A  44     -10.850  26.758  58.087  1.00 51.76           C  
ANISOU  130  CG  ASP A  44     8371   3787   7507  -1196    725   -571       C  
ATOM    131  OD1 ASP A  44     -11.096  26.871  56.864  1.00 47.69           O  
ANISOU  131  OD1 ASP A  44     7945   3217   6960  -1146    781   -454       O  
ATOM    132  OD2 ASP A  44     -11.405  27.477  58.941  1.00 58.22           O  
ANISOU  132  OD2 ASP A  44     9230   4547   8343  -1166    709   -631       O  
ATOM    133  N   VAL A  45      -8.007  22.808  58.133  1.00 45.67           N  
ANISOU  133  N   VAL A  45     7134   3490   6730  -1405    572   -654       N  
ATOM    134  CA  VAL A  45      -6.757  22.126  58.485  1.00 46.00           C  
ANISOU  134  CA  VAL A  45     7029   3649   6800  -1510    546   -739       C  
ATOM    135  C   VAL A  45      -6.157  21.312  57.341  1.00 43.58           C  
ANISOU  135  C   VAL A  45     6680   3397   6481  -1531    579   -665       C  
ATOM    136  O   VAL A  45      -5.121  20.681  57.511  1.00 47.41           O  
ANISOU  136  O   VAL A  45     7041   3984   6990  -1608    559   -727       O  
ATOM    137  CB  VAL A  45      -6.873  21.241  59.753  1.00 41.56           C  
ANISOU  137  CB  VAL A  45     6357   3218   6217  -1490    419   -821       C  
ATOM    138  CG1 VAL A  45      -7.286  22.075  60.956  1.00 47.11           C  
ANISOU  138  CG1 VAL A  45     7091   3877   6932  -1486    391   -917       C  
ATOM    139  CG2 VAL A  45      -7.834  20.110  59.527  1.00 40.15           C  
ANISOU  139  CG2 VAL A  45     6177   3104   5975  -1376    349   -729       C  
ATOM    140  N   LEU A  46      -6.802  21.332  56.179  1.00 41.81           N  
ANISOU  140  N   LEU A  46     6558   3110   6217  -1457    626   -535       N  
ATOM    141  CA  LEU A  46      -6.254  20.646  55.014  1.00 46.86           C  
ANISOU  141  CA  LEU A  46     7172   3792   6841  -1474    667   -463       C  
ATOM    142  C   LEU A  46      -5.057  21.418  54.447  1.00 58.86           C  
ANISOU  142  C   LEU A  46     8700   5253   8411  -1597    788   -501       C  
ATOM    143  O   LEU A  46      -5.142  22.627  54.220  1.00 64.66           O  
ANISOU  143  O   LEU A  46     9546   5856   9163  -1618    876   -497       O  
ATOM    144  CB  LEU A  46      -7.315  20.482  53.935  1.00 48.21           C  
ANISOU  144  CB  LEU A  46     7455   3918   6944  -1355    679   -320       C  
ATOM    145  CG  LEU A  46      -8.575  19.703  54.300  1.00 47.95           C  
ANISOU  145  CG  LEU A  46     7421   3941   6859  -1227    576   -273       C  
ATOM    146  CD1 LEU A  46      -9.435  19.554  53.063  1.00 45.19           C  
ANISOU  146  CD1 LEU A  46     7171   3557   6443  -1119    598   -138       C  
ATOM    147  CD2 LEU A  46      -8.234  18.344  54.889  1.00 47.17           C  
ANISOU  147  CD2 LEU A  46     7176   3989   6757  -1242    485   -316       C  
ATOM    148  N   PRO A  47      -3.936  20.717  54.223  1.00 60.51           N  
ANISOU  148  N   PRO A  47     8790   5557   8644  -1678    797   -542       N  
ATOM    149  CA  PRO A  47      -2.693  21.297  53.697  1.00 66.33           C  
ANISOU  149  CA  PRO A  47     9511   6258   9434  -1803    915   -592       C  
ATOM    150  C   PRO A  47      -2.885  21.869  52.301  1.00 59.97           C  
ANISOU  150  C   PRO A  47     8850   5338   8597  -1784   1035   -481       C  
ATOM    151  O   PRO A  47      -2.430  22.970  52.002  1.00 65.33           O  
ANISOU  151  O   PRO A  47     9605   5907   9310  -1857   1152   -506       O  
ATOM    152  CB  PRO A  47      -1.748  20.091  53.629  1.00 64.63           C  
ANISOU  152  CB  PRO A  47     9136   6191   9230  -1848    875   -630       C  
ATOM    153  CG  PRO A  47      -2.300  19.123  54.599  1.00 61.18           C  
ANISOU  153  CG  PRO A  47     8616   5864   8767  -1777    729   -649       C  
ATOM    154  CD  PRO A  47      -3.781  19.288  54.533  1.00 58.01           C  
ANISOU  154  CD  PRO A  47     8340   5391   8308  -1654    694   -552       C  
ATOM    155  N   ASP A  48      -3.558  21.114  51.449  1.00 60.94           N  
ANISOU  155  N   ASP A  48     9015   5489   8652  -1686   1007   -363       N  
ATOM    156  CA  ASP A  48      -3.826  21.573  50.102  1.00 68.87           C  
ANISOU  156  CA  ASP A  48    10163   6397   9609  -1650   1106   -253       C  
ATOM    157  C   ASP A  48      -5.037  22.493  50.118  1.00 61.48           C  
ANISOU  157  C   ASP A  48     9384   5340   8636  -1553   1109   -189       C  
ATOM    158  O   ASP A  48      -6.171  22.043  50.300  1.00 58.36           O  
ANISOU  158  O   ASP A  48     9009   4972   8191  -1432   1015   -131       O  
ATOM    159  CB  ASP A  48      -4.069  20.387  49.169  1.00 78.43           C  
ANISOU  159  CB  ASP A  48    11352   7693  10755  -1579   1070   -158       C  
ATOM    160  CG  ASP A  48      -4.057  20.784  47.704  1.00 89.86           C  
ANISOU  160  CG  ASP A  48    12932   9059  12151  -1563   1182    -61       C  
ATOM    161  OD1 ASP A  48      -3.389  21.787  47.367  1.00 93.44           O  
ANISOU  161  OD1 ASP A  48    13454   9413  12636  -1648   1307    -88       O  
ATOM    162  OD2 ASP A  48      -4.708  20.089  46.893  1.00 93.10           O  
ANISOU  162  OD2 ASP A  48    13381   9506  12489  -1466   1147     39       O  
ATOM    163  N   LYS A  49      -4.785  23.785  49.935  1.00 58.41           N  
ANISOU  163  N   LYS A  49     9103   4815   8274  -1607   1222   -205       N  
ATOM    164  CA  LYS A  49      -5.859  24.761  49.836  1.00 56.47           C  
ANISOU  164  CA  LYS A  49     9021   4441   7995  -1514   1240   -143       C  
ATOM    165  C   LYS A  49      -6.764  24.465  48.641  1.00 59.70           C  
ANISOU  165  C   LYS A  49     9542   4834   8307  -1382   1236      2       C  
ATOM    166  O   LYS A  49      -7.930  24.869  48.614  1.00 61.11           O  
ANISOU  166  O   LYS A  49     9826   4953   8440  -1260   1201     65       O  
ATOM    167  CB  LYS A  49      -5.297  26.173  49.725  1.00 55.23           C  
ANISOU  167  CB  LYS A  49     8966   4136   7884  -1605   1380   -183       C  
ATOM    168  CG  LYS A  49      -4.917  26.830  51.044  1.00 64.64           C  
ANISOU  168  CG  LYS A  49    10097   5304   9159  -1692   1372   -318       C  
ATOM    169  CD  LYS A  49      -4.780  28.353  50.837  1.00 72.18           C  
ANISOU  169  CD  LYS A  49    11201   6081  10142  -1741   1510   -329       C  
ATOM    170  CE  LYS A  49      -4.193  29.076  52.049  1.00 74.16           C  
ANISOU  170  CE  LYS A  49    11389   6305  10484  -1853   1525   -478       C  
ATOM    171  NZ  LYS A  49      -2.715  28.899  52.151  1.00 77.12           N  
ANISOU  171  NZ  LYS A  49    11633   6742  10927  -2015   1587   -589       N  
ATOM    172  N   ASN A  50      -6.228  23.747  47.658  1.00 55.76           N  
ANISOU  172  N   ASN A  50     9017   4394   7776  -1402   1269     48       N  
ATOM    173  CA  ASN A  50      -7.005  23.363  46.485  1.00 62.90           C  
ANISOU  173  CA  ASN A  50    10016   5299   8583  -1281   1260    176       C  
ATOM    174  C   ASN A  50      -8.134  22.376  46.804  1.00 68.84           C  
ANISOU  174  C   ASN A  50    10715   6153   9289  -1151   1114    217       C  
ATOM    175  O   ASN A  50      -9.066  22.211  46.017  1.00 69.00           O  
ANISOU  175  O   ASN A  50    10822   6167   9226  -1026   1088    316       O  
ATOM    176  CB  ASN A  50      -6.084  22.802  45.399  1.00 69.48           C  
ANISOU  176  CB  ASN A  50    10827   6177   9397  -1343   1334    202       C  
ATOM    177  CG  ASN A  50      -5.025  23.804  44.957  1.00 76.02           C  
ANISOU  177  CG  ASN A  50    11724   6896  10263  -1466   1495    166       C  
ATOM    178  OD1 ASN A  50      -4.933  24.910  45.497  1.00 82.23           O  
ANISOU  178  OD1 ASN A  50    12570   7576  11097  -1513   1552    117       O  
ATOM    179  ND2 ASN A  50      -4.211  23.415  43.980  1.00 73.92           N  
ANISOU  179  ND2 ASN A  50    11450   6656   9980  -1523   1574    184       N  
ATOM    180  N   LEU A  51      -8.058  21.734  47.968  1.00 69.92           N  
ANISOU  180  N   LEU A  51    10710   6383   9476  -1179   1021    137       N  
ATOM    181  CA  LEU A  51      -9.056  20.741  48.354  1.00 71.10           C  
ANISOU  181  CA  LEU A  51    10799   6630   9587  -1069    893    165       C  
ATOM    182  C   LEU A  51     -10.351  21.353  48.887  1.00 67.69           C  
ANISOU  182  C   LEU A  51    10450   6135   9134   -956    842    184       C  
ATOM    183  O   LEU A  51     -10.334  22.415  49.516  1.00 71.31           O  
ANISOU  183  O   LEU A  51    10959   6499   9636   -987    878    133       O  
ATOM    184  CB  LEU A  51      -8.469  19.778  49.384  1.00 74.70           C  
ANISOU  184  CB  LEU A  51    11079   7206  10096  -1139    817     74       C  
ATOM    185  CG  LEU A  51      -7.358  18.862  48.872  1.00 70.35           C  
ANISOU  185  CG  LEU A  51    10424   6749   9558  -1222    839     60       C  
ATOM    186  CD1 LEU A  51      -6.774  18.054  50.014  1.00 75.65           C  
ANISOU  186  CD1 LEU A  51    10930   7530  10283  -1285    761    -39       C  
ATOM    187  CD2 LEU A  51      -7.897  17.956  47.794  1.00 58.82           C  
ANISOU  187  CD2 LEU A  51     8985   5343   8020  -1131    814    163       C  
ATOM    188  N   LEU A  52     -11.464  20.663  48.633  1.00 63.16           N  
ANISOU  188  N   LEU A  52     9884   5619   8496   -825    760    251       N  
ATOM    189  CA  LEU A  52     -12.796  21.066  49.103  1.00 58.83           C  
ANISOU  189  CA  LEU A  52     9398   5034   7922   -700    700    268       C  
ATOM    190  C   LEU A  52     -13.117  22.507  48.752  1.00 65.73           C  
ANISOU  190  C   LEU A  52    10430   5757   8786   -664    776    299       C  
ATOM    191  O   LEU A  52     -13.592  23.274  49.596  1.00 57.80           O  
ANISOU  191  O   LEU A  52     9460   4687   7815   -641    764    255       O  
ATOM    192  CB  LEU A  52     -12.941  20.851  50.612  1.00 37.88           C  
ANISOU  192  CB  LEU A  52     6645   2424   5324   -725    629    171       C  
ATOM    193  CG  LEU A  52     -12.557  19.447  51.063  1.00 40.88           C  
ANISOU  193  CG  LEU A  52     6873   2947   5714   -765    558    135       C  
ATOM    194  CD1 LEU A  52     -12.799  19.293  52.545  1.00 37.70           C  
ANISOU  194  CD1 LEU A  52     6394   2580   5351   -776    489     42       C  
ATOM    195  CD2 LEU A  52     -13.349  18.414  50.260  1.00 39.33           C  
ANISOU  195  CD2 LEU A  52     6671   2831   5443   -657    504    222       C  
ATOM    196  N   PRO A  53     -12.887  22.868  47.485  1.00 71.96           N  
ANISOU  196  N   PRO A  53    11324   6490   9526   -653    854    376       N  
ATOM    197  CA  PRO A  53     -12.971  24.253  47.026  1.00 66.04           C  
ANISOU  197  CA  PRO A  53    10739   5588   8766   -637    948    408       C  
ATOM    198  C   PRO A  53     -14.333  24.864  47.286  1.00 54.55           C  
ANISOU  198  C   PRO A  53     9373   4076   7279   -489    896    439       C  
ATOM    199  O   PRO A  53     -14.412  26.077  47.422  1.00 51.50           O  
ANISOU  199  O   PRO A  53     9098   3558   6912   -488    960    432       O  
ATOM    200  CB  PRO A  53     -12.728  24.135  45.515  1.00 73.95           C  
ANISOU  200  CB  PRO A  53    11828   6578   9692   -614   1012    501       C  
ATOM    201  CG  PRO A  53     -11.996  22.844  45.344  1.00 71.45           C  
ANISOU  201  CG  PRO A  53    11370   6395   9382   -686    984    483       C  
ATOM    202  CD  PRO A  53     -12.594  21.941  46.379  1.00 75.37           C  
ANISOU  202  CD  PRO A  53    11733   7002   9902   -647    858    439       C  
ATOM    203  N   ASP A  54     -15.388  24.058  47.362  1.00 53.02           N  
ANISOU  203  N   ASP A  54     9131   3975   7037   -367    787    467       N  
ATOM    204  CA  ASP A  54     -16.722  24.636  47.510  1.00 47.09           C  
ANISOU  204  CA  ASP A  54     8464   3177   6252   -215    739    495       C  
ATOM    205  C   ASP A  54     -17.278  24.582  48.939  1.00 45.69           C  
ANISOU  205  C   ASP A  54     8203   3025   6131   -200    666    412       C  
ATOM    206  O   ASP A  54     -18.402  25.023  49.196  1.00 47.63           O  
ANISOU  206  O   ASP A  54     8501   3239   6356    -75    622    421       O  
ATOM    207  CB  ASP A  54     -17.709  24.038  46.497  1.00 56.18           C  
ANISOU  207  CB  ASP A  54     9649   4394   7301    -62    676    584       C  
ATOM    208  CG  ASP A  54     -18.140  22.619  46.843  1.00 59.79           C  
ANISOU  208  CG  ASP A  54     9961   5010   7748    -31    569    566       C  
ATOM    209  OD1 ASP A  54     -17.277  21.803  47.245  1.00 51.12           O  
ANISOU  209  OD1 ASP A  54     8743   3986   6695   -148    566    520       O  
ATOM    210  OD2 ASP A  54     -19.354  22.331  46.696  1.00 57.39           O  
ANISOU  210  OD2 ASP A  54     9662   4754   7389    114    488    595       O  
ATOM    211  N   TRP A  55     -16.500  24.057  49.878  1.00 44.93           N  
ANISOU  211  N   TRP A  55     7981   2989   6103   -323    653    325       N  
ATOM    212  CA  TRP A  55     -16.938  24.124  51.274  1.00 41.00           C  
ANISOU  212  CA  TRP A  55     7419   2503   5656   -319    596    238       C  
ATOM    213  C   TRP A  55     -16.732  25.542  51.779  1.00 39.03           C  
ANISOU  213  C   TRP A  55     7258   2111   5461   -360    665    189       C  
ATOM    214  O   TRP A  55     -15.661  26.107  51.628  1.00 48.74           O  
ANISOU  214  O   TRP A  55     8514   3275   6731   -481    752    165       O  
ATOM    215  CB  TRP A  55     -16.166  23.154  52.154  1.00 36.54           C  
ANISOU  215  CB  TRP A  55     6699   2046   5139   -432    557    155       C  
ATOM    216  CG  TRP A  55     -16.492  21.716  51.930  1.00 46.98           C  
ANISOU  216  CG  TRP A  55     7926   3507   6416   -387    480    188       C  
ATOM    217  CD1 TRP A  55     -16.941  21.138  50.774  1.00 47.97           C  
ANISOU  217  CD1 TRP A  55     8079   3679   6469   -303    464    282       C  
ATOM    218  CD2 TRP A  55     -16.390  20.664  52.893  1.00 42.56           C  
ANISOU  218  CD2 TRP A  55     7234   3060   5877   -424    410    122       C  
ATOM    219  NE1 TRP A  55     -17.116  19.786  50.962  1.00 48.79           N  
ANISOU  219  NE1 TRP A  55     8071   3914   6553   -290    390    277       N  
ATOM    220  CE2 TRP A  55     -16.785  19.471  52.254  1.00 38.41           C  
ANISOU  220  CE2 TRP A  55     6661   2639   5294   -363    359    184       C  
ATOM    221  CE3 TRP A  55     -15.998  20.615  54.235  1.00 36.23           C  
ANISOU  221  CE3 TRP A  55     6353   2281   5130   -502    385     15       C  
ATOM    222  CZ2 TRP A  55     -16.799  18.244  52.911  1.00 37.73           C  
ANISOU  222  CZ2 TRP A  55     6458   2670   5207   -379    291    146       C  
ATOM    223  CZ3 TRP A  55     -16.013  19.400  54.885  1.00 36.13           C  
ANISOU  223  CZ3 TRP A  55     6228   2389   5110   -514    315    -22       C  
ATOM    224  CH2 TRP A  55     -16.406  18.227  54.224  1.00 32.93           C  
ANISOU  224  CH2 TRP A  55     5783   2078   4650   -454    271     46       C  
ATOM    225  N   SER A  56     -17.760  26.123  52.368  1.00 40.67           N  
ANISOU  225  N   SER A  56     7511   2270   5670   -259    631    171       N  
ATOM    226  CA  SER A  56     -17.654  27.497  52.798  1.00 47.26           C  
ANISOU  226  CA  SER A  56     8440   2961   6554   -286    698    129       C  
ATOM    227  C   SER A  56     -18.655  27.793  53.891  1.00 49.26           C  
ANISOU  227  C   SER A  56     8682   3206   6830   -202    637     68       C  
ATOM    228  O   SER A  56     -19.761  27.256  53.889  1.00 47.65           O  
ANISOU  228  O   SER A  56     8457   3069   6580    -70    560     98       O  
ATOM    229  CB  SER A  56     -17.869  28.438  51.614  1.00 46.92           C  
ANISOU  229  CB  SER A  56     8564   2797   6464   -218    773    225       C  
ATOM    230  OG  SER A  56     -17.993  29.768  52.071  1.00 46.60           O  
ANISOU  230  OG  SER A  56     8625   2612   6468   -218    830    189       O  
ATOM    231  N   SER A  57     -18.265  28.644  54.835  1.00 40.32           N  
ANISOU  231  N   SER A  57     7560   1993   5767   -280    674    -26       N  
ATOM    232  CA  SER A  57     -19.194  29.058  55.875  1.00 40.42           C  
ANISOU  232  CA  SER A  57     7573   1983   5803   -202    629    -91       C  
ATOM    233  C   SER A  57     -20.249  29.946  55.205  1.00 49.34           C  
ANISOU  233  C   SER A  57     8844   3008   6895    -48    647    -13       C  
ATOM    234  O   SER A  57     -21.286  30.269  55.796  1.00 46.29           O  
ANISOU  234  O   SER A  57     8471   2605   6511     62    604    -42       O  
ATOM    235  CB  SER A  57     -18.468  29.766  57.031  1.00 41.30           C  
ANISOU  235  CB  SER A  57     7662   2036   5995   -328    663   -218       C  
ATOM    236  OG  SER A  57     -17.996  31.044  56.650  1.00 55.99           O  
ANISOU  236  OG  SER A  57     9645   3742   7887   -376    765   -210       O  
ATOM    237  N   ASN A  58     -19.963  30.305  53.954  1.00 42.80           N  
ANISOU  237  N   ASN A  58     8119   2116   6026    -37    710     84       N  
ATOM    238  CA  ASN A  58     -20.885  31.018  53.075  1.00 63.84           C  
ANISOU  238  CA  ASN A  58    10926   4696   8635    117    723    177       C  
ATOM    239  C   ASN A  58     -22.005  30.157  52.459  1.00 68.47           C  
ANISOU  239  C   ASN A  58    11485   5393   9137    280    630    251       C  
ATOM    240  O   ASN A  58     -22.986  30.701  51.950  1.00 71.01           O  
ANISOU  240  O   ASN A  58    11903   5665   9412    433    615    308       O  
ATOM    241  CB  ASN A  58     -20.101  31.697  51.940  1.00 67.35           C  
ANISOU  241  CB  ASN A  58    11501   5033   9056     64    832    252       C  
ATOM    242  CG  ASN A  58     -19.444  32.999  52.371  1.00 73.69           C  
ANISOU  242  CG  ASN A  58    12394   5676   9929    -35    936    197       C  
ATOM    243  OD1 ASN A  58     -20.061  33.825  53.042  1.00 77.10           O  
ANISOU  243  OD1 ASN A  58    12876   6024  10396     24    934    154       O  
ATOM    244  ND2 ASN A  58     -18.187  33.191  51.975  1.00 70.29           N  
ANISOU  244  ND2 ASN A  58    11983   5202   9523   -185   1033    193       N  
ATOM    245  N   LYS A  59     -21.857  28.830  52.492  1.00 62.57           N  
ANISOU  245  N   LYS A  59    10607   4795   8371    249    568    246       N  
ATOM    246  CA  LYS A  59     -22.841  27.920  51.893  1.00 57.08           C  
ANISOU  246  CA  LYS A  59     9873   4215   7599    388    481    307       C  
ATOM    247  C   LYS A  59     -23.432  26.911  52.884  1.00 65.14           C  
ANISOU  247  C   LYS A  59    10750   5365   8634    412    390    238       C  
ATOM    248  O   LYS A  59     -22.813  26.570  53.893  1.00 68.85           O  
ANISOU  248  O   LYS A  59    11131   5868   9162    295    391    154       O  
ATOM    249  CB  LYS A  59     -22.211  27.122  50.749  1.00 60.47           C  
ANISOU  249  CB  LYS A  59    10291   4712   7973    346    493    382       C  
ATOM    250  CG  LYS A  59     -21.644  27.932  49.600  1.00 62.81           C  
ANISOU  250  CG  LYS A  59    10731   4899   8234    329    585    460       C  
ATOM    251  CD  LYS A  59     -21.082  26.991  48.549  1.00 71.87           C  
ANISOU  251  CD  LYS A  59    11849   6133   9326    292    588    523       C  
ATOM    252  CE  LYS A  59     -20.470  27.751  47.396  1.00 83.50           C  
ANISOU  252  CE  LYS A  59    13468   7500  10758    269    689    597       C  
ATOM    253  NZ  LYS A  59     -20.115  26.842  46.268  1.00 86.14           N  
ANISOU  253  NZ  LYS A  59    13784   7923  11023    263    685    662       N  
ATOM    254  N   ASN A  60     -24.624  26.417  52.567  1.00 59.29           N  
ANISOU  254  N   ASN A  60     9989   4703   7836    566    313    271       N  
ATOM    255  CA  ASN A  60     -25.247  25.322  53.305  1.00 50.34           C  
ANISOU  255  CA  ASN A  60     8723   3703   6701    598    230    219       C  
ATOM    256  C   ASN A  60     -24.491  24.013  53.059  1.00 48.05           C  
ANISOU  256  C   ASN A  60     8335   3527   6396    500    212    232       C  
ATOM    257  O   ASN A  60     -24.204  23.677  51.909  1.00 49.96           O  
ANISOU  257  O   ASN A  60     8604   3793   6587    505    220    311       O  
ATOM    258  CB  ASN A  60     -26.704  25.187  52.859  1.00 49.47           C  
ANISOU  258  CB  ASN A  60     8620   3646   6532    792    156    252       C  
ATOM    259  CG  ASN A  60     -27.479  24.138  53.640  1.00 47.89           C  
ANISOU  259  CG  ASN A  60     8288   3576   6331    837     77    191       C  
ATOM    260  OD1 ASN A  60     -27.059  22.975  53.778  1.00 40.24           O  
ANISOU  260  OD1 ASN A  60     7224   2710   5356    762     51    180       O  
ATOM    261  ND2 ASN A  60     -28.637  24.545  54.144  1.00 38.01           N  
ANISOU  261  ND2 ASN A  60     7035   2323   5086    964     40    149       N  
ATOM    262  N   PRO A  61     -24.138  23.289  54.142  1.00 35.32           N  
ANISOU  262  N   PRO A  61     6614   1983   4824    410    190    153       N  
ATOM    263  CA  PRO A  61     -23.412  22.012  54.073  1.00 36.73           C  
ANISOU  263  CA  PRO A  61     6693   2271   4993    315    170    155       C  
ATOM    264  C   PRO A  61     -23.990  21.092  53.010  1.00 39.10           C  
ANISOU  264  C   PRO A  61     6970   2665   5220    408    118    232       C  
ATOM    265  O   PRO A  61     -23.254  20.399  52.306  1.00 37.57           O  
ANISOU  265  O   PRO A  61     6750   2520   5006    341    129    275       O  
ATOM    266  CB  PRO A  61     -23.667  21.392  55.452  1.00 30.06           C  
ANISOU  266  CB  PRO A  61     5750   1495   4176    291    125     61       C  
ATOM    267  CG  PRO A  61     -23.795  22.549  56.356  1.00 31.22           C  
ANISOU  267  CG  PRO A  61     5946   1543   4374    286    157    -10       C  
ATOM    268  CD  PRO A  61     -24.435  23.673  55.534  1.00 32.84           C  
ANISOU  268  CD  PRO A  61     6270   1645   4562    399    183     52       C  
ATOM    269  N   CYS A  62     -25.311  21.092  52.898  1.00 37.41           N  
ANISOU  269  N   CYS A  62     6763   2482   4969    563     60    241       N  
ATOM    270  CA  CYS A  62     -25.985  20.203  51.959  1.00 47.05           C  
ANISOU  270  CA  CYS A  62     7952   3806   6121    661     -1    296       C  
ATOM    271  C   CYS A  62     -25.633  20.479  50.483  1.00 51.50           C  
ANISOU  271  C   CYS A  62     8601   4338   6630    679     29    390       C  
ATOM    272  O   CYS A  62     -25.909  19.648  49.624  1.00 45.55           O  
ANISOU  272  O   CYS A  62     7815   3673   5818    729    -14    434       O  
ATOM    273  CB  CYS A  62     -27.504  20.221  52.206  1.00 44.30           C  
ANISOU  273  CB  CYS A  62     7581   3502   5751    826    -72    269       C  
ATOM    274  SG  CYS A  62     -27.980  19.451  53.807  1.00 54.97           S  
ANISOU  274  SG  CYS A  62     8810   4930   7145    808   -115    159       S  
ATOM    275  N   THR A  63     -25.010  21.625  50.194  1.00 37.94           N  
ANISOU  275  N   THR A  63     6993   2494   4929    636    107    416       N  
ATOM    276  CA  THR A  63     -24.544  21.918  48.838  1.00 37.25           C  
ANISOU  276  CA  THR A  63     6998   2367   4788    638    151    502       C  
ATOM    277  C   THR A  63     -23.091  21.508  48.598  1.00 44.33           C  
ANISOU  277  C   THR A  63     7869   3266   5710    471    215    511       C  
ATOM    278  O   THR A  63     -22.592  21.632  47.479  1.00 49.36           O  
ANISOU  278  O   THR A  63     8574   3878   6302    457    259    577       O  
ATOM    279  CB  THR A  63     -24.648  23.430  48.478  1.00 39.76           C  
ANISOU  279  CB  THR A  63     7471   2537   5100    690    212    535       C  
ATOM    280  OG1 THR A  63     -23.602  24.154  49.138  1.00 47.54           O  
ANISOU  280  OG1 THR A  63     8483   3418   6161    547    297    495       O  
ATOM    281  CG2 THR A  63     -25.993  24.011  48.871  1.00 36.88           C  
ANISOU  281  CG2 THR A  63     7133   2153   4726    848    157    514       C  
ATOM    282  N   PHE A  64     -22.399  21.040  49.633  1.00 39.58           N  
ANISOU  282  N   PHE A  64     7170   2693   5175    346    221    442       N  
ATOM    283  CA  PHE A  64     -20.974  20.717  49.477  1.00 41.73           C  
ANISOU  283  CA  PHE A  64     7407   2968   5480    186    281    438       C  
ATOM    284  C   PHE A  64     -20.791  19.437  48.668  1.00 45.81           C  
ANISOU  284  C   PHE A  64     7856   3601   5947    182    248    482       C  
ATOM    285  O   PHE A  64     -21.575  18.498  48.807  1.00 45.75           O  
ANISOU  285  O   PHE A  64     7776   3696   5912    255    169    477       O  
ATOM    286  CB  PHE A  64     -20.271  20.532  50.837  1.00 40.10           C  
ANISOU  286  CB  PHE A  64     7109   2773   5355     59    286    343       C  
ATOM    287  CG  PHE A  64     -20.267  21.759  51.722  1.00 37.98           C  
ANISOU  287  CG  PHE A  64     6895   2392   5144     37    324    283       C  
ATOM    288  CD1 PHE A  64     -19.770  21.677  53.022  1.00 38.99           C  
ANISOU  288  CD1 PHE A  64     6946   2531   5339    -61    319    185       C  
ATOM    289  CD2 PHE A  64     -20.749  22.976  51.275  1.00 33.39           C  
ANISOU  289  CD2 PHE A  64     6444   1695   4548    115    363    320       C  
ATOM    290  CE1 PHE A  64     -19.752  22.785  53.855  1.00 38.42           C  
ANISOU  290  CE1 PHE A  64     6920   2359   5320    -86    352    120       C  
ATOM    291  CE2 PHE A  64     -20.737  24.088  52.107  1.00 46.24           C  
ANISOU  291  CE2 PHE A  64     8122   3216   6232     92    399    261       C  
ATOM    292  CZ  PHE A  64     -20.237  23.992  53.402  1.00 34.24           C  
ANISOU  292  CZ  PHE A  64     6518   1710   4781    -11    394    158       C  
ATOM    293  N   ASP A  65     -19.746  19.381  47.847  1.00 42.67           N  
ANISOU  293  N   ASP A  65     7479   3189   5542     94    311    519       N  
ATOM    294  CA  ASP A  65     -19.389  18.130  47.190  1.00 47.12           C  
ANISOU  294  CA  ASP A  65     7968   3863   6073     68    288    547       C  
ATOM    295  C   ASP A  65     -18.879  17.138  48.236  1.00 46.21           C  
ANISOU  295  C   ASP A  65     7711   3831   6014    -28    255    478       C  
ATOM    296  O   ASP A  65     -18.010  17.477  49.040  1.00 46.33           O  
ANISOU  296  O   ASP A  65     7696   3808   6099   -143    295    419       O  
ATOM    297  CB  ASP A  65     -18.300  18.343  46.131  1.00 47.15           C  
ANISOU  297  CB  ASP A  65     8026   3828   6063    -13    374    593       C  
ATOM    298  CG  ASP A  65     -18.793  19.110  44.916  1.00 52.60           C  
ANISOU  298  CG  ASP A  65     8861   4449   6674     89    404    671       C  
ATOM    299  OD1 ASP A  65     -20.016  19.329  44.775  1.00 44.16           O  
ANISOU  299  OD1 ASP A  65     7839   3385   5556    234    344    695       O  
ATOM    300  OD2 ASP A  65     -17.943  19.493  44.090  1.00 63.70           O  
ANISOU  300  OD2 ASP A  65    10337   5801   8066     27    488    707       O  
ATOM    301  N   GLY A  66     -19.404  15.913  48.208  1.00 36.66           N  
ANISOU  301  N   GLY A  66     6420   2737   4774     19    183    483       N  
ATOM    302  CA  GLY A  66     -18.998  14.883  49.145  1.00 31.29           C  
ANISOU  302  CA  GLY A  66     5616   2138   4134    -58    149    426       C  
ATOM    303  C   GLY A  66     -19.922  14.776  50.355  1.00 37.69           C  
ANISOU  303  C   GLY A  66     6391   2969   4959     -2     86    369       C  
ATOM    304  O   GLY A  66     -19.767  13.895  51.201  1.00 44.79           O  
ANISOU  304  O   GLY A  66     7200   3938   5880    -48     50    321       O  
ATOM    305  N   VAL A  67     -20.890  15.676  50.444  1.00 32.55           N  
ANISOU  305  N   VAL A  67     5815   2257   4294    101     76    372       N  
ATOM    306  CA  VAL A  67     -21.846  15.652  51.546  1.00 36.60           C  
ANISOU  306  CA  VAL A  67     6300   2786   4819    165     22    315       C  
ATOM    307  C   VAL A  67     -23.223  15.177  51.065  1.00 42.98           C  
ANISOU  307  C   VAL A  67     7103   3659   5569    318    -49    344       C  
ATOM    308  O   VAL A  67     -23.675  15.529  49.972  1.00 45.64           O  
ANISOU  308  O   VAL A  67     7503   3982   5857    406    -51    403       O  
ATOM    309  CB  VAL A  67     -21.953  17.043  52.239  1.00 38.88           C  
ANISOU  309  CB  VAL A  67     6663   2961   5151    168     60    274       C  
ATOM    310  CG1 VAL A  67     -23.035  17.054  53.317  1.00 35.98           C  
ANISOU  310  CG1 VAL A  67     6271   2610   4791    248      7    212       C  
ATOM    311  CG2 VAL A  67     -20.611  17.445  52.824  1.00 37.25           C  
ANISOU  311  CG2 VAL A  67     6442   2702   5008     12    121    225       C  
ATOM    312  N   THR A  68     -23.874  14.357  51.882  1.00 34.19           N  
ANISOU  312  N   THR A  68     5912   2622   4459    349   -109    295       N  
ATOM    313  CA  THR A  68     -25.217  13.888  51.588  1.00 27.78           C  
ANISOU  313  CA  THR A  68     5074   1878   3603    491   -179    300       C  
ATOM    314  C   THR A  68     -26.090  14.280  52.764  1.00 29.08           C  
ANISOU  314  C   THR A  68     5227   2026   3795    551   -205    228       C  
ATOM    315  O   THR A  68     -25.688  14.141  53.915  1.00 30.73           O  
ANISOU  315  O   THR A  68     5404   2228   4043    470   -194    168       O  
ATOM    316  CB  THR A  68     -25.249  12.344  51.424  1.00 37.62           C  
ANISOU  316  CB  THR A  68     6224   3242   4828    475   -228    303       C  
ATOM    317  OG1 THR A  68     -24.277  11.951  50.453  1.00 34.51           O  
ANISOU  317  OG1 THR A  68     5833   2862   4416    400   -195    360       O  
ATOM    318  CG2 THR A  68     -26.623  11.862  50.970  1.00 35.57           C  
ANISOU  318  CG2 THR A  68     5928   3059   4527    622   -300    301       C  
ATOM    319  N   CYS A  69     -27.282  14.781  52.472  1.00 31.94           N  
ANISOU  319  N   CYS A  69     5615   2386   4133    695   -240    228       N  
ATOM    320  CA  CYS A  69     -28.200  15.210  53.510  1.00 33.55           C  
ANISOU  320  CA  CYS A  69     5805   2578   4363    766   -260    155       C  
ATOM    321  C   CYS A  69     -29.551  14.534  53.374  1.00 42.18           C  
ANISOU  321  C   CYS A  69     6823   3773   5431    902   -335    127       C  
ATOM    322  O   CYS A  69     -29.908  14.046  52.297  1.00 34.96           O  
ANISOU  322  O   CYS A  69     5889   2923   4471    966   -374    170       O  
ATOM    323  CB  CYS A  69     -28.411  16.729  53.445  1.00 34.46           C  
ANISOU  323  CB  CYS A  69     6022   2581   4491    819   -223    163       C  
ATOM    324  SG  CYS A  69     -26.959  17.679  53.884  1.00 44.55           S  
ANISOU  324  SG  CYS A  69     7375   3731   5819    662   -131    161       S  
ATOM    325  N   ARG A  70     -30.293  14.526  54.479  1.00 33.90           N  
ANISOU  325  N   ARG A  70     5726   2742   4412    944   -353     44       N  
ATOM    326  CA  ARG A  70     -31.688  14.126  54.479  1.00 38.14           C  
ANISOU  326  CA  ARG A  70     6181   3369   4939   1082   -415     -5       C  
ATOM    327  C   ARG A  70     -32.459  15.163  55.262  1.00 37.20           C  
ANISOU  327  C   ARG A  70     6085   3201   4850   1159   -404    -67       C  
ATOM    328  O   ARG A  70     -32.121  15.469  56.402  1.00 50.32           O  
ANISOU  328  O   ARG A  70     7760   4812   6548   1090   -365   -120       O  
ATOM    329  CB  ARG A  70     -31.871  12.746  55.118  1.00 38.13           C  
ANISOU  329  CB  ARG A  70     6067   3467   4952   1049   -443    -62       C  
ATOM    330  CG  ARG A  70     -33.312  12.269  55.148  1.00 41.64           C  
ANISOU  330  CG  ARG A  70     6403   4017   5400   1182   -498   -131       C  
ATOM    331  CD  ARG A  70     -33.395  10.774  55.505  1.00 55.67           C  
ANISOU  331  CD  ARG A  70     8035   5932   7186   1106   -503   -171       C  
ATOM    332  NE  ARG A  70     -32.937  10.510  56.868  1.00 62.00           N  
ANISOU  332  NE  ARG A  70     8802   6744   8012    981   -450   -218       N  
ATOM    333  CZ  ARG A  70     -31.881   9.762  57.178  1.00 59.03           C  
ANISOU  333  CZ  ARG A  70     8409   6390   7631    835   -420   -189       C  
ATOM    334  NH1 ARG A  70     -31.157   9.179  56.227  1.00 45.44           N  
ANISOU  334  NH1 ARG A  70     6695   4681   5888    787   -432   -116       N  
ATOM    335  NH2 ARG A  70     -31.554   9.593  58.451  1.00 66.10           N  
ANISOU  335  NH2 ARG A  70     9280   7298   8539    745   -380   -236       N  
ATOM    336  N   ASP A  71     -33.488  15.714  54.638  1.00 45.01           N  
ANISOU  336  N   ASP A  71     7077   4206   5819   1302   -439    -64       N  
ATOM    337  CA  ASP A  71     -34.253  16.789  55.239  1.00 47.64           C  
ANISOU  337  CA  ASP A  71     7436   4487   6179   1388   -429   -116       C  
ATOM    338  C   ASP A  71     -33.357  17.901  55.769  1.00 46.04           C  
ANISOU  338  C   ASP A  71     7347   4140   6005   1300   -356   -101       C  
ATOM    339  O   ASP A  71     -33.583  18.435  56.853  1.00 46.21           O  
ANISOU  339  O   ASP A  71     7370   4120   6067   1297   -329   -172       O  
ATOM    340  CB  ASP A  71     -35.183  16.246  56.326  1.00 50.60           C  
ANISOU  340  CB  ASP A  71     7692   4946   6587   1429   -447   -228       C  
ATOM    341  CG  ASP A  71     -36.324  15.436  55.744  1.00 57.40           C  
ANISOU  341  CG  ASP A  71     8432   5948   7431   1542   -517   -261       C  
ATOM    342  OD1 ASP A  71     -36.582  15.582  54.526  1.00 48.94           O  
ANISOU  342  OD1 ASP A  71     7382   4898   6315   1618   -559   -203       O  
ATOM    343  OD2 ASP A  71     -36.956  14.660  56.492  1.00 63.69           O  
ANISOU  343  OD2 ASP A  71     9108   6835   8255   1551   -526   -352       O  
ATOM    344  N   ASP A  72     -32.335  18.235  54.989  1.00 44.89           N  
ANISOU  344  N   ASP A  72     7291   3924   5842   1226   -322    -16       N  
ATOM    345  CA  ASP A  72     -31.528  19.428  55.228  1.00 50.82           C  
ANISOU  345  CA  ASP A  72     8152   4534   6622   1155   -251      1       C  
ATOM    346  C   ASP A  72     -30.536  19.238  56.374  1.00 50.58           C  
ANISOU  346  C   ASP A  72     8107   4474   6637    998   -204    -51       C  
ATOM    347  O   ASP A  72     -30.005  20.211  56.898  1.00 47.92           O  
ANISOU  347  O   ASP A  72     7836   4031   6338    938   -149    -73       O  
ATOM    348  CB  ASP A  72     -32.438  20.646  55.473  1.00 50.13           C  
ANISOU  348  CB  ASP A  72     8116   4377   6552   1276   -247    -29       C  
ATOM    349  CG  ASP A  72     -31.807  21.962  55.023  1.00 56.01           C  
ANISOU  349  CG  ASP A  72     9000   4975   7307   1251   -186     26       C  
ATOM    350  OD1 ASP A  72     -30.719  21.938  54.404  1.00 52.07           O  
ANISOU  350  OD1 ASP A  72     8553   4434   6796   1149   -146     90       O  
ATOM    351  OD2 ASP A  72     -32.413  23.028  55.287  1.00 61.49           O  
ANISOU  351  OD2 ASP A  72     9750   5594   8022   1336   -173      2       O  
ATOM    352  N   LYS A  73     -30.285  17.981  56.742  1.00 44.87           N  
ANISOU  352  N   LYS A  73     7295   3845   5907    933   -229    -75       N  
ATOM    353  CA  LYS A  73     -29.281  17.639  57.753  1.00 40.98           C  
ANISOU  353  CA  LYS A  73     6783   3343   5443    782   -197   -121       C  
ATOM    354  C   LYS A  73     -28.284  16.638  57.174  1.00 41.20           C  
ANISOU  354  C   LYS A  73     6783   3421   5452    678   -200    -66       C  
ATOM    355  O   LYS A  73     -28.660  15.727  56.444  1.00 40.55           O  
ANISOU  355  O   LYS A  73     6651   3421   5335    728   -244    -27       O  
ATOM    356  CB  LYS A  73     -29.949  17.039  58.996  1.00 43.20           C  
ANISOU  356  CB  LYS A  73     6987   3695   5733    802   -222   -219       C  
ATOM    357  CG  LYS A  73     -30.982  17.960  59.630  1.00 57.30           C  
ANISOU  357  CG  LYS A  73     8786   5445   7541    906   -215   -285       C  
ATOM    358  CD  LYS A  73     -31.905  17.206  60.577  1.00 73.10           C  
ANISOU  358  CD  LYS A  73    10693   7542   9540    956   -242   -376       C  
ATOM    359  CE  LYS A  73     -32.824  16.257  59.820  1.00 78.17           C  
ANISOU  359  CE  LYS A  73    11249   8295  10158   1059   -300   -357       C  
ATOM    360  NZ  LYS A  73     -33.889  15.680  60.695  1.00 81.35           N  
ANISOU  360  NZ  LYS A  73    11550   8790  10570   1122   -314   -457       N  
ATOM    361  N   VAL A  74     -27.014  16.813  57.515  1.00 38.61           N  
ANISOU  361  N   VAL A  74     6476   3045   5149    535   -154    -72       N  
ATOM    362  CA  VAL A  74     -25.942  15.972  57.002  1.00 37.89           C  
ANISOU  362  CA  VAL A  74     6354   2995   5047    427   -148    -25       C  
ATOM    363  C   VAL A  74     -26.048  14.531  57.495  1.00 41.68           C  
ANISOU  363  C   VAL A  74     6743   3586   5509    404   -197    -52       C  
ATOM    364  O   VAL A  74     -26.049  14.274  58.698  1.00 41.45           O  
ANISOU  364  O   VAL A  74     6681   3577   5490    365   -206   -129       O  
ATOM    365  CB  VAL A  74     -24.561  16.547  57.391  1.00 33.86           C  
ANISOU  365  CB  VAL A  74     5871   2416   4579    278    -89    -47       C  
ATOM    366  CG1 VAL A  74     -23.445  15.607  56.967  1.00 28.76           C  
ANISOU  366  CG1 VAL A  74     5174   1825   3926    166    -85    -13       C  
ATOM    367  CG2 VAL A  74     -24.375  17.947  56.802  1.00 36.67           C  
ANISOU  367  CG2 VAL A  74     6323   2653   4957    291    -32    -15       C  
ATOM    368  N   THR A  75     -26.120  13.587  56.565  1.00 34.63           N  
ANISOU  368  N   THR A  75     5811   2762   4585    426   -228      8       N  
ATOM    369  CA  THR A  75     -26.209  12.180  56.952  1.00 36.33           C  
ANISOU  369  CA  THR A  75     5943   3075   4787    404   -272    -12       C  
ATOM    370  C   THR A  75     -24.988  11.374  56.529  1.00 38.74           C  
ANISOU  370  C   THR A  75     6218   3414   5088    284   -261     32       C  
ATOM    371  O   THR A  75     -24.687  10.320  57.106  1.00 36.73           O  
ANISOU  371  O   THR A  75     5861   3267   4829    218   -275      8       O  
ATOM    372  CB  THR A  75     -27.467  11.512  56.379  1.00 34.76           C  
ANISOU  372  CB  THR A  75     5682   2965   4561    531   -322     -1       C  
ATOM    373  OG1 THR A  75     -27.489  11.695  54.964  1.00 36.34           O  
ANISOU  373  OG1 THR A  75     5925   3150   4734    584   -328     77       O  
ATOM    374  CG2 THR A  75     -28.726  12.127  56.977  1.00 38.88           C  
ANISOU  374  CG2 THR A  75     6201   3479   5092    649   -337    -66       C  
ATOM    375  N   SER A  76     -24.276  11.859  55.521  1.00 34.96           N  
ANISOU  375  N   SER A  76     5781   2895   4608    249   -222     94       N  
ATOM    376  CA  SER A  76     -23.133  11.110  55.035  1.00 34.75           C  
ANISOU  376  CA  SER A  76     5717   2906   4581    143   -206    131       C  
ATOM    377  C   SER A  76     -22.059  11.998  54.407  1.00 38.12           C  
ANISOU  377  C   SER A  76     6195   3260   5029     67   -138    162       C  
ATOM    378  O   SER A  76     -22.355  12.986  53.747  1.00 33.25           O  
ANISOU  378  O   SER A  76     5651   2575   4406    124   -109    196       O  
ATOM    379  CB  SER A  76     -23.592  10.031  54.053  1.00 31.81           C  
ANISOU  379  CB  SER A  76     5302   2615   4169    200   -245    185       C  
ATOM    380  OG  SER A  76     -22.501   9.223  53.668  1.00 36.99           O  
ANISOU  380  OG  SER A  76     5914   3314   4828     98   -230    214       O  
ATOM    381  N   ILE A  77     -20.804  11.640  54.641  1.00 36.09           N  
ANISOU  381  N   ILE A  77     5896   3019   4798    -60   -113    146       N  
ATOM    382  CA  ILE A  77     -19.698  12.347  54.032  1.00 33.87           C  
ANISOU  382  CA  ILE A  77     5645   2679   4546   -142    -45    166       C  
ATOM    383  C   ILE A  77     -18.799  11.383  53.282  1.00 32.32           C  
ANISOU  383  C   ILE A  77     5390   2548   4343   -210    -35    205       C  
ATOM    384  O   ILE A  77     -18.394  10.348  53.817  1.00 36.63           O  
ANISOU  384  O   ILE A  77     5857   3169   4892   -264    -68    177       O  
ATOM    385  CB  ILE A  77     -18.866  13.078  55.075  1.00 34.23           C  
ANISOU  385  CB  ILE A  77     5687   2672   4646   -243    -13     87       C  
ATOM    386  CG1 ILE A  77     -19.654  14.248  55.656  1.00 34.82           C  
ANISOU  386  CG1 ILE A  77     5833   2662   4733   -180     -5     52       C  
ATOM    387  CG2 ILE A  77     -17.553  13.549  54.465  1.00 37.43           C  
ANISOU  387  CG2 ILE A  77     6095   3036   5091   -348     55     97       C  
ATOM    388  CD1 ILE A  77     -19.084  14.754  56.957  1.00 41.85           C  
ANISOU  388  CD1 ILE A  77     6706   3525   5669   -265      5    -47       C  
ATOM    389  N   ASP A  78     -18.474  11.738  52.046  1.00 29.58           N  
ANISOU  389  N   ASP A  78     5086   2169   3983   -206     11    266       N  
ATOM    390  CA  ASP A  78     -17.641  10.894  51.203  1.00 34.68           C  
ANISOU  390  CA  ASP A  78     5683   2873   4621   -263     29    303       C  
ATOM    391  C   ASP A  78     -16.523  11.704  50.556  1.00 38.65           C  
ANISOU  391  C   ASP A  78     6222   3309   5155   -345    110    315       C  
ATOM    392  O   ASP A  78     -16.753  12.403  49.577  1.00 42.92           O  
ANISOU  392  O   ASP A  78     6847   3793   5667   -297    146    370       O  
ATOM    393  CB  ASP A  78     -18.507  10.251  50.117  1.00 39.61           C  
ANISOU  393  CB  ASP A  78     6320   3548   5180   -160     -4    371       C  
ATOM    394  CG  ASP A  78     -17.711   9.387  49.168  1.00 42.95           C  
ANISOU  394  CG  ASP A  78     6700   4028   5590   -210     17    409       C  
ATOM    395  OD1 ASP A  78     -18.340   8.641  48.392  1.00 53.81           O  
ANISOU  395  OD1 ASP A  78     8068   5463   6915   -139    -18    451       O  
ATOM    396  OD2 ASP A  78     -16.464   9.438  49.199  1.00 38.83           O  
ANISOU  396  OD2 ASP A  78     6147   3497   5111   -320     66    390       O  
ATOM    397  N   LEU A  79     -15.313  11.595  51.099  1.00 45.61           N  
ANISOU  397  N   LEU A  79     7038   4200   6092   -466    136    261       N  
ATOM    398  CA  LEU A  79     -14.167  12.335  50.570  1.00 45.85           C  
ANISOU  398  CA  LEU A  79     7088   4171   6160   -557    215    258       C  
ATOM    399  C   LEU A  79     -13.106  11.389  50.021  1.00 42.64           C  
ANISOU  399  C   LEU A  79     6600   3838   5765   -632    232    264       C  
ATOM    400  O   LEU A  79     -11.909  11.709  49.990  1.00 34.92           O  
ANISOU  400  O   LEU A  79     5590   2841   4836   -737    284    226       O  
ATOM    401  CB  LEU A  79     -13.563  13.224  51.657  1.00 37.78           C  
ANISOU  401  CB  LEU A  79     6058   3092   5205   -640    236    171       C  
ATOM    402  CG  LEU A  79     -14.509  14.282  52.235  1.00 40.25           C  
ANISOU  402  CG  LEU A  79     6456   3321   5516   -573    230    156       C  
ATOM    403  CD1 LEU A  79     -13.883  14.979  53.436  1.00 40.33           C  
ANISOU  403  CD1 LEU A  79     6440   3292   5591   -662    240     54       C  
ATOM    404  CD2 LEU A  79     -14.903  15.279  51.160  1.00 41.31           C  
ANISOU  404  CD2 LEU A  79     6713   3362   5621   -514    284    227       C  
ATOM    405  N   SER A  80     -13.555  10.216  49.591  1.00 37.23           N  
ANISOU  405  N   SER A  80     5876   3236   5034   -579    188    305       N  
ATOM    406  CA  SER A  80     -12.647   9.181  49.119  1.00 45.39           C  
ANISOU  406  CA  SER A  80     6825   4345   6075   -639    197    308       C  
ATOM    407  C   SER A  80     -11.976   9.613  47.817  1.00 44.21           C  
ANISOU  407  C   SER A  80     6723   4158   5918   -669    275    354       C  
ATOM    408  O   SER A  80     -12.567  10.335  47.006  1.00 41.97           O  
ANISOU  408  O   SER A  80     6545   3812   5589   -605    303    411       O  
ATOM    409  CB  SER A  80     -13.372   7.828  48.982  1.00 48.01           C  
ANISOU  409  CB  SER A  80     7112   4770   6359   -571    133    340       C  
ATOM    410  OG  SER A  80     -14.418   7.905  48.029  1.00 54.45           O  
ANISOU  410  OG  SER A  80     8004   5576   7110   -465    123    409       O  
ATOM    411  N   SER A  81     -10.719   9.213  47.656  1.00 41.12           N  
ANISOU  411  N   SER A  81     6257   3801   5567   -767    311    324       N  
ATOM    412  CA  SER A  81      -9.937   9.574  46.478  1.00 53.15           C  
ANISOU  412  CA  SER A  81     7819   5292   7084   -811    394    356       C  
ATOM    413  C   SER A  81      -9.615  11.062  46.426  1.00 49.94           C  
ANISOU  413  C   SER A  81     7502   4774   6701   -853    466    344       C  
ATOM    414  O   SER A  81      -9.421  11.619  45.360  1.00 49.69           O  
ANISOU  414  O   SER A  81     7555   4687   6637   -854    538    392       O  
ATOM    415  CB  SER A  81     -10.650   9.141  45.194  1.00 55.64           C  
ANISOU  415  CB  SER A  81     8198   5625   7317   -722    394    443       C  
ATOM    416  OG  SER A  81     -10.842   7.736  45.187  1.00 61.15           O  
ANISOU  416  OG  SER A  81     8812   6426   7998   -695    337    449       O  
ATOM    417  N   LYS A  82      -9.571  11.707  47.580  1.00 46.47           N  
ANISOU  417  N   LYS A  82     7047   4296   6312   -887    451    279       N  
ATOM    418  CA  LYS A  82      -9.085  13.078  47.641  1.00 50.07           C  
ANISOU  418  CA  LYS A  82     7573   4647   6803   -948    526    250       C  
ATOM    419  C   LYS A  82      -7.900  13.114  48.590  1.00 52.35           C  
ANISOU  419  C   LYS A  82     7754   4963   7175  -1070    532    144       C  
ATOM    420  O   LYS A  82      -7.992  12.637  49.723  1.00 51.22           O  
ANISOU  420  O   LYS A  82     7527   4876   7058  -1074    458     84       O  
ATOM    421  CB  LYS A  82     -10.186  14.040  48.090  1.00 39.96           C  
ANISOU  421  CB  LYS A  82     6394   3284   5507   -870    508    263       C  
ATOM    422  CG  LYS A  82     -11.351  14.148  47.104  1.00 41.65           C  
ANISOU  422  CG  LYS A  82     6720   3470   5636   -741    501    362       C  
ATOM    423  CD  LYS A  82     -12.559  14.846  47.728  1.00 49.83           C  
ANISOU  423  CD  LYS A  82     7826   4449   6657   -648    459    364       C  
ATOM    424  CE  LYS A  82     -13.773  14.780  46.816  1.00 57.23           C  
ANISOU  424  CE  LYS A  82     8852   5386   7508   -507    430    451       C  
ATOM    425  NZ  LYS A  82     -13.539  15.439  45.500  1.00 68.40           N  
ANISOU  425  NZ  LYS A  82    10380   6732   8877   -496    508    517       N  
ATOM    426  N   PRO A  83      -6.769  13.643  48.109  1.00 44.28           N  
ANISOU  426  N   PRO A  83     6731   3906   6187  -1167    622    117       N  
ATOM    427  CA  PRO A  83      -5.511  13.742  48.849  1.00 47.22           C  
ANISOU  427  CA  PRO A  83     6996   4309   6637  -1289    638      9       C  
ATOM    428  C   PRO A  83      -5.623  14.653  50.062  1.00 47.22           C  
ANISOU  428  C   PRO A  83     7003   4257   6682  -1318    618    -70       C  
ATOM    429  O   PRO A  83      -4.993  15.709  50.077  1.00 52.99           O  
ANISOU  429  O   PRO A  83     7769   4911   7453  -1396    697   -116       O  
ATOM    430  CB  PRO A  83      -4.557  14.373  47.830  1.00 47.95           C  
ANISOU  430  CB  PRO A  83     7132   4345   6743  -1368    761     15       C  
ATOM    431  CG  PRO A  83      -5.130  14.053  46.528  1.00 49.57           C  
ANISOU  431  CG  PRO A  83     7424   4538   6871  -1290    788    126       C  
ATOM    432  CD  PRO A  83      -6.613  14.052  46.709  1.00 45.64           C  
ANISOU  432  CD  PRO A  83     7003   4021   6318  -1163    714    190       C  
ATOM    433  N   LEU A  84      -6.400  14.244  51.062  1.00 41.96           N  
ANISOU  433  N   LEU A  84     6306   3631   6007  -1259    521    -90       N  
ATOM    434  CA  LEU A  84      -6.588  15.040  52.270  1.00 41.85           C  
ANISOU  434  CA  LEU A  84     6299   3574   6028  -1278    494   -170       C  
ATOM    435  C   LEU A  84      -5.262  15.319  52.977  1.00 46.21           C  
ANISOU  435  C   LEU A  84     6751   4157   6651  -1404    510   -292       C  
ATOM    436  O   LEU A  84      -4.967  16.458  53.348  1.00 48.75           O  
ANISOU  436  O   LEU A  84     7113   4400   7012  -1462    560   -351       O  
ATOM    437  CB  LEU A  84      -7.559  14.341  53.224  1.00 37.86           C  
ANISOU  437  CB  LEU A  84     5763   3126   5494  -1198    387   -178       C  
ATOM    438  CG  LEU A  84      -8.949  14.045  52.662  1.00 40.73           C  
ANISOU  438  CG  LEU A  84     6213   3471   5789  -1068    363    -73       C  
ATOM    439  CD1 LEU A  84      -9.848  13.457  53.748  1.00 44.02           C  
ANISOU  439  CD1 LEU A  84     6600   3941   6185  -1003    271   -100       C  
ATOM    440  CD2 LEU A  84      -9.574  15.303  52.074  1.00 40.45           C  
ANISOU  440  CD2 LEU A  84     6323   3310   5738  -1022    427    -19       C  
ATOM    441  N   ASN A  85      -4.465  14.274  53.156  1.00 44.72           N  
ANISOU  441  N   ASN A  85     6430   4085   6477  -1444    468   -335       N  
ATOM    442  CA  ASN A  85      -3.171  14.410  53.797  1.00 48.33           C  
ANISOU  442  CA  ASN A  85     6773   4595   6996  -1554    472   -457       C  
ATOM    443  C   ASN A  85      -3.284  15.022  55.176  1.00 59.51           C  
ANISOU  443  C   ASN A  85     8172   6003   8436  -1573    419   -558       C  
ATOM    444  O   ASN A  85      -2.613  16.008  55.491  1.00 67.17           O  
ANISOU  444  O   ASN A  85     9140   6926   9455  -1657    472   -639       O  
ATOM    445  CB  ASN A  85      -2.227  15.248  52.934  1.00 57.77           C  
ANISOU  445  CB  ASN A  85     7997   5724   8231  -1645    600   -468       C  
ATOM    446  CG  ASN A  85      -1.669  14.467  51.774  1.00 61.10           C  
ANISOU  446  CG  ASN A  85     8384   6192   8639  -1655    645   -413       C  
ATOM    447  OD1 ASN A  85      -0.792  13.628  51.953  1.00 71.61           O  
ANISOU  447  OD1 ASN A  85     9581   7632   9995  -1695    613   -470       O  
ATOM    448  ND2 ASN A  85      -2.179  14.727  50.575  1.00 59.65           N  
ANISOU  448  ND2 ASN A  85     8322   5932   8412  -1612    716   -304       N  
ATOM    449  N   VAL A  86      -4.144  14.433  55.995  1.00 52.47           N  
ANISOU  449  N   VAL A  86     7271   5158   7507  -1497    319   -556       N  
ATOM    450  CA  VAL A  86      -4.261  14.819  57.390  1.00 46.05           C  
ANISOU  450  CA  VAL A  86     6433   4361   6704  -1507    254   -659       C  
ATOM    451  C   VAL A  86      -4.196  13.574  58.258  1.00 43.82           C  
ANISOU  451  C   VAL A  86     6039   4219   6392  -1478    138   -704       C  
ATOM    452  O   VAL A  86      -4.192  12.453  57.748  1.00 45.48           O  
ANISOU  452  O   VAL A  86     6204   4498   6578  -1444    113   -646       O  
ATOM    453  CB  VAL A  86      -5.584  15.557  57.661  1.00 47.65           C  
ANISOU  453  CB  VAL A  86     6764   4461   6879  -1431    254   -619       C  
ATOM    454  CG1 VAL A  86      -5.532  16.969  57.092  1.00 44.18           C  
ANISOU  454  CG1 VAL A  86     6433   3882   6473  -1468    361   -603       C  
ATOM    455  CG2 VAL A  86      -6.753  14.777  57.070  1.00 38.69           C  
ANISOU  455  CG2 VAL A  86     5686   3329   5685  -1318    229   -499       C  
ATOM    456  N   GLY A  87      -4.149  13.775  59.569  1.00 42.46           N  
ANISOU  456  N   GLY A  87     5827   4088   6216  -1488     68   -808       N  
ATOM    457  CA  GLY A  87      -4.097  12.674  60.509  1.00 41.53           C  
ANISOU  457  CA  GLY A  87     5616   4106   6059  -1455    -46   -859       C  
ATOM    458  C   GLY A  87      -5.501  12.263  60.904  1.00 50.24           C  
ANISOU  458  C   GLY A  87     6794   5195   7100  -1356    -95   -805       C  
ATOM    459  O   GLY A  87      -6.426  13.074  60.833  1.00 53.11           O  
ANISOU  459  O   GLY A  87     7269   5450   7459  -1319    -56   -769       O  
ATOM    460  N   PHE A  88      -5.659  11.008  61.314  1.00 46.85           N  
ANISOU  460  N   PHE A  88     6303   4876   6621  -1310   -177   -803       N  
ATOM    461  CA  PHE A  88      -6.947  10.507  61.782  1.00 49.05           C  
ANISOU  461  CA  PHE A  88     6645   5159   6834  -1222   -222   -764       C  
ATOM    462  C   PHE A  88      -7.548  11.368  62.893  1.00 45.32           C  
ANISOU  462  C   PHE A  88     6230   4647   6341  -1205   -246   -837       C  
ATOM    463  O   PHE A  88      -8.766  11.530  62.973  1.00 47.45           O  
ANISOU  463  O   PHE A  88     6597   4858   6575  -1137   -234   -789       O  
ATOM    464  CB  PHE A  88      -6.819   9.062  62.271  1.00 51.40           C  
ANISOU  464  CB  PHE A  88     6860   5597   7074  -1191   -311   -776       C  
ATOM    465  CG  PHE A  88      -8.096   8.507  62.830  1.00 48.05           C  
ANISOU  465  CG  PHE A  88     6510   5188   6560  -1107   -359   -732       C  
ATOM    466  CD1 PHE A  88      -8.417   8.681  64.167  1.00 46.51           C  
ANISOU  466  CD1 PHE A  88     6316   5042   6312  -1069   -425   -806       C  
ATOM    467  CD2 PHE A  88      -8.986   7.828  62.016  1.00 39.29           C  
ANISOU  467  CD2 PHE A  88     5448   4064   5415  -1024   -341   -597       C  
ATOM    468  CE1 PHE A  88      -9.599   8.176  64.686  1.00 48.17           C  
ANISOU  468  CE1 PHE A  88     6578   5284   6439   -953   -461   -743       C  
ATOM    469  CE2 PHE A  88     -10.171   7.324  62.532  1.00 42.22           C  
ANISOU  469  CE2 PHE A  88     5862   4470   5711   -911   -382   -541       C  
ATOM    470  CZ  PHE A  88     -10.476   7.497  63.869  1.00 40.01           C  
ANISOU  470  CZ  PHE A  88     5585   4235   5382   -878   -437   -612       C  
ATOM    471  N   SER A  89      -6.694  11.916  63.751  1.00 44.45           N  
ANISOU  471  N   SER A  89     6062   4576   6250  -1263   -278   -953       N  
ATOM    472  CA  SER A  89      -7.161  12.766  64.847  1.00 50.68           C  
ANISOU  472  CA  SER A  89     6902   5334   7019  -1252   -301  -1034       C  
ATOM    473  C   SER A  89      -7.946  13.986  64.355  1.00 47.61           C  
ANISOU  473  C   SER A  89     6637   4784   6668  -1239   -213   -988       C  
ATOM    474  O   SER A  89      -8.885  14.437  65.014  1.00 45.51           O  
ANISOU  474  O   SER A  89     6444   4476   6373  -1188   -223  -1008       O  
ATOM    475  CB  SER A  89      -5.990  13.199  65.744  1.00 52.27           C  
ANISOU  475  CB  SER A  89     7017   5607   7235  -1322   -344  -1166       C  
ATOM    476  OG  SER A  89      -4.972  13.828  64.985  1.00 62.55           O  
ANISOU  476  OG  SER A  89     8285   6865   8617  -1410   -271  -1176       O  
ATOM    477  N   ALA A  90      -7.566  14.518  63.197  1.00 43.07           N  
ANISOU  477  N   ALA A  90     6088   4125   6153  -1280   -126   -926       N  
ATOM    478  CA  ALA A  90      -8.294  15.635  62.610  1.00 42.17           C  
ANISOU  478  CA  ALA A  90     6097   3861   6066  -1256    -42   -869       C  
ATOM    479  C   ALA A  90      -9.642  15.152  62.104  1.00 46.34           C  
ANISOU  479  C   ALA A  90     6703   4358   6547  -1147    -37   -757       C  
ATOM    480  O   ALA A  90     -10.642  15.868  62.171  1.00 50.98           O  
ANISOU  480  O   ALA A  90     7388   4857   7125  -1086    -11   -732       O  
ATOM    481  CB  ALA A  90      -7.498  16.249  61.469  1.00 46.84           C  
ANISOU  481  CB  ALA A  90     6700   4381   6716  -1325     52   -829       C  
ATOM    482  N   VAL A  91      -9.655  13.924  61.593  1.00 40.91           N  
ANISOU  482  N   VAL A  91     5969   3748   5827  -1121    -63   -692       N  
ATOM    483  CA  VAL A  91     -10.872  13.313  61.087  1.00 41.84           C  
ANISOU  483  CA  VAL A  91     6151   3855   5891  -1021    -64   -586       C  
ATOM    484  C   VAL A  91     -11.823  13.009  62.241  1.00 43.57           C  
ANISOU  484  C   VAL A  91     6394   4113   6046   -958   -128   -626       C  
ATOM    485  O   VAL A  91     -13.017  13.293  62.169  1.00 39.18           O  
ANISOU  485  O   VAL A  91     5927   3500   5461   -873   -116   -577       O  
ATOM    486  CB  VAL A  91     -10.560  12.019  60.338  1.00 43.92           C  
ANISOU  486  CB  VAL A  91     6355   4201   6132  -1018    -80   -517       C  
ATOM    487  CG1 VAL A  91     -11.834  11.250  60.061  1.00 44.90           C  
ANISOU  487  CG1 VAL A  91     6536   4337   6186   -914   -105   -424       C  
ATOM    488  CG2 VAL A  91      -9.805  12.326  59.044  1.00 43.74           C  
ANISOU  488  CG2 VAL A  91     6328   4133   6158  -1063     -5   -461       C  
ATOM    489  N   SER A  92     -11.289  12.440  63.314  1.00 36.56           N  
ANISOU  489  N   SER A  92     5428   3330   5131   -993   -201   -719       N  
ATOM    490  CA  SER A  92     -12.131  12.056  64.438  1.00 47.18           C  
ANISOU  490  CA  SER A  92     6801   4727   6398   -934   -267   -754       C  
ATOM    491  C   SER A  92     -12.601  13.280  65.223  1.00 47.22           C  
ANISOU  491  C   SER A  92     6867   4659   6418   -922   -246   -830       C  
ATOM    492  O   SER A  92     -13.707  13.284  65.760  1.00 49.07           O  
ANISOU  492  O   SER A  92     7166   4882   6598   -846   -263   -823       O  
ATOM    493  CB  SER A  92     -11.422  11.042  65.347  1.00 46.05           C  
ANISOU  493  CB  SER A  92     6557   4737   6203   -953   -358   -818       C  
ATOM    494  OG  SER A  92     -10.307  11.621  65.990  1.00 55.39           O  
ANISOU  494  OG  SER A  92     7671   5948   7427  -1039   -374   -947       O  
ATOM    495  N   SER A  93     -11.771  14.323  65.259  1.00 45.05           N  
ANISOU  495  N   SER A  93     6571   4331   6216   -995   -211   -899       N  
ATOM    496  CA  SER A  93     -12.107  15.567  65.950  1.00 52.11           C  
ANISOU  496  CA  SER A  93     7522   5145   7131   -991   -191   -972       C  
ATOM    497  C   SER A  93     -13.252  16.323  65.285  1.00 52.98           C  
ANISOU  497  C   SER A  93     7748   5126   7257   -916   -124   -889       C  
ATOM    498  O   SER A  93     -14.121  16.864  65.967  1.00 59.80           O  
ANISOU  498  O   SER A  93     8670   5951   8100   -860   -125   -924       O  
ATOM    499  CB  SER A  93     -10.884  16.494  66.022  1.00 60.37           C  
ANISOU  499  CB  SER A  93     8530   6160   8247  -1094   -171  -1051       C  
ATOM    500  OG  SER A  93      -9.803  15.874  66.694  1.00 66.41           O  
ANISOU  500  OG  SER A  93     9185   7054   8994  -1154   -242  -1136       O  
ATOM    501  N   SER A  94     -13.243  16.371  63.956  1.00 48.29           N  
ANISOU  501  N   SER A  94     7184   4471   6694   -907    -67   -780       N  
ATOM    502  CA  SER A  94     -14.199  17.191  63.211  1.00 44.33           C  
ANISOU  502  CA  SER A  94     6789   3848   6204   -831     -7   -700       C  
ATOM    503  C   SER A  94     -15.376  16.430  62.618  1.00 44.19           C  
ANISOU  503  C   SER A  94     6813   3849   6130   -718    -20   -593       C  
ATOM    504  O   SER A  94     -16.515  16.854  62.752  1.00 63.00           O  
ANISOU  504  O   SER A  94     9266   6181   8492   -625    -15   -575       O  
ATOM    505  CB  SER A  94     -13.491  17.965  62.091  1.00 49.43           C  
ANISOU  505  CB  SER A  94     7466   4406   6911   -884     68   -650       C  
ATOM    506  OG  SER A  94     -12.682  19.000  62.619  1.00 59.06           O  
ANISOU  506  OG  SER A  94     8681   5574   8184   -972     92   -746       O  
ATOM    507  N   LEU A  95     -15.109  15.324  61.938  1.00 42.48           N  
ANISOU  507  N   LEU A  95     6549   3703   5888   -722    -38   -525       N  
ATOM    508  CA  LEU A  95     -16.157  14.657  61.167  1.00 39.73           C  
ANISOU  508  CA  LEU A  95     6238   3366   5491   -618    -49   -417       C  
ATOM    509  C   LEU A  95     -16.895  13.567  61.960  1.00 43.63           C  
ANISOU  509  C   LEU A  95     6708   3954   5917   -563   -125   -430       C  
ATOM    510  O   LEU A  95     -18.120  13.486  61.906  1.00 47.29           O  
ANISOU  510  O   LEU A  95     7218   4404   6346   -458   -139   -392       O  
ATOM    511  CB  LEU A  95     -15.594  14.084  59.861  1.00 39.71           C  
ANISOU  511  CB  LEU A  95     6210   3383   5495   -640    -25   -327       C  
ATOM    512  CG  LEU A  95     -14.795  15.006  58.919  1.00 35.59           C  
ANISOU  512  CG  LEU A  95     5715   2778   5029   -696     52   -300       C  
ATOM    513  CD1 LEU A  95     -14.419  14.282  57.636  1.00 25.97           C  
ANISOU  513  CD1 LEU A  95     4475   1594   3798   -699     71   -208       C  
ATOM    514  CD2 LEU A  95     -15.555  16.279  58.586  1.00 35.12           C  
ANISOU  514  CD2 LEU A  95     5765   2599   4981   -630     98   -271       C  
ATOM    515  N   LEU A  96     -16.156  12.734  62.689  1.00 40.52           N  
ANISOU  515  N   LEU A  96     6239   3655   5501   -629   -176   -485       N  
ATOM    516  CA  LEU A  96     -16.757  11.585  63.378  1.00 43.06           C  
ANISOU  516  CA  LEU A  96     6505   4101   5753   -565   -244   -478       C  
ATOM    517  C   LEU A  96     -17.628  11.963  64.578  1.00 44.99           C  
ANISOU  517  C   LEU A  96     6776   4357   5962   -506   -262   -544       C  
ATOM    518  O   LEU A  96     -18.357  11.132  65.106  1.00 47.74           O  
ANISOU  518  O   LEU A  96     7085   4802   6254   -436   -296   -528       O  
ATOM    519  CB  LEU A  96     -15.688  10.573  63.801  1.00 39.19           C  
ANISOU  519  CB  LEU A  96     5906   3741   5244   -625   -292   -504       C  
ATOM    520  CG  LEU A  96     -15.137   9.713  62.669  1.00 39.80           C  
ANISOU  520  CG  LEU A  96     5935   3853   5335   -646   -286   -421       C  
ATOM    521  CD1 LEU A  96     -13.986   8.856  63.150  1.00 39.85           C  
ANISOU  521  CD1 LEU A  96     5834   3977   5330   -703   -334   -462       C  
ATOM    522  CD2 LEU A  96     -16.258   8.862  62.110  1.00 46.09           C  
ANISOU  522  CD2 LEU A  96     6734   4688   6091   -543   -294   -324       C  
ATOM    523  N   SER A  97     -17.558  13.221  64.990  1.00 43.94           N  
ANISOU  523  N   SER A  97     6713   4119   5865   -539   -230   -621       N  
ATOM    524  CA  SER A  97     -18.367  13.706  66.101  1.00 46.58           C  
ANISOU  524  CA  SER A  97     7078   4450   6169   -485   -239   -693       C  
ATOM    525  C   SER A  97     -19.569  14.524  65.612  1.00 45.28           C  
ANISOU  525  C   SER A  97     7010   4169   6025   -392   -197   -657       C  
ATOM    526  O   SER A  97     -20.269  15.148  66.409  1.00 40.49           O  
ANISOU  526  O   SER A  97     6442   3533   5408   -346   -190   -720       O  
ATOM    527  CB  SER A  97     -17.511  14.549  67.048  1.00 44.42           C  
ANISOU  527  CB  SER A  97     6810   4151   5917   -577   -238   -822       C  
ATOM    528  OG  SER A  97     -16.931  15.643  66.358  1.00 47.83           O  
ANISOU  528  OG  SER A  97     7255   4482   6436   -629   -173   -820       O  
ATOM    529  N   LEU A  98     -19.802  14.526  64.304  1.00 33.37           N  
ANISOU  529  N   LEU A  98     5526   2612   4543   -354   -169   -555       N  
ATOM    530  CA  LEU A  98     -21.012  15.144  63.763  1.00 41.07           C  
ANISOU  530  CA  LEU A  98     6564   3516   5526   -237   -142   -507       C  
ATOM    531  C   LEU A  98     -22.260  14.390  64.205  1.00 41.20           C  
ANISOU  531  C   LEU A  98     6557   3607   5489   -132   -182   -506       C  
ATOM    532  O   LEU A  98     -22.494  13.251  63.794  1.00 41.02           O  
ANISOU  532  O   LEU A  98     6462   3687   5435   -104   -210   -443       O  
ATOM    533  CB  LEU A  98     -20.982  15.164  62.234  1.00 37.93           C  
ANISOU  533  CB  LEU A  98     6185   3079   5147   -209   -114   -395       C  
ATOM    534  CG  LEU A  98     -20.384  16.382  61.553  1.00 51.01           C  
ANISOU  534  CG  LEU A  98     7891   4630   6861   -248    -48   -376       C  
ATOM    535  CD1 LEU A  98     -20.676  16.303  60.070  1.00 58.44           C  
ANISOU  535  CD1 LEU A  98     8863   5547   7793   -186    -31   -260       C  
ATOM    536  CD2 LEU A  98     -20.957  17.659  62.155  1.00 53.91           C  
ANISOU  536  CD2 LEU A  98     8321   4907   7255   -205    -20   -434       C  
ATOM    537  N   THR A  99     -23.078  15.032  65.021  1.00 39.83           N  
ANISOU  537  N   THR A  99     6418   3405   5311    -72   -174   -573       N  
ATOM    538  CA  THR A  99     -24.334  14.420  65.433  1.00 47.24           C  
ANISOU  538  CA  THR A  99     7305   4435   6209     30   -193   -574       C  
ATOM    539  C   THR A  99     -25.195  14.084  64.208  1.00 40.25           C  
ANISOU  539  C   THR A  99     6414   3549   5328    130   -200   -483       C  
ATOM    540  O   THR A  99     -25.358  14.904  63.304  1.00 35.97           O  
ANISOU  540  O   THR A  99     5956   2892   4819    178   -181   -443       O  
ATOM    541  CB  THR A  99     -25.107  15.357  66.371  1.00 49.08           C  
ANISOU  541  CB  THR A  99     7587   4616   6446     85   -172   -664       C  
ATOM    542  OG1 THR A  99     -24.215  15.848  67.380  1.00 49.45           O  
ANISOU  542  OG1 THR A  99     7652   4644   6491    -12   -166   -755       O  
ATOM    543  CG2 THR A  99     -26.267  14.616  67.027  1.00 47.12           C  
ANISOU  543  CG2 THR A  99     7267   4483   6153    165   -182   -686       C  
ATOM    544  N   GLY A 100     -25.727  12.870  64.163  1.00 34.19           N  
ANISOU  544  N   GLY A 100     5555   2911   4527    163   -224   -453       N  
ATOM    545  CA  GLY A 100     -26.599  12.497  63.067  1.00 28.96           C  
ANISOU  545  CA  GLY A 100     4871   2265   3865    259   -237   -385       C  
ATOM    546  C   GLY A 100     -25.896  11.939  61.839  1.00 32.85           C  
ANISOU  546  C   GLY A 100     5358   2764   4361    221   -249   -295       C  
ATOM    547  O   GLY A 100     -26.558  11.429  60.942  1.00 35.25           O  
ANISOU  547  O   GLY A 100     5631   3107   4657    293   -268   -243       O  
ATOM    548  N   LEU A 101     -24.568  12.022  61.791  1.00 32.62           N  
ANISOU  548  N   LEU A 101     5350   2701   4343    109   -239   -284       N  
ATOM    549  CA  LEU A 101     -23.819  11.404  60.697  1.00 33.17           C  
ANISOU  549  CA  LEU A 101     5403   2786   4413     63   -243   -205       C  
ATOM    550  C   LEU A 101     -23.982   9.884  60.733  1.00 35.44           C  
ANISOU  550  C   LEU A 101     5578   3219   4668     60   -272   -181       C  
ATOM    551  O   LEU A 101     -23.791   9.265  61.780  1.00 30.06           O  
ANISOU  551  O   LEU A 101     4838   2619   3965     18   -282   -226       O  
ATOM    552  CB  LEU A 101     -22.335  11.768  60.776  1.00 34.68           C  
ANISOU  552  CB  LEU A 101     5622   2924   4630    -65   -221   -218       C  
ATOM    553  CG  LEU A 101     -21.493  11.346  59.560  1.00 41.09           C  
ANISOU  553  CG  LEU A 101     6432   3729   5450   -117   -210   -141       C  
ATOM    554  CD1 LEU A 101     -21.938  12.088  58.296  1.00 33.50           C  
ANISOU  554  CD1 LEU A 101     5553   2680   4497    -44   -180    -70       C  
ATOM    555  CD2 LEU A 101     -19.998  11.543  59.807  1.00 33.25           C  
ANISOU  555  CD2 LEU A 101     5433   2712   4489   -254   -187   -175       C  
ATOM    556  N   GLU A 102     -24.320   9.286  59.588  1.00 35.13           N  
ANISOU  556  N   GLU A 102     5518   3210   4621    105   -284   -113       N  
ATOM    557  CA  GLU A 102     -24.578   7.844  59.507  1.00 36.67           C  
ANISOU  557  CA  GLU A 102     5611   3531   4791    106   -304    -92       C  
ATOM    558  C   GLU A 102     -23.427   7.061  58.865  1.00 36.62           C  
ANISOU  558  C   GLU A 102     5574   3555   4783     23   -305    -39       C  
ATOM    559  O   GLU A 102     -23.090   5.961  59.310  1.00 31.12           O  
ANISOU  559  O   GLU A 102     4804   2950   4071    -20   -315    -42       O  
ATOM    560  CB  GLU A 102     -25.897   7.569  58.770  1.00 31.05           C  
ANISOU  560  CB  GLU A 102     4871   2854   4071    217   -320    -74       C  
ATOM    561  CG  GLU A 102     -27.099   8.238  59.433  1.00 32.25           C  
ANISOU  561  CG  GLU A 102     5033   2993   4229    306   -318   -136       C  
ATOM    562  CD  GLU A 102     -28.358   8.159  58.588  1.00 43.87           C  
ANISOU  562  CD  GLU A 102     6478   4493   5699    427   -342   -127       C  
ATOM    563  OE1 GLU A 102     -28.297   7.613  57.466  1.00 51.65           O  
ANISOU  563  OE1 GLU A 102     7445   5507   6674    441   -361    -72       O  
ATOM    564  OE2 GLU A 102     -29.411   8.644  59.051  1.00 48.64           O  
ANISOU  564  OE2 GLU A 102     7073   5096   6311    510   -342   -184       O  
ATOM    565  N   SER A 103     -22.823   7.636  57.826  1.00 35.45           N  
ANISOU  565  N   SER A 103     5490   3328   4651      5   -291      9       N  
ATOM    566  CA  SER A 103     -21.652   7.038  57.193  1.00 33.25           C  
ANISOU  566  CA  SER A 103     5188   3069   4378    -78   -283     51       C  
ATOM    567  C   SER A 103     -20.532   8.036  56.888  1.00 32.70           C  
ANISOU  567  C   SER A 103     5194   2891   4340   -157   -245     54       C  
ATOM    568  O   SER A 103     -20.778   9.210  56.624  1.00 36.10           O  
ANISOU  568  O   SER A 103     5723   3210   4785   -127   -219     57       O  
ATOM    569  CB  SER A 103     -22.035   6.268  55.926  1.00 27.62           C  
ANISOU  569  CB  SER A 103     4452   2398   3646    -31   -293    117       C  
ATOM    570  OG  SER A 103     -23.082   6.913  55.236  1.00 34.85           O  
ANISOU  570  OG  SER A 103     5426   3266   4549     75   -300    138       O  
ATOM    571  N   LEU A 104     -19.299   7.542  56.947  1.00 33.67           N  
ANISOU  571  N   LEU A 104     5268   3048   4477   -257   -238     50       N  
ATOM    572  CA  LEU A 104     -18.128   8.303  56.573  1.00 33.04           C  
ANISOU  572  CA  LEU A 104     5238   2881   4435   -350   -192     46       C  
ATOM    573  C   LEU A 104     -17.245   7.465  55.645  1.00 29.92           C  
ANISOU  573  C   LEU A 104     4795   2532   4043   -405   -179     94       C  
ATOM    574  O   LEU A 104     -16.743   6.411  56.039  1.00 32.59           O  
ANISOU  574  O   LEU A 104     5035   2973   4376   -438   -209     79       O  
ATOM    575  CB  LEU A 104     -17.346   8.730  57.819  1.00 25.92           C  
ANISOU  575  CB  LEU A 104     4311   1978   3561   -433   -195    -45       C  
ATOM    576  CG  LEU A 104     -16.085   9.548  57.544  1.00 31.97           C  
ANISOU  576  CG  LEU A 104     5088   2681   4378   -537   -138    -73       C  
ATOM    577  CD1 LEU A 104     -16.404  10.846  56.770  1.00 28.22           C  
ANISOU  577  CD1 LEU A 104     4698   2101   3924   -500    -71    -39       C  
ATOM    578  CD2 LEU A 104     -15.333   9.849  58.844  1.00 37.30           C  
ANISOU  578  CD2 LEU A 104     5727   3368   5076   -620   -157   -180       C  
ATOM    579  N   PHE A 105     -17.081   7.934  54.414  1.00 27.08           N  
ANISOU  579  N   PHE A 105     4473   2132   3686   -393   -126    149       N  
ATOM    580  CA  PHE A 105     -16.220   7.286  53.424  1.00 27.94           C  
ANISOU  580  CA  PHE A 105     4537   2282   3797   -440    -98    190       C  
ATOM    581  C   PHE A 105     -14.954   8.095  53.104  1.00 27.31           C  
ANISOU  581  C   PHE A 105     4459   2152   3766   -534    -27    170       C  
ATOM    582  O   PHE A 105     -15.011   9.158  52.488  1.00 31.42           O  
ANISOU  582  O   PHE A 105     5051   2592   4294   -519     25    194       O  
ATOM    583  CB  PHE A 105     -17.011   7.012  52.144  1.00 32.41           C  
ANISOU  583  CB  PHE A 105     5137   2859   4318   -350    -96    268       C  
ATOM    584  CG  PHE A 105     -18.266   6.222  52.376  1.00 35.03           C  
ANISOU  584  CG  PHE A 105     5456   3243   4611   -259   -164    279       C  
ATOM    585  CD1 PHE A 105     -18.210   4.856  52.583  1.00 39.24           C  
ANISOU  585  CD1 PHE A 105     5905   3868   5136   -274   -204    279       C  
ATOM    586  CD2 PHE A 105     -19.497   6.845  52.403  1.00 40.32           C  
ANISOU  586  CD2 PHE A 105     6186   3875   5260   -156   -184    283       C  
ATOM    587  CE1 PHE A 105     -19.362   4.124  52.814  1.00 44.86           C  
ANISOU  587  CE1 PHE A 105     6567   4657   5821   -190   -249    274       C  
ATOM    588  CE2 PHE A 105     -20.654   6.118  52.626  1.00 41.32           C  
ANISOU  588  CE2 PHE A 105     6279   4061   5361    -72   -242    279       C  
ATOM    589  CZ  PHE A 105     -20.582   4.754  52.832  1.00 42.68           C  
ANISOU  589  CZ  PHE A 105     6339   4349   5528    -94   -266    270       C  
ATOM    590  N   LEU A 106     -13.809   7.571  53.521  1.00 32.09           N  
ANISOU  590  N   LEU A 106     4982   2806   4406   -629    -29    124       N  
ATOM    591  CA  LEU A 106     -12.527   8.235  53.318  1.00 38.44           C  
ANISOU  591  CA  LEU A 106     5763   3575   5267   -727     33     87       C  
ATOM    592  C   LEU A 106     -11.507   7.275  52.706  1.00 35.52           C  
ANISOU  592  C   LEU A 106     5308   3276   4911   -783     46     96       C  
ATOM    593  O   LEU A 106     -10.350   7.230  53.128  1.00 40.59           O  
ANISOU  593  O   LEU A 106     5874   3945   5602   -874     54     30       O  
ATOM    594  CB  LEU A 106     -11.989   8.758  54.650  1.00 38.66           C  
ANISOU  594  CB  LEU A 106     5758   3594   5338   -796     15    -16       C  
ATOM    595  CG  LEU A 106     -12.717   9.952  55.265  1.00 46.99           C  
ANISOU  595  CG  LEU A 106     6895   4563   6397   -762     22    -44       C  
ATOM    596  CD1 LEU A 106     -12.190  10.236  56.650  1.00 42.17           C  
ANISOU  596  CD1 LEU A 106     6238   3967   5817   -829    -10   -156       C  
ATOM    597  CD2 LEU A 106     -12.558  11.169  54.373  1.00 40.56           C  
ANISOU  597  CD2 LEU A 106     6157   3647   5608   -768    101    -10       C  
ATOM    598  N   SER A 107     -11.937   6.491  51.729  1.00 34.01           N  
ANISOU  598  N   SER A 107     5124   3121   4676   -727     45    171       N  
ATOM    599  CA  SER A 107     -11.045   5.507  51.128  1.00 37.06           C  
ANISOU  599  CA  SER A 107     5431   3576   5073   -772     57    180       C  
ATOM    600  C   SER A 107     -10.076   6.223  50.212  1.00 36.54           C  
ANISOU  600  C   SER A 107     5377   3463   5043   -833    140    186       C  
ATOM    601  O   SER A 107     -10.472   7.079  49.434  1.00 39.01           O  
ANISOU  601  O   SER A 107     5782   3704   5335   -799    185    234       O  
ATOM    602  CB  SER A 107     -11.832   4.454  50.341  1.00 37.12           C  
ANISOU  602  CB  SER A 107     5446   3637   5023   -693     31    252       C  
ATOM    603  OG  SER A 107     -10.957   3.580  49.637  1.00 38.24           O  
ANISOU  603  OG  SER A 107     5520   3835   5175   -734     54    262       O  
ATOM    604  N   ASN A 108      -8.803   5.871  50.300  1.00 33.30           N  
ANISOU  604  N   ASN A 108     4874   3096   4682   -920    157    136       N  
ATOM    605  CA  ASN A 108      -7.827   6.477  49.421  1.00 35.13           C  
ANISOU  605  CA  ASN A 108     5112   3291   4946   -984    236    138       C  
ATOM    606  C   ASN A 108      -7.868   7.997  49.568  1.00 42.24           C  
ANISOU  606  C   ASN A 108     6096   4088   5866  -1007    282    122       C  
ATOM    607  O   ASN A 108      -8.096   8.723  48.594  1.00 36.88           O  
ANISOU  607  O   ASN A 108     5513   3339   5159   -986    343    180       O  
ATOM    608  CB  ASN A 108      -8.113   6.079  47.970  1.00 38.85           C  
ANISOU  608  CB  ASN A 108     5631   3764   5364   -936    275    226       C  
ATOM    609  CG  ASN A 108      -6.985   6.467  47.025  1.00 46.73           C  
ANISOU  609  CG  ASN A 108     6628   4742   6385  -1009    360    226       C  
ATOM    610  OD1 ASN A 108      -5.856   6.710  47.453  1.00 46.24           O  
ANISOU  610  OD1 ASN A 108     6495   4689   6385  -1101    384    154       O  
ATOM    611  ND2 ASN A 108      -7.291   6.525  45.734  1.00 47.92           N  
ANISOU  611  ND2 ASN A 108     6857   4868   6481   -968    407    300       N  
ATOM    612  N   SER A 109      -7.651   8.464  50.794  1.00 43.80           N  
ANISOU  612  N   SER A 109     6261   4277   6105  -1049    252     40       N  
ATOM    613  CA  SER A 109      -7.752   9.885  51.118  1.00 41.90           C  
ANISOU  613  CA  SER A 109     6097   3937   5887  -1070    289     13       C  
ATOM    614  C   SER A 109      -6.469  10.408  51.757  1.00 39.94           C  
ANISOU  614  C   SER A 109     5776   3692   5709  -1185    310    -91       C  
ATOM    615  O   SER A 109      -6.423  11.540  52.246  1.00 45.81           O  
ANISOU  615  O   SER A 109     6564   4362   6480  -1218    336   -136       O  
ATOM    616  CB  SER A 109      -8.933  10.124  52.070  1.00 40.33           C  
ANISOU  616  CB  SER A 109     5946   3715   5665   -999    230      4       C  
ATOM    617  OG  SER A 109     -10.165   9.856  51.430  1.00 47.52           O  
ANISOU  617  OG  SER A 109     6932   4614   6509   -889    216     94       O  
ATOM    618  N   HIS A 110      -5.433   9.578  51.759  1.00 36.98           N  
ANISOU  618  N   HIS A 110     5283   3406   5361  -1243    299   -133       N  
ATOM    619  CA  HIS A 110      -4.162   9.950  52.368  1.00 35.79           C  
ANISOU  619  CA  HIS A 110     5042   3282   5273  -1347    310   -242       C  
ATOM    620  C   HIS A 110      -4.337  10.386  53.803  1.00 40.20           C  
ANISOU  620  C   HIS A 110     5580   3845   5851  -1358    245   -331       C  
ATOM    621  O   HIS A 110      -3.847  11.434  54.208  1.00 48.74           O  
ANISOU  621  O   HIS A 110     6671   4876   6972  -1423    280   -401       O  
ATOM    622  CB  HIS A 110      -3.472  11.054  51.567  1.00 48.68           C  
ANISOU  622  CB  HIS A 110     6729   4831   6935  -1418    423   -244       C  
ATOM    623  CG  HIS A 110      -2.827  10.558  50.315  1.00 52.22           C  
ANISOU  623  CG  HIS A 110     7160   5304   7377  -1440    488   -197       C  
ATOM    624  ND1 HIS A 110      -3.540  10.292  49.168  1.00 53.98           N  
ANISOU  624  ND1 HIS A 110     7472   5497   7541  -1370    519    -85       N  
ATOM    625  CD2 HIS A 110      -1.541  10.234  50.045  1.00 53.83           C  
ANISOU  625  CD2 HIS A 110     7262   5567   7623  -1520    526   -254       C  
ATOM    626  CE1 HIS A 110      -2.718   9.844  48.237  1.00 59.71           C  
ANISOU  626  CE1 HIS A 110     8159   6258   8270  -1409    576    -73       C  
ATOM    627  NE2 HIS A 110      -1.499   9.796  48.744  1.00 60.04           N  
ANISOU  627  NE2 HIS A 110     8084   6352   8376  -1500    584   -174       N  
ATOM    628  N   ILE A 111      -5.044   9.574  54.574  1.00 44.44           N  
ANISOU  628  N   ILE A 111     6091   4440   6354  -1296    155   -333       N  
ATOM    629  CA  ILE A 111      -5.106   9.771  56.010  1.00 42.90           C  
ANISOU  629  CA  ILE A 111     5860   4275   6165  -1306     82   -430       C  
ATOM    630  C   ILE A 111      -3.980   8.954  56.638  1.00 40.13           C  
ANISOU  630  C   ILE A 111     5360   4053   5835  -1355     21   -520       C  
ATOM    631  O   ILE A 111      -3.804   7.787  56.318  1.00 39.83           O  
ANISOU  631  O   ILE A 111     5259   4095   5780  -1331     -9   -489       O  
ATOM    632  CB  ILE A 111      -6.459   9.299  56.569  1.00 38.56           C  
ANISOU  632  CB  ILE A 111     5365   3730   5558  -1212     21   -392       C  
ATOM    633  CG1 ILE A 111      -7.598   9.742  55.653  1.00 40.83           C  
ANISOU  633  CG1 ILE A 111     5782   3919   5812  -1138     75   -281       C  
ATOM    634  CG2 ILE A 111      -6.669   9.803  57.991  1.00 36.58           C  
ANISOU  634  CG2 ILE A 111     5111   3484   5304  -1218    -37   -489       C  
ATOM    635  CD1 ILE A 111      -7.807  11.223  55.626  1.00 45.62           C  
ANISOU  635  CD1 ILE A 111     6482   4409   6441  -1151    132   -291       C  
ATOM    636  N   ASN A 112      -3.203   9.555  57.525  1.00 42.48           N  
ANISOU  636  N   ASN A 112     5599   4376   6166  -1417     -1   -634       N  
ATOM    637  CA  ASN A 112      -2.183   8.772  58.223  1.00 39.06           C  
ANISOU  637  CA  ASN A 112     5019   4081   5740  -1443    -75   -725       C  
ATOM    638  C   ASN A 112      -2.346   8.851  59.736  1.00 37.84           C  
ANISOU  638  C   ASN A 112     4836   3986   5557  -1425   -173   -822       C  
ATOM    639  O   ASN A 112      -3.407   9.230  60.227  1.00 44.51           O  
ANISOU  639  O   ASN A 112     5772   4772   6368  -1382   -190   -805       O  
ATOM    640  CB  ASN A 112      -0.761   9.138  57.769  1.00 51.35           C  
ANISOU  640  CB  ASN A 112     6492   5660   7360  -1533    -14   -787       C  
ATOM    641  CG  ASN A 112      -0.289  10.478  58.312  1.00 59.24           C  
ANISOU  641  CG  ASN A 112     7501   6605   8401  -1607     23   -881       C  
ATOM    642  OD1 ASN A 112      -1.095  11.368  58.575  1.00 54.10           O  
ANISOU  642  OD1 ASN A 112     6957   5855   7741  -1596     42   -868       O  
ATOM    643  ND2 ASN A 112       1.031  10.622  58.473  1.00 80.93           N  
ANISOU  643  ND2 ASN A 112    10132   9418  11198  -1681     36   -983       N  
ATOM    644  N   GLY A 113      -1.305   8.485  60.474  1.00 48.58           N  
ANISOU  644  N   GLY A 113     6067   5467   6924  -1450   -238   -924       N  
ATOM    645  CA  GLY A 113      -1.388   8.455  61.922  1.00 45.54           C  
ANISOU  645  CA  GLY A 113     5649   5160   6493  -1420   -341  -1017       C  
ATOM    646  C   GLY A 113      -2.096   7.211  62.430  1.00 47.48           C  
ANISOU  646  C   GLY A 113     5887   5492   6662  -1327   -435   -982       C  
ATOM    647  O   GLY A 113      -2.183   6.196  61.733  1.00 45.65           O  
ANISOU  647  O   GLY A 113     5632   5291   6421  -1294   -434   -909       O  
ATOM    648  N   SER A 114      -2.610   7.296  63.651  1.00 51.18           N  
ANISOU  648  N   SER A 114     6379   5999   7070  -1283   -513  -1037       N  
ATOM    649  CA  SER A 114      -3.233   6.156  64.314  1.00 54.83           C  
ANISOU  649  CA  SER A 114     6832   6555   7446  -1189   -607  -1021       C  
ATOM    650  C   SER A 114      -4.610   6.529  64.832  1.00 52.61           C  
ANISOU  650  C   SER A 114     6673   6202   7113  -1148   -608  -1001       C  
ATOM    651  O   SER A 114      -4.880   7.699  65.106  1.00 50.68           O  
ANISOU  651  O   SER A 114     6497   5870   6888  -1184   -569  -1035       O  
ATOM    652  CB  SER A 114      -2.365   5.691  65.487  1.00 51.60           C  
ANISOU  652  CB  SER A 114     6314   6304   6987  -1149   -720  -1119       C  
ATOM    653  OG  SER A 114      -1.107   5.215  65.038  1.00 53.32           O  
ANISOU  653  OG  SER A 114     6409   6599   7250  -1172   -724  -1140       O  
ATOM    654  N   VAL A 115      -5.488   5.541  64.969  1.00 52.13           N  
ANISOU  654  N   VAL A 115     6653   6183   6970  -1032   -645   -897       N  
ATOM    655  CA  VAL A 115      -6.757   5.797  65.632  1.00 55.70           C  
ANISOU  655  CA  VAL A 115     7215   6596   7353   -960   -651   -860       C  
ATOM    656  C   VAL A 115      -6.602   5.679  67.146  1.00 59.21           C  
ANISOU  656  C   VAL A 115     7633   7147   7717   -912   -750   -952       C  
ATOM    657  O   VAL A 115      -5.967   4.756  67.654  1.00 53.95           O  
ANISOU  657  O   VAL A 115     6889   6609   7003   -861   -832   -972       O  
ATOM    658  CB  VAL A 115      -7.905   4.900  65.110  1.00 57.99           C  
ANISOU  658  CB  VAL A 115     7571   6871   7591   -861   -631   -708       C  
ATOM    659  CG1 VAL A 115      -7.399   3.923  64.069  1.00 57.94           C  
ANISOU  659  CG1 VAL A 115     7503   6897   7613   -858   -616   -634       C  
ATOM    660  CG2 VAL A 115      -8.597   4.189  66.255  1.00 54.99           C  
ANISOU  660  CG2 VAL A 115     7217   6572   7103   -753   -697   -690       C  
ATOM    661  N   SER A 116      -7.154   6.653  67.858  1.00 63.95           N  
ANISOU  661  N   SER A 116     8304   7693   8302   -925   -741  -1013       N  
ATOM    662  CA  SER A 116      -7.182   6.620  69.310  1.00 65.36           C  
ANISOU  662  CA  SER A 116     8481   7964   8391   -872   -826  -1097       C  
ATOM    663  C   SER A 116      -8.573   7.010  69.776  1.00 61.37           C  
ANISOU  663  C   SER A 116     8097   7391   7829   -814   -794  -1054       C  
ATOM    664  O   SER A 116      -9.484   7.184  68.960  1.00 56.40           O  
ANISOU  664  O   SER A 116     7540   6657   7231   -803   -717   -958       O  
ATOM    665  CB  SER A 116      -6.128   7.557  69.906  1.00 65.97           C  
ANISOU  665  CB  SER A 116     8490   8066   8511   -968   -859  -1271       C  
ATOM    666  OG  SER A 116      -6.319   8.888  69.465  1.00 68.61           O  
ANISOU  666  OG  SER A 116     8888   8256   8925  -1054   -763  -1286       O  
ATOM    667  N   GLY A 117      -8.736   7.142  71.086  1.00 58.46           N  
ANISOU  667  N   GLY A 117     7748   7088   7376   -772   -854  -1131       N  
ATOM    668  CA  GLY A 117     -10.032   7.458  71.653  1.00 61.59           C  
ANISOU  668  CA  GLY A 117     8252   7435   7713   -712   -824  -1103       C  
ATOM    669  C   GLY A 117     -10.559   8.809  71.208  1.00 57.61           C  
ANISOU  669  C   GLY A 117     7818   6779   7292   -777   -740  -1131       C  
ATOM    670  O   GLY A 117      -9.805   9.775  71.077  1.00 55.81           O  
ANISOU  670  O   GLY A 117     7564   6498   7141   -878   -724  -1233       O  
ATOM    671  N   PHE A 118     -11.866   8.872  70.983  1.00 51.26           N  
ANISOU  671  N   PHE A 118     7102   5903   6473   -717   -684  -1045       N  
ATOM    672  CA  PHE A 118     -12.519  10.100  70.561  1.00 50.76           C  
ANISOU  672  CA  PHE A 118     7119   5691   6477   -750   -607  -1058       C  
ATOM    673  C   PHE A 118     -14.013   9.955  70.793  1.00 50.92           C  
ANISOU  673  C   PHE A 118     7218   5686   6443   -651   -577   -989       C  
ATOM    674  O   PHE A 118     -14.517   8.844  70.991  1.00 45.95           O  
ANISOU  674  O   PHE A 118     6578   5139   5742   -573   -598   -913       O  
ATOM    675  CB  PHE A 118     -12.252  10.360  69.076  1.00 52.86           C  
ANISOU  675  CB  PHE A 118     7385   5854   6845   -807   -541   -989       C  
ATOM    676  CG  PHE A 118     -12.789   9.282  68.170  1.00 48.63           C  
ANISOU  676  CG  PHE A 118     6843   5340   6293   -740   -528   -844       C  
ATOM    677  CD1 PHE A 118     -12.112   8.084  68.023  1.00 46.03           C  
ANISOU  677  CD1 PHE A 118     6430   5121   5938   -730   -575   -805       C  
ATOM    678  CD2 PHE A 118     -13.975   9.463  67.478  1.00 42.08           C  
ANISOU  678  CD2 PHE A 118     6088   4424   5476   -684   -471   -755       C  
ATOM    679  CE1 PHE A 118     -12.603   7.089  67.202  1.00 46.49           C  
ANISOU  679  CE1 PHE A 118     6483   5195   5985   -674   -559   -682       C  
ATOM    680  CE2 PHE A 118     -14.471   8.468  66.657  1.00 38.31           C  
ANISOU  680  CE2 PHE A 118     5598   3974   4985   -627   -462   -637       C  
ATOM    681  CZ  PHE A 118     -13.781   7.283  66.519  1.00 43.09           C  
ANISOU  681  CZ  PHE A 118     6123   4682   5567   -627   -503   -601       C  
ATOM    682  N   LYS A 119     -14.718  11.080  70.769  1.00 52.32           N  
ANISOU  682  N   LYS A 119     7475   5747   6659   -654   -522  -1020       N  
ATOM    683  CA  LYS A 119     -16.168  11.078  70.900  1.00 60.61           C  
ANISOU  683  CA  LYS A 119     8591   6764   7674   -561   -486   -967       C  
ATOM    684  C   LYS A 119     -16.774  10.792  69.534  1.00 54.55           C  
ANISOU  684  C   LYS A 119     7838   5933   6956   -527   -439   -841       C  
ATOM    685  O   LYS A 119     -16.441  11.451  68.552  1.00 53.80           O  
ANISOU  685  O   LYS A 119     7765   5735   6940   -576   -400   -823       O  
ATOM    686  CB  LYS A 119     -16.655  12.429  71.429  1.00 72.18           C  
ANISOU  686  CB  LYS A 119    10133   8129   9163   -569   -450  -1058       C  
ATOM    687  CG  LYS A 119     -18.139  12.491  71.749  1.00 82.28           C  
ANISOU  687  CG  LYS A 119    11471   9388  10405   -469   -416  -1029       C  
ATOM    688  CD  LYS A 119     -18.551  13.902  72.161  1.00 92.91           C  
ANISOU  688  CD  LYS A 119    12895  10619  11786   -477   -376  -1122       C  
ATOM    689  CE  LYS A 119     -17.704  14.416  73.321  1.00 97.33           C  
ANISOU  689  CE  LYS A 119    13446  11217  12317   -544   -413  -1266       C  
ATOM    690  NZ  LYS A 119     -18.089  15.793  73.743  1.00 99.51           N  
ANISOU  690  NZ  LYS A 119    13800  11376  12633   -555   -368  -1365       N  
ATOM    691  N   CYS A 120     -17.658   9.802  69.477  1.00 49.36           N  
ANISOU  691  N   CYS A 120     7170   5337   6248   -445   -440   -759       N  
ATOM    692  CA  CYS A 120     -18.227   9.349  68.216  1.00 46.14           C  
ANISOU  692  CA  CYS A 120     6762   4896   5875   -407   -408   -647       C  
ATOM    693  C   CYS A 120     -19.747   9.333  68.300  1.00 48.29           C  
ANISOU  693  C   CYS A 120     7071   5153   6125   -313   -377   -617       C  
ATOM    694  O   CYS A 120     -20.310   8.821  69.263  1.00 53.20           O  
ANISOU  694  O   CYS A 120     7685   5849   6679   -269   -385   -638       O  
ATOM    695  CB  CYS A 120     -17.707   7.944  67.896  1.00 51.37           C  
ANISOU  695  CB  CYS A 120     7350   5661   6508   -407   -441   -578       C  
ATOM    696  SG  CYS A 120     -18.249   7.249  66.302  1.00 50.99           S  
ANISOU  696  SG  CYS A 120     7289   5588   6498   -371   -409   -450       S  
ATOM    697  N   SER A 121     -20.415   9.875  67.287  1.00 49.15           N  
ANISOU  697  N   SER A 121     7219   5168   6287   -278   -339   -570       N  
ATOM    698  CA  SER A 121     -21.875   9.957  67.316  1.00 47.82           C  
ANISOU  698  CA  SER A 121     7075   4987   6108   -182   -313   -556       C  
ATOM    699  C   SER A 121     -22.527   8.586  67.178  1.00 42.00           C  
ANISOU  699  C   SER A 121     6276   4351   5330   -133   -317   -493       C  
ATOM    700  O   SER A 121     -22.063   7.736  66.417  1.00 38.79           O  
ANISOU  700  O   SER A 121     5827   3982   4930   -154   -330   -425       O  
ATOM    701  CB  SER A 121     -22.393  10.905  66.236  1.00 56.23           C  
ANISOU  701  CB  SER A 121     8200   5929   7235   -143   -281   -523       C  
ATOM    702  OG  SER A 121     -22.493  10.247  64.987  1.00 59.23           O  
ANISOU  702  OG  SER A 121     8553   6320   7631   -121   -283   -429       O  
ATOM    703  N   ALA A 122     -23.612   8.386  67.917  1.00 41.22           N  
ANISOU  703  N   ALA A 122     6175   4292   5194    -72   -298   -521       N  
ATOM    704  CA  ALA A 122     -24.295   7.098  67.978  1.00 38.74           C  
ANISOU  704  CA  ALA A 122     5806   4070   4842    -35   -286   -477       C  
ATOM    705  C   ALA A 122     -24.988   6.740  66.661  1.00 30.28           C  
ANISOU  705  C   ALA A 122     4705   2987   3815     10   -275   -409       C  
ATOM    706  O   ALA A 122     -25.342   5.588  66.417  1.00 37.99           O  
ANISOU  706  O   ALA A 122     5628   4033   4775     22   -267   -366       O  
ATOM    707  CB  ALA A 122     -25.299   7.110  69.115  1.00 43.06           C  
ANISOU  707  CB  ALA A 122     6363   4655   5345     11   -253   -537       C  
ATOM    708  N   SER A 123     -25.178   7.740  65.811  1.00 35.74           N  
ANISOU  708  N   SER A 123     5435   3585   4558     38   -275   -402       N  
ATOM    709  CA  SER A 123     -25.832   7.537  64.522  1.00 36.51           C  
ANISOU  709  CA  SER A 123     5513   3670   4688     94   -274   -342       C  
ATOM    710  C   SER A 123     -24.907   6.870  63.493  1.00 26.77           C  
ANISOU  710  C   SER A 123     4257   2449   3466     44   -293   -267       C  
ATOM    711  O   SER A 123     -25.365   6.373  62.471  1.00 32.45           O  
ANISOU  711  O   SER A 123     4946   3186   4196     82   -297   -216       O  
ATOM    712  CB  SER A 123     -26.322   8.888  63.985  1.00 35.92           C  
ANISOU  712  CB  SER A 123     5507   3485   4655    155   -268   -355       C  
ATOM    713  OG  SER A 123     -25.255   9.820  63.997  1.00 43.10           O  
ANISOU  713  OG  SER A 123     6487   4304   5585     92   -268   -366       O  
ATOM    714  N   LEU A 124     -23.609   6.858  63.770  1.00 26.28           N  
ANISOU  714  N   LEU A 124     4204   2384   3399    -40   -306   -269       N  
ATOM    715  CA  LEU A 124     -22.622   6.400  62.793  1.00 30.27           C  
ANISOU  715  CA  LEU A 124     4691   2890   3922    -93   -318   -208       C  
ATOM    716  C   LEU A 124     -22.610   4.871  62.640  1.00 34.60           C  
ANISOU  716  C   LEU A 124     5164   3539   4442    -97   -327   -163       C  
ATOM    717  O   LEU A 124     -22.274   4.158  63.580  1.00 32.69           O  
ANISOU  717  O   LEU A 124     4892   3365   4163   -122   -335   -183       O  
ATOM    718  CB  LEU A 124     -21.222   6.880  63.183  1.00 33.07           C  
ANISOU  718  CB  LEU A 124     5062   3216   4287   -184   -328   -241       C  
ATOM    719  CG  LEU A 124     -20.167   6.493  62.144  1.00 41.14           C  
ANISOU  719  CG  LEU A 124     6062   4234   5335   -242   -331   -186       C  
ATOM    720  CD1 LEU A 124     -20.206   7.484  60.969  1.00 36.68           C  
ANISOU  720  CD1 LEU A 124     5567   3555   4813   -236   -302   -151       C  
ATOM    721  CD2 LEU A 124     -18.777   6.397  62.764  1.00 37.38           C  
ANISOU  721  CD2 LEU A 124     5553   3789   4859   -331   -352   -230       C  
ATOM    722  N   THR A 125     -22.969   4.381  61.453  1.00 30.07           N  
ANISOU  722  N   THR A 125     4568   2973   3885    -68   -324   -105       N  
ATOM    723  CA  THR A 125     -23.092   2.946  61.222  1.00 32.46           C  
ANISOU  723  CA  THR A 125     4804   3361   4170    -68   -323    -68       C  
ATOM    724  C   THR A 125     -21.973   2.357  60.333  1.00 39.04           C  
ANISOU  724  C   THR A 125     5615   4204   5016   -121   -334    -15       C  
ATOM    725  O   THR A 125     -21.601   1.190  60.490  1.00 32.57           O  
ANISOU  725  O   THR A 125     4746   3450   4178   -144   -337      5       O  
ATOM    726  CB  THR A 125     -24.469   2.606  60.609  1.00 36.15           C  
ANISOU  726  CB  THR A 125     5242   3852   4643      7   -311    -60       C  
ATOM    727  OG1 THR A 125     -24.536   3.122  59.277  1.00 49.55           O  
ANISOU  727  OG1 THR A 125     6964   5498   6364     36   -322    -21       O  
ATOM    728  CG2 THR A 125     -25.599   3.220  61.438  1.00 35.40           C  
ANISOU  728  CG2 THR A 125     5159   3749   4543     63   -296   -121       C  
ATOM    729  N   SER A 126     -21.456   3.163  59.402  1.00 34.93           N  
ANISOU  729  N   SER A 126     5135   3613   4524   -139   -333      9       N  
ATOM    730  CA  SER A 126     -20.429   2.722  58.461  1.00 31.55           C  
ANISOU  730  CA  SER A 126     4689   3187   4110   -191   -332     55       C  
ATOM    731  C   SER A 126     -19.231   3.654  58.468  1.00 28.40           C  
ANISOU  731  C   SER A 126     4329   2723   3740   -263   -325     37       C  
ATOM    732  O   SER A 126     -19.373   4.878  58.362  1.00 31.08           O  
ANISOU  732  O   SER A 126     4738   2973   4097   -259   -308     22       O  
ATOM    733  CB  SER A 126     -20.975   2.648  57.025  1.00 25.79           C  
ANISOU  733  CB  SER A 126     3973   2439   3386   -146   -324    109       C  
ATOM    734  OG  SER A 126     -22.237   2.027  57.001  1.00 42.92           O  
ANISOU  734  OG  SER A 126     6106   4661   5539    -76   -330    106       O  
ATOM    735  N   LEU A 127     -18.051   3.059  58.554  1.00 29.03           N  
ANISOU  735  N   LEU A 127     4360   2845   3825   -329   -333     36       N  
ATOM    736  CA  LEU A 127     -16.809   3.794  58.466  1.00 26.83           C  
ANISOU  736  CA  LEU A 127     4095   2518   3583   -412   -320     10       C  
ATOM    737  C   LEU A 127     -15.894   3.108  57.454  1.00 34.01           C  
ANISOU  737  C   LEU A 127     4961   3451   4510   -457   -307     52       C  
ATOM    738  O   LEU A 127     -15.547   1.948  57.620  1.00 31.92           O  
ANISOU  738  O   LEU A 127     4627   3272   4231   -457   -330     62       O  
ATOM    739  CB  LEU A 127     -16.142   3.847  59.832  1.00 28.23           C  
ANISOU  739  CB  LEU A 127     4238   2737   3750   -452   -351    -65       C  
ATOM    740  CG  LEU A 127     -14.863   4.669  59.936  1.00 35.09           C  
ANISOU  740  CG  LEU A 127     5104   3565   4663   -545   -342   -122       C  
ATOM    741  CD1 LEU A 127     -15.157   6.131  59.643  1.00 32.93           C  
ANISOU  741  CD1 LEU A 127     4924   3166   4424   -561   -298   -138       C  
ATOM    742  CD2 LEU A 127     -14.281   4.497  61.334  1.00 37.03           C  
ANISOU  742  CD2 LEU A 127     5302   3883   4886   -566   -391   -201       C  
ATOM    743  N   ASP A 128     -15.523   3.819  56.395  1.00 31.18           N  
ANISOU  743  N   ASP A 128     4653   3014   4181   -491   -265     79       N  
ATOM    744  CA  ASP A 128     -14.590   3.275  55.418  1.00 29.89           C  
ANISOU  744  CA  ASP A 128     4453   2868   4036   -542   -241    113       C  
ATOM    745  C   ASP A 128     -13.292   4.072  55.432  1.00 28.47           C  
ANISOU  745  C   ASP A 128     4274   2638   3906   -646   -206     66       C  
ATOM    746  O   ASP A 128     -13.242   5.223  54.977  1.00 33.19           O  
ANISOU  746  O   ASP A 128     4956   3129   4528   -677   -155     68       O  
ATOM    747  CB  ASP A 128     -15.198   3.253  54.010  1.00 30.79           C  
ANISOU  747  CB  ASP A 128     4621   2943   4133   -497   -210    189       C  
ATOM    748  CG  ASP A 128     -14.280   2.582  52.982  1.00 34.24           C  
ANISOU  748  CG  ASP A 128     5020   3407   4582   -546   -181    223       C  
ATOM    749  OD1 ASP A 128     -13.157   2.193  53.348  1.00 40.22           O  
ANISOU  749  OD1 ASP A 128     5705   4207   5368   -614   -183    185       O  
ATOM    750  OD2 ASP A 128     -14.679   2.451  51.806  1.00 39.09           O  
ANISOU  750  OD2 ASP A 128     5676   4004   5174   -511   -159    282       O  
ATOM    751  N   LEU A 129     -12.253   3.447  55.975  1.00 28.23           N  
ANISOU  751  N   LEU A 129     4149   2684   3891   -698   -231     20       N  
ATOM    752  CA  LEU A 129     -10.925   4.044  56.099  1.00 27.53           C  
ANISOU  752  CA  LEU A 129     4028   2575   3858   -804   -205    -48       C  
ATOM    753  C   LEU A 129      -9.896   3.273  55.260  1.00 32.60           C  
ANISOU  753  C   LEU A 129     4595   3264   4525   -852   -182    -32       C  
ATOM    754  O   LEU A 129      -8.696   3.367  55.505  1.00 31.13           O  
ANISOU  754  O   LEU A 129     4338   3106   4385   -932   -177   -101       O  
ATOM    755  CB  LEU A 129     -10.489   4.033  57.562  1.00 29.58           C  
ANISOU  755  CB  LEU A 129     4225   2900   4116   -818   -266   -139       C  
ATOM    756  CG  LEU A 129     -11.202   4.994  58.510  1.00 46.62           C  
ANISOU  756  CG  LEU A 129     6448   5007   6259   -798   -279   -185       C  
ATOM    757  CD1 LEU A 129     -10.888   4.641  59.952  1.00 51.07           C  
ANISOU  757  CD1 LEU A 129     6947   5665   6794   -788   -352   -263       C  
ATOM    758  CD2 LEU A 129     -10.787   6.436  58.204  1.00 48.50           C  
ANISOU  758  CD2 LEU A 129     6752   5121   6554   -883   -213   -227       C  
ATOM    759  N   SER A 130     -10.375   2.509  54.279  1.00 30.93           N  
ANISOU  759  N   SER A 130     4397   3068   4287   -802   -169     50       N  
ATOM    760  CA  SER A 130      -9.504   1.681  53.447  1.00 35.21           C  
ANISOU  760  CA  SER A 130     4871   3658   4848   -836   -145     68       C  
ATOM    761  C   SER A 130      -8.533   2.502  52.592  1.00 33.57           C  
ANISOU  761  C   SER A 130     4672   3391   4692   -920    -57     51       C  
ATOM    762  O   SER A 130      -8.795   3.665  52.272  1.00 37.87           O  
ANISOU  762  O   SER A 130     5292   3851   5247   -918     -3     59       O  
ATOM    763  CB  SER A 130     -10.326   0.714  52.569  1.00 32.61           C  
ANISOU  763  CB  SER A 130     4558   3357   4474   -759   -148    152       C  
ATOM    764  OG  SER A 130     -11.065   1.385  51.559  1.00 31.90           O  
ANISOU  764  OG  SER A 130     4572   3186   4363   -733   -100    210       O  
ATOM    765  N   ARG A 131      -7.397   1.891  52.263  1.00 35.09           N  
ANISOU  765  N   ARG A 131     4772   3641   4921   -974    -41     23       N  
ATOM    766  CA  ARG A 131      -6.434   2.464  51.323  1.00 32.41           C  
ANISOU  766  CA  ARG A 131     4414   3269   4632  -1030     46     14       C  
ATOM    767  C   ARG A 131      -5.845   3.788  51.817  1.00 44.78           C  
ANISOU  767  C   ARG A 131     5985   4779   6250  -1095     74    -55       C  
ATOM    768  O   ARG A 131      -5.798   4.777  51.081  1.00 41.35           O  
ANISOU  768  O   ARG A 131     5621   4266   5825  -1110    145    -27       O  
ATOM    769  CB  ARG A 131      -7.075   2.648  49.949  1.00 26.79           C  
ANISOU  769  CB  ARG A 131     3794   2504   3881   -979    107    108       C  
ATOM    770  CG  ARG A 131      -7.665   1.361  49.353  1.00 33.00           C  
ANISOU  770  CG  ARG A 131     4575   3347   4615   -915     82    171       C  
ATOM    771  CD  ARG A 131      -8.205   1.608  47.947  1.00 35.19           C  
ANISOU  771  CD  ARG A 131     4937   3582   4850   -867    138    250       C  
ATOM    772  NE  ARG A 131      -7.156   2.050  47.032  1.00 43.38           N  
ANISOU  772  NE  ARG A 131     5966   4598   5920   -927    216    247       N  
ATOM    773  CZ  ARG A 131      -7.371   2.771  45.933  1.00 46.51           C  
ANISOU  773  CZ  ARG A 131     6454   4935   6282   -910    276    301       C  
ATOM    774  NH1 ARG A 131      -8.606   3.159  45.609  1.00 33.85           N  
ANISOU  774  NH1 ARG A 131     4951   3290   4618   -827    261    359       N  
ATOM    775  NH2 ARG A 131      -6.346   3.121  45.168  1.00 45.64           N  
ANISOU  775  NH2 ARG A 131     6336   4811   6195   -975    349    294       N  
ATOM    776  N   ASN A 132      -5.398   3.793  53.067  1.00 36.03           N  
ANISOU  776  N   ASN A 132     4806   3716   5166  -1131     14   -147       N  
ATOM    777  CA  ASN A 132      -4.755   4.954  53.639  1.00 38.28           C  
ANISOU  777  CA  ASN A 132     5081   3964   5500  -1197     29   -228       C  
ATOM    778  C   ASN A 132      -3.400   4.566  54.185  1.00 39.84           C  
ANISOU  778  C   ASN A 132     5137   4258   5743  -1260     -6   -328       C  
ATOM    779  O   ASN A 132      -2.823   3.569  53.759  1.00 46.37           O  
ANISOU  779  O   ASN A 132     5884   5160   6576  -1260    -13   -321       O  
ATOM    780  CB  ASN A 132      -5.648   5.567  54.722  1.00 37.84           C  
ANISOU  780  CB  ASN A 132     5088   3868   5420  -1167    -16   -257       C  
ATOM    781  CG  ASN A 132      -6.840   6.290  54.131  1.00 40.22           C  
ANISOU  781  CG  ASN A 132     5529   4066   5688  -1107     31   -172       C  
ATOM    782  OD1 ASN A 132      -6.678   7.193  53.307  1.00 39.34           O  
ANISOU  782  OD1 ASN A 132     5475   3876   5595  -1126    106   -141       O  
ATOM    783  ND2 ASN A 132      -8.046   5.871  54.512  1.00 33.30           N  
ANISOU  783  ND2 ASN A 132     4707   3193   4751  -1029    -18   -130       N  
ATOM    784  N   SER A 133      -2.888   5.343  55.129  1.00 35.88           N  
ANISOU  784  N   SER A 133     4602   3761   5271  -1308    -30   -425       N  
ATOM    785  CA  SER A 133      -1.615   5.011  55.753  1.00 44.53           C  
ANISOU  785  CA  SER A 133     5556   4963   6400  -1354    -76   -531       C  
ATOM    786  C   SER A 133      -1.768   4.930  57.258  1.00 42.58           C  
ANISOU  786  C   SER A 133     5269   4782   6128  -1332   -181   -616       C  
ATOM    787  O   SER A 133      -0.911   5.394  58.002  1.00 45.43           O  
ANISOU  787  O   SER A 133     5556   5190   6514  -1374   -210   -721       O  
ATOM    788  CB  SER A 133      -0.544   6.045  55.390  1.00 50.05           C  
ANISOU  788  CB  SER A 133     6232   5627   7158  -1443      3   -588       C  
ATOM    789  OG  SER A 133      -0.518   6.280  53.992  1.00 58.68           O  
ANISOU  789  OG  SER A 133     7388   6647   8260  -1460    109   -505       O  
ATOM    790  N   LEU A 134      -2.870   4.356  57.718  1.00 43.71           N  
ANISOU  790  N   LEU A 134     5463   4931   6214  -1264   -237   -576       N  
ATOM    791  CA  LEU A 134      -3.036   4.194  59.152  1.00 45.30           C  
ANISOU  791  CA  LEU A 134     5631   5207   6375  -1234   -340   -658       C  
ATOM    792  C   LEU A 134      -2.002   3.207  59.688  1.00 45.41           C  
ANISOU  792  C   LEU A 134     5496   5373   6385  -1213   -425   -728       C  
ATOM    793  O   LEU A 134      -1.737   2.171  59.080  1.00 46.02           O  
ANISOU  793  O   LEU A 134     5517   5503   6467  -1187   -427   -686       O  
ATOM    794  CB  LEU A 134      -4.448   3.744  59.491  1.00 44.47           C  
ANISOU  794  CB  LEU A 134     5622   5088   6188  -1137   -377   -575       C  
ATOM    795  CG  LEU A 134      -5.534   4.776  59.210  1.00 47.63           C  
ANISOU  795  CG  LEU A 134     6166   5349   6582  -1142   -313   -525       C  
ATOM    796  CD1 LEU A 134      -6.900   4.143  59.426  1.00 47.20           C  
ANISOU  796  CD1 LEU A 134     6185   5306   6445  -1016   -351   -426       C  
ATOM    797  CD2 LEU A 134      -5.349   6.002  60.103  1.00 47.20           C  
ANISOU  797  CD2 LEU A 134     6128   5253   6555  -1195   -316   -632       C  
ATOM    798  N   SER A 135      -1.406   3.536  60.825  1.00 43.62           N  
ANISOU  798  N   SER A 135     5206   5219   6148  -1214   -496   -834       N  
ATOM    799  CA  SER A 135      -0.380   2.674  61.385  1.00 45.78           C  
ANISOU  799  CA  SER A 135     5342   5642   6409  -1173   -584   -901       C  
ATOM    800  C   SER A 135      -0.572   2.453  62.880  1.00 47.57           C  
ANISOU  800  C   SER A 135     5553   5963   6559  -1097   -707   -967       C  
ATOM    801  O   SER A 135      -1.488   3.001  63.504  1.00 49.66           O  
ANISOU  801  O   SER A 135     5909   6175   6782  -1085   -719   -971       O  
ATOM    802  CB  SER A 135       1.007   3.253  61.107  1.00 54.21           C  
ANISOU  802  CB  SER A 135     6318   6732   7548  -1250   -540   -976       C  
ATOM    803  OG  SER A 135       1.153   4.511  61.740  1.00 56.99           O  
ANISOU  803  OG  SER A 135     6697   7040   7916  -1307   -527  -1054       O  
ATOM    804  N   GLY A 136       0.299   1.635  63.449  1.00 48.12           N  
ANISOU  804  N   GLY A 136     5512   6171   6601  -1033   -796  -1015       N  
ATOM    805  CA  GLY A 136       0.218   1.313  64.855  1.00 52.88           C  
ANISOU  805  CA  GLY A 136     6105   6875   7111   -939   -917  -1066       C  
ATOM    806  C   GLY A 136      -0.358  -0.072  65.037  1.00 51.80           C  
ANISOU  806  C   GLY A 136     5984   6798   6899   -809   -994   -990       C  
ATOM    807  O   GLY A 136      -0.709  -0.727  64.061  1.00 42.65           O  
ANISOU  807  O   GLY A 136     4856   5592   5757   -791   -933   -875       O  
ATOM    808  N   PRO A 137      -0.448  -0.520  66.295  1.00 55.75           N  
ANISOU  808  N   PRO A 137     6496   7393   7295   -700  -1103  -1011       N  
ATOM    809  CA  PRO A 137      -1.004  -1.822  66.656  1.00 47.94           C  
ANISOU  809  CA  PRO A 137     5566   6447   6202   -551  -1151   -897       C  
ATOM    810  C   PRO A 137      -2.465  -1.888  66.264  1.00 48.17           C  
ANISOU  810  C   PRO A 137     5743   6361   6200   -536  -1066   -758       C  
ATOM    811  O   PRO A 137      -3.204  -0.907  66.406  1.00 40.63           O  
ANISOU  811  O   PRO A 137     4865   5325   5249   -590  -1022   -768       O  
ATOM    812  CB  PRO A 137      -0.891  -1.843  68.188  1.00 51.17           C  
ANISOU  812  CB  PRO A 137     5983   6958   6501   -465  -1269   -971       C  
ATOM    813  CG  PRO A 137       0.110  -0.800  68.528  1.00 56.14           C  
ANISOU  813  CG  PRO A 137     6528   7620   7182   -553  -1266  -1098       C  
ATOM    814  CD  PRO A 137      -0.040   0.255  67.479  1.00 55.62           C  
ANISOU  814  CD  PRO A 137     6469   7428   7235   -705  -1150  -1111       C  
ATOM    815  N   VAL A 138      -2.885  -3.048  65.781  1.00 43.29           N  
ANISOU  815  N   VAL A 138     5160   5735   5554   -459  -1045   -637       N  
ATOM    816  CA  VAL A 138      -4.275  -3.244  65.411  1.00 40.16           C  
ANISOU  816  CA  VAL A 138     4887   5244   5128   -437   -971   -514       C  
ATOM    817  C   VAL A 138      -5.163  -3.063  66.656  1.00 38.44           C  
ANISOU  817  C   VAL A 138     4767   5030   4807   -375  -1004   -511       C  
ATOM    818  O   VAL A 138      -6.368  -2.866  66.549  1.00 45.03           O  
ANISOU  818  O   VAL A 138     5700   5787   5623   -374   -943   -444       O  
ATOM    819  CB  VAL A 138      -4.466  -4.623  64.724  1.00 47.11           C  
ANISOU  819  CB  VAL A 138     5775   6126   5998   -367   -946   -401       C  
ATOM    820  CG1 VAL A 138      -4.530  -5.740  65.758  1.00 41.76           C  
ANISOU  820  CG1 VAL A 138     5130   5524   5213   -234  -1018   -365       C  
ATOM    821  CG2 VAL A 138      -5.688  -4.617  63.851  1.00 52.75           C  
ANISOU  821  CG2 VAL A 138     6577   6735   6729   -389   -849   -300       C  
ATOM    822  N   THR A 139      -4.552  -3.076  67.839  1.00 47.68           N  
ANISOU  822  N   THR A 139     5907   6298   5910   -324  -1101   -593       N  
ATOM    823  CA  THR A 139      -5.292  -2.844  69.081  1.00 48.62           C  
ANISOU  823  CA  THR A 139     6120   6431   5924   -269  -1134   -603       C  
ATOM    824  C   THR A 139      -5.859  -1.426  69.178  1.00 44.44           C  
ANISOU  824  C   THR A 139     5634   5823   5430   -360  -1088   -662       C  
ATOM    825  O   THR A 139      -6.761  -1.171  69.968  1.00 48.45           O  
ANISOU  825  O   THR A 139     6234   6312   5864   -325  -1082   -652       O  
ATOM    826  CB  THR A 139      -4.433  -3.114  70.325  1.00 48.62           C  
ANISOU  826  CB  THR A 139     6078   6560   5833   -189  -1257   -689       C  
ATOM    827  OG1 THR A 139      -3.310  -2.232  70.326  1.00 49.32           O  
ANISOU  827  OG1 THR A 139     6049   6698   5994   -272  -1305   -834       O  
ATOM    828  CG2 THR A 139      -3.948  -4.547  70.331  1.00 53.24           C  
ANISOU  828  CG2 THR A 139     6642   7217   6370    -76  -1305   -622       C  
ATOM    829  N   THR A 140      -5.325  -0.513  68.374  1.00 42.76           N  
ANISOU  829  N   THR A 140     5357   5560   5329   -475  -1049   -724       N  
ATOM    830  CA  THR A 140      -5.858   0.845  68.292  1.00 42.63           C  
ANISOU  830  CA  THR A 140     5393   5446   5360   -564   -990   -770       C  
ATOM    831  C   THR A 140      -7.327   0.865  67.842  1.00 40.25           C  
ANISOU  831  C   THR A 140     5206   5040   5046   -542   -906   -656       C  
ATOM    832  O   THR A 140      -8.087   1.761  68.218  1.00 36.30           O  
ANISOU  832  O   THR A 140     4778   4476   4537   -561   -876   -680       O  
ATOM    833  CB  THR A 140      -5.039   1.714  67.317  1.00 41.55           C  
ANISOU  833  CB  THR A 140     5183   5254   5352   -694   -939   -835       C  
ATOM    834  OG1 THR A 140      -5.050   1.114  66.010  1.00 37.56           O  
ANISOU  834  OG1 THR A 140     4663   4706   4902   -705   -876   -736       O  
ATOM    835  CG2 THR A 140      -3.582   1.880  67.815  1.00 36.23           C  
ANISOU  835  CG2 THR A 140     4377   4686   4704   -732  -1019   -980       C  
ATOM    836  N   LEU A 141      -7.721  -0.124  67.042  1.00 37.67           N  
ANISOU  836  N   LEU A 141     4890   4699   4722   -500   -869   -540       N  
ATOM    837  CA  LEU A 141      -9.086  -0.179  66.514  1.00 37.68           C  
ANISOU  837  CA  LEU A 141     4983   4614   4721   -479   -793   -442       C  
ATOM    838  C   LEU A 141     -10.119  -0.389  67.613  1.00 33.98           C  
ANISOU  838  C   LEU A 141     4597   4161   4153   -402   -804   -423       C  
ATOM    839  O   LEU A 141     -11.302  -0.117  67.424  1.00 36.11           O  
ANISOU  839  O   LEU A 141     4937   4362   4422   -392   -746   -377       O  
ATOM    840  CB  LEU A 141      -9.220  -1.267  65.440  1.00 32.48           C  
ANISOU  840  CB  LEU A 141     4308   3949   4085   -453   -756   -337       C  
ATOM    841  CG  LEU A 141      -8.325  -1.048  64.217  1.00 37.14           C  
ANISOU  841  CG  LEU A 141     4827   4513   4771   -531   -725   -346       C  
ATOM    842  CD1 LEU A 141      -8.544  -2.127  63.165  1.00 46.06           C  
ANISOU  842  CD1 LEU A 141     5949   5636   5916   -502   -687   -246       C  
ATOM    843  CD2 LEU A 141      -8.573   0.333  63.636  1.00 34.98           C  
ANISOU  843  CD2 LEU A 141     4591   4137   4564   -618   -664   -375       C  
ATOM    844  N   THR A 142      -9.670  -0.875  68.763  1.00 31.08           N  
ANISOU  844  N   THR A 142     4221   3887   3700   -342   -878   -461       N  
ATOM    845  CA  THR A 142     -10.555  -1.052  69.905  1.00 30.38           C  
ANISOU  845  CA  THR A 142     4219   3818   3507   -272   -884   -451       C  
ATOM    846  C   THR A 142     -11.184   0.275  70.325  1.00 39.53           C  
ANISOU  846  C   THR A 142     5428   4918   4675   -315   -858   -518       C  
ATOM    847  O   THR A 142     -12.290   0.304  70.864  1.00 44.78           O  
ANISOU  847  O   THR A 142     6172   5559   5285   -275   -822   -493       O  
ATOM    848  CB  THR A 142      -9.798  -1.696  71.073  1.00 38.02           C  
ANISOU  848  CB  THR A 142     5175   4901   4372   -198   -977   -488       C  
ATOM    849  OG1 THR A 142      -9.285  -2.972  70.648  1.00 39.77           O  
ANISOU  849  OG1 THR A 142     5359   5165   4586   -145   -995   -417       O  
ATOM    850  CG2 THR A 142     -10.712  -1.890  72.267  1.00 33.44           C  
ANISOU  850  CG2 THR A 142     4697   4338   3671   -125   -972   -473       C  
ATOM    851  N   SER A 143     -10.484   1.373  70.054  1.00 43.07           N  
ANISOU  851  N   SER A 143     5830   5336   5198   -401   -868   -608       N  
ATOM    852  CA  SER A 143     -11.002   2.711  70.336  1.00 47.60           C  
ANISOU  852  CA  SER A 143     6454   5836   5797   -449   -836   -676       C  
ATOM    853  C   SER A 143     -12.324   2.975  69.609  1.00 46.66           C  
ANISOU  853  C   SER A 143     6404   5612   5714   -443   -747   -596       C  
ATOM    854  O   SER A 143     -13.178   3.708  70.110  1.00 46.80           O  
ANISOU  854  O   SER A 143     6486   5582   5712   -433   -719   -626       O  
ATOM    855  CB  SER A 143      -9.978   3.784  69.947  1.00 54.21           C  
ANISOU  855  CB  SER A 143     7230   6639   6727   -556   -842   -778       C  
ATOM    856  OG  SER A 143      -8.766   3.630  70.665  1.00 63.64           O  
ANISOU  856  OG  SER A 143     8345   7942   7895   -564   -930   -875       O  
ATOM    857  N   LEU A 144     -12.498   2.385  68.428  1.00 35.23           N  
ANISOU  857  N   LEU A 144     4939   4132   4315   -443   -706   -503       N  
ATOM    858  CA  LEU A 144     -13.728   2.611  67.670  1.00 31.76           C  
ANISOU  858  CA  LEU A 144     4555   3605   3908   -429   -633   -434       C  
ATOM    859  C   LEU A 144     -14.943   2.093  68.428  1.00 38.92           C  
ANISOU  859  C   LEU A 144     5519   4534   4736   -350   -616   -400       C  
ATOM    860  O   LEU A 144     -16.075   2.326  68.022  1.00 42.34           O  
ANISOU  860  O   LEU A 144     5992   4908   5188   -328   -561   -364       O  
ATOM    861  CB  LEU A 144     -13.648   1.989  66.277  1.00 31.63           C  
ANISOU  861  CB  LEU A 144     4507   3564   3948   -439   -599   -347       C  
ATOM    862  CG  LEU A 144     -12.624   2.663  65.366  1.00 32.93           C  
ANISOU  862  CG  LEU A 144     4630   3683   4198   -525   -589   -375       C  
ATOM    863  CD1 LEU A 144     -12.336   1.814  64.142  1.00 31.44           C  
ANISOU  863  CD1 LEU A 144     4401   3500   4045   -529   -566   -295       C  
ATOM    864  CD2 LEU A 144     -13.109   4.050  64.976  1.00 39.03           C  
ANISOU  864  CD2 LEU A 144     5465   4340   5023   -565   -537   -400       C  
ATOM    865  N   GLY A 145     -14.700   1.395  69.534  1.00 39.99           N  
ANISOU  865  N   GLY A 145     5657   4756   4781   -305   -660   -416       N  
ATOM    866  CA  GLY A 145     -15.772   0.925  70.392  1.00 37.85           C  
ANISOU  866  CA  GLY A 145     5447   4507   4427   -239   -633   -393       C  
ATOM    867  C   GLY A 145     -16.683   2.036  70.888  1.00 41.33           C  
ANISOU  867  C   GLY A 145     5944   4894   4867   -241   -599   -449       C  
ATOM    868  O   GLY A 145     -17.807   1.778  71.315  1.00 46.38           O  
ANISOU  868  O   GLY A 145     6629   5530   5463   -194   -552   -427       O  
ATOM    869  N   SER A 146     -16.214   3.276  70.824  1.00 40.15           N  
ANISOU  869  N   SER A 146     5790   4696   4769   -297   -614   -528       N  
ATOM    870  CA  SER A 146     -17.042   4.410  71.239  1.00 47.96           C  
ANISOU  870  CA  SER A 146     6835   5621   5767   -297   -579   -586       C  
ATOM    871  C   SER A 146     -18.100   4.792  70.192  1.00 52.51           C  
ANISOU  871  C   SER A 146     7432   6104   6415   -286   -513   -533       C  
ATOM    872  O   SER A 146     -18.957   5.638  70.442  1.00 57.82           O  
ANISOU  872  O   SER A 146     8152   6720   7098   -267   -478   -570       O  
ATOM    873  CB  SER A 146     -16.172   5.616  71.574  1.00 45.79           C  
ANISOU  873  CB  SER A 146     6556   5317   5524   -362   -613   -696       C  
ATOM    874  OG  SER A 146     -15.663   6.213  70.397  1.00 55.29           O  
ANISOU  874  OG  SER A 146     7735   6441   6833   -428   -594   -687       O  
ATOM    875  N   CYS A 147     -18.033   4.175  69.017  1.00 45.84           N  
ANISOU  875  N   CYS A 147     6552   5247   5618   -290   -499   -451       N  
ATOM    876  CA  CYS A 147     -19.096   4.321  68.029  1.00 42.45           C  
ANISOU  876  CA  CYS A 147     6137   4753   5239   -261   -446   -395       C  
ATOM    877  C   CYS A 147     -20.165   3.264  68.285  1.00 42.24           C  
ANISOU  877  C   CYS A 147     6107   4777   5164   -199   -416   -348       C  
ATOM    878  O   CYS A 147     -20.123   2.174  67.713  1.00 42.26           O  
ANISOU  878  O   CYS A 147     6074   4816   5166   -190   -411   -280       O  
ATOM    879  CB  CYS A 147     -18.534   4.198  66.612  1.00 41.62           C  
ANISOU  879  CB  CYS A 147     6000   4611   5202   -296   -443   -336       C  
ATOM    880  SG  CYS A 147     -17.274   5.435  66.222  1.00 55.16           S  
ANISOU  880  SG  CYS A 147     7719   6253   6984   -386   -455   -393       S  
ATOM    881  N   SER A 148     -21.123   3.594  69.149  1.00 41.07           N  
ANISOU  881  N   SER A 148     5997   4628   4978   -160   -387   -390       N  
ATOM    882  CA  SER A 148     -22.061   2.597  69.665  1.00 40.48           C  
ANISOU  882  CA  SER A 148     5923   4608   4848   -113   -347   -362       C  
ATOM    883  C   SER A 148     -22.930   1.964  68.577  1.00 37.78           C  
ANISOU  883  C   SER A 148     5545   4256   4554    -89   -306   -299       C  
ATOM    884  O   SER A 148     -23.399   0.832  68.730  1.00 36.95           O  
ANISOU  884  O   SER A 148     5424   4198   4418    -70   -273   -262       O  
ATOM    885  CB  SER A 148     -22.943   3.191  70.775  1.00 46.28           C  
ANISOU  885  CB  SER A 148     6704   5342   5540    -81   -314   -431       C  
ATOM    886  OG  SER A 148     -23.788   4.213  70.276  1.00 50.45           O  
ANISOU  886  OG  SER A 148     7240   5797   6131    -60   -287   -460       O  
ATOM    887  N   GLY A 149     -23.151   2.692  67.486  1.00 32.64           N  
ANISOU  887  N   GLY A 149     4885   3541   3976    -87   -307   -290       N  
ATOM    888  CA  GLY A 149     -23.935   2.168  66.374  1.00 29.90           C  
ANISOU  888  CA  GLY A 149     4499   3190   3671    -59   -282   -239       C  
ATOM    889  C   GLY A 149     -23.115   1.572  65.230  1.00 27.78           C  
ANISOU  889  C   GLY A 149     4197   2923   3434    -90   -305   -174       C  
ATOM    890  O   GLY A 149     -23.677   1.193  64.213  1.00 30.11           O  
ANISOU  890  O   GLY A 149     4461   3216   3762    -69   -291   -136       O  
ATOM    891  N   LEU A 150     -21.796   1.482  65.385  1.00 28.58           N  
ANISOU  891  N   LEU A 150     4297   3036   3524   -139   -342   -168       N  
ATOM    892  CA  LEU A 150     -20.939   1.039  64.273  1.00 31.50           C  
ANISOU  892  CA  LEU A 150     4635   3404   3930   -172   -360   -115       C  
ATOM    893  C   LEU A 150     -21.205  -0.408  63.860  1.00 34.40           C  
ANISOU  893  C   LEU A 150     4960   3825   4287   -157   -342    -59       C  
ATOM    894  O   LEU A 150     -21.091  -1.320  64.676  1.00 34.57           O  
ANISOU  894  O   LEU A 150     4976   3899   4258   -151   -337    -53       O  
ATOM    895  CB  LEU A 150     -19.465   1.193  64.641  1.00 33.18           C  
ANISOU  895  CB  LEU A 150     4841   3631   4137   -227   -402   -136       C  
ATOM    896  CG  LEU A 150     -18.459   0.926  63.522  1.00 36.15           C  
ANISOU  896  CG  LEU A 150     5181   3999   4557   -270   -415    -95       C  
ATOM    897  CD1 LEU A 150     -18.723   1.842  62.348  1.00 35.45           C  
ANISOU  897  CD1 LEU A 150     5117   3828   4524   -279   -392    -78       C  
ATOM    898  CD2 LEU A 150     -17.047   1.130  64.027  1.00 39.61           C  
ANISOU  898  CD2 LEU A 150     5597   4461   4992   -323   -456   -138       C  
ATOM    899  N   LYS A 151     -21.547  -0.614  62.592  1.00 27.81           N  
ANISOU  899  N   LYS A 151     4101   2973   3494   -149   -330    -18       N  
ATOM    900  CA  LYS A 151     -21.863  -1.947  62.093  1.00 27.29           C  
ANISOU  900  CA  LYS A 151     3993   2951   3427   -139   -307     25       C  
ATOM    901  C   LYS A 151     -20.953  -2.384  60.944  1.00 35.04           C  
ANISOU  901  C   LYS A 151     4945   3931   4436   -170   -323     72       C  
ATOM    902  O   LYS A 151     -20.801  -3.582  60.691  1.00 28.40           O  
ANISOU  902  O   LYS A 151     4071   3128   3590   -174   -311    105       O  
ATOM    903  CB  LYS A 151     -23.326  -2.018  61.643  1.00 26.00           C  
ANISOU  903  CB  LYS A 151     3812   2787   3281    -95   -273     16       C  
ATOM    904  CG  LYS A 151     -24.351  -1.949  62.773  1.00 43.15           C  
ANISOU  904  CG  LYS A 151     5995   4975   5424    -65   -239    -31       C  
ATOM    905  CD  LYS A 151     -24.312  -3.196  63.636  1.00 63.33           C  
ANISOU  905  CD  LYS A 151     8547   7579   7936    -78   -204    -19       C  
ATOM    906  CE  LYS A 151     -25.342  -3.140  64.769  1.00 74.97           C  
ANISOU  906  CE  LYS A 151    10040   9068   9378    -55   -154    -66       C  
ATOM    907  NZ  LYS A 151     -25.060  -2.061  65.768  1.00 79.38           N  
ANISOU  907  NZ  LYS A 151    10650   9609   9903    -49   -177   -110       N  
ATOM    908  N   PHE A 152     -20.368  -1.413  60.247  1.00 31.62           N  
ANISOU  908  N   PHE A 152     4530   3449   4035   -193   -341     73       N  
ATOM    909  CA APHE A 152     -19.531  -1.688  59.075  0.52 29.36           C  
ANISOU  909  CA APHE A 152     4223   3156   3778   -225   -346    114       C  
ATOM    910  CA BPHE A 152     -19.536  -1.702  59.088  0.48 29.44           C  
ANISOU  910  CA BPHE A 152     4232   3167   3787   -225   -346    114       C  
ATOM    911  C   PHE A 152     -18.192  -0.975  59.192  1.00 31.56           C  
ANISOU  911  C   PHE A 152     4510   3409   4073   -283   -365     96       C  
ATOM    912  O   PHE A 152     -18.134   0.263  59.243  1.00 31.50           O  
ANISOU  912  O   PHE A 152     4546   3340   4081   -298   -364     68       O  
ATOM    913  CB APHE A 152     -20.236  -1.250  57.784  0.52 29.16           C  
ANISOU  913  CB APHE A 152     4213   3092   3775   -197   -333    139       C  
ATOM    914  CB BPHE A 152     -20.271  -1.314  57.800  0.48 28.82           C  
ANISOU  914  CB BPHE A 152     4167   3052   3731   -196   -332    139       C  
ATOM    915  CG APHE A 152     -19.368  -1.343  56.551  0.52 29.08           C  
ANISOU  915  CG APHE A 152     4197   3066   3786   -232   -330    179       C  
ATOM    916  CG BPHE A 152     -21.736  -1.691  57.791  0.48 27.73           C  
ANISOU  916  CG BPHE A 152     4013   2939   3583   -136   -318    129       C  
ATOM    917  CD1APHE A 152     -19.543  -2.372  55.642  0.52 35.59           C  
ANISOU  917  CD1APHE A 152     4984   3929   4611   -221   -320    214       C  
ATOM    918  CD1BPHE A 152     -22.130  -3.003  57.574  0.48 25.32           C  
ANISOU  918  CD1BPHE A 152     3658   2689   3274   -129   -301    143       C  
ATOM    919  CD2APHE A 152     -18.380  -0.396  56.301  0.52 25.90           C  
ANISOU  919  CD2APHE A 152     3828   2608   3405   -281   -328    176       C  
ATOM    920  CD2BPHE A 152     -22.720  -0.723  57.987  0.48 27.37           C  
ANISOU  920  CD2BPHE A 152     3999   2859   3539    -88   -318     97       C  
ATOM    921  CE1APHE A 152     -18.749  -2.464  54.511  0.52 30.85           C  
ANISOU  921  CE1APHE A 152     4381   3316   4025   -252   -311    248       C  
ATOM    922  CE1BPHE A 152     -23.472  -3.350  57.560  0.48 23.46           C  
ANISOU  922  CE1BPHE A 152     3395   2480   3038    -85   -281    119       C  
ATOM    923  CE2APHE A 152     -17.585  -0.481  55.178  0.52 27.92           C  
ANISOU  923  CE2APHE A 152     4080   2849   3678   -318   -312    211       C  
ATOM    924  CE2BPHE A 152     -24.062  -1.060  57.974  0.48 26.78           C  
ANISOU  924  CE2BPHE A 152     3895   2817   3463    -33   -305     75       C  
ATOM    925  CZ APHE A 152     -17.768  -1.521  54.278  0.52 29.71           C  
ANISOU  925  CZ APHE A 152     4271   3118   3898   -300   -305    249       C  
ATOM    926  CZ BPHE A 152     -24.441  -2.377  57.754  0.48 28.63           C  
ANISOU  926  CZ BPHE A 152     4070   3112   3696    -36   -285     82       C  
ATOM    927  N   LEU A 153     -17.116  -1.747  59.237  1.00 27.30           N  
ANISOU  927  N   LEU A 153     3928   2913   3534   -316   -380    105       N  
ATOM    928  CA  LEU A 153     -15.785  -1.175  59.348  1.00 28.97           C  
ANISOU  928  CA  LEU A 153     4126   3114   3768   -376   -398     74       C  
ATOM    929  C   LEU A 153     -14.818  -1.726  58.299  1.00 37.34           C  
ANISOU  929  C   LEU A 153     5141   4187   4859   -413   -389    105       C  
ATOM    930  O   LEU A 153     -14.489  -2.915  58.289  1.00 35.53           O  
ANISOU  930  O   LEU A 153     4865   4015   4619   -399   -399    128       O  
ATOM    931  CB  LEU A 153     -15.210  -1.410  60.736  1.00 23.70           C  
ANISOU  931  CB  LEU A 153     3439   2501   3065   -376   -439     27       C  
ATOM    932  CG  LEU A 153     -13.825  -0.790  60.928  1.00 26.75           C  
ANISOU  932  CG  LEU A 153     3794   2889   3480   -441   -465    -27       C  
ATOM    933  CD1 LEU A 153     -13.890   0.731  60.856  1.00 26.91           C  
ANISOU  933  CD1 LEU A 153     3863   2828   3534   -483   -445    -71       C  
ATOM    934  CD2 LEU A 153     -13.233  -1.234  62.245  1.00 21.51           C  
ANISOU  934  CD2 LEU A 153     3103   2302   2769   -423   -519    -73       C  
ATOM    935  N   ASN A 154     -14.347  -0.842  57.431  1.00 33.17           N  
ANISOU  935  N   ASN A 154     4633   3600   4372   -461   -364    105       N  
ATOM    936  CA  ASN A 154     -13.336  -1.191  56.444  1.00 27.51           C  
ANISOU  936  CA  ASN A 154     3876   2890   3688   -508   -344    125       C  
ATOM    937  C   ASN A 154     -12.019  -0.443  56.719  1.00 28.37           C  
ANISOU  937  C   ASN A 154     3958   2986   3836   -588   -345     65       C  
ATOM    938  O   ASN A 154     -11.948   0.787  56.605  1.00 33.72           O  
ANISOU  938  O   ASN A 154     4685   3587   4538   -631   -318     39       O  
ATOM    939  CB  ASN A 154     -13.870  -0.887  55.039  1.00 22.68           C  
ANISOU  939  CB  ASN A 154     3312   2221   3083   -501   -300    178       C  
ATOM    940  CG  ASN A 154     -13.076  -1.575  53.933  1.00 29.12           C  
ANISOU  940  CG  ASN A 154     4087   3058   3917   -533   -274    210       C  
ATOM    941  OD1 ASN A 154     -11.901  -1.916  54.100  1.00 28.97           O  
ANISOU  941  OD1 ASN A 154     4006   3076   3925   -580   -278    182       O  
ATOM    942  ND2 ASN A 154     -13.732  -1.773  52.790  1.00 23.87           N  
ANISOU  942  ND2 ASN A 154     3456   2375   3238   -502   -248    261       N  
ATOM    943  N   VAL A 155     -10.987  -1.178  57.120  1.00 29.36           N  
ANISOU  943  N   VAL A 155     4003   3184   3968   -606   -376     35       N  
ATOM    944  CA  VAL A 155      -9.659  -0.587  57.294  1.00 27.01           C  
ANISOU  944  CA  VAL A 155     3655   2891   3717   -686   -378    -35       C  
ATOM    945  C   VAL A 155      -8.609  -1.336  56.485  1.00 26.61           C  
ANISOU  945  C   VAL A 155     3526   2883   3701   -718   -362    -28       C  
ATOM    946  O   VAL A 155      -7.431  -1.343  56.830  1.00 32.77           O  
ANISOU  946  O   VAL A 155     4227   3711   4514   -763   -383    -95       O  
ATOM    947  CB  VAL A 155      -9.222  -0.532  58.778  1.00 34.89           C  
ANISOU  947  CB  VAL A 155     4613   3950   4693   -678   -445   -113       C  
ATOM    948  CG1 VAL A 155     -10.164   0.336  59.590  1.00 41.43           C  
ANISOU  948  CG1 VAL A 155     5518   4734   5492   -656   -453   -134       C  
ATOM    949  CG2 VAL A 155      -9.169  -1.914  59.357  1.00 44.30           C  
ANISOU  949  CG2 VAL A 155     5760   5236   5837   -603   -498    -91       C  
ATOM    950  N   SER A 156      -9.043  -1.964  55.404  1.00 30.99           N  
ANISOU  950  N   SER A 156     4100   3426   4249   -693   -325     45       N  
ATOM    951  CA  SER A 156      -8.133  -2.661  54.516  1.00 36.87           C  
ANISOU  951  CA  SER A 156     4780   4203   5026   -722   -299     55       C  
ATOM    952  C   SER A 156      -7.153  -1.691  53.836  1.00 38.07           C  
ANISOU  952  C   SER A 156     4921   4306   5238   -825   -238     15       C  
ATOM    953  O   SER A 156      -7.454  -0.512  53.656  1.00 32.79           O  
ANISOU  953  O   SER A 156     4327   3552   4580   -866   -198     11       O  
ATOM    954  CB  SER A 156      -8.922  -3.446  53.461  1.00 28.95           C  
ANISOU  954  CB  SER A 156     3811   3192   3998   -675   -268    136       C  
ATOM    955  OG  SER A 156      -9.481  -2.576  52.497  1.00 32.61           O  
ANISOU  955  OG  SER A 156     4358   3573   4461   -696   -213    173       O  
ATOM    956  N   SER A 157      -5.993  -2.219  53.455  1.00 34.69           N  
ANISOU  956  N   SER A 157     4401   3929   4849   -864   -226    -15       N  
ATOM    957  CA  SER A 157      -4.933  -1.470  52.777  1.00 32.61           C  
ANISOU  957  CA  SER A 157     4109   3630   4651   -972   -155    -62       C  
ATOM    958  C   SER A 157      -4.423  -0.303  53.620  1.00 35.21           C  
ANISOU  958  C   SER A 157     4427   3933   5019  -1044   -161   -154       C  
ATOM    959  O   SER A 157      -4.485   0.854  53.218  1.00 39.31           O  
ANISOU  959  O   SER A 157     5019   4355   5564  -1114    -92   -160       O  
ATOM    960  CB  SER A 157      -5.366  -1.001  51.384  1.00 28.68           C  
ANISOU  960  CB  SER A 157     3708   3041   4148  -1001    -63      9       C  
ATOM    961  OG  SER A 157      -5.853  -2.084  50.613  1.00 38.10           O  
ANISOU  961  OG  SER A 157     4907   4266   5303   -935    -62     82       O  
ATOM    962  N   ASN A 158      -3.933  -0.641  54.802  1.00 33.00           N  
ANISOU  962  N   ASN A 158     4061   3741   4738  -1021   -245   -227       N  
ATOM    963  CA  ASN A 158      -3.217   0.279  55.661  1.00 35.63           C  
ANISOU  963  CA  ASN A 158     4347   4078   5112  -1092   -264   -340       C  
ATOM    964  C   ASN A 158      -1.981  -0.450  56.176  1.00 41.33           C  
ANISOU  964  C   ASN A 158     4916   4924   5862  -1090   -326   -427       C  
ATOM    965  O   ASN A 158      -1.626  -1.513  55.664  1.00 40.63           O  
ANISOU  965  O   ASN A 158     4770   4894   5774  -1050   -330   -393       O  
ATOM    966  CB  ASN A 158      -4.118   0.735  56.816  1.00 35.70           C  
ANISOU  966  CB  ASN A 158     4424   4073   5068  -1040   -324   -349       C  
ATOM    967  CG  ASN A 158      -5.150   1.751  56.375  1.00 37.92           C  
ANISOU  967  CG  ASN A 158     4843   4226   5340  -1055   -260   -295       C  
ATOM    968  OD1 ASN A 158      -4.830   2.921  56.165  1.00 45.26           O  
ANISOU  968  OD1 ASN A 158     5806   5070   6319  -1147   -197   -341       O  
ATOM    969  ND2 ASN A 158      -6.397   1.311  56.223  1.00 34.85           N  
ANISOU  969  ND2 ASN A 158     4534   3819   4890   -963   -272   -201       N  
ATOM    970  N   THR A 159      -1.329   0.096  57.193  1.00 39.98           N  
ANISOU  970  N   THR A 159     4679   4799   5713  -1126   -378   -543       N  
ATOM    971  CA  THR A 159      -0.122  -0.537  57.719  1.00 42.98           C  
ANISOU  971  CA  THR A 159     4904   5307   6118  -1115   -450   -639       C  
ATOM    972  C   THR A 159      -0.239  -0.927  59.194  1.00 45.83           C  
ANISOU  972  C   THR A 159     5242   5763   6409  -1018   -579   -681       C  
ATOM    973  O   THR A 159       0.743  -0.890  59.933  1.00 51.31           O  
ANISOU  973  O   THR A 159     5824   6552   7120  -1024   -647   -795       O  
ATOM    974  CB  THR A 159       1.117   0.362  57.520  1.00 47.15           C  
ANISOU  974  CB  THR A 159     5371   5837   6707  -1203   -397   -717       C  
ATOM    975  OG1 THR A 159       0.786   1.706  57.876  1.00 51.81           O  
ANISOU  975  OG1 THR A 159     6043   6339   7303  -1258   -364   -743       O  
ATOM    976  CG2 THR A 159       1.559   0.339  56.069  1.00 46.96           C  
ANISOU  976  CG2 THR A 159     5350   5764   6731  -1253   -285   -663       C  
ATOM    977  N   LEU A 160      -1.444  -1.297  59.616  1.00 42.86           N  
ANISOU  977  N   LEU A 160     4974   5362   5946   -923   -608   -586       N  
ATOM    978  CA  LEU A 160      -1.657  -1.800  60.970  1.00 46.23           C  
ANISOU  978  CA  LEU A 160     5402   5874   6290   -818   -719   -605       C  
ATOM    979  C   LEU A 160      -0.923  -3.121  61.170  1.00 40.76           C  
ANISOU  979  C   LEU A 160     4615   5296   5574   -727   -791   -604       C  
ATOM    980  O   LEU A 160      -0.793  -3.909  60.239  1.00 33.51           O  
ANISOU  980  O   LEU A 160     3677   4373   4681   -712   -750   -540       O  
ATOM    981  CB  LEU A 160      -3.148  -2.007  61.227  1.00 42.53           C  
ANISOU  981  CB  LEU A 160     5071   5347   5741   -743   -712   -496       C  
ATOM    982  CG  LEU A 160      -4.017  -0.780  61.002  1.00 41.55           C  
ANISOU  982  CG  LEU A 160     5049   5106   5632   -808   -644   -484       C  
ATOM    983  CD1 LEU A 160      -5.489  -1.120  61.159  1.00 48.28           C  
ANISOU  983  CD1 LEU A 160     6018   5915   6413   -726   -636   -380       C  
ATOM    984  CD2 LEU A 160      -3.594   0.316  61.961  1.00 39.99           C  
ANISOU  984  CD2 LEU A 160     4832   4918   5447   -864   -679   -608       C  
ATOM    985  N   ASP A 161      -0.452  -3.366  62.389  1.00 45.40           N  
ANISOU  985  N   ASP A 161     5153   5987   6110   -659   -900   -677       N  
ATOM    986  CA  ASP A 161       0.265  -4.602  62.685  1.00 49.24           C  
ANISOU  986  CA  ASP A 161     5558   6583   6566   -552   -980   -678       C  
ATOM    987  C   ASP A 161      -0.144  -5.205  64.029  1.00 44.50           C  
ANISOU  987  C   ASP A 161     5016   6048   5843   -417  -1081   -658       C  
ATOM    988  O   ASP A 161      -1.027  -4.683  64.709  1.00 45.88           O  
ANISOU  988  O   ASP A 161     5292   6183   5959   -411  -1083   -641       O  
ATOM    989  CB  ASP A 161       1.780  -4.379  62.633  1.00 58.84           C  
ANISOU  989  CB  ASP A 161     6603   7892   7860   -604  -1018   -820       C  
ATOM    990  CG  ASP A 161       2.250  -3.276  63.573  1.00 62.75           C  
ANISOU  990  CG  ASP A 161     7070   8422   8352   -656  -1054   -939       C  
ATOM    991  OD1 ASP A 161       3.102  -2.469  63.149  1.00 68.79           O  
ANISOU  991  OD1 ASP A 161     7769   9171   9195   -761   -989  -1007       O  
ATOM    992  OD2 ASP A 161       1.787  -3.217  64.731  1.00 62.17           O  
ANISOU  992  OD2 ASP A 161     7053   8382   8187   -585  -1134   -951       O  
ATOM    993  N   PHE A 162       0.485  -6.319  64.395  1.00 43.84           N  
ANISOU  993  N   PHE A 162     4877   6059   5719   -302  -1159   -654       N  
ATOM    994  CA  PHE A 162       0.229  -6.924  65.695  1.00 54.60           C  
ANISOU  994  CA  PHE A 162     6301   7488   6956   -165  -1256   -635       C  
ATOM    995  C   PHE A 162       1.532  -7.274  66.415  1.00 61.73           C  
ANISOU  995  C   PHE A 162     7079   8536   7840    -87  -1383   -744       C  
ATOM    996  O   PHE A 162       2.211  -8.236  66.046  1.00 53.15           O  
ANISOU  996  O   PHE A 162     5928   7497   6771    -17  -1400   -723       O  
ATOM    997  CB  PHE A 162      -0.693  -8.145  65.583  1.00 51.19           C  
ANISOU  997  CB  PHE A 162     5988   7007   6456    -62  -1222   -482       C  
ATOM    998  CG  PHE A 162      -1.462  -8.428  66.846  1.00 60.18           C  
ANISOU  998  CG  PHE A 162     7247   8157   7461     40  -1269   -438       C  
ATOM    999  CD1 PHE A 162      -2.751  -8.919  66.796  1.00 56.14           C  
ANISOU  999  CD1 PHE A 162     6872   7559   6898     70  -1197   -315       C  
ATOM   1000  CD2 PHE A 162      -0.891  -8.182  68.090  1.00 74.67           C  
ANISOU 1000  CD2 PHE A 162     9057  10094   9219    103  -1384   -529       C  
ATOM   1001  CE1 PHE A 162      -3.457  -9.169  67.956  1.00 63.86           C  
ANISOU 1001  CE1 PHE A 162     7965   8544   7754    155  -1226   -277       C  
ATOM   1002  CE2 PHE A 162      -1.591  -8.427  69.259  1.00 75.55           C  
ANISOU 1002  CE2 PHE A 162     9292  10217   9198    197  -1421   -487       C  
ATOM   1003  CZ  PHE A 162      -2.877  -8.922  69.192  1.00 75.75           C  
ANISOU 1003  CZ  PHE A 162     9458  10148   9176    221  -1336   -359       C  
ATOM   1004  N   PRO A 163       1.861  -6.487  67.457  1.00 78.73           N  
ANISOU 1004  N   PRO A 163     9223  10740   9951    -97  -1428   -832       N  
ATOM   1005  CA  PRO A 163       3.072  -6.504  68.284  1.00 89.59           C  
ANISOU 1005  CA  PRO A 163    10512  12227  11304    -45  -1498   -919       C  
ATOM   1006  C   PRO A 163       3.839  -7.816  68.236  1.00 97.82           C  
ANISOU 1006  C   PRO A 163    11502  13339  12326     84  -1544   -882       C  
ATOM   1007  O   PRO A 163       4.427  -8.166  67.213  1.00102.54           O  
ANISOU 1007  O   PRO A 163    12011  13934  13017     51  -1503   -884       O  
ATOM   1008  CB  PRO A 163       2.509  -6.291  69.689  1.00 84.49           C  
ANISOU 1008  CB  PRO A 163     9968  11606  10527     27  -1560   -919       C  
ATOM   1009  CG  PRO A 163       1.351  -5.355  69.462  1.00 81.55           C  
ANISOU 1009  CG  PRO A 163     9683  11133  10170    -76  -1498   -908       C  
ATOM   1010  CD  PRO A 163       0.846  -5.591  68.040  1.00 80.86           C  
ANISOU 1010  CD  PRO A 163     9598  10953  10173   -142  -1419   -839       C  
ATOM   1011  N   GLY A 164       3.848  -8.521  69.359  1.00100.33           N  
ANISOU 1011  N   GLY A 164    11884  13716  12522    232  -1622   -849       N  
ATOM   1012  CA  GLY A 164       4.460  -9.831  69.426  1.00102.81           C  
ANISOU 1012  CA  GLY A 164    12180  14081  12801    373  -1663   -800       C  
ATOM   1013  C   GLY A 164       3.424 -10.830  69.888  1.00102.59           C  
ANISOU 1013  C   GLY A 164    12318  14009  12655    498  -1666   -659       C  
ATOM   1014  O   GLY A 164       2.840 -11.558  69.083  1.00 98.23           O  
ANISOU 1014  O   GLY A 164    11814  13388  12121    514  -1613   -560       O  
ATOM   1015  N   LYS A 165       3.183 -10.844  71.193  1.00104.36           N  
ANISOU 1015  N   LYS A 165    12633  14265  12755    582  -1717   -651       N  
ATOM   1016  CA  LYS A 165       2.198 -11.741  71.781  1.00105.21           C  
ANISOU 1016  CA  LYS A 165    12913  14323  12740    695  -1703   -519       C  
ATOM   1017  C   LYS A 165       0.787 -11.156  71.685  1.00 99.98           C  
ANISOU 1017  C   LYS A 165    12362  13571  12053    618  -1640   -468       C  
ATOM   1018  O   LYS A 165       0.555  -9.988  72.012  1.00 95.33           O  
ANISOU 1018  O   LYS A 165    11763  12987  11471    528  -1646   -546       O  
ATOM   1019  CB  LYS A 165       2.572 -12.068  73.230  1.00106.89           C  
ANISOU 1019  CB  LYS A 165    13182  14605  12825    823  -1776   -529       C  
ATOM   1020  CG  LYS A 165       3.924 -12.765  73.357  1.00107.26           C  
ANISOU 1020  CG  LYS A 165    13131  14737  12885    921  -1843   -574       C  
ATOM   1021  CD  LYS A 165       4.338 -12.962  74.807  1.00106.09           C  
ANISOU 1021  CD  LYS A 165    13033  14666  12612   1045  -1926   -600       C  
ATOM   1022  CE  LYS A 165       5.705 -13.628  74.894  1.00105.26           C  
ANISOU 1022  CE  LYS A 165    12824  14648  12523   1148  -1999   -654       C  
ATOM   1023  NZ  LYS A 165       6.250 -13.627  76.281  1.00103.70           N  
ANISOU 1023  NZ  LYS A 165    12648  14541  12213   1260  -2093   -710       N  
ATOM   1024  N   VAL A 166      -0.146 -11.983  71.224  1.00 98.73           N  
ANISOU 1024  N   VAL A 166    12313  13328  11873    655  -1577   -341       N  
ATOM   1025  CA  VAL A 166      -1.522 -11.559  70.985  1.00 98.19           C  
ANISOU 1025  CA  VAL A 166    12351  13166  11791    589  -1512   -286       C  
ATOM   1026  C   VAL A 166      -2.405 -11.789  72.214  1.00 97.40           C  
ANISOU 1026  C   VAL A 166    12415  13047  11547    665  -1496   -221       C  
ATOM   1027  O   VAL A 166      -2.541 -12.919  72.688  1.00100.21           O  
ANISOU 1027  O   VAL A 166    12865  13387  11825    777  -1476   -128       O  
ATOM   1028  CB  VAL A 166      -2.113 -12.283  69.754  1.00 93.60           C  
ANISOU 1028  CB  VAL A 166    11798  12487  11279    564  -1420   -183       C  
ATOM   1029  CG1 VAL A 166      -1.373 -11.858  68.484  1.00 83.42           C  
ANISOU 1029  CG1 VAL A 166    10354  11198  10143    453  -1396   -246       C  
ATOM   1030  CG2 VAL A 166      -2.040 -13.798  69.938  1.00 95.67           C  
ANISOU 1030  CG2 VAL A 166    12135  12741  11474    709  -1420    -80       C  
ATOM   1031  N   SER A 167      -3.004 -10.715  72.725  1.00 91.76           N  
ANISOU 1031  N   SER A 167    11737  12325  10803    598  -1496   -274       N  
ATOM   1032  CA  SER A 167      -3.752 -10.778  73.981  1.00 90.81           C  
ANISOU 1032  CA  SER A 167    11758  12199  10547    660  -1482   -235       C  
ATOM   1033  C   SER A 167      -5.024  -9.926  73.974  1.00 86.63           C  
ANISOU 1033  C   SER A 167    11312  11598  10005    578  -1426   -233       C  
ATOM   1034  O   SER A 167      -5.118  -8.939  73.245  1.00 91.50           O  
ANISOU 1034  O   SER A 167    11856  12181  10729    453  -1402   -295       O  
ATOM   1035  CB  SER A 167      -2.851 -10.366  75.151  1.00 91.73           C  
ANISOU 1035  CB  SER A 167    11829  12421  10603    704  -1568   -330       C  
ATOM   1036  OG  SER A 167      -2.192  -9.140  74.877  1.00 91.59           O  
ANISOU 1036  OG  SER A 167    11675  12448  10675    596  -1614   -467       O  
ATOM   1037  N   GLY A 168      -5.994 -10.314  74.798  1.00 75.21           N  
ANISOU 1037  N   GLY A 168    10016  10113   8447    634  -1371   -157       N  
ATOM   1038  CA  GLY A 168      -7.262  -9.610  74.882  1.00 61.19           C  
ANISOU 1038  CA  GLY A 168     8326   8265   6660    562  -1296   -149       C  
ATOM   1039  C   GLY A 168      -8.126  -9.871  73.662  1.00 58.08           C  
ANISOU 1039  C   GLY A 168     7932   7755   6379    478  -1166    -66       C  
ATOM   1040  O   GLY A 168      -8.229 -11.009  73.190  1.00 50.28           O  
ANISOU 1040  O   GLY A 168     6974   6729   5399    524  -1120     29       O  
ATOM   1041  N   GLY A 169      -8.736  -8.812  73.137  1.00 48.64           N  
ANISOU 1041  N   GLY A 169     6706   6504   5272    360  -1110   -107       N  
ATOM   1042  CA  GLY A 169      -9.573  -8.931  71.962  1.00 48.10           C  
ANISOU 1042  CA  GLY A 169     6632   6336   5308    284   -999    -42       C  
ATOM   1043  C   GLY A 169      -9.862  -7.596  71.317  1.00 45.10           C  
ANISOU 1043  C   GLY A 169     6193   5912   5030    164   -971   -108       C  
ATOM   1044  O   GLY A 169      -9.758  -6.555  71.957  1.00 41.54           O  
ANISOU 1044  O   GLY A 169     5738   5487   4558    136  -1011   -194       O  
ATOM   1045  N   LEU A 170     -10.218  -7.631  70.039  1.00 40.58           N  
ANISOU 1045  N   LEU A 170     5582   5270   4565     98   -900    -66       N  
ATOM   1046  CA  LEU A 170     -10.595  -6.426  69.316  1.00 33.81           C  
ANISOU 1046  CA  LEU A 170     4690   4355   3801     -5   -861   -110       C  
ATOM   1047  C   LEU A 170     -11.764  -5.738  70.016  1.00 37.51           C  
ANISOU 1047  C   LEU A 170     5241   4786   4223    -12   -818   -124       C  
ATOM   1048  O   LEU A 170     -11.805  -4.512  70.094  1.00 34.09           O  
ANISOU 1048  O   LEU A 170     4794   4333   3823    -71   -827   -197       O  
ATOM   1049  CB  LEU A 170     -10.980  -6.770  67.878  1.00 41.03           C  
ANISOU 1049  CB  LEU A 170     5575   5202   4811    -51   -787    -46       C  
ATOM   1050  CG  LEU A 170     -11.471  -5.575  67.069  1.00 37.84           C  
ANISOU 1050  CG  LEU A 170     5155   4730   4492   -141   -741    -74       C  
ATOM   1051  CD1 LEU A 170     -10.412  -4.477  67.082  1.00 31.52           C  
ANISOU 1051  CD1 LEU A 170     4288   3950   3737   -202   -796   -171       C  
ATOM   1052  CD2 LEU A 170     -11.813  -5.998  65.658  1.00 29.29           C  
ANISOU 1052  CD2 LEU A 170     4049   3594   3487   -171   -678    -10       C  
ATOM   1053  N   LYS A 171     -12.711  -6.537  70.517  1.00 31.51           N  
ANISOU 1053  N   LYS A 171     4569   4011   3391     44   -765    -56       N  
ATOM   1054  CA  LYS A 171     -13.865  -6.033  71.258  1.00 35.20           C  
ANISOU 1054  CA  LYS A 171     5115   4450   3808     45   -715    -69       C  
ATOM   1055  C   LYS A 171     -14.708  -5.043  70.458  1.00 42.57           C  
ANISOU 1055  C   LYS A 171     6030   5309   4834    -29   -657    -89       C  
ATOM   1056  O   LYS A 171     -15.107  -3.987  70.963  1.00 45.29           O  
ANISOU 1056  O   LYS A 171     6399   5640   5171    -51   -656   -151       O  
ATOM   1057  CB  LYS A 171     -13.434  -5.392  72.584  1.00 41.24           C  
ANISOU 1057  CB  LYS A 171     5912   5276   4480     75   -786   -149       C  
ATOM   1058  CG  LYS A 171     -12.626  -6.305  73.509  1.00 53.27           C  
ANISOU 1058  CG  LYS A 171     7467   6883   5889    169   -857   -134       C  
ATOM   1059  CD  LYS A 171     -12.091  -5.508  74.708  1.00 64.42           C  
ANISOU 1059  CD  LYS A 171     8893   8367   7215    191   -943   -235       C  
ATOM   1060  CE  LYS A 171     -10.892  -6.182  75.377  1.00 68.39           C  
ANISOU 1060  CE  LYS A 171     9385   8972   7629    281  -1052   -248       C  
ATOM   1061  NZ  LYS A 171     -11.278  -7.239  76.362  1.00 68.12           N  
ANISOU 1061  NZ  LYS A 171     9475   8960   7445    393  -1037   -172       N  
ATOM   1062  N   LEU A 172     -14.979  -5.382  69.208  1.00 39.18           N  
ANISOU 1062  N   LEU A 172     5562   4834   4490    -60   -610    -37       N  
ATOM   1063  CA  LEU A 172     -15.957  -4.634  68.431  1.00 35.45           C  
ANISOU 1063  CA  LEU A 172     5086   4294   4091   -106   -551    -41       C  
ATOM   1064  C   LEU A 172     -17.092  -5.578  68.036  1.00 37.49           C  
ANISOU 1064  C   LEU A 172     5368   4523   4352    -85   -470     28       C  
ATOM   1065  O   LEU A 172     -17.397  -5.748  66.850  1.00 31.26           O  
ANISOU 1065  O   LEU A 172     4542   3700   3637   -111   -437     59       O  
ATOM   1066  CB  LEU A 172     -15.301  -4.026  67.195  1.00 27.79           C  
ANISOU 1066  CB  LEU A 172     4047   3292   3219   -167   -568    -53       C  
ATOM   1067  CG  LEU A 172     -14.233  -2.954  67.421  1.00 29.73           C  
ANISOU 1067  CG  LEU A 172     4259   3550   3486   -211   -630   -134       C  
ATOM   1068  CD1 LEU A 172     -13.719  -2.438  66.067  1.00 22.92           C  
ANISOU 1068  CD1 LEU A 172     3342   2641   2725   -277   -617   -132       C  
ATOM   1069  CD2 LEU A 172     -14.777  -1.821  68.296  1.00 25.51           C  
ANISOU 1069  CD2 LEU A 172     3774   2995   2925   -218   -629   -202       C  
ATOM   1070  N   ASN A 173     -17.733  -6.176  69.037  1.00 32.13           N  
ANISOU 1070  N   ASN A 173     4755   3860   3591    -41   -433     44       N  
ATOM   1071  CA  ASN A 173     -18.620  -7.309  68.782  1.00 40.45           C  
ANISOU 1071  CA  ASN A 173     5831   4894   4644    -24   -351    105       C  
ATOM   1072  C   ASN A 173     -19.980  -6.959  68.153  1.00 39.52           C  
ANISOU 1072  C   ASN A 173     5697   4731   4587    -52   -278     95       C  
ATOM   1073  O   ASN A 173     -20.789  -7.843  67.869  1.00 39.22           O  
ANISOU 1073  O   ASN A 173     5664   4678   4562    -50   -205    130       O  
ATOM   1074  CB  ASN A 173     -18.778  -8.178  70.042  1.00 48.98           C  
ANISOU 1074  CB  ASN A 173     6998   6000   5614     30   -322    133       C  
ATOM   1075  CG  ASN A 173     -19.411  -7.426  71.208  1.00 50.33           C  
ANISOU 1075  CG  ASN A 173     7229   6180   5716     43   -306     82       C  
ATOM   1076  OD1 ASN A 173     -19.966  -6.343  71.041  1.00 52.63           O  
ANISOU 1076  OD1 ASN A 173     7496   6449   6051     11   -300     28       O  
ATOM   1077  ND2 ASN A 173     -19.339  -8.013  72.391  1.00 45.68           N  
ANISOU 1077  ND2 ASN A 173     6724   5619   5012     95   -295    100       N  
ATOM   1078  N   SER A 174     -20.228  -5.676  67.921  1.00 33.63           N  
ANISOU 1078  N   SER A 174     4931   3963   3882    -76   -298     43       N  
ATOM   1079  CA  SER A 174     -21.448  -5.282  67.228  1.00 38.30           C  
ANISOU 1079  CA  SER A 174     5500   4518   4534    -88   -246     30       C  
ATOM   1080  C   SER A 174     -21.276  -5.202  65.701  1.00 31.19           C  
ANISOU 1080  C   SER A 174     4539   3593   3720   -113   -260     53       C  
ATOM   1081  O   SER A 174     -22.254  -5.038  64.980  1.00 29.22           O  
ANISOU 1081  O   SER A 174     4264   3321   3516   -111   -225     47       O  
ATOM   1082  CB  SER A 174     -21.982  -3.956  67.774  1.00 43.68           C  
ANISOU 1082  CB  SER A 174     6204   5181   5213    -85   -250    -36       C  
ATOM   1083  OG  SER A 174     -22.428  -4.113  69.110  1.00 56.10           O  
ANISOU 1083  OG  SER A 174     7833   6777   6704    -60   -216    -59       O  
ATOM   1084  N   LEU A 175     -20.046  -5.333  65.212  1.00 29.59           N  
ANISOU 1084  N   LEU A 175     4312   3398   3532   -131   -311     75       N  
ATOM   1085  CA  LEU A 175     -19.810  -5.294  63.759  1.00 27.98           C  
ANISOU 1085  CA  LEU A 175     4060   3172   3400   -156   -318     99       C  
ATOM   1086  C   LEU A 175     -20.550  -6.397  63.008  1.00 25.57           C  
ANISOU 1086  C   LEU A 175     3729   2869   3118   -149   -266    138       C  
ATOM   1087  O   LEU A 175     -20.531  -7.559  63.398  1.00 27.59           O  
ANISOU 1087  O   LEU A 175     3995   3145   3344   -136   -237    166       O  
ATOM   1088  CB  LEU A 175     -18.319  -5.389  63.435  1.00 27.39           C  
ANISOU 1088  CB  LEU A 175     3957   3113   3337   -181   -370    111       C  
ATOM   1089  CG  LEU A 175     -17.436  -4.228  63.917  1.00 37.81           C  
ANISOU 1089  CG  LEU A 175     5282   4429   4655   -206   -423     59       C  
ATOM   1090  CD1 LEU A 175     -15.981  -4.415  63.464  1.00 29.71           C  
ANISOU 1090  CD1 LEU A 175     4209   3426   3655   -236   -466     62       C  
ATOM   1091  CD2 LEU A 175     -17.983  -2.893  63.433  1.00 34.85           C  
ANISOU 1091  CD2 LEU A 175     4923   3995   4324   -227   -412     29       C  
ATOM   1092  N   GLU A 176     -21.190  -6.016  61.915  1.00 26.17           N  
ANISOU 1092  N   GLU A 176     3776   2921   3245   -153   -254    135       N  
ATOM   1093  CA  GLU A 176     -21.709  -6.971  60.950  1.00 26.25           C  
ANISOU 1093  CA  GLU A 176     3749   2939   3287   -154   -218    160       C  
ATOM   1094  C   GLU A 176     -20.672  -7.275  59.868  1.00 25.04           C  
ANISOU 1094  C   GLU A 176     3567   2785   3163   -177   -246    195       C  
ATOM   1095  O   GLU A 176     -20.646  -8.379  59.321  1.00 25.48           O  
ANISOU 1095  O   GLU A 176     3597   2854   3232   -181   -220    222       O  
ATOM   1096  CB  GLU A 176     -22.972  -6.416  60.290  1.00 26.14           C  
ANISOU 1096  CB  GLU A 176     3714   2913   3306   -136   -200    130       C  
ATOM   1097  CG  GLU A 176     -24.166  -6.337  61.226  1.00 42.43           C  
ANISOU 1097  CG  GLU A 176     5787   4983   5350   -114   -156     88       C  
ATOM   1098  CD  GLU A 176     -25.431  -5.942  60.499  1.00 52.07           C  
ANISOU 1098  CD  GLU A 176     6969   6206   6610    -87   -143     50       C  
ATOM   1099  OE1 GLU A 176     -25.548  -6.274  59.305  1.00 62.14           O  
ANISOU 1099  OE1 GLU A 176     8204   7489   7917    -86   -151     62       O  
ATOM   1100  OE2 GLU A 176     -26.299  -5.291  61.115  1.00 60.48           O  
ANISOU 1100  OE2 GLU A 176     8041   7269   7671    -61   -127      3       O  
ATOM   1101  N   VAL A 177     -19.847  -6.276  59.555  1.00 25.61           N  
ANISOU 1101  N   VAL A 177     3644   2838   3249   -195   -288    190       N  
ATOM   1102  CA  VAL A 177     -18.845  -6.380  58.498  1.00 19.83           C  
ANISOU 1102  CA  VAL A 177     2885   2101   2547   -224   -306    217       C  
ATOM   1103  C   VAL A 177     -17.497  -5.826  58.970  1.00 28.89           C  
ANISOU 1103  C   VAL A 177     4034   3250   3692   -253   -346    203       C  
ATOM   1104  O   VAL A 177     -17.393  -4.693  59.469  1.00 29.19           O  
ANISOU 1104  O   VAL A 177     4099   3265   3728   -264   -366    168       O  
ATOM   1105  CB  VAL A 177     -19.264  -5.649  57.200  1.00 25.24           C  
ANISOU 1105  CB  VAL A 177     3571   2754   3264   -226   -303    222       C  
ATOM   1106  CG1 VAL A 177     -18.165  -5.797  56.132  1.00 20.50           C  
ANISOU 1106  CG1 VAL A 177     2950   2150   2689   -260   -309    250       C  
ATOM   1107  CG2 VAL A 177     -20.612  -6.190  56.663  1.00 24.70           C  
ANISOU 1107  CG2 VAL A 177     3485   2699   3201   -192   -273    220       C  
ATOM   1108  N   LEU A 178     -16.461  -6.640  58.829  1.00 29.81           N  
ANISOU 1108  N   LEU A 178     4117   3396   3812   -265   -358    221       N  
ATOM   1109  CA  LEU A 178     -15.119  -6.228  59.211  1.00 23.65           C  
ANISOU 1109  CA  LEU A 178     3317   2632   3037   -292   -400    196       C  
ATOM   1110  C   LEU A 178     -14.116  -6.674  58.151  1.00 26.20           C  
ANISOU 1110  C   LEU A 178     3591   2965   3400   -322   -397    215       C  
ATOM   1111  O   LEU A 178     -14.032  -7.854  57.807  1.00 27.26           O  
ANISOU 1111  O   LEU A 178     3701   3122   3533   -301   -383    247       O  
ATOM   1112  CB  LEU A 178     -14.745  -6.798  60.577  1.00 19.70           C  
ANISOU 1112  CB  LEU A 178     2824   2178   2484   -258   -431    183       C  
ATOM   1113  CG  LEU A 178     -13.291  -6.516  60.952  1.00 29.78           C  
ANISOU 1113  CG  LEU A 178     4060   3489   3765   -279   -486    144       C  
ATOM   1114  CD1 LEU A 178     -13.078  -5.014  61.193  1.00 27.00           C  
ANISOU 1114  CD1 LEU A 178     3717   3109   3432   -325   -504     85       C  
ATOM   1115  CD2 LEU A 178     -12.903  -7.324  62.171  1.00 25.96           C  
ANISOU 1115  CD2 LEU A 178     3585   3062   3218   -224   -524    142       C  
ATOM   1116  N   ASP A 179     -13.367  -5.711  57.632  1.00 29.73           N  
ANISOU 1116  N   ASP A 179     4024   3388   3883   -373   -402    191       N  
ATOM   1117  CA  ASP A 179     -12.356  -5.960  56.621  1.00 24.37           C  
ANISOU 1117  CA  ASP A 179     3298   2716   3245   -411   -390    200       C  
ATOM   1118  C   ASP A 179     -11.024  -5.368  57.084  1.00 27.50           C  
ANISOU 1118  C   ASP A 179     3651   3132   3665   -457   -421    143       C  
ATOM   1119  O   ASP A 179     -10.845  -4.146  57.138  1.00 31.12           O  
ANISOU 1119  O   ASP A 179     4130   3550   4145   -505   -416    106       O  
ATOM   1120  CB  ASP A 179     -12.797  -5.377  55.274  1.00 20.39           C  
ANISOU 1120  CB  ASP A 179     2824   2158   2766   -437   -346    226       C  
ATOM   1121  CG  ASP A 179     -11.896  -5.814  54.118  1.00 31.95           C  
ANISOU 1121  CG  ASP A 179     4245   3631   4262   -472   -319    243       C  
ATOM   1122  OD1 ASP A 179     -10.777  -6.290  54.387  1.00 37.90           O  
ANISOU 1122  OD1 ASP A 179     4938   4428   5035   -489   -336    219       O  
ATOM   1123  OD2 ASP A 179     -12.311  -5.684  52.940  1.00 32.49           O  
ANISOU 1123  OD2 ASP A 179     4341   3668   4335   -478   -282    275       O  
ATOM   1124  N   LEU A 180     -10.108  -6.256  57.457  1.00 30.96           N  
ANISOU 1124  N   LEU A 180     4029   3632   4101   -439   -453    131       N  
ATOM   1125  CA  LEU A 180      -8.787  -5.881  57.923  1.00 29.23           C  
ANISOU 1125  CA  LEU A 180     3747   3454   3906   -473   -493     65       C  
ATOM   1126  C   LEU A 180      -7.748  -6.282  56.888  1.00 30.08           C  
ANISOU 1126  C   LEU A 180     3782   3579   4067   -511   -468     62       C  
ATOM   1127  O   LEU A 180      -6.571  -6.388  57.199  1.00 30.04           O  
ANISOU 1127  O   LEU A 180     3699   3629   4085   -524   -503      7       O  
ATOM   1128  CB  LEU A 180      -8.467  -6.583  59.248  1.00 31.04           C  
ANISOU 1128  CB  LEU A 180     3957   3754   4083   -406   -560     43       C  
ATOM   1129  CG  LEU A 180      -9.325  -6.229  60.469  1.00 39.09           C  
ANISOU 1129  CG  LEU A 180     5044   4770   5039   -368   -586     34       C  
ATOM   1130  CD1 LEU A 180      -8.779  -6.867  61.727  1.00 44.72           C  
ANISOU 1130  CD1 LEU A 180     5741   5557   5691   -301   -656     10       C  
ATOM   1131  CD2 LEU A 180      -9.406  -4.741  60.655  1.00 44.01           C  
ANISOU 1131  CD2 LEU A 180     5688   5351   5684   -430   -583    -22       C  
ATOM   1132  N   SER A 181      -8.194  -6.501  55.656  1.00 28.99           N  
ANISOU 1132  N   SER A 181     3668   3401   3946   -524   -410    115       N  
ATOM   1133  CA  SER A 181      -7.326  -7.043  54.601  1.00 36.55           C  
ANISOU 1133  CA  SER A 181     4566   4376   4947   -552   -377    120       C  
ATOM   1134  C   SER A 181      -6.150  -6.156  54.196  1.00 37.28           C  
ANISOU 1134  C   SER A 181     4604   4463   5097   -641   -353     59       C  
ATOM   1135  O   SER A 181      -6.219  -4.923  54.266  1.00 29.47           O  
ANISOU 1135  O   SER A 181     3650   3423   4123   -699   -334     31       O  
ATOM   1136  CB  SER A 181      -8.153  -7.384  53.355  1.00 28.07           C  
ANISOU 1136  CB  SER A 181     3539   3260   3867   -547   -319    185       C  
ATOM   1137  OG  SER A 181      -9.140  -8.358  53.677  1.00 36.84           O  
ANISOU 1137  OG  SER A 181     4681   4381   4936   -475   -332    228       O  
ATOM   1138  N   ALA A 182      -5.081  -6.801  53.738  1.00 34.29           N  
ANISOU 1138  N   ALA A 182     4139   4133   4757   -653   -345     37       N  
ATOM   1139  CA  ALA A 182      -3.941  -6.098  53.152  1.00 34.11           C  
ANISOU 1139  CA  ALA A 182     4054   4106   4799   -747   -302    -23       C  
ATOM   1140  C   ALA A 182      -3.365  -5.071  54.118  1.00 34.26           C  
ANISOU 1140  C   ALA A 182     4040   4136   4842   -797   -337   -111       C  
ATOM   1141  O   ALA A 182      -3.245  -3.894  53.799  1.00 39.30           O  
ANISOU 1141  O   ALA A 182     4708   4711   5513   -884   -285   -140       O  
ATOM   1142  CB  ALA A 182      -4.334  -5.433  51.815  1.00 28.69           C  
ANISOU 1142  CB  ALA A 182     3440   3336   4124   -810   -208     22       C  
ATOM   1143  N   ASN A 183      -3.043  -5.528  55.314  1.00 37.28           N  
ANISOU 1143  N   ASN A 183     4370   4594   5201   -737   -425   -154       N  
ATOM   1144  CA  ASN A 183      -2.331  -4.710  56.270  1.00 34.51           C  
ANISOU 1144  CA  ASN A 183     3965   4278   4871   -778   -472   -257       C  
ATOM   1145  C   ASN A 183      -0.958  -5.331  56.518  1.00 39.84           C  
ANISOU 1145  C   ASN A 183     4496   5056   5583   -766   -521   -337       C  
ATOM   1146  O   ASN A 183      -0.432  -6.052  55.660  1.00 43.23           O  
ANISOU 1146  O   ASN A 183     4872   5508   6047   -765   -486   -320       O  
ATOM   1147  CB  ASN A 183      -3.139  -4.560  57.561  1.00 33.05           C  
ANISOU 1147  CB  ASN A 183     3843   4100   4615   -713   -543   -254       C  
ATOM   1148  CG  ASN A 183      -4.089  -3.357  57.517  1.00 42.27           C  
ANISOU 1148  CG  ASN A 183     5116   5169   5776   -762   -498   -237       C  
ATOM   1149  OD1 ASN A 183      -3.658  -2.207  57.665  1.00 36.43           O  
ANISOU 1149  OD1 ASN A 183     4366   4397   5078   -847   -479   -311       O  
ATOM   1150  ND2 ASN A 183      -5.380  -3.618  57.303  1.00 33.64           N  
ANISOU 1150  ND2 ASN A 183     4122   4026   4635   -709   -477   -146       N  
ATOM   1151  N   SER A 184      -0.380  -5.063  57.679  1.00 35.25           N  
ANISOU 1151  N   SER A 184     3854   4546   4994   -752   -605   -429       N  
ATOM   1152  CA  SER A 184       0.937  -5.599  58.005  1.00 44.61           C  
ANISOU 1152  CA  SER A 184     4893   5844   6212   -727   -667   -519       C  
ATOM   1153  C   SER A 184       0.846  -6.470  59.245  1.00 38.98           C  
ANISOU 1153  C   SER A 184     4181   5216   5415   -588   -785   -513       C  
ATOM   1154  O   SER A 184       1.718  -6.440  60.104  1.00 45.53           O  
ANISOU 1154  O   SER A 184     4916   6143   6242   -559   -873   -613       O  
ATOM   1155  CB  SER A 184       1.931  -4.457  58.217  1.00 52.14           C  
ANISOU 1155  CB  SER A 184     5749   6821   7240   -842   -663   -661       C  
ATOM   1156  OG  SER A 184       1.844  -3.539  57.141  1.00 55.60           O  
ANISOU 1156  OG  SER A 184     6225   7156   7743   -972   -540   -652       O  
ATOM   1157  N   ILE A 185      -0.235  -7.238  59.328  1.00 36.86           N  
ANISOU 1157  N   ILE A 185     4023   4908   5073   -501   -783   -396       N  
ATOM   1158  CA  ILE A 185      -0.500  -8.079  60.482  1.00 37.94           C  
ANISOU 1158  CA  ILE A 185     4196   5103   5118   -368   -873   -368       C  
ATOM   1159  C   ILE A 185       0.206  -9.425  60.327  1.00 43.15           C  
ANISOU 1159  C   ILE A 185     4791   5829   5776   -270   -909   -350       C  
ATOM   1160  O   ILE A 185      -0.108 -10.217  59.435  1.00 43.12           O  
ANISOU 1160  O   ILE A 185     4814   5782   5787   -254   -847   -270       O  
ATOM   1161  CB  ILE A 185      -2.020  -8.282  60.688  1.00 38.92           C  
ANISOU 1161  CB  ILE A 185     4472   5149   5169   -327   -841   -258       C  
ATOM   1162  CG1 ILE A 185      -2.703  -6.936  60.962  1.00 40.72           C  
ANISOU 1162  CG1 ILE A 185     4761   5316   5393   -406   -816   -284       C  
ATOM   1163  CG2 ILE A 185      -2.276  -9.233  61.827  1.00 42.40           C  
ANISOU 1163  CG2 ILE A 185     4961   5638   5510   -193   -915   -221       C  
ATOM   1164  CD1 ILE A 185      -4.191  -6.909  60.641  1.00 32.82           C  
ANISOU 1164  CD1 ILE A 185     3888   4222   4361   -403   -750   -185       C  
ATOM   1165  N   SER A 186       1.187  -9.658  61.186  1.00 40.83           N  
ANISOU 1165  N   SER A 186     4407   5642   5463   -202  -1011   -433       N  
ATOM   1166  CA  SER A 186       1.896 -10.924  61.215  1.00 49.10           C  
ANISOU 1166  CA  SER A 186     5396   6760   6502    -85  -1062   -421       C  
ATOM   1167  C   SER A 186       1.708 -11.466  62.605  1.00 49.54           C  
ANISOU 1167  C   SER A 186     5514   6869   6441     56  -1166   -403       C  
ATOM   1168  O   SER A 186       1.889 -10.747  63.583  1.00 50.25           O  
ANISOU 1168  O   SER A 186     5591   7013   6490     56  -1239   -480       O  
ATOM   1169  CB  SER A 186       3.394 -10.731  60.943  1.00 53.27           C  
ANISOU 1169  CB  SER A 186     5742   7382   7115   -118  -1097   -551       C  
ATOM   1170  OG  SER A 186       3.612 -10.104  59.688  1.00 59.68           O  
ANISOU 1170  OG  SER A 186     6503   8141   8032   -262   -989   -574       O  
ATOM   1171  N   GLY A 187       1.329 -12.728  62.707  1.00 44.89           N  
ANISOU 1171  N   GLY A 187     5002   6262   5794    175  -1167   -303       N  
ATOM   1172  CA  GLY A 187       1.187 -13.324  64.015  1.00 43.11           C  
ANISOU 1172  CA  GLY A 187     4851   6081   5447    320  -1257   -275       C  
ATOM   1173  C   GLY A 187       0.247 -14.502  64.011  1.00 40.16           C  
ANISOU 1173  C   GLY A 187     4620   5629   5010    407  -1205   -136       C  
ATOM   1174  O   GLY A 187      -0.611 -14.633  63.139  1.00 39.94           O  
ANISOU 1174  O   GLY A 187     4652   5505   5021    339  -1098    -62       O  
ATOM   1175  N   ALA A 188       0.437 -15.367  64.995  1.00 36.05           N  
ANISOU 1175  N   ALA A 188     4155   5151   4390    562  -1280   -104       N  
ATOM   1176  CA  ALA A 188      -0.403 -16.529  65.192  1.00 41.72           C  
ANISOU 1176  CA  ALA A 188     5022   5793   5036    655  -1230     24       C  
ATOM   1177  C   ALA A 188      -1.706 -16.139  65.890  1.00 40.55           C  
ANISOU 1177  C   ALA A 188     5018   5581   4807    628  -1188     80       C  
ATOM   1178  O   ALA A 188      -1.716 -15.309  66.808  1.00 46.33           O  
ANISOU 1178  O   ALA A 188     5760   6364   5481    624  -1250     24       O  
ATOM   1179  CB  ALA A 188       0.356 -17.575  66.016  1.00 38.94           C  
ANISOU 1179  CB  ALA A 188     4687   5507   4601    840  -1326     38       C  
ATOM   1180  N   ASN A 189      -2.806 -16.729  65.438  1.00 35.88           N  
ANISOU 1180  N   ASN A 189     4533   4883   4217    606  -1078    180       N  
ATOM   1181  CA  ASN A 189      -4.070 -16.643  66.159  1.00 38.39           C  
ANISOU 1181  CA  ASN A 189     4995   5140   4452    604  -1028    241       C  
ATOM   1182  C   ASN A 189      -4.624 -15.219  66.278  1.00 37.91           C  
ANISOU 1182  C   ASN A 189     4920   5077   4406    488  -1020    185       C  
ATOM   1183  O   ASN A 189      -5.382 -14.910  67.194  1.00 38.91           O  
ANISOU 1183  O   ASN A 189     5143   5191   4449    501  -1015    200       O  
ATOM   1184  CB  ASN A 189      -3.937 -17.285  67.546  1.00 38.92           C  
ANISOU 1184  CB  ASN A 189     5165   5244   4380    755  -1095    276       C  
ATOM   1185  CG  ASN A 189      -3.513 -18.747  67.475  1.00 49.04           C  
ANISOU 1185  CG  ASN A 189     6489   6506   5637    884  -1092    347       C  
ATOM   1186  OD1 ASN A 189      -3.969 -19.503  66.607  1.00 42.25           O  
ANISOU 1186  OD1 ASN A 189     5656   5560   4836    857   -995    410       O  
ATOM   1187  ND2 ASN A 189      -2.631 -19.150  68.387  1.00 47.70           N  
ANISOU 1187  ND2 ASN A 189     6316   6408   5398   1000  -1172    328       N  
ATOM   1188  N   VAL A 190      -4.250 -14.354  65.349  1.00 34.89           N  
ANISOU 1188  N   VAL A 190     4426   4702   4129    375  -1009    120       N  
ATOM   1189  CA  VAL A 190      -4.878 -13.045  65.279  1.00 40.68           C  
ANISOU 1189  CA  VAL A 190     5161   5407   4888    262   -981     78       C  
ATOM   1190  C   VAL A 190      -6.408 -13.155  65.157  1.00 41.09           C  
ANISOU 1190  C   VAL A 190     5329   5365   4920    231   -882    158       C  
ATOM   1191  O   VAL A 190      -7.142 -12.306  65.672  1.00 38.09           O  
ANISOU 1191  O   VAL A 190     4997   4966   4509    192   -870    139       O  
ATOM   1192  CB  VAL A 190      -4.305 -12.229  64.116  1.00 36.17           C  
ANISOU 1192  CB  VAL A 190     4472   4834   4436    145   -960     16       C  
ATOM   1193  CG1 VAL A 190      -5.035 -10.905  63.988  1.00 28.44           C  
ANISOU 1193  CG1 VAL A 190     3515   3807   3483     37   -919    -14       C  
ATOM   1194  CG2 VAL A 190      -2.813 -12.000  64.345  1.00 37.21           C  
ANISOU 1194  CG2 VAL A 190     4476   5068   4593    163  -1054    -85       C  
ATOM   1195  N   VAL A 191      -6.887 -14.203  64.487  1.00 34.94           N  
ANISOU 1195  N   VAL A 191     4588   4528   4161    249   -809    236       N  
ATOM   1196  CA  VAL A 191      -8.327 -14.375  64.282  1.00 29.18           C  
ANISOU 1196  CA  VAL A 191     3948   3715   3424    215   -711    297       C  
ATOM   1197  C   VAL A 191      -9.084 -14.575  65.605  1.00 27.67           C  
ANISOU 1197  C   VAL A 191     3875   3515   3122    277   -706    329       C  
ATOM   1198  O   VAL A 191     -10.170 -14.032  65.801  1.00 34.66           O  
ANISOU 1198  O   VAL A 191     4812   4361   3995    230   -655    333       O  
ATOM   1199  CB  VAL A 191      -8.625 -15.520  63.303  1.00 33.72           C  
ANISOU 1199  CB  VAL A 191     4533   4235   4046    219   -635    361       C  
ATOM   1200  CG1 VAL A 191     -10.126 -15.701  63.135  1.00 39.07           C  
ANISOU 1200  CG1 VAL A 191     5290   4837   4719    181   -537    407       C  
ATOM   1201  CG2 VAL A 191      -7.981 -15.231  61.960  1.00 34.33           C  
ANISOU 1201  CG2 VAL A 191     4501   4318   4224    150   -629    328       C  
ATOM   1202  N   GLY A 192      -8.500 -15.338  66.519  1.00 34.90           N  
ANISOU 1202  N   GLY A 192     4836   4470   3955    388   -759    351       N  
ATOM   1203  CA  GLY A 192      -9.102 -15.521  67.825  1.00 35.66           C  
ANISOU 1203  CA  GLY A 192     5055   4563   3932    454   -755    382       C  
ATOM   1204  C   GLY A 192      -9.189 -14.188  68.538  1.00 44.34           C  
ANISOU 1204  C   GLY A 192     6142   5707   4998    415   -807    307       C  
ATOM   1205  O   GLY A 192     -10.146 -13.914  69.266  1.00 44.59           O  
ANISOU 1205  O   GLY A 192     6263   5712   4966    410   -764    319       O  
ATOM   1206  N   TRP A 193      -8.184 -13.346  68.317  1.00 37.12           N  
ANISOU 1206  N   TRP A 193     5115   4857   4131    381   -891    222       N  
ATOM   1207  CA  TRP A 193      -8.137 -12.054  68.975  1.00 36.49           C  
ANISOU 1207  CA  TRP A 193     5017   4818   4028    340   -943    137       C  
ATOM   1208  C   TRP A 193      -9.280 -11.191  68.448  1.00 34.60           C  
ANISOU 1208  C   TRP A 193     4793   4505   3847    233   -859    135       C  
ATOM   1209  O   TRP A 193     -10.014 -10.566  69.213  1.00 41.01           O  
ANISOU 1209  O   TRP A 193     5669   5308   4605    224   -845    116       O  
ATOM   1210  CB  TRP A 193      -6.767 -11.387  68.775  1.00 37.53           C  
ANISOU 1210  CB  TRP A 193     5016   5031   4214    316  -1041     37       C  
ATOM   1211  CG  TRP A 193      -6.712  -9.979  69.263  1.00 37.28           C  
ANISOU 1211  CG  TRP A 193     4955   5026   4184    249  -1081    -62       C  
ATOM   1212  CD1 TRP A 193      -6.436  -9.561  70.532  1.00 43.24           C  
ANISOU 1212  CD1 TRP A 193     5737   5852   4842    300  -1163   -124       C  
ATOM   1213  CD2 TRP A 193      -6.963  -8.793  68.494  1.00 30.89           C  
ANISOU 1213  CD2 TRP A 193     4095   4168   3474    122  -1037   -111       C  
ATOM   1214  NE1 TRP A 193      -6.490  -8.189  70.600  1.00 44.08           N  
ANISOU 1214  NE1 TRP A 193     5804   5954   4989    205  -1170   -216       N  
ATOM   1215  CE2 TRP A 193      -6.813  -7.693  69.365  1.00 36.24           C  
ANISOU 1215  CE2 TRP A 193     4769   4884   4117     96  -1091   -205       C  
ATOM   1216  CE3 TRP A 193      -7.279  -8.556  67.152  1.00 25.89           C  
ANISOU 1216  CE3 TRP A 193     3425   3462   2949     32   -958    -84       C  
ATOM   1217  CZ2 TRP A 193      -6.976  -6.377  68.940  1.00 36.34           C  
ANISOU 1217  CZ2 TRP A 193     4748   4852   4208    -17  -1061   -271       C  
ATOM   1218  CZ3 TRP A 193      -7.451  -7.250  66.729  1.00 35.76           C  
ANISOU 1218  CZ3 TRP A 193     4649   4672   4267    -73   -932   -142       C  
ATOM   1219  CH2 TRP A 193      -7.296  -6.172  67.623  1.00 38.87           C  
ANISOU 1219  CH2 TRP A 193     5044   5093   4631    -98   -980   -233       C  
ATOM   1220  N   VAL A 194      -9.441 -11.173  67.135  1.00 34.06           N  
ANISOU 1220  N   VAL A 194     4670   4386   3884    161   -802    153       N  
ATOM   1221  CA  VAL A 194     -10.545 -10.451  66.529  1.00 30.58           C  
ANISOU 1221  CA  VAL A 194     4245   3877   3496     78   -725    157       C  
ATOM   1222  C   VAL A 194     -11.894 -10.895  67.093  1.00 34.52           C  
ANISOU 1222  C   VAL A 194     4851   4331   3934    105   -652    211       C  
ATOM   1223  O   VAL A 194     -12.744 -10.071  67.415  1.00 32.93           O  
ANISOU 1223  O   VAL A 194     4684   4106   3724     70   -624    186       O  
ATOM   1224  CB  VAL A 194     -10.561 -10.659  65.009  1.00 32.73           C  
ANISOU 1224  CB  VAL A 194     4459   4106   3872     19   -673    184       C  
ATOM   1225  CG1 VAL A 194     -11.900 -10.225  64.429  1.00 28.91           C  
ANISOU 1225  CG1 VAL A 194     4010   3552   3422    -36   -592    205       C  
ATOM   1226  CG2 VAL A 194      -9.408  -9.893  64.361  1.00 32.95           C  
ANISOU 1226  CG2 VAL A 194     4383   4164   3973    -38   -721    119       C  
ATOM   1227  N   LEU A 195     -12.079 -12.204  67.216  1.00 30.84           N  
ANISOU 1227  N   LEU A 195     4438   3849   3430    167   -614    282       N  
ATOM   1228  CA  LEU A 195     -13.382 -12.768  67.559  1.00 34.69           C  
ANISOU 1228  CA  LEU A 195     5020   4283   3878    177   -520    334       C  
ATOM   1229  C   LEU A 195     -13.621 -12.961  69.065  1.00 40.90           C  
ANISOU 1229  C   LEU A 195     5913   5090   4538    248   -526    345       C  
ATOM   1230  O   LEU A 195     -14.727 -13.308  69.476  1.00 37.11           O  
ANISOU 1230  O   LEU A 195     5513   4566   4020    248   -438    378       O  
ATOM   1231  CB  LEU A 195     -13.564 -14.103  66.830  1.00 37.17           C  
ANISOU 1231  CB  LEU A 195     5346   4553   4226    192   -453    402       C  
ATOM   1232  CG  LEU A 195     -13.429 -13.999  65.304  1.00 39.19           C  
ANISOU 1232  CG  LEU A 195     5507   4787   4596    125   -437    394       C  
ATOM   1233  CD1 LEU A 195     -13.433 -15.375  64.641  1.00 35.60           C  
ANISOU 1233  CD1 LEU A 195     5061   4296   4171    146   -381    452       C  
ATOM   1234  CD2 LEU A 195     -14.534 -13.134  64.745  1.00 31.46           C  
ANISOU 1234  CD2 LEU A 195     4512   3774   3669     48   -387    368       C  
ATOM   1235  N   SER A 196     -12.588 -12.715  69.870  1.00 32.23           N  
ANISOU 1235  N   SER A 196     4810   4062   3372    306   -627    310       N  
ATOM   1236  CA  SER A 196     -12.571 -13.092  71.283  1.00 43.87           C  
ANISOU 1236  CA  SER A 196     6394   5569   4707    398   -649    328       C  
ATOM   1237  C   SER A 196     -13.762 -12.624  72.131  1.00 36.49           C  
ANISOU 1237  C   SER A 196     5549   4609   3707    380   -582    322       C  
ATOM   1238  O   SER A 196     -14.301 -13.394  72.913  1.00 37.19           O  
ANISOU 1238  O   SER A 196     5755   4674   3702    436   -522    378       O  
ATOM   1239  CB  SER A 196     -11.272 -12.604  71.935  1.00 49.12           C  
ANISOU 1239  CB  SER A 196     7013   6330   5319    452   -787    262       C  
ATOM   1240  OG  SER A 196     -11.168 -13.102  73.255  1.00 61.45           O  
ANISOU 1240  OG  SER A 196     8687   7930   6732    560   -817    287       O  
ATOM   1241  N   ASP A 197     -14.156 -11.361  71.993  1.00 35.89           N  
ANISOU 1241  N   ASP A 197     5425   4534   3679    305   -588    251       N  
ATOM   1242  CA  ASP A 197     -15.255 -10.823  72.794  1.00 38.24           C  
ANISOU 1242  CA  ASP A 197     5797   4812   3921    290   -528    231       C  
ATOM   1243  C   ASP A 197     -16.639 -11.081  72.182  1.00 43.87           C  
ANISOU 1243  C   ASP A 197     6523   5447   4697    233   -399    266       C  
ATOM   1244  O   ASP A 197     -17.614 -10.437  72.564  1.00 46.32           O  
ANISOU 1244  O   ASP A 197     6861   5741   4999    203   -346    232       O  
ATOM   1245  CB  ASP A 197     -15.064  -9.320  73.026  1.00 49.59           C  
ANISOU 1245  CB  ASP A 197     7184   6282   5376    244   -592    132       C  
ATOM   1246  CG  ASP A 197     -15.977  -8.776  74.115  1.00 70.79           C  
ANISOU 1246  CG  ASP A 197     9954   8965   7978    251   -550    101       C  
ATOM   1247  OD1 ASP A 197     -16.058  -9.408  75.199  1.00 74.94           O  
ANISOU 1247  OD1 ASP A 197    10584   9515   8376    324   -538    134       O  
ATOM   1248  OD2 ASP A 197     -16.617  -7.723  73.883  1.00 71.65           O  
ANISOU 1248  OD2 ASP A 197    10033   9046   8146    188   -525     46       O  
ATOM   1249  N   GLY A 198     -16.725 -12.007  71.226  1.00 38.90           N  
ANISOU 1249  N   GLY A 198     5867   4777   4135    220   -350    322       N  
ATOM   1250  CA  GLY A 198     -18.009 -12.364  70.637  1.00 35.07           C  
ANISOU 1250  CA  GLY A 198     5385   4228   3710    169   -231    344       C  
ATOM   1251  C   GLY A 198     -18.139 -11.981  69.167  1.00 32.79           C  
ANISOU 1251  C   GLY A 198     4987   3917   3553    101   -232    324       C  
ATOM   1252  O   GLY A 198     -17.537 -11.011  68.705  1.00 33.80           O  
ANISOU 1252  O   GLY A 198     5045   4068   3728     73   -307    279       O  
ATOM   1253  N   CYS A 199     -18.921 -12.755  68.425  1.00 33.52           N  
ANISOU 1253  N   CYS A 199     5071   3964   3702     71   -144    356       N  
ATOM   1254  CA  CYS A 199     -19.081 -12.522  66.996  1.00 30.00           C  
ANISOU 1254  CA  CYS A 199     4531   3501   3368     17   -143    341       C  
ATOM   1255  C   CYS A 199     -20.468 -12.934  66.513  1.00 28.94           C  
ANISOU 1255  C   CYS A 199     4388   3327   3282    -23    -37    338       C  
ATOM   1256  O   CYS A 199     -20.634 -13.333  65.367  1.00 34.08           O  
ANISOU 1256  O   CYS A 199     4981   3960   4007    -53    -17    344       O  
ATOM   1257  CB  CYS A 199     -17.991 -13.260  66.210  1.00 29.80           C  
ANISOU 1257  CB  CYS A 199     4465   3481   3376     30   -184    378       C  
ATOM   1258  SG  CYS A 199     -17.925 -15.084  66.448  1.00 40.21           S  
ANISOU 1258  SG  CYS A 199     5856   4764   4657     77   -112    454       S  
ATOM   1259  N   GLY A 200     -21.460 -12.818  67.393  1.00 33.72           N  
ANISOU 1259  N   GLY A 200     5046   3922   3844    -23     30    320       N  
ATOM   1260  CA  GLY A 200     -22.832 -13.182  67.081  1.00 29.71           C  
ANISOU 1260  CA  GLY A 200     4522   3384   3381    -62    136    300       C  
ATOM   1261  C   GLY A 200     -23.441 -12.379  65.937  1.00 35.24           C  
ANISOU 1261  C   GLY A 200     5124   4090   4174   -101    117    248       C  
ATOM   1262  O   GLY A 200     -24.289 -12.879  65.188  1.00 34.09           O  
ANISOU 1262  O   GLY A 200     4932   3930   4091   -133    180    232       O  
ATOM   1263  N   GLU A 201     -22.995 -11.138  65.791  1.00 24.94           N  
ANISOU 1263  N   GLU A 201     3791   2805   2878    -95     31    220       N  
ATOM   1264  CA  GLU A 201     -23.527 -10.230  64.775  1.00 30.08           C  
ANISOU 1264  CA  GLU A 201     4370   3456   3603   -116      7    178       C  
ATOM   1265  C   GLU A 201     -22.787 -10.298  63.430  1.00 26.74           C  
ANISOU 1265  C   GLU A 201     3890   3031   3237   -130    -45    200       C  
ATOM   1266  O   GLU A 201     -23.268  -9.783  62.430  1.00 31.75           O  
ANISOU 1266  O   GLU A 201     4473   3663   3928   -142    -56    176       O  
ATOM   1267  CB  GLU A 201     -23.422  -8.793  65.283  1.00 43.25           C  
ANISOU 1267  CB  GLU A 201     6050   5130   5252   -104    -49    136       C  
ATOM   1268  CG  GLU A 201     -23.907  -8.597  66.700  1.00 57.46           C  
ANISOU 1268  CG  GLU A 201     7913   6937   6981    -86    -11    112       C  
ATOM   1269  CD  GLU A 201     -25.345  -8.165  66.751  1.00 70.39           C  
ANISOU 1269  CD  GLU A 201     9529   8569   8648    -90     52     57       C  
ATOM   1270  OE1 GLU A 201     -26.158  -8.748  66.007  1.00 77.53           O  
ANISOU 1270  OE1 GLU A 201    10382   9469   9608   -107    105     50       O  
ATOM   1271  OE2 GLU A 201     -25.659  -7.232  67.524  1.00 77.93           O  
ANISOU 1271  OE2 GLU A 201    10510   9526   9573    -76     46     12       O  
ATOM   1272  N   LEU A 202     -21.604 -10.900  63.429  1.00 27.22           N  
ANISOU 1272  N   LEU A 202     3965   3098   3279   -123    -79    244       N  
ATOM   1273  CA  LEU A 202     -20.692 -10.800  62.303  1.00 27.54           C  
ANISOU 1273  CA  LEU A 202     3957   3142   3365   -137   -133    260       C  
ATOM   1274  C   LEU A 202     -21.218 -11.572  61.099  1.00 24.95           C  
ANISOU 1274  C   LEU A 202     3582   2803   3094   -157    -90    268       C  
ATOM   1275  O   LEU A 202     -21.580 -12.743  61.214  1.00 26.23           O  
ANISOU 1275  O   LEU A 202     3757   2955   3254   -158    -27    285       O  
ATOM   1276  CB  LEU A 202     -19.313 -11.308  62.726  1.00 25.02           C  
ANISOU 1276  CB  LEU A 202     3657   2839   3011   -116   -178    294       C  
ATOM   1277  CG  LEU A 202     -18.142 -11.019  61.793  1.00 32.66           C  
ANISOU 1277  CG  LEU A 202     4573   3818   4020   -132   -239    300       C  
ATOM   1278  CD1 LEU A 202     -17.934  -9.498  61.617  1.00 26.19           C  
ANISOU 1278  CD1 LEU A 202     3735   2996   3220   -157   -288    259       C  
ATOM   1279  CD2 LEU A 202     -16.887 -11.693  62.344  1.00 21.42           C  
ANISOU 1279  CD2 LEU A 202     3160   2421   2560   -100   -278    325       C  
ATOM   1280  N   LYS A 203     -21.282 -10.906  59.952  1.00 23.58           N  
ANISOU 1280  N   LYS A 203     3362   2630   2968   -172   -120    253       N  
ATOM   1281  CA  LYS A 203     -21.751 -11.541  58.723  1.00 27.36           C  
ANISOU 1281  CA  LYS A 203     3793   3108   3493   -188    -91    251       C  
ATOM   1282  C   LYS A 203     -20.631 -11.696  57.699  1.00 25.50           C  
ANISOU 1282  C   LYS A 203     3533   2876   3282   -199   -129    280       C  
ATOM   1283  O   LYS A 203     -20.658 -12.608  56.874  1.00 24.50           O  
ANISOU 1283  O   LYS A 203     3377   2751   3180   -210   -102    289       O  
ATOM   1284  CB  LYS A 203     -22.886 -10.727  58.091  1.00 31.21           C  
ANISOU 1284  CB  LYS A 203     4248   3600   4008   -184    -92    207       C  
ATOM   1285  CG  LYS A 203     -24.162 -10.668  58.920  1.00 33.46           C  
ANISOU 1285  CG  LYS A 203     4538   3889   4285   -174    -43    164       C  
ATOM   1286  CD  LYS A 203     -25.257  -9.928  58.148  1.00 46.91           C  
ANISOU 1286  CD  LYS A 203     6196   5606   6023   -157    -54    114       C  
ATOM   1287  CE  LYS A 203     -26.626 -10.102  58.801  1.00 58.53           C  
ANISOU 1287  CE  LYS A 203     7646   7091   7501   -153      9     57       C  
ATOM   1288  NZ  LYS A 203     -27.699  -9.334  58.097  1.00 65.63           N  
ANISOU 1288  NZ  LYS A 203     8492   8013   8432   -121    -13      0       N  
ATOM   1289  N   HIS A 204     -19.656 -10.792  57.746  1.00 26.93           N  
ANISOU 1289  N   HIS A 204     3720   3057   3455   -202   -186    287       N  
ATOM   1290  CA  HIS A 204     -18.639 -10.702  56.697  1.00 23.11           C  
ANISOU 1290  CA  HIS A 204     3208   2575   2998   -221   -214    304       C  
ATOM   1291  C   HIS A 204     -17.296 -10.381  57.341  1.00 24.61           C  
ANISOU 1291  C   HIS A 204     3404   2774   3173   -225   -259    310       C  
ATOM   1292  O   HIS A 204     -17.100  -9.312  57.931  1.00 23.38           O  
ANISOU 1292  O   HIS A 204     3267   2613   3004   -230   -291    288       O  
ATOM   1293  CB  HIS A 204     -19.034  -9.627  55.673  1.00 30.24           C  
ANISOU 1293  CB  HIS A 204     4103   3464   3922   -231   -230    290       C  
ATOM   1294  CG  HIS A 204     -18.066  -9.461  54.532  1.00 26.57           C  
ANISOU 1294  CG  HIS A 204     3620   2996   3479   -255   -244    309       C  
ATOM   1295  ND1 HIS A 204     -18.459  -9.507  53.210  1.00 26.59           N  
ANISOU 1295  ND1 HIS A 204     3609   2998   3495   -256   -233    314       N  
ATOM   1296  CD2 HIS A 204     -16.736  -9.199  54.516  1.00 28.56           C  
ANISOU 1296  CD2 HIS A 204     3863   3247   3739   -281   -267    318       C  
ATOM   1297  CE1 HIS A 204     -17.412  -9.308  52.429  1.00 25.87           C  
ANISOU 1297  CE1 HIS A 204     3511   2901   3416   -283   -239    331       C  
ATOM   1298  NE2 HIS A 204     -16.353  -9.122  53.198  1.00 32.94           N  
ANISOU 1298  NE2 HIS A 204     4404   3797   4315   -302   -257    331       N  
ATOM   1299  N   LEU A 205     -16.384 -11.336  57.255  1.00 24.92           N  
ANISOU 1299  N   LEU A 205     3424   2830   3216   -220   -261    332       N  
ATOM   1300  CA  LEU A 205     -15.043 -11.168  57.787  1.00 18.94           C  
ANISOU 1300  CA  LEU A 205     2653   2095   2448   -217   -309    328       C  
ATOM   1301  C   LEU A 205     -14.022 -11.388  56.666  1.00 25.40           C  
ANISOU 1301  C   LEU A 205     3419   2922   3310   -242   -315    334       C  
ATOM   1302  O   LEU A 205     -13.995 -12.430  56.002  1.00 26.24           O  
ANISOU 1302  O   LEU A 205     3508   3029   3433   -234   -284    357       O  
ATOM   1303  CB  LEU A 205     -14.791 -12.119  58.955  1.00 22.02           C  
ANISOU 1303  CB  LEU A 205     3071   2504   2792   -168   -315    345       C  
ATOM   1304  CG  LEU A 205     -13.367 -12.100  59.542  1.00 27.94           C  
ANISOU 1304  CG  LEU A 205     3797   3293   3525   -147   -378    333       C  
ATOM   1305  CD1 LEU A 205     -13.005 -10.726  60.131  1.00 28.20           C  
ANISOU 1305  CD1 LEU A 205     3826   3340   3548   -171   -429    284       C  
ATOM   1306  CD2 LEU A 205     -13.229 -13.175  60.589  1.00 24.72           C  
ANISOU 1306  CD2 LEU A 205     3433   2900   3060    -80   -380    361       C  
ATOM   1307  N   ALA A 206     -13.213 -10.374  56.430  1.00 21.82           N  
ANISOU 1307  N   ALA A 206     2942   2471   2877   -278   -345    309       N  
ATOM   1308  CA  ALA A 206     -12.154 -10.466  55.450  1.00 24.11           C  
ANISOU 1308  CA  ALA A 206     3180   2772   3207   -310   -342    307       C  
ATOM   1309  C   ALA A 206     -10.849 -10.003  56.097  1.00 28.97           C  
ANISOU 1309  C   ALA A 206     3756   3420   3831   -323   -390    268       C  
ATOM   1310  O   ALA A 206     -10.778  -8.898  56.651  1.00 31.01           O  
ANISOU 1310  O   ALA A 206     4027   3670   4084   -348   -414    233       O  
ATOM   1311  CB  ALA A 206     -12.490  -9.611  54.234  1.00 20.91           C  
ANISOU 1311  CB  ALA A 206     2785   2331   2828   -354   -313    310       C  
ATOM   1312  N   ILE A 207      -9.828 -10.852  56.033  1.00 28.67           N  
ANISOU 1312  N   ILE A 207     3665   3421   3808   -304   -405    265       N  
ATOM   1313  CA  ILE A 207      -8.500 -10.510  56.548  1.00 26.00           C  
ANISOU 1313  CA  ILE A 207     3266   3129   3484   -314   -455    214       C  
ATOM   1314  C   ILE A 207      -7.395 -11.045  55.640  1.00 27.46           C  
ANISOU 1314  C   ILE A 207     3374   3340   3719   -330   -442    204       C  
ATOM   1315  O   ILE A 207      -6.316 -11.390  56.109  1.00 32.21           O  
ANISOU 1315  O   ILE A 207     3912   3996   4329   -303   -487    168       O  
ATOM   1316  CB  ILE A 207      -8.262 -11.056  57.969  1.00 38.29           C  
ANISOU 1316  CB  ILE A 207     4832   4731   4987   -240   -515    205       C  
ATOM   1317  CG1 ILE A 207      -8.582 -12.550  58.016  1.00 40.80           C  
ANISOU 1317  CG1 ILE A 207     5176   5048   5278   -168   -496    261       C  
ATOM   1318  CG2 ILE A 207      -9.089 -10.307  58.976  1.00 53.66           C  
ANISOU 1318  CG2 ILE A 207     6842   6662   6884   -234   -533    195       C  
ATOM   1319  CD1 ILE A 207      -8.766 -13.084  59.401  1.00 55.64           C  
ANISOU 1319  CD1 ILE A 207     7108   6947   7084    -88   -534    276       C  
ATOM   1320  N   SER A 208      -7.658 -11.105  54.340  1.00 28.84           N  
ANISOU 1320  N   SER A 208     3553   3482   3925   -368   -382    229       N  
ATOM   1321  CA  SER A 208      -6.661 -11.623  53.424  1.00 29.75           C  
ANISOU 1321  CA  SER A 208     3598   3620   4085   -386   -358    218       C  
ATOM   1322  C   SER A 208      -5.508 -10.639  53.250  1.00 29.52           C  
ANISOU 1322  C   SER A 208     3503   3610   4102   -456   -362    155       C  
ATOM   1323  O   SER A 208      -5.627  -9.472  53.597  1.00 33.71           O  
ANISOU 1323  O   SER A 208     4056   4118   4633   -503   -369    128       O  
ATOM   1324  CB  SER A 208      -7.295 -11.902  52.071  1.00 31.63           C  
ANISOU 1324  CB  SER A 208     3866   3820   4332   -409   -291    258       C  
ATOM   1325  OG  SER A 208      -7.842 -10.721  51.560  1.00 34.93           O  
ANISOU 1325  OG  SER A 208     4331   4193   4748   -465   -264    261       O  
ATOM   1326  N   GLY A 209      -4.397 -11.114  52.700  1.00 27.27           N  
ANISOU 1326  N   GLY A 209     3135   3364   3862   -468   -349    126       N  
ATOM   1327  CA  GLY A 209      -3.288 -10.236  52.365  1.00 28.56           C  
ANISOU 1327  CA  GLY A 209     3226   3543   4082   -549   -331     59       C  
ATOM   1328  C   GLY A 209      -2.468  -9.799  53.563  1.00 26.52           C  
ANISOU 1328  C   GLY A 209     2902   3342   3833   -545   -405    -18       C  
ATOM   1329  O   GLY A 209      -1.863  -8.742  53.548  1.00 40.88           O  
ANISOU 1329  O   GLY A 209     4682   5158   5692   -627   -392    -82       O  
ATOM   1330  N   ASN A 210      -2.474 -10.616  54.610  1.00 27.60           N  
ANISOU 1330  N   ASN A 210     3031   3527   3928   -447   -479    -14       N  
ATOM   1331  CA  ASN A 210      -1.605 -10.414  55.759  1.00 27.87           C  
ANISOU 1331  CA  ASN A 210     2995   3635   3959   -419   -565    -92       C  
ATOM   1332  C   ASN A 210      -0.673 -11.618  55.942  1.00 32.80           C  
ANISOU 1332  C   ASN A 210     3535   4336   4591   -330   -612   -110       C  
ATOM   1333  O   ASN A 210      -0.529 -12.440  55.033  1.00 36.92           O  
ANISOU 1333  O   ASN A 210     4039   4848   5140   -317   -564    -76       O  
ATOM   1334  CB  ASN A 210      -2.442 -10.176  57.026  1.00 27.11           C  
ANISOU 1334  CB  ASN A 210     2980   3533   3787   -367   -622    -74       C  
ATOM   1335  CG  ASN A 210      -3.194  -8.852  56.988  1.00 35.23           C  
ANISOU 1335  CG  ASN A 210     4075   4494   4816   -450   -587    -78       C  
ATOM   1336  OD1 ASN A 210      -2.609  -7.783  57.208  1.00 31.68           O  
ANISOU 1336  OD1 ASN A 210     3583   4053   4401   -522   -596   -157       O  
ATOM   1337  ND2 ASN A 210      -4.495  -8.916  56.714  1.00 28.10           N  
ANISOU 1337  ND2 ASN A 210     3276   3525   3878   -438   -545      0       N  
ATOM   1338  N   LYS A 211      -0.044 -11.723  57.111  1.00 31.54           N  
ANISOU 1338  N   LYS A 211     3325   4253   4404   -263   -708   -166       N  
ATOM   1339  CA  LYS A 211       0.782 -12.895  57.433  1.00 30.62           C  
ANISOU 1339  CA  LYS A 211     3142   4211   4281   -151   -768   -178       C  
ATOM   1340  C   LYS A 211       0.296 -13.555  58.716  1.00 33.91           C  
ANISOU 1340  C   LYS A 211     3641   4645   4599    -22   -846   -133       C  
ATOM   1341  O   LYS A 211       1.070 -13.809  59.638  1.00 41.89           O  
ANISOU 1341  O   LYS A 211     4597   5740   5578     64   -942   -185       O  
ATOM   1342  CB  LYS A 211       2.264 -12.511  57.556  1.00 31.80           C  
ANISOU 1342  CB  LYS A 211     3132   4458   4493   -173   -820   -305       C  
ATOM   1343  CG  LYS A 211       2.911 -12.134  56.228  1.00 44.09           C  
ANISOU 1343  CG  LYS A 211     4600   6001   6150   -288   -729   -348       C  
ATOM   1344  CD  LYS A 211       2.695 -13.251  55.204  1.00 49.52           C  
ANISOU 1344  CD  LYS A 211     5315   6651   6850   -251   -662   -270       C  
ATOM   1345  CE  LYS A 211       3.269 -12.904  53.841  1.00 60.48           C  
ANISOU 1345  CE  LYS A 211     6631   8022   8324   -363   -562   -305       C  
ATOM   1346  NZ  LYS A 211       3.230 -14.081  52.920  1.00 62.69           N  
ANISOU 1346  NZ  LYS A 211     6920   8283   8615   -314   -509   -248       N  
ATOM   1347  N   ILE A 212      -0.998 -13.829  58.774  1.00 31.83           N  
ANISOU 1347  N   ILE A 212     3509   4303   4282     -8   -802    -39       N  
ATOM   1348  CA  ILE A 212      -1.583 -14.440  59.961  1.00 38.14           C  
ANISOU 1348  CA  ILE A 212     4406   5104   4983    102   -851     13       C  
ATOM   1349  C   ILE A 212      -1.503 -15.958  59.882  1.00 33.72           C  
ANISOU 1349  C   ILE A 212     3877   4535   4401    215   -845     79       C  
ATOM   1350  O   ILE A 212      -1.718 -16.547  58.817  1.00 35.58           O  
ANISOU 1350  O   ILE A 212     4114   4720   4684    190   -769    120       O  
ATOM   1351  CB  ILE A 212      -3.037 -13.987  60.147  1.00 34.80           C  
ANISOU 1351  CB  ILE A 212     4106   4602   4516     60   -799     73       C  
ATOM   1352  CG1 ILE A 212      -3.077 -12.461  60.265  1.00 30.22           C  
ANISOU 1352  CG1 ILE A 212     3502   4024   3958    -42   -806      5       C  
ATOM   1353  CG2 ILE A 212      -3.654 -14.667  61.366  1.00 33.68           C  
ANISOU 1353  CG2 ILE A 212     4071   4456   4270    169   -833    128       C  
ATOM   1354  CD1 ILE A 212      -4.391 -11.836  59.842  1.00 26.53           C  
ANISOU 1354  CD1 ILE A 212     3122   3468   3489   -114   -731     53       C  
ATOM   1355  N   SER A 213      -1.177 -16.587  61.006  1.00 31.75           N  
ANISOU 1355  N   SER A 213     3656   4332   4075    344   -925     87       N  
ATOM   1356  CA  SER A 213      -1.102 -18.043  61.062  1.00 34.85           C  
ANISOU 1356  CA  SER A 213     4099   4705   4439    466   -919    154       C  
ATOM   1357  C   SER A 213      -1.905 -18.581  62.237  1.00 30.31           C  
ANISOU 1357  C   SER A 213     3672   4096   3748    562   -932    229       C  
ATOM   1358  O   SER A 213      -2.622 -17.837  62.899  1.00 34.75           O  
ANISOU 1358  O   SER A 213     4296   4648   4259    524   -936    230       O  
ATOM   1359  CB  SER A 213       0.347 -18.483  61.210  1.00 33.96           C  
ANISOU 1359  CB  SER A 213     3870   4686   4345    559  -1006     90       C  
ATOM   1360  OG  SER A 213       0.822 -18.110  62.484  1.00 41.00           O  
ANISOU 1360  OG  SER A 213     4752   5663   5162    635  -1121     41       O  
ATOM   1361  N   GLY A 214      -1.762 -19.875  62.510  1.00 32.02           N  
ANISOU 1361  N   GLY A 214     3951   4292   3923    689   -934    290       N  
ATOM   1362  CA  GLY A 214      -2.472 -20.493  63.620  1.00 29.30           C  
ANISOU 1362  CA  GLY A 214     3763   3906   3464    786   -933    369       C  
ATOM   1363  C   GLY A 214      -3.904 -20.893  63.291  1.00 34.20           C  
ANISOU 1363  C   GLY A 214     4504   4407   4081    726   -806    453       C  
ATOM   1364  O   GLY A 214      -4.222 -21.230  62.156  1.00 43.10           O  
ANISOU 1364  O   GLY A 214     5609   5478   5290    658   -722    469       O  
ATOM   1365  N   ASP A 215      -4.778 -20.835  64.285  1.00 44.39           N  
ANISOU 1365  N   ASP A 215     5921   5667   5280    749   -789    498       N  
ATOM   1366  CA  ASP A 215      -6.128 -21.364  64.135  1.00 50.22           C  
ANISOU 1366  CA  ASP A 215     6776   6295   6008    707   -666    572       C  
ATOM   1367  C   ASP A 215      -7.146 -20.323  63.679  1.00 42.04           C  
ANISOU 1367  C   ASP A 215     5722   5235   5016    564   -610    545       C  
ATOM   1368  O   ASP A 215      -7.027 -19.132  63.972  1.00 38.85           O  
ANISOU 1368  O   ASP A 215     5268   4887   4606    516   -667    487       O  
ATOM   1369  CB  ASP A 215      -6.598 -22.015  65.442  1.00 71.47           C  
ANISOU 1369  CB  ASP A 215     9629   8952   8574    813   -655    642       C  
ATOM   1370  CG  ASP A 215      -7.789 -22.940  65.238  1.00 94.69           C  
ANISOU 1370  CG  ASP A 215    12690  11771  11517    787   -514    720       C  
ATOM   1371  OD1 ASP A 215      -8.075 -23.303  64.073  1.00106.29           O  
ANISOU 1371  OD1 ASP A 215    14114  13189  13083    714   -440    720       O  
ATOM   1372  OD2 ASP A 215      -8.431 -23.316  66.244  1.00 98.32           O  
ANISOU 1372  OD2 ASP A 215    13269  12194  11895    817   -464    762       O  
ATOM   1373  N   VAL A 216      -8.139 -20.797  62.940  1.00 39.43           N  
ANISOU 1373  N   VAL A 216     5431   4821   4731    501   -500    584       N  
ATOM   1374  CA  VAL A 216      -9.294 -20.002  62.570  1.00 41.12           C  
ANISOU 1374  CA  VAL A 216     5646   5003   4973    388   -440    568       C  
ATOM   1375  C   VAL A 216     -10.497 -20.775  63.101  1.00 37.06           C  
ANISOU 1375  C   VAL A 216     5262   4409   4412    401   -342    629       C  
ATOM   1376  O   VAL A 216     -10.762 -21.898  62.676  1.00 43.27           O  
ANISOU 1376  O   VAL A 216     6090   5131   5222    415   -266    671       O  
ATOM   1377  CB  VAL A 216      -9.377 -19.801  61.031  1.00 35.21           C  
ANISOU 1377  CB  VAL A 216     4806   4240   4332    292   -398    541       C  
ATOM   1378  CG1 VAL A 216     -10.545 -18.905  60.663  1.00 32.39           C  
ANISOU 1378  CG1 VAL A 216     4449   3859   3998    192   -351    522       C  
ATOM   1379  CG2 VAL A 216      -8.079 -19.195  60.510  1.00 37.45           C  
ANISOU 1379  CG2 VAL A 216     4969   4596   4664    281   -477    484       C  
ATOM   1380  N   ASP A 217     -11.183 -20.201  64.079  1.00 32.86           N  
ANISOU 1380  N   ASP A 217     4795   3881   3811    396   -339    630       N  
ATOM   1381  CA  ASP A 217     -12.327 -20.865  64.688  1.00 30.04           C  
ANISOU 1381  CA  ASP A 217     4561   3450   3403    402   -237    680       C  
ATOM   1382  C   ASP A 217     -13.484 -19.889  64.678  1.00 29.40           C  
ANISOU 1382  C   ASP A 217     4470   3364   3337    309   -197    644       C  
ATOM   1383  O   ASP A 217     -13.534 -18.969  65.483  1.00 35.39           O  
ANISOU 1383  O   ASP A 217     5240   4165   4041    313   -246    617       O  
ATOM   1384  CB  ASP A 217     -11.989 -21.337  66.110  1.00 31.82           C  
ANISOU 1384  CB  ASP A 217     4904   3681   3504    519   -265    727       C  
ATOM   1385  CG  ASP A 217     -13.156 -22.057  66.796  1.00 45.04           C  
ANISOU 1385  CG  ASP A 217     6706   5277   5131    513   -140    774       C  
ATOM   1386  OD1 ASP A 217     -14.315 -21.935  66.330  1.00 39.21           O  
ANISOU 1386  OD1 ASP A 217     5968   4488   4441    420    -45    764       O  
ATOM   1387  OD2 ASP A 217     -12.911 -22.738  67.820  1.00 49.56           O  
ANISOU 1387  OD2 ASP A 217     7351   5849   5629    588   -134    801       O  
ATOM   1388  N   VAL A 218     -14.394 -20.069  63.728  1.00 32.25           N  
ANISOU 1388  N   VAL A 218     4801   3677   3775    228   -112    635       N  
ATOM   1389  CA  VAL A 218     -15.532 -19.165  63.581  1.00 21.20           C  
ANISOU 1389  CA  VAL A 218     3380   2277   2400    147    -76    594       C  
ATOM   1390  C   VAL A 218     -16.819 -19.898  63.944  1.00 22.51           C  
ANISOU 1390  C   VAL A 218     3626   2375   2551    125     49    615       C  
ATOM   1391  O   VAL A 218     -17.907 -19.503  63.529  1.00 30.65           O  
ANISOU 1391  O   VAL A 218     4624   3394   3627     54    103    578       O  
ATOM   1392  CB  VAL A 218     -15.665 -18.640  62.133  1.00 21.61           C  
ANISOU 1392  CB  VAL A 218     3322   2339   2550     71    -83    551       C  
ATOM   1393  CG1 VAL A 218     -14.466 -17.792  61.763  1.00 25.40           C  
ANISOU 1393  CG1 VAL A 218     3722   2878   3049     74   -187    523       C  
ATOM   1394  CG2 VAL A 218     -15.853 -19.806  61.145  1.00 23.59           C  
ANISOU 1394  CG2 VAL A 218     3561   2542   2862     52    -11    568       C  
ATOM   1395  N   SER A 219     -16.683 -20.970  64.712  1.00 24.36           N  
ANISOU 1395  N   SER A 219     3967   2564   2724    189     97    673       N  
ATOM   1396  CA  SER A 219     -17.828 -21.795  65.090  1.00 36.12           C  
ANISOU 1396  CA  SER A 219     5545   3977   4202    163    234    696       C  
ATOM   1397  C   SER A 219     -18.882 -21.075  65.941  1.00 38.03           C  
ANISOU 1397  C   SER A 219     5824   4226   4399    129    278    670       C  
ATOM   1398  O   SER A 219     -20.015 -21.530  66.017  1.00 42.49           O  
ANISOU 1398  O   SER A 219     6416   4743   4986     76    397    657       O  
ATOM   1399  CB  SER A 219     -17.367 -23.068  65.802  1.00 32.66           C  
ANISOU 1399  CB  SER A 219     5181   3511   3718    235    265    739       C  
ATOM   1400  OG  SER A 219     -16.953 -22.801  67.128  1.00 32.89           O  
ANISOU 1400  OG  SER A 219     5286   3573   3637    311    216    763       O  
ATOM   1401  N   ARG A 220     -18.518 -19.965  66.575  1.00 34.53           N  
ANISOU 1401  N   ARG A 220     5370   3849   3902    155    185    648       N  
ATOM   1402  CA  ARG A 220     -19.479 -19.193  67.378  1.00 35.48           C  
ANISOU 1402  CA  ARG A 220     5522   3980   3981    126    222    615       C  
ATOM   1403  C   ARG A 220     -20.051 -18.031  66.572  1.00 35.75           C  
ANISOU 1403  C   ARG A 220     5439   4050   4097     53    192    541       C  
ATOM   1404  O   ARG A 220     -20.957 -17.327  67.009  1.00 33.39           O  
ANISOU 1404  O   ARG A 220     5141   3758   3786     22    225    501       O  
ATOM   1405  CB  ARG A 220     -18.812 -18.661  68.652  1.00 33.41           C  
ANISOU 1405  CB  ARG A 220     5329   3764   3600    203    144    628       C  
ATOM   1406  CG  ARG A 220     -18.353 -19.769  69.578  1.00 43.61           C  
ANISOU 1406  CG  ARG A 220     6757   5022   4790    293    173    705       C  
ATOM   1407  CD  ARG A 220     -17.373 -19.276  70.627  1.00 60.71           C  
ANISOU 1407  CD  ARG A 220     8963   7258   6845    384     56    708       C  
ATOM   1408  NE  ARG A 220     -16.779 -20.394  71.358  1.00 75.55           N  
ANISOU 1408  NE  ARG A 220    10903   9131   8670    468     63    750       N  
ATOM   1409  CZ  ARG A 220     -15.731 -21.099  70.935  1.00 81.13           C  
ANISOU 1409  CZ  ARG A 220    11575   9846   9403    523      6    773       C  
ATOM   1410  NH1 ARG A 220     -15.145 -20.808  69.776  1.00 70.20           N  
ANISOU 1410  NH1 ARG A 220    10092   8480   8101    500    -59    757       N  
ATOM   1411  NH2 ARG A 220     -15.268 -22.099  71.674  1.00 87.96           N  
ANISOU 1411  NH2 ARG A 220    12511  10698  10212    604     16    811       N  
ATOM   1412  N   CYS A 221     -19.504 -17.826  65.387  1.00 28.19           N  
ANISOU 1412  N   CYS A 221     4383   3111   3217     31    131    524       N  
ATOM   1413  CA  CYS A 221     -20.023 -16.804  64.496  1.00 30.12           C  
ANISOU 1413  CA  CYS A 221     4529   3380   3535    -29    106    465       C  
ATOM   1414  C   CYS A 221     -21.195 -17.428  63.730  1.00 33.11           C  
ANISOU 1414  C   CYS A 221     4877   3721   3983    -86    208    443       C  
ATOM   1415  O   CYS A 221     -21.060 -17.788  62.570  1.00 33.69           O  
ANISOU 1415  O   CYS A 221     4887   3789   4124   -112    205    436       O  
ATOM   1416  CB  CYS A 221     -18.892 -16.329  63.566  1.00 30.42           C  
ANISOU 1416  CB  CYS A 221     4489   3453   3617    -27      5    458       C  
ATOM   1417  SG  CYS A 221     -17.430 -15.770  64.531  1.00 41.67           S  
ANISOU 1417  SG  CYS A 221     5938   4930   4966     38   -111    468       S  
ATOM   1418  N   VAL A 222     -22.335 -17.574  64.406  1.00 34.43           N  
ANISOU 1418  N   VAL A 222     5085   3864   4131   -108    301    424       N  
ATOM   1419  CA  VAL A 222     -23.458 -18.347  63.872  1.00 29.83           C  
ANISOU 1419  CA  VAL A 222     4478   3246   3612   -165    414    395       C  
ATOM   1420  C   VAL A 222     -24.178 -17.672  62.688  1.00 32.07           C  
ANISOU 1420  C   VAL A 222     4643   3562   3980   -212    391    324       C  
ATOM   1421  O   VAL A 222     -24.907 -18.332  61.958  1.00 32.06           O  
ANISOU 1421  O   VAL A 222     4595   3544   4042   -257    458    290       O  
ATOM   1422  CB  VAL A 222     -24.484 -18.754  64.976  1.00 36.77           C  
ANISOU 1422  CB  VAL A 222     5434   4088   4449   -182    537    389       C  
ATOM   1423  CG1 VAL A 222     -23.825 -19.644  66.040  1.00 30.09           C  
ANISOU 1423  CG1 VAL A 222     4725   3197   3511   -128    575    469       C  
ATOM   1424  CG2 VAL A 222     -25.131 -17.521  65.606  1.00 34.54           C  
ANISOU 1424  CG2 VAL A 222     5137   3847   4140   -183    518    339       C  
ATOM   1425  N   ASN A 223     -23.956 -16.376  62.489  1.00 25.48           N  
ANISOU 1425  N   ASN A 223     3764   2772   3145   -198    295    301       N  
ATOM   1426  CA  ASN A 223     -24.507 -15.679  61.331  1.00 25.83           C  
ANISOU 1426  CA  ASN A 223     3712   2846   3257   -222    260    246       C  
ATOM   1427  C   ASN A 223     -23.477 -15.356  60.252  1.00 24.52           C  
ANISOU 1427  C   ASN A 223     3503   2697   3115   -213    169    267       C  
ATOM   1428  O   ASN A 223     -23.740 -14.561  59.356  1.00 21.63           O  
ANISOU 1428  O   ASN A 223     3077   2356   2786   -220    123    233       O  
ATOM   1429  CB  ASN A 223     -25.216 -14.390  61.759  1.00 24.17           C  
ANISOU 1429  CB  ASN A 223     3486   2662   3037   -214    235    198       C  
ATOM   1430  CG  ASN A 223     -26.407 -14.667  62.661  1.00 33.31           C  
ANISOU 1430  CG  ASN A 223     4665   3808   4181   -232    338    161       C  
ATOM   1431  OD1 ASN A 223     -27.365 -15.315  62.252  1.00 43.16           O  
ANISOU 1431  OD1 ASN A 223     5868   5051   5479   -270    416    118       O  
ATOM   1432  ND2 ASN A 223     -26.335 -14.204  63.903  1.00 31.88           N  
ANISOU 1432  ND2 ASN A 223     4553   3626   3933   -208    342    171       N  
ATOM   1433  N   LEU A 224     -22.298 -15.954  60.337  1.00 22.80           N  
ANISOU 1433  N   LEU A 224     3319   2468   2876   -193    145    321       N  
ATOM   1434  CA  LEU A 224     -21.246 -15.596  59.392  1.00 22.84           C  
ANISOU 1434  CA  LEU A 224     3283   2493   2905   -188     65    335       C  
ATOM   1435  C   LEU A 224     -21.553 -16.126  57.987  1.00 23.02           C  
ANISOU 1435  C   LEU A 224     3243   2515   2988   -218     87    315       C  
ATOM   1436  O   LEU A 224     -21.731 -17.329  57.792  1.00 28.04           O  
ANISOU 1436  O   LEU A 224     3885   3125   3644   -231    152    322       O  
ATOM   1437  CB  LEU A 224     -19.896 -16.107  59.881  1.00 23.34           C  
ANISOU 1437  CB  LEU A 224     3385   2552   2931   -152     31    387       C  
ATOM   1438  CG  LEU A 224     -18.690 -15.750  59.017  1.00 23.94           C  
ANISOU 1438  CG  LEU A 224     3413   2651   3032   -151    -43    396       C  
ATOM   1439  CD1 LEU A 224     -18.392 -14.248  59.175  1.00 18.93           C  
ANISOU 1439  CD1 LEU A 224     2763   2042   2387   -155   -115    372       C  
ATOM   1440  CD2 LEU A 224     -17.497 -16.610  59.429  1.00 23.16           C  
ANISOU 1440  CD2 LEU A 224     3341   2550   2908   -108    -62    438       C  
ATOM   1441  N   GLU A 225     -21.613 -15.224  57.017  1.00 22.82           N  
ANISOU 1441  N   GLU A 225     3166   2514   2989   -227     35    291       N  
ATOM   1442  CA  GLU A 225     -21.954 -15.586  55.642  1.00 28.95           C  
ANISOU 1442  CA  GLU A 225     3887   3302   3811   -248     45    265       C  
ATOM   1443  C   GLU A 225     -20.754 -15.576  54.686  1.00 26.07           C  
ANISOU 1443  C   GLU A 225     3504   2945   3457   -248     -2    294       C  
ATOM   1444  O   GLU A 225     -20.793 -16.184  53.621  1.00 23.19           O  
ANISOU 1444  O   GLU A 225     3105   2586   3121   -263     15    281       O  
ATOM   1445  CB  GLU A 225     -23.027 -14.640  55.094  1.00 23.50           C  
ANISOU 1445  CB  GLU A 225     3156   2638   3135   -248     25    214       C  
ATOM   1446  CG  GLU A 225     -24.339 -14.692  55.847  1.00 46.17           C  
ANISOU 1446  CG  GLU A 225     6023   5511   6010   -252     80    167       C  
ATOM   1447  CD  GLU A 225     -25.393 -13.757  55.257  1.00 61.13           C  
ANISOU 1447  CD  GLU A 225     7867   7438   7921   -237     51    110       C  
ATOM   1448  OE1 GLU A 225     -25.076 -13.029  54.292  1.00 61.31           O  
ANISOU 1448  OE1 GLU A 225     7876   7476   7944   -218    -13    116       O  
ATOM   1449  OE2 GLU A 225     -26.540 -13.751  55.759  1.00 61.56           O  
ANISOU 1449  OE2 GLU A 225     7900   7503   7987   -240     94     57       O  
ATOM   1450  N   PHE A 226     -19.698 -14.878  55.078  1.00 20.25           N  
ANISOU 1450  N   PHE A 226     2786   2211   2696   -234    -56    323       N  
ATOM   1451  CA  PHE A 226     -18.590 -14.585  54.189  1.00 24.08           C  
ANISOU 1451  CA  PHE A 226     3248   2707   3195   -241    -98    340       C  
ATOM   1452  C   PHE A 226     -17.307 -14.626  55.014  1.00 26.57           C  
ANISOU 1452  C   PHE A 226     3581   3024   3490   -225   -130    368       C  
ATOM   1453  O   PHE A 226     -17.147 -13.868  55.968  1.00 25.05           O  
ANISOU 1453  O   PHE A 226     3413   2835   3269   -214   -162    366       O  
ATOM   1454  CB  PHE A 226     -18.799 -13.197  53.552  1.00 21.87           C  
ANISOU 1454  CB  PHE A 226     2960   2434   2915   -249   -138    324       C  
ATOM   1455  CG  PHE A 226     -17.756 -12.820  52.517  1.00 28.50           C  
ANISOU 1455  CG  PHE A 226     3783   3279   3768   -266   -164    339       C  
ATOM   1456  CD1 PHE A 226     -18.081 -12.798  51.160  1.00 22.67           C  
ANISOU 1456  CD1 PHE A 226     3026   2549   3040   -274   -156    331       C  
ATOM   1457  CD2 PHE A 226     -16.464 -12.460  52.905  1.00 28.75           C  
ANISOU 1457  CD2 PHE A 226     3814   3311   3799   -275   -193    354       C  
ATOM   1458  CE1 PHE A 226     -17.128 -12.429  50.182  1.00 23.03           C  
ANISOU 1458  CE1 PHE A 226     3065   2595   3090   -293   -167    347       C  
ATOM   1459  CE2 PHE A 226     -15.500 -12.099  51.955  1.00 31.04           C  
ANISOU 1459  CE2 PHE A 226     4085   3604   4106   -301   -202    361       C  
ATOM   1460  CZ  PHE A 226     -15.830 -12.086  50.583  1.00 27.37           C  
ANISOU 1460  CZ  PHE A 226     3612   3139   3647   -312   -184    362       C  
ATOM   1461  N   LEU A 227     -16.419 -15.548  54.668  1.00 25.06           N  
ANISOU 1461  N   LEU A 227     3373   2833   3314   -218   -123    388       N  
ATOM   1462  CA  LEU A 227     -15.125 -15.650  55.321  1.00 22.20           C  
ANISOU 1462  CA  LEU A 227     3013   2486   2938   -192   -162    406       C  
ATOM   1463  C   LEU A 227     -14.018 -15.649  54.265  1.00 29.46           C  
ANISOU 1463  C   LEU A 227     3880   3423   3893   -209   -180    404       C  
ATOM   1464  O   LEU A 227     -14.018 -16.480  53.350  1.00 26.16           O  
ANISOU 1464  O   LEU A 227     3441   2997   3501   -216   -144    408       O  
ATOM   1465  CB  LEU A 227     -15.036 -16.916  56.186  1.00 20.76           C  
ANISOU 1465  CB  LEU A 227     2871   2286   2731   -146   -133    435       C  
ATOM   1466  CG  LEU A 227     -13.694 -17.046  56.919  1.00 20.98           C  
ANISOU 1466  CG  LEU A 227     2897   2338   2735    -99   -189    450       C  
ATOM   1467  CD1 LEU A 227     -13.511 -15.852  57.844  1.00 20.22           C  
ANISOU 1467  CD1 LEU A 227     2811   2269   2601    -97   -247    430       C  
ATOM   1468  CD2 LEU A 227     -13.604 -18.360  57.718  1.00 21.25           C  
ANISOU 1468  CD2 LEU A 227     2989   2348   2736    -38   -159    488       C  
ATOM   1469  N   ASP A 228     -13.089 -14.704  54.390  1.00 26.26           N  
ANISOU 1469  N   ASP A 228     3449   3038   3488   -222   -229    391       N  
ATOM   1470  CA  ASP A 228     -11.926 -14.633  53.500  1.00 24.82           C  
ANISOU 1470  CA  ASP A 228     3213   2876   3342   -245   -239    382       C  
ATOM   1471  C   ASP A 228     -10.643 -14.526  54.324  1.00 26.00           C  
ANISOU 1471  C   ASP A 228     3331   3060   3488   -222   -291    367       C  
ATOM   1472  O   ASP A 228     -10.332 -13.472  54.888  1.00 21.79           O  
ANISOU 1472  O   ASP A 228     2794   2539   2946   -241   -331    341       O  
ATOM   1473  CB  ASP A 228     -12.052 -13.440  52.535  1.00 25.31           C  
ANISOU 1473  CB  ASP A 228     3268   2928   3419   -299   -234    368       C  
ATOM   1474  CG  ASP A 228     -10.866 -13.317  51.565  1.00 37.15           C  
ANISOU 1474  CG  ASP A 228     4716   4443   4954   -334   -227    356       C  
ATOM   1475  OD1 ASP A 228      -9.899 -14.112  51.649  1.00 34.20           O  
ANISOU 1475  OD1 ASP A 228     4299   4095   4599   -314   -232    351       O  
ATOM   1476  OD2 ASP A 228     -10.895 -12.389  50.722  1.00 39.08           O  
ANISOU 1476  OD2 ASP A 228     4968   4672   5207   -378   -211    352       O  
ATOM   1477  N   VAL A 229      -9.909 -15.630  54.401  1.00 29.19           N  
ANISOU 1477  N   VAL A 229     3711   3480   3900   -179   -293    377       N  
ATOM   1478  CA  VAL A 229      -8.630 -15.661  55.101  1.00 23.18           C  
ANISOU 1478  CA  VAL A 229     2907   2765   3137   -143   -351    355       C  
ATOM   1479  C   VAL A 229      -7.478 -15.936  54.128  1.00 27.93           C  
ANISOU 1479  C   VAL A 229     3427   3392   3792   -159   -344    332       C  
ATOM   1480  O   VAL A 229      -6.405 -16.369  54.531  1.00 29.52           O  
ANISOU 1480  O   VAL A 229     3580   3636   4002   -113   -384    312       O  
ATOM   1481  CB  VAL A 229      -8.624 -16.684  56.265  1.00 25.01           C  
ANISOU 1481  CB  VAL A 229     3183   3000   3321    -53   -372    383       C  
ATOM   1482  CG1 VAL A 229      -9.641 -16.267  57.339  1.00 23.89           C  
ANISOU 1482  CG1 VAL A 229     3118   2839   3120    -42   -377    397       C  
ATOM   1483  CG2 VAL A 229      -8.904 -18.123  55.761  1.00 17.04           C  
ANISOU 1483  CG2 VAL A 229     2199   1953   2324    -17   -314    422       C  
ATOM   1484  N   SER A 230      -7.700 -15.647  52.851  1.00 23.68           N  
ANISOU 1484  N   SER A 230     2876   2834   3287   -221   -294    330       N  
ATOM   1485  CA  SER A 230      -6.711 -15.960  51.813  1.00 26.15           C  
ANISOU 1485  CA  SER A 230     3120   3168   3649   -243   -269    310       C  
ATOM   1486  C   SER A 230      -5.419 -15.140  51.890  1.00 30.44           C  
ANISOU 1486  C   SER A 230     3583   3756   4225   -278   -301    256       C  
ATOM   1487  O   SER A 230      -5.337 -14.132  52.598  1.00 31.39           O  
ANISOU 1487  O   SER A 230     3706   3887   4335   -302   -339    230       O  
ATOM   1488  CB  SER A 230      -7.327 -15.825  50.418  1.00 20.87           C  
ANISOU 1488  CB  SER A 230     2469   2467   2992   -297   -205    322       C  
ATOM   1489  OG  SER A 230      -7.693 -14.477  50.153  1.00 27.02           O  
ANISOU 1489  OG  SER A 230     3272   3230   3764   -358   -202    316       O  
ATOM   1490  N   SER A 231      -4.412 -15.592  51.151  1.00 28.86           N  
ANISOU 1490  N   SER A 231     3311   3584   4071   -284   -280    230       N  
ATOM   1491  CA  SER A 231      -3.108 -14.924  51.097  1.00 28.48           C  
ANISOU 1491  CA  SER A 231     3168   3584   4068   -326   -296    165       C  
ATOM   1492  C   SER A 231      -2.612 -14.571  52.486  1.00 26.93           C  
ANISOU 1492  C   SER A 231     2942   3433   3856   -288   -380    126       C  
ATOM   1493  O   SER A 231      -2.362 -13.411  52.816  1.00 27.20           O  
ANISOU 1493  O   SER A 231     2957   3477   3900   -347   -399     82       O  
ATOM   1494  CB  SER A 231      -3.186 -13.682  50.209  1.00 21.22           C  
ANISOU 1494  CB  SER A 231     2259   2634   3168   -433   -242    151       C  
ATOM   1495  OG  SER A 231      -3.752 -14.050  48.960  1.00 32.72           O  
ANISOU 1495  OG  SER A 231     3756   4054   4620   -453   -172    190       O  
ATOM   1496  N   ASN A 232      -2.499 -15.587  53.316  1.00 28.63           N  
ANISOU 1496  N   ASN A 232     3162   3674   4043   -185   -430    142       N  
ATOM   1497  CA  ASN A 232      -1.965 -15.389  54.638  1.00 26.73           C  
ANISOU 1497  CA  ASN A 232     2894   3488   3773   -130   -520    104       C  
ATOM   1498  C   ASN A 232      -0.853 -16.380  54.882  1.00 30.34           C  
ANISOU 1498  C   ASN A 232     3273   4008   4247    -38   -566     76       C  
ATOM   1499  O   ASN A 232      -0.154 -16.776  53.952  1.00 38.35           O  
ANISOU 1499  O   ASN A 232     4215   5037   5320    -53   -528     53       O  
ATOM   1500  CB  ASN A 232      -3.066 -15.506  55.697  1.00 26.67           C  
ANISOU 1500  CB  ASN A 232     2996   3448   3687    -76   -547    158       C  
ATOM   1501  CG  ASN A 232      -3.714 -14.167  56.003  1.00 28.79           C  
ANISOU 1501  CG  ASN A 232     3305   3693   3939   -150   -548    143       C  
ATOM   1502  OD1 ASN A 232      -3.089 -13.281  56.599  1.00 30.53           O  
ANISOU 1502  OD1 ASN A 232     3478   3957   4166   -176   -599     78       O  
ATOM   1503  ND2 ASN A 232      -4.964 -14.002  55.578  1.00 24.69           N  
ANISOU 1503  ND2 ASN A 232     2870   3107   3404   -185   -491    195       N  
ATOM   1504  N   ASN A 233      -0.706 -16.796  56.130  1.00 28.11           N  
ANISOU 1504  N   ASN A 233     3011   3761   3908     66   -647     79       N  
ATOM   1505  CA  ASN A 233       0.385 -17.672  56.492  1.00 32.29           C  
ANISOU 1505  CA  ASN A 233     3468   4357   4444    175   -708     49       C  
ATOM   1506  C   ASN A 233      -0.129 -18.869  57.303  1.00 34.04           C  
ANISOU 1506  C   ASN A 233     3797   4548   4589    309   -732    128       C  
ATOM   1507  O   ASN A 233       0.498 -19.302  58.269  1.00 34.81           O  
ANISOU 1507  O   ASN A 233     3882   4703   4643    426   -818    113       O  
ATOM   1508  CB  ASN A 233       1.446 -16.867  57.244  1.00 33.37           C  
ANISOU 1508  CB  ASN A 233     3496   4592   4590    176   -801    -53       C  
ATOM   1509  CG  ASN A 233       2.775 -17.586  57.328  1.00 49.59           C  
ANISOU 1509  CG  ASN A 233     5432   6733   6676    271   -862   -113       C  
ATOM   1510  OD1 ASN A 233       3.045 -18.500  56.547  1.00 43.60           O  
ANISOU 1510  OD1 ASN A 233     4652   5958   5957    304   -817    -90       O  
ATOM   1511  ND2 ASN A 233       3.617 -17.172  58.285  1.00 68.71           N  
ANISOU 1511  ND2 ASN A 233     7772   9254   9082    318   -969   -198       N  
ATOM   1512  N   PHE A 234      -1.288 -19.391  56.901  1.00 33.66           N  
ANISOU 1512  N   PHE A 234     3857   4408   4523    293   -651    209       N  
ATOM   1513  CA  PHE A 234      -1.887 -20.545  57.561  1.00 30.46           C  
ANISOU 1513  CA  PHE A 234     3568   3953   4053    400   -644    287       C  
ATOM   1514  C   PHE A 234      -1.271 -21.837  57.017  1.00 35.84           C  
ANISOU 1514  C   PHE A 234     4226   4621   4769    481   -622    302       C  
ATOM   1515  O   PHE A 234      -1.277 -22.078  55.804  1.00 32.32           O  
ANISOU 1515  O   PHE A 234     3743   4147   4391    419   -550    296       O  
ATOM   1516  CB  PHE A 234      -3.416 -20.545  57.375  1.00 28.43           C  
ANISOU 1516  CB  PHE A 234     3426   3604   3772    339   -560    352       C  
ATOM   1517  CG  PHE A 234      -4.106 -19.378  58.040  1.00 31.66           C  
ANISOU 1517  CG  PHE A 234     3872   4018   4138    281   -581    342       C  
ATOM   1518  CD1 PHE A 234      -4.633 -18.341  57.286  1.00 25.93           C  
ANISOU 1518  CD1 PHE A 234     3126   3276   3453    160   -540    320       C  
ATOM   1519  CD2 PHE A 234      -4.203 -19.310  59.420  1.00 33.25           C  
ANISOU 1519  CD2 PHE A 234     4136   4242   4256    355   -643    354       C  
ATOM   1520  CE1 PHE A 234      -5.259 -17.270  57.892  1.00 29.65           C  
ANISOU 1520  CE1 PHE A 234     3632   3744   3888    114   -558    309       C  
ATOM   1521  CE2 PHE A 234      -4.814 -18.231  60.038  1.00 27.34           C  
ANISOU 1521  CE2 PHE A 234     3420   3499   3471    303   -660    338       C  
ATOM   1522  CZ  PHE A 234      -5.341 -17.212  59.278  1.00 31.54           C  
ANISOU 1522  CZ  PHE A 234     3925   4007   4050    183   -617    314       C  
ATOM   1523  N   SER A 235      -0.732 -22.655  57.915  1.00 31.47           N  
ANISOU 1523  N   SER A 235     3701   4090   4167    625   -684    321       N  
ATOM   1524  CA  SER A 235      -0.051 -23.885  57.520  1.00 38.69           C  
ANISOU 1524  CA  SER A 235     4595   4994   5112    723   -673    332       C  
ATOM   1525  C   SER A 235      -0.377 -25.052  58.445  1.00 41.59           C  
ANISOU 1525  C   SER A 235     5101   5302   5399    867   -679    414       C  
ATOM   1526  O   SER A 235       0.205 -26.127  58.328  1.00 47.53           O  
ANISOU 1526  O   SER A 235     5857   6038   6164    976   -679    430       O  
ATOM   1527  CB  SER A 235       1.468 -23.673  57.479  1.00 36.97           C  
ANISOU 1527  CB  SER A 235     4220   4888   4939    772   -760    240       C  
ATOM   1528  OG  SER A 235       1.959 -23.268  58.741  1.00 42.34           O  
ANISOU 1528  OG  SER A 235     4888   5649   5552    855   -877    211       O  
ATOM   1529  N   THR A 236      -1.316 -24.846  59.357  1.00 40.35           N  
ANISOU 1529  N   THR A 236     5066   5107   5160    869   -674    467       N  
ATOM   1530  CA  THR A 236      -1.664 -25.891  60.314  1.00 40.51           C  
ANISOU 1530  CA  THR A 236     5237   5063   5092   1001   -668    551       C  
ATOM   1531  C   THR A 236      -3.112 -26.352  60.136  1.00 42.33           C  
ANISOU 1531  C   THR A 236     5603   5169   5312    933   -540    625       C  
ATOM   1532  O   THR A 236      -3.460 -26.926  59.109  1.00 51.94           O  
ANISOU 1532  O   THR A 236     6818   6320   6599    877   -449    634       O  
ATOM   1533  CB  THR A 236      -1.366 -25.444  61.763  1.00 41.36           C  
ANISOU 1533  CB  THR A 236     5382   5241   5092   1096   -778    549       C  
ATOM   1534  OG1 THR A 236      -1.849 -24.113  61.955  1.00 40.85           O  
ANISOU 1534  OG1 THR A 236     5285   5216   5019    977   -795    507       O  
ATOM   1535  CG2 THR A 236       0.152 -25.442  62.027  1.00 32.42           C  
ANISOU 1535  CG2 THR A 236     4128   4227   3964   1211   -907    480       C  
ATOM   1536  N   GLY A 237      -3.964 -26.099  61.120  1.00 48.93           N  
ANISOU 1536  N   GLY A 237     6552   5977   6062    934   -531    668       N  
ATOM   1537  CA  GLY A 237      -5.354 -26.505  61.010  1.00 45.73           C  
ANISOU 1537  CA  GLY A 237     6263   5460   5651    865   -407    725       C  
ATOM   1538  C   GLY A 237      -6.162 -25.786  59.933  1.00 46.67           C  
ANISOU 1538  C   GLY A 237     6317   5568   5850    699   -342    685       C  
ATOM   1539  O   GLY A 237      -5.984 -24.586  59.686  1.00 41.22           O  
ANISOU 1539  O   GLY A 237     5529   4951   5182    622   -394    627       O  
ATOM   1540  N   ILE A 238      -7.049 -26.530  59.276  1.00 40.48           N  
ANISOU 1540  N   ILE A 238     5586   4689   5105    645   -226    713       N  
ATOM   1541  CA  ILE A 238      -8.082 -25.925  58.444  1.00 36.11           C  
ANISOU 1541  CA  ILE A 238     4999   4118   4602    503   -162    683       C  
ATOM   1542  C   ILE A 238      -9.028 -25.179  59.395  1.00 38.16           C  
ANISOU 1542  C   ILE A 238     5324   4378   4796    470   -160    696       C  
ATOM   1543  O   ILE A 238      -9.199 -25.600  60.536  1.00 35.55           O  
ANISOU 1543  O   ILE A 238     5102   4017   4386    547   -155    746       O  
ATOM   1544  CB  ILE A 238      -8.866 -27.013  57.658  1.00 68.21           C  
ANISOU 1544  CB  ILE A 238     9113   8086   8719    463    -40    701       C  
ATOM   1545  CG1 ILE A 238      -8.005 -27.593  56.532  1.00 74.81           C  
ANISOU 1545  CG1 ILE A 238     9869   8927   9628    475    -36    673       C  
ATOM   1546  CG2 ILE A 238     -10.164 -26.462  57.079  1.00 53.59           C  
ANISOU 1546  CG2 ILE A 238     7249   6215   6897    334     25    673       C  
ATOM   1547  CD1 ILE A 238      -6.807 -28.388  57.013  1.00 76.58           C  
ANISOU 1547  CD1 ILE A 238    10109   9156   9833    615    -86    698       C  
ATOM   1548  N   PRO A 239      -9.633 -24.069  58.939  1.00 32.61           N  
ANISOU 1548  N   PRO A 239     4562   3706   4121    363   -161    654       N  
ATOM   1549  CA  PRO A 239     -10.585 -23.338  59.779  1.00 34.80           C  
ANISOU 1549  CA  PRO A 239     4895   3982   4344    330   -153    658       C  
ATOM   1550  C   PRO A 239     -11.740 -24.220  60.276  1.00 42.40           C  
ANISOU 1550  C   PRO A 239     5980   4854   5277    331    -45    705       C  
ATOM   1551  O   PRO A 239     -12.307 -25.011  59.514  1.00 33.54           O  
ANISOU 1551  O   PRO A 239     4866   3668   4207    289     45    707       O  
ATOM   1552  CB  PRO A 239     -11.114 -22.258  58.835  1.00 37.15           C  
ANISOU 1552  CB  PRO A 239     5110   4308   4699    216   -150    606       C  
ATOM   1553  CG  PRO A 239      -9.990 -22.027  57.868  1.00 32.82           C  
ANISOU 1553  CG  PRO A 239     4454   3809   4209    207   -200    571       C  
ATOM   1554  CD  PRO A 239      -9.373 -23.376  57.661  1.00 34.25           C  
ANISOU 1554  CD  PRO A 239     4653   3956   4406    278   -175    599       C  
ATOM   1555  N   PHE A 240     -12.075 -24.084  61.554  1.00 37.46           N  
ANISOU 1555  N   PHE A 240     5447   4223   4565    374    -48    735       N  
ATOM   1556  CA  PHE A 240     -13.208 -24.805  62.131  1.00 34.27           C  
ANISOU 1556  CA  PHE A 240     5162   3732   4126    365     67    776       C  
ATOM   1557  C   PHE A 240     -14.467 -23.938  62.001  1.00 28.16           C  
ANISOU 1557  C   PHE A 240     4361   2964   3374    258    111    733       C  
ATOM   1558  O   PHE A 240     -14.498 -22.795  62.432  1.00 29.28           O  
ANISOU 1558  O   PHE A 240     4473   3166   3484    244     46    705       O  
ATOM   1559  CB  PHE A 240     -12.920 -25.170  63.596  1.00 24.46           C  
ANISOU 1559  CB  PHE A 240     4010   2501   2784    454     45    808       C  
ATOM   1560  CG  PHE A 240     -14.046 -25.920  64.277  1.00 29.65           C  
ANISOU 1560  CG  PHE A 240     4753   3095   3417    422    163    817       C  
ATOM   1561  CD1 PHE A 240     -14.506 -27.126  63.766  1.00 29.71           C  
ANISOU 1561  CD1 PHE A 240     4780   3030   3480    390    266    817       C  
ATOM   1562  CD2 PHE A 240     -14.638 -25.415  65.433  1.00 26.45           C  
ANISOU 1562  CD2 PHE A 240     4410   2705   2933    424    174    820       C  
ATOM   1563  CE1 PHE A 240     -15.542 -27.815  64.391  1.00 34.19           C  
ANISOU 1563  CE1 PHE A 240     5425   3540   4026    359    380    817       C  
ATOM   1564  CE2 PHE A 240     -15.677 -26.094  66.066  1.00 30.32           C  
ANISOU 1564  CE2 PHE A 240     4981   3137   3401    396    291    825       C  
ATOM   1565  CZ  PHE A 240     -16.126 -27.295  65.546  1.00 34.60           C  
ANISOU 1565  CZ  PHE A 240     5539   3605   4001    363    394    823       C  
ATOM   1566  N   LEU A 241     -15.504 -24.480  61.389  1.00 31.74           N  
ANISOU 1566  N   LEU A 241     4816   3359   3884    184    218    717       N  
ATOM   1567  CA  LEU A 241     -16.650 -23.665  61.032  1.00 30.24           C  
ANISOU 1567  CA  LEU A 241     4578   3184   3730     89    251    665       C  
ATOM   1568  C   LEU A 241     -17.856 -23.994  61.905  1.00 32.72           C  
ANISOU 1568  C   LEU A 241     4961   3459   4012     62    348    661       C  
ATOM   1569  O   LEU A 241     -18.870 -23.302  61.858  1.00 34.58           O  
ANISOU 1569  O   LEU A 241     5175   3702   4263     -2    382    623       O  
ATOM   1570  CB  LEU A 241     -16.979 -23.880  59.555  1.00 24.48           C  
ANISOU 1570  CB  LEU A 241     3757   2448   3096     17    282    619       C  
ATOM   1571  CG  LEU A 241     -15.774 -23.808  58.601  1.00 31.00           C  
ANISOU 1571  CG  LEU A 241     4503   3315   3960     38    203    612       C  
ATOM   1572  CD1 LEU A 241     -16.144 -24.363  57.221  1.00 29.80           C  
ANISOU 1572  CD1 LEU A 241     4291   3141   3890    -24    257    574       C  
ATOM   1573  CD2 LEU A 241     -15.248 -22.390  58.481  1.00 26.43           C  
ANISOU 1573  CD2 LEU A 241     3849   2819   3374     29     96    584       C  
ATOM   1574  N   GLY A 242     -17.734 -25.047  62.707  1.00 29.76           N  
ANISOU 1574  N   GLY A 242     4665   3049   3594    112    393    691       N  
ATOM   1575  CA  GLY A 242     -18.844 -25.522  63.520  1.00 28.67           C  
ANISOU 1575  CA  GLY A 242     4591   2871   3430     84    499    681       C  
ATOM   1576  C   GLY A 242     -20.036 -25.986  62.687  1.00 33.59           C  
ANISOU 1576  C   GLY A 242     5163   3461   4139    -12    601    620       C  
ATOM   1577  O   GLY A 242     -19.887 -26.795  61.761  1.00 32.66           O  
ANISOU 1577  O   GLY A 242     5009   3319   4083    -31    625    603       O  
ATOM   1578  N   ASP A 243     -21.216 -25.476  63.035  1.00 33.66           N  
ANISOU 1578  N   ASP A 243     5169   3472   4148    -70    661    580       N  
ATOM   1579  CA  ASP A 243     -22.469 -25.763  62.336  1.00 36.01           C  
ANISOU 1579  CA  ASP A 243     5406   3753   4524   -161    753    506       C  
ATOM   1580  C   ASP A 243     -22.473 -25.237  60.906  1.00 39.28           C  
ANISOU 1580  C   ASP A 243     5704   4203   5016   -209    702    461       C  
ATOM   1581  O   ASP A 243     -23.124 -25.810  60.036  1.00 40.70           O  
ANISOU 1581  O   ASP A 243     5825   4372   5266   -266    757    402       O  
ATOM   1582  CB  ASP A 243     -23.662 -25.141  63.074  1.00 31.01           C  
ANISOU 1582  CB  ASP A 243     4786   3123   3872   -206    817    471       C  
ATOM   1583  CG  ASP A 243     -24.034 -25.894  64.349  1.00 50.19           C  
ANISOU 1583  CG  ASP A 243     7326   5503   6240   -183    911    493       C  
ATOM   1584  OD1 ASP A 243     -24.712 -25.289  65.211  1.00 60.03           O  
ANISOU 1584  OD1 ASP A 243     8608   6757   7445   -196    949    483       O  
ATOM   1585  OD2 ASP A 243     -23.653 -27.080  64.494  1.00 51.09           O  
ANISOU 1585  OD2 ASP A 243     7498   5568   6346   -151    950    521       O  
ATOM   1586  N   CYS A 244     -21.778 -24.129  60.674  1.00 38.35           N  
ANISOU 1586  N   CYS A 244     5558   4130   4884   -186    599    485       N  
ATOM   1587  CA  CYS A 244     -21.638 -23.613  59.318  1.00 39.74           C  
ANISOU 1587  CA  CYS A 244     5637   4337   5125   -223    547    451       C  
ATOM   1588  C   CYS A 244     -23.037 -23.381  58.734  1.00 37.99           C  
ANISOU 1588  C   CYS A 244     5343   4126   4964   -304    608    367       C  
ATOM   1589  O   CYS A 244     -23.355 -23.802  57.628  1.00 35.58           O  
ANISOU 1589  O   CYS A 244     4966   3827   4723   -346    625    315       O  
ATOM   1590  CB  CYS A 244     -20.860 -24.626  58.468  1.00 26.68           C  
ANISOU 1590  CB  CYS A 244     3963   2666   3508   -207    541    459       C  
ATOM   1591  SG  CYS A 244     -20.149 -23.903  57.011  1.00 44.62           S  
ANISOU 1591  SG  CYS A 244     6137   4989   5829   -219    448    441       S  
ATOM   1592  N   SER A 245     -23.871 -22.703  59.502  1.00 27.98           N  
ANISOU 1592  N   SER A 245     4086   2875   3672   -319    631    344       N  
ATOM   1593  CA  SER A 245     -25.288 -22.608  59.195  1.00 33.32           C  
ANISOU 1593  CA  SER A 245     4695   3564   4402   -388    700    256       C  
ATOM   1594  C   SER A 245     -25.620 -21.439  58.282  1.00 30.46           C  
ANISOU 1594  C   SER A 245     4220   3284   4071   -394    604    195       C  
ATOM   1595  O   SER A 245     -26.643 -21.450  57.616  1.00 25.77           O  
ANISOU 1595  O   SER A 245     3544   2716   3533   -440    635    112       O  
ATOM   1596  CB  SER A 245     -26.089 -22.515  60.500  1.00 50.43           C  
ANISOU 1596  CB  SER A 245     6926   5706   6528   -399    785    254       C  
ATOM   1597  OG  SER A 245     -27.381 -21.987  60.265  1.00 69.16           O  
ANISOU 1597  OG  SER A 245     9210   8120   8948   -451    816    159       O  
ATOM   1598  N   ALA A 246     -24.758 -20.427  58.246  1.00 24.59           N  
ANISOU 1598  N   ALA A 246     3474   2582   3289   -344    487    232       N  
ATOM   1599  CA  ALA A 246     -25.018 -19.287  57.379  1.00 25.69           C  
ANISOU 1599  CA  ALA A 246     3527   2785   3449   -342    401    186       C  
ATOM   1600  C   ALA A 246     -23.972 -19.114  56.277  1.00 29.20           C  
ANISOU 1600  C   ALA A 246     3940   3252   3905   -323    316    211       C  
ATOM   1601  O   ALA A 246     -24.140 -18.280  55.386  1.00 24.44           O  
ANISOU 1601  O   ALA A 246     3277   2693   3317   -321    252    179       O  
ATOM   1602  CB  ALA A 246     -25.152 -17.987  58.207  1.00 22.56           C  
ANISOU 1602  CB  ALA A 246     3148   2416   3009   -311    349    189       C  
ATOM   1603  N   LEU A 247     -22.901 -19.896  56.331  1.00 23.81           N  
ANISOU 1603  N   LEU A 247     3300   2535   3210   -306    319    268       N  
ATOM   1604  CA  LEU A 247     -21.765 -19.644  55.456  1.00 22.78           C  
ANISOU 1604  CA  LEU A 247     3143   2427   3084   -287    241    294       C  
ATOM   1605  C   LEU A 247     -22.081 -19.895  53.976  1.00 22.33           C  
ANISOU 1605  C   LEU A 247     3016   2393   3077   -317    242    245       C  
ATOM   1606  O   LEU A 247     -22.497 -20.985  53.607  1.00 24.73           O  
ANISOU 1606  O   LEU A 247     3310   2671   3417   -347    313    218       O  
ATOM   1607  CB  LEU A 247     -20.539 -20.466  55.888  1.00 19.33           C  
ANISOU 1607  CB  LEU A 247     2762   1956   2626   -251    243    357       C  
ATOM   1608  CG  LEU A 247     -19.216 -20.018  55.254  1.00 28.19           C  
ANISOU 1608  CG  LEU A 247     3855   3109   3748   -227    159    382       C  
ATOM   1609  CD1 LEU A 247     -18.833 -18.597  55.734  1.00 27.82           C  
ANISOU 1609  CD1 LEU A 247     3805   3100   3666   -210     77    389       C  
ATOM   1610  CD2 LEU A 247     -18.092 -20.996  55.559  1.00 27.51           C  
ANISOU 1610  CD2 LEU A 247     3807   2994   3653   -186    165    431       C  
ATOM   1611  N   GLN A 248     -21.853 -18.874  53.151  1.00 16.96           N  
ANISOU 1611  N   GLN A 248     2294   1758   2393   -309    165    236       N  
ATOM   1612  CA  GLN A 248     -22.061 -18.941  51.715  1.00 21.92           C  
ANISOU 1612  CA  GLN A 248     2864   2417   3049   -326    151    195       C  
ATOM   1613  C   GLN A 248     -20.782 -18.798  50.891  1.00 25.07           C  
ANISOU 1613  C   GLN A 248     3259   2825   3441   -314    102    232       C  
ATOM   1614  O   GLN A 248     -20.737 -19.227  49.745  1.00 24.42           O  
ANISOU 1614  O   GLN A 248     3143   2759   3377   -328    108    207       O  
ATOM   1615  CB  GLN A 248     -23.041 -17.849  51.288  1.00 26.00           C  
ANISOU 1615  CB  GLN A 248     3341   2978   3560   -319    109    148       C  
ATOM   1616  CG  GLN A 248     -24.422 -18.024  51.917  1.00 37.42           C  
ANISOU 1616  CG  GLN A 248     4768   4427   5024   -335    162     90       C  
ATOM   1617  CD  GLN A 248     -25.455 -17.072  51.342  1.00 44.41           C  
ANISOU 1617  CD  GLN A 248     5600   5365   5910   -317    118     30       C  
ATOM   1618  OE1 GLN A 248     -25.262 -16.482  50.280  1.00 43.01           O  
ANISOU 1618  OE1 GLN A 248     5402   5220   5719   -294     55     28       O  
ATOM   1619  NE2 GLN A 248     -26.558 -16.923  52.045  1.00 49.27           N  
ANISOU 1619  NE2 GLN A 248     6195   5988   6538   -322    152    -19       N  
ATOM   1620  N   HIS A 249     -19.762 -18.182  51.481  1.00 20.77           N  
ANISOU 1620  N   HIS A 249     2745   2277   2871   -291     58    282       N  
ATOM   1621  CA  HIS A 249     -18.546 -17.828  50.772  1.00 24.55           C  
ANISOU 1621  CA  HIS A 249     3212   2770   3348   -287     15    309       C  
ATOM   1622  C   HIS A 249     -17.329 -18.154  51.649  1.00 21.78           C  
ANISOU 1622  C   HIS A 249     2887   2402   2988   -263      4    353       C  
ATOM   1623  O   HIS A 249     -17.155 -17.572  52.713  1.00 23.49           O  
ANISOU 1623  O   HIS A 249     3132   2616   3177   -246    -24    371       O  
ATOM   1624  CB  HIS A 249     -18.567 -16.328  50.441  1.00 20.41           C  
ANISOU 1624  CB  HIS A 249     2685   2268   2802   -285    -43    308       C  
ATOM   1625  CG  HIS A 249     -17.326 -15.842  49.754  1.00 27.52           C  
ANISOU 1625  CG  HIS A 249     3578   3177   3701   -292    -74    331       C  
ATOM   1626  ND1 HIS A 249     -17.320 -15.416  48.444  1.00 25.31           N  
ANISOU 1626  ND1 HIS A 249     3285   2914   3417   -303    -83    322       N  
ATOM   1627  CD2 HIS A 249     -16.046 -15.738  50.191  1.00 26.66           C  
ANISOU 1627  CD2 HIS A 249     3470   3064   3594   -290    -93    358       C  
ATOM   1628  CE1 HIS A 249     -16.095 -15.046  48.108  1.00 24.90           C  
ANISOU 1628  CE1 HIS A 249     3231   2863   3368   -316    -95    345       C  
ATOM   1629  NE2 HIS A 249     -15.302 -15.234  49.150  1.00 30.62           N  
ANISOU 1629  NE2 HIS A 249     3954   3578   4100   -310   -104    362       N  
ATOM   1630  N   LEU A 250     -16.507 -19.104  51.216  1.00 22.55           N  
ANISOU 1630  N   LEU A 250     2973   2490   3105   -257     23    365       N  
ATOM   1631  CA  LEU A 250     -15.337 -19.517  51.995  1.00 20.86           C  
ANISOU 1631  CA  LEU A 250     2776   2266   2883   -220      6    401       C  
ATOM   1632  C   LEU A 250     -14.099 -19.497  51.102  1.00 27.06           C  
ANISOU 1632  C   LEU A 250     3516   3075   3690   -222    -17    402       C  
ATOM   1633  O   LEU A 250     -14.007 -20.237  50.126  1.00 24.18           O  
ANISOU 1633  O   LEU A 250     3129   2706   3353   -233     18    388       O  
ATOM   1634  CB  LEU A 250     -15.514 -20.912  52.627  1.00 18.09           C  
ANISOU 1634  CB  LEU A 250     2468   1869   2535   -192     65    419       C  
ATOM   1635  CG  LEU A 250     -14.290 -21.405  53.435  1.00 24.04           C  
ANISOU 1635  CG  LEU A 250     3246   2616   3271   -131     39    460       C  
ATOM   1636  CD1 LEU A 250     -13.963 -20.464  54.594  1.00 24.13           C  
ANISOU 1636  CD1 LEU A 250     3278   2654   3236   -103    -24    475       C  
ATOM   1637  CD2 LEU A 250     -14.446 -22.846  53.947  1.00 24.20           C  
ANISOU 1637  CD2 LEU A 250     3328   2575   3291    -94    106    486       C  
ATOM   1638  N   ASP A 251     -13.147 -18.646  51.455  1.00 23.55           N  
ANISOU 1638  N   ASP A 251     3055   2657   3235   -214    -72    410       N  
ATOM   1639  CA  ASP A 251     -11.932 -18.486  50.674  1.00 19.62           C  
ANISOU 1639  CA  ASP A 251     2507   2186   2763   -225    -89    402       C  
ATOM   1640  C   ASP A 251     -10.718 -18.664  51.585  1.00 27.53           C  
ANISOU 1640  C   ASP A 251     3492   3206   3762   -180   -130    411       C  
ATOM   1641  O   ASP A 251     -10.445 -17.813  52.433  1.00 21.63           O  
ANISOU 1641  O   ASP A 251     2747   2478   2994   -175   -179    407       O  
ATOM   1642  CB  ASP A 251     -11.899 -17.088  50.063  1.00 17.17           C  
ANISOU 1642  CB  ASP A 251     2182   1894   2449   -272   -112    388       C  
ATOM   1643  CG  ASP A 251     -10.737 -16.904  49.094  1.00 32.65           C  
ANISOU 1643  CG  ASP A 251     4093   3877   4436   -298   -107    376       C  
ATOM   1644  OD1 ASP A 251      -9.866 -17.804  49.021  1.00 34.03           O  
ANISOU 1644  OD1 ASP A 251     4233   4062   4635   -274    -98    373       O  
ATOM   1645  OD2 ASP A 251     -10.691 -15.855  48.416  1.00 33.12           O  
ANISOU 1645  OD2 ASP A 251     4152   3940   4492   -341   -108    369       O  
ATOM   1646  N   ILE A 252     -10.005 -19.774  51.421  1.00 25.87           N  
ANISOU 1646  N   ILE A 252     3263   2993   3573   -142   -114    416       N  
ATOM   1647  CA  ILE A 252      -8.799 -20.026  52.196  1.00 25.66           C  
ANISOU 1647  CA  ILE A 252     3211   2993   3545    -83   -161    418       C  
ATOM   1648  C   ILE A 252      -7.581 -20.131  51.275  1.00 29.00           C  
ANISOU 1648  C   ILE A 252     3554   3450   4014    -93   -162    389       C  
ATOM   1649  O   ILE A 252      -6.528 -20.648  51.669  1.00 25.61           O  
ANISOU 1649  O   ILE A 252     3087   3046   3596    -34   -193    382       O  
ATOM   1650  CB  ILE A 252      -8.936 -21.309  53.055  1.00 28.43           C  
ANISOU 1650  CB  ILE A 252     3621   3308   3874     -4   -146    454       C  
ATOM   1651  CG1 ILE A 252      -9.148 -22.538  52.168  1.00 20.72           C  
ANISOU 1651  CG1 ILE A 252     2652   2288   2932     -1    -75    458       C  
ATOM   1652  CG2 ILE A 252     -10.104 -21.175  54.028  1.00 25.03           C  
ANISOU 1652  CG2 ILE A 252     3270   2844   3394      0   -134    479       C  
ATOM   1653  CD1 ILE A 252      -9.107 -23.878  52.921  1.00 21.92           C  
ANISOU 1653  CD1 ILE A 252     2870   2389   3070     82    -48    495       C  
ATOM   1654  N   SER A 253      -7.731 -19.618  50.056  1.00 24.12           N  
ANISOU 1654  N   SER A 253     2910   2836   3419   -162   -128    371       N  
ATOM   1655  CA  SER A 253      -6.691 -19.707  49.027  1.00 25.94           C  
ANISOU 1655  CA  SER A 253     3070   3094   3690   -184   -108    341       C  
ATOM   1656  C   SER A 253      -5.393 -18.989  49.398  1.00 29.71           C  
ANISOU 1656  C   SER A 253     3475   3623   4189   -189   -155    307       C  
ATOM   1657  O   SER A 253      -5.363 -18.164  50.303  1.00 27.93           O  
ANISOU 1657  O   SER A 253     3255   3413   3943   -191   -205    301       O  
ATOM   1658  CB  SER A 253      -7.215 -19.183  47.685  1.00 23.99           C  
ANISOU 1658  CB  SER A 253     2831   2839   3446   -257    -60    333       C  
ATOM   1659  OG  SER A 253      -7.576 -17.821  47.760  1.00 28.72           O  
ANISOU 1659  OG  SER A 253     3449   3440   4024   -306    -80    334       O  
ATOM   1660  N   GLY A 254      -4.316 -19.312  48.693  1.00 33.18           N  
ANISOU 1660  N   GLY A 254     3841   4093   4672   -192   -136    275       N  
ATOM   1661  CA  GLY A 254      -3.038 -18.655  48.918  1.00 23.99           C  
ANISOU 1661  CA  GLY A 254     2589   2986   3541   -207   -171    225       C  
ATOM   1662  C   GLY A 254      -2.475 -18.820  50.318  1.00 27.16           C  
ANISOU 1662  C   GLY A 254     2966   3424   3931   -129   -253    212       C  
ATOM   1663  O   GLY A 254      -2.004 -17.862  50.911  1.00 35.41           O  
ANISOU 1663  O   GLY A 254     3971   4505   4976   -155   -300    176       O  
ATOM   1664  N   ASN A 255      -2.547 -20.026  50.866  1.00 22.22           N  
ANISOU 1664  N   ASN A 255     2370   2785   3287    -31   -270    242       N  
ATOM   1665  CA  ASN A 255      -1.889 -20.314  52.140  1.00 28.22           C  
ANISOU 1665  CA  ASN A 255     3110   3586   4025     65   -352    232       C  
ATOM   1666  C   ASN A 255      -1.003 -21.548  51.963  1.00 27.96           C  
ANISOU 1666  C   ASN A 255     3031   3570   4024    157   -354    222       C  
ATOM   1667  O   ASN A 255      -0.592 -21.853  50.855  1.00 29.71           O  
ANISOU 1667  O   ASN A 255     3199   3792   4297    124   -298    198       O  
ATOM   1668  CB  ASN A 255      -2.924 -20.513  53.267  1.00 27.71           C  
ANISOU 1668  CB  ASN A 255     3159   3481   3890    116   -376    290       C  
ATOM   1669  CG  ASN A 255      -3.544 -19.191  53.745  1.00 24.18           C  
ANISOU 1669  CG  ASN A 255     2740   3036   3412     47   -399    283       C  
ATOM   1670  OD1 ASN A 255      -2.902 -18.404  54.441  1.00 28.57           O  
ANISOU 1670  OD1 ASN A 255     3248   3647   3961     47   -465    239       O  
ATOM   1671  ND2 ASN A 255      -4.797 -18.948  53.365  1.00 25.36           N  
ANISOU 1671  ND2 ASN A 255     2962   3128   3545     -9   -345    319       N  
ATOM   1672  N   LYS A 256      -0.734 -22.278  53.038  1.00 31.21           N  
ANISOU 1672  N   LYS A 256     3469   3991   4398    278   -413    242       N  
ATOM   1673  CA  LYS A 256       0.055 -23.508  52.926  1.00 29.68           C  
ANISOU 1673  CA  LYS A 256     3245   3802   4229    385   -417    239       C  
ATOM   1674  C   LYS A 256      -0.682 -24.656  53.597  1.00 35.12           C  
ANISOU 1674  C   LYS A 256     4066   4414   4864    484   -403    318       C  
ATOM   1675  O   LYS A 256      -0.099 -25.452  54.336  1.00 37.95           O  
ANISOU 1675  O   LYS A 256     4438   4782   5197    617   -453    332       O  
ATOM   1676  CB  LYS A 256       1.445 -23.317  53.542  1.00 29.91           C  
ANISOU 1676  CB  LYS A 256     3159   3931   4273    460   -513    172       C  
ATOM   1677  CG  LYS A 256       2.249 -22.178  52.915  1.00 35.65           C  
ANISOU 1677  CG  LYS A 256     3749   4732   5063    351   -515     82       C  
ATOM   1678  CD  LYS A 256       3.511 -21.874  53.740  1.00 50.92           C  
ANISOU 1678  CD  LYS A 256     5564   6775   7007    420   -621      1       C  
ATOM   1679  CE  LYS A 256       4.281 -20.677  53.183  1.00 63.21           C  
ANISOU 1679  CE  LYS A 256     6986   8399   8633    295   -611    -98       C  
ATOM   1680  NZ  LYS A 256       3.506 -19.396  53.263  1.00 73.50           N  
ANISOU 1680  NZ  LYS A 256     8341   9671   9914    170   -590    -89       N  
ATOM   1681  N   LEU A 257      -1.982 -24.720  53.344  1.00 31.77           N  
ANISOU 1681  N   LEU A 257     3739   3912   4420    420   -332    367       N  
ATOM   1682  CA  LEU A 257      -2.825 -25.707  53.988  1.00 31.80           C  
ANISOU 1682  CA  LEU A 257     3876   3832   4375    487   -298    438       C  
ATOM   1683  C   LEU A 257      -2.825 -27.035  53.249  1.00 29.75           C  
ANISOU 1683  C   LEU A 257     3643   3504   4156    524   -222    455       C  
ATOM   1684  O   LEU A 257      -2.683 -27.098  52.019  1.00 27.34           O  
ANISOU 1684  O   LEU A 257     3277   3201   3911    458   -170    418       O  
ATOM   1685  CB  LEU A 257      -4.251 -25.178  54.123  1.00 31.23           C  
ANISOU 1685  CB  LEU A 257     3886   3711   4269    400   -253    470       C  
ATOM   1686  CG  LEU A 257      -4.388 -23.984  55.062  1.00 33.00           C  
ANISOU 1686  CG  LEU A 257     4111   3985   4443    379   -323    461       C  
ATOM   1687  CD1 LEU A 257      -5.740 -23.296  54.845  1.00 29.97           C  
ANISOU 1687  CD1 LEU A 257     3777   3563   4046    275   -272    474       C  
ATOM   1688  CD2 LEU A 257      -4.221 -24.435  56.516  1.00 29.37           C  
ANISOU 1688  CD2 LEU A 257     3728   3525   3906    502   -379    501       C  
ATOM   1689  N   SER A 258      -2.976 -28.090  54.029  1.00 27.97           N  
ANISOU 1689  N   SER A 258     3520   3215   3891    633   -212    510       N  
ATOM   1690  CA  SER A 258      -3.143 -29.434  53.514  1.00 33.67           C  
ANISOU 1690  CA  SER A 258     4300   3847   4645    673   -129    535       C  
ATOM   1691  C   SER A 258      -4.054 -30.125  54.512  1.00 37.89           C  
ANISOU 1691  C   SER A 258     4993   4287   5117    725    -88    610       C  
ATOM   1692  O   SER A 258      -4.384 -29.552  55.550  1.00 44.26           O  
ANISOU 1692  O   SER A 258     5850   5113   5855    739   -134    639       O  
ATOM   1693  CB  SER A 258      -1.802 -30.147  53.463  1.00 41.46           C  
ANISOU 1693  CB  SER A 258     5228   4864   5661    796   -171    514       C  
ATOM   1694  OG  SER A 258      -1.221 -30.191  54.749  1.00 37.35           O  
ANISOU 1694  OG  SER A 258     4738   4377   5075    929   -264    542       O  
ATOM   1695  N   GLY A 259      -4.470 -31.347  54.226  1.00 35.65           N  
ANISOU 1695  N   GLY A 259     4795   3897   4855    749      5    641       N  
ATOM   1696  CA  GLY A 259      -5.388 -31.999  55.144  1.00 48.36           C  
ANISOU 1696  CA  GLY A 259     6564   5404   6408    783     65    711       C  
ATOM   1697  C   GLY A 259      -6.844 -31.986  54.698  1.00 49.42           C  
ANISOU 1697  C   GLY A 259     6744   5470   6561    647    172    706       C  
ATOM   1698  O   GLY A 259      -7.147 -31.718  53.538  1.00 40.67           O  
ANISOU 1698  O   GLY A 259     5557   4382   5515    541    206    651       O  
ATOM   1699  N   ASP A 260      -7.746 -32.244  55.640  1.00 42.40           N  
ANISOU 1699  N   ASP A 260     5983   4509   5617    653    222    760       N  
ATOM   1700  CA  ASP A 260      -9.095 -32.707  55.321  1.00 34.84           C  
ANISOU 1700  CA  ASP A 260     5087   3464   4685    548    346    752       C  
ATOM   1701  C   ASP A 260     -10.143 -31.585  55.186  1.00 28.04           C  
ANISOU 1701  C   ASP A 260     4184   2648   3821    423    349    720       C  
ATOM   1702  O   ASP A 260     -11.035 -31.455  56.022  1.00 38.81           O  
ANISOU 1702  O   ASP A 260     5612   4000   5135    390    376    731       O  
ATOM   1703  CB  ASP A 260      -9.526 -33.747  56.383  1.00 37.66           C  
ANISOU 1703  CB  ASP A 260     5567   3762   4982    581    397    779       C  
ATOM   1704  CG  ASP A 260     -10.537 -34.753  55.849  1.00 48.71           C  
ANISOU 1704  CG  ASP A 260     7003   5079   6424    492    526    742       C  
ATOM   1705  OD1 ASP A 260     -11.128 -34.492  54.779  1.00 49.13           O  
ANISOU 1705  OD1 ASP A 260     6988   5136   6542    389    568    688       O  
ATOM   1706  OD2 ASP A 260     -10.746 -35.807  56.499  1.00 46.34           O  
ANISOU 1706  OD2 ASP A 260     6798   4715   6093    526    586    764       O  
ATOM   1707  N   PHE A 261     -10.049 -30.790  54.123  1.00 28.31           N  
ANISOU 1707  N   PHE A 261     4092   2762   3901    342    311    657       N  
ATOM   1708  CA  PHE A 261     -10.968 -29.681  53.926  1.00 27.31           C  
ANISOU 1708  CA  PHE A 261     3920   2686   3770    237    301    623       C  
ATOM   1709  C   PHE A 261     -12.393 -30.164  53.672  1.00 28.27           C  
ANISOU 1709  C   PHE A 261     4088   2735   3918    150    413    602       C  
ATOM   1710  O   PHE A 261     -13.367 -29.474  53.981  1.00 29.15           O  
ANISOU 1710  O   PHE A 261     4203   2863   4009     88    421    589       O  
ATOM   1711  CB  PHE A 261     -10.496 -28.774  52.771  1.00 28.95           C  
ANISOU 1711  CB  PHE A 261     3997   2985   4017    179    242    566       C  
ATOM   1712  CG  PHE A 261     -10.697 -29.373  51.399  1.00 30.02           C  
ANISOU 1712  CG  PHE A 261     4090   3098   4217    122    306    517       C  
ATOM   1713  CD1 PHE A 261     -11.838 -29.082  50.661  1.00 27.76           C  
ANISOU 1713  CD1 PHE A 261     3781   2814   3950     21    350    471       C  
ATOM   1714  CD2 PHE A 261      -9.738 -30.220  50.841  1.00 28.68           C  
ANISOU 1714  CD2 PHE A 261     3900   2912   4086    174    318    510       C  
ATOM   1715  CE1 PHE A 261     -12.027 -29.629  49.389  1.00 31.79           C  
ANISOU 1715  CE1 PHE A 261     4253   3314   4512    -28    403    417       C  
ATOM   1716  CE2 PHE A 261      -9.926 -30.781  49.583  1.00 27.85           C  
ANISOU 1716  CE2 PHE A 261     3760   2788   4035    121    379    458       C  
ATOM   1717  CZ  PHE A 261     -11.071 -30.482  48.849  1.00 24.81           C  
ANISOU 1717  CZ  PHE A 261     3354   2409   3663     18    420    411       C  
ATOM   1718  N   SER A 262     -12.493 -31.337  53.064  1.00 23.63           N  
ANISOU 1718  N   SER A 262     3527   2071   3381    143    499    587       N  
ATOM   1719  CA  SER A 262     -13.763 -31.971  52.742  1.00 30.96           C  
ANISOU 1719  CA  SER A 262     4469   2964   4331     55    591    530       C  
ATOM   1720  C   SER A 262     -14.586 -32.212  54.006  1.00 36.92           C  
ANISOU 1720  C   SER A 262     5304   3698   5026     57    625    547       C  
ATOM   1721  O   SER A 262     -15.789 -31.963  54.031  1.00 32.55           O  
ANISOU 1721  O   SER A 262     4735   3159   4475    -22    665    501       O  
ATOM   1722  CB  SER A 262     -13.490 -33.326  52.063  1.00 35.35           C  
ANISOU 1722  CB  SER A 262     5042   3454   4935     67    662    506       C  
ATOM   1723  OG  SER A 262     -14.659 -33.857  51.485  1.00 50.21           O  
ANISOU 1723  OG  SER A 262     6908   5320   6850    -26    744    431       O  
ATOM   1724  N   ARG A 263     -13.941 -32.723  55.050  1.00 32.32           N  
ANISOU 1724  N   ARG A 263     4805   3083   4391    153    613    610       N  
ATOM   1725  CA  ARG A 263     -14.637 -32.982  56.298  1.00 32.61           C  
ANISOU 1725  CA  ARG A 263     4928   3096   4367    160    652    632       C  
ATOM   1726  C   ARG A 263     -15.019 -31.671  56.996  1.00 31.39           C  
ANISOU 1726  C   ARG A 263     4758   3005   4165    142    593    643       C  
ATOM   1727  O   ARG A 263     -16.053 -31.590  57.641  1.00 33.73           O  
ANISOU 1727  O   ARG A 263     5086   3295   4436     98    643    628       O  
ATOM   1728  CB  ARG A 263     -13.809 -33.878  57.223  1.00 37.26           C  
ANISOU 1728  CB  ARG A 263     5615   3637   4903    275    650    696       C  
ATOM   1729  CG  ARG A 263     -14.555 -34.296  58.480  1.00 49.14           C  
ANISOU 1729  CG  ARG A 263     7220   5105   6344    281    712    719       C  
ATOM   1730  CD  ARG A 263     -14.164 -35.692  58.946  1.00 70.55           C  
ANISOU 1730  CD  ARG A 263    10035   7735   9034    356    773    757       C  
ATOM   1731  NE  ARG A 263     -12.787 -35.762  59.433  1.00 84.85           N  
ANISOU 1731  NE  ARG A 263    11878   9563  10798    490    680    818       N  
ATOM   1732  CZ  ARG A 263     -12.440 -35.729  60.717  1.00 87.25           C  
ANISOU 1732  CZ  ARG A 263    12264   9876  11011    578    641    873       C  
ATOM   1733  NH1 ARG A 263     -13.370 -35.628  61.658  1.00 88.26           N  
ANISOU 1733  NH1 ARG A 263    12459   9990  11085    544    698    880       N  
ATOM   1734  NH2 ARG A 263     -11.161 -35.802  61.062  1.00 83.96           N  
ANISOU 1734  NH2 ARG A 263    11859   9486  10555    704    546    915       N  
ATOM   1735  N   ALA A 264     -14.185 -30.648  56.845  1.00 27.73           N  
ANISOU 1735  N   ALA A 264     4245   2599   3692    177    492    665       N  
ATOM   1736  CA  ALA A 264     -14.418 -29.353  57.490  1.00 33.79           C  
ANISOU 1736  CA  ALA A 264     5000   3426   4413    166    430    675       C  
ATOM   1737  C   ALA A 264     -15.684 -28.640  56.999  1.00 36.88           C  
ANISOU 1737  C   ALA A 264     5336   3841   4837     55    465    617       C  
ATOM   1738  O   ALA A 264     -16.246 -27.818  57.716  1.00 35.82           O  
ANISOU 1738  O   ALA A 264     5213   3734   4662     38    449    618       O  
ATOM   1739  CB  ALA A 264     -13.212 -28.436  57.292  1.00 24.81           C  
ANISOU 1739  CB  ALA A 264     3813   2344   3269    225    321    704       C  
ATOM   1740  N   ILE A 265     -16.115 -28.929  55.775  1.00 29.10           N  
ANISOU 1740  N   ILE A 265     4286   2849   3922    -15    507    560       N  
ATOM   1741  CA  ILE A 265     -17.270 -28.229  55.209  1.00 26.80           C  
ANISOU 1741  CA  ILE A 265     3928   2592   3661   -108    525    497       C  
ATOM   1742  C   ILE A 265     -18.486 -29.132  55.083  1.00 34.21           C  
ANISOU 1742  C   ILE A 265     4874   3496   4629   -167    627    438       C  
ATOM   1743  O   ILE A 265     -19.504 -28.724  54.529  1.00 41.72           O  
ANISOU 1743  O   ILE A 265     5763   4477   5611   -239    646    373       O  
ATOM   1744  CB  ILE A 265     -16.957 -27.636  53.825  1.00 32.66           C  
ANISOU 1744  CB  ILE A 265     4577   3376   4457   -146    484    464       C  
ATOM   1745  CG1 ILE A 265     -16.593 -28.756  52.839  1.00 33.54           C  
ANISOU 1745  CG1 ILE A 265     4671   3453   4620   -151    528    437       C  
ATOM   1746  CG2 ILE A 265     -15.848 -26.598  53.936  1.00 33.60           C  
ANISOU 1746  CG2 ILE A 265     4663   3558   4546    -98    373    499       C  
ATOM   1747  CD1 ILE A 265     -16.169 -28.266  51.463  1.00 37.63           C  
ANISOU 1747  CD1 ILE A 265     5097   4020   5180   -182    486    401       C  
ATOM   1748  N   SER A 266     -18.367 -30.357  55.593  1.00 28.01           N  
ANISOU 1748  N   SER A 266     4163   2648   3833   -133    692    458       N  
ATOM   1749  CA  SER A 266     -19.455 -31.320  55.568  1.00 39.80           C  
ANISOU 1749  CA  SER A 266     5672   4096   5354   -185    801    404       C  
ATOM   1750  C   SER A 266     -20.792 -30.762  56.041  1.00 41.68           C  
ANISOU 1750  C   SER A 266     5894   4356   5587   -245    840    359       C  
ATOM   1751  O   SER A 266     -21.834 -31.151  55.519  1.00 37.64           O  
ANISOU 1751  O   SER A 266     5339   3839   5122   -314    908    281       O  
ATOM   1752  CB  SER A 266     -19.112 -32.558  56.403  1.00 46.55           C  
ANISOU 1752  CB  SER A 266     6635   4873   6179   -128    867    450       C  
ATOM   1753  OG  SER A 266     -18.612 -33.588  55.570  1.00 55.09           O  
ANISOU 1753  OG  SER A 266     7714   5911   7306   -119    900    435       O  
ATOM   1754  N   THR A 267     -20.781 -29.879  57.035  1.00 32.51           N  
ANISOU 1754  N   THR A 267     4764   3219   4368   -219    799    402       N  
ATOM   1755  CA  THR A 267     -22.046 -29.393  57.582  1.00 29.90           C  
ANISOU 1755  CA  THR A 267     4427   2901   4033   -271    847    361       C  
ATOM   1756  C   THR A 267     -22.532 -28.154  56.873  1.00 22.12           C  
ANISOU 1756  C   THR A 267     3343   1985   3077   -319    790    314       C  
ATOM   1757  O   THR A 267     -23.624 -27.680  57.172  1.00 32.88           O  
ANISOU 1757  O   THR A 267     4682   3364   4446   -365    828    268       O  
ATOM   1758  CB  THR A 267     -21.986 -29.032  59.109  1.00 36.52           C  
ANISOU 1758  CB  THR A 267     5357   3729   4791   -222    848    422       C  
ATOM   1759  OG1 THR A 267     -20.878 -28.153  59.358  1.00 37.45           O  
ANISOU 1759  OG1 THR A 267     5483   3886   4862   -159    735    486       O  
ATOM   1760  CG2 THR A 267     -21.858 -30.257  59.958  1.00 40.74           C  
ANISOU 1760  CG2 THR A 267     5999   4190   5290   -182    927    459       C  
ATOM   1761  N   CYS A 268     -21.731 -27.610  55.956  1.00 28.20           N  
ANISOU 1761  N   CYS A 268     4058   2793   3864   -308    705    324       N  
ATOM   1762  CA  CYS A 268     -22.068 -26.318  55.349  1.00 33.28           C  
ANISOU 1762  CA  CYS A 268     4623   3497   4524   -342    644    292       C  
ATOM   1763  C   CYS A 268     -23.202 -26.447  54.342  1.00 39.24           C  
ANISOU 1763  C   CYS A 268     5291   4277   5342   -415    684    192       C  
ATOM   1764  O   CYS A 268     -22.967 -26.778  53.182  1.00 57.59           O  
ANISOU 1764  O   CYS A 268     7562   6614   7703   -431    669    158       O  
ATOM   1765  CB  CYS A 268     -20.847 -25.691  54.667  1.00 29.24           C  
ANISOU 1765  CB  CYS A 268     4085   3015   4012   -310    549    332       C  
ATOM   1766  SG  CYS A 268     -19.453 -25.362  55.768  1.00 33.05           S  
ANISOU 1766  SG  CYS A 268     4646   3485   4424   -219    482    434       S  
ATOM   1767  N   THR A 269     -24.424 -26.151  54.773  1.00 26.16           N  
ANISOU 1767  N   THR A 269     3615   2631   3694   -456    732    140       N  
ATOM   1768  CA  THR A 269     -25.609 -26.352  53.928  1.00 28.84           C  
ANISOU 1768  CA  THR A 269     3866   3001   4093   -521    774     30       C  
ATOM   1769  C   THR A 269     -25.983 -25.174  53.010  1.00 31.07           C  
ANISOU 1769  C   THR A 269     4050   3355   4402   -546    702    -22       C  
ATOM   1770  O   THR A 269     -26.842 -25.322  52.145  1.00 34.20           O  
ANISOU 1770  O   THR A 269     4360   3790   4843   -589    715   -119       O  
ATOM   1771  CB  THR A 269     -26.829 -26.695  54.784  1.00 27.37           C  
ANISOU 1771  CB  THR A 269     3691   2794   3914   -556    871    -21       C  
ATOM   1772  OG1 THR A 269     -27.038 -25.641  55.734  1.00 35.43           O  
ANISOU 1772  OG1 THR A 269     4736   3827   4898   -545    855     11       O  
ATOM   1773  CG2 THR A 269     -26.606 -28.022  55.526  1.00 18.46           C  
ANISOU 1773  CG2 THR A 269     2659   1588   2768   -539    958     14       C  
ATOM   1774  N   GLU A 270     -25.358 -24.013  53.201  1.00 20.84           N  
ANISOU 1774  N   GLU A 270     2765   2087   3066   -505    614     36       N  
ATOM   1775  CA  GLU A 270     -25.643 -22.847  52.359  1.00 22.70           C  
ANISOU 1775  CA  GLU A 270     2919   2411   3295   -489    512     -6       C  
ATOM   1776  C   GLU A 270     -24.450 -22.410  51.491  1.00 24.83           C  
ANISOU 1776  C   GLU A 270     3185   2709   3540   -448    416     42       C  
ATOM   1777  O   GLU A 270     -24.501 -21.367  50.829  1.00 20.41           O  
ANISOU 1777  O   GLU A 270     2582   2210   2962   -425    332     28       O  
ATOM   1778  CB  GLU A 270     -26.096 -21.659  53.226  1.00 18.01           C  
ANISOU 1778  CB  GLU A 270     2332   1846   2665   -463    474      3       C  
ATOM   1779  CG  GLU A 270     -27.141 -22.012  54.296  1.00 28.26           C  
ANISOU 1779  CG  GLU A 270     3648   3113   3978   -500    578    -32       C  
ATOM   1780  CD  GLU A 270     -28.505 -22.350  53.707  1.00 32.88           C  
ANISOU 1780  CD  GLU A 270     4136   3731   4626   -557    633   -154       C  
ATOM   1781  OE1 GLU A 270     -28.693 -22.176  52.482  1.00 24.75           O  
ANISOU 1781  OE1 GLU A 270     3025   2759   3618   -555    574   -211       O  
ATOM   1782  OE2 GLU A 270     -29.387 -22.796  54.472  1.00 28.49           O  
ANISOU 1782  OE2 GLU A 270     3585   3145   4095   -603    739   -197       O  
ATOM   1783  N   LEU A 271     -23.372 -23.187  51.503  1.00 22.37           N  
ANISOU 1783  N   LEU A 271     2922   2351   3227   -435    433     99       N  
ATOM   1784  CA  LEU A 271     -22.147 -22.779  50.814  1.00 21.10           C  
ANISOU 1784  CA  LEU A 271     2758   2215   3046   -399    353    144       C  
ATOM   1785  C   LEU A 271     -22.315 -22.632  49.289  1.00 19.85           C  
ANISOU 1785  C   LEU A 271     2529   2110   2903   -415    317     87       C  
ATOM   1786  O   LEU A 271     -22.759 -23.559  48.601  1.00 20.69           O  
ANISOU 1786  O   LEU A 271     2603   2209   3047   -450    369     28       O  
ATOM   1787  CB  LEU A 271     -21.006 -23.757  51.129  1.00 19.63           C  
ANISOU 1787  CB  LEU A 271     2627   1970   2860   -376    384    204       C  
ATOM   1788  CG  LEU A 271     -19.577 -23.248  50.924  1.00 35.54           C  
ANISOU 1788  CG  LEU A 271     4646   4007   4849   -331    305    261       C  
ATOM   1789  CD1 LEU A 271     -19.288 -21.963  51.744  1.00 22.65           C  
ANISOU 1789  CD1 LEU A 271     3031   2404   3170   -301    233    299       C  
ATOM   1790  CD2 LEU A 271     -18.556 -24.351  51.233  1.00 26.03           C  
ANISOU 1790  CD2 LEU A 271     3489   2748   3652   -298    338    308       C  
ATOM   1791  N   LYS A 272     -21.919 -21.476  48.766  1.00 16.85           N  
ANISOU 1791  N   LYS A 272     2132   1780   2489   -387    231    105       N  
ATOM   1792  CA  LYS A 272     -22.015 -21.214  47.325  1.00 23.27           C  
ANISOU 1792  CA  LYS A 272     2897   2646   3298   -390    191     63       C  
ATOM   1793  C   LYS A 272     -20.669 -21.069  46.625  1.00 25.65           C  
ANISOU 1793  C   LYS A 272     3212   2952   3582   -374    156    111       C  
ATOM   1794  O   LYS A 272     -20.540 -21.337  45.429  1.00 28.21           O  
ANISOU 1794  O   LYS A 272     3509   3304   3906   -382    152     80       O  
ATOM   1795  CB  LYS A 272     -22.843 -19.955  47.073  1.00 24.79           C  
ANISOU 1795  CB  LYS A 272     3064   2893   3463   -370    129     36       C  
ATOM   1796  CG  LYS A 272     -24.328 -20.146  47.371  1.00 30.30           C  
ANISOU 1796  CG  LYS A 272     3717   3608   4186   -388    162    -44       C  
ATOM   1797  CD  LYS A 272     -25.114 -18.862  47.152  1.00 31.66           C  
ANISOU 1797  CD  LYS A 272     3864   3836   4330   -350     93    -71       C  
ATOM   1798  CE  LYS A 272     -26.552 -19.044  47.585  1.00 47.94           C  
ANISOU 1798  CE  LYS A 272     5871   5920   6424   -367    129   -156       C  
ATOM   1799  NZ  LYS A 272     -27.316 -17.802  47.315  1.00 60.03           N  
ANISOU 1799  NZ  LYS A 272     7373   7507   7927   -315     55   -187       N  
ATOM   1800  N   LEU A 273     -19.672 -20.619  47.370  1.00 22.36           N  
ANISOU 1800  N   LEU A 273     2833   2514   3149   -351    131    180       N  
ATOM   1801  CA  LEU A 273     -18.347 -20.443  46.808  1.00 28.00           C  
ANISOU 1801  CA  LEU A 273     3549   3235   3854   -341    105    218       C  
ATOM   1802  C   LEU A 273     -17.308 -21.070  47.742  1.00 27.47           C  
ANISOU 1802  C   LEU A 273     3510   3128   3800   -322    122    266       C  
ATOM   1803  O   LEU A 273     -17.312 -20.825  48.948  1.00 23.67           O  
ANISOU 1803  O   LEU A 273     3060   2627   3306   -304    113    296       O  
ATOM   1804  CB  LEU A 273     -18.069 -18.955  46.542  1.00 18.16           C  
ANISOU 1804  CB  LEU A 273     2308   2019   2571   -330     41    241       C  
ATOM   1805  CG  LEU A 273     -16.698 -18.631  45.914  1.00 25.55           C  
ANISOU 1805  CG  LEU A 273     3244   2964   3501   -332     23    273       C  
ATOM   1806  CD1 LEU A 273     -16.775 -17.353  45.096  1.00 24.58           C  
ANISOU 1806  CD1 LEU A 273     3132   2867   3342   -333    -15    277       C  
ATOM   1807  CD2 LEU A 273     -15.563 -18.563  46.942  1.00 17.89           C  
ANISOU 1807  CD2 LEU A 273     2284   1973   2541   -320     11    315       C  
ATOM   1808  N   LEU A 274     -16.457 -21.917  47.180  1.00 25.25           N  
ANISOU 1808  N   LEU A 274     3217   2835   3540   -318    146    269       N  
ATOM   1809  CA  LEU A 274     -15.355 -22.533  47.917  1.00 20.27           C  
ANISOU 1809  CA  LEU A 274     2608   2174   2921   -284    153    311       C  
ATOM   1810  C   LEU A 274     -14.066 -22.347  47.115  1.00 28.10           C  
ANISOU 1810  C   LEU A 274     3564   3194   3919   -278    129    318       C  
ATOM   1811  O   LEU A 274     -13.920 -22.886  46.016  1.00 23.55           O  
ANISOU 1811  O   LEU A 274     2963   2624   3359   -294    158    289       O  
ATOM   1812  CB  LEU A 274     -15.613 -24.025  48.168  1.00 21.82           C  
ANISOU 1812  CB  LEU A 274     2831   2312   3147   -277    226    303       C  
ATOM   1813  CG  LEU A 274     -14.463 -24.797  48.837  1.00 27.46           C  
ANISOU 1813  CG  LEU A 274     3573   2990   3869   -221    232    348       C  
ATOM   1814  CD1 LEU A 274     -14.135 -24.258  50.249  1.00 21.91           C  
ANISOU 1814  CD1 LEU A 274     2910   2287   3129   -178    188    398       C  
ATOM   1815  CD2 LEU A 274     -14.815 -26.257  48.923  1.00 22.94           C  
ANISOU 1815  CD2 LEU A 274     3040   2347   3328   -217    317    340       C  
ATOM   1816  N   ASN A 275     -13.140 -21.569  47.663  1.00 23.33           N  
ANISOU 1816  N   ASN A 275     2954   2608   3302   -260     79    349       N  
ATOM   1817  CA  ASN A 275     -11.850 -21.358  47.033  1.00 24.58           C  
ANISOU 1817  CA  ASN A 275     3070   2794   3473   -260     63    349       C  
ATOM   1818  C   ASN A 275     -10.734 -21.877  47.918  1.00 25.23           C  
ANISOU 1818  C   ASN A 275     3145   2871   3570   -208     46    370       C  
ATOM   1819  O   ASN A 275     -10.426 -21.273  48.943  1.00 23.35           O  
ANISOU 1819  O   ASN A 275     2915   2644   3314   -187     -1    389       O  
ATOM   1820  CB  ASN A 275     -11.628 -19.865  46.764  1.00 22.44           C  
ANISOU 1820  CB  ASN A 275     2787   2557   3181   -292     22    350       C  
ATOM   1821  CG  ASN A 275     -10.612 -19.614  45.667  1.00 26.25           C  
ANISOU 1821  CG  ASN A 275     3230   3067   3677   -317     33    337       C  
ATOM   1822  OD1 ASN A 275      -9.731 -20.444  45.410  1.00 21.12           O  
ANISOU 1822  OD1 ASN A 275     2547   2421   3057   -300     55    328       O  
ATOM   1823  ND2 ASN A 275     -10.738 -18.455  45.009  1.00 28.64           N  
ANISOU 1823  ND2 ASN A 275     3541   3384   3956   -355     24    337       N  
ATOM   1824  N   ILE A 276     -10.116 -22.986  47.523  1.00 29.55           N  
ANISOU 1824  N   ILE A 276     3676   3404   4147   -181     79    363       N  
ATOM   1825  CA  ILE A 276      -8.980 -23.520  48.274  1.00 21.67           C  
ANISOU 1825  CA  ILE A 276     2665   2406   3162   -114     56    380       C  
ATOM   1826  C   ILE A 276      -7.696 -23.508  47.441  1.00 28.66           C  
ANISOU 1826  C   ILE A 276     3477   3332   4082   -116     53    353       C  
ATOM   1827  O   ILE A 276      -6.683 -24.123  47.813  1.00 27.44           O  
ANISOU 1827  O   ILE A 276     3294   3183   3948    -53     38    354       O  
ATOM   1828  CB  ILE A 276      -9.254 -24.962  48.800  1.00 26.98           C  
ANISOU 1828  CB  ILE A 276     3392   3015   3843    -58    100    401       C  
ATOM   1829  CG1 ILE A 276      -9.284 -25.982  47.660  1.00 28.40           C  
ANISOU 1829  CG1 ILE A 276     3560   3168   4062    -72    167    371       C  
ATOM   1830  CG2 ILE A 276     -10.566 -25.027  49.600  1.00 23.67           C  
ANISOU 1830  CG2 ILE A 276     3046   2552   3394    -68    122    422       C  
ATOM   1831  CD1 ILE A 276      -9.213 -27.443  48.146  1.00 26.60           C  
ANISOU 1831  CD1 ILE A 276     3387   2868   3853     -7    215    391       C  
ATOM   1832  N   SER A 277      -7.737 -22.796  46.319  1.00 23.40           N  
ANISOU 1832  N   SER A 277     2781   2693   3418   -181     69    329       N  
ATOM   1833  CA  SER A 277      -6.624 -22.779  45.371  1.00 19.36           C  
ANISOU 1833  CA  SER A 277     2203   2216   2936   -197     87    298       C  
ATOM   1834  C   SER A 277      -5.313 -22.260  46.006  1.00 26.33           C  
ANISOU 1834  C   SER A 277     3022   3143   3838   -175     38    288       C  
ATOM   1835  O   SER A 277      -5.343 -21.627  47.053  1.00 25.55           O  
ANISOU 1835  O   SER A 277     2934   3054   3721   -161    -16    302       O  
ATOM   1836  CB  SER A 277      -6.992 -21.949  44.151  1.00 19.00           C  
ANISOU 1836  CB  SER A 277     2158   2189   2872   -272    114    282       C  
ATOM   1837  OG  SER A 277      -7.050 -20.578  44.500  1.00 24.30           O  
ANISOU 1837  OG  SER A 277     2836   2878   3521   -307     77    294       O  
ATOM   1838  N   SER A 278      -4.181 -22.525  45.353  1.00 28.12           N  
ANISOU 1838  N   SER A 278     3178   3402   4105   -173     59    253       N  
ATOM   1839  CA  SER A 278      -2.846 -22.148  45.855  1.00 29.58           C  
ANISOU 1839  CA  SER A 278     3280   3639   4321   -151     17    223       C  
ATOM   1840  C   SER A 278      -2.589 -22.541  47.315  1.00 27.10           C  
ANISOU 1840  C   SER A 278     2971   3330   3998    -60    -54    240       C  
ATOM   1841  O   SER A 278      -2.318 -21.698  48.168  1.00 31.42           O  
ANISOU 1841  O   SER A 278     3499   3908   4531    -61   -114    233       O  
ATOM   1842  CB  SER A 278      -2.554 -20.652  45.649  1.00 22.00           C  
ANISOU 1842  CB  SER A 278     2288   2711   3358   -236      9    203       C  
ATOM   1843  OG  SER A 278      -2.705 -20.300  44.292  1.00 32.68           O  
ANISOU 1843  OG  SER A 278     3649   4059   4709   -310     77    193       O  
ATOM   1844  N   ASN A 279      -2.671 -23.832  47.579  1.00 24.98           N  
ANISOU 1844  N   ASN A 279     2734   3025   3732     23    -43    260       N  
ATOM   1845  CA  ASN A 279      -2.348 -24.377  48.883  1.00 25.98           C  
ANISOU 1845  CA  ASN A 279     2879   3150   3841    129   -104    282       C  
ATOM   1846  C   ASN A 279      -1.506 -25.648  48.696  1.00 28.39           C  
ANISOU 1846  C   ASN A 279     3153   3449   4184    221    -90    269       C  
ATOM   1847  O   ASN A 279      -0.848 -25.791  47.676  1.00 29.72           O  
ANISOU 1847  O   ASN A 279     3250   3643   4401    194    -51    226       O  
ATOM   1848  CB  ASN A 279      -3.629 -24.651  49.669  1.00 23.21           C  
ANISOU 1848  CB  ASN A 279     2646   2736   3438    146    -99    340       C  
ATOM   1849  CG  ASN A 279      -4.136 -23.414  50.401  1.00 29.07           C  
ANISOU 1849  CG  ASN A 279     3409   3499   4138    102   -146    349       C  
ATOM   1850  OD1 ASN A 279      -3.473 -22.909  51.295  1.00 31.30           O  
ANISOU 1850  OD1 ASN A 279     3659   3829   4404    139   -218    337       O  
ATOM   1851  ND2 ASN A 279      -5.318 -22.928  50.022  1.00 22.86           N  
ANISOU 1851  ND2 ASN A 279     2673   2680   3333     27   -109    364       N  
ATOM   1852  N   GLN A 280      -1.552 -26.572  49.651  1.00 28.79           N  
ANISOU 1852  N   GLN A 280     3267   3462   4210    332   -115    309       N  
ATOM   1853  CA  GLN A 280      -0.747 -27.791  49.564  1.00 35.49           C  
ANISOU 1853  CA  GLN A 280     4097   4296   5091    438   -106    302       C  
ATOM   1854  C   GLN A 280      -1.566 -29.056  49.705  1.00 37.15           C  
ANISOU 1854  C   GLN A 280     4429   4399   5288    490    -44    356       C  
ATOM   1855  O   GLN A 280      -1.066 -30.049  50.228  1.00 36.04           O  
ANISOU 1855  O   GLN A 280     4320   4227   5147    613    -57    377       O  
ATOM   1856  CB  GLN A 280       0.315 -27.823  50.664  1.00 34.30           C  
ANISOU 1856  CB  GLN A 280     3901   4205   4926    560   -205    293       C  
ATOM   1857  CG  GLN A 280       1.086 -26.540  50.831  1.00 46.07           C  
ANISOU 1857  CG  GLN A 280     5276   5801   6428    512   -275    233       C  
ATOM   1858  CD  GLN A 280       2.479 -26.641  50.282  1.00 57.46           C  
ANISOU 1858  CD  GLN A 280     6576   7320   7937    540   -290    155       C  
ATOM   1859  OE1 GLN A 280       2.675 -27.001  49.120  1.00 55.52           O  
ANISOU 1859  OE1 GLN A 280     6290   7060   7744    497   -215    127       O  
ATOM   1860  NE2 GLN A 280       3.466 -26.339  51.119  1.00 65.90           N  
ANISOU 1860  NE2 GLN A 280     7560   8474   9004    615   -388    111       N  
ATOM   1861  N   PHE A 281      -2.820 -29.026  49.271  1.00 32.57           N  
ANISOU 1861  N   PHE A 281     3918   3761   4696    400     23    375       N  
ATOM   1862  CA  PHE A 281      -3.657 -30.209  49.377  1.00 28.62           C  
ANISOU 1862  CA  PHE A 281     3529   3154   4192    429     96    414       C  
ATOM   1863  C   PHE A 281      -3.171 -31.303  48.425  1.00 31.02           C  
ANISOU 1863  C   PHE A 281     3811   3420   4554    458    159    383       C  
ATOM   1864  O   PHE A 281      -2.642 -31.006  47.358  1.00 28.41           O  
ANISOU 1864  O   PHE A 281     3388   3142   4263    407    172    328       O  
ATOM   1865  CB  PHE A 281      -5.124 -29.850  49.132  1.00 29.07           C  
ANISOU 1865  CB  PHE A 281     3645   3172   4229    320    149    424       C  
ATOM   1866  CG  PHE A 281      -5.691 -28.922  50.170  1.00 28.75           C  
ANISOU 1866  CG  PHE A 281     3641   3152   4131    305     97    457       C  
ATOM   1867  CD1 PHE A 281      -6.075 -29.407  51.415  1.00 21.39           C  
ANISOU 1867  CD1 PHE A 281     2812   2165   3152    376     94    513       C  
ATOM   1868  CD2 PHE A 281      -5.822 -27.561  49.909  1.00 25.67           C  
ANISOU 1868  CD2 PHE A 281     3192   2832   3730    221     56    432       C  
ATOM   1869  CE1 PHE A 281      -6.598 -28.546  52.379  1.00 28.67           C  
ANISOU 1869  CE1 PHE A 281     3768   3108   4016    361     50    539       C  
ATOM   1870  CE2 PHE A 281      -6.335 -26.705  50.867  1.00 25.67           C  
ANISOU 1870  CE2 PHE A 281     3227   2848   3680    209     11    456       C  
ATOM   1871  CZ  PHE A 281      -6.727 -27.191  52.096  1.00 21.94           C  
ANISOU 1871  CZ  PHE A 281     2848   2328   3160    277      7    506       C  
ATOM   1872  N   VAL A 282      -3.342 -32.559  48.832  1.00 32.67           N  
ANISOU 1872  N   VAL A 282     4114   3534   4766    541    205    419       N  
ATOM   1873  CA  VAL A 282      -2.852 -33.707  48.080  1.00 29.17           C  
ANISOU 1873  CA  VAL A 282     3665   3041   4378    588    266    392       C  
ATOM   1874  C   VAL A 282      -3.926 -34.778  47.959  1.00 31.01           C  
ANISOU 1874  C   VAL A 282     4017   3145   4621    565    372    412       C  
ATOM   1875  O   VAL A 282      -5.022 -34.637  48.493  1.00 32.67           O  
ANISOU 1875  O   VAL A 282     4308   3309   4796    516    398    446       O  
ATOM   1876  CB  VAL A 282      -1.582 -34.339  48.730  1.00 44.93           C  
ANISOU 1876  CB  VAL A 282     5646   5045   6381    751    211    406       C  
ATOM   1877  CG1 VAL A 282      -0.454 -33.336  48.795  1.00 42.70           C  
ANISOU 1877  CG1 VAL A 282     5225   4896   6102    767    112    365       C  
ATOM   1878  CG2 VAL A 282      -1.890 -34.881  50.123  1.00 36.83           C  
ANISOU 1878  CG2 VAL A 282     4753   3944   5296    859    193    488       C  
ATOM   1879  N   GLY A 283      -3.607 -35.861  47.258  1.00 33.33           N  
ANISOU 1879  N   GLY A 283     4318   3379   4968    599    439    383       N  
ATOM   1880  CA  GLY A 283      -4.554 -36.943  47.094  1.00 29.27           C  
ANISOU 1880  CA  GLY A 283     3912   2735   4475    572    550    389       C  
ATOM   1881  C   GLY A 283      -5.587 -36.646  46.021  1.00 33.65           C  
ANISOU 1881  C   GLY A 283     4439   3300   5048    419    610    329       C  
ATOM   1882  O   GLY A 283      -5.497 -35.639  45.316  1.00 29.30           O  
ANISOU 1882  O   GLY A 283     3791   2853   4490    344    568    289       O  
ATOM   1883  N   PRO A 284      -6.573 -37.541  45.884  1.00 34.36           N  
ANISOU 1883  N   PRO A 284     4615   3279   5159    374    711    318       N  
ATOM   1884  CA  PRO A 284      -7.638 -37.397  44.894  1.00 35.38           C  
ANISOU 1884  CA  PRO A 284     4720   3418   5306    237    767    249       C  
ATOM   1885  C   PRO A 284      -8.641 -36.358  45.351  1.00 37.22           C  
ANISOU 1885  C   PRO A 284     4953   3697   5491    159    732    266       C  
ATOM   1886  O   PRO A 284      -8.626 -35.938  46.513  1.00 41.11           O  
ANISOU 1886  O   PRO A 284     5488   4191   5941    206    685    334       O  
ATOM   1887  CB  PRO A 284      -8.295 -38.778  44.890  1.00 35.59           C  
ANISOU 1887  CB  PRO A 284     4847   3299   5376    230    888    234       C  
ATOM   1888  CG  PRO A 284      -8.098 -39.279  46.275  1.00 38.64           C  
ANISOU 1888  CG  PRO A 284     5347   3596   5740    337    893    326       C  
ATOM   1889  CD  PRO A 284      -6.765 -38.728  46.736  1.00 43.51           C  
ANISOU 1889  CD  PRO A 284     5910   4298   6326    454    779    371       C  
ATOM   1890  N   ILE A 285      -9.499 -35.934  44.436  1.00 33.63           N  
ANISOU 1890  N   ILE A 285     4452   3286   5040     47    751    201       N  
ATOM   1891  CA  ILE A 285     -10.550 -35.008  44.789  1.00 35.36           C  
ANISOU 1891  CA  ILE A 285     4670   3546   5221    -25    723    206       C  
ATOM   1892  C   ILE A 285     -11.526 -35.733  45.695  1.00 30.11           C  
ANISOU 1892  C   ILE A 285     4106   2771   4562    -36    800    230       C  
ATOM   1893  O   ILE A 285     -12.100 -36.739  45.307  1.00 35.91           O  
ANISOU 1893  O   ILE A 285     4878   3423   5343    -75    897    182       O  
ATOM   1894  CB  ILE A 285     -11.308 -34.515  43.554  1.00 36.06           C  
ANISOU 1894  CB  ILE A 285     4691   3702   5310   -129    727    125       C  
ATOM   1895  CG1 ILE A 285     -10.340 -33.885  42.546  1.00 37.77           C  
ANISOU 1895  CG1 ILE A 285     4821   4014   5516   -125    674    101       C  
ATOM   1896  CG2 ILE A 285     -12.406 -33.530  43.976  1.00 29.58           C  
ANISOU 1896  CG2 ILE A 285     3866   2923   4449   -189    693    130       C  
ATOM   1897  CD1 ILE A 285     -11.031 -33.342  41.297  1.00 32.81           C  
ANISOU 1897  CD1 ILE A 285     4140   3457   4869   -213    671     29       C  
ATOM   1898  N   PRO A 286     -11.725 -35.215  46.907  1.00 28.80           N  
ANISOU 1898  N   PRO A 286     3988   2604   4352     -6    764    298       N  
ATOM   1899  CA  PRO A 286     -12.688 -35.827  47.825  1.00 31.91           C  
ANISOU 1899  CA  PRO A 286     4476   2917   4730    -20    835    316       C  
ATOM   1900  C   PRO A 286     -14.115 -35.445  47.432  1.00 38.91           C  
ANISOU 1900  C   PRO A 286     5319   3854   5613   -135    856    241       C  
ATOM   1901  O   PRO A 286     -14.318 -34.440  46.750  1.00 30.64           O  
ANISOU 1901  O   PRO A 286     4194   2879   4568   -189    808    209       O  
ATOM   1902  CB  PRO A 286     -12.326 -35.190  49.155  1.00 31.27           C  
ANISOU 1902  CB  PRO A 286     4441   2854   4587     54    767    404       C  
ATOM   1903  CG  PRO A 286     -11.864 -33.813  48.760  1.00 35.24           C  
ANISOU 1903  CG  PRO A 286     4845   3473   5073     41    662    399       C  
ATOM   1904  CD  PRO A 286     -11.100 -34.013  47.478  1.00 29.53           C  
ANISOU 1904  CD  PRO A 286     4040   2788   4390     37    652    347       C  
ATOM   1905  N   PRO A 287     -15.102 -36.246  47.852  1.00 43.99           N  
ANISOU 1905  N   PRO A 287     6008   4460   6248   -167    928    210       N  
ATOM   1906  CA  PRO A 287     -16.483 -35.929  47.484  1.00 34.37           C  
ANISOU 1906  CA  PRO A 287     4738   3290   5032   -264    947    129       C  
ATOM   1907  C   PRO A 287     -16.895 -34.558  48.023  1.00 36.38           C  
ANISOU 1907  C   PRO A 287     4964   3618   5243   -278    871    156       C  
ATOM   1908  O   PRO A 287     -16.604 -34.205  49.175  1.00 33.28           O  
ANISOU 1908  O   PRO A 287     4625   3215   4805   -225    841    232       O  
ATOM   1909  CB  PRO A 287     -17.293 -37.038  48.169  1.00 39.96           C  
ANISOU 1909  CB  PRO A 287     5514   3930   5739   -276   1045    113       C  
ATOM   1910  CG  PRO A 287     -16.301 -38.139  48.440  1.00 46.81           C  
ANISOU 1910  CG  PRO A 287     6460   4709   6614   -199   1087    165       C  
ATOM   1911  CD  PRO A 287     -15.022 -37.418  48.740  1.00 39.62           C  
ANISOU 1911  CD  PRO A 287     5555   3819   5679   -113    995    250       C  
ATOM   1912  N   LEU A 288     -17.545 -33.782  47.166  1.00 30.40           N  
ANISOU 1912  N   LEU A 288     4123   2935   4495   -344    838     90       N  
ATOM   1913  CA  LEU A 288     -18.010 -32.455  47.522  1.00 30.87           C  
ANISOU 1913  CA  LEU A 288     4149   3063   4517   -361    769    104       C  
ATOM   1914  C   LEU A 288     -19.436 -32.276  47.001  1.00 32.25           C  
ANISOU 1914  C   LEU A 288     4264   3285   4704   -437    788      7       C  
ATOM   1915  O   LEU A 288     -19.710 -31.336  46.270  1.00 28.24           O  
ANISOU 1915  O   LEU A 288     3688   2851   4193   -468    730    -28       O  
ATOM   1916  CB  LEU A 288     -17.096 -31.397  46.909  1.00 31.19           C  
ANISOU 1916  CB  LEU A 288     4141   3158   4554   -348    687    135       C  
ATOM   1917  CG  LEU A 288     -15.624 -31.362  47.325  1.00 31.83           C  
ANISOU 1917  CG  LEU A 288     4253   3212   4627   -268    652    220       C  
ATOM   1918  CD1 LEU A 288     -14.840 -30.495  46.358  1.00 30.64           C  
ANISOU 1918  CD1 LEU A 288     4024   3158   4461   -262    567    208       C  
ATOM   1919  CD2 LEU A 288     -15.463 -30.855  48.765  1.00 32.07           C  
ANISOU 1919  CD2 LEU A 288     4342   3231   4610   -216    617    300       C  
ATOM   1920  N   PRO A 289     -20.349 -33.188  47.371  1.00 30.69           N  
ANISOU 1920  N   PRO A 289     4092   3047   4523   -463    870    -39       N  
ATOM   1921  CA  PRO A 289     -21.717 -33.088  46.860  1.00 37.20           C  
ANISOU 1921  CA  PRO A 289     4849   3918   5368   -532    892   -144       C  
ATOM   1922  C   PRO A 289     -22.576 -32.090  47.647  1.00 33.75           C  
ANISOU 1922  C   PRO A 289     4398   3522   4904   -545    863   -138       C  
ATOM   1923  O   PRO A 289     -23.735 -32.368  47.896  1.00 33.97           O  
ANISOU 1923  O   PRO A 289     4408   3550   4948   -586    919   -204       O  
ATOM   1924  CB  PRO A 289     -22.254 -34.525  47.021  1.00 32.73           C  
ANISOU 1924  CB  PRO A 289     4320   3281   4836   -555   1006   -194       C  
ATOM   1925  CG  PRO A 289     -21.540 -35.041  48.240  1.00 35.02           C  
ANISOU 1925  CG  PRO A 289     4717   3490   5100   -495   1040    -92       C  
ATOM   1926  CD  PRO A 289     -20.186 -34.330  48.293  1.00 36.23           C  
ANISOU 1926  CD  PRO A 289     4884   3658   5224   -431    951      0       C  
ATOM   1927  N   LEU A 290     -22.013 -30.943  48.004  1.00 31.43           N  
ANISOU 1927  N   LEU A 290     4107   3262   4574   -512    782    -66       N  
ATOM   1928  CA  LEU A 290     -22.774 -29.865  48.633  1.00 32.92           C  
ANISOU 1928  CA  LEU A 290     4276   3493   4739   -524    750    -64       C  
ATOM   1929  C   LEU A 290     -23.639 -29.204  47.564  1.00 27.23           C  
ANISOU 1929  C   LEU A 290     3455   2852   4038   -572    713   -158       C  
ATOM   1930  O   LEU A 290     -23.135 -28.453  46.722  1.00 21.50           O  
ANISOU 1930  O   LEU A 290     2689   2175   3304   -568    641   -153       O  
ATOM   1931  CB  LEU A 290     -21.821 -28.825  49.243  1.00 35.75           C  
ANISOU 1931  CB  LEU A 290     4668   3861   5054   -474    673     35       C  
ATOM   1932  CG  LEU A 290     -20.903 -29.231  50.405  1.00 41.46           C  
ANISOU 1932  CG  LEU A 290     5485   4523   5744   -412    685    131       C  
ATOM   1933  CD1 LEU A 290     -19.826 -30.222  49.962  1.00 36.66           C  
ANISOU 1933  CD1 LEU A 290     4906   3869   5153   -377    703    156       C  
ATOM   1934  CD2 LEU A 290     -20.254 -27.984  51.003  1.00 36.02           C  
ANISOU 1934  CD2 LEU A 290     4811   3863   5013   -374    603    204       C  
ATOM   1935  N   LYS A 291     -24.938 -29.472  47.599  1.00 20.74           N  
ANISOU 1935  N   LYS A 291     2593   2046   3241   -616    761   -248       N  
ATOM   1936  CA  LYS A 291     -25.772 -29.228  46.429  1.00 26.85           C  
ANISOU 1936  CA  LYS A 291     3266   2896   4039   -656    734   -361       C  
ATOM   1937  C   LYS A 291     -25.875 -27.746  46.090  1.00 30.21           C  
ANISOU 1937  C   LYS A 291     3636   3400   4443   -649    638   -359       C  
ATOM   1938  O   LYS A 291     -26.074 -27.378  44.935  1.00 29.08           O  
ANISOU 1938  O   LYS A 291     3420   3327   4302   -662    584   -426       O  
ATOM   1939  CB  LYS A 291     -27.160 -29.867  46.585  1.00 25.30           C  
ANISOU 1939  CB  LYS A 291     3031   2704   3878   -702    810   -468       C  
ATOM   1940  CG  LYS A 291     -27.166 -31.378  46.427  1.00 28.21           C  
ANISOU 1940  CG  LYS A 291     3432   3007   4278   -722    905   -507       C  
ATOM   1941  CD  LYS A 291     -28.585 -31.963  46.576  1.00 24.43           C  
ANISOU 1941  CD  LYS A 291     2910   2533   3839   -774    987   -624       C  
ATOM   1942  CE  LYS A 291     -28.576 -33.481  46.383  1.00 36.14           C  
ANISOU 1942  CE  LYS A 291     4428   3945   5357   -800   1092   -667       C  
ATOM   1943  NZ  LYS A 291     -29.966 -34.052  46.391  1.00 44.29           N  
ANISOU 1943  NZ  LYS A 291     5409   4987   6435   -858   1175   -797       N  
ATOM   1944  N   SER A 292     -25.703 -26.905  47.101  1.00 22.80           N  
ANISOU 1944  N   SER A 292     2736   2448   3480   -626    616   -283       N  
ATOM   1945  CA  SER A 292     -25.791 -25.459  46.927  1.00 19.30           C  
ANISOU 1945  CA  SER A 292     2256   2077   3000   -595    517   -270       C  
ATOM   1946  C   SER A 292     -24.564 -24.857  46.237  1.00 19.47           C  
ANISOU 1946  C   SER A 292     2301   2127   2972   -541    427   -198       C  
ATOM   1947  O   SER A 292     -24.588 -23.713  45.811  1.00 22.44           O  
ANISOU 1947  O   SER A 292     2656   2568   3304   -503    338   -189       O  
ATOM   1948  CB  SER A 292     -25.979 -24.797  48.293  1.00 23.89           C  
ANISOU 1948  CB  SER A 292     2883   2635   3560   -576    522   -212       C  
ATOM   1949  OG  SER A 292     -24.876 -25.085  49.141  1.00 22.64           O  
ANISOU 1949  OG  SER A 292     2819   2405   3380   -549    542   -105       O  
ATOM   1950  N   LEU A 293     -23.490 -25.621  46.130  1.00 28.30           N  
ANISOU 1950  N   LEU A 293     3464   3191   4097   -536    457   -148       N  
ATOM   1951  CA  LEU A 293     -22.227 -25.091  45.612  1.00 23.43           C  
ANISOU 1951  CA  LEU A 293     2867   2595   3440   -491    387    -80       C  
ATOM   1952  C   LEU A 293     -22.308 -24.592  44.154  1.00 24.62           C  
ANISOU 1952  C   LEU A 293     2966   2825   3563   -485    324   -128       C  
ATOM   1953  O   LEU A 293     -22.718 -25.335  43.261  1.00 21.74           O  
ANISOU 1953  O   LEU A 293     2561   2478   3221   -515    352   -208       O  
ATOM   1954  CB  LEU A 293     -21.125 -26.143  45.753  1.00 31.53           C  
ANISOU 1954  CB  LEU A 293     3941   3551   4488   -484    438    -33       C  
ATOM   1955  CG  LEU A 293     -19.962 -25.977  46.740  1.00 36.53           C  
ANISOU 1955  CG  LEU A 293     4637   4142   5101   -435    421     70       C  
ATOM   1956  CD1 LEU A 293     -18.837 -26.923  46.323  1.00 38.08           C  
ANISOU 1956  CD1 LEU A 293     4852   4299   5318   -417    449     92       C  
ATOM   1957  CD2 LEU A 293     -19.429 -24.532  46.830  1.00 32.01           C  
ANISOU 1957  CD2 LEU A 293     4059   3625   4478   -400    326    120       C  
ATOM   1958  N   GLN A 294     -21.891 -23.342  43.933  1.00 16.18           N  
ANISOU 1958  N   GLN A 294     1906   1801   2442   -445    242    -80       N  
ATOM   1959  CA  GLN A 294     -21.956 -22.692  42.622  1.00 24.19           C  
ANISOU 1959  CA  GLN A 294     2894   2886   3412   -426    180   -109       C  
ATOM   1960  C   GLN A 294     -20.559 -22.411  42.048  1.00 25.30           C  
ANISOU 1960  C   GLN A 294     3067   3024   3523   -407    158    -44       C  
ATOM   1961  O   GLN A 294     -20.329 -22.509  40.844  1.00 21.12           O  
ANISOU 1961  O   GLN A 294     2525   2532   2967   -406    147    -71       O  
ATOM   1962  CB  GLN A 294     -22.731 -21.369  42.721  1.00 28.19           C  
ANISOU 1962  CB  GLN A 294     3392   3441   3879   -393    111   -111       C  
ATOM   1963  CG  GLN A 294     -24.241 -21.530  42.981  1.00 30.06           C  
ANISOU 1963  CG  GLN A 294     3573   3707   4142   -407    123   -201       C  
ATOM   1964  CD  GLN A 294     -24.943 -20.196  43.258  1.00 32.59           C  
ANISOU 1964  CD  GLN A 294     3889   4067   4427   -362     55   -197       C  
ATOM   1965  OE1 GLN A 294     -24.303 -19.153  43.357  1.00 36.91           O  
ANISOU 1965  OE1 GLN A 294     4485   4607   4932   -325      7   -121       O  
ATOM   1966  NE2 GLN A 294     -26.263 -20.239  43.403  1.00 35.47           N  
ANISOU 1966  NE2 GLN A 294     4192   4470   4814   -366     58   -285       N  
ATOM   1967  N   TYR A 295     -19.632 -22.035  42.918  1.00 26.35           N  
ANISOU 1967  N   TYR A 295     3237   3117   3656   -393    152     37       N  
ATOM   1968  CA  TYR A 295     -18.262 -21.835  42.489  1.00 19.53           C  
ANISOU 1968  CA  TYR A 295     2392   2251   2778   -383    142     88       C  
ATOM   1969  C   TYR A 295     -17.279 -22.695  43.289  1.00 26.24           C  
ANISOU 1969  C   TYR A 295     3257   3045   3668   -380    183    127       C  
ATOM   1970  O   TYR A 295     -17.322 -22.751  44.525  1.00 25.25           O  
ANISOU 1970  O   TYR A 295     3154   2882   3556   -369    189    159       O  
ATOM   1971  CB  TYR A 295     -17.845 -20.362  42.558  1.00 24.31           C  
ANISOU 1971  CB  TYR A 295     3022   2875   3340   -363     83    141       C  
ATOM   1972  CG  TYR A 295     -16.459 -20.190  41.964  1.00 40.59           C  
ANISOU 1972  CG  TYR A 295     5092   4938   5392   -366     86    177       C  
ATOM   1973  CD1 TYR A 295     -16.284 -20.031  40.591  1.00 46.48           C  
ANISOU 1973  CD1 TYR A 295     5838   5720   6102   -370     86    159       C  
ATOM   1974  CD2 TYR A 295     -15.323 -20.254  42.768  1.00 38.49           C  
ANISOU 1974  CD2 TYR A 295     4830   4642   5153   -363     92    223       C  
ATOM   1975  CE1 TYR A 295     -15.008 -19.904  40.039  1.00 54.77           C  
ANISOU 1975  CE1 TYR A 295     6892   6771   7147   -380    104    186       C  
ATOM   1976  CE2 TYR A 295     -14.050 -20.126  42.229  1.00 50.17           C  
ANISOU 1976  CE2 TYR A 295     6301   6129   6634   -370    101    243       C  
ATOM   1977  CZ  TYR A 295     -13.895 -19.954  40.866  1.00 55.52           C  
ANISOU 1977  CZ  TYR A 295     6978   6837   7280   -383    113    225       C  
ATOM   1978  OH  TYR A 295     -12.623 -19.830  40.341  1.00 58.62           O  
ANISOU 1978  OH  TYR A 295     7360   7236   7677   -397    134    239       O  
ATOM   1979  N   LEU A 296     -16.395 -23.371  42.572  1.00 21.51           N  
ANISOU 1979  N   LEU A 296     2648   2442   3083   -382    210    123       N  
ATOM   1980  CA  LEU A 296     -15.419 -24.247  43.205  1.00 23.10           C  
ANISOU 1980  CA  LEU A 296     2862   2594   3323   -364    245    154       C  
ATOM   1981  C   LEU A 296     -14.049 -24.118  42.551  1.00 26.52           C  
ANISOU 1981  C   LEU A 296     3277   3046   3753   -353    237    174       C  
ATOM   1982  O   LEU A 296     -13.901 -24.318  41.347  1.00 29.15           O  
ANISOU 1982  O   LEU A 296     3591   3406   4078   -369    254    138       O  
ATOM   1983  CB  LEU A 296     -15.899 -25.700  43.140  1.00 24.84           C  
ANISOU 1983  CB  LEU A 296     3084   2767   3586   -377    316    109       C  
ATOM   1984  CG  LEU A 296     -14.968 -26.804  43.656  1.00 34.53           C  
ANISOU 1984  CG  LEU A 296     4335   3932   4853   -346    361    138       C  
ATOM   1985  CD1 LEU A 296     -14.685 -26.619  45.137  1.00 32.25           C  
ANISOU 1985  CD1 LEU A 296     4088   3609   4559   -307    344    204       C  
ATOM   1986  CD2 LEU A 296     -15.621 -28.157  43.411  1.00 38.57           C  
ANISOU 1986  CD2 LEU A 296     4857   4389   5408   -371    442     83       C  
ATOM   1987  N   SER A 297     -13.042 -23.783  43.343  1.00 24.75           N  
ANISOU 1987  N   SER A 297     3056   2814   3536   -326    212    224       N  
ATOM   1988  CA  SER A 297     -11.683 -23.827  42.834  1.00 23.02           C  
ANISOU 1988  CA  SER A 297     2806   2611   3329   -317    216    231       C  
ATOM   1989  C   SER A 297     -10.762 -24.685  43.701  1.00 27.40           C  
ANISOU 1989  C   SER A 297     3358   3132   3922   -268    225    254       C  
ATOM   1990  O   SER A 297     -10.596 -24.428  44.897  1.00 27.31           O  
ANISOU 1990  O   SER A 297     3364   3108   3906   -237    192    291       O  
ATOM   1991  CB  SER A 297     -11.099 -22.425  42.672  1.00 18.88           C  
ANISOU 1991  CB  SER A 297     2271   2127   2777   -334    173    254       C  
ATOM   1992  OG  SER A 297      -9.763 -22.521  42.217  1.00 30.48           O  
ANISOU 1992  OG  SER A 297     3700   3614   4267   -332    187    251       O  
ATOM   1993  N   LEU A 298     -10.163 -25.698  43.082  1.00 27.39           N  
ANISOU 1993  N   LEU A 298     3338   3117   3953   -254    269    230       N  
ATOM   1994  CA  LEU A 298      -9.124 -26.511  43.720  1.00 28.40           C  
ANISOU 1994  CA  LEU A 298     3458   3217   4116   -192    275    248       C  
ATOM   1995  C   LEU A 298      -7.755 -26.264  43.062  1.00 29.16           C  
ANISOU 1995  C   LEU A 298     3490   3360   4231   -186    269    233       C  
ATOM   1996  O   LEU A 298      -6.837 -27.067  43.198  1.00 27.90           O  
ANISOU 1996  O   LEU A 298     3307   3187   4107   -133    282    229       O  
ATOM   1997  CB  LEU A 298      -9.464 -27.999  43.616  1.00 27.42           C  
ANISOU 1997  CB  LEU A 298     3366   3026   4025   -170    341    229       C  
ATOM   1998  CG  LEU A 298     -10.864 -28.499  43.981  1.00 34.19           C  
ANISOU 1998  CG  LEU A 298     4279   3830   4880   -194    379    221       C  
ATOM   1999  CD1 LEU A 298     -10.860 -30.030  44.011  1.00 38.04           C  
ANISOU 1999  CD1 LEU A 298     4803   4237   5412   -166    454    207       C  
ATOM   2000  CD2 LEU A 298     -11.315 -27.957  45.318  1.00 31.18           C  
ANISOU 2000  CD2 LEU A 298     3938   3436   4472   -177    343    270       C  
ATOM   2001  N   ALA A 299      -7.631 -25.145  42.358  1.00 24.29           N  
ANISOU 2001  N   ALA A 299     2847   2793   3588   -238    254    224       N  
ATOM   2002  CA  ALA A 299      -6.477 -24.871  41.497  1.00 24.14           C  
ANISOU 2002  CA  ALA A 299     2770   2817   3584   -255    271    199       C  
ATOM   2003  C   ALA A 299      -5.137 -24.713  42.254  1.00 29.51           C  
ANISOU 2003  C   ALA A 299     3392   3522   4299   -214    237    205       C  
ATOM   2004  O   ALA A 299      -5.105 -24.293  43.415  1.00 28.38           O  
ANISOU 2004  O   ALA A 299     3257   3379   4150   -187    182    233       O  
ATOM   2005  CB  ALA A 299      -6.766 -23.621  40.609  1.00 15.90           C  
ANISOU 2005  CB  ALA A 299     1735   1811   2495   -323    272    196       C  
ATOM   2006  N   GLU A 300      -4.041 -25.059  41.582  1.00 30.89           N  
ANISOU 2006  N   GLU A 300     3505   3723   4509   -207    270    169       N  
ATOM   2007  CA  GLU A 300      -2.677 -24.924  42.134  1.00 24.52           C  
ANISOU 2007  CA  GLU A 300     2619   2955   3743   -169    239    154       C  
ATOM   2008  C   GLU A 300      -2.520 -25.603  43.491  1.00 23.15           C  
ANISOU 2008  C   GLU A 300     2456   2758   3582    -74    186    179       C  
ATOM   2009  O   GLU A 300      -2.136 -24.969  44.478  1.00 27.20           O  
ANISOU 2009  O   GLU A 300     2947   3299   4089    -53    122    190       O  
ATOM   2010  CB  GLU A 300      -2.266 -23.444  42.263  1.00 24.28           C  
ANISOU 2010  CB  GLU A 300     2554   2969   3701   -230    210    151       C  
ATOM   2011  CG  GLU A 300      -2.900 -22.513  41.234  1.00 32.70           C  
ANISOU 2011  CG  GLU A 300     3662   4036   4724   -319    249    156       C  
ATOM   2012  CD  GLU A 300      -2.482 -22.847  39.820  1.00 52.59           C  
ANISOU 2012  CD  GLU A 300     6161   6572   7250   -353    326    120       C  
ATOM   2013  OE1 GLU A 300      -3.245 -22.529  38.879  1.00 64.95           O  
ANISOU 2013  OE1 GLU A 300     7783   8130   8766   -399    360    128       O  
ATOM   2014  OE2 GLU A 300      -1.389 -23.432  39.652  1.00 54.96           O  
ANISOU 2014  OE2 GLU A 300     6386   6896   7600   -326    350     81       O  
ATOM   2015  N   ASN A 301      -2.847 -26.883  43.539  1.00 25.84           N  
ANISOU 2015  N   ASN A 301     2840   3044   3935    -17    216    188       N  
ATOM   2016  CA  ASN A 301      -2.549 -27.695  44.700  1.00 31.93           C  
ANISOU 2016  CA  ASN A 301     3632   3785   4716     89    179    215       C  
ATOM   2017  C   ASN A 301      -1.744 -28.889  44.217  1.00 30.38           C  
ANISOU 2017  C   ASN A 301     3403   3573   4569    156    219    184       C  
ATOM   2018  O   ASN A 301      -1.052 -28.782  43.219  1.00 33.67           O  
ANISOU 2018  O   ASN A 301     3747   4031   5017    122    254    135       O  
ATOM   2019  CB  ASN A 301      -3.835 -28.108  45.417  1.00 22.97           C  
ANISOU 2019  CB  ASN A 301     2605   2577   3545    101    186    264       C  
ATOM   2020  CG  ASN A 301      -4.387 -26.991  46.289  1.00 22.59           C  
ANISOU 2020  CG  ASN A 301     2582   2550   3450     71    128    295       C  
ATOM   2021  OD1 ASN A 301      -3.881 -26.735  47.373  1.00 33.47           O  
ANISOU 2021  OD1 ASN A 301     3953   3950   4814    129     64    314       O  
ATOM   2022  ND2 ASN A 301      -5.413 -26.312  45.807  1.00 27.67           N  
ANISOU 2022  ND2 ASN A 301     3254   3190   4068    -14    148    295       N  
ATOM   2023  N   LYS A 302      -1.837 -30.022  44.893  1.00 22.92           N  
ANISOU 2023  N   LYS A 302     2516   2561   3630    250    224    213       N  
ATOM   2024  CA  LYS A 302      -1.124 -31.199  44.427  1.00 37.78           C  
ANISOU 2024  CA  LYS A 302     4376   4416   5561    321    267    184       C  
ATOM   2025  C   LYS A 302      -2.068 -32.380  44.409  1.00 35.92           C  
ANISOU 2025  C   LYS A 302     4250   4071   5327    340    334    208       C  
ATOM   2026  O   LYS A 302      -1.715 -33.491  44.800  1.00 37.82           O  
ANISOU 2026  O   LYS A 302     4530   4250   5591    442    351    223       O  
ATOM   2027  CB  LYS A 302       0.087 -31.489  45.306  1.00 42.59           C  
ANISOU 2027  CB  LYS A 302     4936   5056   6188    450    199    186       C  
ATOM   2028  CG  LYS A 302       1.031 -30.311  45.481  1.00 55.70           C  
ANISOU 2028  CG  LYS A 302     6481   6829   7854    429    129    150       C  
ATOM   2029  CD  LYS A 302       1.980 -30.574  46.645  1.00 71.98           C  
ANISOU 2029  CD  LYS A 302     8508   8924   9917    567     41    156       C  
ATOM   2030  CE  LYS A 302       3.063 -29.513  46.759  1.00 79.02           C  
ANISOU 2030  CE  LYS A 302     9261   9934  10830    547    -25     96       C  
ATOM   2031  NZ  LYS A 302       3.899 -29.740  47.975  1.00 84.31           N  
ANISOU 2031  NZ  LYS A 302     9896  10648  11490    689   -127     94       N  
ATOM   2032  N   PHE A 303      -3.287 -32.128  43.961  1.00 29.33           N  
ANISOU 2032  N   PHE A 303     3465   3210   4469    241    375    209       N  
ATOM   2033  CA  PHE A 303      -4.238 -33.206  43.802  1.00 29.21           C  
ANISOU 2033  CA  PHE A 303     3538   3095   4464    234    452    211       C  
ATOM   2034  C   PHE A 303      -3.744 -34.117  42.673  1.00 33.41           C  
ANISOU 2034  C   PHE A 303     4040   3608   5047    241    521    152       C  
ATOM   2035  O   PHE A 303      -3.070 -33.662  41.747  1.00 26.73           O  
ANISOU 2035  O   PHE A 303     3108   2836   4213    207    520    105       O  
ATOM   2036  CB  PHE A 303      -5.640 -32.657  43.517  1.00 23.98           C  
ANISOU 2036  CB  PHE A 303     2913   2429   3768    125    473    206       C  
ATOM   2037  CG  PHE A 303      -6.278 -31.972  44.703  1.00 34.23           C  
ANISOU 2037  CG  PHE A 303     4259   3726   5022    124    422    262       C  
ATOM   2038  CD1 PHE A 303      -6.798 -32.718  45.755  1.00 31.42           C  
ANISOU 2038  CD1 PHE A 303     3999   3283   4658    175    446    308       C  
ATOM   2039  CD2 PHE A 303      -6.348 -30.581  44.770  1.00 31.52           C  
ANISOU 2039  CD2 PHE A 303     3872   3461   4641     73    360    268       C  
ATOM   2040  CE1 PHE A 303      -7.380 -32.103  46.847  1.00 34.97           C  
ANISOU 2040  CE1 PHE A 303     4495   3733   5061    175    406    357       C  
ATOM   2041  CE2 PHE A 303      -6.937 -29.950  45.863  1.00 25.23           C  
ANISOU 2041  CE2 PHE A 303     3120   2664   3804     73    316    313       C  
ATOM   2042  CZ  PHE A 303      -7.459 -30.706  46.898  1.00 34.19           C  
ANISOU 2042  CZ  PHE A 303     4344   3719   4927    124    339    356       C  
ATOM   2043  N   THR A 304      -4.090 -35.397  42.764  1.00 30.23           N  
ANISOU 2043  N   THR A 304     3712   3100   4672    282    588    153       N  
ATOM   2044  CA  THR A 304      -3.644 -36.401  41.811  1.00 39.42           C  
ANISOU 2044  CA  THR A 304     4860   4228   5888    300    658     95       C  
ATOM   2045  C   THR A 304      -4.821 -37.243  41.336  1.00 27.83           C  
ANISOU 2045  C   THR A 304     3470   2670   4436    236    750     63       C  
ATOM   2046  O   THR A 304      -5.905 -37.185  41.907  1.00 27.27           O  
ANISOU 2046  O   THR A 304     3466   2552   4341    194    761     91       O  
ATOM   2047  CB  THR A 304      -2.626 -37.370  42.465  1.00 37.27           C  
ANISOU 2047  CB  THR A 304     4607   3900   5652    447    655    121       C  
ATOM   2048  OG1 THR A 304      -3.224 -37.966  43.622  1.00 48.47           O  
ANISOU 2048  OG1 THR A 304     6146   5216   7054    504    666    189       O  
ATOM   2049  CG2 THR A 304      -1.373 -36.646  42.880  1.00 30.78           C  
ANISOU 2049  CG2 THR A 304     3690   3179   4825    517    563    131       C  
ATOM   2050  N   GLY A 305      -4.598 -38.027  40.286  1.00 33.67           N  
ANISOU 2050  N   GLY A 305     4191   3385   5216    224    819     -5       N  
ATOM   2051  CA  GLY A 305      -5.557 -39.036  39.866  1.00 34.34           C  
ANISOU 2051  CA  GLY A 305     4346   3371   5329    175    914    -51       C  
ATOM   2052  C   GLY A 305      -6.451 -38.639  38.707  1.00 40.61           C  
ANISOU 2052  C   GLY A 305     5107   4221   6104     48    938   -127       C  
ATOM   2053  O   GLY A 305      -6.407 -37.502  38.220  1.00 35.95           O  
ANISOU 2053  O   GLY A 305     4450   3741   5467     -3    882   -134       O  
ATOM   2054  N   GLU A 306      -7.258 -39.595  38.259  1.00 38.52           N  
ANISOU 2054  N   GLU A 306     4889   3874   5870      1   1024   -188       N  
ATOM   2055  CA  GLU A 306      -8.366 -39.320  37.351  1.00 44.80           C  
ANISOU 2055  CA  GLU A 306     5664   4714   6642   -116   1043   -266       C  
ATOM   2056  C   GLU A 306      -9.481 -38.669  38.171  1.00 43.13           C  
ANISOU 2056  C   GLU A 306     5483   4506   6398   -164   1009   -225       C  
ATOM   2057  O   GLU A 306      -9.573 -38.894  39.370  1.00 43.49           O  
ANISOU 2057  O   GLU A 306     5592   4478   6455   -118   1013   -155       O  
ATOM   2058  CB  GLU A 306      -8.870 -40.622  36.708  1.00 36.08           C  
ANISOU 2058  CB  GLU A 306     4598   3518   5592   -152   1148   -357       C  
ATOM   2059  CG  GLU A 306      -7.819 -41.317  35.845  1.00 47.68           C  
ANISOU 2059  CG  GLU A 306     6040   4980   7097   -105   1190   -408       C  
ATOM   2060  CD  GLU A 306      -8.266 -42.671  35.306  1.00 56.05           C  
ANISOU 2060  CD  GLU A 306     7146   5932   8217   -135   1300   -500       C  
ATOM   2061  OE1 GLU A 306      -9.197 -43.278  35.876  1.00 66.83           O  
ANISOU 2061  OE1 GLU A 306     8582   7195   9615   -171   1357   -505       O  
ATOM   2062  OE2 GLU A 306      -7.675 -43.129  34.307  1.00 60.97           O  
ANISOU 2062  OE2 GLU A 306     7737   6571   8859   -128   1337   -571       O  
ATOM   2063  N   ILE A 307     -10.318 -37.861  37.533  1.00 42.54           N  
ANISOU 2063  N   ILE A 307     5367   4519   6279   -248    976   -270       N  
ATOM   2064  CA  ILE A 307     -11.418 -37.220  38.246  1.00 40.44           C  
ANISOU 2064  CA  ILE A 307     5118   4262   5984   -293    945   -244       C  
ATOM   2065  C   ILE A 307     -12.459 -38.261  38.673  1.00 38.83           C  
ANISOU 2065  C   ILE A 307     4976   3947   5831   -334   1035   -283       C  
ATOM   2066  O   ILE A 307     -13.073 -38.897  37.825  1.00 41.90           O  
ANISOU 2066  O   ILE A 307     5352   4321   6246   -398   1093   -384       O  
ATOM   2067  CB  ILE A 307     -12.112 -36.149  37.375  1.00 41.36           C  
ANISOU 2067  CB  ILE A 307     5175   4499   6040   -363    888   -292       C  
ATOM   2068  CG1 ILE A 307     -11.088 -35.167  36.800  1.00 37.15           C  
ANISOU 2068  CG1 ILE A 307     4591   4064   5458   -335    822   -261       C  
ATOM   2069  CG2 ILE A 307     -13.186 -35.410  38.171  1.00 37.93           C  
ANISOU 2069  CG2 ILE A 307     4752   4080   5580   -396    849   -263       C  
ATOM   2070  CD1 ILE A 307     -10.028 -34.749  37.797  1.00 36.92           C  
ANISOU 2070  CD1 ILE A 307     4568   4028   5434   -261    779   -164       C  
ATOM   2071  N   PRO A 308     -12.650 -38.447  39.993  1.00 42.59           N  
ANISOU 2071  N   PRO A 308     5523   4342   6319   -301   1052   -207       N  
ATOM   2072  CA  PRO A 308     -13.762 -39.293  40.447  1.00 47.70           C  
ANISOU 2072  CA  PRO A 308     6227   4894   7002   -353   1141   -243       C  
ATOM   2073  C   PRO A 308     -15.042 -38.466  40.466  1.00 43.35           C  
ANISOU 2073  C   PRO A 308     5631   4434   6408   -428   1100   -280       C  
ATOM   2074  O   PRO A 308     -14.947 -37.243  40.453  1.00 44.00           O  
ANISOU 2074  O   PRO A 308     5671   4593   6454   -433   1018   -248       O  
ATOM   2075  CB  PRO A 308     -13.358 -39.654  41.878  1.00 44.05           C  
ANISOU 2075  CB  PRO A 308     5854   4359   6526   -265   1149   -132       C  
ATOM   2076  CG  PRO A 308     -12.592 -38.454  42.356  1.00 40.41           C  
ANISOU 2076  CG  PRO A 308     5369   3954   6029   -210   1050    -47       C  
ATOM   2077  CD  PRO A 308     -11.869 -37.903  41.121  1.00 37.86           C  
ANISOU 2077  CD  PRO A 308     4951   3745   5691   -213    989    -92       C  
ATOM   2078  N   ASP A 309     -16.208 -39.107  40.497  1.00 41.96           N  
ANISOU 2078  N   ASP A 309     5457   4252   6234   -479   1153   -348       N  
ATOM   2079  CA  ASP A 309     -17.464 -38.363  40.564  1.00 48.00           C  
ANISOU 2079  CA  ASP A 309     6175   5098   6965   -537   1115   -392       C  
ATOM   2080  C   ASP A 309     -17.656 -37.761  41.958  1.00 46.28           C  
ANISOU 2080  C   ASP A 309     6000   4872   6710   -501   1082   -295       C  
ATOM   2081  O   ASP A 309     -18.257 -38.380  42.827  1.00 54.50           O  
ANISOU 2081  O   ASP A 309     7093   5864   7752   -501   1140   -283       O  
ATOM   2082  CB  ASP A 309     -18.651 -39.256  40.196  1.00 44.75           C  
ANISOU 2082  CB  ASP A 309     5743   4682   6577   -601   1189   -503       C  
ATOM   2083  CG  ASP A 309     -19.954 -38.476  40.086  1.00 54.80           C  
ANISOU 2083  CG  ASP A 309     6950   6047   7823   -655   1145   -568       C  
ATOM   2084  OD1 ASP A 309     -20.014 -37.338  40.604  1.00 60.49           O  
ANISOU 2084  OD1 ASP A 309     7661   6816   8504   -638   1069   -508       O  
ATOM   2085  OD2 ASP A 309     -20.918 -38.998  39.482  1.00 49.52           O  
ANISOU 2085  OD2 ASP A 309     6236   5404   7174   -713   1187   -683       O  
ATOM   2086  N   PHE A 310     -17.149 -36.550  42.158  1.00 37.57           N  
ANISOU 2086  N   PHE A 310     4878   3822   5574   -476    994   -229       N  
ATOM   2087  CA  PHE A 310     -17.091 -35.948  43.493  1.00 40.87           C  
ANISOU 2087  CA  PHE A 310     5343   4231   5955   -432    958   -130       C  
ATOM   2088  C   PHE A 310     -18.238 -34.974  43.790  1.00 40.25           C  
ANISOU 2088  C   PHE A 310     5226   4228   5841   -475    912   -153       C  
ATOM   2089  O   PHE A 310     -18.257 -34.334  44.839  1.00 34.50           O  
ANISOU 2089  O   PHE A 310     4528   3502   5078   -446    877    -81       O  
ATOM   2090  CB  PHE A 310     -15.752 -35.238  43.692  1.00 28.07           C  
ANISOU 2090  CB  PHE A 310     3728   2613   4323   -370    895    -39       C  
ATOM   2091  CG  PHE A 310     -15.525 -34.087  42.749  1.00 26.57           C  
ANISOU 2091  CG  PHE A 310     3457   2529   4110   -394    814    -61       C  
ATOM   2092  CD1 PHE A 310     -15.072 -34.311  41.452  1.00 30.00           C  
ANISOU 2092  CD1 PHE A 310     3842   3005   4552   -405    812   -121       C  
ATOM   2093  CD2 PHE A 310     -15.743 -32.778  43.163  1.00 31.75           C  
ANISOU 2093  CD2 PHE A 310     4089   3262   4714   -391    730    -21       C  
ATOM   2094  CE1 PHE A 310     -14.854 -33.259  40.577  1.00 30.60           C  
ANISOU 2094  CE1 PHE A 310     3855   3194   4580   -414    733   -135       C  
ATOM   2095  CE2 PHE A 310     -15.528 -31.707  42.296  1.00 28.37           C  
ANISOU 2095  CE2 PHE A 310     3597   2940   4243   -400    650    -36       C  
ATOM   2096  CZ  PHE A 310     -15.077 -31.948  41.001  1.00 34.77           C  
ANISOU 2096  CZ  PHE A 310     4366   3788   5056   -410    654    -90       C  
ATOM   2097  N   LEU A 311     -19.189 -34.870  42.866  1.00 32.69           N  
ANISOU 2097  N   LEU A 311     4200   3330   4892   -539    912   -257       N  
ATOM   2098  CA  LEU A 311     -20.285 -33.915  42.983  1.00 32.45           C  
ANISOU 2098  CA  LEU A 311     4121   3375   4835   -574    865   -291       C  
ATOM   2099  C   LEU A 311     -21.614 -34.650  43.107  1.00 40.66           C  
ANISOU 2099  C   LEU A 311     5148   4404   5899   -622    936   -381       C  
ATOM   2100  O   LEU A 311     -21.662 -35.871  42.954  1.00 32.20           O  
ANISOU 2100  O   LEU A 311     4101   3272   4862   -634   1020   -422       O  
ATOM   2101  CB  LEU A 311     -20.320 -33.018  41.746  1.00 31.98           C  
ANISOU 2101  CB  LEU A 311     3982   3410   4760   -603    794   -344       C  
ATOM   2102  CG  LEU A 311     -19.095 -32.163  41.401  1.00 36.61           C  
ANISOU 2102  CG  LEU A 311     4563   4022   5323   -572    730   -272       C  
ATOM   2103  CD1 LEU A 311     -19.224 -31.679  39.961  1.00 33.44           C  
ANISOU 2103  CD1 LEU A 311     4096   3722   4889   -591    675   -344       C  
ATOM   2104  CD2 LEU A 311     -18.904 -30.977  42.385  1.00 25.46           C  
ANISOU 2104  CD2 LEU A 311     3171   2633   3869   -534    662   -177       C  
ATOM   2105  N   SER A 312     -22.696 -33.916  43.366  1.00 38.25           N  
ANISOU 2105  N   SER A 312     4799   4156   5578   -650    908   -417       N  
ATOM   2106  CA  SER A 312     -24.025 -34.536  43.414  1.00 38.33           C  
ANISOU 2106  CA  SER A 312     4780   4168   5617   -700    976   -519       C  
ATOM   2107  C   SER A 312     -24.393 -35.081  42.033  1.00 27.31           C  
ANISOU 2107  C   SER A 312     3315   2814   4249   -743    989   -643       C  
ATOM   2108  O   SER A 312     -23.757 -34.741  41.036  1.00 30.62           O  
ANISOU 2108  O   SER A 312     3703   3277   4654   -736    932   -653       O  
ATOM   2109  CB  SER A 312     -25.088 -33.517  43.835  1.00 34.17           C  
ANISOU 2109  CB  SER A 312     4203   3707   5072   -717    933   -545       C  
ATOM   2110  OG  SER A 312     -25.391 -32.634  42.756  1.00 36.51           O  
ANISOU 2110  OG  SER A 312     4411   4107   5355   -732    848   -609       O  
ATOM   2111  N   GLY A 313     -25.455 -35.870  41.974  1.00 32.46           N  
ANISOU 2111  N   GLY A 313     3939   3459   4935   -789   1065   -745       N  
ATOM   2112  CA  GLY A 313     -25.955 -36.371  40.707  1.00 38.46           C  
ANISOU 2112  CA  GLY A 313     4624   4270   5718   -832   1076   -879       C  
ATOM   2113  C   GLY A 313     -26.180 -35.253  39.707  1.00 43.60           C  
ANISOU 2113  C   GLY A 313     5188   5045   6333   -833    962   -930       C  
ATOM   2114  O   GLY A 313     -26.072 -35.458  38.496  1.00 44.69           O  
ANISOU 2114  O   GLY A 313     5277   5234   6467   -848    940  -1010       O  
ATOM   2115  N   ALA A 314     -26.462 -34.060  40.223  1.00 38.75           N  
ANISOU 2115  N   ALA A 314     4557   4478   5686   -813    890   -884       N  
ATOM   2116  CA  ALA A 314     -26.800 -32.910  39.388  1.00 36.88           C  
ANISOU 2116  CA  ALA A 314     4239   4362   5411   -807    779   -932       C  
ATOM   2117  C   ALA A 314     -25.687 -31.862  39.312  1.00 33.05           C  
ANISOU 2117  C   ALA A 314     3785   3891   4882   -769    697   -823       C  
ATOM   2118  O   ALA A 314     -25.913 -30.735  38.866  1.00 32.91           O  
ANISOU 2118  O   ALA A 314     3715   3963   4825   -757    604   -838       O  
ATOM   2119  CB  ALA A 314     -28.102 -32.276  39.874  1.00 38.61           C  
ANISOU 2119  CB  ALA A 314     4400   4640   5631   -815    758   -986       C  
ATOM   2120  N   CYS A 315     -24.486 -32.238  39.736  1.00 31.63           N  
ANISOU 2120  N   CYS A 315     3685   3624   4708   -746    731   -719       N  
ATOM   2121  CA  CYS A 315     -23.346 -31.328  39.666  1.00 35.68           C
[truncated: 644,761 more chars]
