# Supplementary material for: Predictive classification models and targets identification for betulin derivatives as Leishmania donovani inhibitors
Source: J Cheminform. 2018 Aug 17;10:40. doi: 10.1186/s13321-018-0291-x (PMC6097978; doi:10.1186/s13321-018-0291-x)
Supplement: Supplementary file 5 — Additional file 5. Zip file with all potential protein target structures protein data bank files. [file 13321_2018_291_MOESM5_ESM.zip › 3s3g.pdb]

HEADER    OXIDOREDUCTASE                          18-MAY-11   3S3G              
TITLE     CRYSTAL STRUCTURE OF HUMAN ALDOSE REDUCTASE COMPLEXED WITH TOLMETIN   
COMPND    MOL_ID: 1;                                                            
COMPND   2 MOLECULE: ALDOSE REDUCTASE;                                          
COMPND   3 CHAIN: A;                                                            
COMPND   4 SYNONYM: AR, ALDEHYDE REDUCTASE, ALDO-KETO REDUCTASE FAMILY 1 MEMBER 
COMPND   5 B1;                                                                  
COMPND   6 EC: 1.1.1.21;                                                        
COMPND   7 ENGINEERED: YES                                                      
SOURCE    MOL_ID: 1;                                                            
SOURCE   2 ORGANISM_SCIENTIFIC: HOMO SAPIENS;                                   
SOURCE   3 ORGANISM_COMMON: HUMAN;                                              
SOURCE   4 ORGANISM_TAXID: 9606;                                                
SOURCE   5 GENE: AKR1B1, ALDR1;                                                 
SOURCE   6 EXPRESSION_SYSTEM: ESCHERICHIA COLI;                                 
SOURCE   7 EXPRESSION_SYSTEM_TAXID: 562;                                        
SOURCE   8 EXPRESSION_SYSTEM_STRAIN: BL21 (DE3);                                
SOURCE   9 EXPRESSION_SYSTEM_VECTOR_TYPE: PLASMID;                              
SOURCE  10 EXPRESSION_SYSTEM_PLASMID: PET28A(+)                                 
KEYWDS    HUMAN ALDOSE REDUCTASE, OXIDOREDUCTASE                                
EXPDTA    X-RAY DIFFRACTION                                                     
AUTHOR    X.ZHENG,J.CHEN,H.LUO,X.HU                                             
REVDAT   1   04-APR-12 3S3G    0                                                
JRNL        AUTH   X.ZHENG,L.ZHANG,J.ZHAI,Y.CHEN,H.LUO,X.HU                     
JRNL        TITL   THE MOLECULAR BASIS FOR INHIBITION OF SULINDAC AND ITS       
JRNL        TITL 2 METABOLITES TOWARDS HUMAN ALDOSE REDUCTASE.                  
JRNL        REF    FEBS LETT.                    V. 586    55 2012              
JRNL        REFN                   ISSN 0014-5793                               
JRNL        PMID   22155003                                                     
JRNL        DOI    10.1016/J.FEBSLET.2011.11.023                                
REMARK   2                                                                      
REMARK   2 RESOLUTION.    1.80 ANGSTROMS.                                       
REMARK   3                                                                      
REMARK   3 REFINEMENT.                                                          
REMARK   3   PROGRAM     : PHENIX (PHENIX.REFINE: 1.7.1_743)                    
REMARK   3   AUTHORS     : PAUL ADAMS,PAVEL AFONINE,VICENT CHEN,IAN             
REMARK   3               : DAVIS,KRESHNA GOPAL,RALF GROSSE-                     
REMARK   3               : KUNSTLEVE,LI-WEI HUNG,ROBERT IMMORMINO,              
REMARK   3               : TOM IOERGER,AIRLIE MCCOY,ERIK MCKEE,NIGEL            
REMARK   3               : MORIARTY,REETAL PAI,RANDY READ,JANE                  
REMARK   3               : RICHARDSON,DAVID RICHARDSON,TOD ROMO,JIM             
REMARK   3               : SACCHETTINI,NICHOLAS SAUTER,JACOB SMITH,             
REMARK   3               : LAURENT STORONI,TOM TERWILLIGER,PETER                
REMARK   3               : ZWART                                                
REMARK   3                                                                      
REMARK   3    REFINEMENT TARGET : ML                                            
REMARK   3                                                                      
REMARK   3  DATA USED IN REFINEMENT.                                            
REMARK   3   RESOLUTION RANGE HIGH (ANGSTROMS) : 1.80                           
REMARK   3   RESOLUTION RANGE LOW  (ANGSTROMS) : 24.01                          
REMARK   3   MIN(FOBS/SIGMA_FOBS)              : 1.340                          
REMARK   3   COMPLETENESS FOR RANGE        (%) : 96.3                           
REMARK   3   NUMBER OF REFLECTIONS             : 27244                          
REMARK   3                                                                      
REMARK   3  FIT TO DATA USED IN REFINEMENT.                                     
REMARK   3   R VALUE     (WORKING + TEST SET) : 0.163                           
REMARK   3   R VALUE            (WORKING SET) : 0.160                           
REMARK   3   FREE R VALUE                     : 0.204                           
REMARK   3   FREE R VALUE TEST SET SIZE   (%) : 5.080                           
REMARK   3   FREE R VALUE TEST SET COUNT      : 1383                            
REMARK   3                                                                      
REMARK   3  FIT TO DATA USED IN REFINEMENT (IN BINS).                           
REMARK   3   BIN  RESOLUTION RANGE  COMPL.    NWORK NFREE   RWORK  RFREE        
REMARK   3     1 24.0097 -  3.8735    1.00     2729   161  0.1411 0.1828        
REMARK   3     2  3.8735 -  3.0766    1.00     2689   149  0.1383 0.1638        
REMARK   3     3  3.0766 -  2.6883    1.00     2685   150  0.1552 0.1866        
REMARK   3     4  2.6883 -  2.4427    1.00     2708   133  0.1568 0.2177        
REMARK   3     5  2.4427 -  2.2678    1.00     2686   132  0.1623 0.2058        
REMARK   3     6  2.2678 -  2.1342    1.00     2673   137  0.1534 0.2260        
REMARK   3     7  2.1342 -  2.0273    1.00     2668   153  0.1560 0.2158        
REMARK   3     8  2.0273 -  1.9391    1.00     2685   139  0.1728 0.2124        
REMARK   3     9  1.9391 -  1.8645    0.93     2467   129  0.2240 0.3163        
REMARK   3    10  1.8645 -  1.8002    0.70     1871   100  0.2950 0.3231        
REMARK   3                                                                      
REMARK   3  BULK SOLVENT MODELLING.                                             
REMARK   3   METHOD USED        : FLAT BULK SOLVENT MODEL                       
REMARK   3   SOLVENT RADIUS     : 1.00                                          
REMARK   3   SHRINKAGE RADIUS   : 0.72                                          
REMARK   3   K_SOL              : 0.35                                          
REMARK   3   B_SOL              : 33.97                                         
REMARK   3                                                                      
REMARK   3  ERROR ESTIMATES.                                                    
REMARK   3   COORDINATE ERROR (MAXIMUM-LIKELIHOOD BASED)     : 0.420            
REMARK   3   PHASE ERROR (DEGREES, MAXIMUM-LIKELIHOOD BASED) : 20.920           
REMARK   3                                                                      
REMARK   3  B VALUES.                                                           
REMARK   3   FROM WILSON PLOT           (A**2) : NULL                           
REMARK   3   MEAN B VALUE      (OVERALL, A**2) : NULL                           
REMARK   3   OVERALL ANISOTROPIC B VALUE.                                       
REMARK   3    B11 (A**2) : -0.04850                                             
REMARK   3    B22 (A**2) : 0.05120                                              
REMARK   3    B33 (A**2) : -0.00270                                             
REMARK   3    B12 (A**2) : -0.00000                                             
REMARK   3    B13 (A**2) : -0.04570                                             
REMARK   3    B23 (A**2) : -0.00000                                             
REMARK   3                                                                      
REMARK   3  TWINNING INFORMATION.                                               
REMARK   3   FRACTION: NULL                                                     
REMARK   3   OPERATOR: NULL                                                     
REMARK   3                                                                      
REMARK   3  DEVIATIONS FROM IDEAL VALUES.                                       
REMARK   3                 RMSD          COUNT                                  
REMARK   3   BOND      :  0.008           2677                                  
REMARK   3   ANGLE     :  1.363           3652                                  
REMARK   3   CHIRALITY :  0.107            404                                  
REMARK   3   PLANARITY :  0.008            461                                  
REMARK   3   DIHEDRAL  : 12.378           1011                                  
REMARK   3                                                                      
REMARK   3  TLS DETAILS                                                         
REMARK   3   NUMBER OF TLS GROUPS  : NULL                                       
REMARK   3                                                                      
REMARK   3  NCS DETAILS                                                         
REMARK   3   NUMBER OF NCS GROUPS : NULL                                        
REMARK   3                                                                      
REMARK   3  OTHER REFINEMENT REMARKS: NULL                                      
REMARK   4                                                                      
REMARK   4 3S3G COMPLIES WITH FORMAT V. 3.30, 13-JUL-11                         
REMARK 100                                                                      
REMARK 100 THIS ENTRY HAS BEEN PROCESSED BY PDBJ ON 03-JUN-11.                  
REMARK 100 THE RCSB ID CODE IS RCSB065712.                                      
REMARK 200                                                                      
REMARK 200 EXPERIMENTAL DETAILS                                                 
REMARK 200  EXPERIMENT TYPE                : X-RAY DIFFRACTION                  
REMARK 200  DATE OF DATA COLLECTION        : 19-MAR-11                          
REMARK 200  TEMPERATURE           (KELVIN) : 100                                
REMARK 200  PH                             : 5.0                                
REMARK 200  NUMBER OF CRYSTALS USED        : 1                                  
REMARK 200                                                                      
REMARK 200  SYNCHROTRON              (Y/N) : N                                  
REMARK 200  RADIATION SOURCE               : SEALED TUBE                        
REMARK 200  BEAMLINE                       : NULL                               
REMARK 200  X-RAY GENERATOR MODEL          : OXFORD DIFFRACTION ENHANCE ULTRA   
REMARK 200  MONOCHROMATIC OR LAUE    (M/L) : M                                  
REMARK 200  WAVELENGTH OR RANGE        (A) : 1.5418                             
REMARK 200  MONOCHROMATOR                  : MULTILAYER OPTICS                  
REMARK 200  OPTICS                         : NULL                               
REMARK 200                                                                      
REMARK 200  DETECTOR TYPE                  : CCD                                
REMARK 200  DETECTOR MANUFACTURER          : OXFORD ONYX CCD                    
REMARK 200  INTENSITY-INTEGRATION SOFTWARE : CRYSALISPRO                        
REMARK 200  DATA SCALING SOFTWARE          : PHENIX                             
REMARK 200                                                                      
REMARK 200  NUMBER OF UNIQUE REFLECTIONS   : 27600                              
REMARK 200  RESOLUTION RANGE HIGH      (A) : 1.800                              
REMARK 200  RESOLUTION RANGE LOW       (A) : 24.700                             
REMARK 200  REJECTION CRITERIA  (SIGMA(I)) : 2.000                              
REMARK 200                                                                      
REMARK 200 OVERALL.                                                             
REMARK 200  COMPLETENESS FOR RANGE     (%) : 96.1                               
REMARK 200  DATA REDUNDANCY                : NULL                               
REMARK 200  R MERGE                    (I) : NULL                               
REMARK 200  R SYM                      (I) : NULL                               
REMARK 200  <I/SIGMA(I)> FOR THE DATA SET  : NULL                               
REMARK 200                                                                      
REMARK 200 IN THE HIGHEST RESOLUTION SHELL.                                     
REMARK 200  HIGHEST RESOLUTION SHELL, RANGE HIGH (A) : 1.80                     
REMARK 200  HIGHEST RESOLUTION SHELL, RANGE LOW  (A) : 24.70                    
REMARK 200  COMPLETENESS FOR SHELL     (%) : 96.1                               
REMARK 200  DATA REDUNDANCY IN SHELL       : NULL                               
REMARK 200  R MERGE FOR SHELL          (I) : NULL                               
REMARK 200  R SYM FOR SHELL            (I) : NULL                               
REMARK 200  <I/SIGMA(I)> FOR SHELL         : NULL                               
REMARK 200                                                                      
REMARK 200 DIFFRACTION PROTOCOL: SINGLE WAVELENGTH                              
REMARK 200 METHOD USED TO DETERMINE THE STRUCTURE: MOLECULAR REPLACEMENT        
REMARK 200 SOFTWARE USED: MOLREP                                                
REMARK 200 STARTING MODEL: 1US0                                                 
REMARK 200                                                                      
REMARK 200 REMARK: NULL                                                         
REMARK 280                                                                      
REMARK 280 CRYSTAL                                                              
REMARK 280 SOLVENT CONTENT, VS   (%): 39.41                                     
REMARK 280 MATTHEWS COEFFICIENT, VM (ANGSTROMS**3/DA): 2.03                     
REMARK 280                                                                      
REMARK 280 CRYSTALLIZATION CONDITIONS: 7.5% PEG 6000, 0.05M AMMONIUM CITRATE,   
REMARK 280  PH5.0 , VAPOR DIFFUSION, HANGING DROP, TEMPERATURE 277K             
REMARK 290                                                                      
REMARK 290 CRYSTALLOGRAPHIC SYMMETRY                                            
REMARK 290 SYMMETRY OPERATORS FOR SPACE GROUP: P 1 21 1                         
REMARK 290                                                                      
REMARK 290      SYMOP   SYMMETRY                                                
REMARK 290     NNNMMM   OPERATOR                                                
REMARK 290       1555   X,Y,Z                                                   
REMARK 290       2555   -X,Y+1/2,-Z                                             
REMARK 290                                                                      
REMARK 290     WHERE NNN -> OPERATOR NUMBER                                     
REMARK 290           MMM -> TRANSLATION VECTOR                                  
REMARK 290                                                                      
REMARK 290 CRYSTALLOGRAPHIC SYMMETRY TRANSFORMATIONS                            
REMARK 290 THE FOLLOWING TRANSFORMATIONS OPERATE ON THE ATOM/HETATM             
REMARK 290 RECORDS IN THIS ENTRY TO PRODUCE CRYSTALLOGRAPHICALLY                
REMARK 290 RELATED MOLECULES.                                                   
REMARK 290   SMTRY1   1  1.000000  0.000000  0.000000        0.00000            
REMARK 290   SMTRY2   1  0.000000  1.000000  0.000000        0.00000            
REMARK 290   SMTRY3   1  0.000000  0.000000  1.000000        0.00000            
REMARK 290   SMTRY1   2 -1.000000  0.000000  0.000000        0.00000            
REMARK 290   SMTRY2   2  0.000000  1.000000  0.000000       33.28550            
REMARK 290   SMTRY3   2  0.000000  0.000000 -1.000000        0.00000            
REMARK 290                                                                      
REMARK 290 REMARK: NULL                                                         
REMARK 300                                                                      
REMARK 300 BIOMOLECULE: 1                                                       
REMARK 300 SEE REMARK 350 FOR THE AUTHOR PROVIDED AND/OR PROGRAM                
REMARK 300 GENERATED ASSEMBLY INFORMATION FOR THE STRUCTURE IN                  
REMARK 300 THIS ENTRY. THE REMARK MAY ALSO PROVIDE INFORMATION ON               
REMARK 300 BURIED SURFACE AREA.                                                 
REMARK 350                                                                      
REMARK 350 COORDINATES FOR A COMPLETE MULTIMER REPRESENTING THE KNOWN           
REMARK 350 BIOLOGICALLY SIGNIFICANT OLIGOMERIZATION STATE OF THE                
REMARK 350 MOLECULE CAN BE GENERATED BY APPLYING BIOMT TRANSFORMATIONS          
REMARK 350 GIVEN BELOW.  BOTH NON-CRYSTALLOGRAPHIC AND                          
REMARK 350 CRYSTALLOGRAPHIC OPERATIONS ARE GIVEN.                               
REMARK 350                                                                      
REMARK 350 BIOMOLECULE: 1                                                       
REMARK 350 AUTHOR DETERMINED BIOLOGICAL UNIT: MONOMERIC                         
REMARK 350 SOFTWARE DETERMINED QUATERNARY STRUCTURE: MONOMERIC                  
REMARK 350 SOFTWARE USED: PISA                                                  
REMARK 350 APPLY THE FOLLOWING TO CHAINS: A                                     
REMARK 350   BIOMT1   1  1.000000  0.000000  0.000000        0.00000            
REMARK 350   BIOMT2   1  0.000000  1.000000  0.000000        0.00000            
REMARK 350   BIOMT3   1  0.000000  0.000000  1.000000        0.00000            
REMARK 465                                                                      
REMARK 465 MISSING RESIDUES                                                     
REMARK 465 THE FOLLOWING RESIDUES WERE NOT LOCATED IN THE                       
REMARK 465 EXPERIMENT. (M=MODEL NUMBER; RES=RESIDUE NAME; C=CHAIN               
REMARK 465 IDENTIFIER; SSSEQ=SEQUENCE NUMBER; I=INSERTION CODE.)                
REMARK 465                                                                      
REMARK 465   M RES C SSSEQI                                                     
REMARK 465     MET A   -20                                                      
REMARK 465     GLY A   -19                                                      
REMARK 465     SER A   -18                                                      
REMARK 465     SER A   -17                                                      
REMARK 465     HIS A   -16                                                      
REMARK 465     HIS A   -15                                                      
REMARK 465     HIS A   -14                                                      
REMARK 465     HIS A   -13                                                      
REMARK 465     HIS A   -12                                                      
REMARK 465     HIS A   -11                                                      
REMARK 465     SER A   -10                                                      
REMARK 465     SER A    -9                                                      
REMARK 465     GLY A    -8                                                      
REMARK 465     LEU A    -7                                                      
REMARK 465     VAL A    -6                                                      
REMARK 465     PRO A    -5                                                      
REMARK 465     ARG A    -4                                                      
REMARK 465     GLY A    -3                                                      
REMARK 465     SER A    -2                                                      
REMARK 465     HIS A    -1                                                      
REMARK 470                                                                      
REMARK 470 MISSING ATOM                                                         
REMARK 470 THE FOLLOWING RESIDUES HAVE MISSING ATOMS (M=MODEL NUMBER;           
REMARK 470 RES=RESIDUE NAME; C=CHAIN IDENTIFIER; SSEQ=SEQUENCE NUMBER;          
REMARK 470 I=INSERTION CODE):                                                   
REMARK 470   M RES CSSEQI  ATOMS                                                
REMARK 470     LYS A  85    CE   NZ                                             
REMARK 470     LYS A 194    NZ                                                  
REMARK 470     GLU A 267    CD   OE1  OE2                                       
REMARK 480                                                                      
REMARK 480 ZERO OCCUPANCY ATOM                                                  
REMARK 480 THE FOLLOWING RESIDUES HAVE ATOMS MODELED WITH ZERO                  
REMARK 480 OCCUPANCY. THE LOCATION AND PROPERTIES OF THESE ATOMS                
REMARK 480 MAY NOT BE RELIABLE. (M=MODEL NUMBER; RES=RESIDUE NAME;              
REMARK 480 C=CHAIN IDENTIFIER; SSEQ=SEQUENCE NUMBER; I=INSERTION CODE):         
REMARK 480   M RES C SSEQI ATOMS                                                
REMARK 480     GLU A  146   CD                                                  
REMARK 500                                                                      
REMARK 500 GEOMETRY AND STEREOCHEMISTRY                                         
REMARK 500 SUBTOPIC: CLOSE CONTACTS IN SAME ASYMMETRIC UNIT                     
REMARK 500                                                                      
REMARK 500 THE FOLLOWING ATOMS ARE IN CLOSE CONTACT.                            
REMARK 500                                                                      
REMARK 500  ATM1  RES C  SSEQI   ATM2  RES C  SSEQI           DISTANCE          
REMARK 500   OE1  GLU A    70     O    HOH A   374              1.82            
REMARK 500   O    HOH A   446     O    HOH A   553              1.94            
REMARK 500   O    HOH A   341     O    HOH A   363              2.06            
REMARK 500   O    HOH A   365     O    HOH A   386              2.08            
REMARK 500   O    HOH A   363     O    HOH A   395              2.09            
REMARK 500   O    HOH A   445     O    HOH A   450              2.11            
REMARK 500   O    HOH A   334     O    HOH A   385              2.14            
REMARK 500   O    HOH A   403     O    HOH A   412              2.14            
REMARK 500                                                                      
REMARK 500 REMARK: NULL                                                         
REMARK 500                                                                      
REMARK 500 GEOMETRY AND STEREOCHEMISTRY                                         
REMARK 500 SUBTOPIC: CLOSE CONTACTS                                             
REMARK 500                                                                      
REMARK 500 THE FOLLOWING ATOMS THAT ARE RELATED BY CRYSTALLOGRAPHIC             
REMARK 500 SYMMETRY ARE IN CLOSE CONTACT.  AN ATOM LOCATED WITHIN 0.15          
REMARK 500 ANGSTROMS OF A SYMMETRY RELATED ATOM IS ASSUMED TO BE ON A           
REMARK 500 SPECIAL POSITION AND IS, THEREFORE, LISTED IN REMARK 375             
REMARK 500 INSTEAD OF REMARK 500.  ATOMS WITH NON-BLANK ALTERNATE               
REMARK 500 LOCATION INDICATORS ARE NOT INCLUDED IN THE CALCULATIONS.            
REMARK 500                                                                      
REMARK 500 DISTANCE CUTOFF:                                                     
REMARK 500 2.2 ANGSTROMS FOR CONTACTS NOT INVOLVING HYDROGEN ATOMS              
REMARK 500 1.6 ANGSTROMS FOR CONTACTS INVOLVING HYDROGEN ATOMS                  
REMARK 500                                                                      
REMARK 500  ATM1  RES C  SSEQI   ATM2  RES C  SSEQI  SSYMOP   DISTANCE          
REMARK 500   OE1  GLU A   120     O    HOH A   373     2556     1.92            
REMARK 500   OE2  GLU A    29     O    HOH A   381     1655     1.99            
REMARK 500                                                                      
REMARK 500 REMARK: NULL                                                         
REMARK 500                                                                      
REMARK 500 GEOMETRY AND STEREOCHEMISTRY                                         
REMARK 500 SUBTOPIC: TORSION ANGLES                                             
REMARK 500                                                                      
REMARK 500 TORSION ANGLES OUTSIDE THE EXPECTED RAMACHANDRAN REGIONS:            
REMARK 500 (M=MODEL NUMBER; RES=RESIDUE NAME; C=CHAIN IDENTIFIER;               
REMARK 500 SSEQ=SEQUENCE NUMBER; I=INSERTION CODE).                             
REMARK 500                                                                      
REMARK 500 STANDARD TABLE:                                                      
REMARK 500 FORMAT:(10X,I3,1X,A3,1X,A1,I4,A1,4X,F7.2,3X,F7.2)                    
REMARK 500                                                                      
REMARK 500 EXPECTED VALUES: GJ KLEYWEGT AND TA JONES (1996). PHI/PSI-           
REMARK 500 CHOLOGY: RAMACHANDRAN REVISITED. STRUCTURE 4, 1395 - 1400            
REMARK 500                                                                      
REMARK 500  M RES CSSEQI        PSI       PHI                                   
REMARK 500    LYS A  21       -2.95     83.65                                   
REMARK 500    GLN A  49       17.64     59.59                                   
REMARK 500                                                                      
REMARK 500 REMARK: NULL                                                         
REMARK 500                                                                      
REMARK 500 GEOMETRY AND STEREOCHEMISTRY                                         
REMARK 500 SUBTOPIC: CHIRAL CENTERS                                             
REMARK 500                                                                      
REMARK 500 UNEXPECTED CONFIGURATION OF THE FOLLOWING CHIRAL                     
REMARK 500 CENTER(S) USING IMPROPER CA--C--CB--N CHIRALITY                      
REMARK 500 FOR AMINO ACIDS AND C1'--O4'--N1(N9)--C2' FOR                        
REMARK 500 NUCLEIC ACIDS OR EQUIVALENT ANGLE                                    
REMARK 500 M=MODEL NUMBER; RES=RESIDUE NAME; C=CHAIN                            
REMARK 500 IDENTIFIER; SSEQ=SEQUENCE NUMBER; I=INSERTION CODE                   
REMARK 500                                                                      
REMARK 500 STANDARD TABLE:                                                      
REMARK 500 FORMAT: (10X,I3,1X,A3,1X,A1,I4,A1,6X,F5.1,6X,A1,10X,A1,3X,A16)       
REMARK 500                                                                      
REMARK 500  M RES CSSEQI    IMPROPER   EXPECTED   FOUND DETAILS                 
REMARK 500    THR A  19        24.3      L          L   OUTSIDE RANGE           
REMARK 500    ASN A  50        24.8      L          L   OUTSIDE RANGE           
REMARK 500    TYR A  82        23.5      L          L   OUTSIDE RANGE           
REMARK 500                                                                      
REMARK 500 REMARK: NULL                                                         
REMARK 800                                                                      
REMARK 800 SITE                                                                 
REMARK 800 SITE_IDENTIFIER: AC1                                                 
REMARK 800 EVIDENCE_CODE: SOFTWARE                                              
REMARK 800 SITE_DESCRIPTION: BINDING SITE FOR RESIDUE NAP A 316                 
REMARK 800                                                                      
REMARK 800 SITE_IDENTIFIER: AC2                                                 
REMARK 800 EVIDENCE_CODE: SOFTWARE                                              
REMARK 800 SITE_DESCRIPTION: BINDING SITE FOR RESIDUE TLT A 317                 
DBREF  3S3G A    0   315  UNP    P15121   ALDR_HUMAN       1    316             
SEQADV 3S3G MET A  -20  UNP  P15121              EXPRESSION TAG                 
SEQADV 3S3G GLY A  -19  UNP  P15121              EXPRESSION TAG                 
SEQADV 3S3G SER A  -18  UNP  P15121              EXPRESSION TAG                 
SEQADV 3S3G SER A  -17  UNP  P15121              EXPRESSION TAG                 
SEQADV 3S3G HIS A  -16  UNP  P15121              EXPRESSION TAG                 
SEQADV 3S3G HIS A  -15  UNP  P15121              EXPRESSION TAG                 
SEQADV 3S3G HIS A  -14  UNP  P15121              EXPRESSION TAG                 
SEQADV 3S3G HIS A  -13  UNP  P15121              EXPRESSION TAG                 
SEQADV 3S3G HIS A  -12  UNP  P15121              EXPRESSION TAG                 
SEQADV 3S3G HIS A  -11  UNP  P15121              EXPRESSION TAG                 
SEQADV 3S3G SER A  -10  UNP  P15121              EXPRESSION TAG                 
SEQADV 3S3G SER A   -9  UNP  P15121              EXPRESSION TAG                 
SEQADV 3S3G GLY A   -8  UNP  P15121              EXPRESSION TAG                 
SEQADV 3S3G LEU A   -7  UNP  P15121              EXPRESSION TAG                 
SEQADV 3S3G VAL A   -6  UNP  P15121              EXPRESSION TAG                 
SEQADV 3S3G PRO A   -5  UNP  P15121              EXPRESSION TAG                 
SEQADV 3S3G ARG A   -4  UNP  P15121              EXPRESSION TAG                 
SEQADV 3S3G GLY A   -3  UNP  P15121              EXPRESSION TAG                 
SEQADV 3S3G SER A   -2  UNP  P15121              EXPRESSION TAG                 
SEQADV 3S3G HIS A   -1  UNP  P15121              EXPRESSION TAG                 
SEQRES   1 A  336  MET GLY SER SER HIS HIS HIS HIS HIS HIS SER SER GLY          
SEQRES   2 A  336  LEU VAL PRO ARG GLY SER HIS MET ALA SER ARG LEU LEU          
SEQRES   3 A  336  LEU ASN ASN GLY ALA LYS MET PRO ILE LEU GLY LEU GLY          
SEQRES   4 A  336  THR TRP LYS SER PRO PRO GLY GLN VAL THR GLU ALA VAL          
SEQRES   5 A  336  LYS VAL ALA ILE ASP VAL GLY TYR ARG HIS ILE ASP CYS          
SEQRES   6 A  336  ALA HIS VAL TYR GLN ASN GLU ASN GLU VAL GLY VAL ALA          
SEQRES   7 A  336  ILE GLN GLU LYS LEU ARG GLU GLN VAL VAL LYS ARG GLU          
SEQRES   8 A  336  GLU LEU PHE ILE VAL SER LYS LEU TRP CYS THR TYR HIS          
SEQRES   9 A  336  GLU LYS GLY LEU VAL LYS GLY ALA CYS GLN LYS THR LEU          
SEQRES  10 A  336  SER ASP LEU LYS LEU ASP TYR LEU ASP LEU TYR LEU ILE          
SEQRES  11 A  336  HIS TRP PRO THR GLY PHE LYS PRO GLY LYS GLU PHE PHE          
SEQRES  12 A  336  PRO LEU ASP GLU SER GLY ASN VAL VAL PRO SER ASP THR          
SEQRES  13 A  336  ASN ILE LEU ASP THR TRP ALA ALA MET GLU GLU LEU VAL          
SEQRES  14 A  336  ASP GLU GLY LEU VAL LYS ALA ILE GLY ILE SER ASN PHE          
SEQRES  15 A  336  ASN HIS LEU GLN VAL GLU MET ILE LEU ASN LYS PRO GLY          
SEQRES  16 A  336  LEU LYS TYR LYS PRO ALA VAL ASN GLN ILE GLU CYS HIS          
SEQRES  17 A  336  PRO TYR LEU THR GLN GLU LYS LEU ILE GLN TYR CYS GLN          
SEQRES  18 A  336  SER LYS GLY ILE VAL VAL THR ALA TYR SER PRO LEU GLY          
SEQRES  19 A  336  SER PRO ASP ARG PRO TRP ALA LYS PRO GLU ASP PRO SER          
SEQRES  20 A  336  LEU LEU GLU ASP PRO ARG ILE LYS ALA ILE ALA ALA LYS          
SEQRES  21 A  336  HIS ASN LYS THR THR ALA GLN VAL LEU ILE ARG PHE PRO          
SEQRES  22 A  336  MET GLN ARG ASN LEU VAL VAL ILE PRO LYS SER VAL THR          
SEQRES  23 A  336  PRO GLU ARG ILE ALA GLU ASN PHE LYS VAL PHE ASP PHE          
SEQRES  24 A  336  GLU LEU SER SER GLN ASP MET THR THR LEU LEU SER TYR          
SEQRES  25 A  336  ASN ARG ASN TRP ARG VAL CYS ALA LEU LEU SER CYS THR          
SEQRES  26 A  336  SER HIS LYS ASP TYR PRO PHE HIS GLU GLU PHE                  
HET    NAP  A 316      48                                                       
HET    TLT  A 317      19                                                       
HETNAM     NAP NADP NICOTINAMIDE-ADENINE-DINUCLEOTIDE PHOSPHATE                 
HETNAM     TLT TOLMETIN                                                         
HETSYN     NAP 2'-MONOPHOSPHOADENOSINE 5'-DIPHOSPHORIBOSE                       
FORMUL   2  NAP    C21 H28 N7 O17 P3                                            
FORMUL   3  TLT    C15 H15 N O3                                                 
FORMUL   4  HOH   *449(H2 O)                                                    
HELIX    1   1 PRO A   23  VAL A   37  1                                  15    
HELIX    2   2 ALA A   45  GLN A   49  5                                   5    
HELIX    3   3 ASN A   50  GLU A   64  1                                  15    
HELIX    4   4 LYS A   68  LEU A   72  5                                   5    
HELIX    5   5 TRP A   79  HIS A   83  5                                   5    
HELIX    6   6 LEU A   87  LYS A  100  1                                  14    
HELIX    7   7 ASN A  136  GLU A  150  1                                  15    
HELIX    8   8 ASN A  162  ASN A  171  1                                  10    
HELIX    9   9 GLN A  192  LYS A  202  1                                  11    
HELIX   10  10 SER A  226  GLU A  229  5                                   4    
HELIX   11  11 ASP A  230  HIS A  240  1                                  11    
HELIX   12  12 THR A  243  GLN A  254  1                                  12    
HELIX   13  13 THR A  265  LYS A  274  1                                  10    
HELIX   14  14 SER A  281  SER A  290  1                                  10    
HELIX   15  15 LEU A  300  THR A  304  5                                   5    
SHEET    1   A 2 ARG A   3  LEU A   5  0                                        
SHEET    2   A 2 LYS A  11  PRO A  13 -1  O  MET A  12   N  LEU A   4           
SHEET    1   B 8 LEU A  17  GLY A  18  0                                        
SHEET    2   B 8 HIS A  41  ASP A  43  1  O  ASP A  43   N  LEU A  17           
SHEET    3   B 8 PHE A  73  LEU A  78  1  O  VAL A  75   N  ILE A  42           
SHEET    4   B 8 LEU A 106  ILE A 109  1  O  LEU A 108   N  LEU A  78           
SHEET    5   B 8 ILE A 156  SER A 159  1  O  GLY A 157   N  ILE A 109           
SHEET    6   B 8 VAL A 181  GLU A 185  1  O  VAL A 181   N  ILE A 158           
SHEET    7   B 8 VAL A 205  TYR A 209  1  O  TYR A 209   N  ILE A 184           
SHEET    8   B 8 VAL A 258  VAL A 259  1  O  VAL A 258   N  ALA A 208           
SITE     1 AC1 35 GLY A  18  THR A  19  TRP A  20  LYS A  21                    
SITE     2 AC1 35 ASP A  43  TYR A  48  HIS A 110  SER A 159                    
SITE     3 AC1 35 ASN A 160  GLN A 183  TYR A 209  SER A 210                    
SITE     4 AC1 35 PRO A 211  LEU A 212  GLY A 213  SER A 214                    
SITE     5 AC1 35 PRO A 215  ASP A 216  ALA A 245  ILE A 260                    
SITE     6 AC1 35 PRO A 261  LYS A 262  SER A 263  VAL A 264                    
SITE     7 AC1 35 THR A 265  ARG A 268  GLU A 271  ASN A 272                    
SITE     8 AC1 35 TLT A 317  HOH A 386  HOH A 569  HOH A 570                    
SITE     9 AC1 35 HOH A 577  HOH A 729  HOH A 730                               
SITE     1 AC2  8 TRP A  20  TYR A  48  HIS A 110  TRP A 111                    
SITE     2 AC2  8 PHE A 122  TRP A 219  NAP A 316  HOH A 438                    
CRYST1   47.132   66.571   49.290  90.00  92.02  90.00 P 1 21 1      2          
ORIGX1      1.000000  0.000000  0.000000        0.00000                         
ORIGX2      0.000000  1.000000  0.000000        0.00000                         
ORIGX3      0.000000  0.000000  1.000000        0.00000                         
SCALE1      0.021217  0.000000  0.000749        0.00000                         
SCALE2      0.000000  0.015022  0.000000        0.00000                         
SCALE3      0.000000  0.000000  0.020301        0.00000                         
ATOM      1  N   MET A   0      17.097 -12.055  19.958  1.00 38.40           N  
ATOM      2  CA  MET A   0      15.843 -12.228  19.234  1.00 28.45           C  
ATOM      3  C   MET A   0      15.922 -11.598  17.851  1.00 20.09           C  
ATOM      4  O   MET A   0      16.493 -10.519  17.688  1.00 26.24           O  
ATOM      5  CB  MET A   0      14.684 -11.603  20.005  1.00 23.90           C  
ATOM      6  CG  MET A   0      13.346 -11.843  19.347  1.00 35.73           C  
ATOM      7  SD  MET A   0      11.988 -10.937  20.094  1.00 26.88           S  
ATOM      8  CE  MET A   0      11.975 -11.564  21.764  1.00 13.68           C  
ATOM      9  N   ALA A   1      15.342 -12.272  16.862  1.00 29.94           N  
ATOM     10  CA  ALA A   1      15.331 -11.775  15.488  1.00 28.43           C  
ATOM     11  C   ALA A   1      14.655 -10.403  15.412  1.00 21.62           C  
ATOM     12  O   ALA A   1      13.720 -10.121  16.158  1.00 20.01           O  
ATOM     13  CB  ALA A   1      14.631 -12.774  14.570  1.00 27.53           C  
ATOM     14  N   SER A   2      15.145  -9.548  14.521  1.00 15.91           N  
ATOM     15  CA  SER A   2      14.593  -8.206  14.379  1.00 15.38           C  
ATOM     16  C   SER A   2      13.282  -8.175  13.595  1.00 13.31           C  
ATOM     17  O   SER A   2      12.511  -7.223  13.723  1.00  9.85           O  
ATOM     18  CB  SER A   2      15.606  -7.281  13.707  1.00 19.22           C  
ATOM     19  OG  SER A   2      15.757  -7.614  12.338  1.00 25.72           O  
ATOM     20  N   ARG A   3      13.028  -9.203  12.783  1.00 15.43           N  
ATOM     21  CA  ARG A   3      11.836  -9.213  11.928  1.00 13.16           C  
ATOM     22  C   ARG A   3      11.083 -10.529  11.985  1.00 14.97           C  
ATOM     23  O   ARG A   3      11.657 -11.567  12.298  1.00 17.30           O  
ATOM     24  CB  ARG A   3      12.205  -8.922  10.470  1.00 12.60           C  
ATOM     25  CG  ARG A   3      13.072  -7.687  10.263  1.00 12.62           C  
ATOM     26  CD  ARG A   3      13.120  -7.292   8.785  1.00 13.33           C  
ATOM     27  NE  ARG A   3      13.913  -8.214   7.970  1.00 21.37           N  
ATOM     28  CZ  ARG A   3      14.047  -8.120   6.647  1.00 27.69           C  
ATOM     29  NH1 ARG A   3      13.437  -7.150   5.977  1.00 23.80           N  
ATOM     30  NH2 ARG A   3      14.792  -8.998   5.986  1.00 26.78           N  
ATOM     31  N   LEU A   4       9.791 -10.493  11.683  1.00 11.11           N  
ATOM     32  CA  LEU A   4       9.054 -11.750  11.539  1.00 14.91           C  
ATOM     33  C   LEU A   4       8.406 -11.886  10.161  1.00 17.43           C  
ATOM     34  O   LEU A   4       8.209 -10.899   9.456  1.00 13.45           O  
ATOM     35  CB  LEU A   4       8.039 -11.945  12.673  1.00 21.07           C  
ATOM     36  CG  LEU A   4       7.060 -10.812  12.949  1.00 16.22           C  
ATOM     37  CD1 LEU A   4       6.066 -10.721  11.818  1.00 20.08           C  
ATOM     38  CD2 LEU A   4       6.348 -11.016  14.287  1.00 14.18           C  
ATOM     39  N   LEU A   5       8.084 -13.112   9.776  1.00  9.41           N  
ATOM     40  CA  LEU A   5       7.580 -13.355   8.436  1.00 12.43           C  
ATOM     41  C   LEU A   5       6.073 -13.112   8.386  1.00 13.90           C  
ATOM     42  O   LEU A   5       5.339 -13.594   9.249  1.00 15.65           O  
ATOM     43  CB  LEU A   5       7.907 -14.788   8.015  1.00 15.21           C  
ATOM     44  CG  LEU A   5       7.466 -15.205   6.613  1.00 16.72           C  
ATOM     45  CD1 LEU A   5       8.228 -14.398   5.576  1.00 14.41           C  
ATOM     46  CD2 LEU A   5       7.691 -16.707   6.414  1.00 23.40           C  
ATOM     47  N   LEU A   6       5.611 -12.355   7.391  1.00 12.66           N  
ATOM     48  CA  LEU A   6       4.173 -12.186   7.208  1.00  7.56           C  
ATOM     49  C   LEU A   6       3.666 -13.214   6.192  1.00 13.92           C  
ATOM     50  O   LEU A   6       4.451 -13.872   5.513  1.00 14.92           O  
ATOM     51  CB  LEU A   6       3.860 -10.784   6.677  1.00 12.30           C  
ATOM     52  CG  LEU A   6       4.353  -9.556   7.452  1.00  9.58           C  
ATOM     53  CD1 LEU A   6       3.999  -8.272   6.693  1.00  7.43           C  
ATOM     54  CD2 LEU A   6       3.758  -9.544   8.836  1.00 13.38           C  
ATOM     55  N   ASN A   7       2.357 -13.267   6.008  1.00 13.25           N  
ATOM     56  CA  ASN A   7       1.764 -14.269   5.134  1.00 14.13           C  
ATOM     57  C   ASN A   7       1.717 -13.840   3.664  1.00 15.65           C  
ATOM     58  O   ASN A   7       1.170 -14.557   2.823  1.00 17.70           O  
ATOM     59  CB  ASN A   7       0.388 -14.702   5.652  1.00 14.48           C  
ATOM     60  CG  ASN A   7      -0.580 -13.542   5.773  1.00 14.43           C  
ATOM     61  OD1 ASN A   7      -0.328 -12.453   5.241  1.00 12.30           O  
ATOM     62  ND2 ASN A   7      -1.713 -13.777   6.441  1.00 13.44           N  
ATOM     63  N   ASN A   8       2.261 -12.659   3.369  1.00 12.85           N  
ATOM     64  CA  ASN A   8       2.511 -12.239   1.989  1.00 15.70           C  
ATOM     65  C   ASN A   8       3.944 -12.555   1.583  1.00 13.31           C  
ATOM     66  O   ASN A   8       4.371 -12.221   0.481  1.00 20.55           O  
ATOM     67  CB  ASN A   8       2.240 -10.738   1.785  1.00 12.74           C  
ATOM     68  CG  ASN A   8       3.321  -9.861   2.401  1.00 16.67           C  
ATOM     69  OD1 ASN A   8       3.975 -10.256   3.370  1.00 13.87           O  
ATOM     70  ND2 ASN A   8       3.510  -8.663   1.847  1.00  9.13           N  
ATOM     71  N   GLY A   9       4.694 -13.175   2.493  1.00 11.82           N  
ATOM     72  CA  GLY A   9       6.065 -13.572   2.213  1.00 12.85           C  
ATOM     73  C   GLY A   9       7.130 -12.534   2.534  1.00 17.53           C  
ATOM     74  O   GLY A   9       8.311 -12.765   2.295  1.00 17.06           O  
ATOM     75  N   ALA A  10       6.720 -11.404   3.105  1.00 13.25           N  
ATOM     76  CA  ALA A  10       7.633 -10.308   3.417  1.00 13.08           C  
ATOM     77  C   ALA A  10       7.918 -10.275   4.914  1.00 13.31           C  
ATOM     78  O   ALA A  10       7.114 -10.737   5.708  1.00 11.70           O  
ATOM     79  CB  ALA A  10       7.062  -8.955   2.953  1.00 15.30           C  
ATOM     80  N   LYS A  11       9.098  -9.784   5.280  1.00 12.90           N  
ATOM     81  CA  LYS A  11       9.484  -9.647   6.682  1.00 12.41           C  
ATOM     82  C   LYS A  11       9.190  -8.254   7.263  1.00 12.02           C  
ATOM     83  O   LYS A  11       9.464  -7.226   6.631  1.00 11.95           O  
ATOM     84  CB  LYS A  11      10.961  -9.993   6.843  1.00 14.75           C  
ATOM     85  CG  LYS A  11      11.267 -11.453   6.503  1.00 17.54           C  
ATOM     86  CD  LYS A  11      12.744 -11.739   6.668  1.00 24.75           C  
ATOM     87  CE  LYS A  11      13.037 -13.216   6.475  1.00 36.84           C  
ATOM     88  NZ  LYS A  11      14.343 -13.569   7.101  1.00 35.84           N  
ATOM     89  N   MET A  12       8.602  -8.242   8.455  1.00 10.17           N  
ATOM     90  CA  MET A  12       8.214  -7.015   9.157  1.00  8.53           C  
ATOM     91  C   MET A  12       9.041  -6.813  10.425  1.00  7.76           C  
ATOM     92  O   MET A  12       9.061  -7.704  11.278  1.00  9.33           O  
ATOM     93  CB  MET A  12       6.724  -7.071   9.511  1.00  7.80           C  
ATOM     94  CG  MET A  12       6.162  -5.795  10.129  1.00  4.23           C  
ATOM     95  SD  MET A  12       4.386  -6.014  10.282  1.00  8.43           S  
ATOM     96  CE  MET A  12       3.856  -4.410  10.901  1.00  7.08           C  
ATOM     97  N   PRO A  13       9.732  -5.664  10.553  1.00  9.81           N  
ATOM     98  CA  PRO A  13      10.487  -5.388  11.786  1.00  7.60           C  
ATOM     99  C   PRO A  13       9.577  -5.388  13.015  1.00 10.98           C  
ATOM    100  O   PRO A  13       8.547  -4.699  13.022  1.00 10.62           O  
ATOM    101  CB  PRO A  13      11.056  -3.975  11.552  1.00  7.29           C  
ATOM    102  CG  PRO A  13      11.028  -3.780  10.067  1.00  8.08           C  
ATOM    103  CD  PRO A  13       9.791  -4.538   9.606  1.00  5.50           C  
ATOM    104  N   ILE A  14       9.965  -6.124  14.056  1.00  7.27           N  
ATOM    105  CA  ILE A  14       9.096  -6.291  15.214  1.00  8.14           C  
ATOM    106  C   ILE A  14       9.014  -5.049  16.094  1.00  8.27           C  
ATOM    107  O   ILE A  14       8.118  -4.930  16.936  1.00  8.96           O  
ATOM    108  CB  ILE A  14       9.447  -7.557  16.047  1.00 10.40           C  
ATOM    109  CG1 ILE A  14      10.818  -7.436  16.700  1.00  9.95           C  
ATOM    110  CG2 ILE A  14       9.386  -8.794  15.155  1.00 13.03           C  
ATOM    111  CD1 ILE A  14      11.133  -8.652  17.579  1.00 14.34           C  
ATOM    112  N   LEU A  15       9.935  -4.115  15.885  0.95  6.27           N  
ATOM    113  CA  LEU A  15       9.904  -2.858  16.619  0.95  7.92           C  
ATOM    114  C   LEU A  15       9.721  -1.702  15.624  0.95  8.89           C  
ATOM    115  O   LEU A  15      10.435  -1.615  14.624  0.95  8.47           O  
ATOM    116  CB  LEU A  15      11.196  -2.703  17.436  0.95  9.83           C  
ATOM    117  CG  LEU A  15      11.431  -1.521  18.390  0.95 13.59           C  
ATOM    118  CD1 LEU A  15      10.198  -1.120  19.173  0.95 14.43           C  
ATOM    119  CD2 LEU A  15      12.572  -1.850  19.338  0.95 15.50           C  
ATOM    120  N   GLY A  16       8.815  -0.776  15.922  1.00 11.33           N  
ATOM    121  CA  GLY A  16       8.598   0.341  15.020  1.00  6.15           C  
ATOM    122  C   GLY A  16       8.323   1.600  15.821  1.00  7.69           C  
ATOM    123  O   GLY A  16       8.089   1.550  17.029  1.00  6.74           O  
ATOM    124  N   LEU A  17       8.429   2.742  15.160  1.00  6.18           N  
ATOM    125  CA  LEU A  17       8.183   4.021  15.809  1.00  4.89           C  
ATOM    126  C   LEU A  17       6.737   4.494  15.595  1.00  5.11           C  
ATOM    127  O   LEU A  17       6.304   4.661  14.461  1.00  6.52           O  
ATOM    128  CB  LEU A  17       9.163   5.075  15.277  1.00  5.33           C  
ATOM    129  CG  LEU A  17       8.920   6.499  15.810  1.00  5.44           C  
ATOM    130  CD1 LEU A  17       9.330   6.626  17.282  1.00  6.18           C  
ATOM    131  CD2 LEU A  17       9.637   7.558  14.942  1.00  5.60           C  
ATOM    132  N   GLY A  18       5.991   4.694  16.684  1.00  4.64           N  
ATOM    133  CA  GLY A  18       4.663   5.299  16.612  1.00  3.56           C  
ATOM    134  C   GLY A  18       4.679   6.800  16.334  1.00  4.26           C  
ATOM    135  O   GLY A  18       5.602   7.491  16.768  1.00  7.42           O  
ATOM    136  N   THR A  19       3.804   7.257  15.436  1.00  3.46           N  
ATOM    137  CA  THR A  19       3.571   8.695  15.157  1.00  5.06           C  
ATOM    138  C   THR A  19       2.293   9.427  15.612  1.00  5.86           C  
ATOM    139  O   THR A  19       2.119  10.617  15.296  1.00  7.51           O  
ATOM    140  CB  THR A  19       3.883   9.013  13.708  1.00  4.97           C  
ATOM    141  OG1 THR A  19       2.880   8.413  12.887  1.00  5.67           O  
ATOM    142  CG2 THR A  19       5.272   8.433  13.355  1.00  5.40           C  
ATOM    143  N   TRP A  20       1.358   8.728  16.251  1.00  4.65           N  
ATOM    144  CA  TRP A  20       0.129   9.391  16.681  1.00  7.11           C  
ATOM    145  C   TRP A  20       0.464  10.410  17.782  1.00  7.46           C  
ATOM    146  O   TRP A  20       1.094  10.065  18.784  1.00  8.76           O  
ATOM    147  CB  TRP A  20      -0.902   8.364  17.164  1.00  5.22           C  
ATOM    148  CG  TRP A  20      -2.145   8.981  17.753  1.00  7.74           C  
ATOM    149  CD1 TRP A  20      -2.805  10.092  17.301  1.00  8.25           C  
ATOM    150  CD2 TRP A  20      -2.853   8.543  18.928  1.00  9.65           C  
ATOM    151  NE1 TRP A  20      -3.883  10.368  18.116  1.00  9.77           N  
ATOM    152  CE2 TRP A  20      -3.935   9.433  19.117  1.00 10.53           C  
ATOM    153  CE3 TRP A  20      -2.685   7.478  19.827  1.00  7.41           C  
ATOM    154  CZ2 TRP A  20      -4.842   9.292  20.174  1.00  7.52           C  
ATOM    155  CZ3 TRP A  20      -3.592   7.343  20.881  1.00  7.00           C  
ATOM    156  CH2 TRP A  20      -4.658   8.245  21.040  1.00  6.29           C  
ATOM    157  N   LYS A  21       0.053  11.663  17.579  1.00  6.57           N  
ATOM    158  CA  LYS A  21       0.265  12.750  18.549  1.00  6.87           C  
ATOM    159  C   LYS A  21       1.635  13.390  18.433  1.00  8.64           C  
ATOM    160  O   LYS A  21       1.947  14.339  19.152  1.00 11.93           O  
ATOM    161  CB  LYS A  21       0.013  12.304  20.001  1.00  9.54           C  
ATOM    162  CG  LYS A  21      -1.396  11.765  20.278  1.00  8.66           C  
ATOM    163  CD  LYS A  21      -1.511  11.209  21.724  1.00 10.75           C  
ATOM    164  CE  LYS A  21      -1.047   9.733  21.821  1.00  7.30           C  
ATOM    165  NZ  LYS A  21       0.380   9.530  21.429  1.00  8.14           N  
ATOM    166  N   SER A  22       2.473  12.871  17.544  1.00  9.72           N  
ATOM    167  CA  SER A  22       3.792  13.468  17.352  1.00  9.05           C  
ATOM    168  C   SER A  22       3.575  14.786  16.622  1.00  8.55           C  
ATOM    169  O   SER A  22       3.064  14.794  15.507  1.00  9.09           O  
ATOM    170  CB  SER A  22       4.690  12.535  16.538  1.00 10.79           C  
ATOM    171  OG  SER A  22       4.892  11.297  17.206  1.00  7.05           O  
ATOM    172  N   PRO A  23       3.924  15.910  17.263  1.00  8.67           N  
ATOM    173  CA  PRO A  23       3.635  17.207  16.634  1.00 11.65           C  
ATOM    174  C   PRO A  23       4.354  17.378  15.294  1.00 10.49           C  
ATOM    175  O   PRO A  23       5.503  16.957  15.150  1.00  7.74           O  
ATOM    176  CB  PRO A  23       4.151  18.223  17.662  1.00 13.47           C  
ATOM    177  CG  PRO A  23       4.196  17.449  18.972  1.00 13.32           C  
ATOM    178  CD  PRO A  23       4.600  16.061  18.563  1.00  8.00           C  
ATOM    179  N   PRO A  24       3.686  18.002  14.309  1.00  9.17           N  
ATOM    180  CA  PRO A  24       4.312  18.082  12.987  1.00  6.79           C  
ATOM    181  C   PRO A  24       5.656  18.792  13.017  1.00  9.93           C  
ATOM    182  O   PRO A  24       6.498  18.519  12.154  1.00 11.50           O  
ATOM    183  CB  PRO A  24       3.283  18.840  12.137  1.00 11.17           C  
ATOM    184  CG  PRO A  24       2.328  19.437  13.093  1.00 10.22           C  
ATOM    185  CD  PRO A  24       2.353  18.627  14.344  1.00 12.96           C  
ATOM    186  N   GLY A  25       5.871  19.660  14.004  1.00 11.34           N  
ATOM    187  CA  GLY A  25       7.143  20.355  14.130  1.00  7.98           C  
ATOM    188  C   GLY A  25       8.265  19.532  14.752  1.00 15.83           C  
ATOM    189  O   GLY A  25       9.425  19.939  14.691  1.00 17.40           O  
ATOM    190  N   GLN A  26       7.927  18.486  15.502  1.00 10.37           N  
ATOM    191  CA  GLN A  26       8.940  17.570  16.021  1.00  7.91           C  
ATOM    192  C   GLN A  26       9.098  16.186  15.357  1.00  9.83           C  
ATOM    193  O   GLN A  26      10.086  15.469  15.599  1.00 10.58           O  
ATOM    194  CB  GLN A  26       8.695  17.400  17.513  1.00 10.03           C  
ATOM    195  CG  GLN A  26       8.602  18.725  18.265  1.00 13.16           C  
ATOM    196  CD  GLN A  26       7.882  18.573  19.586  0.87 18.02           C  
ATOM    197  OE1 GLN A  26       7.907  17.506  20.185  0.59 23.05           O  
ATOM    198  NE2 GLN A  26       7.216  19.631  20.034  1.00 27.25           N  
ATOM    199  N   VAL A  27       8.176  15.835  14.473  1.00  9.05           N  
ATOM    200  CA  VAL A  27       8.106  14.442  14.025  1.00  6.97           C  
ATOM    201  C   VAL A  27       9.156  14.151  12.953  1.00 11.16           C  
ATOM    202  O   VAL A  27       9.613  13.020  12.804  1.00  9.50           O  
ATOM    203  CB  VAL A  27       6.681  14.027  13.572  1.00  7.17           C  
ATOM    204  CG1 VAL A  27       6.312  14.691  12.246  1.00  8.43           C  
ATOM    205  CG2 VAL A  27       6.573  12.488  13.453  1.00  4.89           C  
ATOM    206  N   THR A  28       9.554  15.183  12.218  1.00  9.88           N  
ATOM    207  CA  THR A  28      10.575  15.009  11.192  1.00  9.93           C  
ATOM    208  C   THR A  28      11.895  14.615  11.870  1.00  9.74           C  
ATOM    209  O   THR A  28      12.514  13.597  11.526  1.00  9.08           O  
ATOM    210  CB  THR A  28      10.728  16.282  10.333  1.00 11.02           C  
ATOM    211  OG1 THR A  28       9.521  16.502   9.579  1.00 10.32           O  
ATOM    212  CG2 THR A  28      11.903  16.151   9.377  1.00 11.38           C  
ATOM    213  N   GLU A  29      12.303  15.412  12.857  1.00 11.63           N  
ATOM    214  CA  GLU A  29      13.471  15.081  13.666  1.00  9.11           C  
ATOM    215  C   GLU A  29      13.299  13.714  14.325  1.00 11.49           C  
ATOM    216  O   GLU A  29      14.247  12.920  14.350  1.00 11.01           O  
ATOM    217  CB  GLU A  29      13.738  16.153  14.732  1.00 15.28           C  
ATOM    218  CG  GLU A  29      14.800  15.762  15.773  1.00 21.12           C  
ATOM    219  CD  GLU A  29      14.997  16.824  16.853  1.00 38.15           C  
ATOM    220  OE1 GLU A  29      14.476  17.949  16.682  1.00 36.42           O  
ATOM    221  OE2 GLU A  29      15.675  16.537  17.870  1.00 33.11           O  
ATOM    222  N   ALA A  30      12.102  13.431  14.847  1.00  6.32           N  
ATOM    223  CA  ALA A  30      11.893  12.149  15.544  1.00  7.36           C  
ATOM    224  C   ALA A  30      12.176  10.962  14.628  1.00  9.52           C  
ATOM    225  O   ALA A  30      12.860  10.012  15.019  1.00  8.21           O  
ATOM    226  CB  ALA A  30      10.472  12.056  16.105  1.00  6.59           C  
ATOM    227  N   VAL A  31      11.646  11.020  13.409  1.00  6.72           N  
ATOM    228  CA  VAL A  31      11.868   9.950  12.434  1.00  6.38           C  
ATOM    229  C   VAL A  31      13.317   9.886  11.930  1.00  7.80           C  
ATOM    230  O   VAL A  31      13.856   8.796  11.721  1.00 11.44           O  
ATOM    231  CB  VAL A  31      10.888  10.059  11.256  1.00  7.52           C  
ATOM    232  CG1 VAL A  31      11.229   9.055  10.174  1.00  7.54           C  
ATOM    233  CG2 VAL A  31       9.446   9.874  11.768  1.00  7.93           C  
ATOM    234  N   LYS A  32      13.948  11.039  11.730  1.00  5.12           N  
ATOM    235  CA  LYS A  32      15.372  11.034  11.374  1.00  6.05           C  
ATOM    236  C   LYS A  32      16.227  10.337  12.431  1.00  8.80           C  
ATOM    237  O   LYS A  32      17.072   9.483  12.105  1.00 10.97           O  
ATOM    238  CB  LYS A  32      15.881  12.456  11.103  1.00  8.49           C  
ATOM    239  CG  LYS A  32      15.269  13.069   9.866  1.00 10.25           C  
ATOM    240  CD  LYS A  32      16.059  14.269   9.364  1.00 20.56           C  
ATOM    241  CE  LYS A  32      15.375  15.583   9.677  1.00 26.90           C  
ATOM    242  NZ  LYS A  32      15.923  16.705   8.836  1.00 20.90           N  
ATOM    243  N   VAL A  33      15.996  10.693  13.694  1.00  9.42           N  
ATOM    244  CA  VAL A  33      16.706  10.088  14.812  1.00  6.92           C  
ATOM    245  C   VAL A  33      16.398   8.596  14.895  1.00  6.92           C  
ATOM    246  O   VAL A  33      17.298   7.781  15.044  1.00  7.34           O  
ATOM    247  CB  VAL A  33      16.363  10.775  16.148  1.00  6.40           C  
ATOM    248  CG1 VAL A  33      16.911   9.966  17.335  1.00  9.98           C  
ATOM    249  CG2 VAL A  33      16.900  12.198  16.167  1.00 12.98           C  
ATOM    250  N   ALA A  34      15.126   8.239  14.787  1.00  5.34           N  
ATOM    251  CA  ALA A  34      14.758   6.834  14.821  1.00  4.63           C  
ATOM    252  C   ALA A  34      15.535   6.057  13.763  1.00  6.20           C  
ATOM    253  O   ALA A  34      16.130   5.033  14.064  1.00  7.05           O  
ATOM    254  CB  ALA A  34      13.263   6.655  14.615  1.00  5.58           C  
ATOM    255  N   ILE A  35      15.525   6.529  12.522  1.00  5.87           N  
ATOM    256  CA  ILE A  35      16.253   5.806  11.472  1.00  7.17           C  
ATOM    257  C   ILE A  35      17.758   5.759  11.770  1.00  8.95           C  
ATOM    258  O   ILE A  35      18.391   4.725  11.604  1.00  8.00           O  
ATOM    259  CB  ILE A  35      15.988   6.396  10.086  1.00  8.52           C  
ATOM    260  CG1 ILE A  35      14.563   6.051   9.641  1.00  5.11           C  
ATOM    261  CG2 ILE A  35      17.000   5.867   9.075  1.00  7.98           C  
ATOM    262  CD1 ILE A  35      14.127   6.787   8.390  1.00  6.07           C  
ATOM    263  N   ASP A  36      18.322   6.867  12.244  1.00  6.83           N  
ATOM    264  CA  ASP A  36      19.741   6.878  12.600  1.00  8.63           C  
ATOM    265  C   ASP A  36      20.108   5.854  13.679  1.00  9.18           C  
ATOM    266  O   ASP A  36      21.217   5.315  13.664  1.00 13.23           O  
ATOM    267  CB  ASP A  36      20.183   8.265  13.065  1.00  7.62           C  
ATOM    268  CG  ASP A  36      20.213   9.278  11.945  1.00  9.96           C  
ATOM    269  OD1 ASP A  36      20.209   8.883  10.758  1.00  8.35           O  
ATOM    270  OD2 ASP A  36      20.246  10.481  12.257  1.00 13.22           O  
ATOM    271  N   VAL A  37      19.201   5.616  14.629  1.00  8.08           N  
ATOM    272  CA  VAL A  37      19.479   4.691  15.745  1.00 10.58           C  
ATOM    273  C   VAL A  37      19.016   3.248  15.516  1.00 14.18           C  
ATOM    274  O   VAL A  37      19.119   2.403  16.405  1.00 15.58           O  
ATOM    275  CB  VAL A  37      19.027   5.228  17.129  1.00  8.82           C  
ATOM    276  CG1 VAL A  37      19.609   6.625  17.369  1.00 10.39           C  
ATOM    277  CG2 VAL A  37      17.508   5.248  17.240  1.00  8.14           C  
ATOM    278  N   GLY A  38      18.551   2.979  14.302  1.00 11.65           N  
ATOM    279  CA  GLY A  38      18.211   1.637  13.873  1.00 10.89           C  
ATOM    280  C   GLY A  38      16.772   1.247  13.578  1.00 11.34           C  
ATOM    281  O   GLY A  38      16.552   0.149  13.071  1.00 10.61           O  
ATOM    282  N   TYR A  39      15.798   2.114  13.854  1.00  8.21           N  
ATOM    283  CA  TYR A  39      14.406   1.798  13.498  1.00 10.26           C  
ATOM    284  C   TYR A  39      14.256   1.654  11.999  1.00  9.24           C  
ATOM    285  O   TYR A  39      14.741   2.496  11.241  1.00  9.25           O  
ATOM    286  CB  TYR A  39      13.453   2.902  13.916  1.00  7.27           C  
ATOM    287  CG  TYR A  39      13.185   3.032  15.390  1.00  5.83           C  
ATOM    288  CD1 TYR A  39      14.119   3.623  16.232  1.00  6.14           C  
ATOM    289  CD2 TYR A  39      11.961   2.650  15.928  1.00  7.83           C  
ATOM    290  CE1 TYR A  39      13.861   3.783  17.579  1.00  5.88           C  
ATOM    291  CE2 TYR A  39      11.690   2.816  17.274  1.00  7.11           C  
ATOM    292  CZ  TYR A  39      12.640   3.386  18.091  1.00  6.46           C  
ATOM    293  OH  TYR A  39      12.371   3.550  19.427  1.00  7.98           O  
ATOM    294  N   ARG A  40      13.694   0.531  11.567  1.00  9.02           N  
ATOM    295  CA  ARG A  40      13.308   0.330  10.162  1.00 10.14           C  
ATOM    296  C   ARG A  40      11.821   0.406   9.788  1.00  7.73           C  
ATOM    297  O   ARG A  40      11.456   0.311   8.619  1.00 12.21           O  
ATOM    298  CB  ARG A  40      13.954  -0.941   9.638  1.00  6.55           C  
ATOM    299  CG  ARG A  40      15.484  -0.870   9.710  1.00  9.92           C  
ATOM    300  CD  ARG A  40      16.027   0.204   8.779  1.00 11.28           C  
ATOM    301  NE  ARG A  40      17.485   0.341   8.855  1.00 11.35           N  
ATOM    302  CZ  ARG A  40      18.117   1.260   9.582  1.00 16.42           C  
ATOM    303  NH1 ARG A  40      17.427   2.120  10.328  1.00 11.47           N  
ATOM    304  NH2 ARG A  40      19.449   1.319   9.577  1.00 15.98           N  
ATOM    305  N   HIS A  41      10.975   0.587  10.784  1.00  4.88           N  
ATOM    306  CA  HIS A  41       9.534   0.426  10.625  1.00  5.54           C  
ATOM    307  C   HIS A  41       8.902   1.655  11.254  1.00  6.50           C  
ATOM    308  O   HIS A  41       9.209   2.010  12.408  1.00  6.10           O  
ATOM    309  CB  HIS A  41       9.128  -0.901  11.302  1.00  6.30           C  
ATOM    310  CG  HIS A  41       7.677  -1.010  11.689  1.00  6.32           C  
ATOM    311  ND1 HIS A  41       7.223  -2.000  12.535  1.00  5.67           N  
ATOM    312  CD2 HIS A  41       6.589  -0.282  11.347  1.00  7.89           C  
ATOM    313  CE1 HIS A  41       5.917  -1.865  12.714  1.00  8.54           C  
ATOM    314  NE2 HIS A  41       5.509  -0.829  12.007  1.00  6.66           N  
ATOM    315  N   ILE A  42       8.082   2.352  10.473  1.00  6.47           N  
ATOM    316  CA  ILE A  42       7.401   3.534  10.983  1.00  5.36           C  
ATOM    317  C   ILE A  42       5.890   3.351  10.845  1.00  5.73           C  
ATOM    318  O   ILE A  42       5.394   2.979   9.763  1.00  6.35           O  
ATOM    319  CB  ILE A  42       7.805   4.831  10.230  1.00  5.00           C  
ATOM    320  CG1 ILE A  42       9.336   4.959  10.085  1.00  5.26           C  
ATOM    321  CG2 ILE A  42       7.227   6.067  10.921  1.00  5.43           C  
ATOM    322  CD1 ILE A  42      10.062   5.254  11.378  1.00  4.98           C  
ATOM    323  N   ASP A  43       5.167   3.597  11.936  1.00  4.40           N  
ATOM    324  CA  ASP A  43       3.702   3.505  11.907  1.00  4.65           C  
ATOM    325  C   ASP A  43       3.041   4.889  11.743  1.00  8.18           C  
ATOM    326  O   ASP A  43       3.242   5.788  12.569  1.00  6.09           O  
ATOM    327  CB  ASP A  43       3.157   2.829  13.160  1.00  4.46           C  
ATOM    328  CG  ASP A  43       1.658   2.637  13.087  1.00  6.38           C  
ATOM    329  OD1 ASP A  43       1.223   1.701  12.377  1.00  5.44           O  
ATOM    330  OD2 ASP A  43       0.911   3.452  13.686  1.00  6.79           O  
ATOM    331  N   CYS A  44       2.233   5.034  10.692  1.00  5.66           N  
ATOM    332  CA  CYS A  44       1.662   6.328  10.295  1.00  6.80           C  
ATOM    333  C   CYS A  44       0.166   6.203  10.063  1.00  6.47           C  
ATOM    334  O   CYS A  44      -0.373   5.093  10.007  1.00  6.90           O  
ATOM    335  CB  CYS A  44       2.288   6.798   8.980  1.00  5.16           C  
ATOM    336  SG  CYS A  44       4.082   6.605   8.866  1.00  7.45           S  
ATOM    337  N   ALA A  45      -0.511   7.344   9.986  1.00  5.86           N  
ATOM    338  CA  ALA A  45      -1.893   7.369   9.523  1.00  5.97           C  
ATOM    339  C   ALA A  45      -2.235   8.734   8.948  1.00  5.25           C  
ATOM    340  O   ALA A  45      -1.770   9.751   9.452  1.00  5.07           O  
ATOM    341  CB  ALA A  45      -2.844   7.030  10.670  1.00  5.32           C  
ATOM    342  N   HIS A  46      -3.108   8.765   7.949  1.00  7.95           N  
ATOM    343  CA  HIS A  46      -3.594  10.038   7.409  1.00  5.72           C  
ATOM    344  C   HIS A  46      -4.271  10.851   8.506  1.00  6.80           C  
ATOM    345  O   HIS A  46      -4.159  12.078   8.548  1.00  7.07           O  
ATOM    346  CB  HIS A  46      -4.580   9.782   6.257  1.00  6.22           C  
ATOM    347  CG  HIS A  46      -5.169  11.029   5.669  1.00  6.77           C  
ATOM    348  ND1 HIS A  46      -4.414  11.954   4.978  1.00  7.92           N  
ATOM    349  CD2 HIS A  46      -6.438  11.505   5.669  1.00  8.80           C  
ATOM    350  CE1 HIS A  46      -5.192  12.946   4.577  1.00  7.82           C  
ATOM    351  NE2 HIS A  46      -6.423  12.703   4.993  1.00  7.60           N  
ATOM    352  N   VAL A  47      -4.980  10.161   9.396  1.00  6.96           N  
ATOM    353  CA  VAL A  47      -5.772  10.836  10.424  1.00  5.78           C  
ATOM    354  C   VAL A  47      -4.878  11.498  11.476  1.00  7.06           C  
ATOM    355  O   VAL A  47      -5.335  12.336  12.243  1.00  7.17           O  
ATOM    356  CB  VAL A  47      -6.801   9.881  11.084  1.00  7.72           C  
ATOM    357  CG1 VAL A  47      -6.110   8.918  12.042  1.00  6.23           C  
ATOM    358  CG2 VAL A  47      -7.882  10.684  11.815  1.00  8.14           C  
ATOM    359  N   TYR A  48      -3.593  11.158  11.481  1.00  5.74           N  
ATOM    360  CA  TYR A  48      -2.656  11.797  12.412  1.00  5.30           C  
ATOM    361  C   TYR A  48      -2.230  13.194  11.960  1.00  7.54           C  
ATOM    362  O   TYR A  48      -1.648  13.947  12.735  1.00  7.28           O  
ATOM    363  CB  TYR A  48      -1.410  10.928  12.635  1.00  8.38           C  
ATOM    364  CG  TYR A  48      -1.692   9.541  13.188  1.00  5.00           C  
ATOM    365  CD1 TYR A  48      -2.929   9.209  13.727  1.00  4.17           C  
ATOM    366  CD2 TYR A  48      -0.703   8.563  13.182  1.00  5.87           C  
ATOM    367  CE1 TYR A  48      -3.176   7.923  14.236  1.00  5.87           C  
ATOM    368  CE2 TYR A  48      -0.947   7.282  13.666  1.00  5.55           C  
ATOM    369  CZ  TYR A  48      -2.177   6.968  14.193  1.00  7.61           C  
ATOM    370  OH  TYR A  48      -2.400   5.688  14.679  1.00  7.76           O  
ATOM    371  N   GLN A  49      -2.489  13.494  10.688  1.00  5.68           N  
ATOM    372  CA  GLN A  49      -2.260  14.793  10.039  1.00  7.69           C  
ATOM    373  C   GLN A  49      -0.800  15.224  10.079  1.00  9.91           C  
ATOM    374  O   GLN A  49      -0.485  16.408   9.960  1.00  9.99           O  
ATOM    375  CB  GLN A  49      -3.093  15.878  10.737  1.00  7.91           C  
ATOM    376  CG  GLN A  49      -4.621  15.626  10.725  1.00  6.18           C  
ATOM    377  CD  GLN A  49      -5.431  16.754  11.368  1.00  9.16           C  
ATOM    378  OE1 GLN A  49      -5.181  17.938  11.127  1.00 13.05           O  
ATOM    379  NE2 GLN A  49      -6.411  16.385  12.177  1.00  7.65           N  
ATOM    380  N   ASN A  50       0.081  14.273  10.335  1.00  6.75           N  
ATOM    381  CA  ASN A  50       1.527  14.478  10.231  1.00  7.75           C  
ATOM    382  C   ASN A  50       2.298  13.817   9.095  1.00  9.42           C  
ATOM    383  O   ASN A  50       3.532  13.785   9.130  1.00  8.15           O  
ATOM    384  CB  ASN A  50       2.203  14.333  11.584  1.00  5.99           C  
ATOM    385  CG  ASN A  50       1.954  13.003  12.185  1.00  7.48           C  
ATOM    386  OD1 ASN A  50       1.465  12.096  11.502  1.00  8.22           O  
ATOM    387  ND2 ASN A  50       2.284  12.855  13.462  1.00  5.84           N  
ATOM    388  N   GLU A  51       1.598  13.137   8.188  1.00  6.82           N  
ATOM    389  CA  GLU A  51       2.298  12.296   7.217  1.00  8.12           C  
ATOM    390  C   GLU A  51       3.294  13.034   6.324  1.00  9.83           C  
ATOM    391  O   GLU A  51       4.339  12.494   5.985  1.00  7.36           O  
ATOM    392  CB  GLU A  51       1.319  11.439   6.407  1.00  7.41           C  
ATOM    393  CG  GLU A  51       0.683  10.356   7.263  1.00  4.96           C  
ATOM    394  CD  GLU A  51      -0.049   9.299   6.459  1.00  7.84           C  
ATOM    395  OE1 GLU A  51      -0.793   9.657   5.517  1.00  8.08           O  
ATOM    396  OE2 GLU A  51       0.110   8.098   6.786  1.00  6.04           O  
ATOM    397  N   ASN A  52       2.994  14.270   5.958  1.00  8.41           N  
ATOM    398  CA  ASN A  52       3.948  15.029   5.157  1.00  7.05           C  
ATOM    399  C   ASN A  52       5.310  15.172   5.867  1.00  7.56           C  
ATOM    400  O   ASN A  52       6.359  14.976   5.262  1.00  9.58           O  
ATOM    401  CB  ASN A  52       3.367  16.398   4.796  1.00 10.81           C  
ATOM    402  CG  ASN A  52       4.181  17.115   3.735  1.00 11.84           C  
ATOM    403  OD1 ASN A  52       4.611  16.510   2.749  1.00  9.79           O  
ATOM    404  ND2 ASN A  52       4.405  18.410   3.938  1.00 10.91           N  
ATOM    405  N   GLU A  53       5.282  15.475   7.161  1.00  7.53           N  
ATOM    406  CA  GLU A  53       6.507  15.745   7.916  1.00  6.04           C  
ATOM    407  C   GLU A  53       7.323  14.436   8.163  1.00  6.38           C  
ATOM    408  O   GLU A  53       8.593  14.380   8.073  1.00  6.37           O  
ATOM    409  CB  GLU A  53       6.126  16.473   9.207  1.00  8.17           C  
ATOM    410  CG  GLU A  53       5.543  17.898   9.002  1.00  7.10           C  
ATOM    411  CD  GLU A  53       4.022  17.959   8.721  1.00 12.72           C  
ATOM    412  OE1 GLU A  53       3.357  16.913   8.539  1.00 10.71           O  
ATOM    413  OE2 GLU A  53       3.483  19.086   8.685  1.00  8.74           O  
ATOM    414  N   VAL A  54       6.575  13.354   8.396  1.00  5.41           N  
ATOM    415  CA  VAL A  54       7.189  12.037   8.493  1.00  6.49           C  
ATOM    416  C   VAL A  54       7.893  11.720   7.173  1.00  6.38           C  
ATOM    417  O   VAL A  54       9.042  11.237   7.137  1.00  8.39           O  
ATOM    418  CB  VAL A  54       6.132  10.946   8.773  1.00 10.86           C  
ATOM    419  CG1 VAL A  54       6.750   9.566   8.619  1.00  6.90           C  
ATOM    420  CG2 VAL A  54       5.508  11.119  10.163  1.00  7.43           C  
ATOM    421  N   GLY A  55       7.179  11.992   6.080  1.00  5.83           N  
ATOM    422  CA  GLY A  55       7.701  11.801   4.736  1.00  8.98           C  
ATOM    423  C   GLY A  55       8.981  12.587   4.491  1.00  8.95           C  
ATOM    424  O   GLY A  55       9.916  12.089   3.879  1.00  6.43           O  
ATOM    425  N   VAL A  56       9.025  13.822   4.968  1.00  7.00           N  
ATOM    426  CA  VAL A  56      10.247  14.605   4.865  1.00  7.03           C  
ATOM    427  C   VAL A  56      11.408  13.852   5.496  1.00  8.89           C  
ATOM    428  O   VAL A  56      12.507  13.755   4.892  1.00  9.57           O  
ATOM    429  CB  VAL A  56      10.090  15.973   5.528  1.00 10.76           C  
ATOM    430  CG1 VAL A  56      11.440  16.716   5.570  1.00  9.26           C  
ATOM    431  CG2 VAL A  56       9.059  16.790   4.776  1.00  8.86           C  
ATOM    432  N   ALA A  57      11.177  13.303   6.696  1.00  7.60           N  
ATOM    433  CA  ALA A  57      12.265  12.516   7.312  1.00  7.27           C  
ATOM    434  C   ALA A  57      12.703  11.272   6.501  1.00  9.19           C  
ATOM    435  O   ALA A  57      13.910  11.038   6.266  1.00  6.59           O  
ATOM    436  CB  ALA A  57      11.896  12.104   8.742  1.00  7.10           C  
ATOM    437  N   ILE A  58      11.726  10.465   6.093  1.00  7.50           N  
ATOM    438  CA  ILE A  58      12.044   9.276   5.298  1.00  6.70           C  
ATOM    439  C   ILE A  58      12.825   9.625   4.031  1.00 12.33           C  
ATOM    440  O   ILE A  58      13.824   8.977   3.689  1.00  8.69           O  
ATOM    441  CB  ILE A  58      10.771   8.502   4.895  1.00  7.86           C  
ATOM    442  CG1 ILE A  58      10.093   7.931   6.145  1.00 10.41           C  
ATOM    443  CG2 ILE A  58      11.126   7.391   3.918  1.00  9.35           C  
ATOM    444  CD1 ILE A  58       8.714   7.361   5.885  1.00 10.33           C  
ATOM    445  N   GLN A  59      12.364  10.659   3.339  1.00  9.01           N  
ATOM    446  CA  GLN A  59      12.955  11.045   2.077  1.00  7.74           C  
ATOM    447  C   GLN A  59      14.380  11.527   2.284  1.00 14.47           C  
ATOM    448  O   GLN A  59      15.267  11.174   1.505  1.00 11.92           O  
ATOM    449  CB  GLN A  59      12.127  12.121   1.387  1.00 11.90           C  
ATOM    450  CG  GLN A  59      12.810  12.697   0.152  1.00 12.89           C  
ATOM    451  CD  GLN A  59      13.068  11.645  -0.920  0.23 15.07           C  
ATOM    452  OE1 GLN A  59      12.494  10.551  -0.894  0.86 16.50           O  
ATOM    453  NE2 GLN A  59      13.939  11.971  -1.868  0.62 17.41           N  
ATOM    454  N   GLU A  60      14.602  12.329   3.327  1.00 10.56           N  
ATOM    455  CA  GLU A  60      15.962  12.764   3.609  1.00 13.88           C  
ATOM    456  C   GLU A  60      16.869  11.570   3.886  1.00 12.34           C  
ATOM    457  O   GLU A  60      18.001  11.511   3.380  1.00 13.67           O  
ATOM    458  CB  GLU A  60      16.025  13.759   4.774  1.00 13.82           C  
ATOM    459  CG  GLU A  60      17.461  14.188   5.077  1.00 22.32           C  
ATOM    460  CD  GLU A  60      17.604  14.985   6.357  0.35 20.83           C  
ATOM    461  OE1 GLU A  60      16.860  15.971   6.529  0.27 22.41           O  
ATOM    462  OE2 GLU A  60      18.470  14.625   7.188  1.00 26.76           O  
ATOM    463  N   LYS A  61      16.390  10.614   4.686  1.00  7.95           N  
ATOM    464  CA  LYS A  61      17.244   9.474   5.003  1.00  8.57           C  
ATOM    465  C   LYS A  61      17.537   8.588   3.781  1.00 11.47           C  
ATOM    466  O   LYS A  61      18.618   8.020   3.677  1.00 11.66           O  
ATOM    467  CB  LYS A  61      16.701   8.657   6.182  1.00 10.97           C  
ATOM    468  CG  LYS A  61      16.728   9.411   7.517  1.00  8.95           C  
ATOM    469  CD  LYS A  61      18.178   9.754   7.918  1.00 12.87           C  
ATOM    470  CE  LYS A  61      18.234  10.838   9.002  1.00 10.13           C  
ATOM    471  NZ  LYS A  61      19.643  11.225   9.335  1.00  8.64           N  
ATOM    472  N   LEU A  62      16.569   8.472   2.869  1.00 12.99           N  
ATOM    473  CA  LEU A  62      16.787   7.769   1.596  1.00 12.64           C  
ATOM    474  C   LEU A  62      17.820   8.502   0.725  1.00 14.15           C  
ATOM    475  O   LEU A  62      18.782   7.897   0.238  1.00 17.69           O  
ATOM    476  CB  LEU A  62      15.469   7.605   0.836  1.00  8.89           C  
ATOM    477  CG  LEU A  62      14.454   6.671   1.513  1.00 12.81           C  
ATOM    478  CD1 LEU A  62      13.104   6.630   0.775  1.00 11.80           C  
ATOM    479  CD2 LEU A  62      15.056   5.276   1.640  1.00 10.76           C  
ATOM    480  N   ARG A  63      17.614   9.804   0.539  1.00 12.85           N  
ATOM    481  CA  ARG A  63      18.505  10.636  -0.270  1.00 13.78           C  
ATOM    482  C   ARG A  63      19.938  10.593   0.248  1.00 15.60           C  
ATOM    483  O   ARG A  63      20.885  10.539  -0.536  1.00 18.23           O  
ATOM    484  CB  ARG A  63      18.008  12.087  -0.301  1.00 13.74           C  
ATOM    485  CG  ARG A  63      18.865  13.017  -1.148  1.00 21.88           C  
ATOM    486  CD  ARG A  63      18.597  14.500  -0.841  1.00 23.53           C  
ATOM    487  NE  ARG A  63      19.019  14.879   0.510  1.00 33.89           N  
ATOM    488  CZ  ARG A  63      20.243  15.302   0.833  1.00 38.47           C  
ATOM    489  NH1 ARG A  63      21.184  15.407  -0.097  1.00 32.49           N  
ATOM    490  NH2 ARG A  63      20.528  15.625   2.091  1.00 28.57           N  
ATOM    491  N   GLU A  64      20.084  10.630   1.571  1.00 17.29           N  
ATOM    492  CA  GLU A  64      21.388  10.588   2.237  1.00 16.78           C  
ATOM    493  C   GLU A  64      21.996   9.192   2.222  1.00 16.35           C  
ATOM    494  O   GLU A  64      23.116   8.997   2.686  1.00 16.58           O  
ATOM    495  CB  GLU A  64      21.263  11.059   3.688  1.00 17.99           C  
ATOM    496  CG  GLU A  64      21.134  12.559   3.849  1.00 19.99           C  
ATOM    497  CD  GLU A  64      21.032  12.982   5.305  1.00 25.59           C  
ATOM    498  OE1 GLU A  64      20.603  12.169   6.159  1.00 24.54           O  
ATOM    499  OE2 GLU A  64      21.390  14.138   5.598  1.00 37.40           O  
ATOM    500  N   GLN A  65      21.232   8.220   1.735  1.00 15.00           N  
ATOM    501  CA  GLN A  65      21.666   6.819   1.706  1.00 16.35           C  
ATOM    502  C   GLN A  65      22.052   6.269   3.082  1.00 18.77           C  
ATOM    503  O   GLN A  65      22.974   5.454   3.211  1.00 13.02           O  
ATOM    504  CB  GLN A  65      22.777   6.611   0.671  1.00 19.73           C  
ATOM    505  CG  GLN A  65      22.281   6.841  -0.756  1.00 20.88           C  
ATOM    506  CD  GLN A  65      23.349   6.607  -1.801  1.00 34.55           C  
ATOM    507  OE1 GLN A  65      24.543   6.581  -1.496  1.00 41.22           O  
ATOM    508  NE2 GLN A  65      22.923   6.428  -3.048  1.00 41.09           N  
ATOM    509  N   VAL A  66      21.319   6.711   4.102  1.00 11.65           N  
ATOM    510  CA  VAL A  66      21.432   6.173   5.447  1.00 11.56           C  
ATOM    511  C   VAL A  66      20.762   4.812   5.458  1.00 12.82           C  
ATOM    512  O   VAL A  66      21.170   3.903   6.178  1.00 13.30           O  
ATOM    513  CB  VAL A  66      20.721   7.089   6.467  1.00 12.51           C  
ATOM    514  CG1 VAL A  66      20.699   6.460   7.849  1.00 11.69           C  
ATOM    515  CG2 VAL A  66      21.385   8.462   6.496  1.00 10.95           C  
ATOM    516  N   VAL A  67      19.738   4.678   4.626  1.00 12.36           N  
ATOM    517  CA  VAL A  67      18.988   3.442   4.501  1.00 13.73           C  
ATOM    518  C   VAL A  67      18.480   3.321   3.056  1.00 12.39           C  
ATOM    519  O   VAL A  67      18.377   4.322   2.349  1.00  9.78           O  
ATOM    520  CB  VAL A  67      17.819   3.435   5.511  1.00 15.08           C  
ATOM    521  CG1 VAL A  67      16.893   4.650   5.278  1.00 12.58           C  
ATOM    522  CG2 VAL A  67      17.051   2.122   5.456  1.00 20.87           C  
ATOM    523  N   LYS A  68      18.179   2.096   2.628  1.00 13.05           N  
ATOM    524  CA  LYS A  68      17.595   1.821   1.309  1.00 16.25           C  
ATOM    525  C   LYS A  68      16.101   1.612   1.504  1.00  9.61           C  
ATOM    526  O   LYS A  68      15.690   1.171   2.567  1.00  9.33           O  
ATOM    527  CB  LYS A  68      18.184   0.551   0.688  1.00 18.71           C  
ATOM    528  CG  LYS A  68      19.623   0.675   0.219  1.00 23.13           C  
ATOM    529  CD  LYS A  68      20.150  -0.671  -0.262  1.00 29.59           C  
ATOM    530  CE  LYS A  68      21.667  -0.647  -0.423  1.00 41.22           C  
ATOM    531  NZ  LYS A  68      22.219  -1.990  -0.751  1.00 38.82           N  
ATOM    532  N   ARG A  69      15.298   1.979   0.508  1.00  9.18           N  
ATOM    533  CA  ARG A  69      13.842   1.827   0.592  1.00  7.82           C  
ATOM    534  C   ARG A  69      13.426   0.402   0.947  1.00  9.81           C  
ATOM    535  O   ARG A  69      12.487   0.200   1.718  1.00  9.23           O  
ATOM    536  CB  ARG A  69      13.163   2.256  -0.720  1.00  7.53           C  
ATOM    537  CG  ARG A  69      11.649   2.012  -0.755  1.00  8.27           C  
ATOM    538  CD  ARG A  69      10.938   2.873   0.275  1.00  7.87           C  
ATOM    539  NE  ARG A  69       9.511   2.595   0.393  1.00  7.98           N  
ATOM    540  CZ  ARG A  69       8.997   1.716   1.248  1.00  9.89           C  
ATOM    541  NH1 ARG A  69       9.799   1.013   2.047  1.00  6.48           N  
ATOM    542  NH2 ARG A  69       7.683   1.535   1.310  1.00  7.68           N  
ATOM    543  N   GLU A  70      14.124  -0.586   0.391  1.00 11.04           N  
ATOM    544  CA  GLU A  70      13.768  -1.979   0.643  1.00 13.70           C  
ATOM    545  C   GLU A  70      14.006  -2.396   2.093  1.00 14.85           C  
ATOM    546  O   GLU A  70      13.470  -3.405   2.542  1.00 12.71           O  
ATOM    547  CB  GLU A  70      14.516  -2.929  -0.306  1.00 17.44           C  
ATOM    548  CG  GLU A  70      16.018  -2.761  -0.320  1.00 26.33           C  
ATOM    549  CD  GLU A  70      16.504  -1.908  -1.491  1.00 39.02           C  
ATOM    550  OE1 GLU A  70      15.928  -0.822  -1.740  1.00 22.91           O  
ATOM    551  OE2 GLU A  70      17.467  -2.335  -2.167  1.00 49.61           O  
ATOM    552  N   GLU A  71      14.812  -1.623   2.816  1.00 12.00           N  
ATOM    553  CA  GLU A  71      15.119  -1.917   4.222  1.00 10.20           C  
ATOM    554  C   GLU A  71      14.129  -1.262   5.180  1.00 10.39           C  
ATOM    555  O   GLU A  71      14.160  -1.520   6.377  1.00 11.27           O  
ATOM    556  CB  GLU A  71      16.533  -1.446   4.577  1.00  9.65           C  
ATOM    557  CG  GLU A  71      17.648  -2.110   3.780  1.00 12.54           C  
ATOM    558  CD  GLU A  71      19.010  -1.460   4.028  1.00 16.23           C  
ATOM    559  OE1 GLU A  71      19.075  -0.218   4.162  1.00 16.28           O  
ATOM    560  OE2 GLU A  71      20.018  -2.191   4.100  0.64 17.77           O  
ATOM    561  N   LEU A  72      13.268  -0.399   4.651  1.00  9.61           N  
ATOM    562  CA  LEU A  72      12.272   0.295   5.455  1.00  9.06           C  
ATOM    563  C   LEU A  72      10.952  -0.447   5.362  1.00  9.21           C  
ATOM    564  O   LEU A  72      10.665  -1.087   4.351  1.00  8.29           O  
ATOM    565  CB  LEU A  72      12.072   1.744   4.997  1.00  7.28           C  
ATOM    566  CG  LEU A  72      13.206   2.730   5.286  1.00 11.67           C  
ATOM    567  CD1 LEU A  72      12.865   4.098   4.723  1.00 10.78           C  
ATOM    568  CD2 LEU A  72      13.482   2.822   6.794  1.00 11.17           C  
ATOM    569  N   PHE A  73      10.195  -0.428   6.457  1.00  5.84           N  
ATOM    570  CA  PHE A  73       8.848  -0.971   6.439  1.00  5.51           C  
ATOM    571  C   PHE A  73       7.917   0.132   6.937  1.00  5.12           C  
ATOM    572  O   PHE A  73       7.837   0.456   8.134  1.00  6.83           O  
ATOM    573  CB  PHE A  73       8.814  -2.199   7.351  1.00  5.02           C  
ATOM    574  CG  PHE A  73       7.622  -3.079   7.152  1.00  5.44           C  
ATOM    575  CD1 PHE A  73       6.398  -2.749   7.725  1.00  5.99           C  
ATOM    576  CD2 PHE A  73       7.723  -4.246   6.404  1.00  6.61           C  
ATOM    577  CE1 PHE A  73       5.288  -3.562   7.542  1.00  4.86           C  
ATOM    578  CE2 PHE A  73       6.623  -5.057   6.211  1.00  6.40           C  
ATOM    579  CZ  PHE A  73       5.401  -4.721   6.783  1.00  8.69           C  
ATOM    580  N   ILE A  74       7.149   0.664   6.001  1.00  8.32           N  
ATOM    581  CA  ILE A  74       6.353   1.842   6.265  1.00  4.17           C  
ATOM    582  C   ILE A  74       4.895   1.458   6.246  1.00  5.18           C  
ATOM    583  O   ILE A  74       4.407   0.909   5.261  1.00  5.97           O  
ATOM    584  CB  ILE A  74       6.606   2.937   5.218  1.00  4.29           C  
ATOM    585  CG1 ILE A  74       8.111   3.233   5.086  1.00  6.29           C  
ATOM    586  CG2 ILE A  74       5.836   4.180   5.578  1.00  7.00           C  
ATOM    587  CD1 ILE A  74       8.778   3.723   6.368  1.00  9.13           C  
ATOM    588  N   VAL A  75       4.198   1.754   7.336  1.00  5.70           N  
ATOM    589  CA  VAL A  75       2.820   1.330   7.480  1.00  5.35           C  
ATOM    590  C   VAL A  75       1.925   2.558   7.497  1.00  5.23           C  
ATOM    591  O   VAL A  75       2.253   3.547   8.150  1.00  5.56           O  
ATOM    592  CB  VAL A  75       2.628   0.599   8.820  1.00  8.19           C  
ATOM    593  CG1 VAL A  75       1.194   0.097   8.954  1.00  4.37           C  
ATOM    594  CG2 VAL A  75       3.624  -0.529   8.954  1.00  4.92           C  
ATOM    595  N   SER A  76       0.803   2.513   6.780  1.00  6.39           N  
ATOM    596  CA  SER A  76      -0.212   3.544   7.002  1.00  5.05           C  
ATOM    597  C   SER A  76      -1.599   2.924   7.102  1.00  5.69           C  
ATOM    598  O   SER A  76      -1.742   1.695   7.076  1.00  6.36           O  
ATOM    599  CB  SER A  76      -0.180   4.631   5.920  1.00  5.78           C  
ATOM    600  OG  SER A  76      -0.946   5.772   6.306  1.00  8.52           O  
ATOM    601  N   LYS A  77      -2.615   3.776   7.230  1.00  4.89           N  
ATOM    602  CA  LYS A  77      -3.969   3.309   7.513  1.00  4.31           C  
ATOM    603  C   LYS A  77      -5.029   4.154   6.808  1.00  5.44           C  
ATOM    604  O   LYS A  77      -4.926   5.387   6.736  1.00  6.36           O  
ATOM    605  CB  LYS A  77      -4.235   3.300   9.028  1.00  4.73           C  
ATOM    606  CG  LYS A  77      -3.050   2.808   9.843  1.00  4.21           C  
ATOM    607  CD  LYS A  77      -3.374   2.761  11.328  1.00  4.25           C  
ATOM    608  CE  LYS A  77      -2.121   2.493  12.135  1.00  5.65           C  
ATOM    609  NZ  LYS A  77      -1.390   3.761  12.437  1.00  4.38           N  
ATOM    610  N   LEU A  78      -6.039   3.464   6.291  1.00  4.47           N  
ATOM    611  CA  LEU A  78      -7.165   4.075   5.602  1.00  5.23           C  
ATOM    612  C   LEU A  78      -8.144   4.596   6.636  1.00  6.49           C  
ATOM    613  O   LEU A  78      -8.674   3.824   7.438  1.00  7.52           O  
ATOM    614  CB  LEU A  78      -7.857   3.028   4.738  1.00  6.38           C  
ATOM    615  CG  LEU A  78      -9.148   3.428   4.019  1.00  8.82           C  
ATOM    616  CD1 LEU A  78      -8.824   4.244   2.767  1.00  7.77           C  
ATOM    617  CD2 LEU A  78      -9.914   2.157   3.654  1.00  6.46           C  
ATOM    618  N   TRP A  79      -8.401   5.897   6.620  1.00  7.68           N  
ATOM    619  CA  TRP A  79      -9.300   6.473   7.611  1.00  7.04           C  
ATOM    620  C   TRP A  79     -10.767   6.113   7.328  1.00  6.11           C  
ATOM    621  O   TRP A  79     -11.125   5.742   6.211  1.00  5.60           O  
ATOM    622  CB  TRP A  79      -9.103   7.992   7.811  1.00  5.95           C  
ATOM    623  CG  TRP A  79      -9.977   8.469   8.933  1.00  8.01           C  
ATOM    624  CD1 TRP A  79     -11.040   9.327   8.846  1.00  8.05           C  
ATOM    625  CD2 TRP A  79      -9.941   8.018  10.298  1.00  5.73           C  
ATOM    626  NE1 TRP A  79     -11.633   9.467  10.072  1.00  8.58           N  
ATOM    627  CE2 TRP A  79     -10.979   8.678  10.984  1.00  8.17           C  
ATOM    628  CE3 TRP A  79      -9.114   7.145  11.009  1.00  5.78           C  
ATOM    629  CZ2 TRP A  79     -11.217   8.490  12.351  1.00  7.78           C  
ATOM    630  CZ3 TRP A  79      -9.349   6.956  12.374  1.00  7.79           C  
ATOM    631  CH2 TRP A  79     -10.397   7.628  13.025  1.00  7.15           C  
ATOM    632  N   CYS A  80     -11.594   6.202   8.364  1.00  6.39           N  
ATOM    633  CA  CYS A  80     -12.973   5.717   8.335  1.00  5.58           C  
ATOM    634  C   CYS A  80     -13.889   6.394   7.298  1.00  6.89           C  
ATOM    635  O   CYS A  80     -14.884   5.800   6.867  1.00  8.15           O  
ATOM    636  CB  CYS A  80     -13.585   5.845   9.740  1.00  8.04           C  
ATOM    637  SG  CYS A  80     -12.650   5.021  11.066  1.00  7.33           S  
ATOM    638  N   THR A  81     -13.573   7.633   6.914  1.00  6.17           N  
ATOM    639  CA  THR A  81     -14.400   8.404   5.966  1.00  5.51           C  
ATOM    640  C   THR A  81     -14.043   8.053   4.526  1.00  7.37           C  
ATOM    641  O   THR A  81     -14.532   8.662   3.566  1.00  7.13           O  
ATOM    642  CB  THR A  81     -14.149   9.911   6.166  1.00  5.10           C  
ATOM    643  OG1 THR A  81     -12.723  10.139   6.194  1.00  6.57           O  
ATOM    644  CG2 THR A  81     -14.740  10.351   7.493  1.00  8.23           C  
ATOM    645  N   TYR A  82     -13.059   7.179   4.395  1.00  7.08           N  
ATOM    646  CA  TYR A  82     -12.641   6.606   3.116  1.00  8.44           C  
ATOM    647  C   TYR A  82     -13.086   5.178   2.738  1.00  9.99           C  
ATOM    648  O   TYR A  82     -12.488   4.591   1.839  1.00  8.93           O  
ATOM    649  CB  TYR A  82     -11.170   6.878   2.800  1.00  7.10           C  
ATOM    650  CG  TYR A  82     -10.762   8.318   3.030  1.00  7.64           C  
ATOM    651  CD1 TYR A  82     -10.928   9.291   2.040  1.00 10.37           C  
ATOM    652  CD2 TYR A  82     -10.203   8.705   4.243  1.00  9.33           C  
ATOM    653  CE1 TYR A  82     -10.533  10.621   2.263  1.00 10.37           C  
ATOM    654  CE2 TYR A  82      -9.808  10.016   4.471  1.00  8.36           C  
ATOM    655  CZ  TYR A  82      -9.970  10.967   3.476  1.00  9.44           C  
ATOM    656  OH  TYR A  82      -9.579  12.269   3.731  1.00  9.11           O  
ATOM    657  N   HIS A  83     -13.971   4.561   3.518  1.00  9.21           N  
ATOM    658  CA  HIS A  83     -14.361   3.159   3.258  1.00  9.54           C  
ATOM    659  C   HIS A  83     -15.042   2.871   1.910  1.00 12.26           C  
ATOM    660  O   HIS A  83     -14.943   1.751   1.406  0.67  9.67           O  
ATOM    661  CB  HIS A  83     -15.206   2.575   4.405  1.00  9.46           C  
ATOM    662  CG  HIS A  83     -14.413   2.234   5.629  1.00  9.65           C  
ATOM    663  ND1 HIS A  83     -14.839   1.308   6.556  1.00 10.33           N  
ATOM    664  CD2 HIS A  83     -13.234   2.712   6.090  1.00  7.05           C  
ATOM    665  CE1 HIS A  83     -13.954   1.230   7.534  1.00 10.71           C  
ATOM    666  NE2 HIS A  83     -12.971   2.072   7.274  1.00  9.79           N  
ATOM    667  N   GLU A  84     -15.742   3.849   1.342  0.85 10.00           N  
ATOM    668  CA  GLU A  84     -16.360   3.661   0.025  0.85 14.29           C  
ATOM    669  C   GLU A  84     -15.347   3.208  -1.012  0.85 14.21           C  
ATOM    670  O   GLU A  84     -14.254   3.762  -1.097  0.85 13.99           O  
ATOM    671  CB  GLU A  84     -17.023   4.946  -0.472  0.85 17.13           C  
ATOM    672  CG  GLU A  84     -18.369   5.221   0.162  0.85 24.08           C  
ATOM    673  CD  GLU A  84     -18.237   5.683   1.589  0.85 19.67           C  
ATOM    674  OE1 GLU A  84     -17.133   6.141   1.961  0.85 29.03           O  
ATOM    675  OE2 GLU A  84     -19.230   5.600   2.338  0.85 25.53           O  
ATOM    676  N   LYS A  85     -15.733   2.235  -1.834  1.00 16.37           N  
ATOM    677  CA  LYS A  85     -14.815   1.658  -2.820  1.00 14.89           C  
ATOM    678  C   LYS A  85     -14.169   2.695  -3.742  1.00 16.03           C  
ATOM    679  O   LYS A  85     -12.995   2.566  -4.108  1.00 17.49           O  
ATOM    680  CB  LYS A  85     -15.503   0.564  -3.648  1.00 26.64           C  
ATOM    681  CG  LYS A  85     -16.491   1.077  -4.686  1.00 31.33           C  
ATOM    682  CD  LYS A  85     -17.044  -0.068  -5.534  1.00 37.04           C  
ATOM    683  N   GLY A  86     -14.918   3.730  -4.099  1.00 11.71           N  
ATOM    684  CA  GLY A  86     -14.403   4.749  -4.991  1.00 12.06           C  
ATOM    685  C   GLY A  86     -13.443   5.737  -4.345  1.00 12.73           C  
ATOM    686  O   GLY A  86     -12.832   6.533  -5.060  1.00 14.05           O  
ATOM    687  N   LEU A  87     -13.386   5.770  -3.011  1.00 11.23           N  
ATOM    688  CA  LEU A  87     -12.426   6.638  -2.304  1.00 11.91           C  
ATOM    689  C   LEU A  87     -11.100   6.015  -1.838  1.00  8.79           C  
ATOM    690  O   LEU A  87     -10.148   6.750  -1.511  1.00  9.89           O  
ATOM    691  CB  LEU A  87     -13.099   7.295  -1.100  1.00 12.38           C  
ATOM    692  CG  LEU A  87     -14.402   8.050  -1.348  1.00 10.71           C  
ATOM    693  CD1 LEU A  87     -14.938   8.609  -0.038  1.00 14.72           C  
ATOM    694  CD2 LEU A  87     -14.204   9.161  -2.375  1.00 11.85           C  
ATOM    695  N   VAL A  88     -11.011   4.685  -1.868  1.00  6.32           N  
ATOM    696  CA  VAL A  88      -9.881   3.984  -1.248  1.00 10.63           C  
ATOM    697  C   VAL A  88      -8.566   4.279  -1.967  1.00 10.64           C  
ATOM    698  O   VAL A  88      -7.577   4.665  -1.339  1.00  8.14           O  
ATOM    699  CB  VAL A  88     -10.123   2.452  -1.132  1.00 10.46           C  
ATOM    700  CG1 VAL A  88      -8.860   1.729  -0.665  1.00 10.11           C  
ATOM    701  CG2 VAL A  88     -11.266   2.155  -0.166  1.00  9.52           C  
ATOM    702  N   LYS A  89      -8.557   4.122  -3.287  1.00 10.81           N  
ATOM    703  CA  LYS A  89      -7.340   4.372  -4.041  1.00  7.35           C  
ATOM    704  C   LYS A  89      -6.837   5.783  -3.801  1.00 11.22           C  
ATOM    705  O   LYS A  89      -5.652   5.982  -3.580  1.00  9.01           O  
ATOM    706  CB  LYS A  89      -7.542   4.158  -5.538  1.00 13.64           C  
ATOM    707  CG  LYS A  89      -6.234   4.299  -6.333  1.00 14.49           C  
ATOM    708  CD  LYS A  89      -6.369   3.789  -7.773  1.00 15.47           C  
ATOM    709  CE  LYS A  89      -5.014   3.736  -8.474  1.00 21.08           C  
ATOM    710  NZ  LYS A  89      -5.123   3.251  -9.883  1.00 17.67           N  
ATOM    711  N   GLY A  90      -7.740   6.759  -3.846  1.00  8.48           N  
ATOM    712  CA  GLY A  90      -7.356   8.149  -3.656  1.00  6.88           C  
ATOM    713  C   GLY A  90      -6.790   8.419  -2.271  1.00  8.39           C  
ATOM    714  O   GLY A  90      -5.823   9.179  -2.125  1.00  7.95           O  
ATOM    715  N   ALA A  91      -7.395   7.803  -1.253  1.00  8.71           N  
ATOM    716  CA  ALA A  91      -6.883   7.943   0.111  1.00 10.77           C  
ATOM    717  C   ALA A  91      -5.454   7.387   0.205  1.00  8.14           C  
ATOM    718  O   ALA A  91      -4.530   8.015   0.785  1.00  5.99           O  
ATOM    719  CB  ALA A  91      -7.797   7.222   1.083  1.00  8.24           C  
ATOM    720  N   CYS A  92      -5.276   6.197  -0.365  1.00  6.14           N  
ATOM    721  CA  CYS A  92      -3.957   5.568  -0.371  1.00  6.87           C  
ATOM    722  C   CYS A  92      -2.932   6.427  -1.099  1.00  8.71           C  
ATOM    723  O   CYS A  92      -1.810   6.626  -0.621  1.00  6.13           O  
ATOM    724  CB  CYS A  92      -4.030   4.175  -0.996  1.00  6.66           C  
ATOM    725  SG  CYS A  92      -2.472   3.250  -0.904  1.00  8.36           S  
ATOM    726  N   GLN A  93      -3.328   6.970  -2.245  1.00  8.05           N  
ATOM    727  CA  GLN A  93      -2.433   7.798  -3.047  1.00 10.08           C  
ATOM    728  C   GLN A  93      -2.064   9.101  -2.352  1.00  8.74           C  
ATOM    729  O   GLN A  93      -0.943   9.586  -2.500  1.00  9.30           O  
ATOM    730  CB  GLN A  93      -3.049   8.098  -4.422  1.00  9.75           C  
ATOM    731  CG  GLN A  93      -3.203   6.854  -5.285  1.00 19.61           C  
ATOM    732  CD  GLN A  93      -3.830   7.141  -6.643  1.00 25.12           C  
ATOM    733  OE1 GLN A  93      -4.941   7.685  -6.740  1.00 30.06           O  
ATOM    734  NE2 GLN A  93      -3.120   6.771  -7.698  1.00 24.42           N  
ATOM    735  N   LYS A  94      -3.001   9.671  -1.604  1.00  6.82           N  
ATOM    736  CA  LYS A  94      -2.703  10.887  -0.842  1.00  8.36           C  
ATOM    737  C   LYS A  94      -1.672  10.562   0.228  1.00 10.82           C  
ATOM    738  O   LYS A  94      -0.691  11.300   0.427  1.00  8.83           O  
ATOM    739  CB  LYS A  94      -3.972  11.470  -0.225  1.00 11.09           C  
ATOM    740  CG  LYS A  94      -3.724  12.541   0.832  1.00 13.18           C  
ATOM    741  CD  LYS A  94      -2.904  13.703   0.299  1.00 16.37           C  
ATOM    742  CE  LYS A  94      -2.985  14.882   1.248  1.00 21.17           C  
ATOM    743  NZ  LYS A  94      -2.005  15.947   0.922  1.00 18.96           N  
ATOM    744  N   THR A  95      -1.875   9.435   0.906  1.00  6.81           N  
ATOM    745  CA  THR A  95      -0.875   9.007   1.879  1.00  8.18           C  
ATOM    746  C   THR A  95       0.507   8.791   1.240  1.00  8.41           C  
ATOM    747  O   THR A  95       1.531   9.204   1.798  1.00  7.41           O  
ATOM    748  CB  THR A  95      -1.364   7.766   2.653  1.00  8.70           C  
ATOM    749  OG1 THR A  95      -2.251   8.196   3.690  1.00  7.69           O  
ATOM    750  CG2 THR A  95      -0.196   6.986   3.261  1.00  8.07           C  
ATOM    751  N   LEU A  96       0.536   8.185   0.055  1.00  8.57           N  
ATOM    752  CA  LEU A  96       1.805   7.928  -0.624  1.00  8.03           C  
ATOM    753  C   LEU A  96       2.507   9.230  -0.979  1.00  9.10           C  
ATOM    754  O   LEU A  96       3.721   9.361  -0.789  1.00  9.40           O  
ATOM    755  CB  LEU A  96       1.594   7.094  -1.889  1.00  6.58           C  
ATOM    756  CG  LEU A  96       1.286   5.622  -1.624  1.00  7.86           C  
ATOM    757  CD1 LEU A  96       0.810   4.921  -2.875  1.00  7.37           C  
ATOM    758  CD2 LEU A  96       2.540   4.932  -1.059  1.00  5.58           C  
ATOM    759  N   SER A  97       1.734  10.179  -1.500  1.00  9.54           N  
ATOM    760  CA  SER A  97       2.260  11.488  -1.874  1.00  9.98           C  
ATOM    761  C   SER A  97       2.840  12.219  -0.668  1.00 10.49           C  
ATOM    762  O   SER A  97       3.922  12.817  -0.756  1.00  7.06           O  
ATOM    763  CB  SER A  97       1.163  12.333  -2.525  1.00 10.95           C  
ATOM    764  OG  SER A  97       1.670  13.591  -2.927  0.68 12.61           O  
ATOM    765  N   ASP A  98       2.117  12.184   0.450  1.00  7.82           N  
ATOM    766  CA  ASP A  98       2.598  12.838   1.681  1.00  8.05           C  
ATOM    767  C   ASP A  98       3.874  12.184   2.231  1.00  8.87           C  
ATOM    768  O   ASP A  98       4.803  12.874   2.656  1.00  9.30           O  
ATOM    769  CB  ASP A  98       1.514  12.834   2.771  1.00  7.39           C  
ATOM    770  CG  ASP A  98       0.380  13.809   2.489  0.88 13.15           C  
ATOM    771  OD1 ASP A  98       0.538  14.702   1.627  1.00 10.14           O  
ATOM    772  OD2 ASP A  98      -0.674  13.688   3.152  1.00 10.86           O  
ATOM    773  N   LEU A  99       3.909  10.855   2.240  1.00  8.64           N  
ATOM    774  CA  LEU A  99       5.068  10.130   2.755  1.00  9.03           C  
ATOM    775  C   LEU A  99       6.225  10.127   1.765  1.00 10.03           C  
ATOM    776  O   LEU A  99       7.329   9.664   2.085  1.00  8.56           O  
ATOM    777  CB  LEU A  99       4.680   8.684   3.063  1.00  9.77           C  
ATOM    778  CG  LEU A  99       3.732   8.480   4.240  1.00  7.30           C  
ATOM    779  CD1 LEU A  99       3.337   7.006   4.354  1.00  6.92           C  
ATOM    780  CD2 LEU A  99       4.389   8.957   5.524  1.00  6.59           C  
ATOM    781  N   LYS A 100       5.937  10.606   0.553  1.00 10.90           N  
ATOM    782  CA  LYS A 100       6.886  10.618  -0.560  1.00 11.57           C  
ATOM    783  C   LYS A 100       7.398   9.226  -0.923  1.00 13.27           C  
ATOM    784  O   LYS A 100       8.601   9.000  -1.104  1.00 12.07           O  
ATOM    785  CB  LYS A 100       8.005  11.621  -0.297  1.00 15.69           C  
ATOM    786  CG  LYS A 100       7.493  13.069  -0.411  1.00 14.82           C  
ATOM    787  CD  LYS A 100       8.343  14.040   0.371  1.00 15.31           C  
ATOM    788  CE  LYS A 100       8.078  13.944   1.868  1.00 12.44           C  
ATOM    789  NZ  LYS A 100       6.800  14.575   2.296  1.00  9.52           N  
ATOM    790  N   LEU A 101       6.461   8.293  -1.028  1.00  9.40           N  
ATOM    791  CA  LEU A 101       6.779   6.911  -1.348  1.00 13.90           C  
ATOM    792  C   LEU A 101       6.015   6.482  -2.588  1.00 13.67           C  
ATOM    793  O   LEU A 101       4.976   7.068  -2.904  1.00 10.00           O  
ATOM    794  CB  LEU A 101       6.395   6.004  -0.173  1.00  9.75           C  
ATOM    795  CG  LEU A 101       7.129   6.242   1.142  1.00 12.24           C  
ATOM    796  CD1 LEU A 101       6.570   5.332   2.210  1.00 12.53           C  
ATOM    797  CD2 LEU A 101       8.629   6.009   0.953  1.00 12.58           C  
ATOM    798  N   ASP A 102       6.521   5.483  -3.309  0.91  8.42           N  
ATOM    799  CA  ASP A 102       5.717   4.911  -4.386  0.91  9.03           C  
ATOM    800  C   ASP A 102       4.966   3.643  -3.993  0.91  7.87           C  
ATOM    801  O   ASP A 102       4.155   3.142  -4.766  0.91  9.35           O  
ATOM    802  CB  ASP A 102       6.507   4.725  -5.696  0.91 13.62           C  
ATOM    803  CG  ASP A 102       7.724   3.853  -5.545  0.91 18.73           C  
ATOM    804  OD1 ASP A 102       7.894   3.218  -4.488  0.91 19.32           O  
ATOM    805  OD2 ASP A 102       8.517   3.786  -6.515  0.91 24.83           O  
ATOM    806  N   TYR A 103       5.211   3.150  -2.779  1.00  7.62           N  
ATOM    807  CA  TYR A 103       4.430   2.041  -2.234  1.00  7.42           C  
ATOM    808  C   TYR A 103       4.506   2.031  -0.714  1.00  8.02           C  
ATOM    809  O   TYR A 103       5.437   2.600  -0.127  1.00  9.64           O  
ATOM    810  CB  TYR A 103       4.897   0.681  -2.798  1.00  9.15           C  
ATOM    811  CG  TYR A 103       6.252   0.216  -2.279  1.00 11.04           C  
ATOM    812  CD1 TYR A 103       7.426   0.568  -2.940  1.00 12.05           C  
ATOM    813  CD2 TYR A 103       6.359  -0.568  -1.132  1.00  9.26           C  
ATOM    814  CE1 TYR A 103       8.677   0.160  -2.473  1.00 10.51           C  
ATOM    815  CE2 TYR A 103       7.614  -0.986  -0.655  1.00  6.51           C  
ATOM    816  CZ  TYR A 103       8.764  -0.611  -1.331  1.00  9.44           C  
ATOM    817  OH  TYR A 103      10.015  -1.004  -0.891  1.00  8.67           O  
ATOM    818  N   LEU A 104       3.532   1.373  -0.089  1.00  8.08           N  
ATOM    819  CA  LEU A 104       3.543   1.117   1.353  1.00  6.71           C  
ATOM    820  C   LEU A 104       3.859  -0.350   1.567  1.00  6.26           C  
ATOM    821  O   LEU A 104       3.457  -1.194   0.769  1.00  8.88           O  
ATOM    822  CB  LEU A 104       2.165   1.410   1.957  1.00  6.14           C  
ATOM    823  CG  LEU A 104       1.732   2.876   1.879  1.00  7.49           C  
ATOM    824  CD1 LEU A 104       0.307   3.043   2.385  1.00  8.72           C  
ATOM    825  CD2 LEU A 104       2.694   3.747   2.664  1.00  8.23           C  
ATOM    826  N   ASP A 105       4.584  -0.670   2.631  1.00  6.05           N  
ATOM    827  CA  ASP A 105       4.817  -2.065   2.928  1.00  6.54           C  
ATOM    828  C   ASP A 105       3.570  -2.701   3.508  1.00  8.96           C  
ATOM    829  O   ASP A 105       3.347  -3.902   3.339  1.00  7.16           O  
ATOM    830  CB  ASP A 105       5.991  -2.210   3.880  1.00  8.25           C  
ATOM    831  CG  ASP A 105       7.275  -1.731   3.255  1.00  7.27           C  
ATOM    832  OD1 ASP A 105       7.932  -2.551   2.588  1.00  7.22           O  
ATOM    833  OD2 ASP A 105       7.596  -0.534   3.400  1.00  5.09           O  
ATOM    834  N   LEU A 106       2.799  -1.898   4.239  1.00  8.25           N  
ATOM    835  CA  LEU A 106       1.545  -2.354   4.834  1.00  5.81           C  
ATOM    836  C   LEU A 106       0.520  -1.227   4.877  1.00  6.38           C  
ATOM    837  O   LEU A 106       0.829  -0.098   5.295  1.00  5.92           O  
ATOM    838  CB  LEU A 106       1.808  -2.910   6.244  1.00  3.94           C  
ATOM    839  CG  LEU A 106       0.625  -3.484   7.052  1.00  6.16           C  
ATOM    840  CD1 LEU A 106       0.018  -4.702   6.383  1.00  4.86           C  
ATOM    841  CD2 LEU A 106       1.081  -3.831   8.497  1.00  7.75           C  
ATOM    842  N   TYR A 107      -0.711  -1.539   4.487  1.00  5.02           N  
ATOM    843  CA  TYR A 107      -1.792  -0.565   4.553  1.00  6.88           C  
ATOM    844  C   TYR A 107      -2.935  -1.241   5.297  1.00  8.60           C  
ATOM    845  O   TYR A 107      -3.353  -2.334   4.917  1.00  7.68           O  
ATOM    846  CB  TYR A 107      -2.221  -0.163   3.140  1.00  4.74           C  
ATOM    847  CG  TYR A 107      -3.059   1.106   3.051  1.00  4.44           C  
ATOM    848  CD1 TYR A 107      -2.693   2.256   3.754  1.00  8.19           C  
ATOM    849  CD2 TYR A 107      -4.185   1.170   2.229  1.00  6.58           C  
ATOM    850  CE1 TYR A 107      -3.442   3.426   3.666  1.00  8.32           C  
ATOM    851  CE2 TYR A 107      -4.934   2.340   2.128  1.00  6.64           C  
ATOM    852  CZ  TYR A 107      -4.552   3.465   2.845  1.00  6.39           C  
ATOM    853  OH  TYR A 107      -5.288   4.635   2.758  1.00  6.24           O  
ATOM    854  N   LEU A 108      -3.414  -0.598   6.365  1.00  5.78           N  
ATOM    855  CA  LEU A 108      -4.419  -1.185   7.250  1.00  5.37           C  
ATOM    856  C   LEU A 108      -5.757  -0.475   7.144  1.00  5.24           C  
ATOM    857  O   LEU A 108      -5.790   0.735   7.012  1.00  4.84           O  
ATOM    858  CB  LEU A 108      -3.986  -1.028   8.712  1.00  5.99           C  
ATOM    859  CG  LEU A 108      -2.645  -1.619   9.142  1.00  4.32           C  
ATOM    860  CD1 LEU A 108      -2.399  -1.365  10.625  1.00  3.71           C  
ATOM    861  CD2 LEU A 108      -2.619  -3.100   8.837  1.00  7.08           C  
ATOM    862  N   ILE A 109      -6.859  -1.208   7.277  1.00  5.71           N  
ATOM    863  CA  ILE A 109      -8.119  -0.518   7.519  1.00  6.08           C  
ATOM    864  C   ILE A 109      -8.049  -0.055   8.972  1.00  5.24           C  
ATOM    865  O   ILE A 109      -7.914  -0.867   9.871  1.00  4.70           O  
ATOM    866  CB  ILE A 109      -9.332  -1.455   7.344  1.00  4.17           C  
ATOM    867  CG1 ILE A 109      -9.377  -2.024   5.919  1.00  6.41           C  
ATOM    868  CG2 ILE A 109     -10.624  -0.699   7.658  1.00  6.16           C  
ATOM    869  CD1 ILE A 109     -10.557  -2.999   5.674  1.00  7.94           C  
ATOM    870  N   HIS A 110      -8.141   1.253   9.204  1.00  3.06           N  
ATOM    871  CA  HIS A 110      -7.784   1.804  10.513  1.00  5.38           C  
ATOM    872  C   HIS A 110      -8.741   1.355  11.621  1.00  4.79           C  
ATOM    873  O   HIS A 110      -8.320   1.023  12.740  1.00  6.64           O  
ATOM    874  CB  HIS A 110      -7.722   3.331  10.424  1.00  3.89           C  
ATOM    875  CG  HIS A 110      -6.933   3.979  11.518  1.00  5.31           C  
ATOM    876  ND1 HIS A 110      -6.249   5.159  11.330  1.00  5.21           N  
ATOM    877  CD2 HIS A 110      -6.722   3.623  12.808  1.00  5.23           C  
ATOM    878  CE1 HIS A 110      -5.655   5.506  12.458  1.00  8.72           C  
ATOM    879  NE2 HIS A 110      -5.920   4.585  13.369  1.00  8.79           N  
ATOM    880  N   TRP A 111     -10.033   1.381  11.307  1.00  6.86           N  
ATOM    881  CA  TRP A 111     -11.078   0.907  12.205  1.00  8.49           C  
ATOM    882  C   TRP A 111     -12.109   0.179  11.337  1.00  8.04           C  
ATOM    883  O   TRP A 111     -12.294   0.536  10.182  1.00  5.68           O  
ATOM    884  CB  TRP A 111     -11.745   2.093  12.918  1.00 11.05           C  
ATOM    885  CG  TRP A 111     -10.872   2.782  13.950  1.00 12.47           C  
ATOM    886  CD1 TRP A 111      -9.970   3.788  13.728  1.00  8.72           C  
ATOM    887  CD2 TRP A 111     -10.839   2.520  15.360  1.00  8.81           C  
ATOM    888  NE1 TRP A 111      -9.381   4.161  14.906  1.00  8.87           N  
ATOM    889  CE2 TRP A 111      -9.888   3.392  15.923  1.00 13.36           C  
ATOM    890  CE3 TRP A 111     -11.519   1.623  16.198  1.00 10.29           C  
ATOM    891  CZ2 TRP A 111      -9.596   3.401  17.294  1.00 12.80           C  
ATOM    892  CZ3 TRP A 111     -11.229   1.629  17.555  1.00 12.26           C  
ATOM    893  CH2 TRP A 111     -10.277   2.514  18.091  1.00 12.91           C  
ATOM    894  N   PRO A 112     -12.789  -0.840  11.885  1.00  8.90           N  
ATOM    895  CA  PRO A 112     -13.859  -1.496  11.110  1.00  8.67           C  
ATOM    896  C   PRO A 112     -15.056  -0.590  10.786  1.00 12.75           C  
ATOM    897  O   PRO A 112     -15.866  -0.952   9.940  1.00 13.22           O  
ATOM    898  CB  PRO A 112     -14.302  -2.659  12.013  1.00 10.26           C  
ATOM    899  CG  PRO A 112     -13.903  -2.239  13.415  1.00  8.42           C  
ATOM    900  CD  PRO A 112     -12.609  -1.441  13.221  1.00  8.51           C  
ATOM    901  N   THR A 113     -15.179   0.548  11.461  1.00 12.72           N  
ATOM    902  CA  THR A 113     -16.321   1.443  11.281  1.00  8.27           C  
ATOM    903  C   THR A 113     -16.127   2.413  10.117  1.00  9.87           C  
ATOM    904  O   THR A 113     -15.193   3.223  10.137  1.00 11.34           O  
ATOM    905  CB  THR A 113     -16.491   2.330  12.531  1.00 13.66           C  
ATOM    906  OG1 THR A 113     -15.224   2.915  12.864  1.00  9.86           O  
ATOM    907  CG2 THR A 113     -16.987   1.523  13.713  1.00  9.42           C  
ATOM    908  N   GLY A 114     -16.995   2.342   9.105  1.00  8.29           N  
ATOM    909  CA  GLY A 114     -17.012   3.349   8.054  1.00  8.84           C  
ATOM    910  C   GLY A 114     -17.850   4.553   8.440  1.00  9.77           C  
ATOM    911  O   GLY A 114     -18.916   4.389   9.033  1.00 12.63           O  
ATOM    912  N   PHE A 115     -17.403   5.749   8.057  1.00  8.29           N  
ATOM    913  CA  PHE A 115     -18.134   6.997   8.326  1.00  8.26           C  
ATOM    914  C   PHE A 115     -18.485   7.675   7.010  1.00  7.94           C  
ATOM    915  O   PHE A 115     -17.818   7.467   6.002  1.00  9.51           O  
ATOM    916  CB  PHE A 115     -17.300   8.038   9.093  1.00  8.71           C  
ATOM    917  CG  PHE A 115     -16.729   7.580  10.408  1.00 10.31           C  
ATOM    918  CD1 PHE A 115     -17.122   6.393  11.013  1.00 11.83           C  
ATOM    919  CD2 PHE A 115     -15.771   8.371  11.041  1.00  8.85           C  
ATOM    920  CE1 PHE A 115     -16.563   6.006  12.225  1.00 10.74           C  
ATOM    921  CE2 PHE A 115     -15.194   7.989  12.248  1.00  8.65           C  
ATOM    922  CZ  PHE A 115     -15.591   6.818  12.848  1.00 10.96           C  
ATOM    923  N   LYS A 116     -19.501   8.536   7.038  1.00  7.78           N  
ATOM    924  CA  LYS A 116     -19.858   9.338   5.880  1.00 10.28           C  
ATOM    925  C   LYS A 116     -18.658  10.132   5.363  1.00 10.30           C  
ATOM    926  O   LYS A 116     -17.958  10.772   6.143  1.00 10.68           O  
ATOM    927  CB  LYS A 116     -20.990  10.300   6.252  1.00  9.35           C  
ATOM    928  CG  LYS A 116     -21.441  11.198   5.122  1.00 15.54           C  
ATOM    929  CD  LYS A 116     -22.432  12.244   5.623  1.00 16.16           C  
ATOM    930  CE  LYS A 116     -21.722  13.491   6.103  1.00 19.85           C  
ATOM    931  NZ  LYS A 116     -20.958  14.116   4.983  0.70 15.29           N  
ATOM    932  N   PRO A 117     -18.417  10.092   4.041  1.00  9.18           N  
ATOM    933  CA  PRO A 117     -17.278  10.813   3.456  1.00 10.95           C  
ATOM    934  C   PRO A 117     -17.485  12.314   3.508  1.00  8.89           C  
ATOM    935  O   PRO A 117     -18.626  12.777   3.470  1.00 10.69           O  
ATOM    936  CB  PRO A 117     -17.272  10.348   1.999  1.00 11.58           C  
ATOM    937  CG  PRO A 117     -18.011   9.066   2.008  1.00 20.39           C  
ATOM    938  CD  PRO A 117     -19.070   9.212   3.063  1.00 19.20           C  
ATOM    939  N   GLY A 118     -16.387  13.057   3.579  1.00  9.75           N  
ATOM    940  CA  GLY A 118     -16.440  14.500   3.670  1.00  9.62           C  
ATOM    941  C   GLY A 118     -15.152  15.028   4.256  1.00 11.29           C  
ATOM    942  O   GLY A 118     -14.197  14.282   4.470  1.00  9.71           O  
ATOM    943  N   LYS A 119     -15.112  16.320   4.540  1.00  8.88           N  
ATOM    944  CA  LYS A 119     -13.885  16.898   5.077  1.00 16.08           C  
ATOM    945  C   LYS A 119     -13.659  16.484   6.528  1.00 14.37           C  
ATOM    946  O   LYS A 119     -12.518  16.282   6.950  1.00 13.98           O  
ATOM    947  CB  LYS A 119     -13.892  18.420   4.934  1.00 18.72           C  
ATOM    948  CG  LYS A 119     -13.885  18.885   3.483  1.00 25.93           C  
ATOM    949  CD  LYS A 119     -13.906  20.403   3.378  1.00 36.77           C  
ATOM    950  CE  LYS A 119     -15.127  20.987   4.081  1.00 40.49           C  
ATOM    951  NZ  LYS A 119     -15.159  22.478   4.020  1.00 46.82           N  
ATOM    952  N   GLU A 120     -14.742  16.347   7.286  1.00  9.62           N  
ATOM    953  CA  GLU A 120     -14.638  15.989   8.706  1.00 11.50           C  
ATOM    954  C   GLU A 120     -14.240  14.520   8.932  1.00 10.30           C  
ATOM    955  O   GLU A 120     -14.865  13.620   8.383  1.00  9.68           O  
ATOM    956  CB  GLU A 120     -15.955  16.289   9.430  1.00 16.47           C  
ATOM    957  CG  GLU A 120     -16.418  17.737   9.321  1.00 17.62           C  
ATOM    958  CD  GLU A 120     -15.522  18.705  10.079  1.00 29.17           C  
ATOM    959  OE1 GLU A 120     -14.482  18.262  10.609  1.00 34.34           O  
ATOM    960  OE2 GLU A 120     -15.860  19.910  10.154  1.00 37.14           O  
ATOM    961  N   PHE A 121     -13.214  14.289   9.755  1.00  9.96           N  
ATOM    962  CA  PHE A 121     -12.785  12.928  10.104  1.00 11.65           C  
ATOM    963  C   PHE A 121     -13.804  12.201  10.991  1.00  6.99           C  
ATOM    964  O   PHE A 121     -13.901  10.966  10.975  1.00  9.56           O  
ATOM    965  CB  PHE A 121     -11.411  12.936  10.792  1.00  6.72           C  
ATOM    966  CG  PHE A 121     -10.268  13.304   9.877  1.00  7.91           C  
ATOM    967  CD1 PHE A 121     -10.364  13.113   8.504  1.00  9.99           C  
ATOM    968  CD2 PHE A 121      -9.103  13.854  10.391  1.00  9.65           C  
ATOM    969  CE1 PHE A 121      -9.312  13.449   7.656  1.00  9.53           C  
ATOM    970  CE2 PHE A 121      -8.046  14.196   9.556  1.00 10.93           C  
ATOM    971  CZ  PHE A 121      -8.149  13.991   8.185  1.00 12.00           C  
ATOM    972  N   PHE A 122     -14.538  12.964  11.791  1.00  8.58           N  
ATOM    973  CA  PHE A 122     -15.615  12.403  12.595  1.00  8.75           C  
ATOM    974  C   PHE A 122     -16.901  13.196  12.348  1.00 14.76           C  
ATOM    975  O   PHE A 122     -17.255  14.085  13.138  1.00 13.73           O  
ATOM    976  CB  PHE A 122     -15.264  12.427  14.086  1.00  9.81           C  
ATOM    977  CG  PHE A 122     -14.344  11.313  14.528  1.00 11.16           C  
ATOM    978  CD1 PHE A 122     -12.970  11.437  14.396  1.00 11.46           C  
ATOM    979  CD2 PHE A 122     -14.851  10.159  15.109  1.00 10.20           C  
ATOM    980  CE1 PHE A 122     -12.118  10.418  14.819  1.00  9.96           C  
ATOM    981  CE2 PHE A 122     -14.017   9.142  15.530  1.00 14.40           C  
ATOM    982  CZ  PHE A 122     -12.645   9.269  15.387  1.00 12.55           C  
ATOM    983  N   PRO A 123     -17.597  12.892  11.240  1.00 12.30           N  
ATOM    984  CA  PRO A 123     -18.812  13.635  10.913  1.00 12.09           C  
ATOM    985  C   PRO A 123     -19.884  13.334  11.953  1.00 14.37           C  
ATOM    986  O   PRO A 123     -20.121  12.168  12.282  1.00 13.01           O  
ATOM    987  CB  PRO A 123     -19.204  13.070   9.541  1.00 10.52           C  
ATOM    988  CG  PRO A 123     -18.675  11.662   9.561  1.00 10.96           C  
ATOM    989  CD  PRO A 123     -17.396  11.732  10.349  1.00 10.57           C  
ATOM    990  N   LEU A 124     -20.524  14.379  12.464  1.00 18.79           N  
ATOM    991  CA  LEU A 124     -21.509  14.222  13.524  1.00 19.31           C  
ATOM    992  C   LEU A 124     -22.875  14.696  13.045  1.00 16.34           C  
ATOM    993  O   LEU A 124     -22.975  15.607  12.209  1.00 17.95           O  
ATOM    994  CB  LEU A 124     -21.089  15.015  14.768  1.00 27.90           C  
ATOM    995  CG  LEU A 124     -19.684  14.750  15.326  1.00 25.72           C  
ATOM    996  CD1 LEU A 124     -19.373  15.709  16.474  1.00 33.67           C  
ATOM    997  CD2 LEU A 124     -19.542  13.319  15.783  1.00 19.25           C  
ATOM    998  N   ASP A 125     -23.927  14.064  13.552  1.00 23.84           N  
ATOM    999  CA  ASP A 125     -25.278  14.563  13.307  1.00 25.92           C  
ATOM   1000  C   ASP A 125     -25.540  15.756  14.243  1.00 32.31           C  
ATOM   1001  O   ASP A 125     -24.655  16.150  15.014  1.00 24.52           O  
ATOM   1002  CB  ASP A 125     -26.336  13.441  13.437  1.00 18.51           C  
ATOM   1003  CG  ASP A 125     -26.279  12.716  14.774  1.00 22.94           C  
ATOM   1004  OD1 ASP A 125     -25.912  13.357  15.776  1.00 28.57           O  
ATOM   1005  OD2 ASP A 125     -26.610  11.504  14.825  1.00 22.18           O  
ATOM   1006  N   GLU A 126     -26.727  16.351  14.167  1.00 28.69           N  
ATOM   1007  CA  GLU A 126     -27.032  17.507  15.013  1.00 42.22           C  
ATOM   1008  C   GLU A 126     -26.999  17.167  16.501  1.00 38.07           C  
ATOM   1009  O   GLU A 126     -26.850  18.052  17.349  1.00 35.54           O  
ATOM   1010  CB  GLU A 126     -28.394  18.108  14.659  1.00 37.41           C  
ATOM   1011  CG  GLU A 126     -28.365  19.081  13.498  1.00 47.03           C  
ATOM   1012  CD  GLU A 126     -29.483  20.101  13.586  1.00 59.76           C  
ATOM   1013  OE1 GLU A 126     -30.164  20.145  14.637  1.00 57.63           O  
ATOM   1014  OE2 GLU A 126     -29.681  20.856  12.609  1.00 63.84           O  
ATOM   1015  N   SER A 127     -27.147  15.883  16.808  1.00 28.05           N  
ATOM   1016  CA ASER A 127     -27.201  15.449  18.192  0.54 28.47           C  
ATOM   1017  CA BSER A 127     -27.202  15.405  18.186  0.46 28.49           C  
ATOM   1018  C   SER A 127     -25.857  14.935  18.707  1.00 33.43           C  
ATOM   1019  O   SER A 127     -25.740  14.564  19.875  1.00 33.40           O  
ATOM   1020  CB ASER A 127     -28.306  14.411  18.357  0.54 29.12           C  
ATOM   1021  CB BSER A 127     -28.174  14.235  18.301  0.46 29.03           C  
ATOM   1022  OG ASER A 127     -29.506  14.894  17.768  0.54 22.43           O  
ATOM   1023  OG BSER A 127     -27.570  13.171  19.021  0.46 26.53           O  
ATOM   1024  N   GLY A 128     -24.848  14.922  17.834  1.00 36.23           N  
ATOM   1025  CA  GLY A 128     -23.505  14.527  18.235  1.00 32.32           C  
ATOM   1026  C   GLY A 128     -23.018  13.106  17.952  1.00 34.73           C  
ATOM   1027  O   GLY A 128     -21.866  12.795  18.246  1.00 30.39           O  
ATOM   1028  N   ASN A 129     -23.869  12.238  17.406  1.00 31.38           N  
ATOM   1029  CA  ASN A 129     -23.452  10.873  17.057  1.00 24.73           C  
ATOM   1030  C   ASN A 129     -22.662  10.856  15.739  1.00 14.65           C  
ATOM   1031  O   ASN A 129     -22.869  11.732  14.899  1.00 21.80           O  
ATOM   1032  CB  ASN A 129     -24.678   9.962  16.929  1.00 23.17           C  
ATOM   1033  CG  ASN A 129     -25.583  10.016  18.152  1.00 28.46           C  
ATOM   1034  OD1 ASN A 129     -26.598  10.718  18.162  1.00 26.95           O  
ATOM   1035  ND2 ASN A 129     -25.221   9.269  19.187  1.00 29.75           N  
ATOM   1036  N   VAL A 130     -21.769   9.879  15.554  1.00 22.87           N  
ATOM   1037  CA  VAL A 130     -21.032   9.768  14.282  1.00 16.76           C  
ATOM   1038  C   VAL A 130     -21.952   9.261  13.178  1.00 12.83           C  
ATOM   1039  O   VAL A 130     -22.740   8.332  13.394  1.00 15.26           O  
ATOM   1040  CB  VAL A 130     -19.805   8.823  14.356  1.00 17.92           C  
ATOM   1041  CG1 VAL A 130     -20.235   7.360  14.411  1.00 25.71           C  
ATOM   1042  CG2 VAL A 130     -18.888   9.045  13.143  1.00 13.77           C  
ATOM   1043  N   VAL A 131     -21.857   9.872  11.999  1.00  9.82           N  
ATOM   1044  CA  VAL A 131     -22.690   9.467  10.876  1.00 10.74           C  
ATOM   1045  C   VAL A 131     -22.006   8.335  10.115  1.00 10.24           C  
ATOM   1046  O   VAL A 131     -20.920   8.523   9.569  1.00 11.13           O  
ATOM   1047  CB  VAL A 131     -22.956  10.636   9.923  1.00 10.77           C  
ATOM   1048  CG1 VAL A 131     -23.896  10.199   8.809  1.00  9.26           C  
ATOM   1049  CG2 VAL A 131     -23.533  11.830  10.692  1.00  9.47           C  
ATOM   1050  N   PRO A 132     -22.626   7.147  10.095  1.00 12.14           N  
ATOM   1051  CA  PRO A 132     -22.018   5.985   9.433  1.00 10.22           C  
ATOM   1052  C   PRO A 132     -22.068   6.030   7.908  1.00 12.19           C  
ATOM   1053  O   PRO A 132     -22.829   6.782   7.299  1.00 11.29           O  
ATOM   1054  CB  PRO A 132     -22.879   4.805   9.920  1.00 15.49           C  
ATOM   1055  CG  PRO A 132     -23.648   5.329  11.084  1.00 15.63           C  
ATOM   1056  CD  PRO A 132     -23.874   6.784  10.773  1.00  9.18           C  
ATOM   1057  N   SER A 133     -21.219   5.200   7.315  1.00 12.59           N  
ATOM   1058  CA  SER A 133     -21.236   4.875   5.901  1.00 13.39           C  
ATOM   1059  C   SER A 133     -21.989   3.564   5.735  1.00 11.50           C  
ATOM   1060  O   SER A 133     -21.890   2.703   6.599  1.00 16.64           O  
ATOM   1061  CB  SER A 133     -19.801   4.657   5.418  1.00 12.44           C  
ATOM   1062  OG  SER A 133     -19.812   4.177   4.087  1.00 20.95           O  
ATOM   1063  N   ASP A 134     -22.726   3.394   4.639  0.83  9.06           N  
ATOM   1064  CA  ASP A 134     -23.400   2.106   4.408  0.83 10.90           C  
ATOM   1065  C   ASP A 134     -22.490   1.051   3.759  0.83 14.37           C  
ATOM   1066  O   ASP A 134     -22.938  -0.036   3.412  0.83 23.69           O  
ATOM   1067  CB  ASP A 134     -24.731   2.252   3.650  0.83 14.45           C  
ATOM   1068  CG  ASP A 134     -24.554   2.681   2.212  0.83 16.90           C  
ATOM   1069  OD1 ASP A 134     -23.426   2.585   1.688  0.83 17.94           O  
ATOM   1070  OD2 ASP A 134     -25.561   3.106   1.596  0.83 18.97           O  
ATOM   1071  N   THR A 135     -21.219   1.383   3.565  0.89 16.70           N  
ATOM   1072  CA  THR A 135     -20.275   0.416   3.008  0.89 18.32           C  
ATOM   1073  C   THR A 135     -19.846  -0.603   4.045  0.89 18.80           C  
ATOM   1074  O   THR A 135     -19.327  -0.243   5.090  0.89 22.88           O  
ATOM   1075  CB  THR A 135     -19.007   1.105   2.541  0.89 18.37           C  
ATOM   1076  OG1 THR A 135     -18.354   1.676   3.684  0.89 29.49           O  
ATOM   1077  CG2 THR A 135     -19.339   2.182   1.525  0.89 12.45           C  
ATOM   1078  N   ASN A 136     -20.059  -1.881   3.762  1.00 20.97           N  
ATOM   1079  CA  ASN A 136     -19.629  -2.921   4.694  1.00 24.69           C  
ATOM   1080  C   ASN A 136     -18.149  -3.314   4.622  1.00 16.14           C  
ATOM   1081  O   ASN A 136     -17.478  -3.087   3.612  1.00 20.93           O  
ATOM   1082  CB  ASN A 136     -20.570  -4.128   4.695  1.00 29.87           C  
ATOM   1083  CG  ASN A 136     -20.445  -4.956   3.458  1.00 25.24           C  
ATOM   1084  OD1 ASN A 136     -19.354  -5.133   2.936  1.00 29.76           O  
ATOM   1085  ND2 ASN A 136     -21.567  -5.477   2.976  1.00 35.47           N  
ATOM   1086  N   ILE A 137     -17.652  -3.870   5.717  0.84 15.23           N  
ATOM   1087  CA  ILE A 137     -16.247  -4.243   5.855  0.84 18.89           C  
ATOM   1088  C   ILE A 137     -15.707  -5.097   4.697  0.84 17.71           C  
ATOM   1089  O   ILE A 137     -14.547  -4.965   4.305  0.84 11.71           O  
ATOM   1090  CB  ILE A 137     -16.018  -4.997   7.178  0.84 18.04           C  
ATOM   1091  CG1 ILE A 137     -16.546  -4.177   8.357  0.84 26.07           C  
ATOM   1092  CG2 ILE A 137     -14.544  -5.292   7.364  0.84 33.96           C  
ATOM   1093  CD1 ILE A 137     -16.660  -4.960   9.665  0.84 23.35           C  
ATOM   1094  N   LEU A 138     -16.540  -5.974   4.146  1.00 14.88           N  
ATOM   1095  CA  LEU A 138     -16.063  -6.880   3.097  1.00 11.70           C  
ATOM   1096  C   LEU A 138     -15.795  -6.172   1.764  1.00 10.50           C  
ATOM   1097  O   LEU A 138     -14.836  -6.498   1.048  1.00 13.51           O  
ATOM   1098  CB  LEU A 138     -17.021  -8.055   2.906  1.00 12.81           C  
ATOM   1099  CG  LEU A 138     -17.268  -8.949   4.117  1.00 19.64           C  
ATOM   1100  CD1 LEU A 138     -18.276 -10.031   3.748  1.00 25.17           C  
ATOM   1101  CD2 LEU A 138     -15.981  -9.569   4.623  1.00 15.57           C  
ATOM   1102  N   ASP A 139     -16.628  -5.197   1.423  1.00 11.68           N  
ATOM   1103  CA  ASP A 139     -16.378  -4.429   0.210  1.00 14.93           C  
ATOM   1104  C   ASP A 139     -15.131  -3.540   0.369  1.00 10.54           C  
ATOM   1105  O   ASP A 139     -14.297  -3.452  -0.543  1.00 14.64           O  
ATOM   1106  CB  ASP A 139     -17.605  -3.601  -0.181  1.00 13.59           C  
ATOM   1107  CG  ASP A 139     -18.795  -4.463  -0.584  1.00 22.42           C  
ATOM   1108  OD1 ASP A 139     -18.588  -5.563  -1.135  1.00 22.34           O  
ATOM   1109  OD2 ASP A 139     -19.942  -4.031  -0.354  1.00 27.60           O  
ATOM   1110  N   THR A 140     -14.995  -2.900   1.535  1.00 10.87           N  
ATOM   1111  CA  THR A 140     -13.776  -2.142   1.822  1.00 11.53           C  
ATOM   1112  C   THR A 140     -12.565  -3.075   1.661  1.00 11.83           C  
ATOM   1113  O   THR A 140     -11.521  -2.693   1.091  1.00  8.38           O  
ATOM   1114  CB  THR A 140     -13.761  -1.548   3.244  1.00 11.22           C  
ATOM   1115  OG1 THR A 140     -14.954  -0.789   3.471  1.00 10.73           O  
ATOM   1116  CG2 THR A 140     -12.553  -0.627   3.427  1.00 11.12           C  
ATOM   1117  N   TRP A 141     -12.706  -4.306   2.151  1.00 10.81           N  
ATOM   1118  CA  TRP A 141     -11.613  -5.258   1.991  1.00  7.47           C  
ATOM   1119  C   TRP A 141     -11.291  -5.496   0.504  1.00  9.13           C  
ATOM   1120  O   TRP A 141     -10.115  -5.464   0.097  1.00 10.43           O  
ATOM   1121  CB  TRP A 141     -11.865  -6.577   2.731  1.00  8.55           C  
ATOM   1122  CG  TRP A 141     -10.629  -7.410   2.740  1.00  5.95           C  
ATOM   1123  CD1 TRP A 141     -10.385  -8.539   1.998  1.00  7.78           C  
ATOM   1124  CD2 TRP A 141      -9.423  -7.139   3.471  1.00  6.76           C  
ATOM   1125  NE1 TRP A 141      -9.104  -8.985   2.237  1.00  6.85           N  
ATOM   1126  CE2 TRP A 141      -8.497  -8.146   3.137  1.00  6.33           C  
ATOM   1127  CE3 TRP A 141      -9.039  -6.137   4.375  1.00  7.40           C  
ATOM   1128  CZ2 TRP A 141      -7.211  -8.197   3.691  1.00  7.29           C  
ATOM   1129  CZ3 TRP A 141      -7.763  -6.178   4.916  1.00  7.69           C  
ATOM   1130  CH2 TRP A 141      -6.863  -7.201   4.568  1.00 10.42           C  
ATOM   1131  N   ALA A 142     -12.319  -5.728  -0.312  1.00 10.78           N  
ATOM   1132  CA  ALA A 142     -12.070  -5.882  -1.757  1.00 10.01           C  
ATOM   1133  C   ALA A 142     -11.293  -4.696  -2.348  1.00  8.90           C  
ATOM   1134  O   ALA A 142     -10.370  -4.864  -3.188  1.00 11.61           O  
ATOM   1135  CB  ALA A 142     -13.377  -6.082  -2.499  1.00  9.19           C  
ATOM   1136  N   ALA A 143     -11.660  -3.487  -1.921  1.00 10.96           N  
ATOM   1137  CA  ALA A 143     -10.909  -2.300  -2.378  1.00  9.55           C  
ATOM   1138  C   ALA A 143      -9.403  -2.324  -1.951  1.00  9.60           C  
ATOM   1139  O   ALA A 143      -8.477  -1.957  -2.738  1.00 11.61           O  
ATOM   1140  CB  ALA A 143     -11.596  -1.029  -1.912  1.00 10.40           C  
ATOM   1141  N   MET A 144      -9.157  -2.760  -0.709  1.00  6.15           N  
ATOM   1142  CA  MET A 144      -7.772  -2.932  -0.261  1.00  8.22           C  
ATOM   1143  C   MET A 144      -7.003  -3.933  -1.151  1.00  7.90           C  
ATOM   1144  O   MET A 144      -5.837  -3.692  -1.599  1.00  8.34           O  
ATOM   1145  CB  MET A 144      -7.740  -3.359   1.213  1.00  7.77           C  
ATOM   1146  CG  MET A 144      -8.430  -2.360   2.144  1.00  6.57           C  
ATOM   1147  SD  MET A 144      -7.477  -0.859   2.422  1.00  7.75           S  
ATOM   1148  CE  MET A 144      -6.167  -1.506   3.460  1.00  7.52           C  
ATOM   1149  N   GLU A 145      -7.662  -5.061  -1.430  1.00  7.21           N  
ATOM   1150  CA  GLU A 145      -7.038  -6.073  -2.274  1.00  9.61           C  
ATOM   1151  C   GLU A 145      -6.661  -5.479  -3.636  1.00  8.30           C  
ATOM   1152  O   GLU A 145      -5.566  -5.754  -4.175  1.00  9.79           O  
ATOM   1153  CB  GLU A 145      -7.951  -7.286  -2.447  1.00 10.43           C  
ATOM   1154  CG  GLU A 145      -8.265  -8.038  -1.145  1.00  7.32           C  
ATOM   1155  CD  GLU A 145      -9.286  -9.141  -1.366  1.00  9.77           C  
ATOM   1156  OE1 GLU A 145     -10.226  -8.935  -2.165  1.00  8.92           O  
ATOM   1157  OE2 GLU A 145      -9.136 -10.221  -0.770  1.00  8.24           O  
ATOM   1158  N   GLU A 146      -7.553  -4.644  -4.178  1.00  8.32           N  
ATOM   1159  CA  GLU A 146      -7.224  -3.967  -5.432  1.00  8.77           C  
ATOM   1160  C   GLU A 146      -5.949  -3.149  -5.283  1.00 12.61           C  
ATOM   1161  O   GLU A 146      -5.139  -3.093  -6.211  1.00  8.06           O  
ATOM   1162  CB  GLU A 146      -8.350  -3.049  -5.914  1.00 13.06           C  
ATOM   1163  CG  GLU A 146      -9.513  -3.773  -6.556  0.79 17.61           C  
ATOM   1164  CD  GLU A 146     -10.457  -2.820  -7.255  0.00 22.98           C  
ATOM   1165  OE1 GLU A 146      -9.979  -1.779  -7.756  1.00 25.63           O  
ATOM   1166  OE2 GLU A 146     -11.671  -3.111  -7.300  1.00 38.70           O  
ATOM   1167  N   LEU A 147      -5.783  -2.479  -4.139  1.00  9.35           N  
ATOM   1168  CA  LEU A 147      -4.514  -1.755  -3.941  1.00  8.62           C  
ATOM   1169  C   LEU A 147      -3.303  -2.678  -4.052  1.00 10.18           C  
ATOM   1170  O   LEU A 147      -2.251  -2.285  -4.590  1.00  8.44           O  
ATOM   1171  CB  LEU A 147      -4.467  -1.057  -2.583  1.00  8.78           C  
ATOM   1172  CG  LEU A 147      -5.565  -0.040  -2.331  1.00  8.60           C  
ATOM   1173  CD1 LEU A 147      -5.356   0.591  -0.972  1.00  9.22           C  
ATOM   1174  CD2 LEU A 147      -5.558   0.994  -3.443  1.00 10.52           C  
ATOM   1175  N   VAL A 148      -3.419  -3.891  -3.505  1.00 10.85           N  
ATOM   1176  CA  VAL A 148      -2.306  -4.829  -3.720  1.00  6.50           C  
ATOM   1177  C   VAL A 148      -2.074  -5.136  -5.201  1.00 10.93           C  
ATOM   1178  O   VAL A 148      -0.939  -5.120  -5.690  1.00  8.72           O  
ATOM   1179  CB  VAL A 148      -2.515  -6.169  -3.013  1.00  8.13           C  
ATOM   1180  CG1 VAL A 148      -1.383  -7.124  -3.366  1.00 10.17           C  
ATOM   1181  CG2 VAL A 148      -2.616  -5.962  -1.499  1.00  8.22           C  
ATOM   1182  N   ASP A 149      -3.150  -5.437  -5.920  1.00 10.17           N  
ATOM   1183  CA  ASP A 149      -2.979  -5.809  -7.331  1.00  8.44           C  
ATOM   1184  C   ASP A 149      -2.532  -4.658  -8.243  1.00 10.59           C  
ATOM   1185  O   ASP A 149      -2.146  -4.892  -9.394  1.00 13.42           O  
ATOM   1186  CB  ASP A 149      -4.252  -6.460  -7.873  1.00  7.09           C  
ATOM   1187  CG  ASP A 149      -4.516  -7.796  -7.242  1.00  9.29           C  
ATOM   1188  OD1 ASP A 149      -3.526  -8.498  -6.952  1.00  9.42           O  
ATOM   1189  OD2 ASP A 149      -5.700  -8.139  -7.027  1.00  9.77           O  
ATOM   1190  N   GLU A 150      -2.595  -3.427  -7.729  1.00  9.25           N  
ATOM   1191  CA  GLU A 150      -2.148  -2.238  -8.458  1.00 10.03           C  
ATOM   1192  C   GLU A 150      -0.719  -1.813  -8.114  1.00 11.09           C  
ATOM   1193  O   GLU A 150      -0.209  -0.824  -8.649  1.00 12.95           O  
ATOM   1194  CB  GLU A 150      -3.096  -1.064  -8.200  1.00 11.96           C  
ATOM   1195  CG  GLU A 150      -4.483  -1.254  -8.799  1.00 19.61           C  
ATOM   1196  CD  GLU A 150      -5.473  -0.211  -8.317  1.00 18.92           C  
ATOM   1197  OE1 GLU A 150      -5.485   0.083  -7.104  1.00 20.26           O  
ATOM   1198  OE2 GLU A 150      -6.240   0.314  -9.153  1.00 25.49           O  
ATOM   1199  N   GLY A 151      -0.084  -2.528  -7.194  1.00  9.14           N  
ATOM   1200  CA  GLY A 151       1.296  -2.237  -6.837  1.00  7.00           C  
ATOM   1201  C   GLY A 151       1.500  -1.085  -5.870  1.00 11.73           C  
ATOM   1202  O   GLY A 151       2.643  -0.710  -5.595  1.00  9.11           O  
ATOM   1203  N   LEU A 152       0.407  -0.535  -5.342  1.00  7.99           N  
ATOM   1204  CA  LEU A 152       0.491   0.584  -4.401  1.00  7.10           C  
ATOM   1205  C   LEU A 152       0.889   0.160  -2.983  1.00  7.74           C  
ATOM   1206  O   LEU A 152       1.461   0.945  -2.237  1.00 10.83           O  
ATOM   1207  CB  LEU A 152      -0.842   1.362  -4.338  0.91 11.13           C  
ATOM   1208  CG  LEU A 152      -1.315   2.113  -5.591  1.00 15.71           C  
ATOM   1209  CD1 LEU A 152      -2.461   3.067  -5.247  1.00 17.00           C  
ATOM   1210  CD2 LEU A 152      -0.175   2.883  -6.179  1.00 17.89           C  
ATOM   1211  N   VAL A 153       0.562  -1.067  -2.596  1.00  7.50           N  
ATOM   1212  CA  VAL A 153       0.912  -1.544  -1.258  1.00  7.67           C  
ATOM   1213  C   VAL A 153       1.364  -3.007  -1.357  1.00  9.78           C  
ATOM   1214  O   VAL A 153       0.829  -3.749  -2.170  1.00 10.88           O  
ATOM   1215  CB  VAL A 153      -0.284  -1.423  -0.278  1.00  6.02           C  
ATOM   1216  CG1 VAL A 153      -0.922  -0.020  -0.353  1.00  7.47           C  
ATOM   1217  CG2 VAL A 153      -1.337  -2.506  -0.551  1.00  8.45           C  
ATOM   1218  N   LYS A 154       2.360  -3.407  -0.559  1.00  7.77           N  
ATOM   1219  CA  LYS A 154       2.872  -4.786  -0.582  1.00  9.60           C  
ATOM   1220  C   LYS A 154       2.003  -5.764   0.213  1.00 13.29           C  
ATOM   1221  O   LYS A 154       2.007  -6.969  -0.047  1.00  8.08           O  
ATOM   1222  CB  LYS A 154       4.286  -4.860  -0.003  1.00  8.98           C  
ATOM   1223  CG  LYS A 154       5.356  -4.043  -0.722  1.00 11.52           C  
ATOM   1224  CD  LYS A 154       5.582  -4.488  -2.155  1.00 12.38           C  
ATOM   1225  CE  LYS A 154       6.646  -3.604  -2.811  0.23 14.42           C  
ATOM   1226  NZ  LYS A 154       6.614  -3.617  -4.306  0.90 16.92           N  
ATOM   1227  N   ALA A 155       1.309  -5.240   1.218  1.00  8.65           N  
ATOM   1228  CA  ALA A 155       0.522  -6.047   2.140  1.00  8.68           C  
ATOM   1229  C   ALA A 155      -0.641  -5.204   2.625  1.00  8.88           C  
ATOM   1230  O   ALA A 155      -0.536  -3.976   2.699  1.00  8.59           O  
ATOM   1231  CB  ALA A 155       1.381  -6.481   3.334  1.00  7.24           C  
ATOM   1232  N   ILE A 156      -1.741  -5.858   2.964  1.00  7.65           N  
ATOM   1233  CA  ILE A 156      -2.867  -5.166   3.561  1.00  6.75           C  
ATOM   1234  C   ILE A 156      -3.254  -5.839   4.861  1.00 10.36           C  
ATOM   1235  O   ILE A 156      -2.967  -7.021   5.075  1.00  8.90           O  
ATOM   1236  CB  ILE A 156      -4.076  -5.097   2.607  1.00  6.37           C  
ATOM   1237  CG1 ILE A 156      -4.405  -6.496   2.057  1.00  5.64           C  
ATOM   1238  CG2 ILE A 156      -3.781  -4.117   1.487  1.00  5.64           C  
ATOM   1239  CD1 ILE A 156      -5.678  -6.551   1.181  1.00  8.09           C  
ATOM   1240  N   GLY A 157      -3.919  -5.081   5.725  1.00  8.28           N  
ATOM   1241  CA  GLY A 157      -4.308  -5.593   7.024  1.00  7.47           C  
ATOM   1242  C   GLY A 157      -5.427  -4.776   7.630  1.00  7.23           C  
ATOM   1243  O   GLY A 157      -6.038  -3.930   6.965  1.00  7.41           O  
ATOM   1244  N   ILE A 158      -5.694  -5.046   8.903  1.00  8.28           N  
ATOM   1245  CA  ILE A 158      -6.811  -4.460   9.620  1.00  4.44           C  
ATOM   1246  C   ILE A 158      -6.337  -3.956  10.979  1.00  7.39           C  
ATOM   1247  O   ILE A 158      -5.242  -4.293  11.428  1.00  7.68           O  
ATOM   1248  CB  ILE A 158      -7.931  -5.502   9.807  1.00  7.38           C  
ATOM   1249  CG1 ILE A 158      -7.407  -6.722  10.573  1.00  6.70           C  
ATOM   1250  CG2 ILE A 158      -8.474  -5.954   8.447  1.00 10.20           C  
ATOM   1251  CD1 ILE A 158      -8.310  -7.945  10.467  1.00  8.59           C  
ATOM   1252  N   SER A 159      -7.134  -3.113  11.617  1.00  8.05           N  
ATOM   1253  CA  SER A 159      -6.771  -2.585  12.927  1.00  7.55           C  
ATOM   1254  C   SER A 159      -8.040  -2.406  13.744  1.00  6.52           C  
ATOM   1255  O   SER A 159      -9.067  -1.977  13.213  1.00  7.92           O  
ATOM   1256  CB  SER A 159      -6.012  -1.256  12.783  1.00  7.27           C  
ATOM   1257  OG  SER A 159      -5.610  -0.744  14.056  1.00  8.47           O  
ATOM   1258  N   ASN A 160      -7.982  -2.756  15.027  1.00  7.51           N  
ATOM   1259  CA  ASN A 160      -9.163  -2.664  15.881  1.00  9.44           C  
ATOM   1260  C   ASN A 160     -10.338  -3.553  15.440  1.00  7.16           C  
ATOM   1261  O   ASN A 160     -11.492  -3.246  15.736  1.00  7.80           O  
ATOM   1262  CB  ASN A 160      -9.625  -1.205  15.982  1.00  8.90           C  
ATOM   1263  CG  ASN A 160      -8.538  -0.284  16.500  1.00 11.80           C  
ATOM   1264  OD1 ASN A 160      -8.118  -0.398  17.652  1.00  7.59           O  
ATOM   1265  ND2 ASN A 160      -8.108   0.667  15.666  1.00  6.31           N  
ATOM   1266  N   PHE A 161     -10.047  -4.651  14.743  1.00  9.30           N  
ATOM   1267  CA  PHE A 161     -11.067  -5.658  14.436  1.00  7.65           C  
ATOM   1268  C   PHE A 161     -11.168  -6.686  15.571  1.00 11.21           C  
ATOM   1269  O   PHE A 161     -10.148  -7.228  16.009  1.00 11.80           O  
ATOM   1270  CB  PHE A 161     -10.749  -6.375  13.112  1.00 10.21           C  
ATOM   1271  CG  PHE A 161     -11.092  -5.573  11.878  1.00 10.05           C  
ATOM   1272  CD1 PHE A 161     -11.764  -6.164  10.816  1.00 10.13           C  
ATOM   1273  CD2 PHE A 161     -10.754  -4.227  11.787  1.00  8.89           C  
ATOM   1274  CE1 PHE A 161     -12.080  -5.431   9.673  1.00 13.07           C  
ATOM   1275  CE2 PHE A 161     -11.069  -3.487  10.654  1.00  7.65           C  
ATOM   1276  CZ  PHE A 161     -11.731  -4.088   9.595  1.00  8.07           C  
ATOM   1277  N   ASN A 162     -12.385  -6.944  16.055  1.00 12.15           N  
ATOM   1278  CA  ASN A 162     -12.575  -7.988  17.055  1.00 12.74           C  
ATOM   1279  C   ASN A 162     -12.541  -9.347  16.363  1.00 15.28           C  
ATOM   1280  O   ASN A 162     -12.471  -9.416  15.133  1.00 13.71           O  
ATOM   1281  CB  ASN A 162     -13.854  -7.765  17.875  1.00 13.07           C  
ATOM   1282  CG  ASN A 162     -15.136  -7.914  17.050  1.00 14.51           C  
ATOM   1283  OD1 ASN A 162     -15.221  -8.753  16.160  1.00 15.44           O  
ATOM   1284  ND2 ASN A 162     -16.142  -7.104  17.367  1.00 10.97           N  
ATOM   1285  N   HIS A 163     -12.615 -10.435  17.119  1.00 13.27           N  
ATOM   1286  CA  HIS A 163     -12.346 -11.719  16.494  1.00 12.71           C  
ATOM   1287  C   HIS A 163     -13.441 -12.125  15.509  1.00 13.75           C  
ATOM   1288  O   HIS A 163     -13.176 -12.831  14.536  1.00 14.79           O  
ATOM   1289  CB  HIS A 163     -12.071 -12.808  17.533  1.00 23.82           C  
ATOM   1290  CG  HIS A 163     -13.289 -13.566  17.948  1.00 23.25           C  
ATOM   1291  ND1 HIS A 163     -14.171 -13.093  18.888  1.00 32.93           N  
ATOM   1292  CD2 HIS A 163     -13.765 -14.767  17.543  1.00 30.49           C  
ATOM   1293  CE1 HIS A 163     -15.150 -13.970  19.048  1.00 36.50           C  
ATOM   1294  NE2 HIS A 163     -14.928 -14.990  18.244  1.00 34.58           N  
ATOM   1295  N   LEU A 164     -14.659 -11.651  15.744  1.00 14.94           N  
ATOM   1296  CA  LEU A 164     -15.761 -11.903  14.814  1.00 19.97           C  
ATOM   1297  C   LEU A 164     -15.566 -11.164  13.494  1.00 18.63           C  
ATOM   1298  O   LEU A 164     -15.916 -11.674  12.441  1.00 18.71           O  
ATOM   1299  CB  LEU A 164     -17.102 -11.505  15.432  1.00 16.75           C  
ATOM   1300  CG  LEU A 164     -17.604 -12.412  16.556  1.00 31.01           C  
ATOM   1301  CD1 LEU A 164     -18.924 -11.892  17.086  1.00 31.17           C  
ATOM   1302  CD2 LEU A 164     -17.739 -13.852  16.070  1.00 27.37           C  
ATOM   1303  N   GLN A 165     -15.027  -9.953  13.555  1.00 17.92           N  
ATOM   1304  CA  GLN A 165     -14.767  -9.171  12.341  1.00 18.36           C  
ATOM   1305  C   GLN A 165     -13.598  -9.752  11.532  1.00 15.68           C  
ATOM   1306  O   GLN A 165     -13.629  -9.804  10.281  1.00 15.27           O  
ATOM   1307  CB  GLN A 165     -14.555  -7.698  12.711  1.00 14.25           C  
ATOM   1308  CG  GLN A 165     -15.769  -7.120  13.420  1.00 14.18           C  
ATOM   1309  CD  GLN A 165     -15.540  -5.743  14.010  1.00 17.02           C  
ATOM   1310  OE1 GLN A 165     -14.487  -5.466  14.589  1.00 16.06           O  
ATOM   1311  NE2 GLN A 165     -16.531  -4.872  13.869  1.00 11.16           N  
ATOM   1312  N   VAL A 166     -12.576 -10.216  12.248  1.00 13.13           N  
ATOM   1313  CA  VAL A 166     -11.475 -10.911  11.603  1.00 15.40           C  
ATOM   1314  C   VAL A 166     -12.049 -12.130  10.903  1.00 16.72           C  
ATOM   1315  O   VAL A 166     -11.759 -12.394   9.729  1.00 16.81           O  
ATOM   1316  CB  VAL A 166     -10.403 -11.376  12.613  1.00 12.33           C  
ATOM   1317  CG1 VAL A 166      -9.282 -12.102  11.883  1.00 14.20           C  
ATOM   1318  CG2 VAL A 166      -9.847 -10.191  13.396  1.00 15.28           C  
ATOM   1319  N   GLU A 167     -12.884 -12.863  11.637  1.00 17.46           N  
ATOM   1320  CA  GLU A 167     -13.554 -14.037  11.088  1.00 18.19           C  
ATOM   1321  C   GLU A 167     -14.373 -13.691   9.844  1.00 15.89           C  
ATOM   1322  O   GLU A 167     -14.417 -14.472   8.901  1.00 16.53           O  
ATOM   1323  CB  GLU A 167     -14.455 -14.669  12.151  1.00 15.87           C  
ATOM   1324  CG  GLU A 167     -15.049 -16.006  11.764  1.00 17.08           C  
ATOM   1325  CD  GLU A 167     -15.804 -16.651  12.921  1.00 25.81           C  
ATOM   1326  OE1 GLU A 167     -16.862 -16.118  13.318  1.00 28.95           O  
ATOM   1327  OE2 GLU A 167     -15.332 -17.686  13.434  1.00 31.14           O  
ATOM   1328  N   MET A 168     -15.016 -12.521   9.845  1.00 16.96           N  
ATOM   1329  CA AMET A 168     -15.836 -12.096   8.713  0.51 17.23           C  
ATOM   1330  CA BMET A 168     -15.835 -12.113   8.710  0.49 17.23           C  
ATOM   1331  C   MET A 168     -14.953 -11.917   7.492  1.00 17.47           C  
ATOM   1332  O   MET A 168     -15.310 -12.332   6.387  1.00 17.67           O  
ATOM   1333  CB AMET A 168     -16.573 -10.788   9.013  0.51 19.05           C  
ATOM   1334  CB BMET A 168     -16.624 -10.840   9.015  0.49 19.05           C  
ATOM   1335  CG AMET A 168     -17.543 -10.851  10.187  0.51 24.40           C  
ATOM   1336  CG BMET A 168     -17.884 -11.075   9.840  0.49 24.78           C  
ATOM   1337  SD AMET A 168     -18.428  -9.297  10.443  0.51 24.20           S  
ATOM   1338  SD BMET A 168     -19.041 -12.184   9.011  0.49 29.92           S  
ATOM   1339  CE AMET A 168     -19.114  -9.572  12.076  0.51 22.07           C  
ATOM   1340  CE BMET A 168     -19.437 -11.229   7.543  0.49 19.33           C  
ATOM   1341  N   ILE A 169     -13.792 -11.295   7.692  1.00 18.50           N  
ATOM   1342  CA  ILE A 169     -12.869 -11.181   6.561  1.00 15.32           C  
ATOM   1343  C   ILE A 169     -12.400 -12.548   6.078  1.00 12.37           C  
ATOM   1344  O   ILE A 169     -12.421 -12.820   4.881  1.00 14.97           O  
ATOM   1345  CB  ILE A 169     -11.637 -10.304   6.865  1.00 14.05           C  
ATOM   1346  CG1 ILE A 169     -12.075  -8.925   7.357  1.00 17.67           C  
ATOM   1347  CG2 ILE A 169     -10.754 -10.191   5.622  1.00 13.49           C  
ATOM   1348  CD1 ILE A 169     -12.650  -8.067   6.281  1.00 18.55           C  
ATOM   1349  N   LEU A 170     -11.955 -13.404   6.997  1.00 13.86           N  
ATOM   1350  CA  LEU A 170     -11.410 -14.708   6.601  1.00 16.04           C  
ATOM   1351  C   LEU A 170     -12.450 -15.567   5.884  1.00 16.64           C  
ATOM   1352  O   LEU A 170     -12.093 -16.449   5.096  1.00 16.60           O  
ATOM   1353  CB  LEU A 170     -10.846 -15.463   7.815  1.00 14.88           C  
ATOM   1354  CG  LEU A 170      -9.646 -14.813   8.513  1.00 17.93           C  
ATOM   1355  CD1 LEU A 170      -9.348 -15.501   9.833  1.00 19.17           C  
ATOM   1356  CD2 LEU A 170      -8.420 -14.828   7.605  1.00 16.14           C  
ATOM   1357  N   ASN A 171     -13.726 -15.303   6.178  1.00 14.44           N  
ATOM   1358  CA  ASN A 171     -14.863 -15.996   5.562  1.00 17.80           C  
ATOM   1359  C   ASN A 171     -15.486 -15.269   4.366  1.00 21.84           C  
ATOM   1360  O   ASN A 171     -16.527 -15.699   3.861  1.00 22.70           O  
ATOM   1361  CB  ASN A 171     -15.969 -16.290   6.595  1.00 18.76           C  
ATOM   1362  CG  ASN A 171     -15.532 -17.275   7.674  1.00 23.67           C  
ATOM   1363  OD1 ASN A 171     -14.615 -18.072   7.477  1.00 22.57           O  
ATOM   1364  ND2 ASN A 171     -16.201 -17.225   8.823  1.00 28.81           N  
ATOM   1365  N   LYS A 172     -14.902 -14.143   3.954  1.00 16.42           N  
ATOM   1366  CA  LYS A 172     -15.454 -13.380   2.836  1.00 16.29           C  
ATOM   1367  C   LYS A 172     -15.493 -14.239   1.578  1.00 16.40           C  
ATOM   1368  O   LYS A 172     -14.501 -14.881   1.234  1.00 14.51           O  
ATOM   1369  CB  LYS A 172     -14.637 -12.111   2.564  1.00 17.55           C  
ATOM   1370  CG  LYS A 172     -15.064 -11.367   1.300  1.00 17.02           C  
ATOM   1371  CD  LYS A 172     -14.203 -10.129   1.053  1.00 14.14           C  
ATOM   1372  CE  LYS A 172     -14.703  -9.324  -0.155  1.00 13.22           C  
ATOM   1373  NZ  LYS A 172     -14.694 -10.150  -1.381  1.00 19.72           N  
ATOM   1374  N   PRO A 173     -16.653 -14.274   0.897  1.00 22.23           N  
ATOM   1375  CA  PRO A 173     -16.727 -14.992  -0.379  1.00 16.67           C  
ATOM   1376  C   PRO A 173     -15.734 -14.408  -1.381  1.00 17.04           C  
ATOM   1377  O   PRO A 173     -15.697 -13.187  -1.570  1.00 14.45           O  
ATOM   1378  CB  PRO A 173     -18.165 -14.724  -0.844  1.00 18.33           C  
ATOM   1379  CG  PRO A 173     -18.931 -14.510   0.426  1.00 21.99           C  
ATOM   1380  CD  PRO A 173     -17.968 -13.756   1.319  1.00 17.65           C  
ATOM   1381  N   GLY A 174     -14.938 -15.265  -2.011  1.00 13.16           N  
ATOM   1382  CA  GLY A 174     -13.979 -14.806  -3.007  1.00 12.50           C  
ATOM   1383  C   GLY A 174     -12.778 -14.068  -2.435  1.00  9.75           C  
ATOM   1384  O   GLY A 174     -12.064 -13.360  -3.164  1.00  6.88           O  
ATOM   1385  N   LEU A 175     -12.527 -14.252  -1.143  1.00  9.00           N  
ATOM   1386  CA  LEU A 175     -11.386 -13.607  -0.494  1.00 10.52           C  
ATOM   1387  C   LEU A 175     -10.109 -13.882  -1.298  1.00 13.42           C  
ATOM   1388  O   LEU A 175      -9.786 -15.034  -1.606  1.00  8.16           O  
ATOM   1389  CB  LEU A 175     -11.224 -14.143   0.935  1.00 10.83           C  
ATOM   1390  CG  LEU A 175     -10.027 -13.623   1.736  1.00 11.72           C  
ATOM   1391  CD1 LEU A 175     -10.213 -12.154   2.098  1.00  7.48           C  
ATOM   1392  CD2 LEU A 175      -9.790 -14.474   2.994  1.00  9.69           C  
ATOM   1393  N   LYS A 176      -9.381 -12.815  -1.615  1.00  9.18           N  
ATOM   1394  CA  LYS A 176      -8.180 -12.891  -2.454  1.00  6.76           C  
ATOM   1395  C   LYS A 176      -6.923 -12.906  -1.606  1.00  8.74           C  
ATOM   1396  O   LYS A 176      -6.095 -13.798  -1.742  1.00 12.22           O  
ATOM   1397  CB  LYS A 176      -8.129 -11.805  -3.536  1.00  9.37           C  
ATOM   1398  CG  LYS A 176      -7.116 -12.131  -4.653  1.00  9.85           C  
ATOM   1399  CD  LYS A 176      -7.166 -11.133  -5.808  1.00 14.55           C  
ATOM   1400  CE  LYS A 176      -6.202 -11.517  -6.935  1.00 15.43           C  
ATOM   1401  NZ  LYS A 176      -6.228 -10.506  -8.051  1.00 11.55           N  
ATOM   1402  N   TYR A 177      -6.736 -11.862  -0.802  1.00  8.06           N  
ATOM   1403  CA  TYR A 177      -5.635 -11.839   0.161  1.00 10.71           C  
ATOM   1404  C   TYR A 177      -6.134 -11.812   1.608  1.00  9.37           C  
ATOM   1405  O   TYR A 177      -6.994 -11.012   1.964  1.00  9.69           O  
ATOM   1406  CB  TYR A 177      -4.746 -10.622  -0.109  1.00 10.66           C  
ATOM   1407  CG  TYR A 177      -4.294 -10.548  -1.543  1.00  9.59           C  
ATOM   1408  CD1 TYR A 177      -3.420 -11.500  -2.052  1.00  8.39           C  
ATOM   1409  CD2 TYR A 177      -4.732  -9.531  -2.389  1.00 10.22           C  
ATOM   1410  CE1 TYR A 177      -2.995 -11.454  -3.361  1.00 11.56           C  
ATOM   1411  CE2 TYR A 177      -4.310  -9.477  -3.713  1.00  8.40           C  
ATOM   1412  CZ  TYR A 177      -3.431 -10.445  -4.185  1.00  8.25           C  
ATOM   1413  OH  TYR A 177      -2.994 -10.430  -5.490  1.00  9.43           O  
ATOM   1414  N   LYS A 178      -5.593 -12.689   2.443  1.00  9.07           N  
ATOM   1415  CA  LYS A 178      -5.878 -12.619   3.868  1.00 10.75           C  
ATOM   1416  C   LYS A 178      -5.195 -11.390   4.482  1.00  8.14           C  
ATOM   1417  O   LYS A 178      -4.179 -10.922   3.978  1.00 12.65           O  
ATOM   1418  CB  LYS A 178      -5.400 -13.897   4.559  1.00 17.72           C  
ATOM   1419  CG  LYS A 178      -6.332 -15.069   4.374  1.00 20.61           C  
ATOM   1420  CD  LYS A 178      -5.567 -16.354   4.089  1.00 25.78           C  
ATOM   1421  CE  LYS A 178      -4.645 -16.743   5.212  0.94 26.64           C  
ATOM   1422  NZ  LYS A 178      -4.008 -18.080   4.953  0.81 28.14           N  
ATOM   1423  N   PRO A 179      -5.763 -10.858   5.570  1.00 13.97           N  
ATOM   1424  CA  PRO A 179      -5.074  -9.797   6.315  1.00  8.12           C  
ATOM   1425  C   PRO A 179      -3.702 -10.307   6.746  1.00 11.06           C  
ATOM   1426  O   PRO A 179      -3.621 -11.416   7.267  1.00 12.46           O  
ATOM   1427  CB  PRO A 179      -5.950  -9.613   7.553  1.00  9.19           C  
ATOM   1428  CG  PRO A 179      -7.317 -10.109   7.142  1.00 14.98           C  
ATOM   1429  CD  PRO A 179      -7.069 -11.211   6.152  1.00 12.70           C  
ATOM   1430  N   ALA A 180      -2.646  -9.527   6.527  1.00  8.16           N  
ATOM   1431  CA  ALA A 180      -1.321  -9.874   7.043  1.00  9.61           C  
ATOM   1432  C   ALA A 180      -1.169  -9.545   8.527  1.00 13.20           C  
ATOM   1433  O   ALA A 180      -0.382 -10.178   9.239  1.00 11.64           O  
ATOM   1434  CB  ALA A 180      -0.242  -9.158   6.251  1.00  8.72           C  
ATOM   1435  N   VAL A 181      -1.902  -8.532   8.976  1.00  7.99           N  
ATOM   1436  CA  VAL A 181      -1.720  -7.962  10.304  1.00  7.12           C  
ATOM   1437  C   VAL A 181      -3.052  -7.470  10.871  1.00  9.10           C  
ATOM   1438  O   VAL A 181      -3.922  -6.996  10.128  1.00  8.40           O  
ATOM   1439  CB  VAL A 181      -0.752  -6.749  10.265  1.00  9.26           C  
ATOM   1440  CG1 VAL A 181      -0.754  -5.977  11.609  1.00  7.68           C  
ATOM   1441  CG2 VAL A 181       0.665  -7.174   9.892  1.00  9.06           C  
ATOM   1442  N   ASN A 182      -3.210  -7.616  12.183  1.00  7.33           N  
ATOM   1443  CA  ASN A 182      -4.237  -6.909  12.945  1.00 10.21           C  
ATOM   1444  C   ASN A 182      -3.515  -6.080  14.012  1.00  9.76           C  
ATOM   1445  O   ASN A 182      -2.820  -6.627  14.885  1.00  8.65           O  
ATOM   1446  CB  ASN A 182      -5.244  -7.892  13.576  1.00  8.60           C  
ATOM   1447  CG  ASN A 182      -6.480  -7.200  14.177  1.00  6.91           C  
ATOM   1448  OD1 ASN A 182      -6.709  -6.003  13.984  1.00  9.18           O  
ATOM   1449  ND2 ASN A 182      -7.299  -7.975  14.890  1.00  6.04           N  
ATOM   1450  N   GLN A 183      -3.630  -4.756  13.907  1.00  7.67           N  
ATOM   1451  CA  GLN A 183      -2.981  -3.877  14.868  1.00  8.06           C  
ATOM   1452  C   GLN A 183      -4.009  -3.495  15.916  1.00  8.43           C  
ATOM   1453  O   GLN A 183      -5.021  -2.858  15.605  1.00  6.88           O  
ATOM   1454  CB  GLN A 183      -2.434  -2.617  14.189  1.00  5.51           C  
ATOM   1455  CG  GLN A 183      -1.729  -1.672  15.155  1.00  5.59           C  
ATOM   1456  CD  GLN A 183      -1.281  -0.392  14.490  1.00  4.75           C  
ATOM   1457  OE1 GLN A 183      -1.670   0.697  14.897  1.00  4.69           O  
ATOM   1458  NE2 GLN A 183      -0.462  -0.520  13.461  1.00  7.28           N  
ATOM   1459  N   ILE A 184      -3.745  -3.890  17.158  1.00  8.49           N  
ATOM   1460  CA  ILE A 184      -4.683  -3.668  18.245  1.00  8.88           C  
ATOM   1461  C   ILE A 184      -3.973  -3.097  19.465  1.00  8.33           C  
ATOM   1462  O   ILE A 184      -2.769  -3.227  19.599  1.00  8.42           O  
ATOM   1463  CB  ILE A 184      -5.347  -4.985  18.655  1.00  9.49           C  
ATOM   1464  CG1 ILE A 184      -4.290  -5.969  19.169  1.00  8.56           C  
ATOM   1465  CG2 ILE A 184      -6.105  -5.588  17.473  1.00  7.63           C  
ATOM   1466  CD1 ILE A 184      -4.880  -7.339  19.587  1.00  9.10           C  
ATOM   1467  N   GLU A 185      -4.725  -2.477  20.363  1.00  5.40           N  
ATOM   1468  CA  GLU A 185      -4.145  -2.001  21.614  1.00  9.55           C  
ATOM   1469  C   GLU A 185      -3.737  -3.193  22.454  1.00  8.10           C  
ATOM   1470  O   GLU A 185      -4.499  -4.150  22.587  1.00  8.15           O  
ATOM   1471  CB  GLU A 185      -5.145  -1.167  22.395  1.00  4.81           C  
ATOM   1472  CG  GLU A 185      -4.530  -0.508  23.613  1.00  8.68           C  
ATOM   1473  CD  GLU A 185      -5.529   0.329  24.355  1.00  9.68           C  
ATOM   1474  OE1 GLU A 185      -6.516   0.759  23.720  1.00 11.64           O  
ATOM   1475  OE2 GLU A 185      -5.330   0.562  25.567  1.00 13.85           O  
ATOM   1476  N   CYS A 186      -2.510  -3.181  22.959  1.00  7.63           N  
ATOM   1477  CA  CYS A 186      -2.075  -4.258  23.839  1.00  9.33           C  
ATOM   1478  C   CYS A 186      -1.000  -3.790  24.809  1.00  8.78           C  
ATOM   1479  O   CYS A 186      -0.043  -3.150  24.392  1.00  8.72           O  
ATOM   1480  CB  CYS A 186      -1.559  -5.422  22.990  1.00  8.31           C  
ATOM   1481  SG  CYS A 186      -1.155  -6.932  23.907  1.00 10.67           S  
ATOM   1482  N   HIS A 187      -1.098  -4.234  26.061  1.00 10.39           N  
ATOM   1483  CA  HIS A 187      -0.185  -3.862  27.149  1.00  8.14           C  
ATOM   1484  C   HIS A 187      -0.617  -4.621  28.411  1.00  7.53           C  
ATOM   1485  O   HIS A 187      -1.631  -5.314  28.391  1.00  8.14           O  
ATOM   1486  CB  HIS A 187      -0.182  -2.342  27.388  1.00  7.32           C  
ATOM   1487  CG  HIS A 187      -1.550  -1.736  27.484  1.00 10.08           C  
ATOM   1488  ND1 HIS A 187      -2.392  -1.959  28.552  1.00 10.97           N  
ATOM   1489  CD2 HIS A 187      -2.224  -0.920  26.638  1.00  9.80           C  
ATOM   1490  CE1 HIS A 187      -3.525  -1.303  28.361  1.00  8.95           C  
ATOM   1491  NE2 HIS A 187      -3.445  -0.657  27.213  1.00  6.69           N  
ATOM   1492  N   PRO A 188       0.164  -4.533  29.503  1.00 11.35           N  
ATOM   1493  CA  PRO A 188      -0.206  -5.349  30.674  1.00  6.98           C  
ATOM   1494  C   PRO A 188      -1.615  -5.080  31.230  1.00  9.93           C  
ATOM   1495  O   PRO A 188      -2.158  -5.953  31.904  1.00  9.58           O  
ATOM   1496  CB  PRO A 188       0.876  -5.000  31.695  1.00  6.23           C  
ATOM   1497  CG  PRO A 188       2.084  -4.707  30.818  1.00  6.38           C  
ATOM   1498  CD  PRO A 188       1.512  -3.951  29.642  1.00  9.61           C  
ATOM   1499  N   TYR A 189      -2.191  -3.904  30.982  1.00  7.60           N  
ATOM   1500  CA  TYR A 189      -3.559  -3.654  31.438  1.00  8.38           C  
ATOM   1501  C   TYR A 189      -4.634  -4.077  30.433  1.00  8.75           C  
ATOM   1502  O   TYR A 189      -5.823  -4.101  30.781  1.00  9.25           O  
ATOM   1503  CB  TYR A 189      -3.759  -2.178  31.800  1.00  6.53           C  
ATOM   1504  CG  TYR A 189      -2.908  -1.662  32.953  1.00  9.04           C  
ATOM   1505  CD1 TYR A 189      -2.374  -2.523  33.920  1.00  8.28           C  
ATOM   1506  CD2 TYR A 189      -2.623  -0.313  33.058  1.00  8.80           C  
ATOM   1507  CE1 TYR A 189      -1.604  -2.031  34.963  1.00 11.28           C  
ATOM   1508  CE2 TYR A 189      -1.855   0.183  34.082  1.00 11.96           C  
ATOM   1509  CZ  TYR A 189      -1.349  -0.670  35.033  1.00 11.25           C  
ATOM   1510  OH  TYR A 189      -0.589  -0.130  36.046  1.00 10.49           O  
ATOM   1511  N   LEU A 190      -4.263  -4.307  29.174  1.00 10.08           N  
ATOM   1512  CA  LEU A 190      -5.158  -5.013  28.261  1.00 11.37           C  
ATOM   1513  C   LEU A 190      -4.337  -6.070  27.520  1.00 13.03           C  
ATOM   1514  O   LEU A 190      -3.750  -5.777  26.471  1.00 10.56           O  
ATOM   1515  CB  LEU A 190      -5.678  -3.964  27.268  1.00  8.52           C  
ATOM   1516  CG  LEU A 190      -6.688  -4.258  26.158  1.00  9.33           C  
ATOM   1517  CD1 LEU A 190      -8.076  -4.542  26.733  1.00 17.22           C  
ATOM   1518  CD2 LEU A 190      -6.746  -3.089  25.171  1.00  8.70           C  
ATOM   1519  N   THR A 191      -4.435  -7.322  27.953  1.00 10.06           N  
ATOM   1520  CA  THR A 191      -3.506  -8.351  27.487  1.00 11.51           C  
ATOM   1521  C   THR A 191      -3.915  -9.062  26.206  1.00  8.91           C  
ATOM   1522  O   THR A 191      -3.075  -9.628  25.510  1.00 13.55           O  
ATOM   1523  CB  THR A 191      -3.170  -9.357  28.603  1.00 13.49           C  
ATOM   1524  OG1 THR A 191      -4.385  -9.821  29.197  1.00 14.21           O  
ATOM   1525  CG2 THR A 191      -2.343  -8.679  29.686  1.00  9.81           C  
ATOM   1526  N   GLN A 192      -5.213  -9.035  25.910  1.00  9.21           N  
ATOM   1527  CA  GLN A 192      -5.731  -9.573  24.648  1.00 15.12           C  
ATOM   1528  C   GLN A 192      -5.452 -11.053  24.340  1.00 14.96           C  
ATOM   1529  O   GLN A 192      -5.280 -11.403  23.172  1.00 11.98           O  
ATOM   1530  CB  GLN A 192      -5.184  -8.733  23.492  1.00 12.04           C  
ATOM   1531  CG  GLN A 192      -5.491  -7.251  23.608  1.00 15.72           C  
ATOM   1532  CD  GLN A 192      -6.796  -6.877  22.926  1.00 14.58           C  
ATOM   1533  OE1 GLN A 192      -7.727  -7.684  22.852  1.00 18.08           O  
ATOM   1534  NE2 GLN A 192      -6.863  -5.657  22.414  1.00 10.36           N  
ATOM   1535  N   GLU A 193      -5.422 -11.930  25.346  1.00 13.74           N  
ATOM   1536  CA  GLU A 193      -5.048 -13.324  25.084  1.00 15.38           C  
ATOM   1537  C   GLU A 193      -5.889 -13.989  23.994  1.00 10.42           C  
ATOM   1538  O   GLU A 193      -5.344 -14.649  23.115  1.00 16.52           O  
ATOM   1539  CB  GLU A 193      -5.101 -14.193  26.352  1.00 19.32           C  
ATOM   1540  CG  GLU A 193      -3.873 -14.107  27.225  1.00 17.61           C  
ATOM   1541  CD  GLU A 193      -4.049 -13.116  28.330  1.00 18.94           C  
ATOM   1542  OE1 GLU A 193      -3.510 -13.360  29.435  1.00 20.79           O  
ATOM   1543  OE2 GLU A 193      -4.740 -12.098  28.103  1.00 20.30           O  
ATOM   1544  N   LYS A 194      -7.207 -13.813  24.058  0.94 14.57           N  
ATOM   1545  CA  LYS A 194      -8.120 -14.502  23.138  0.86 17.25           C  
ATOM   1546  C   LYS A 194      -7.913 -14.068  21.696  0.86 14.97           C  
ATOM   1547  O   LYS A 194      -7.726 -14.891  20.796  0.95 13.95           O  
ATOM   1548  CB  LYS A 194      -9.577 -14.220  23.504  1.00 20.45           C  
ATOM   1549  CG  LYS A 194      -9.954 -14.582  24.914  1.00 30.96           C  
ATOM   1550  CD  LYS A 194      -9.539 -15.999  25.195  1.00 31.93           C  
ATOM   1551  CE  LYS A 194      -9.785 -16.347  26.633  1.00 27.62           C  
ATOM   1552  N   LEU A 195      -7.971 -12.760  21.485  1.00 15.86           N  
ATOM   1553  CA  LEU A 195      -7.856 -12.200  20.144  1.00 11.69           C  
ATOM   1554  C   LEU A 195      -6.488 -12.498  19.559  1.00 10.17           C  
ATOM   1555  O   LEU A 195      -6.374 -12.877  18.390  1.00 14.87           O  
ATOM   1556  CB  LEU A 195      -8.135 -10.689  20.162  1.00 13.25           C  
ATOM   1557  CG  LEU A 195      -8.122  -9.981  18.799  1.00 10.08           C  
ATOM   1558  CD1 LEU A 195      -9.076 -10.668  17.824  1.00 12.04           C  
ATOM   1559  CD2 LEU A 195      -8.473  -8.509  18.948  1.00 11.09           C  
ATOM   1560  N   ILE A 196      -5.446 -12.338  20.374  1.00 10.80           N  
ATOM   1561  CA  ILE A 196      -4.090 -12.623  19.925  1.00  7.58           C  
ATOM   1562  C   ILE A 196      -3.950 -14.092  19.524  1.00 13.55           C  
ATOM   1563  O   ILE A 196      -3.412 -14.412  18.466  1.00 13.26           O  
ATOM   1564  CB  ILE A 196      -3.037 -12.268  20.987  1.00 12.48           C  
ATOM   1565  CG1 ILE A 196      -2.864 -10.744  21.080  1.00 15.34           C  
ATOM   1566  CG2 ILE A 196      -1.713 -12.924  20.654  1.00 12.08           C  
ATOM   1567  CD1 ILE A 196      -2.016 -10.302  22.253  1.00 12.01           C  
ATOM   1568  N   GLN A 197      -4.439 -14.990  20.369  0.79 13.05           N  
ATOM   1569  CA AGLN A 197      -4.356 -16.417  20.080  0.61 13.96           C  
ATOM   1570  CA BGLN A 197      -4.326 -16.407  20.071  0.39 14.00           C  
ATOM   1571  C   GLN A 197      -5.075 -16.741  18.774  0.91 13.81           C  
ATOM   1572  O   GLN A 197      -4.561 -17.479  17.932  0.85 15.57           O  
ATOM   1573  CB AGLN A 197      -4.946 -17.238  21.226  0.61 18.09           C  
ATOM   1574  CB BGLN A 197      -4.795 -17.249  21.262  0.39 17.91           C  
ATOM   1575  CG AGLN A 197      -5.271 -18.681  20.845  0.61 19.31           C  
ATOM   1576  CG BGLN A 197      -5.969 -18.163  20.984  0.39 20.18           C  
ATOM   1577  CD AGLN A 197      -4.063 -19.417  20.332  0.61 16.95           C  
ATOM   1578  CD BGLN A 197      -5.602 -19.320  20.090  0.39 16.01           C  
ATOM   1579  OE1AGLN A 197      -2.929 -19.039  20.626  0.61 17.71           O  
ATOM   1580  OE1BGLN A 197      -4.536 -19.918  20.237  0.39 19.10           O  
ATOM   1581  NE2AGLN A 197      -4.293 -20.476  19.555  0.61 19.80           N  
ATOM   1582  NE2BGLN A 197      -6.477 -19.639  19.149  0.39 16.55           N  
ATOM   1583  N   TYR A 198      -6.262 -16.171  18.597  1.00 14.26           N  
ATOM   1584  CA  TYR A 198      -7.020 -16.410  17.363  1.00 16.45           C  
ATOM   1585  C   TYR A 198      -6.274 -15.934  16.103  1.00 16.23           C  
ATOM   1586  O   TYR A 198      -6.029 -16.708  15.146  1.00 14.71           O  
ATOM   1587  CB  TYR A 198      -8.407 -15.763  17.447  1.00 16.68           C  
ATOM   1588  CG  TYR A 198      -9.196 -15.919  16.166  1.00 26.79           C  
ATOM   1589  CD1 TYR A 198      -9.653 -17.170  15.761  1.00 24.35           C  
ATOM   1590  CD2 TYR A 198      -9.461 -14.826  15.349  1.00 23.91           C  
ATOM   1591  CE1 TYR A 198     -10.362 -17.325  14.585  1.00 30.35           C  
ATOM   1592  CE2 TYR A 198     -10.168 -14.970  14.166  1.00 21.20           C  
ATOM   1593  CZ  TYR A 198     -10.616 -16.222  13.791  1.00 26.61           C  
ATOM   1594  OH  TYR A 198     -11.325 -16.385  12.625  1.00 26.73           O  
ATOM   1595  N   CYS A 199      -5.904 -14.654  16.102  1.00 17.98           N  
ATOM   1596  CA  CYS A 199      -5.163 -14.122  14.967  1.00 13.46           C  
ATOM   1597  C   CYS A 199      -3.928 -14.971  14.667  1.00 16.00           C  
ATOM   1598  O   CYS A 199      -3.740 -15.415  13.535  1.00 14.36           O  
ATOM   1599  CB  CYS A 199      -4.792 -12.651  15.189  1.00 13.18           C  
ATOM   1600  SG  CYS A 199      -6.203 -11.554  15.334  1.00 14.48           S  
ATOM   1601  N   GLN A 200      -3.098 -15.227  15.677  0.89 12.83           N  
ATOM   1602  CA  GLN A 200      -1.880 -15.998  15.436  0.89 12.88           C  
ATOM   1603  C   GLN A 200      -2.193 -17.397  14.902  0.89 11.67           C  
ATOM   1604  O   GLN A 200      -1.474 -17.917  14.058  0.89 13.80           O  
ATOM   1605  CB  GLN A 200      -1.009 -16.074  16.691  0.89 12.88           C  
ATOM   1606  CG  GLN A 200      -0.394 -14.718  17.070  0.89  8.28           C  
ATOM   1607  CD  GLN A 200       0.453 -14.767  18.323  0.89 15.54           C  
ATOM   1608  OE1 GLN A 200       0.304 -15.664  19.160  0.89 12.47           O  
ATOM   1609  NE2 GLN A 200       1.350 -13.793  18.464  0.89  8.70           N  
ATOM   1610  N   SER A 201      -3.270 -17.998  15.391  0.94 14.84           N  
ATOM   1611  CA  SER A 201      -3.650 -19.323  14.914  0.94 19.43           C  
ATOM   1612  C   SER A 201      -4.020 -19.246  13.443  0.94 19.81           C  
ATOM   1613  O   SER A 201      -3.923 -20.238  12.721  0.94 17.84           O  
ATOM   1614  CB  SER A 201      -4.824 -19.886  15.718  0.94 18.75           C  
ATOM   1615  OG  SER A 201      -6.020 -19.187  15.429  0.94 17.27           O  
ATOM   1616  N   LYS A 202      -4.453 -18.069  12.999  0.97 18.71           N  
ATOM   1617  CA  LYS A 202      -4.777 -17.906  11.576  0.97 15.25           C  
ATOM   1618  C   LYS A 202      -3.620 -17.417  10.677  0.97 19.65           C  
ATOM   1619  O   LYS A 202      -3.784 -17.259   9.463  0.97 18.44           O  
ATOM   1620  CB  LYS A 202      -6.022 -17.034  11.417  0.97 17.44           C  
ATOM   1621  CG  LYS A 202      -7.264 -17.702  11.971  0.97 24.97           C  
ATOM   1622  CD  LYS A 202      -7.488 -19.031  11.274  0.97 25.94           C  
ATOM   1623  CE  LYS A 202      -8.629 -19.814  11.896  0.97 27.97           C  
ATOM   1624  NZ  LYS A 202      -9.865 -18.997  11.935  0.97 33.14           N  
ATOM   1625  N   GLY A 203      -2.440 -17.223  11.254  1.00 12.42           N  
ATOM   1626  CA  GLY A 203      -1.303 -16.772  10.477  1.00 14.80           C  
ATOM   1627  C   GLY A 203      -1.298 -15.262  10.307  1.00 13.85           C  
ATOM   1628  O   GLY A 203      -0.537 -14.714   9.500  1.00 15.35           O  
ATOM   1629  N   ILE A 204      -2.150 -14.594  11.073  1.00 13.45           N  
ATOM   1630  CA  ILE A 204      -2.201 -13.134  11.101  1.00 12.33           C  
ATOM   1631  C   ILE A 204      -1.306 -12.579  12.208  1.00 12.62           C  
ATOM   1632  O   ILE A 204      -1.517 -12.860  13.385  1.00 13.98           O  
ATOM   1633  CB  ILE A 204      -3.630 -12.643  11.347  1.00 10.73           C  
ATOM   1634  CG1 ILE A 204      -4.569 -13.173  10.255  1.00 11.62           C  
ATOM   1635  CG2 ILE A 204      -3.669 -11.116  11.401  1.00 10.97           C  
ATOM   1636  CD1 ILE A 204      -6.034 -12.915  10.529  1.00 14.95           C  
ATOM   1637  N   VAL A 205      -0.307 -11.788  11.834  1.00 12.62           N  
ATOM   1638  CA  VAL A 205       0.568 -11.161  12.825  1.00 11.30           C  
ATOM   1639  C   VAL A 205      -0.156 -10.028  13.556  1.00 11.35           C  
ATOM   1640  O   VAL A 205      -0.893  -9.245  12.950  1.00 10.30           O  
ATOM   1641  CB  VAL A 205       1.890 -10.631  12.192  1.00 12.05           C  
ATOM   1642  CG1 VAL A 205       2.618  -9.716  13.155  1.00  9.91           C  
ATOM   1643  CG2 VAL A 205       2.806 -11.800  11.763  1.00 12.62           C  
ATOM   1644  N   VAL A 206       0.042  -9.956  14.869  1.00 10.09           N  
ATOM   1645  CA  VAL A 206      -0.563  -8.892  15.659  1.00  9.34           C  
ATOM   1646  C   VAL A 206       0.460  -7.805  15.980  1.00  6.83           C  
ATOM   1647  O   VAL A 206       1.586  -8.101  16.390  1.00  8.79           O  
ATOM   1648  CB  VAL A 206      -1.157  -9.442  16.969  1.00  9.67           C  
ATOM   1649  CG1 VAL A 206      -1.561  -8.313  17.884  1.00  7.34           C  
ATOM   1650  CG2 VAL A 206      -2.357 -10.365  16.669  1.00 11.22           C  
ATOM   1651  N   THR A 207       0.070  -6.547  15.785  1.00  7.37           N  
ATOM   1652  CA  THR A 207       0.917  -5.437  16.225  1.00  6.46           C  
ATOM   1653  C   THR A 207       0.259  -4.820  17.447  1.00  6.58           C  
ATOM   1654  O   THR A 207      -0.934  -4.554  17.420  1.00  6.49           O  
ATOM   1655  CB  THR A 207       1.085  -4.347  15.127  1.00  5.62           C  
ATOM   1656  OG1 THR A 207       1.756  -4.901  13.983  1.00  7.12           O  
ATOM   1657  CG2 THR A 207       1.902  -3.137  15.654  1.00  4.68           C  
ATOM   1658  N   ALA A 208       1.036  -4.605  18.510  1.00  4.22           N  
ATOM   1659  CA  ALA A 208       0.519  -4.006  19.734  1.00  5.96           C  
ATOM   1660  C   ALA A 208       0.723  -2.511  19.712  1.00  6.52           C  
ATOM   1661  O   ALA A 208       1.865  -2.055  19.623  1.00  4.86           O  
ATOM   1662  CB  ALA A 208       1.219  -4.580  20.936  1.00  5.12           C  
ATOM   1663  N   TYR A 209      -0.359  -1.749  19.817  1.00  4.01           N  
ATOM   1664  CA  TYR A 209      -0.205  -0.308  19.962  1.00  6.55           C  
ATOM   1665  C   TYR A 209      -0.432   0.196  21.389  1.00  6.19           C  
ATOM   1666  O   TYR A 209      -0.913  -0.548  22.246  1.00  7.54           O  
ATOM   1667  CB  TYR A 209      -1.063   0.445  18.923  1.00  6.11           C  
ATOM   1668  CG  TYR A 209      -2.592   0.554  19.095  1.00  8.29           C  
ATOM   1669  CD1 TYR A 209      -3.163   1.292  20.135  1.00  6.93           C  
ATOM   1670  CD2 TYR A 209      -3.455   0.028  18.134  1.00  6.85           C  
ATOM   1671  CE1 TYR A 209      -4.549   1.453  20.243  1.00  7.37           C  
ATOM   1672  CE2 TYR A 209      -4.855   0.181  18.242  1.00  6.11           C  
ATOM   1673  CZ  TYR A 209      -5.386   0.902  19.293  1.00  7.71           C  
ATOM   1674  OH  TYR A 209      -6.756   1.064  19.393  1.00  6.32           O  
ATOM   1675  N   SER A 210      -0.171   1.485  21.610  1.00  5.89           N  
ATOM   1676  CA  SER A 210      -0.150   2.051  22.952  1.00  6.84           C  
ATOM   1677  C   SER A 210       0.529   1.129  23.992  1.00  6.85           C  
ATOM   1678  O   SER A 210       0.013   0.946  25.099  1.00  7.40           O  
ATOM   1679  CB  SER A 210      -1.561   2.422  23.405  1.00  6.05           C  
ATOM   1680  OG  SER A 210      -2.146   3.364  22.525  1.00 10.50           O  
ATOM   1681  N   PRO A 211       1.728   0.599  23.664  1.00  9.70           N  
ATOM   1682  CA  PRO A 211       2.352  -0.383  24.555  1.00  8.44           C  
ATOM   1683  C   PRO A 211       2.777   0.234  25.889  1.00  8.23           C  
ATOM   1684  O   PRO A 211       2.949  -0.483  26.879  1.00  9.04           O  
ATOM   1685  CB  PRO A 211       3.579  -0.844  23.757  1.00  6.33           C  
ATOM   1686  CG  PRO A 211       3.943   0.356  22.927  1.00  6.59           C  
ATOM   1687  CD  PRO A 211       2.603   0.949  22.528  1.00  6.88           C  
ATOM   1688  N   LEU A 212       2.941   1.552  25.915  1.00  8.46           N  
ATOM   1689  CA  LEU A 212       3.318   2.248  27.144  1.00  8.93           C  
ATOM   1690  C   LEU A 212       2.106   2.808  27.886  1.00  8.73           C  
ATOM   1691  O   LEU A 212       2.263   3.493  28.905  1.00  8.58           O  
ATOM   1692  CB  LEU A 212       4.326   3.376  26.859  1.00  7.76           C  
ATOM   1693  CG  LEU A 212       5.570   3.038  26.028  1.00  8.40           C  
ATOM   1694  CD1 LEU A 212       6.471   4.279  25.874  1.00  6.89           C  
ATOM   1695  CD2 LEU A 212       6.347   1.863  26.620  1.00  5.54           C  
ATOM   1696  N   GLY A 213       0.904   2.548  27.370  1.00  9.23           N  
ATOM   1697  CA  GLY A 213      -0.305   3.092  27.972  1.00  8.36           C  
ATOM   1698  C   GLY A 213      -0.618   4.517  27.549  1.00 12.96           C  
ATOM   1699  O   GLY A 213      -1.427   5.201  28.184  1.00 11.16           O  
ATOM   1700  N   SER A 214       0.033   4.972  26.484  1.00  8.41           N  
ATOM   1701  CA  SER A 214      -0.283   6.268  25.881  1.00  7.52           C  
ATOM   1702  C   SER A 214      -0.440   7.393  26.913  1.00  8.34           C  
ATOM   1703  O   SER A 214      -1.486   8.038  26.979  1.00 10.37           O  
ATOM   1704  CB  SER A 214      -1.564   6.133  25.043  1.00  9.00           C  
ATOM   1705  OG  SER A 214      -1.705   7.188  24.099  1.00 10.35           O  
ATOM   1706  N   PRO A 215       0.604   7.648  27.710  1.00 10.06           N  
ATOM   1707  CA  PRO A 215       0.494   8.708  28.721  1.00 14.40           C  
ATOM   1708  C   PRO A 215       0.130  10.086  28.151  1.00 14.53           C  
ATOM   1709  O   PRO A 215      -0.406  10.898  28.900  1.00 14.48           O  
ATOM   1710  CB  PRO A 215       1.886   8.739  29.371  1.00 12.20           C  
ATOM   1711  CG  PRO A 215       2.790   7.964  28.449  1.00 12.99           C  
ATOM   1712  CD  PRO A 215       1.908   6.959  27.757  1.00  6.88           C  
ATOM   1713  N   ASP A 216       0.388  10.340  26.869  1.00  9.43           N  
ATOM   1714  CA  ASP A 216       0.021  11.628  26.259  1.00 10.82           C  
ATOM   1715  C   ASP A 216      -1.378  11.681  25.619  1.00 10.96           C  
ATOM   1716  O   ASP A 216      -1.739  12.685  24.994  1.00 12.61           O  
ATOM   1717  CB  ASP A 216       1.084  12.095  25.255  1.00 12.03           C  
ATOM   1718  CG  ASP A 216       1.323  11.088  24.157  1.00 10.93           C  
ATOM   1719  OD1 ASP A 216       0.999   9.901  24.374  1.00 10.65           O  
ATOM   1720  OD2 ASP A 216       1.840  11.481  23.087  1.00 12.41           O  
ATOM   1721  N   ARG A 217      -2.159  10.611  25.743  1.00  8.73           N  
ATOM   1722  CA  ARG A 217      -3.519  10.626  25.200  1.00 10.68           C  
ATOM   1723  C   ARG A 217      -4.265  11.854  25.740  1.00 12.29           C  
ATOM   1724  O   ARG A 217      -4.100  12.212  26.896  1.00 12.78           O  
ATOM   1725  CB  ARG A 217      -4.273   9.340  25.553  1.00 14.46           C  
ATOM   1726  CG  ARG A 217      -4.614   9.207  27.032  1.00 11.34           C  
ATOM   1727  CD  ARG A 217      -4.884   7.759  27.417  1.00 13.96           C  
ATOM   1728  NE  ARG A 217      -5.218   7.626  28.838  1.00 13.28           N  
ATOM   1729  CZ  ARG A 217      -4.326   7.595  29.824  1.00 12.51           C  
ATOM   1730  NH1 ARG A 217      -3.024   7.702  29.565  1.00 10.32           N  
ATOM   1731  NH2 ARG A 217      -4.739   7.472  31.083  1.00 15.80           N  
ATOM   1732  N   PRO A 218      -5.062  12.514  24.882  1.00 13.44           N  
ATOM   1733  CA  PRO A 218      -5.778  13.755  25.214  1.00 20.75           C  
ATOM   1734  C   PRO A 218      -6.771  13.600  26.367  1.00 20.25           C  
ATOM   1735  O   PRO A 218      -7.002  14.556  27.098  1.00 25.53           O  
ATOM   1736  CB  PRO A 218      -6.554  14.062  23.928  1.00 19.74           C  
ATOM   1737  CG  PRO A 218      -5.811  13.356  22.853  1.00 19.07           C  
ATOM   1738  CD  PRO A 218      -5.245  12.126  23.475  1.00 14.24           C  
ATOM   1739  N   TRP A 219      -7.361  12.417  26.507  1.00 14.97           N  
ATOM   1740  CA  TRP A 219      -8.430  12.190  27.485  1.00 21.44           C  
ATOM   1741  C   TRP A 219      -7.965  11.649  28.834  1.00 21.44           C  
ATOM   1742  O   TRP A 219      -8.788  11.232  29.654  1.00 17.76           O  
ATOM   1743  CB  TRP A 219      -9.533  11.308  26.907  1.00 15.74           C  
ATOM   1744  CG  TRP A 219      -9.013  10.111  26.239  1.00 15.14           C  
ATOM   1745  CD1 TRP A 219      -8.751   8.895  26.807  1.00 17.44           C  
ATOM   1746  CD2 TRP A 219      -8.680   9.993  24.855  1.00 14.91           C  
ATOM   1747  NE1 TRP A 219      -8.275   8.021  25.850  1.00 13.22           N  
ATOM   1748  CE2 TRP A 219      -8.225   8.672  24.643  1.00 14.26           C  
ATOM   1749  CE3 TRP A 219      -8.728  10.871  23.771  1.00 17.05           C  
ATOM   1750  CZ2 TRP A 219      -7.816   8.219  23.397  1.00 12.70           C  
ATOM   1751  CZ3 TRP A 219      -8.323  10.415  22.529  1.00 22.72           C  
ATOM   1752  CH2 TRP A 219      -7.868   9.103  22.354  1.00 12.59           C  
ATOM   1753  N   ALA A 220      -6.652  11.591  29.030  1.00 16.78           N  
ATOM   1754  CA  ALA A 220      -6.084  11.032  30.251  1.00 17.19           C  
ATOM   1755  C   ALA A 220      -6.689  11.654  31.514  1.00 29.97           C  
ATOM   1756  O   ALA A 220      -6.895  12.872  31.586  1.00 24.11           O  
ATOM   1757  CB  ALA A 220      -4.567  11.210  30.252  1.00 18.70           C  
ATOM   1758  N   LYS A 221      -6.986  10.808  32.500  1.00 23.60           N  
ATOM   1759  CA  LYS A 221      -7.437  11.277  33.812  1.00 30.07           C  
ATOM   1760  C   LYS A 221      -6.628  10.645  34.945  1.00 30.04           C  
ATOM   1761  O   LYS A 221      -6.143   9.522  34.812  1.00 32.12           O  
ATOM   1762  CB  LYS A 221      -8.931  11.011  34.005  1.00 29.87           C  
ATOM   1763  CG  LYS A 221      -9.819  12.036  33.321  1.00 29.94           C  
ATOM   1764  CD  LYS A 221     -10.770  11.366  32.354  1.00 33.18           C  
ATOM   1765  CE  LYS A 221     -11.491  12.391  31.487  1.00 39.97           C  
ATOM   1766  NZ  LYS A 221     -12.183  11.748  30.327  1.00 34.21           N  
ATOM   1767  N   PRO A 222      -6.495  11.364  36.074  1.00 37.18           N  
ATOM   1768  CA  PRO A 222      -5.624  10.945  37.183  1.00 31.37           C  
ATOM   1769  C   PRO A 222      -6.008   9.590  37.778  1.00 35.05           C  
ATOM   1770  O   PRO A 222      -5.137   8.871  38.267  1.00 34.91           O  
ATOM   1771  CB  PRO A 222      -5.826  12.058  38.224  1.00 36.63           C  
ATOM   1772  CG  PRO A 222      -7.179  12.617  37.922  1.00 37.31           C  
ATOM   1773  CD  PRO A 222      -7.268  12.574  36.414  1.00 40.60           C  
ATOM   1774  N   GLU A 223      -7.293   9.251  37.741  1.00 37.04           N  
ATOM   1775  CA  GLU A 223      -7.753   7.987  38.301  1.00 31.31           C  
ATOM   1776  C   GLU A 223      -7.443   6.806  37.388  1.00 33.65           C  
ATOM   1777  O   GLU A 223      -7.631   5.653  37.788  1.00 29.09           O  
ATOM   1778  CB  GLU A 223      -9.252   8.031  38.604  1.00 35.26           C  
ATOM   1779  CG  GLU A 223     -10.147   8.110  37.374  1.00 36.57           C  
ATOM   1780  CD  GLU A 223     -10.547   9.536  37.016  1.00 35.41           C  
ATOM   1781  OE1 GLU A 223      -9.894  10.493  37.493  1.00 35.17           O  
ATOM   1782  OE2 GLU A 223     -11.525   9.694  36.253  1.00 37.90           O  
ATOM   1783  N   ASP A 224      -6.975   7.092  36.169  1.00 24.68           N  
ATOM   1784  CA  ASP A 224      -6.608   6.040  35.218  1.00 23.66           C  
ATOM   1785  C   ASP A 224      -5.369   5.297  35.693  1.00 15.47           C  
ATOM   1786  O   ASP A 224      -4.449   5.902  36.227  1.00 12.09           O  
ATOM   1787  CB  ASP A 224      -6.311   6.614  33.825  1.00 20.39           C  
ATOM   1788  CG  ASP A 224      -7.513   7.291  33.187  1.00 25.26           C  
ATOM   1789  OD1 ASP A 224      -8.657   7.031  33.621  1.00 23.58           O  
ATOM   1790  OD2 ASP A 224      -7.306   8.076  32.234  1.00 19.60           O  
ATOM   1791  N   PRO A 225      -5.329   3.981  35.470  1.00 14.49           N  
ATOM   1792  CA  PRO A 225      -4.106   3.244  35.800  1.00 19.18           C  
ATOM   1793  C   PRO A 225      -2.937   3.756  34.956  1.00 16.79           C  
ATOM   1794  O   PRO A 225      -3.153   4.223  33.830  1.00 18.30           O  
ATOM   1795  CB  PRO A 225      -4.462   1.800  35.427  1.00 19.34           C  
ATOM   1796  CG  PRO A 225      -5.537   1.934  34.401  1.00 21.55           C  
ATOM   1797  CD  PRO A 225      -6.340   3.126  34.826  1.00 16.23           C  
ATOM   1798  N   SER A 226      -1.718   3.701  35.492  1.00 15.24           N  
ATOM   1799  CA  SER A 226      -0.561   4.169  34.741  1.00 15.70           C  
ATOM   1800  C   SER A 226       0.548   3.122  34.701  1.00 16.02           C  
ATOM   1801  O   SER A 226       1.224   2.878  35.703  1.00 11.33           O  
ATOM   1802  CB  SER A 226      -0.036   5.466  35.362  1.00 16.99           C  
ATOM   1803  OG  SER A 226       1.237   5.810  34.850  1.00 24.82           O  
ATOM   1804  N   LEU A 227       0.774   2.565  33.518  1.00 10.71           N  
ATOM   1805  CA  LEU A 227       1.739   1.488  33.350  1.00 13.59           C  
ATOM   1806  C   LEU A 227       3.133   1.940  33.748  1.00 11.89           C  
ATOM   1807  O   LEU A 227       3.835   1.246  34.476  1.00 12.15           O  
ATOM   1808  CB  LEU A 227       1.751   1.005  31.901  1.00 11.18           C  
ATOM   1809  CG  LEU A 227       0.530   0.222  31.423  1.00  9.65           C  
ATOM   1810  CD1 LEU A 227       0.511   0.132  29.900  1.00  9.50           C  
ATOM   1811  CD2 LEU A 227       0.516  -1.171  32.052  1.00 11.90           C  
ATOM   1812  N   LEU A 228       3.543   3.107  33.271  1.00 11.26           N  
ATOM   1813  CA  LEU A 228       4.912   3.557  33.500  1.00 13.51           C  
ATOM   1814  C   LEU A 228       5.202   3.861  34.968  1.00 18.89           C  
ATOM   1815  O   LEU A 228       6.361   3.881  35.383  1.00 13.15           O  
ATOM   1816  CB  LEU A 228       5.227   4.778  32.639  1.00 16.42           C  
ATOM   1817  CG  LEU A 228       5.403   4.476  31.148  1.00 13.96           C  
ATOM   1818  CD1 LEU A 228       5.324   5.763  30.339  1.00 15.77           C  
ATOM   1819  CD2 LEU A 228       6.712   3.727  30.904  1.00  9.79           C  
ATOM   1820  N   GLU A 229       4.148   4.154  35.726  1.00 16.50           N  
ATOM   1821  CA  GLU A 229       4.246   4.400  37.168  1.00 15.87           C  
ATOM   1822  C   GLU A 229       3.895   3.193  38.057  1.00 17.11           C  
ATOM   1823  O   GLU A 229       3.864   3.305  39.286  1.00 16.06           O  
ATOM   1824  CB  GLU A 229       3.417   5.624  37.552  1.00 17.54           C  
ATOM   1825  CG  GLU A 229       3.959   6.918  36.949  1.00 16.85           C  
ATOM   1826  CD  GLU A 229       5.364   7.232  37.427  0.56 21.37           C  
ATOM   1827  OE1 GLU A 229       5.634   7.065  38.637  0.37 21.94           O  
ATOM   1828  OE2 GLU A 229       6.206   7.641  36.599  0.41 23.23           O  
ATOM   1829  N   ASP A 230       3.601   2.052  37.440  1.00 12.67           N  
ATOM   1830  CA  ASP A 230       3.195   0.874  38.199  1.00 11.50           C  
ATOM   1831  C   ASP A 230       4.411   0.295  38.918  1.00 11.82           C  
ATOM   1832  O   ASP A 230       5.368  -0.151  38.282  1.00  9.86           O  
ATOM   1833  CB  ASP A 230       2.577  -0.166  37.254  1.00  9.14           C  
ATOM   1834  CG  ASP A 230       1.934  -1.330  37.994  1.00 13.20           C  
ATOM   1835  OD1 ASP A 230       2.540  -1.852  38.954  1.00 12.89           O  
ATOM   1836  OD2 ASP A 230       0.818  -1.729  37.606  1.00  9.33           O  
ATOM   1837  N   PRO A 231       4.386   0.296  40.257  1.00 11.41           N  
ATOM   1838  CA  PRO A 231       5.599  -0.151  40.951  1.00  9.04           C  
ATOM   1839  C   PRO A 231       5.938  -1.622  40.706  1.00  9.02           C  
ATOM   1840  O   PRO A 231       7.093  -2.001  40.849  1.00  9.91           O  
ATOM   1841  CB  PRO A 231       5.281   0.088  42.435  1.00 11.38           C  
ATOM   1842  CG  PRO A 231       3.807   0.321  42.509  1.00 12.23           C  
ATOM   1843  CD  PRO A 231       3.380   0.857  41.173  1.00 11.28           C  
ATOM   1844  N   ARG A 232       4.958  -2.432  40.338  1.00  8.07           N  
ATOM   1845  CA  ARG A 232       5.221  -3.849  40.068  1.00 11.20           C  
ATOM   1846  C   ARG A 232       6.088  -3.974  38.813  1.00 11.88           C  
ATOM   1847  O   ARG A 232       7.060  -4.778  38.739  1.00 11.14           O  
ATOM   1848  CB  ARG A 232       3.891  -4.577  39.909  1.00  9.21           C  
ATOM   1849  CG  ARG A 232       3.008  -4.463  41.160  1.00 13.19           C  
ATOM   1850  CD  ARG A 232       1.613  -4.980  40.919  1.00 13.22           C  
ATOM   1851  NE  ARG A 232       0.924  -4.192  39.903  1.00 10.74           N  
ATOM   1852  CZ  ARG A 232      -0.321  -4.426  39.502  1.00 10.22           C  
ATOM   1853  NH1 ARG A 232      -1.009  -5.424  40.038  1.00 12.21           N  
ATOM   1854  NH2 ARG A 232      -0.880  -3.658  38.566  1.00 11.45           N  
ATOM   1855  N   ILE A 233       5.764  -3.119  37.837  1.00 11.00           N  
ATOM   1856  CA  ILE A 233       6.471  -3.137  36.560  1.00 10.14           C  
ATOM   1857  C   ILE A 233       7.846  -2.502  36.755  1.00 10.05           C  
ATOM   1858  O   ILE A 233       8.850  -3.012  36.264  1.00 11.40           O  
ATOM   1859  CB  ILE A 233       5.634  -2.466  35.436  1.00  9.42           C  
ATOM   1860  CG1 ILE A 233       4.230  -3.080  35.417  1.00  6.50           C  
ATOM   1861  CG2 ILE A 233       6.311  -2.632  34.070  1.00  9.63           C  
ATOM   1862  CD1 ILE A 233       3.340  -2.597  34.274  1.00  9.09           C  
ATOM   1863  N   LYS A 234       7.896  -1.419  37.523  1.00 10.46           N  
ATOM   1864  CA  LYS A 234       9.167  -0.782  37.864  1.00 12.32           C  
ATOM   1865  C   LYS A 234      10.092  -1.756  38.590  1.00 13.74           C  
ATOM   1866  O   LYS A 234      11.296  -1.736  38.378  1.00 11.04           O  
ATOM   1867  CB  LYS A 234       8.947   0.477  38.707  1.00 16.10           C  
ATOM   1868  CG  LYS A 234       7.895   1.419  38.122  1.00 19.47           C  
ATOM   1869  CD  LYS A 234       8.052   2.839  38.642  1.00 23.04           C  
ATOM   1870  CE  LYS A 234       8.288   2.853  40.138  0.88 24.28           C  
ATOM   1871  NZ  LYS A 234       8.519   4.234  40.634  0.48 23.22           N  
ATOM   1872  N   ALA A 235       9.531  -2.606  39.442  1.00 10.44           N  
ATOM   1873  CA  ALA A 235      10.334  -3.625  40.128  1.00 12.30           C  
ATOM   1874  C   ALA A 235      10.906  -4.620  39.134  1.00 12.52           C  
ATOM   1875  O   ALA A 235      12.112  -4.947  39.195  1.00 11.24           O  
ATOM   1876  CB  ALA A 235       9.514  -4.350  41.192  1.00 13.57           C  
ATOM   1877  N   ILE A 236      10.057  -5.107  38.218  1.00 10.27           N  
ATOM   1878  CA  ILE A 236      10.603  -5.990  37.163  1.00 10.14           C  
ATOM   1879  C   ILE A 236      11.723  -5.323  36.331  1.00 10.87           C  
ATOM   1880  O   ILE A 236      12.731  -5.950  36.020  1.00  9.43           O  
ATOM   1881  CB  ILE A 236       9.516  -6.518  36.216  1.00 10.15           C  
ATOM   1882  CG1 ILE A 236       8.586  -7.477  36.964  1.00 12.38           C  
ATOM   1883  CG2 ILE A 236      10.146  -7.225  35.009  1.00  9.16           C  
ATOM   1884  CD1 ILE A 236       7.316  -7.784  36.208  1.00 14.67           C  
ATOM   1885  N   ALA A 237      11.540  -4.056  35.971  1.00  6.42           N  
ATOM   1886  CA  ALA A 237      12.555  -3.319  35.221  1.00  9.48           C  
ATOM   1887  C   ALA A 237      13.852  -3.215  36.024  1.00 12.62           C  
ATOM   1888  O   ALA A 237      14.956  -3.460  35.512  1.00 11.60           O  
ATOM   1889  CB  ALA A 237      12.040  -1.916  34.886  1.00 11.63           C  
ATOM   1890  N   ALA A 238      13.710  -2.835  37.290  1.00 12.62           N  
ATOM   1891  CA  ALA A 238      14.857  -2.682  38.175  1.00 10.76           C  
ATOM   1892  C   ALA A 238      15.650  -3.976  38.243  1.00 12.61           C  
ATOM   1893  O   ALA A 238      16.887  -3.958  38.198  1.00 10.86           O  
ATOM   1894  CB  ALA A 238      14.404  -2.266  39.572  1.00 11.71           C  
ATOM   1895  N   LYS A 239      14.940  -5.097  38.363  1.00 13.55           N  
ATOM   1896  CA  LYS A 239      15.608  -6.399  38.438  1.00 13.74           C  
ATOM   1897  C   LYS A 239      16.472  -6.664  37.209  1.00 17.33           C  
ATOM   1898  O   LYS A 239      17.531  -7.277  37.302  1.00 11.49           O  
ATOM   1899  CB  LYS A 239      14.594  -7.526  38.615  1.00 16.26           C  
ATOM   1900  CG  LYS A 239      15.208  -8.917  38.580  1.00 17.41           C  
ATOM   1901  CD  LYS A 239      14.173 -10.002  38.872  1.00 22.93           C  
ATOM   1902  CE  LYS A 239      13.123 -10.116  37.777  1.00 21.32           C  
ATOM   1903  NZ  LYS A 239      12.111 -11.134  38.178  1.00 21.45           N  
ATOM   1904  N   HIS A 240      16.023  -6.184  36.053  1.00 13.81           N  
ATOM   1905  CA  HIS A 240      16.755  -6.407  34.812  1.00 12.96           C  
ATOM   1906  C   HIS A 240      17.713  -5.280  34.459  1.00 11.10           C  
ATOM   1907  O   HIS A 240      18.334  -5.313  33.403  1.00 11.36           O  
ATOM   1908  CB  HIS A 240      15.795  -6.632  33.650  1.00 11.33           C  
ATOM   1909  CG  HIS A 240      15.074  -7.938  33.713  1.00 11.73           C  
ATOM   1910  ND1 HIS A 240      15.632  -9.116  33.267  1.00 11.85           N  
ATOM   1911  CD2 HIS A 240      13.842  -8.253  34.174  1.00 11.79           C  
ATOM   1912  CE1 HIS A 240      14.773 -10.102  33.450  1.00 12.83           C  
ATOM   1913  NE2 HIS A 240      13.678  -9.604  34.002  1.00 11.20           N  
ATOM   1914  N   ASN A 241      17.823  -4.283  35.331  0.99 12.57           N  
ATOM   1915  CA  ASN A 241      18.628  -3.104  35.030  0.99 11.43           C  
ATOM   1916  C   ASN A 241      18.177  -2.441  33.728  0.99 13.61           C  
ATOM   1917  O   ASN A 241      19.009  -1.981  32.941  0.99 10.82           O  
ATOM   1918  CB  ASN A 241      20.109  -3.473  34.913  0.99 19.68           C  
ATOM   1919  CG  ASN A 241      20.640  -4.172  36.147  0.99 24.69           C  
ATOM   1920  OD1 ASN A 241      20.486  -3.681  37.265  0.99 30.19           O  
ATOM   1921  ND2 ASN A 241      21.262  -5.333  35.953  0.99 27.57           N  
ATOM   1922  N   LYS A 242      16.871  -2.400  33.486  1.00  9.61           N  
ATOM   1923  CA  LYS A 242      16.366  -1.659  32.339  1.00  9.13           C  
ATOM   1924  C   LYS A 242      15.335  -0.657  32.817  1.00 12.36           C  
ATOM   1925  O   LYS A 242      14.960  -0.656  33.991  1.00 10.19           O  
ATOM   1926  CB  LYS A 242      15.726  -2.618  31.329  1.00 10.92           C  
ATOM   1927  CG  LYS A 242      16.662  -3.714  30.804  1.00 14.19           C  
ATOM   1928  CD  LYS A 242      17.839  -3.163  29.973  1.00 19.92           C  
ATOM   1929  CE  LYS A 242      17.427  -2.753  28.570  1.00 21.33           C  
ATOM   1930  NZ  LYS A 242      18.597  -2.449  27.670  0.74 15.82           N  
ATOM   1931  N   THR A 243      14.858   0.182  31.902  1.00  7.63           N  
ATOM   1932  CA  THR A 243      13.766   1.100  32.199  1.00  8.75           C  
ATOM   1933  C   THR A 243      12.410   0.404  32.144  1.00  9.07           C  
ATOM   1934  O   THR A 243      12.268  -0.661  31.536  1.00  7.28           O  
ATOM   1935  CB  THR A 243      13.767   2.332  31.284  1.00  8.85           C  
ATOM   1936  OG1 THR A 243      13.310   1.952  29.982  1.00  8.52           O  
ATOM   1937  CG2 THR A 243      15.183   2.970  31.201  1.00  9.12           C  
ATOM   1938  N   THR A 244      11.418   1.003  32.791  1.00  7.51           N  
ATOM   1939  CA  THR A 244      10.053   0.491  32.722  1.00  9.03           C  
ATOM   1940  C   THR A 244       9.564   0.429  31.269  1.00  7.36           C  
ATOM   1941  O   THR A 244       8.934  -0.552  30.851  1.00  8.54           O  
ATOM   1942  CB  THR A 244       9.114   1.347  33.597  1.00 12.06           C  
ATOM   1943  OG1 THR A 244       9.620   1.366  34.941  1.00 18.31           O  
ATOM   1944  CG2 THR A 244       7.693   0.782  33.613  1.00 13.21           C  
ATOM   1945  N   ALA A 245       9.849   1.475  30.495  1.00  7.21           N  
ATOM   1946  CA  ALA A 245       9.472   1.487  29.076  1.00  7.53           C  
ATOM   1947  C   ALA A 245      10.113   0.322  28.320  1.00  6.86           C  
ATOM   1948  O   ALA A 245       9.471  -0.332  27.496  1.00  5.75           O  
ATOM   1949  CB  ALA A 245       9.844   2.821  28.426  1.00  4.98           C  
ATOM   1950  N   GLN A 246      11.375   0.044  28.612  1.00  7.91           N  
ATOM   1951  CA  GLN A 246      12.051  -1.064  27.944  1.00  9.17           C  
ATOM   1952  C   GLN A 246      11.391  -2.407  28.238  1.00  9.83           C  
ATOM   1953  O   GLN A 246      11.226  -3.230  27.337  1.00  7.06           O  
ATOM   1954  CB  GLN A 246      13.545  -1.068  28.272  1.00  9.23           C  
ATOM   1955  CG  GLN A 246      14.286   0.038  27.517  1.00  7.65           C  
ATOM   1956  CD  GLN A 246      15.694   0.283  28.034  1.00  8.58           C  
ATOM   1957  OE1 GLN A 246      15.995   0.051  29.207  1.00 10.73           O  
ATOM   1958  NE2 GLN A 246      16.556   0.767  27.159  1.00  8.60           N  
ATOM   1959  N   VAL A 247      11.001  -2.612  29.493  1.00  9.87           N  
ATOM   1960  CA  VAL A 247      10.236  -3.799  29.880  1.00  8.66           C  
ATOM   1961  C   VAL A 247       8.912  -3.875  29.135  1.00  8.01           C  
ATOM   1962  O   VAL A 247       8.549  -4.917  28.596  1.00  6.82           O  
ATOM   1963  CB  VAL A 247       9.957  -3.819  31.399  1.00  6.92           C  
ATOM   1964  CG1 VAL A 247       8.890  -4.884  31.750  1.00  6.64           C  
ATOM   1965  CG2 VAL A 247      11.240  -4.074  32.166  1.00  8.20           C  
ATOM   1966  N   LEU A 248       8.190  -2.762  29.099  1.00  6.21           N  
ATOM   1967  CA  LEU A 248       6.896  -2.716  28.416  1.00  6.90           C  
ATOM   1968  C   LEU A 248       6.990  -2.955  26.900  1.00  6.20           C  
ATOM   1969  O   LEU A 248       6.018  -3.373  26.269  1.00  6.94           O  
ATOM   1970  CB  LEU A 248       6.219  -1.373  28.695  1.00  7.19           C  
ATOM   1971  CG  LEU A 248       5.758  -1.186  30.142  1.00  8.50           C  
ATOM   1972  CD1 LEU A 248       5.413   0.278  30.438  1.00  6.43           C  
ATOM   1973  CD2 LEU A 248       4.555  -2.073  30.419  1.00  6.72           C  
ATOM   1974  N   ILE A 249       8.143  -2.634  26.319  1.00  5.94           N  
ATOM   1975  CA  ILE A 249       8.401  -2.873  24.900  1.00  5.17           C  
ATOM   1976  C   ILE A 249       8.829  -4.327  24.650  1.00  8.66           C  
ATOM   1977  O   ILE A 249       8.389  -4.964  23.701  1.00  7.44           O  
ATOM   1978  CB  ILE A 249       9.436  -1.841  24.360  1.00  6.46           C  
ATOM   1979  CG1 ILE A 249       8.783  -0.450  24.325  1.00  9.22           C  
ATOM   1980  CG2 ILE A 249       9.963  -2.236  22.971  1.00  5.60           C  
ATOM   1981  CD1 ILE A 249       9.746   0.685  24.113  1.00  8.95           C  
ATOM   1982  N   ARG A 250       9.679  -4.856  25.522  1.00  7.51           N  
ATOM   1983  CA  ARG A 250      10.144  -6.243  25.399  1.00  8.75           C  
ATOM   1984  C   ARG A 250       9.004  -7.238  25.625  1.00  7.02           C  
ATOM   1985  O   ARG A 250       8.967  -8.314  25.002  1.00  8.71           O  
ATOM   1986  CB  ARG A 250      11.278  -6.511  26.392  1.00  7.78           C  
ATOM   1987  CG  ARG A 250      11.850  -7.942  26.339  1.00 11.32           C  
ATOM   1988  CD  ARG A 250      12.637  -8.215  25.056  1.00  6.24           C  
ATOM   1989  NE  ARG A 250      13.051  -9.619  24.975  1.00  8.11           N  
ATOM   1990  CZ  ARG A 250      14.075 -10.066  24.254  1.00 11.17           C  
ATOM   1991  NH1 ARG A 250      14.803  -9.221  23.525  1.00 11.41           N  
ATOM   1992  NH2 ARG A 250      14.375 -11.362  24.266  1.00 10.00           N  
ATOM   1993  N   PHE A 251       8.061  -6.863  26.489  1.00  5.91           N  
ATOM   1994  CA  PHE A 251       6.907  -7.713  26.832  1.00  4.80           C  
ATOM   1995  C   PHE A 251       6.172  -8.231  25.576  1.00  8.34           C  
ATOM   1996  O   PHE A 251       6.133  -9.444  25.336  1.00  8.38           O  
ATOM   1997  CB  PHE A 251       5.981  -6.922  27.789  1.00  7.43           C  
ATOM   1998  CG  PHE A 251       4.700  -7.627  28.181  1.00  7.36           C  
ATOM   1999  CD1 PHE A 251       4.708  -8.934  28.651  1.00  5.71           C  
ATOM   2000  CD2 PHE A 251       3.485  -6.949  28.137  1.00  7.53           C  
ATOM   2001  CE1 PHE A 251       3.537  -9.559  29.016  1.00  8.25           C  
ATOM   2002  CE2 PHE A 251       2.306  -7.577  28.512  1.00 10.22           C  
ATOM   2003  CZ  PHE A 251       2.335  -8.884  28.955  1.00  9.19           C  
ATOM   2004  N   PRO A 252       5.627  -7.334  24.734  1.00  6.33           N  
ATOM   2005  CA  PRO A 252       4.968  -7.875  23.534  1.00  6.48           C  
ATOM   2006  C   PRO A 252       5.903  -8.595  22.560  1.00  7.92           C  
ATOM   2007  O   PRO A 252       5.465  -9.501  21.848  1.00  7.36           O  
ATOM   2008  CB  PRO A 252       4.376  -6.627  22.856  1.00  7.84           C  
ATOM   2009  CG  PRO A 252       5.128  -5.465  23.445  1.00  6.77           C  
ATOM   2010  CD  PRO A 252       5.441  -5.877  24.860  1.00  7.74           C  
ATOM   2011  N   MET A 253       7.173  -8.208  22.506  1.00  8.89           N  
ATOM   2012  CA  MET A 253       8.084  -8.893  21.587  1.00 10.91           C  
ATOM   2013  C   MET A 253       8.155 -10.394  21.890  1.00 10.99           C  
ATOM   2014  O   MET A 253       8.194 -11.221  20.975  1.00  9.54           O  
ATOM   2015  CB  MET A 253       9.478  -8.266  21.621  1.00  9.06           C  
ATOM   2016  CG  MET A 253       9.475  -6.798  21.164  1.00  7.86           C  
ATOM   2017  SD  MET A 253      11.015  -5.964  21.583  1.00 10.56           S  
ATOM   2018  CE  MET A 253      12.195  -6.919  20.632  1.00 13.34           C  
ATOM   2019  N   GLN A 254       8.179 -10.745  23.172  1.00  6.87           N  
ATOM   2020  CA  GLN A 254       8.292 -12.159  23.567  1.00 12.13           C  
ATOM   2021  C   GLN A 254       6.980 -12.923  23.419  1.00  9.51           C  
ATOM   2022  O   GLN A 254       6.922 -14.135  23.620  1.00 11.14           O  
ATOM   2023  CB  GLN A 254       8.887 -12.298  24.979  1.00 10.37           C  
ATOM   2024  CG  GLN A 254      10.351 -11.875  25.020  1.00  7.53           C  
ATOM   2025  CD  GLN A 254      11.020 -12.055  26.375  1.00  9.83           C  
ATOM   2026  OE1 GLN A 254      11.915 -11.286  26.734  1.00 11.82           O  
ATOM   2027  NE2 GLN A 254      10.615 -13.081  27.118  1.00  7.00           N  
ATOM   2028  N   ARG A 255       5.920 -12.204  23.083  1.00  9.11           N  
ATOM   2029  CA  ARG A 255       4.644 -12.826  22.725  1.00  6.94           C  
ATOM   2030  C   ARG A 255       4.510 -13.009  21.209  1.00  8.52           C  
ATOM   2031  O   ARG A 255       3.440 -13.357  20.716  1.00 10.02           O  
ATOM   2032  CB  ARG A 255       3.479 -12.027  23.283  1.00  8.83           C  
ATOM   2033  CG  ARG A 255       3.574 -11.794  24.787  1.00  8.20           C  
ATOM   2034  CD  ARG A 255       2.417 -10.951  25.263  1.00  9.62           C  
ATOM   2035  NE  ARG A 255       1.154 -11.683  25.201  1.00  9.17           N  
ATOM   2036  CZ  ARG A 255      -0.035 -11.110  25.308  1.00 10.70           C  
ATOM   2037  NH1 ARG A 255      -0.123  -9.789  25.455  1.00  9.53           N  
ATOM   2038  NH2 ARG A 255      -1.136 -11.847  25.260  1.00 13.27           N  
ATOM   2039  N   ASN A 256       5.590 -12.728  20.482  1.00 11.87           N  
ATOM   2040  CA  ASN A 256       5.603 -12.762  19.009  1.00  9.26           C  
ATOM   2041  C   ASN A 256       4.740 -11.676  18.361  1.00  9.73           C  
ATOM   2042  O   ASN A 256       4.190 -11.848  17.272  1.00  9.79           O  
ATOM   2043  CB  ASN A 256       5.212 -14.153  18.488  1.00 14.04           C  
ATOM   2044  CG  ASN A 256       6.244 -15.216  18.847  1.00 21.16           C  
ATOM   2045  OD1 ASN A 256       7.447 -15.010  18.677  1.00 23.13           O  
ATOM   2046  ND2 ASN A 256       5.778 -16.345  19.365  1.00 28.68           N  
ATOM   2047  N   LEU A 257       4.673 -10.533  19.033  1.00 11.43           N  
ATOM   2048  CA  LEU A 257       3.942  -9.379  18.537  1.00  8.16           C  
ATOM   2049  C   LEU A 257       4.928  -8.347  18.031  1.00 15.31           C  
ATOM   2050  O   LEU A 257       6.073  -8.288  18.483  1.00 11.44           O  
ATOM   2051  CB  LEU A 257       3.099  -8.746  19.651  1.00 10.50           C  
ATOM   2052  CG  LEU A 257       2.280  -9.701  20.512  1.00  8.58           C  
ATOM   2053  CD1 LEU A 257       1.540  -8.947  21.631  1.00  7.39           C  
ATOM   2054  CD2 LEU A 257       1.305 -10.493  19.639  1.00  9.39           C  
ATOM   2055  N   VAL A 258       4.491  -7.577  17.045  1.00  8.33           N  
ATOM   2056  CA  VAL A 258       5.188  -6.378  16.626  1.00  9.02           C  
ATOM   2057  C   VAL A 258       4.768  -5.293  17.613  1.00  8.47           C  
ATOM   2058  O   VAL A 258       3.636  -5.314  18.095  1.00  7.41           O  
ATOM   2059  CB  VAL A 258       4.746  -5.998  15.203  1.00  7.79           C  
ATOM   2060  CG1 VAL A 258       5.285  -4.640  14.801  1.00  6.75           C  
ATOM   2061  CG2 VAL A 258       5.178  -7.089  14.217  1.00  6.67           C  
ATOM   2062  N   VAL A 259       5.658  -4.357  17.940  1.00  4.85           N  
ATOM   2063  CA  VAL A 259       5.275  -3.308  18.883  1.00  6.34           C  
ATOM   2064  C   VAL A 259       5.741  -1.930  18.388  1.00  6.80           C  
ATOM   2065  O   VAL A 259       6.819  -1.811  17.790  1.00  5.94           O  
ATOM   2066  CB  VAL A 259       5.815  -3.586  20.322  1.00  5.13           C  
ATOM   2067  CG1 VAL A 259       7.339  -3.668  20.318  1.00  5.25           C  
ATOM   2068  CG2 VAL A 259       5.308  -2.531  21.311  1.00  5.53           C  
ATOM   2069  N   ILE A 260       4.934  -0.900  18.638  1.00  5.55           N  
ATOM   2070  CA  ILE A 260       5.198   0.427  18.049  1.00  5.70           C  
ATOM   2071  C   ILE A 260       5.149   1.621  19.032  1.00  8.37           C  
ATOM   2072  O   ILE A 260       4.337   2.529  18.878  1.00  6.86           O  
ATOM   2073  CB  ILE A 260       4.283   0.676  16.811  1.00  6.07           C  
ATOM   2074  CG1 ILE A 260       2.806   0.482  17.183  1.00  8.56           C  
ATOM   2075  CG2 ILE A 260       4.682  -0.269  15.667  1.00  4.53           C  
ATOM   2076  CD1 ILE A 260       1.805   0.788  16.043  1.00  6.28           C  
ATOM   2077  N   PRO A 261       6.060   1.646  20.024  1.00  5.13           N  
ATOM   2078  CA  PRO A 261       6.084   2.751  20.989  1.00  3.44           C  
ATOM   2079  C   PRO A 261       6.294   4.086  20.282  1.00  5.53           C  
ATOM   2080  O   PRO A 261       7.085   4.172  19.351  1.00  7.66           O  
ATOM   2081  CB  PRO A 261       7.318   2.433  21.846  1.00  3.77           C  
ATOM   2082  CG  PRO A 261       8.232   1.689  20.881  1.00  5.08           C  
ATOM   2083  CD  PRO A 261       7.264   0.805  20.122  1.00  5.59           C  
ATOM   2084  N   LYS A 262       5.604   5.121  20.740  1.00  6.25           N  
ATOM   2085  CA  LYS A 262       5.728   6.458  20.160  1.00  4.72           C  
ATOM   2086  C   LYS A 262       6.610   7.336  21.041  1.00  7.54           C  
ATOM   2087  O   LYS A 262       6.448   7.340  22.256  1.00  6.68           O  
ATOM   2088  CB  LYS A 262       4.336   7.088  20.007  1.00  5.60           C  
ATOM   2089  CG  LYS A 262       4.310   8.588  19.625  1.00  6.15           C  
ATOM   2090  CD  LYS A 262       4.352   9.489  20.870  1.00  8.58           C  
ATOM   2091  CE  LYS A 262       4.417  10.993  20.499  1.00  5.90           C  
ATOM   2092  NZ  LYS A 262       4.419  11.879  21.737  1.00  8.49           N  
ATOM   2093  N   SER A 263       7.565   8.041  20.433  1.00  6.68           N  
ATOM   2094  CA  SER A 263       8.269   9.132  21.113  1.00  8.87           C  
ATOM   2095  C   SER A 263       8.746  10.204  20.127  1.00  7.92           C  
ATOM   2096  O   SER A 263       9.086   9.898  18.987  1.00  8.86           O  
ATOM   2097  CB  SER A 263       9.457   8.607  21.927  1.00  9.48           C  
ATOM   2098  OG  SER A 263      10.078   9.676  22.632  1.00  8.06           O  
ATOM   2099  N   VAL A 264       8.672  11.466  20.536  1.00  7.44           N  
ATOM   2100  CA  VAL A 264       9.387  12.550  19.861  1.00 10.13           C  
ATOM   2101  C   VAL A 264      10.678  12.985  20.569  1.00 11.65           C  
ATOM   2102  O   VAL A 264      11.314  13.944  20.148  1.00 11.05           O  
ATOM   2103  CB  VAL A 264       8.482  13.763  19.599  1.00 12.07           C  
ATOM   2104  CG1 VAL A 264       7.430  13.399  18.565  1.00 13.17           C  
ATOM   2105  CG2 VAL A 264       7.841  14.221  20.893  1.00 13.69           C  
ATOM   2106  N   THR A 265      11.014  12.317  21.675  1.00 11.81           N  
ATOM   2107  CA  THR A 265      12.185  12.673  22.485  1.00  9.55           C  
ATOM   2108  C   THR A 265      13.387  11.831  22.049  1.00  7.96           C  
ATOM   2109  O   THR A 265      13.371  10.613  22.184  1.00  9.40           O  
ATOM   2110  CB  THR A 265      11.916  12.418  23.990  1.00 10.30           C  
ATOM   2111  OG1 THR A 265      10.668  13.002  24.381  1.00 10.81           O  
ATOM   2112  CG2 THR A 265      13.033  12.996  24.854  1.00 17.92           C  
ATOM   2113  N   PRO A 266      14.432  12.475  21.511  1.00  9.29           N  
ATOM   2114  CA  PRO A 266      15.555  11.707  20.945  1.00 11.07           C  
ATOM   2115  C   PRO A 266      16.136  10.651  21.898  1.00  8.70           C  
ATOM   2116  O   PRO A 266      16.406   9.510  21.476  1.00  9.84           O  
ATOM   2117  CB  PRO A 266      16.577  12.799  20.605  1.00 14.03           C  
ATOM   2118  CG  PRO A 266      15.711  13.986  20.249  1.00 14.43           C  
ATOM   2119  CD  PRO A 266      14.551  13.919  21.240  1.00 10.75           C  
ATOM   2120  N   GLU A 267      16.302  11.025  23.168  1.00  7.90           N  
ATOM   2121  CA  GLU A 267      16.872  10.124  24.166  1.00 12.75           C  
ATOM   2122  C   GLU A 267      15.990   8.886  24.361  1.00 10.11           C  
ATOM   2123  O   GLU A 267      16.492   7.758  24.458  1.00 11.43           O  
ATOM   2124  CB  GLU A 267      17.044  10.854  25.506  1.00 15.08           C  
ATOM   2125  CG  GLU A 267      17.537   9.965  26.637  1.00 28.59           C  
ATOM   2126  N   ARG A 268      14.680   9.108  24.433  1.00  9.14           N  
ATOM   2127  CA  ARG A 268      13.728   8.009  24.581  1.00  7.79           C  
ATOM   2128  C   ARG A 268      13.628   7.196  23.302  1.00  8.54           C  
ATOM   2129  O   ARG A 268      13.496   5.979  23.347  1.00  9.75           O  
ATOM   2130  CB  ARG A 268      12.336   8.535  24.938  1.00  9.05           C  
ATOM   2131  CG  ARG A 268      12.240   9.157  26.312  1.00 10.58           C  
ATOM   2132  CD  ARG A 268      10.866   9.770  26.538  1.00 11.70           C  
ATOM   2133  NE  ARG A 268      10.678  10.177  27.931  1.00 12.86           N  
ATOM   2134  CZ  ARG A 268       9.621  10.851  28.371  1.00 17.17           C  
ATOM   2135  NH1 ARG A 268       8.664  11.205  27.530  1.00 11.69           N  
ATOM   2136  NH2 ARG A 268       9.521  11.175  29.652  1.00 12.53           N  
ATOM   2137  N   ILE A 269      13.650   7.867  22.155  1.00  5.88           N  
ATOM   2138  CA  ILE A 269      13.676   7.140  20.887  1.00  6.67           C  
ATOM   2139  C   ILE A 269      14.818   6.124  20.883  1.00  9.82           C  
ATOM   2140  O   ILE A 269      14.610   4.935  20.580  1.00  5.98           O  
ATOM   2141  CB  ILE A 269      13.802   8.100  19.689  1.00  6.12           C  
ATOM   2142  CG1 ILE A 269      12.510   8.921  19.564  1.00  8.77           C  
ATOM   2143  CG2 ILE A 269      14.091   7.310  18.420  1.00  6.54           C  
ATOM   2144  CD1 ILE A 269      12.596  10.115  18.608  1.00  7.39           C  
ATOM   2145  N   ALA A 270      16.018   6.578  21.246  1.00  6.50           N  
ATOM   2146  CA  ALA A 270      17.158   5.665  21.339  1.00  7.12           C  
ATOM   2147  C   ALA A 270      16.975   4.578  22.404  1.00  9.22           C  
ATOM   2148  O   ALA A 270      17.265   3.398  22.150  1.00  9.81           O  
ATOM   2149  CB  ALA A 270      18.452   6.434  21.598  1.00  8.22           C  
ATOM   2150  N   GLU A 271      16.517   4.972  23.591  1.00  9.91           N  
ATOM   2151  CA  GLU A 271      16.370   4.025  24.710  1.00  8.16           C  
ATOM   2152  C   GLU A 271      15.396   2.891  24.374  1.00 10.22           C  
ATOM   2153  O   GLU A 271      15.665   1.722  24.626  1.00 11.60           O  
ATOM   2154  CB  GLU A 271      15.908   4.771  25.965  1.00 12.92           C  
ATOM   2155  CG  GLU A 271      15.322   3.887  27.063  1.00 20.00           C  
ATOM   2156  CD  GLU A 271      14.538   4.686  28.091  1.00 19.55           C  
ATOM   2157  OE1 GLU A 271      15.027   5.765  28.488  1.00 15.31           O  
ATOM   2158  OE2 GLU A 271      13.440   4.236  28.489  1.00 18.01           O  
ATOM   2159  N   ASN A 272      14.278   3.264  23.776  1.00  8.40           N  
ATOM   2160  CA  ASN A 272      13.199   2.356  23.423  1.00  9.56           C  
ATOM   2161  C   ASN A 272      13.669   1.297  22.443  0.86  7.56           C  
ATOM   2162  O   ASN A 272      13.104   0.210  22.380  1.00  7.58           O  
ATOM   2163  CB  ASN A 272      12.027   3.151  22.831  1.00  9.34           C  
ATOM   2164  CG  ASN A 272      11.287   3.969  23.885  1.00 10.38           C  
ATOM   2165  OD1 ASN A 272      11.622   3.918  25.075  1.00 10.27           O  
ATOM   2166  ND2 ASN A 272      10.274   4.725  23.451  1.00 10.35           N  
ATOM   2167  N   PHE A 273      14.713   1.612  21.683  1.00  8.32           N  
ATOM   2168  CA  PHE A 273      15.241   0.643  20.728  1.00  7.95           C  
ATOM   2169  C   PHE A 273      16.213  -0.367  21.344  1.00 13.42           C  
ATOM   2170  O   PHE A 273      16.446  -1.408  20.724  1.00  9.46           O  
ATOM   2171  CB  PHE A 273      15.879   1.327  19.516  1.00  9.79           C  
ATOM   2172  CG  PHE A 273      16.000   0.428  18.298  1.00  9.05           C  
ATOM   2173  CD1 PHE A 273      14.887   0.141  17.518  1.00 10.56           C  
ATOM   2174  CD2 PHE A 273      17.223  -0.100  17.930  1.00 10.73           C  
ATOM   2175  CE1 PHE A 273      14.984  -0.667  16.396  1.00 10.97           C  
ATOM   2176  CE2 PHE A 273      17.339  -0.914  16.800  1.00 14.91           C  
ATOM   2177  CZ  PHE A 273      16.216  -1.204  16.038  1.00 14.57           C  
ATOM   2178  N   LYS A 274      16.786  -0.141  22.536  1.00  8.76           N  
ATOM   2179  CA  LYS A 274      17.681  -1.219  22.910  1.00 15.29           C  
ATOM   2180  C   LYS A 274      16.918  -2.060  23.885  1.00 12.56           C  
ATOM   2181  O   LYS A 274      17.115  -2.021  25.112  1.00 13.01           O  
ATOM   2182  CB  LYS A 274      18.851  -0.581  23.661  1.00 22.25           C  
ATOM   2183  CG  LYS A 274      19.329   0.720  23.023  1.00 16.53           C  
ATOM   2184  CD  LYS A 274      20.449   1.391  23.809  1.00 28.52           C  
ATOM   2185  CE  LYS A 274      20.992   2.590  23.035  1.00 31.60           C  
ATOM   2186  NZ  LYS A 274      22.020   3.354  23.800  1.00 37.51           N  
ATOM   2187  N   VAL A 275      16.140  -2.933  23.261  1.00  9.47           N  
ATOM   2188  CA  VAL A 275      15.391  -4.030  23.839  1.00 13.93           C  
ATOM   2189  C   VAL A 275      15.849  -5.426  23.446  1.00 14.02           C  
ATOM   2190  O   VAL A 275      15.196  -6.407  23.782  1.00 12.05           O  
ATOM   2191  CB  VAL A 275      13.891  -3.798  23.661  1.00  9.73           C  
ATOM   2192  CG1 VAL A 275      13.480  -2.627  24.526  1.00  8.82           C  
ATOM   2193  CG2 VAL A 275      13.597  -3.475  22.222  1.00  9.03           C  
ATOM   2194  N   PHE A 276      16.866  -5.507  22.602  1.00 11.45           N  
ATOM   2195  CA  PHE A 276      17.199  -6.795  22.007  1.00 15.42           C  
ATOM   2196  C   PHE A 276      18.287  -7.508  22.809  1.00 20.88           C  
ATOM   2197  O   PHE A 276      18.658  -8.643  22.504  1.00 28.85           O  
ATOM   2198  CB  PHE A 276      17.618  -6.614  20.531  1.00 15.61           C  
ATOM   2199  CG  PHE A 276      16.502  -6.147  19.625  1.00 13.60           C  
ATOM   2200  CD1 PHE A 276      15.771  -7.055  18.874  1.00 15.14           C  
ATOM   2201  CD2 PHE A 276      16.187  -4.796  19.523  1.00 11.81           C  
ATOM   2202  CE1 PHE A 276      14.743  -6.629  18.039  1.00 16.61           C  
ATOM   2203  CE2 PHE A 276      15.160  -4.362  18.690  1.00 14.39           C  
ATOM   2204  CZ  PHE A 276      14.437  -5.282  17.946  1.00 14.80           C  
ATOM   2205  N   ASP A 277      18.785  -6.823  23.835  1.00 20.41           N  
ATOM   2206  CA  ASP A 277      19.912  -7.278  24.652  1.00 23.11           C  
ATOM   2207  C   ASP A 277      19.567  -7.970  25.988  1.00 24.58           C  
ATOM   2208  O   ASP A 277      20.469  -8.273  26.772  1.00 18.51           O  
ATOM   2209  CB  ASP A 277      20.847  -6.102  24.926  1.00 22.08           C  
ATOM   2210  CG  ASP A 277      20.190  -5.032  25.771  1.00 32.89           C  
ATOM   2211  OD1 ASP A 277      18.936  -4.946  25.754  1.00 24.83           O  
ATOM   2212  OD2 ASP A 277      20.924  -4.276  26.448  1.00 34.60           O  
ATOM   2213  N   PHE A 278      18.283  -8.164  26.279  1.00 14.39           N  
ATOM   2214  CA  PHE A 278      17.878  -8.800  27.534  1.00 18.51           C  
ATOM   2215  C   PHE A 278      16.619  -9.620  27.322  1.00 15.21           C  
ATOM   2216  O   PHE A 278      15.924  -9.439  26.327  1.00 15.74           O  
ATOM   2217  CB  PHE A 278      17.687  -7.767  28.663  1.00 13.80           C  
ATOM   2218  CG  PHE A 278      16.351  -7.047  28.631  1.00 15.56           C  
ATOM   2219  CD1 PHE A 278      16.067  -6.116  27.641  1.00 15.56           C  
ATOM   2220  CD2 PHE A 278      15.393  -7.287  29.610  1.00 11.35           C  
ATOM   2221  CE1 PHE A 278      14.843  -5.454  27.617  1.00 13.02           C  
ATOM   2222  CE2 PHE A 278      14.165  -6.628  29.589  1.00 11.73           C  
ATOM   2223  CZ  PHE A 278      13.895  -5.712  28.592  1.00 15.18           C  
ATOM   2224  N   GLU A 279      16.340 -10.533  28.250  1.00 11.67           N  
ATOM   2225  CA  GLU A 279      15.158 -11.380  28.159  1.00 11.66           C  
ATOM   2226  C   GLU A 279      14.331 -11.366  29.438  1.00 10.75           C  
ATOM   2227  O   GLU A 279      14.874 -11.466  30.533  1.00 11.54           O  
ATOM   2228  CB  GLU A 279      15.579 -12.821  27.848  1.00 12.73           C  
ATOM   2229  CG  GLU A 279      14.438 -13.801  27.833  1.00 20.55           C  
ATOM   2230  CD  GLU A 279      14.868 -15.189  27.391  1.00 31.40           C  
ATOM   2231  OE1 GLU A 279      15.532 -15.888  28.186  1.00 36.26           O  
ATOM   2232  OE2 GLU A 279      14.547 -15.576  26.245  1.00 27.91           O  
ATOM   2233  N   LEU A 280      13.015 -11.252  29.290  1.00  9.19           N  
ATOM   2234  CA  LEU A 280      12.096 -11.452  30.399  1.00  7.38           C  
ATOM   2235  C   LEU A 280      11.887 -12.950  30.605  1.00  9.43           C  
ATOM   2236  O   LEU A 280      11.742 -13.696  29.643  1.00  8.83           O  
ATOM   2237  CB  LEU A 280      10.752 -10.785  30.099  1.00  6.76           C  
ATOM   2238  CG  LEU A 280      10.779  -9.262  29.971  1.00  8.64           C  
ATOM   2239  CD1 LEU A 280       9.510  -8.756  29.318  1.00  6.47           C  
ATOM   2240  CD2 LEU A 280      10.987  -8.608  31.346  1.00  9.63           C  
ATOM   2241  N   SER A 281      11.885 -13.395  31.855  1.00  5.88           N  
ATOM   2242  CA  SER A 281      11.627 -14.801  32.154  1.00 10.63           C  
ATOM   2243  C   SER A 281      10.163 -15.152  31.896  1.00 10.92           C  
ATOM   2244  O   SER A 281       9.314 -14.265  31.786  1.00  8.80           O  
ATOM   2245  CB  SER A 281      11.994 -15.124  33.605  1.00 11.63           C  
ATOM   2246  OG  SER A 281      11.147 -14.432  34.512  1.00  7.44           O  
ATOM   2247  N   SER A 282       9.871 -16.440  31.749  1.00 10.42           N  
ATOM   2248  CA  SER A 282       8.489 -16.886  31.648  1.00  8.87           C  
ATOM   2249  C   SER A 282       7.690 -16.394  32.857  1.00  7.51           C  
ATOM   2250  O   SER A 282       6.539 -15.983  32.725  1.00  8.49           O  
ATOM   2251  CB  SER A 282       8.427 -18.413  31.553  1.00 15.23           C  
ATOM   2252  OG  SER A 282       7.082 -18.863  31.471  0.94 14.49           O  
ATOM   2253  N   GLN A 283       8.303 -16.448  34.036  1.00  7.96           N  
ATOM   2254  CA  GLN A 283       7.685 -15.911  35.245  1.00  8.90           C  
ATOM   2255  C   GLN A 283       7.390 -14.411  35.111  1.00  8.88           C  
ATOM   2256  O   GLN A 283       6.292 -13.958  35.469  1.00  9.83           O  
ATOM   2257  CB  GLN A 283       8.590 -16.159  36.445  1.00 11.44           C  
ATOM   2258  CG  GLN A 283       7.982 -15.853  37.808  1.00 10.57           C  
ATOM   2259  CD  GLN A 283       8.927 -16.275  38.922  1.00 12.56           C  
ATOM   2260  OE1 GLN A 283      10.020 -16.772  38.650  1.00 10.49           O  
ATOM   2261  NE2 GLN A 283       8.509 -16.091  40.177  1.00 10.77           N  
ATOM   2262  N   ASP A 284       8.363 -13.642  34.614  1.00 10.41           N  
ATOM   2263  CA  ASP A 284       8.125 -12.215  34.349  1.00  6.80           C  
ATOM   2264  C   ASP A 284       6.925 -12.058  33.417  1.00  8.10           C  
ATOM   2265  O   ASP A 284       6.031 -11.253  33.672  1.00  6.15           O  
ATOM   2266  CB  ASP A 284       9.332 -11.533  33.683  1.00  6.84           C  
ATOM   2267  CG  ASP A 284      10.525 -11.368  34.610  1.00 12.32           C  
ATOM   2268  OD1 ASP A 284      10.339 -11.226  35.842  1.00 10.62           O  
ATOM   2269  OD2 ASP A 284      11.666 -11.371  34.087  1.00 11.48           O  
ATOM   2270  N   MET A 285       6.919 -12.809  32.319  1.00  7.52           N  
ATOM   2271  CA  MET A 285       5.838 -12.708  31.335  1.00  9.00           C  
ATOM   2272  C   MET A 285       4.458 -12.999  31.938  1.00  7.94           C  
ATOM   2273  O   MET A 285       3.508 -12.261  31.724  1.00  8.37           O  
ATOM   2274  CB  MET A 285       6.098 -13.651  30.149  1.00  8.07           C  
ATOM   2275  CG  MET A 285       7.381 -13.344  29.363  1.00  8.97           C  
ATOM   2276  SD  MET A 285       7.252 -11.752  28.509  1.00  7.55           S  
ATOM   2277  CE  MET A 285       5.946 -12.078  27.329  1.00  7.92           C  
ATOM   2278  N   THR A 286       4.350 -14.094  32.674  1.00  7.74           N  
ATOM   2279  CA  THR A 286       3.083 -14.472  33.303  1.00  7.85           C  
ATOM   2280  C   THR A 286       2.639 -13.435  34.329  1.00  6.48           C  
ATOM   2281  O   THR A 286       1.452 -13.102  34.424  1.00  9.95           O  
ATOM   2282  CB  THR A 286       3.199 -15.854  33.953  1.00  9.17           C  
ATOM   2283  OG1 THR A 286       3.415 -16.822  32.915  1.00 10.56           O  
ATOM   2284  CG2 THR A 286       1.927 -16.203  34.732  1.00  7.35           C  
ATOM   2285  N   THR A 287       3.603 -12.901  35.074  1.00  6.71           N  
ATOM   2286  CA  THR A 287       3.337 -11.855  36.051  1.00  8.30           C  
ATOM   2287  C   THR A 287       2.803 -10.583  35.374  1.00  8.23           C  
ATOM   2288  O   THR A 287       1.824  -9.988  35.832  1.00  9.88           O  
ATOM   2289  CB  THR A 287       4.606 -11.507  36.830  1.00 10.32           C  
ATOM   2290  OG1 THR A 287       5.053 -12.655  37.563  1.00  8.93           O  
ATOM   2291  CG2 THR A 287       4.358 -10.357  37.791  1.00  9.16           C  
ATOM   2292  N   LEU A 288       3.450 -10.158  34.294  1.00  8.91           N  
ATOM   2293  CA  LEU A 288       2.977  -8.989  33.545  1.00  8.20           C  
ATOM   2294  C   LEU A 288       1.573  -9.255  33.003  1.00  8.12           C  
ATOM   2295  O   LEU A 288       0.694  -8.388  33.053  1.00  6.89           O  
ATOM   2296  CB  LEU A 288       3.946  -8.633  32.411  1.00  6.43           C  
ATOM   2297  CG  LEU A 288       5.311  -8.125  32.872  1.00  6.28           C  
ATOM   2298  CD1 LEU A 288       6.295  -8.087  31.727  1.00  8.78           C  
ATOM   2299  CD2 LEU A 288       5.140  -6.747  33.479  1.00  9.72           C  
ATOM   2300  N   LEU A 289       1.352 -10.467  32.506  1.00  7.53           N  
ATOM   2301  CA  LEU A 289       0.029 -10.825  32.002  1.00 10.15           C  
ATOM   2302  C   LEU A 289      -1.035 -10.745  33.095  1.00  9.36           C  
ATOM   2303  O   LEU A 289      -2.190 -10.407  32.828  1.00  8.67           O  
ATOM   2304  CB  LEU A 289       0.043 -12.227  31.389  1.00  9.00           C  
ATOM   2305  CG  LEU A 289       0.761 -12.358  30.045  1.00  9.34           C  
ATOM   2306  CD1 LEU A 289       1.000 -13.825  29.745  1.00 11.14           C  
ATOM   2307  CD2 LEU A 289      -0.066 -11.693  28.950  1.00 11.61           C  
ATOM   2308  N   SER A 290      -0.651 -11.079  34.323  1.00  7.06           N  
ATOM   2309  CA  SER A 290      -1.600 -11.093  35.433  1.00  8.49           C  
ATOM   2310  C   SER A 290      -2.182  -9.703  35.728  1.00 11.37           C  
ATOM   2311  O   SER A 290      -3.176  -9.578  36.442  1.00 12.40           O  
ATOM   2312  CB  SER A 290      -0.948 -11.677  36.699  1.00 10.43           C  
ATOM   2313  OG  SER A 290      -0.187 -10.688  37.377  1.00 10.80           O  
ATOM   2314  N   TYR A 291      -1.582  -8.657  35.171  1.00  7.86           N  
ATOM   2315  CA  TYR A 291      -2.045  -7.296  35.473  1.00 11.00           C  
ATOM   2316  C   TYR A 291      -3.237  -6.870  34.628  1.00  9.73           C  
ATOM   2317  O   TYR A 291      -3.702  -5.740  34.757  1.00 10.85           O  
ATOM   2318  CB  TYR A 291      -0.919  -6.264  35.336  1.00  8.05           C  
ATOM   2319  CG  TYR A 291       0.264  -6.565  36.227  1.00  9.40           C  
ATOM   2320  CD1 TYR A 291       0.097  -7.268  37.415  1.00 15.91           C  
ATOM   2321  CD2 TYR A 291       1.550  -6.172  35.870  1.00  9.00           C  
ATOM   2322  CE1 TYR A 291       1.177  -7.560  38.234  1.00 13.59           C  
ATOM   2323  CE2 TYR A 291       2.628  -6.469  36.665  1.00  9.59           C  
ATOM   2324  CZ  TYR A 291       2.438  -7.167  37.848  1.00 14.01           C  
ATOM   2325  OH  TYR A 291       3.512  -7.461  38.654  1.00 14.10           O  
ATOM   2326  N   ASN A 292      -3.719  -7.744  33.749  1.00  8.40           N  
ATOM   2327  CA  ASN A 292      -4.794  -7.329  32.860  1.00  8.66           C  
ATOM   2328  C   ASN A 292      -6.024  -6.825  33.611  1.00 16.28           C  
ATOM   2329  O   ASN A 292      -6.556  -7.514  34.481  1.00 15.80           O  
ATOM   2330  CB  ASN A 292      -5.230  -8.492  31.979  1.00 14.29           C  
ATOM   2331  CG  ASN A 292      -6.365  -8.113  31.073  1.00 10.46           C  
ATOM   2332  OD1 ASN A 292      -6.211  -7.232  30.234  1.00  9.74           O  
ATOM   2333  ND2 ASN A 292      -7.524  -8.760  31.243  1.00 13.85           N  
ATOM   2334  N   ARG A 293      -6.412  -5.582  33.339  1.00 17.01           N  
ATOM   2335  CA  ARG A 293      -7.726  -5.043  33.709  1.00 13.93           C  
ATOM   2336  C   ARG A 293      -8.791  -4.871  32.621  1.00 18.19           C  
ATOM   2337  O   ARG A 293      -9.841  -4.304  32.893  1.00 16.52           O  
ATOM   2338  CB  ARG A 293      -7.592  -3.776  34.540  1.00 17.02           C  
ATOM   2339  CG  ARG A 293      -6.290  -3.060  34.376  1.00 19.77           C  
ATOM   2340  CD  ARG A 293      -6.263  -1.922  35.353  1.00 21.39           C  
ATOM   2341  NE  ARG A 293      -7.506  -1.163  35.285  1.00 30.40           N  
ATOM   2342  CZ  ARG A 293      -7.904  -0.304  36.216  1.00 38.58           C  
ATOM   2343  NH1 ARG A 293      -7.155  -0.106  37.297  1.00 25.26           N  
ATOM   2344  NH2 ARG A 293      -9.051   0.351  36.069  1.00 29.93           N  
ATOM   2345  N   ASN A 294      -8.490  -5.251  31.385  1.00 15.33           N  
ATOM   2346  CA  ASN A 294      -9.343  -4.875  30.261  1.00 19.87           C  
ATOM   2347  C   ASN A 294      -9.536  -3.357  30.155  1.00 15.94           C  
ATOM   2348  O   ASN A 294     -10.648  -2.879  29.906  1.00 15.38           O  
ATOM   2349  CB  ASN A 294     -10.698  -5.590  30.346  1.00 15.40           C  
ATOM   2350  CG  ASN A 294     -10.555  -7.106  30.354  1.00 25.23           C  
ATOM   2351  OD1 ASN A 294      -9.777  -7.672  29.586  1.00 20.68           O  
ATOM   2352  ND2 ASN A 294     -11.301  -7.767  31.233  1.00 31.63           N  
ATOM   2353  N   TRP A 295      -8.448  -2.606  30.331  1.00 13.88           N  
ATOM   2354  CA  TRP A 295      -8.499  -1.146  30.286  1.00 13.95           C  
ATOM   2355  C   TRP A 295      -7.996  -0.624  28.933  1.00 18.02           C  
ATOM   2356  O   TRP A 295      -6.890  -0.983  28.499  1.00 11.25           O  
ATOM   2357  CB  TRP A 295      -7.673  -0.545  31.436  1.00 14.11           C  
ATOM   2358  CG  TRP A 295      -7.590   0.955  31.385  1.00 15.63           C  
ATOM   2359  CD1 TRP A 295      -8.556   1.842  31.762  1.00 17.21           C  
ATOM   2360  CD2 TRP A 295      -6.486   1.742  30.908  1.00 16.63           C  
ATOM   2361  NE1 TRP A 295      -8.124   3.126  31.553  1.00 19.33           N  
ATOM   2362  CE2 TRP A 295      -6.861   3.096  31.031  1.00 19.32           C  
ATOM   2363  CE3 TRP A 295      -5.226   1.432  30.385  1.00 15.56           C  
ATOM   2364  CZ2 TRP A 295      -6.016   4.142  30.648  1.00 16.87           C  
ATOM   2365  CZ3 TRP A 295      -4.383   2.474  30.010  1.00 20.19           C  
ATOM   2366  CH2 TRP A 295      -4.784   3.811  30.143  1.00 19.13           C  
ATOM   2367  N   ARG A 296      -8.796   0.222  28.277  1.00 12.25           N  
ATOM   2368  CA  ARG A 296      -8.454   0.732  26.938  1.00 11.68           C  
ATOM   2369  C   ARG A 296      -8.118   2.214  26.885  1.00 13.11           C  
ATOM   2370  O   ARG A 296      -8.863   3.053  27.397  1.00 15.66           O  
ATOM   2371  CB  ARG A 296      -9.598   0.494  25.940  1.00 15.88           C  
ATOM   2372  CG  ARG A 296      -9.853  -0.943  25.584  1.00 14.66           C  
ATOM   2373  CD  ARG A 296     -10.998  -1.052  24.578  1.00 12.71           C  
ATOM   2374  NE  ARG A 296     -11.435  -2.433  24.436  1.00 10.59           N  
ATOM   2375  CZ  ARG A 296     -10.857  -3.319  23.638  1.00 12.39           C  
ATOM   2376  NH1 ARG A 296      -9.808  -2.963  22.897  1.00 12.97           N  
ATOM   2377  NH2 ARG A 296     -11.324  -4.558  23.580  1.00 16.69           N  
ATOM   2378  N   VAL A 297      -7.005   2.521  26.230  1.00 12.55           N  
ATOM   2379  CA  VAL A 297      -6.672   3.884  25.837  1.00 14.05           C  
ATOM   2380  C   VAL A 297      -7.634   4.358  24.756  1.00 13.12           C  
ATOM   2381  O   VAL A 297      -8.201   5.474  24.846  1.00 12.08           O  
ATOM   2382  CB  VAL A 297      -5.240   3.958  25.268  1.00 10.73           C  
ATOM   2383  CG1 VAL A 297      -4.983   5.309  24.591  1.00 11.84           C  
ATOM   2384  CG2 VAL A 297      -4.225   3.708  26.360  1.00 13.05           C  
ATOM   2385  N   CYS A 298      -7.812   3.537  23.720  1.00 11.45           N  
ATOM   2386  CA  CYS A 298      -8.659   3.966  22.620  1.00  9.99           C  
ATOM   2387  C   CYS A 298      -9.904   3.114  22.562  1.00 11.76           C  
ATOM   2388  O   CYS A 298      -9.891   2.000  22.019  1.00  9.94           O  
ATOM   2389  CB  CYS A 298      -7.899   3.792  21.302  1.00 10.05           C  
ATOM   2390  SG  CYS A 298      -6.376   4.749  21.168  1.00 14.72           S  
ATOM   2391  N   ALA A 299     -10.997   3.697  23.048  1.00  8.52           N  
ATOM   2392  CA  ALA A 299     -12.305   3.051  23.070  1.00 16.25           C  
ATOM   2393  C   ALA A 299     -13.234   3.510  21.939  1.00 14.82           C  
ATOM   2394  O   ALA A 299     -14.353   3.021  21.824  1.00 13.99           O  
ATOM   2395  CB  ALA A 299     -12.973   3.258  24.444  1.00 13.58           C  
ATOM   2396  N   LEU A 300     -12.777   4.467  21.133  1.00 16.22           N  
ATOM   2397  CA  LEU A 300     -13.600   5.040  20.058  1.00 13.96           C  
ATOM   2398  C   LEU A 300     -14.999   5.414  20.562  1.00 16.06           C  
ATOM   2399  O   LEU A 300     -16.013   4.985  19.996  1.00 14.09           O  
ATOM   2400  CB  LEU A 300     -13.700   4.088  18.867  1.00 11.82           C  
ATOM   2401  CG  LEU A 300     -14.008   4.810  17.549  1.00 15.25           C  
ATOM   2402  CD1 LEU A 300     -12.816   5.659  17.114  1.00 14.41           C  
ATOM   2403  CD2 LEU A 300     -14.395   3.827  16.468  1.00 12.56           C  
ATOM   2404  N   LEU A 301     -15.050   6.200  21.632  1.00 16.63           N  
ATOM   2405  CA  LEU A 301     -16.289   6.367  22.397  1.00 22.52           C  
ATOM   2406  C   LEU A 301     -17.466   7.011  21.650  1.00 22.92           C  
ATOM   2407  O   LEU A 301     -18.623   6.785  22.006  1.00 22.77           O  
ATOM   2408  CB  LEU A 301     -16.012   7.075  23.731  1.00 21.53           C  
ATOM   2409  CG  LEU A 301     -15.393   6.183  24.813  1.00 20.32           C  
ATOM   2410  CD1 LEU A 301     -15.199   6.954  26.107  1.00 25.30           C  
ATOM   2411  CD2 LEU A 301     -16.252   4.934  25.043  1.00 16.91           C  
ATOM   2412  N   SER A 302     -17.184   7.795  20.615  1.00 26.04           N  
ATOM   2413  CA  SER A 302     -18.256   8.432  19.847  1.00 24.40           C  
ATOM   2414  C   SER A 302     -18.955   7.463  18.895  1.00 27.14           C  
ATOM   2415  O   SER A 302     -19.989   7.782  18.309  1.00 27.74           O  
ATOM   2416  CB  SER A 302     -17.704   9.619  19.060  1.00 30.75           C  
ATOM   2417  OG  SER A 302     -16.573   9.235  18.296  1.00 25.02           O  
ATOM   2418  N   CYS A 303     -18.332   6.310  18.694  1.00 20.22           N  
ATOM   2419  CA  CYS A 303     -18.818   5.282  17.775  1.00 17.79           C  
ATOM   2420  C   CYS A 303     -19.604   4.101  18.356  1.00 13.98           C  
ATOM   2421  O   CYS A 303     -19.829   3.111  17.659  1.00 14.73           O  
ATOM   2422  CB  CYS A 303     -17.700   4.849  16.829  1.00 20.04           C  
ATOM   2423  SG  CYS A 303     -17.109   6.287  15.925  1.00 21.56           S  
ATOM   2424  N   THR A 304     -19.920   4.153  19.649  1.00 18.04           N  
ATOM   2425  CA  THR A 304     -20.477   2.992  20.350  1.00 20.82           C  
ATOM   2426  C   THR A 304     -21.788   2.418  19.782  1.00 20.71           C  
ATOM   2427  O   THR A 304     -22.104   1.248  20.006  1.00 19.46           O  
ATOM   2428  CB  THR A 304     -20.604   3.240  21.879  1.00 24.02           C  
ATOM   2429  OG1 THR A 304     -21.283   4.477  22.121  1.00 22.53           O  
ATOM   2430  CG2 THR A 304     -19.221   3.295  22.526  1.00 19.18           C  
ATOM   2431  N   SER A 305     -22.544   3.222  19.039  1.00 22.39           N  
ATOM   2432  CA  SER A 305     -23.746   2.696  18.386  1.00 22.53           C  
ATOM   2433  C   SER A 305     -23.556   2.268  16.933  1.00 25.97           C  
ATOM   2434  O   SER A 305     -24.480   1.735  16.303  1.00 22.18           O  
ATOM   2435  CB  SER A 305     -24.899   3.688  18.502  1.00 23.20           C  
ATOM   2436  OG  SER A 305     -25.470   3.601  19.793  1.00 22.29           O  
ATOM   2437  N   HIS A 306     -22.357   2.486  16.403  1.00 19.36           N  
ATOM   2438  CA  HIS A 306     -22.067   2.091  15.040  1.00 16.89           C  
ATOM   2439  C   HIS A 306     -22.199   0.576  14.956  1.00 19.24           C  
ATOM   2440  O   HIS A 306     -21.727  -0.138  15.840  1.00 19.59           O  
ATOM   2441  CB  HIS A 306     -20.653   2.535  14.662  1.00 18.02           C  
ATOM   2442  CG  HIS A 306     -20.375   2.457  13.199  1.00 14.23           C  
ATOM   2443  ND1 HIS A 306     -20.331   1.262  12.516  1.00 14.68           N  
ATOM   2444  CD2 HIS A 306     -20.134   3.426  12.284  1.00 12.68           C  
ATOM   2445  CE1 HIS A 306     -20.076   1.496  11.243  1.00 13.66           C  
ATOM   2446  NE2 HIS A 306     -19.958   2.801  11.075  1.00 14.02           N  
ATOM   2447  N   LYS A 307     -22.856   0.086  13.911  1.00 17.68           N  
ATOM   2448  CA ALYS A 307     -23.093  -1.347  13.753  0.62 19.65           C  
ATOM   2449  CA BLYS A 307     -23.100  -1.343  13.785  0.38 19.69           C  
ATOM   2450  C   LYS A 307     -21.799  -2.146  13.840  1.00 25.86           C  
ATOM   2451  O   LYS A 307     -21.788  -3.293  14.296  1.00 18.87           O  
ATOM   2452  CB ALYS A 307     -23.794  -1.633  12.419  0.62 22.09           C  
ATOM   2453  CB BLYS A 307     -23.903  -1.640  12.512  0.38 22.12           C  
ATOM   2454  CG ALYS A 307     -22.995  -1.218  11.188  0.62 23.49           C  
ATOM   2455  CG BLYS A 307     -23.389  -2.798  11.679  0.38 23.69           C  
ATOM   2456  CD ALYS A 307     -23.812  -1.354   9.904  0.62 23.18           C  
ATOM   2457  CD BLYS A 307     -22.430  -2.318  10.603  0.38 22.70           C  
ATOM   2458  CE ALYS A 307     -23.109  -0.684   8.722  0.62 20.68           C  
ATOM   2459  CE BLYS A 307     -23.152  -1.705   9.411  0.38 22.91           C  
ATOM   2460  NZ ALYS A 307     -23.105   0.812   8.809  0.62 15.24           N  
ATOM   2461  NZ BLYS A 307     -22.198  -1.394   8.307  0.38 18.63           N  
ATOM   2462  N   ASP A 308     -20.710  -1.534  13.380  1.00 17.06           N  
ATOM   2463  CA  ASP A 308     -19.394  -2.164  13.381  1.00 15.50           C  
ATOM   2464  C   ASP A 308     -18.485  -1.818  14.574  1.00 14.93           C  
ATOM   2465  O   ASP A 308     -17.303  -2.161  14.550  1.00 17.11           O  
ATOM   2466  CB  ASP A 308     -18.682  -1.946  12.043  1.00 14.18           C  
ATOM   2467  CG  ASP A 308     -19.411  -2.613  10.888  1.00 25.60           C  
ATOM   2468  OD1 ASP A 308     -19.763  -3.807  11.024  1.00 21.37           O  
ATOM   2469  OD2 ASP A 308     -19.653  -1.940   9.856  1.00 20.79           O  
ATOM   2470  N   TYR A 309     -18.995  -1.089  15.569  1.00 13.23           N  
ATOM   2471  CA  TYR A 309     -18.176  -0.791  16.748  1.00 16.00           C  
ATOM   2472  C   TYR A 309     -17.608  -2.105  17.299  1.00 18.70           C  
ATOM   2473  O   TYR A 309     -18.351  -3.042  17.584  1.00 17.47           O  
ATOM   2474  CB  TYR A 309     -18.984  -0.053  17.816  1.00 15.34           C  
ATOM   2475  CG  TYR A 309     -18.188   0.293  19.073  1.00 14.09           C  
ATOM   2476  CD1 TYR A 309     -17.343   1.392  19.105  1.00 14.67           C  
ATOM   2477  CD2 TYR A 309     -18.295  -0.480  20.221  1.00 18.29           C  
ATOM   2478  CE1 TYR A 309     -16.620   1.713  20.249  1.00 14.33           C  
ATOM   2479  CE2 TYR A 309     -17.579  -0.167  21.369  1.00 15.05           C  
ATOM   2480  CZ  TYR A 309     -16.739   0.925  21.375  1.00 15.17           C  
ATOM   2481  OH  TYR A 309     -16.028   1.238  22.519  1.00 15.70           O  
ATOM   2482  N   PRO A 310     -16.271  -2.190  17.390  1.00 15.98           N  
ATOM   2483  CA  PRO A 310     -15.522  -3.415  17.714  1.00 11.01           C  
ATOM   2484  C   PRO A 310     -15.575  -3.917  19.165  1.00  9.93           C  
ATOM   2485  O   PRO A 310     -15.358  -5.101  19.399  1.00 12.81           O  
ATOM   2486  CB  PRO A 310     -14.079  -3.046  17.322  1.00  9.81           C  
ATOM   2487  CG  PRO A 310     -14.020  -1.579  17.474  1.00 12.15           C  
ATOM   2488  CD  PRO A 310     -15.373  -1.070  17.055  1.00 13.03           C  
ATOM   2489  N   PHE A 311     -15.808  -3.020  20.114  1.00 13.23           N  
ATOM   2490  CA  PHE A 311     -15.596  -3.309  21.542  0.83 14.12           C  
ATOM   2491  C   PHE A 311     -16.795  -3.728  22.417  1.00 16.44           C  
ATOM   2492  O   PHE A 311     -16.671  -3.761  23.638  0.75 14.48           O  
ATOM   2493  CB  PHE A 311     -14.756  -2.208  22.193  1.00 10.93           C  
ATOM   2494  CG  PHE A 311     -13.507  -1.883  21.417  1.00 11.90           C  
ATOM   2495  CD1 PHE A 311     -12.815  -2.890  20.746  1.00  9.99           C  
ATOM   2496  CD2 PHE A 311     -13.036  -0.581  21.340  1.00 13.66           C  
ATOM   2497  CE1 PHE A 311     -11.674  -2.603  20.020  1.00  8.77           C  
ATOM   2498  CE2 PHE A 311     -11.895  -0.291  20.618  1.00  9.72           C  
ATOM   2499  CZ  PHE A 311     -11.217  -1.296  19.961  1.00  8.35           C  
ATOM   2500  N   HIS A 312     -17.966  -3.940  21.818  1.00 19.28           N  
ATOM   2501  CA  HIS A 312     -19.087  -4.533  22.557  1.00 19.59           C  
ATOM   2502  C   HIS A 312     -18.745  -5.978  22.900  1.00 31.13           C  
ATOM   2503  O   HIS A 312     -18.902  -6.422  24.039  1.00 37.07           O  
ATOM   2504  CB  HIS A 312     -20.372  -4.536  21.722  1.00 23.48           C  
ATOM   2505  CG  HIS A 312     -20.878  -3.174  21.368  1.00 23.53           C  
ATOM   2506  ND1 HIS A 312     -20.832  -2.111  22.243  1.00 17.57           N  
ATOM   2507  CD2 HIS A 312     -21.446  -2.703  20.231  1.00 20.33           C  
ATOM   2508  CE1 HIS A 312     -21.350  -1.044  21.661  1.00 22.88           C  
ATOM   2509  NE2 HIS A 312     -21.730  -1.376  20.441  1.00 25.44           N  
ATOM   2510  N   GLU A 313     -18.294  -6.699  21.878  1.00 30.04           N  
ATOM   2511  CA  GLU A 313     -17.907  -8.098  21.971  1.00 35.76           C  
ATOM   2512  C   GLU A 313     -16.764  -8.261  22.968  1.00 38.95           C  
ATOM   2513  O   GLU A 313     -15.922  -7.371  23.108  1.00 37.83           O  
ATOM   2514  CB  GLU A 313     -17.473  -8.591  20.585  1.00 30.30           C  
ATOM   2515  CG  GLU A 313     -17.593 -10.090  20.370  1.00 41.77           C  
ATOM   2516  CD  GLU A 313     -19.036 -10.552  20.223  1.00 50.41           C  
ATOM   2517  OE1 GLU A 313     -19.891  -9.733  19.817  1.00 53.80           O  
ATOM   2518  OE2 GLU A 313     -19.313 -11.736  20.511  1.00 51.63           O  
ATOM   2519  N   GLU A 314     -16.733  -9.398  23.657  1.00 40.76           N  
ATOM   2520  CA  GLU A 314     -15.707  -9.649  24.663  1.00 43.97           C  
ATOM   2521  C   GLU A 314     -14.297  -9.521  24.081  1.00 43.93           C  
ATOM   2522  O   GLU A 314     -13.392  -8.972  24.721  1.00 44.96           O  
ATOM   2523  CB  GLU A 314     -15.882 -11.032  25.293  1.00 48.21           C  
ATOM   2524  CG  GLU A 314     -14.868 -11.309  26.395  1.00 47.43           C  
ATOM   2525  CD  GLU A 314     -14.791 -12.770  26.773  1.00 46.54           C  
ATOM   2526  OE1 GLU A 314     -15.734 -13.519  26.435  1.00 47.99           O  
ATOM   2527  OE2 GLU A 314     -13.783 -13.166  27.402  1.00 41.17           O  
ATOM   2528  N   PHE A 315     -14.114 -10.042  22.872  1.00 32.21           N  
ATOM   2529  CA  PHE A 315     -12.842  -9.921  22.178  1.00 33.18           C  
ATOM   2530  C   PHE A 315     -13.045 -10.053  20.668  1.00 29.58           C  
ATOM   2531  O   PHE A 315     -12.139  -9.783  19.883  1.00 21.00           O  
ATOM   2532  CB  PHE A 315     -11.863 -10.979  22.677  1.00 31.11           C  
ATOM   2533  CG  PHE A 315     -12.196 -12.371  22.224  1.00 35.60           C  
ATOM   2534  CD1 PHE A 315     -11.474 -12.972  21.207  1.00 24.30           C  
ATOM   2535  CD2 PHE A 315     -13.244 -13.075  22.808  1.00 39.04           C  
ATOM   2536  CE1 PHE A 315     -11.778 -14.264  20.786  1.00 33.91           C  
ATOM   2537  CE2 PHE A 315     -13.556 -14.365  22.390  1.00 34.67           C  
ATOM   2538  CZ  PHE A 315     -12.821 -14.961  21.378  1.00 30.19           C  
ATOM   2539  OXT PHE A 315     -14.123 -10.435  20.200  1.00 34.49           O  
TER    2540      PHE A 315                                                      
HETATM 2541  PA  NAP A 316       2.549   4.893  23.632  1.00  6.13           P  
HETATM 2542  O1A NAP A 316       2.049   3.811  24.543  1.00  7.24           O  
HETATM 2543  O2A NAP A 316       3.582   4.545  22.595  1.00  7.19           O  
HETATM 2544  O5B NAP A 316       3.115   6.089  24.538  1.00  7.70           O  
HETATM 2545  C5B NAP A 316       3.663   7.284  23.965  1.00  7.15           C  
HETATM 2546  C4B NAP A 316       3.933   8.214  25.140  1.00  7.24           C  
HETATM 2547  O4B NAP A 316       4.947   7.611  25.946  1.00 10.14           O  
HETATM 2548  C3B NAP A 316       4.451   9.578  24.727  1.00  6.04           C  
HETATM 2549  O3B NAP A 316       3.871  10.532  25.616  1.00  6.93           O  
HETATM 2550  C2B NAP A 316       5.953   9.481  24.937  1.00  7.66           C  
HETATM 2551  O2B NAP A 316       6.536  10.733  25.289  1.00 11.86           O  
HETATM 2552  C1B NAP A 316       6.047   8.501  26.094  1.00  7.48           C  
HETATM 2553  N9A NAP A 316       7.304   7.723  26.074  1.00 11.02           N  
HETATM 2554  C8A NAP A 316       7.863   7.135  25.006  1.00  7.59           C  
HETATM 2555  N7A NAP A 316       9.000   6.534  25.407  1.00  8.07           N  
HETATM 2556  C5A NAP A 316       9.147   6.738  26.727  1.00  9.57           C  
HETATM 2557  C6A NAP A 316      10.110   6.358  27.657  1.00 10.67           C  
HETATM 2558  N6A NAP A 316      11.189   5.618  27.284  1.00  7.84           N  
HETATM 2559  N1A NAP A 316       9.962   6.747  28.941  1.00 12.03           N  
HETATM 2560  C2A NAP A 316       8.905   7.481  29.317  1.00 12.35           C  
HETATM 2561  N3A NAP A 316       7.963   7.854  28.437  1.00  9.15           N  
HETATM 2562  C4A NAP A 316       8.069   7.495  27.138  1.00  9.89           C  
HETATM 2563  O3  NAP A 316       1.260   5.643  23.030  1.00  8.26           O  
HETATM 2564  PN  NAP A 316       0.538   5.690  21.595  1.00  6.88           P  
HETATM 2565  O1N NAP A 316       1.093   6.853  20.792  1.00  5.59           O  
HETATM 2566  O2N NAP A 316      -0.953   5.670  21.876  1.00  6.64           O  
HETATM 2567  O5D NAP A 316       0.827   4.276  20.859  1.00  8.89           O  
HETATM 2568  C5D NAP A 316       1.986   4.094  20.050  1.00  4.67           C  
HETATM 2569  C4D NAP A 316       1.610   4.112  18.571  1.00  5.18           C  
HETATM 2570  O4D NAP A 316       0.619   3.126  18.248  1.00  4.32           O  
HETATM 2571  C3D NAP A 316       0.944   5.405  18.138  1.00  6.64           C  
HETATM 2572  O3D NAP A 316       1.855   6.522  18.051  1.00  4.73           O  
HETATM 2573  C2D NAP A 316       0.342   4.985  16.818  1.00  6.45           C  
HETATM 2574  O2D NAP A 316       1.371   4.958  15.819  1.00  4.31           O  
HETATM 2575  C1D NAP A 316      -0.141   3.565  17.115  1.00  7.97           C  
HETATM 2576  N1N NAP A 316      -1.571   3.570  17.471  1.00  6.94           N  
HETATM 2577  C2N NAP A 316      -2.473   3.043  16.615  1.00  6.50           C  
HETATM 2578  C3N NAP A 316      -3.835   3.031  16.923  1.00  6.87           C  
HETATM 2579  C7N NAP A 316      -4.849   2.438  15.978  1.00  9.54           C  
HETATM 2580  O7N NAP A 316      -6.036   2.691  16.126  1.00  9.06           O  
HETATM 2581  N7N NAP A 316      -4.436   1.629  15.006  1.00  7.26           N  
HETATM 2582  C4N NAP A 316      -4.254   3.578  18.124  1.00  7.44           C  
HETATM 2583  C5N NAP A 316      -3.308   4.117  18.999  1.00  6.68           C  
HETATM 2584  C6N NAP A 316      -1.961   4.090  18.644  1.00  6.50           C  
HETATM 2585  P2B NAP A 316       7.350  11.640  24.239  1.00 10.62           P  
HETATM 2586  O1X NAP A 316       6.704  11.378  22.902  1.00  8.48           O  
HETATM 2587  O2X NAP A 316       7.074  13.019  24.793  1.00  5.69           O  
HETATM 2588  O3X NAP A 316       8.790  11.200  24.387  1.00  9.51           O  
HETATM 2589  N   TLT A 317      -7.417   8.946  17.228  1.00 21.24           N  
HETATM 2590  C1  TLT A 317      -7.046   7.799  17.889  1.00 22.50           C  
HETATM 2591  O1  TLT A 317      -9.134  11.104  16.211  1.00 23.48           O  
HETATM 2592  C2  TLT A 317      -8.556   9.395  17.791  1.00 27.80           C  
HETATM 2593  O2  TLT A 317      -7.324   5.913  16.021  1.00 10.82           O  
HETATM 2594  C3  TLT A 317      -7.973   7.546  18.877  1.00 22.45           C  
HETATM 2595  O3  TLT A 317      -5.086   5.656  15.752  1.00 10.42           O  
HETATM 2596  C4  TLT A 317      -8.945   8.581  18.801  1.00 30.45           C  
HETATM 2597  C5  TLT A 317      -5.821   7.061  17.529  1.00 13.61           C  
HETATM 2598  C6  TLT A 317      -9.276  10.616  17.353  1.00 30.81           C  
HETATM 2599  C7  TLT A 317      -6.679   9.524  16.124  1.00 21.33           C  
HETATM 2600  C8  TLT A 317     -10.168  11.296  18.288  1.00 26.40           C  
HETATM 2601  C9  TLT A 317      -9.673  11.809  19.494  1.00 32.57           C  
HETATM 2602  C10 TLT A 317     -11.524  11.441  17.980  1.00 31.32           C  
HETATM 2603  C11 TLT A 317     -11.890  12.595  20.080  1.00 30.07           C  
HETATM 2604  C12 TLT A 317     -10.532  12.461  20.390  1.00 30.47           C  
HETATM 2605  C13 TLT A 317     -12.383  12.087  18.871  1.00 30.53           C  
HETATM 2606  C14 TLT A 317      -6.027   6.147  16.345  1.00  9.25           C  
HETATM 2607  C15 TLT A 317     -12.815  13.291  21.027  1.00 29.35           C  
HETATM 2608  O   HOH A 318      15.742  -4.983  42.151  1.00 30.67           O  
HETATM 2609  O   HOH A 319     -19.580 -13.404   4.120  1.00 29.59           O  
HETATM 2610  O   HOH A 320      24.278   4.918  -5.140  1.00 32.96           O  
HETATM 2611  O   HOH A 321      13.820 -13.082  10.003  1.00 29.25           O  
HETATM 2612  O   HOH A 322      15.052   8.480  28.517  1.00 33.84           O  
HETATM 2613  O   HOH A 323       4.067 -16.608  29.607  1.00 23.73           O  
HETATM 2614  O   HOH A 324     -14.654   8.361  29.687  1.00 36.68           O  
HETATM 2615  O   HOH A 325       3.135 -11.261  41.359  1.00 30.04           O  
HETATM 2616  O   HOH A 326     -11.278   5.625  40.243  1.00 32.06           O  
HETATM 2617  O   HOH A 327      -7.674  -6.158  -9.734  1.00 31.21           O  
HETATM 2618  O   HOH A 328      17.059   3.230  34.750  1.00 32.90           O  
HETATM 2619  O   HOH A 329     -21.903 -11.416   5.150  1.00 33.68           O  
HETATM 2620  O   HOH A 330      18.166 -13.731  31.043  1.00 31.37           O  
HETATM 2621  O   HOH A 331      -3.471 -16.170  -0.208  1.00 19.74           O  
HETATM 2622  O   HOH A 332      -2.356  12.296  -4.159  1.00 22.83           O  
HETATM 2623  O   HOH A 333      -0.665  17.147  17.264  1.00 18.39           O  
HETATM 2624  O   HOH A 334     -19.545   1.300   8.026  1.00 20.89           O  
HETATM 2625  O   HOH A 335       6.853  15.742  28.511  1.00 23.57           O  
HETATM 2626  O   HOH A 336      13.539  -6.673   3.075  1.00 31.56           O  
HETATM 2627  O   HOH A 337     -12.720 -18.945  12.237  1.00 32.65           O  
HETATM 2628  O   HOH A 338      12.617  -3.226  43.323  1.00 29.27           O  
HETATM 2629  O   HOH A 339      -0.247  19.677   0.869  1.00 31.17           O  
HETATM 2630  O   HOH A 340       1.049  17.242  -2.724  1.00 30.38           O  
HETATM 2631  O   HOH A 341       7.057 -16.862  27.373  1.00 25.45           O  
HETATM 2632  O   HOH A 342      12.673  20.081  19.223  1.00 28.25           O  
HETATM 2633  O   HOH A 343     -12.906  -1.912  -5.107  1.00 32.97           O  
HETATM 2634  O   HOH A 344       9.152 -15.178   1.093  1.00 33.09           O  
HETATM 2635  O   HOH A 345     -12.392 -19.137   9.401  1.00 28.75           O  
HETATM 2636  O   HOH A 346      11.334   3.068  41.759  1.00 34.83           O  
HETATM 2637  O   HOH A 347     -11.718   7.573  -9.361  1.00 34.09           O  
HETATM 2638  O   HOH A 348      -2.343  13.043  28.511  1.00 26.28           O  
HETATM 2639  O   HOH A 349     -12.891   7.688  33.724  1.00 34.15           O  
HETATM 2640  O   HOH A 350      -5.171  16.212   3.590  1.00 32.53           O  
HETATM 2641  O   HOH A 351     -23.560  -6.460  17.313  1.00 39.12           O  
HETATM 2642  O   HOH A 352      14.085   8.708  -2.836  1.00 37.10           O  
HETATM 2643  O   HOH A 353     -11.862 -20.940  13.319  1.00 31.47           O  
HETATM 2644  O   HOH A 354      18.958  -9.713  35.825  1.00 31.46           O  
HETATM 2645  O   HOH A 355       0.324  11.309  31.728  1.00 27.05           O  
HETATM 2646  O   HOH A 356     -17.833  10.567  22.710  1.00 31.21           O  
HETATM 2647  O   HOH A 357      -6.225  -4.380 -10.950  1.00 33.94           O  
HETATM 2648  O   HOH A 358       9.989  -5.422  -4.631  1.00 29.35           O  
HETATM 2649  O   HOH A 359     -19.476  17.340  11.934  1.00 31.55           O  
HETATM 2650  O   HOH A 360     -19.468  11.865  20.897  1.00 30.86           O  
HETATM 2651  O   HOH A 361     -14.850   1.922  27.138  1.00 36.85           O  
HETATM 2652  O   HOH A 362      -9.838 -20.357   9.056  1.00 31.49           O  
HETATM 2653  O   HOH A 363       5.759 -15.713  26.263  1.00 19.37           O  
HETATM 2654  O   HOH A 364     -23.548   1.635  11.514  1.00 19.55           O  
HETATM 2655  O   HOH A 365       6.374  12.273  28.193  1.00 15.95           O  
HETATM 2656  O   HOH A 366       5.345  12.890  -3.241  1.00 22.55           O  
HETATM 2657  O   HOH A 367     -17.867 -10.613  -0.830  1.00 24.28           O  
HETATM 2658  O   HOH A 368     -17.269   7.353  -3.947  1.00 24.98           O  
HETATM 2659  O   HOH A 369      -2.002  15.765   4.712  1.00 25.97           O  
HETATM 2660  O   HOH A 370       8.715   4.293  35.047  1.00 27.38           O  
HETATM 2661  O   HOH A 371       4.976 -16.469   4.273  1.00 29.43           O  
HETATM 2662  O   HOH A 372      20.184   4.713  25.057  1.00 26.45           O  
HETATM 2663  O   HOH A 373      11.851 -14.707  36.986  1.00 19.00           O  
HETATM 2664  O   HOH A 374      15.543   0.672  -2.697  1.00 39.95           O  
HETATM 2665  O   HOH A 375     -10.275   6.027  20.413  1.00 17.99           O  
HETATM 2666  O   HOH A 376     -11.994   7.882  22.466  1.00 23.99           O  
HETATM 2667  O   HOH A 377       2.824   5.053  -6.599  1.00 23.41           O  
HETATM 2668  O   HOH A 378      10.460 -14.793  -1.623  1.00 28.38           O  
HETATM 2669  O   HOH A 379      10.463 -13.305  39.115  1.00 17.88           O  
HETATM 2670  O   HOH A 380      -1.080  13.452  32.306  1.00 25.05           O  
HETATM 2671  O   HOH A 381     -30.622  17.858  19.102  1.00 32.96           O  
HETATM 2672  O   HOH A 382      12.874  16.528  23.915  1.00 33.19           O  
HETATM 2673  O   HOH A 383     -12.841 -13.110  -5.682  1.00 25.41           O  
HETATM 2674  O   HOH A 384     -21.060  10.936  19.282  1.00 28.08           O  
HETATM 2675  O   HOH A 385     -18.309  -0.298   8.723  1.00 22.49           O  
HETATM 2676  O   HOH A 386       4.589  11.222  28.374  1.00 21.61           O  
HETATM 2677  O   HOH A 387      21.923  -6.710  33.588  1.00 35.04           O  
HETATM 2678  O   HOH A 388      15.433 -17.229  25.023  1.00 50.25           O  
HETATM 2679  O   HOH A 389     -13.115   9.821  22.417  1.00 35.16           O  
HETATM 2680  O   HOH A 390      10.515   3.159  -4.402  1.00 31.02           O  
HETATM 2681  O   HOH A 391      10.326  -7.381  -6.217  1.00 33.41           O  
HETATM 2682  O   HOH A 392      22.785  -9.354  26.270  1.00 34.44           O  
HETATM 2683  O   HOH A 393     -28.274  10.282  20.342  1.00 29.21           O  
HETATM 2684  O   HOH A 394       5.279 -14.787  11.821  1.00 31.45           O  
HETATM 2685  O   HOH A 395       3.976 -15.322  27.271  1.00 30.26           O  
HETATM 2686  O   HOH A 396     -13.783  -2.245  26.442  1.00 25.99           O  
HETATM 2687  O   HOH A 397      13.206   6.242  32.765  1.00 30.70           O  
HETATM 2688  O   HOH A 398      17.521  -7.477   7.802  1.00 31.29           O  
HETATM 2689  O   HOH A 399      18.623  -5.916  12.381  1.00 30.16           O  
HETATM 2690  O   HOH A 400     -11.153 -20.615  15.897  1.00 36.45           O  
HETATM 2691  O   HOH A 401     -18.828  -7.337  16.267  1.00 33.51           O  
HETATM 2692  O   HOH A 402      -3.160  17.896   3.077  1.00 31.47           O  
HETATM 2693  O   HOH A 403      12.854  19.867   9.750  1.00 32.15           O  
HETATM 2694  O   HOH A 404       6.907  12.389  32.132  1.00 37.10           O  
HETATM 2695  O   HOH A 405     -12.553  -3.296  27.955  1.00 29.35           O  
HETATM 2696  O   HOH A 406      -1.123   8.237  31.748  1.00 32.02           O  
HETATM 2697  O   HOH A 407      17.415   1.738  -3.184  1.00 34.28           O  
HETATM 2698  O   HOH A 408     -26.176  -6.483  18.472  1.00 34.80           O  
HETATM 2699  O   HOH A 409       2.685 -15.998  23.626  1.00 31.85           O  
HETATM 2700  O   HOH A 410      13.594  -0.304  -3.802  1.00 32.28           O  
HETATM 2701  O   HOH A 411     -20.822  13.014   1.761  1.00 34.71           O  
HETATM 2702  O   HOH A 412      13.512  18.903  11.541  1.00 31.68           O  
HETATM 2703  O   HOH A 413      16.911  -6.283  10.309  1.00 30.38           O  
HETATM 2704  O   HOH A 414      19.336  -8.552  13.978  1.00 37.70           O  
HETATM 2705  O   HOH A 415       8.532  -6.206   0.036  1.00 20.27           O  
HETATM 2706  O   HOH A 416      -2.325  16.662  -1.162  1.00 25.77           O  
HETATM 2707  O   HOH A 417      -1.798  10.660  -7.987  1.00 39.05           O  
HETATM 2708  O   HOH A 418     -11.808  13.082  25.093  1.00 31.42           O  
HETATM 2709  O   HOH A 419      12.614   2.468  -4.458  1.00 26.83           O  
HETATM 2710  O   HOH A 420     -20.358  -6.818  14.130  1.00 32.35           O  
HETATM 2711  O   HOH A 421      -0.760  11.213  -5.783  1.00 31.02           O  
HETATM 2712  O   HOH A 422       9.155  -3.130  -4.690  1.00 28.08           O  
HETATM 2713  O   HOH A 423       9.677 -15.318  22.170  1.00 30.40           O  
HETATM 2714  O   HOH A 424      17.690 -11.005  10.037  1.00 38.77           O  
HETATM 2715  O   HOH A 425       8.174  14.291  30.119  1.00 31.35           O  
HETATM 2716  O   HOH A 426      -2.828   8.083  35.336  1.00 29.69           O  
HETATM 2717  O   HOH A 427      -0.546  18.864  11.062  1.00 26.60           O  
HETATM 2718  O   HOH A 428      -8.455  -8.672  38.431  1.00 33.99           O  
HETATM 2719  O   HOH A 429      11.670  -8.122  41.687  1.00 31.70           O  
HETATM 2720  O   HOH A 430     -12.794  16.550  -1.003  1.00 36.06           O  
HETATM 2721  O   HOH A 431     -24.290   5.291  21.514  1.00 33.22           O  
HETATM 2722  O   HOH A 432     -14.794 -11.695  -6.547  1.00 38.89           O  
HETATM 2723  O   HOH A 433      10.362  15.866  23.737  1.00 35.88           O  
HETATM 2724  O   HOH A 434     -25.657  -2.727  16.453  1.00 34.87           O  
HETATM 2725  O   HOH A 435      20.847  -4.851  11.029  1.00 32.16           O  
HETATM 2726  O   HOH A 436       6.639 -16.766   0.473  1.00 33.46           O  
HETATM 2727  O   HOH A 437      20.175  11.596  22.888  1.00 36.12           O  
HETATM 2728  O   HOH A 438     -15.275  11.413  18.807  1.00 36.68           O  
HETATM 2729  O   HOH A 439     -13.270  11.128  26.428  1.00 35.76           O  
HETATM 2730  O   HOH A 440      20.592   9.575  -3.196  1.00 34.26           O  
HETATM 2731  O   HOH A 441       5.713 -17.124  15.041  1.00 35.77           O  
HETATM 2732  O   HOH A 442     -14.363  -2.142   7.297  1.00 28.47           O  
HETATM 2733  O   HOH A 443      18.155 -14.260  25.393  1.00 32.62           O  
HETATM 2734  O   HOH A 444      22.083  14.776   8.547  1.00 29.61           O  
HETATM 2735  O   HOH A 445      16.384  16.183  13.392  1.00 21.70           O  
HETATM 2736  O   HOH A 446       1.014  17.678   7.818  1.00 22.63           O  
HETATM 2737  O   HOH A 447       9.625   1.859  -6.082  1.00 29.44           O  
HETATM 2738  O   HOH A 448      16.591  13.569  24.131  1.00 15.70           O  
HETATM 2739  O   HOH A 449      11.922  14.163  28.829  1.00 32.46           O  
HETATM 2740  O   HOH A 450      17.750  15.415  14.804  1.00 30.35           O  
HETATM 2741  O   HOH A 451       1.630   9.475  10.657  1.00  6.01           O  
HETATM 2742  O   HOH A 452      -7.591  -1.897  19.951  1.00  8.27           O  
HETATM 2743  O   HOH A 453      -5.931   7.082   8.936  1.00  5.14           O  
HETATM 2744  O   HOH A 454      -4.347   6.723   4.220  1.00  7.04           O  
HETATM 2745  O   HOH A 455       3.414  -3.245  26.811  1.00  6.08           O  
HETATM 2746  O   HOH A 456      -1.450  13.013  15.505  1.00  9.25           O  
HETATM 2747  O   HOH A 457      10.404 -18.374  34.670  1.00 10.25           O  
HETATM 2748  O   HOH A 458      11.315  -3.874   4.393  1.00 11.87           O  
HETATM 2749  O   HOH A 459       7.092   9.950  16.836  1.00  9.83           O  
HETATM 2750  O   HOH A 460       2.628  -0.735  12.300  1.00  5.91           O  
HETATM 2751  O   HOH A 461     -10.153   6.966  -5.244  1.00 11.55           O  
HETATM 2752  O   HOH A 462      -8.705  -4.429  20.568  1.00  9.17           O  
HETATM 2753  O   HOH A 463      -1.005 -14.264  34.138  1.00  9.81           O  
HETATM 2754  O   HOH A 464      -1.837  11.921   4.927  1.00  9.44           O  
HETATM 2755  O   HOH A 465       2.152  -4.967  24.805  1.00  7.45           O  
HETATM 2756  O   HOH A 466      12.684  -4.628  14.775  1.00  9.11           O  
HETATM 2757  O   HOH A 467       9.754  -6.122   4.097  1.00 10.18           O  
HETATM 2758  O   HOH A 468      -1.170  13.476   7.369  1.00  9.25           O  
HETATM 2759  O   HOH A 469       1.794 -12.046  15.939  1.00  9.59           O  
HETATM 2760  O   HOH A 470       7.556  -5.262   2.614  1.00  9.96           O  
HETATM 2761  O   HOH A 471     -13.881  11.195   2.924  1.00  9.94           O  
HETATM 2762  O   HOH A 472       0.959  -2.830  12.181  1.00  4.80           O  
HETATM 2763  O   HOH A 473      10.250  -2.318   1.550  1.00  7.89           O  
HETATM 2764  O   HOH A 474     -10.763   3.110   8.901  1.00  8.83           O  
HETATM 2765  O   HOH A 475      12.843  -1.327  13.313  1.00  8.82           O  
HETATM 2766  O   HOH A 476      -8.418  -0.364  22.078  1.00 10.44           O  
HETATM 2767  O   HOH A 477      -7.009   7.609   4.839  1.00  8.85           O  
HETATM 2768  O   HOH A 478       9.867   4.713  20.477  1.00  7.48           O  
HETATM 2769  O   HOH A 479       8.972 -15.545  26.814  1.00 14.37           O  
HETATM 2770  O   HOH A 480     -10.189   9.454  -1.750  1.00 12.92           O  
HETATM 2771  O   HOH A 481     -13.072 -16.641   2.389  1.00 12.95           O  
HETATM 2772  O   HOH A 482      -7.956  14.973   4.792  1.00  9.51           O  
HETATM 2773  O   HOH A 483     -14.000  15.737  12.608  1.00 12.23           O  
HETATM 2774  O   HOH A 484     -12.181  12.755   5.166  1.00 12.38           O  
HETATM 2775  O   HOH A 485      -7.051  11.624   1.443  1.00 14.59           O  
HETATM 2776  O   HOH A 486      11.210  18.042  13.392  1.00 11.67           O  
HETATM 2777  O   HOH A 487      -1.261  -8.734   2.154  1.00 11.12           O  
HETATM 2778  O   HOH A 488     -17.060  13.423   6.733  1.00  8.05           O  
HETATM 2779  O   HOH A 489      18.580   5.289  -0.082  1.00 15.73           O  
HETATM 2780  O   HOH A 490       4.986  -6.258   3.015  1.00  9.56           O  
HETATM 2781  O   HOH A 491      -0.349  16.570  13.494  1.00 11.88           O  
HETATM 2782  O   HOH A 492     -12.237 -10.790  -2.075  1.00 13.39           O  
HETATM 2783  O   HOH A 493      10.571   4.107  31.746  1.00 12.72           O  
HETATM 2784  O   HOH A 494       0.947 -12.429   8.398  1.00 10.74           O  
HETATM 2785  O   HOH A 495      19.011  -2.390  19.969  1.00 15.13           O  
HETATM 2786  O   HOH A 496     -16.222  15.960  14.514  1.00 15.70           O  
HETATM 2787  O   HOH A 497      -1.670  -4.265 -12.146  1.00 10.97           O  
HETATM 2788  O   HOH A 498       8.070 -10.548  18.339  1.00 11.20           O  
HETATM 2789  O   HOH A 499       8.692   4.058  -2.004  1.00  9.48           O  
HETATM 2790  O   HOH A 500      14.611  -4.633  10.542  1.00 13.98           O  
HETATM 2791  O   HOH A 501      15.407 -11.131  11.551  1.00 20.69           O  
HETATM 2792  O   HOH A 502      14.915  14.459  -1.831  1.00 17.60           O  
HETATM 2793  O   HOH A 503       1.979  -4.861  -4.631  1.00 18.08           O  
HETATM 2794  O   HOH A 504      -4.244  14.532   7.210  1.00  9.36           O  
HETATM 2795  O   HOH A 505       1.990  -7.764  25.344  1.00  8.47           O  
HETATM 2796  O   HOH A 506      18.441 -11.224  30.020  1.00 14.60           O  
HETATM 2797  O   HOH A 507      -7.354 -16.057  -1.203  1.00 14.12           O  
HETATM 2798  O   HOH A 508      -9.620  13.950   1.959  1.00 13.26           O  
HETATM 2799  O   HOH A 509      -2.938 -13.378  -6.159  1.00 11.03           O  
HETATM 2800  O   HOH A 510      -5.941 -10.012  35.373  1.00 14.02           O  
HETATM 2801  O   HOH A 511      14.564  -3.501  12.943  1.00 10.11           O  
HETATM 2802  O   HOH A 512      12.139  -4.766   6.780  1.00 16.69           O  
HETATM 2803  O   HOH A 513       8.139  -9.622  39.745  1.00 15.99           O  
HETATM 2804  O   HOH A 514      -1.635 -11.129   3.288  1.00 14.19           O  
HETATM 2805  O   HOH A 515      10.998  15.075  -1.337  1.00 13.86           O  
HETATM 2806  O   HOH A 516       8.545 -11.860  37.697  1.00 12.68           O  
HETATM 2807  O   HOH A 517     -10.762   7.347  31.669  1.00 19.64           O  
HETATM 2808  O   HOH A 518      -6.811  14.415   1.694  1.00 18.58           O  
HETATM 2809  O   HOH A 519      -3.371 -14.370   1.438  1.00 13.55           O  
HETATM 2810  O   HOH A 520       0.281  15.300  15.746  1.00 11.40           O  
HETATM 2811  O   HOH A 521     -17.011  -0.065   6.271  1.00 14.27           O  
HETATM 2812  O   HOH A 522     -10.289  -5.527  18.578  1.00 10.15           O  
HETATM 2813  O   HOH A 523      -3.869 -12.035  31.594  1.00 17.36           O  
HETATM 2814  O   HOH A 524      -4.318 -11.780  -9.677  1.00 12.80           O  
HETATM 2815  O   HOH A 525     -16.706   5.606   4.496  1.00 15.88           O  
HETATM 2816  O   HOH A 526      16.420   3.487  -1.751  1.00 18.92           O  
HETATM 2817  O   HOH A 527       4.284  14.739  21.445  1.00 12.31           O  
HETATM 2818  O   HOH A 528       5.988 -15.269  41.219  1.00 15.74           O  
HETATM 2819  O   HOH A 529      19.353  -4.070  22.139  1.00 16.30           O  
HETATM 2820  O   HOH A 530       4.396  -2.624  -4.700  1.00 14.71           O  
HETATM 2821  O   HOH A 531       3.052  -8.674  40.979  1.00 20.17           O  
HETATM 2822  O   HOH A 532       4.442  21.261  15.808  1.00 13.53           O  
HETATM 2823  O   HOH A 533     -11.735  -7.146  20.449  1.00 14.50           O  
HETATM 2824  O   HOH A 534      10.890  -8.708   3.074  1.00 18.73           O  
HETATM 2825  O   HOH A 535     -18.471   1.546  -1.597  1.00 16.17           O  
HETATM 2826  O   HOH A 536      20.377  -0.041  19.804  1.00 16.87           O  
HETATM 2827  O   HOH A 537      -3.800  -7.576  38.556  1.00 20.88           O  
HETATM 2828  O   HOH A 538      -2.254 -16.413   7.052  1.00 18.60           O  
HETATM 2829  O   HOH A 539     -10.807   6.173  24.146  1.00 15.21           O  
HETATM 2830  O   HOH A 540      12.994   9.624  29.705  1.00 23.24           O  
HETATM 2831  O   HOH A 541     -12.591   8.641  27.944  1.00 18.56           O  
HETATM 2832  O   HOH A 542      -5.984   9.629   3.078  1.00 12.33           O  
HETATM 2833  O   HOH A 543     -26.343   0.325  17.142  1.00 20.60           O  
HETATM 2834  O   HOH A 544     -13.990  12.721   0.581  1.00 18.57           O  
HETATM 2835  O   HOH A 545       0.725   8.989  -4.908  1.00 14.49           O  
HETATM 2836  O   HOH A 546      -8.338  11.248  -0.879  1.00 16.74           O  
HETATM 2837  O   HOH A 547     -10.261  -7.027  22.500  1.00 16.77           O  
HETATM 2838  O   HOH A 548       8.880  18.712   8.132  1.00 14.83           O  
HETATM 2839  O   HOH A 549     -10.945 -17.591  -1.229  1.00 10.68           O  
HETATM 2840  O   HOH A 550     -10.762  -8.848  -4.871  1.00 22.19           O  
HETATM 2841  O   HOH A 551      -7.986   7.332  29.439  1.00 14.22           O  
HETATM 2842  O   HOH A 552      -0.303   2.809  38.004  1.00 22.16           O  
HETATM 2843  O   HOH A 553       0.747  16.035   6.814  1.00 13.89           O  
HETATM 2844  O   HOH A 554      12.969 -13.994  24.429  1.00 14.53           O  
HETATM 2845  O   HOH A 555     -11.721   6.444  26.945  1.00 20.20           O  
HETATM 2846  O   HOH A 556      -9.141   5.818  27.930  1.00 17.17           O  
HETATM 2847  O   HOH A 557       1.928   6.987  32.662  1.00 20.04           O  
HETATM 2848  O   HOH A 558      18.068  -9.347  32.116  1.00 19.18           O  
HETATM 2849  O   HOH A 559      13.227  -5.301  41.764  1.00 18.01           O  
HETATM 2850  O   HOH A 560      14.529  -3.776   7.727  1.00 17.65           O  
HETATM 2851  O   HOH A 561     -25.851   0.884  13.954  1.00 24.42           O  
HETATM 2852  O   HOH A 562      18.796   7.354  25.368  1.00 18.13           O  
HETATM 2853  O   HOH A 563      11.652 -18.679  32.404  1.00 13.77           O  
HETATM 2854  O   HOH A 564     -18.939  -5.648  12.762  1.00 22.09           O  
HETATM 2855  O   HOH A 565       1.882   4.677  31.293  1.00 15.65           O  
HETATM 2856  O   HOH A 566      12.082  15.080  17.780  1.00 15.89           O  
HETATM 2857  O   HOH A 567     -23.539   7.281  19.113  1.00 24.50           O  
HETATM 2858  O   HOH A 568     -19.516  -4.414   7.783  1.00 17.09           O  
HETATM 2859  O   HOH A 569       6.036   9.578  29.854  1.00 12.35           O  
HETATM 2860  O   HOH A 570      12.200   6.019  30.576  1.00 16.60           O  
HETATM 2861  O   HOH A 571     -10.957   9.539  -4.563  1.00 21.51           O  
HETATM 2862  O   HOH A 572      -1.013   0.507 -10.947  1.00 15.13           O  
HETATM 2863  O   HOH A 573       1.582   1.119  -8.999  1.00 16.44           O  
HETATM 2864  O   HOH A 574      20.818   2.796  11.686  1.00 18.73           O  
HETATM 2865  O   HOH A 575      13.159  15.375   2.557  1.00 13.12           O  
HETATM 2866  O   HOH A 576       8.846 -15.182  11.443  1.00 21.09           O  
HETATM 2867  O   HOH A 577       4.751  13.099  25.711  1.00 20.33           O  
HETATM 2868  O   HOH A 578       8.771  -0.537  42.686  1.00 14.44           O  
HETATM 2869  O   HOH A 579      18.497  -1.981  38.966  1.00 25.21           O  
HETATM 2870  O   HOH A 580     -18.280  -5.390  19.221  1.00 17.57           O  
HETATM 2871  O   HOH A 581     -18.471  15.581   6.550  1.00 18.70           O  
HETATM 2872  O   HOH A 582     -27.793   2.705  20.012  1.00 15.94           O  
HETATM 2873  O   HOH A 583      18.299   0.991  30.467  1.00 18.31           O  
HETATM 2874  O   HOH A 584     -21.264   6.778   2.257  1.00 27.66           O  
HETATM 2875  O   HOH A 585       3.636  -6.908  -4.396  1.00 21.93           O  
HETATM 2876  O   HOH A 586      18.361  -1.985  12.939  1.00 19.30           O  
HETATM 2877  O   HOH A 587      -7.620  -8.314  27.452  1.00 18.97           O  
HETATM 2878  O   HOH A 588      19.567  13.756  10.429  1.00 17.98           O  
HETATM 2879  O   HOH A 589      12.709   0.664  37.919  1.00 21.82           O  
HETATM 2880  O   HOH A 590     -20.805  -3.836  16.787  1.00 24.28           O  
HETATM 2881  O   HOH A 591     -10.822   4.793  31.111  1.00 25.02           O  
HETATM 2882  O   HOH A 592     -24.575  -0.105  21.247  1.00 24.65           O  
HETATM 2883  O   HOH A 593     -11.781  11.816  -1.142  1.00 18.88           O  
HETATM 2884  O   HOH A 594       1.345  15.325  -0.803  1.00 14.15           O  
HETATM 2885  O   HOH A 595     -10.750   3.802  -5.160  1.00 17.01           O  
HETATM 2886  O   HOH A 596      10.904  -9.215  39.585  1.00 21.19           O  
HETATM 2887  O   HOH A 597       7.801  20.629  10.029  1.00 21.56           O  
HETATM 2888  O   HOH A 598       6.534  -7.161  40.142  1.00 23.86           O  
HETATM 2889  O   HOH A 599      -4.951  11.464  -3.957  1.00 20.05           O  
HETATM 2890  O   HOH A 600     -10.330   3.042  -7.594  1.00 20.84           O  
HETATM 2891  O   HOH A 601     -11.604   0.372  29.352  1.00 20.69           O  
HETATM 2892  O   HOH A 602     -10.683  -6.582  -5.342  1.00 23.15           O  
HETATM 2893  O   HOH A 603     -10.892   9.436  29.973  1.00 23.67           O  
HETATM 2894  O   HOH A 604      -9.253   0.190  -4.350  1.00 18.32           O  
HETATM 2895  O   HOH A 605      15.674 -13.789  31.869  1.00 21.52           O  
HETATM 2896  O   HOH A 606       5.245 -12.600  40.256  1.00 19.57           O  
HETATM 2897  O   HOH A 607     -17.603   4.402  -4.248  1.00 21.93           O  
HETATM 2898  O   HOH A 608      -1.367 -14.820  24.780  1.00 24.43           O  
HETATM 2899  O   HOH A 609     -11.282  15.996   2.507  1.00 17.15           O  
HETATM 2900  O   HOH A 610      14.922  17.738   6.434  1.00 23.01           O  
HETATM 2901  O   HOH A 611     -10.415  15.969   5.040  1.00 18.50           O  
HETATM 2902  O   HOH A 612       5.642   5.172  40.543  1.00 22.39           O  
HETATM 2903  O   HOH A 613      10.899 -12.512   2.800  1.00 26.52           O  
HETATM 2904  O   HOH A 614      -1.644  -9.108  -8.728  1.00 21.30           O  
HETATM 2905  O   HOH A 615     -11.196   2.980  28.873  1.00 22.83           O  
HETATM 2906  O   HOH A 616      12.216  19.278  15.811  1.00 18.21           O  
HETATM 2907  O   HOH A 617     -10.695 -10.461  -6.814  1.00 24.81           O  
HETATM 2908  O   HOH A 618      19.582  -3.922  17.987  1.00 19.83           O  
HETATM 2909  O   HOH A 619       2.411 -14.381  14.968  1.00 23.04           O  
HETATM 2910  O   HOH A 620      -8.317 -11.848  31.377  1.00 20.37           O  
HETATM 2911  O   HOH A 621     -15.672  -8.493  -3.391  1.00 22.80           O  
HETATM 2912  O   HOH A 622      -1.180 -12.727   0.951  1.00 22.85           O  
HETATM 2913  O   HOH A 623     -16.741   1.110  25.318  1.00 22.47           O  
HETATM 2914  O   HOH A 624      11.492  -0.690  41.995  1.00 26.47           O  
HETATM 2915  O   HOH A 625       6.519  -6.045  -4.950  1.00 26.77           O  
HETATM 2916  O   HOH A 626       9.157 -12.450  16.758  1.00 26.63           O  
HETATM 2917  O   HOH A 627      -7.673 -20.337   4.163  1.00 30.47           O  
HETATM 2918  O   HOH A 628      -0.774   5.320  30.903  1.00 19.95           O  
HETATM 2919  O   HOH A 629      15.938  13.805  26.891  1.00 25.82           O  
HETATM 2920  O   HOH A 630      -2.444   2.470 -10.287  1.00 20.20           O  
HETATM 2921  O   HOH A 631       0.503 -11.024  39.978  1.00 24.29           O  
HETATM 2922  O   HOH A 632      -6.127  16.567   6.528  1.00 23.74           O  
HETATM 2923  O   HOH A 633      -8.724 -10.690  23.449  1.00 20.00           O  
HETATM 2924  O   HOH A 634       1.362 -14.389  25.351  1.00 18.74           O  
HETATM 2925  O   HOH A 635      -5.336 -18.282   7.577  1.00 26.30           O  
HETATM 2926  O   HOH A 636     -12.014   0.115  32.194  1.00 24.39           O  
HETATM 2927  O   HOH A 637      10.544  22.300  13.491  1.00 21.18           O  
HETATM 2928  O   HOH A 638       9.077  18.263  12.070  1.00 19.87           O  
HETATM 2929  O   HOH A 639     -22.282   7.803   4.514  1.00 17.57           O  
HETATM 2930  O   HOH A 640       9.780  -8.645   0.517  1.00 29.66           O  
HETATM 2931  O   HOH A 641       1.035  20.007   9.482  1.00 26.32           O  
HETATM 2932  O   HOH A 642     -16.406  12.418  -0.954  1.00 20.68           O  
HETATM 2933  O   HOH A 643     -13.052  12.761  -3.492  1.00 24.84           O  
HETATM 2934  O   HOH A 644     -19.571  -0.992  -2.418  1.00 25.70           O  
HETATM 2935  O   HOH A 645      -9.071  -9.796  -8.816  1.00 23.78           O  
HETATM 2936  O   HOH A 646      -8.733 -12.030  26.460  1.00 25.45           O  
HETATM 2937  O   HOH A 647     -21.561   4.230   1.049  1.00 23.19           O  
HETATM 2938  O   HOH A 648     -17.997  10.774  -1.828  1.00 25.70           O  
HETATM 2939  O   HOH A 649     -18.244   8.299  -1.750  1.00 30.78           O  
HETATM 2940  O   HOH A 650      17.754   5.403  28.976  1.00 23.91           O  
HETATM 2941  O   HOH A 651     -20.784  -6.719  18.846  1.00 34.41           O  
HETATM 2942  O   HOH A 652      -6.787  12.661  -2.870  1.00 20.37           O  
HETATM 2943  O   HOH A 653      -3.765 -10.674  38.910  1.00 21.27           O  
HETATM 2944  O   HOH A 654     -19.909  16.489   8.851  1.00 29.92           O  
HETATM 2945  O   HOH A 655       1.400 -18.854  31.961  1.00 18.44           O  
HETATM 2946  O   HOH A 656      12.136  -1.716  -2.611  1.00 22.03           O  
HETATM 2947  O   HOH A 657      19.097   7.591  28.023  1.00 31.23           O  
HETATM 2948  O   HOH A 658     -13.539  15.215   1.234  1.00 21.43           O  
HETATM 2949  O   HOH A 659      -9.571  18.372   5.829  1.00 24.07           O  
HETATM 2950  O   HOH A 660     -14.053  -6.455  21.408  1.00 25.35           O  
HETATM 2951  O   HOH A 661      -5.323  10.451  -6.479  1.00 25.41           O  
HETATM 2952  O   HOH A 662      23.595   5.999  14.967  1.00 22.22           O  
HETATM 2953  O   HOH A 663       5.804  10.527  36.730  1.00 37.66           O  
HETATM 2954  O   HOH A 664     -10.867 -13.059  -6.656  1.00 28.54           O  
HETATM 2955  O   HOH A 665      -5.767  -6.759  37.425  1.00 23.49           O  
HETATM 2956  O   HOH A 666      -0.016  16.286  19.710  1.00 21.84           O  
HETATM 2957  O   HOH A 667      18.633  -3.203  10.555  1.00 27.03           O  
HETATM 2958  O   HOH A 668      17.534 -10.348  12.565  1.00 32.01           O  
HETATM 2959  O   HOH A 669     -21.251   7.035  21.313  1.00 31.13           O  
HETATM 2960  O   HOH A 670     -24.604  -2.691  22.303  1.00 28.11           O  
HETATM 2961  O   HOH A 671      -8.571 -17.892   2.962  1.00 17.56           O  
HETATM 2962  O   HOH A 672      -0.327  -9.168  -0.217  1.00 19.17           O  
HETATM 2963  O   HOH A 673      10.781   5.535  -2.018  1.00 19.68           O  
HETATM 2964  O   HOH A 674      -7.251 -11.008  28.351  1.00 20.24           O  
HETATM 2965  O   HOH A 675      -2.534  14.946  23.462  1.00 28.21           O  
HETATM 2966  O   HOH A 676      -8.000   0.817  -6.646  1.00 14.55           O  
HETATM 2967  O   HOH A 677     -13.408   7.106  -7.696  1.00 22.45           O  
HETATM 2968  O   HOH A 678      18.685  -2.047   7.663  1.00 26.12           O  
HETATM 2969  O   HOH A 679     -17.314  17.743   3.319  1.00 24.38           O  
HETATM 2970  O   HOH A 680      12.573   3.338  34.388  1.00 22.31           O  
HETATM 2971  O   HOH A 681     -23.070  -1.322  18.115  1.00 24.75           O  
HETATM 2972  O   HOH A 682      12.911   1.294  40.541  1.00 33.13           O  
HETATM 2973  O   HOH A 683      -7.970 -18.612   7.250  1.00 24.95           O  
HETATM 2974  O   HOH A 684     -22.275   5.340  17.364  1.00 26.10           O  
HETATM 2975  O   HOH A 685       7.349 -11.337  41.608  1.00 20.50           O  
HETATM 2976  O   HOH A 686      -8.640  11.520  -5.310  1.00 31.44           O  
HETATM 2977  O   HOH A 687      14.598 -15.891  30.896  1.00 22.34           O  
HETATM 2978  O   HOH A 688      11.098  -4.860   0.681  1.00 23.37           O  
HETATM 2979  O   HOH A 689      -9.850  13.698  -0.784  1.00 25.66           O  
HETATM 2980  O   HOH A 690       0.039 -10.442  -4.973  1.00 25.23           O  
HETATM 2981  O   HOH A 691       6.644  -8.054  -0.854  1.00 30.39           O  
HETATM 2982  O   HOH A 692       3.188  -8.244  -2.048  1.00 20.20           O  
HETATM 2983  O   HOH A 693      12.604  17.543  19.081  1.00 31.36           O  
HETATM 2984  O   HOH A 694       9.747 -13.055  41.740  1.00 25.75           O  
HETATM 2985  O   HOH A 695     -18.232  -9.787  -4.250  1.00 41.54           O  
HETATM 2986  O   HOH A 696      21.197  -0.283   6.312  1.00 25.29           O  
HETATM 2987  O   HOH A 697     -21.442  -2.206   0.967  1.00 31.84           O  
HETATM 2988  O   HOH A 698     -17.997 -13.602  12.222  1.00 26.54           O  
HETATM 2989  O   HOH A 699       0.795 -10.693  -2.270  1.00 25.02           O  
HETATM 2990  O   HOH A 700      18.060  -7.972  16.548  1.00 28.27           O  
HETATM 2991  O   HOH A 701       1.908  14.710  23.051  1.00 24.18           O  
HETATM 2992  O   HOH A 702     -12.872  10.796  -5.533  1.00 26.40           O  
HETATM 2993  O   HOH A 703      10.611  15.202  25.947  1.00 25.10           O  
HETATM 2994  O   HOH A 704      -2.737   6.558  32.856  1.00 25.88           O  
HETATM 2995  O   HOH A 705      21.648   1.526   7.548  1.00 25.68           O  
HETATM 2996  O   HOH A 706       6.624 -18.622  19.345  1.00 30.19           O  
HETATM 2997  O   HOH A 707      -7.139  14.231  13.206  1.00 11.14           O  
HETATM 2998  O   HOH A 708       4.994 -18.901  33.299  1.00 14.01           O  
HETATM 2999  O   HOH A 709      -8.962   7.162  -7.526  1.00 20.57           O  
HETATM 3000  O   HOH A 710      -2.496  -1.358 -12.027  1.00 15.47           O  
HETATM 3001  O   HOH A 711      -7.733 -10.827  37.430  1.00 17.41           O  
HETATM 3002  O   HOH A 712      15.367  15.067   1.032  1.00 16.93           O  
HETATM 3003  O   HOH A 713       8.058 -20.074  35.085  1.00 13.94           O  
HETATM 3004  O   HOH A 714       6.462  16.608  -1.417  1.00 17.68           O  
HETATM 3005  O   HOH A 715      -5.287  12.566  17.864  1.00 22.29           O  
HETATM 3006  O   HOH A 716     -17.926 -13.163   5.839  1.00 17.85           O  
HETATM 3007  O   HOH A 717     -15.787  15.499  16.814  1.00 23.49           O  
HETATM 3008  O   HOH A 718       3.354  15.472  24.887  1.00 18.62           O  
HETATM 3009  O   HOH A 719      17.588  15.399   2.321  1.00 23.78           O  
HETATM 3010  O   HOH A 720       4.963 -14.601  14.260  1.00 24.77           O  
HETATM 3011  O   HOH A 721      -8.064  -7.114  -6.847  1.00 23.37           O  
HETATM 3012  O   HOH A 722      -9.672 -17.319   5.038  1.00 20.73           O  
HETATM 3013  O   HOH A 723       0.796  17.544   2.433  1.00 27.26           O  
HETATM 3014  O   HOH A 724      17.132  -3.940  13.831  1.00 23.02           O  
HETATM 3015  O   HOH A 725      14.946   0.367  36.497  1.00 22.05           O  
HETATM 3016  O   HOH A 726      17.621  -5.007  16.537  1.00 21.68           O  
HETATM 3017  O   HOH A 727       2.449   2.844  -6.972  1.00 24.75           O  
HETATM 3018  O   HOH A 728      19.343   0.840  28.268  1.00 29.29           O  
HETATM 3019  O   HOH A 729       5.886  15.172  23.414  1.00 27.19           O  
HETATM 3020  O   HOH A 730       8.044  14.663  26.666  1.00 22.25           O  
HETATM 3021  O   HOH A 731     -12.015   0.328  -4.927  1.00 23.69           O  
HETATM 3022  O   HOH A 732      15.792  -5.589   3.711  1.00 28.65           O  
HETATM 3023  O   HOH A 733     -15.100  -2.732  -3.408  1.00 28.59           O  
HETATM 3024  O   HOH A 734     -10.273  -1.464  33.595  1.00 24.12           O  
HETATM 3025  O   HOH A 735     -14.978   5.737  29.542  1.00 33.31           O  
HETATM 3026  O   HOH A 736     -23.789  -4.534  15.711  1.00 32.13           O  
HETATM 3027  O   HOH A 737      -0.562 -14.365  -4.869  1.00 29.53           O  
HETATM 3028  O   HOH A 738       5.994 -18.033  29.210  1.00 24.24           O  
HETATM 3029  O   HOH A 739      -1.562   3.104  31.604  1.00 19.95           O  
HETATM 3030  O   HOH A 740      -3.280  19.424   9.585  1.00 20.79           O  
HETATM 3031  O   HOH A 741      18.360   1.805  33.165  1.00 30.81           O  
HETATM 3032  O   HOH A 742      -6.143 -22.627  17.537  1.00 23.27           O  
HETATM 3033  O   HOH A 743      16.059 -12.870   9.275  1.00 42.60           O  
HETATM 3034  O   HOH A 744       4.575   7.299  -7.129  1.00 26.97           O  
HETATM 3035  O   HOH A 745      -0.022 -18.396   7.181  1.00 28.83           O  
HETATM 3036  O   HOH A 746      10.235 -14.708  13.618  1.00 34.75           O  
HETATM 3037  O   HOH A 747     -13.890  -8.892  -4.943  1.00 31.70           O  
HETATM 3038  O   HOH A 748      19.000   3.115  27.308  1.00 25.75           O  
HETATM 3039  O   HOH A 749     -26.662  -1.743  14.332  1.00 28.73           O  
HETATM 3040  O   HOH A 750      15.681  -9.885   8.859  1.00 31.76           O  
HETATM 3041  O   HOH A 751     -13.362   4.299  28.001  1.00 30.63           O  
HETATM 3042  O   HOH A 752      20.916 -10.534  29.227  1.00 31.54           O  
HETATM 3043  O   HOH A 753      10.106   9.485   1.326  1.00 23.09           O  
HETATM 3044  O   HOH A 754     -24.993  12.058  20.636  1.00 33.16           O  
HETATM 3045  O   HOH A 755      20.776  -2.867  24.159  1.00 25.90           O  
HETATM 3046  O   HOH A 756      11.905 -12.019  15.988  1.00 32.63           O  
HETATM 3047  O   HOH A 757      10.515   5.468  40.951  1.00 34.21           O  
HETATM 3048  O   HOH A 758      11.677   2.943  37.030  1.00 30.26           O  
HETATM 3049  O   HOH A 759       2.920 -16.980  20.058  1.00 27.08           O  
HETATM 3050  O   HOH A 760      19.653  -7.150  31.696  1.00 29.36           O  
HETATM 3051  O   HOH A 761     -12.612  -6.291  33.593  1.00 37.09           O  
HETATM 3052  O   HOH A 762     -16.583  -6.025  -3.637  1.00 31.31           O  
HETATM 3053  O   HOH A 763       4.319   9.328  -4.220  1.00 29.11           O  
HETATM 3054  O   HOH A 764      16.192  16.540  23.334  1.00 30.71           O  
HETATM 3055  O   HOH A 765      -9.830  -7.953  26.981  1.00 24.74           O  
HETATM 3056  O   HOH A 766       6.621 -10.797  -0.542  1.00 28.61           O  
CONECT 2541 2542 2543 2544 2563                                                 
CONECT 2542 2541                                                                
CONECT 2543 2541                                                                
CONECT 2544 2541 2545                                                           
CONECT 2545 2544 2546                                                           
CONECT 2546 2545 2547 2548                                                      
CONECT 2547 2546 2552                                                           
CONECT 2548 2546 2549 2550                                                      
CONECT 2549 2548                                                                
CONECT 2550 2548 2551 2552                                                      
CONECT 2551 2550 2585                                                           
CONECT 2552 2547 2550 2553                                                      
CONECT 2553 2552 2554 2562                                                      
CONECT 2554 2553 2555                                                           
CONECT 2555 2554 2556                                                           
CONECT 2556 2555 2557 2562                                                      
CONECT 2557 2556 2558 2559                                                      
CONECT 2558 2557                                                                
CONECT 2559 2557 2560                                                           
CONECT 2560 2559 2561                                                           
CONECT 2561 2560 2562                                                           
CONECT 2562 2553 2556 2561                                                      
CONECT 2563 2541 2564                                                           
CONECT 2564 2563 2565 2566 2567                                                 
CONECT 2565 2564                                                                
CONECT 2566 2564                                                                
CONECT 2567 2564 2568                                                           
CONECT 2568 2567 2569                                                           
CONECT 2569 2568 2570 2571                                                      
CONECT 2570 2569 2575                                                           
CONECT 2571 2569 2572 2573                                                      
CONECT 2572 2571                                                                
CONECT 2573 2571 2574 2575                                                      
CONECT 2574 2573                                                                
CONECT 2575 2570 2573 2576                                                      
CONECT 2576 2575 2577 2584                                                      
CONECT 2577 2576 2578                                                           
CONECT 2578 2577 2579 2582                                                      
CONECT 2579 2578 2580 2581                                                      
CONECT 2580 2579                                                                
CONECT 2581 2579                                                                
CONECT 2582 2578 2583                                                           
CONECT 2583 2582 2584                                                           
CONECT 2584 2576 2583                                                           
CONECT 2585 2551 2586 2587 2588                                                 
CONECT 2586 2585                                                                
CONECT 2587 2585                                                                
CONECT 2588 2585                                                                
CONECT 2589 2590 2592 2599                                                      
CONECT 2590 2589 2594 2597                                                      
CONECT 2591 2598                                                                
CONECT 2592 2589 2596 2598                                                      
CONECT 2593 2606                                                                
CONECT 2594 2590 2596                                                           
CONECT 2595 2606                                                                
CONECT 2596 2592 2594                                                           
CONECT 2597 2590 2606                                                           
CONECT 2598 2591 2592 2600                                                      
CONECT 2599 2589                                                                
CONECT 2600 2598 2601 2602                                                      
CONECT 2601 2600 2604                                                           
CONECT 2602 2600 2605                                                           
CONECT 2603 2604 2605 2607                                                      
CONECT 2604 2601 2603                                                           
CONECT 2605 2602 2603                                                           
CONECT 2606 2593 2595 2597                                                      
CONECT 2607 2603                                                                
MASTER      320    0    2   15   10    0   11    6 3035    1   67   26          
END                                                                             
