# Supplementary material for: Predictive classification models and targets identification for betulin derivatives as Leishmania donovani inhibitors
Source: J Cheminform. 2018 Aug 17;10:40. doi: 10.1186/s13321-018-0291-x (PMC6097978; doi:10.1186/s13321-018-0291-x)
Supplement: Supplementary file 5 — Additional file 5. Zip file with all potential protein target structures protein data bank files. [file 13321_2018_291_MOESM5_ESM.zip › 3s92.pdb]

HEADER    UNKNOWN FUNCTION                        31-MAY-11   3S92              
TITLE     CRYSTAL STRUCTURE OF THE SECOND BROMODOMAIN OF HUMAN BRD3 IN COMPLEX  
TITLE    2 WITH THE INHIBITOR JQ1                                               
COMPND    MOL_ID: 1;                                                            
COMPND   2 MOLECULE: BROMODOMAIN-CONTAINING PROTEIN 3;                          
COMPND   3 CHAIN: A;                                                            
COMPND   4 SYNONYM: RING3-LIKE PROTEIN;                                         
COMPND   5 ENGINEERED: YES                                                      
SOURCE    MOL_ID: 1;                                                            
SOURCE   2 ORGANISM_SCIENTIFIC: HOMO SAPIENS;                                   
SOURCE   3 ORGANISM_COMMON: HUMAN;                                              
SOURCE   4 ORGANISM_TAXID: 9606;                                                
SOURCE   5 GENE: BRD3, KIAA0043, RING3L;                                        
SOURCE   6 EXPRESSION_SYSTEM: ESCHERICHIA COLI;                                 
SOURCE   7 EXPRESSION_SYSTEM_TAXID: 562;                                        
SOURCE   8 EXPRESSION_SYSTEM_STRAIN: BL21(DE3)-R3;                              
SOURCE   9 EXPRESSION_SYSTEM_VECTOR_TYPE: PLASMID;                              
SOURCE  10 EXPRESSION_SYSTEM_PLASMID: PNIC28-BSA4                               
KEYWDS    BRD3, BROMODOMAIN CONTAINING PROTEIN 3, ORFX, RING3 LIKE GENE,        
KEYWDS   2 RING3L, JQ1, STRUCTURAL GENOMICS, STRUCTURAL GENOMICS CONSORTIUM,    
KEYWDS   3 SGC, UNKNOWN FUNCTION                                                
EXPDTA    X-RAY DIFFRACTION                                                     
AUTHOR    P.FILIPPAKOPOULOS,S.PICAUD,J.QI,T.KEATES,I.FELLETAR,O.FEDOROV,        
AUTHOR   2 J.MUNIZ,F.VON DELFT,C.H.ARROWSMITH,A.M.EDWARDS,J.WEIGELT,C.BOUNTRA,  
AUTHOR   3 J.E.BRADNER,S.KNAPP,STRUCTURAL GENOMICS CONSORTIUM (SGC)             
REVDAT   1   29-JUN-11 3S92    0                                                
JRNL        AUTH   P.FILIPPAKOPOULOS,S.PICAUD,J.QI,T.KEATES,I.FELLETAR,         
JRNL        AUTH 2 O.FEDOROV,J.MUNIZ,F.VON DELFT,C.H.ARROWSMITH,A.M.EDWARDS,    
JRNL        AUTH 3 J.WEIGELT,C.BOUNTRA,J.E.BRADNER,S.KNAPP                      
JRNL        TITL   CRYSTAL STRUCTURE OF THE SECOND BROMODOMAIN OF HUMAN BRD3 IN 
JRNL        TITL 2 COMPLEX WITH THE INHIBITOR JQ1                               
JRNL        REF    TO BE PUBLISHED                                              
JRNL        REFN                                                                
REMARK   2                                                                      
REMARK   2 RESOLUTION.    1.36 ANGSTROMS.                                       
REMARK   3                                                                      
REMARK   3 REFINEMENT.                                                          
REMARK   3   PROGRAM     : REFMAC 5.5.0110                                      
REMARK   3   AUTHORS     : MURSHUDOV,VAGIN,DODSON                               
REMARK   3                                                                      
REMARK   3    REFINEMENT TARGET : MAXIMUM LIKELIHOOD                            
REMARK   3                                                                      
REMARK   3  DATA USED IN REFINEMENT.                                            
REMARK   3   RESOLUTION RANGE HIGH (ANGSTROMS) : 1.36                           
REMARK   3   RESOLUTION RANGE LOW  (ANGSTROMS) : 28.45                          
REMARK   3   DATA CUTOFF            (SIGMA(F)) : 0.000                          
REMARK   3   COMPLETENESS FOR RANGE        (%) : 99.8                           
REMARK   3   NUMBER OF REFLECTIONS             : 24149                          
REMARK   3                                                                      
REMARK   3  FIT TO DATA USED IN REFINEMENT.                                     
REMARK   3   CROSS-VALIDATION METHOD          : THROUGHOUT                      
REMARK   3   FREE R VALUE TEST SET SELECTION  : RANDOM                          
REMARK   3   R VALUE     (WORKING + TEST SET) : 0.134                           
REMARK   3   R VALUE            (WORKING SET) : 0.131                           
REMARK   3   FREE R VALUE                     : 0.186                           
REMARK   3   FREE R VALUE TEST SET SIZE   (%) : 5.100                           
REMARK   3   FREE R VALUE TEST SET COUNT      : 1233                            
REMARK   3                                                                      
REMARK   3  FIT IN THE HIGHEST RESOLUTION BIN.                                  
REMARK   3   TOTAL NUMBER OF BINS USED           : 20                           
REMARK   3   BIN RESOLUTION RANGE HIGH       (A) : 1.36                         
REMARK   3   BIN RESOLUTION RANGE LOW        (A) : 1.40                         
REMARK   3   REFLECTION IN BIN     (WORKING SET) : 1669                         
REMARK   3   BIN COMPLETENESS (WORKING+TEST) (%) : 99.71                        
REMARK   3   BIN R VALUE           (WORKING SET) : 0.2810                       
REMARK   3   BIN FREE R VALUE SET COUNT          : 76                           
REMARK   3   BIN FREE R VALUE                    : 0.3460                       
REMARK   3                                                                      
REMARK   3  NUMBER OF NON-HYDROGEN ATOMS USED IN REFINEMENT.                    
REMARK   3   PROTEIN ATOMS            : 903                                     
REMARK   3   NUCLEIC ACID ATOMS       : 0                                       
REMARK   3   HETEROGEN ATOMS          : 35                                      
REMARK   3   SOLVENT ATOMS            : 193                                     
REMARK   3                                                                      
REMARK   3  B VALUES.                                                           
REMARK   3   FROM WILSON PLOT           (A**2) : 13.00                          
REMARK   3   MEAN B VALUE      (OVERALL, A**2) : 16.16                          
REMARK   3   OVERALL ANISOTROPIC B VALUE.                                       
REMARK   3    B11 (A**2) : 0.28000                                              
REMARK   3    B22 (A**2) : -0.05000                                             
REMARK   3    B33 (A**2) : -0.23000                                             
REMARK   3    B12 (A**2) : 0.00000                                              
REMARK   3    B13 (A**2) : 0.00000                                              
REMARK   3    B23 (A**2) : 0.00000                                              
REMARK   3                                                                      
REMARK   3  ESTIMATED OVERALL COORDINATE ERROR.                                 
REMARK   3   ESU BASED ON R VALUE                            (A): NULL          
REMARK   3   ESU BASED ON FREE R VALUE                       (A): 0.059         
REMARK   3   ESU BASED ON MAXIMUM LIKELIHOOD                 (A): 0.035         
REMARK   3   ESU FOR B VALUES BASED ON MAXIMUM LIKELIHOOD (A**2): 1.955         
REMARK   3                                                                      
REMARK   3 CORRELATION COEFFICIENTS.                                            
REMARK   3   CORRELATION COEFFICIENT FO-FC      : 0.978                         
REMARK   3   CORRELATION COEFFICIENT FO-FC FREE : 0.964                         
REMARK   3                                                                      
REMARK   3  RMS DEVIATIONS FROM IDEAL VALUES        COUNT    RMS    WEIGHT      
REMARK   3   BOND LENGTHS REFINED ATOMS        (A):  1029 ; 0.014 ; 0.022       
REMARK   3   BOND LENGTHS OTHERS               (A):   714 ; 0.001 ; 0.020       
REMARK   3   BOND ANGLES REFINED ATOMS   (DEGREES):  1397 ; 1.642 ; 1.996       
REMARK   3   BOND ANGLES OTHERS          (DEGREES):  1715 ; 0.974 ; 3.001       
REMARK   3   TORSION ANGLES, PERIOD 1    (DEGREES):   116 ; 5.529 ; 5.000       
REMARK   3   TORSION ANGLES, PERIOD 2    (DEGREES):    49 ;31.565 ;22.449       
REMARK   3   TORSION ANGLES, PERIOD 3    (DEGREES):   176 ;12.453 ;15.000       
REMARK   3   TORSION ANGLES, PERIOD 4    (DEGREES):     8 ;24.897 ;15.000       
REMARK   3   CHIRAL-CENTER RESTRAINTS       (A**3):   140 ; 0.092 ; 0.200       
REMARK   3   GENERAL PLANES REFINED ATOMS      (A):  1128 ; 0.010 ; 0.021       
REMARK   3   GENERAL PLANES OTHERS             (A):   217 ; 0.001 ; 0.020       
REMARK   3   NON-BONDED CONTACTS REFINED ATOMS (A):  NULL ;  NULL ;  NULL       
REMARK   3   NON-BONDED CONTACTS OTHERS        (A):  NULL ;  NULL ;  NULL       
REMARK   3   NON-BONDED TORSION REFINED ATOMS  (A):  NULL ;  NULL ;  NULL       
REMARK   3   NON-BONDED TORSION OTHERS         (A):  NULL ;  NULL ;  NULL       
REMARK   3   H-BOND (X...Y) REFINED ATOMS      (A):  NULL ;  NULL ;  NULL       
REMARK   3   H-BOND (X...Y) OTHERS             (A):  NULL ;  NULL ;  NULL       
REMARK   3   POTENTIAL METAL-ION REFINED ATOMS (A):  NULL ;  NULL ;  NULL       
REMARK   3   POTENTIAL METAL-ION OTHERS        (A):  NULL ;  NULL ;  NULL       
REMARK   3   SYMMETRY VDW REFINED ATOMS        (A):  NULL ;  NULL ;  NULL       
REMARK   3   SYMMETRY VDW OTHERS               (A):  NULL ;  NULL ;  NULL       
REMARK   3   SYMMETRY H-BOND REFINED ATOMS     (A):  NULL ;  NULL ;  NULL       
REMARK   3   SYMMETRY H-BOND OTHERS            (A):  NULL ;  NULL ;  NULL       
REMARK   3   SYMMETRY METAL-ION REFINED ATOMS  (A):  NULL ;  NULL ;  NULL       
REMARK   3   SYMMETRY METAL-ION OTHERS         (A):  NULL ;  NULL ;  NULL       
REMARK   3                                                                      
REMARK   3  ISOTROPIC THERMAL FACTOR RESTRAINTS.     COUNT   RMS    WEIGHT      
REMARK   3   MAIN-CHAIN BOND REFINED ATOMS  (A**2):   586 ; 3.884 ; 3.000       
REMARK   3   MAIN-CHAIN BOND OTHER ATOMS    (A**2):   224 ; 2.344 ; 3.000       
REMARK   3   MAIN-CHAIN ANGLE REFINED ATOMS (A**2):   949 ; 4.990 ; 5.000       
REMARK   3   SIDE-CHAIN BOND REFINED ATOMS  (A**2):   443 ; 6.998 ; 8.000       
REMARK   3   SIDE-CHAIN ANGLE REFINED ATOMS (A**2):   448 ; 8.545 ;11.000       
REMARK   3                                                                      
REMARK   3 ANISOTROPIC THERMAL FACTOR RESTRAINTS.    COUNT   RMS   WEIGHT       
REMARK   3   RIGID-BOND RESTRAINTS          (A**2):  1743 ; 3.359 ; 3.000       
REMARK   3   SPHERICITY; FREE ATOMS         (A**2):   193 ;14.772 ; 3.000       
REMARK   3   SPHERICITY; BONDED ATOMS       (A**2):  1711 ; 6.524 ; 3.000       
REMARK   3                                                                      
REMARK   3  NCS RESTRAINTS STATISTICS                                           
REMARK   3   NUMBER OF DIFFERENT NCS GROUPS : NULL                              
REMARK   3                                                                      
REMARK   3  TLS DETAILS                                                         
REMARK   3   NUMBER OF TLS GROUPS  : NULL                                       
REMARK   3                                                                      
REMARK   3  BULK SOLVENT MODELLING.                                             
REMARK   3   METHOD USED : MASK                                                 
REMARK   3   PARAMETERS FOR MASK CALCULATION                                    
REMARK   3   VDW PROBE RADIUS   : 1.40                                          
REMARK   3   ION PROBE RADIUS   : 0.80                                          
REMARK   3   SHRINKAGE RADIUS   : 0.80                                          
REMARK   3                                                                      
REMARK   3  OTHER REFINEMENT REMARKS: HYDROGENS HAVE BEEN ADDED IN THE RIDING   
REMARK   3  POSITIONS. U VALUES REFINED INDIVIDUALLY.                           
REMARK   4                                                                      
REMARK   4 3S92 COMPLIES WITH FORMAT V. 3.20, 01-DEC-08                         
REMARK 100                                                                      
REMARK 100 THIS ENTRY HAS BEEN PROCESSED BY RCSB ON 01-JUN-11.                  
REMARK 100 THE RCSB ID CODE IS RCSB065914.                                      
REMARK 200                                                                      
REMARK 200 EXPERIMENTAL DETAILS                                                 
REMARK 200  EXPERIMENT TYPE                : X-RAY DIFFRACTION                  
REMARK 200  DATE OF DATA COLLECTION        : 28-FEB-10                          
REMARK 200  TEMPERATURE           (KELVIN) : 100                                
REMARK 200  PH                             : 7.5                                
REMARK 200  NUMBER OF CRYSTALS USED        : 1                                  
REMARK 200                                                                      
REMARK 200  SYNCHROTRON              (Y/N) : Y                                  
REMARK 200  RADIATION SOURCE               : DIAMOND                            
REMARK 200  BEAMLINE                       : I02                                
REMARK 200  X-RAY GENERATOR MODEL          : NULL                               
REMARK 200  MONOCHROMATIC OR LAUE    (M/L) : M                                  
REMARK 200  WAVELENGTH OR RANGE        (A) : 0.979                              
REMARK 200  MONOCHROMATOR                  : NULL                               
REMARK 200  OPTICS                         : NULL                               
REMARK 200                                                                      
REMARK 200  DETECTOR TYPE                  : CCD                                
REMARK 200  DETECTOR MANUFACTURER          : ADSC QUANTUM 315                   
REMARK 200  INTENSITY-INTEGRATION SOFTWARE : MOSFLM                             
REMARK 200  DATA SCALING SOFTWARE          : SCALA                              
REMARK 200                                                                      
REMARK 200  NUMBER OF UNIQUE REFLECTIONS   : 24181                              
REMARK 200  RESOLUTION RANGE HIGH      (A) : 1.360                              
REMARK 200  RESOLUTION RANGE LOW       (A) : 28.452                             
REMARK 200  REJECTION CRITERIA  (SIGMA(I)) : NULL                               
REMARK 200                                                                      
REMARK 200 OVERALL.                                                             
REMARK 200  COMPLETENESS FOR RANGE     (%) : 99.9                               
REMARK 200  DATA REDUNDANCY                : 4.400                              
REMARK 200  R MERGE                    (I) : 0.06800                            
REMARK 200  R SYM                      (I) : 0.06800                            
REMARK 200  <I/SIGMA(I)> FOR THE DATA SET  : 11.4000                            
REMARK 200                                                                      
REMARK 200 IN THE HIGHEST RESOLUTION SHELL.                                     
REMARK 200  HIGHEST RESOLUTION SHELL, RANGE HIGH (A) : 1.36                     
REMARK 200  HIGHEST RESOLUTION SHELL, RANGE LOW  (A) : 1.43                     
REMARK 200  COMPLETENESS FOR SHELL     (%) : 99.9                               
REMARK 200  DATA REDUNDANCY IN SHELL       : 4.50                               
REMARK 200  R MERGE FOR SHELL          (I) : 0.73000                            
REMARK 200  R SYM FOR SHELL            (I) : 0.73000                            
REMARK 200  <I/SIGMA(I)> FOR SHELL         : 1.100                              
REMARK 200                                                                      
REMARK 200 DIFFRACTION PROTOCOL: SINGLE WAVELENGTH                              
REMARK 200 METHOD USED TO DETERMINE THE STRUCTURE: MOLECULAR REPLACEMENT        
REMARK 200 SOFTWARE USED: PHASER                                                
REMARK 200 STARTING MODEL: PDB ENTRY 2OO1                                       
REMARK 200                                                                      
REMARK 200 REMARK: NULL                                                         
REMARK 280                                                                      
REMARK 280 CRYSTAL                                                              
REMARK 280 SOLVENT CONTENT, VS   (%): 39.83                                     
REMARK 280 MATTHEWS COEFFICIENT, VM (ANGSTROMS**3/DA): 2.04                     
REMARK 280                                                                      
REMARK 280 CRYSTALLIZATION CONDITIONS: 20% PEG 3350, 0.2M (NH4)2HCIT, PH 7.5,   
REMARK 280  VAPOR DIFFUSION, SITTING DROP, TEMPERATURE 277K                     
REMARK 290                                                                      
REMARK 290 CRYSTALLOGRAPHIC SYMMETRY                                            
REMARK 290 SYMMETRY OPERATORS FOR SPACE GROUP: P 2 2 21                         
REMARK 290                                                                      
REMARK 290      SYMOP   SYMMETRY                                                
REMARK 290     NNNMMM   OPERATOR                                                
REMARK 290       1555   X,Y,Z                                                   
REMARK 290       2555   -X,-Y,Z+1/2                                             
REMARK 290       3555   -X,Y,-Z+1/2                                             
REMARK 290       4555   X,-Y,-Z                                                 
REMARK 290                                                                      
REMARK 290     WHERE NNN -> OPERATOR NUMBER                                     
REMARK 290           MMM -> TRANSLATION VECTOR                                  
REMARK 290                                                                      
REMARK 290 CRYSTALLOGRAPHIC SYMMETRY TRANSFORMATIONS                            
REMARK 290 THE FOLLOWING TRANSFORMATIONS OPERATE ON THE ATOM/HETATM             
REMARK 290 RECORDS IN THIS ENTRY TO PRODUCE CRYSTALLOGRAPHICALLY                
REMARK 290 RELATED MOLECULES.                                                   
REMARK 290   SMTRY1   1  1.000000  0.000000  0.000000        0.00000            
REMARK 290   SMTRY2   1  0.000000  1.000000  0.000000        0.00000            
REMARK 290   SMTRY3   1  0.000000  0.000000  1.000000        0.00000            
REMARK 290   SMTRY1   2 -1.000000  0.000000  0.000000        0.00000            
REMARK 290   SMTRY2   2  0.000000 -1.000000  0.000000        0.00000            
REMARK 290   SMTRY3   2  0.000000  0.000000  1.000000       42.89500            
REMARK 290   SMTRY1   3 -1.000000  0.000000  0.000000        0.00000            
REMARK 290   SMTRY2   3  0.000000  1.000000  0.000000        0.00000            
REMARK 290   SMTRY3   3  0.000000  0.000000 -1.000000       42.89500            
REMARK 290   SMTRY1   4  1.000000  0.000000  0.000000        0.00000            
REMARK 290   SMTRY2   4  0.000000 -1.000000  0.000000        0.00000            
REMARK 290   SMTRY3   4  0.000000  0.000000 -1.000000        0.00000            
REMARK 290                                                                      
REMARK 290 REMARK: NULL                                                         
REMARK 300                                                                      
REMARK 300 BIOMOLECULE: 1                                                       
REMARK 300 SEE REMARK 350 FOR THE AUTHOR PROVIDED AND/OR PROGRAM                
REMARK 300 GENERATED ASSEMBLY INFORMATION FOR THE STRUCTURE IN                  
REMARK 300 THIS ENTRY. THE REMARK MAY ALSO PROVIDE INFORMATION ON               
REMARK 300 BURIED SURFACE AREA.                                                 
REMARK 350                                                                      
REMARK 350 COORDINATES FOR A COMPLETE MULTIMER REPRESENTING THE KNOWN           
REMARK 350 BIOLOGICALLY SIGNIFICANT OLIGOMERIZATION STATE OF THE                
REMARK 350 MOLECULE CAN BE GENERATED BY APPLYING BIOMT TRANSFORMATIONS          
REMARK 350 GIVEN BELOW.  BOTH NON-CRYSTALLOGRAPHIC AND                          
REMARK 350 CRYSTALLOGRAPHIC OPERATIONS ARE GIVEN.                               
REMARK 350                                                                      
REMARK 350 BIOMOLECULE: 1                                                       
REMARK 350 AUTHOR DETERMINED BIOLOGICAL UNIT: MONOMERIC                         
REMARK 350 SOFTWARE DETERMINED QUATERNARY STRUCTURE: MONOMERIC                  
REMARK 350 SOFTWARE USED: PISA                                                  
REMARK 350 APPLY THE FOLLOWING TO CHAINS: A                                     
REMARK 350   BIOMT1   1  1.000000  0.000000  0.000000        0.00000            
REMARK 350   BIOMT2   1  0.000000  1.000000  0.000000        0.00000            
REMARK 350   BIOMT3   1  0.000000  0.000000  1.000000        0.00000            
REMARK 375                                                                      
REMARK 375 SPECIAL POSITION                                                     
REMARK 375 THE FOLLOWING ATOMS ARE FOUND TO BE WITHIN 0.15 ANGSTROMS            
REMARK 375 OF A SYMMETRY RELATED ATOM AND ARE ASSUMED TO BE ON SPECIAL          
REMARK 375 POSITIONS.                                                           
REMARK 375                                                                      
REMARK 375 ATOM RES CSSEQI                                                      
REMARK 375      HOH A  22  LIES ON A SPECIAL POSITION.                          
REMARK 375      HOH A 173  LIES ON A SPECIAL POSITION.                          
REMARK 375      HOH A  80  LIES ON A SPECIAL POSITION.                          
REMARK 375      HOH A 177  LIES ON A SPECIAL POSITION.                          
REMARK 375      HOH A 180  LIES ON A SPECIAL POSITION.                          
REMARK 465                                                                      
REMARK 465 MISSING RESIDUES                                                     
REMARK 465 THE FOLLOWING RESIDUES WERE NOT LOCATED IN THE                       
REMARK 465 EXPERIMENT. (M=MODEL NUMBER; RES=RESIDUE NAME; C=CHAIN               
REMARK 465 IDENTIFIER; SSSEQ=SEQUENCE NUMBER; I=INSERTION CODE.)                
REMARK 465                                                                      
REMARK 465   M RES C SSSEQI                                                     
REMARK 465     SER A   304                                                      
REMARK 465     MET A   305                                                      
REMARK 465     GLY A   306                                                      
REMARK 470                                                                      
REMARK 470 MISSING ATOM                                                         
REMARK 470 THE FOLLOWING RESIDUES HAVE MISSING ATOMS (M=MODEL NUMBER;           
REMARK 470 RES=RESIDUE NAME; C=CHAIN IDENTIFIER; SSEQ=SEQUENCE NUMBER;          
REMARK 470 I=INSERTION CODE):                                                   
REMARK 470   M RES CSSEQI  ATOMS                                                
REMARK 470     LYS A 307    CG   CD   CE   NZ                                   
REMARK 470     GLU A 310    CG   CD   OE1  OE2                                  
REMARK 470     LYS A 325    CE   NZ                                             
REMARK 500                                                                      
REMARK 500 GEOMETRY AND STEREOCHEMISTRY                                         
REMARK 500 SUBTOPIC: CLOSE CONTACTS IN SAME ASYMMETRIC UNIT                     
REMARK 500                                                                      
REMARK 500 THE FOLLOWING ATOMS ARE IN CLOSE CONTACT.                            
REMARK 500                                                                      
REMARK 500  ATM1  RES C  SSEQI   ATM2  RES C  SSEQI           DISTANCE          
REMARK 500   OH   TYR A   314     O    HOH A   141              1.41            
REMARK 500   O    HOH A    21     O    HOH A   156              2.04            
REMARK 500   O    HOH A    54     O    HOH A   182              2.11            
REMARK 500                                                                      
REMARK 500 REMARK: NULL                                                         
REMARK 500                                                                      
REMARK 500 GEOMETRY AND STEREOCHEMISTRY                                         
REMARK 500 SUBTOPIC: TORSION ANGLES                                             
REMARK 500                                                                      
REMARK 500 TORSION ANGLES OUTSIDE THE EXPECTED RAMACHANDRAN REGIONS:            
REMARK 500 (M=MODEL NUMBER; RES=RESIDUE NAME; C=CHAIN IDENTIFIER;               
REMARK 500 SSEQ=SEQUENCE NUMBER; I=INSERTION CODE).                             
REMARK 500                                                                      
REMARK 500 STANDARD TABLE:                                                      
REMARK 500 FORMAT:(10X,I3,1X,A3,1X,A1,I4,A1,4X,F7.2,3X,F7.2)                    
REMARK 500                                                                      
REMARK 500 EXPECTED VALUES: GJ KLEYWEGT AND TA JONES (1996). PHI/PSI-           
REMARK 500 CHOLOGY: RAMACHANDRAN REVISITED. STRUCTURE 4, 1395 - 1400            
REMARK 500                                                                      
REMARK 500  M RES CSSEQI        PSI       PHI                                   
REMARK 500    SER A 309      150.80    -40.57                                   
REMARK 500    LEU A 345       77.79   -100.73                                   
REMARK 500                                                                      
REMARK 500 REMARK: NULL                                                         
REMARK 525                                                                      
REMARK 525 SOLVENT                                                              
REMARK 525                                                                      
REMARK 525 THE SOLVENT MOLECULES HAVE CHAIN IDENTIFIERS THAT                    
REMARK 525 INDICATE THE POLYMER CHAIN WITH WHICH THEY ARE MOST                  
REMARK 525 CLOSELY ASSOCIATED. THE REMARK LISTS ALL THE SOLVENT                 
REMARK 525 MOLECULES WHICH ARE MORE THAN 5A AWAY FROM THE                       
REMARK 525 NEAREST POLYMER CHAIN (M = MODEL NUMBER;                             
REMARK 525 RES=RESIDUE NAME; C=CHAIN IDENTIFIER; SSEQ=SEQUENCE                  
REMARK 525 NUMBER; I=INSERTION CODE):                                           
REMARK 525                                                                      
REMARK 525  M RES CSSEQI                                                        
REMARK 525    HOH A 128        DISTANCE =  5.73 ANGSTROMS                       
REMARK 525    HOH A 173        DISTANCE =  5.81 ANGSTROMS                       
REMARK 800                                                                      
REMARK 800 SITE                                                                 
REMARK 800 SITE_IDENTIFIER: AC1                                                 
REMARK 800 EVIDENCE_CODE: SOFTWARE                                              
REMARK 800 SITE_DESCRIPTION: BINDING SITE FOR RESIDUE JQ1 A 1                   
REMARK 800                                                                      
REMARK 800 SITE_IDENTIFIER: AC2                                                 
REMARK 800 EVIDENCE_CODE: SOFTWARE                                              
REMARK 800 SITE_DESCRIPTION: BINDING SITE FOR RESIDUE EDO A 417                 
REMARK 900                                                                      
REMARK 900 RELATED ENTRIES                                                      
REMARK 900 RELATED ID: 3S91   RELATED DB: PDB                                   
DBREF  3S92 A  306   416  UNP    Q15059   BRD3_HUMAN     306    416             
SEQADV 3S92 SER A  304  UNP  Q15059              EXPRESSION TAG                 
SEQADV 3S92 MET A  305  UNP  Q15059              EXPRESSION TAG                 
SEQRES   1 A  113  SER MET GLY LYS LEU SER GLU HIS LEU ARG TYR CYS ASP          
SEQRES   2 A  113  SER ILE LEU ARG GLU MET LEU SER LYS LYS HIS ALA ALA          
SEQRES   3 A  113  TYR ALA TRP PRO PHE TYR LYS PRO VAL ASP ALA GLU ALA          
SEQRES   4 A  113  LEU GLU LEU HIS ASP TYR HIS ASP ILE ILE LYS HIS PRO          
SEQRES   5 A  113  MET ASP LEU SER THR VAL LYS ARG LYS MET ASP GLY ARG          
SEQRES   6 A  113  GLU TYR PRO ASP ALA GLN GLY PHE ALA ALA ASP VAL ARG          
SEQRES   7 A  113  LEU MET PHE SER ASN CYS TYR LYS TYR ASN PRO PRO ASP          
SEQRES   8 A  113  HIS GLU VAL VAL ALA MET ALA ARG LYS LEU GLN ASP VAL          
SEQRES   9 A  113  PHE GLU MET ARG PHE ALA LYS MET PRO                          
HET    JQ1  A   1      31                                                       
HET    EDO  A 417       4                                                       
HETNAM     JQ1 (6S)-6-(2-TERT-BUTOXY-2-OXOETHYL)-4-(4-CHLOROPHENYL)-2,          
HETNAM   2 JQ1  3,9-TRIMETHYL-6,7-DIHYDROTHIENO[3,2-F][1,2,                     
HETNAM   3 JQ1  4]TRIAZOLO[4,3-A][1,4]DIAZEPIN-10-IUM                           
HETNAM     EDO 1,2-ETHANEDIOL                                                   
HETSYN     EDO ETHYLENE GLYCOL                                                  
FORMUL   2  JQ1    C23 H26 CL N4 O2 S 1+                                        
FORMUL   3  EDO    C2 H6 O2                                                     
FORMUL   4  HOH   *193(H2 O)                                                    
HELIX    1   1 SER A  309  SER A  324  1                                  16    
HELIX    2   2 HIS A  327  TRP A  332  1                                   6    
HELIX    3   3 PRO A  333  TYR A  335  5                                   3    
HELIX    4   4 ASP A  347  ILE A  352  1                                   6    
HELIX    5   5 ASP A  357  GLY A  367  1                                  11    
HELIX    6   6 ASP A  372  ASN A  391  1                                  20    
HELIX    7   7 HIS A  395  LYS A  414  1                                  20    
SITE     1 AC1 13 HOH A   2  HOH A 116  PRO A 333  VAL A 338                    
SITE     2 AC1 13 ALA A 342  LEU A 343  GLU A 344  LEU A 345                    
SITE     3 AC1 13 ASN A 391  HIS A 395  GLU A 396  VAL A 397                    
SITE     4 AC1 13 MET A 400                                                     
SITE     1 AC2  3 HOH A 154  GLN A 405  ASP A 406                               
CRYST1   33.360   38.020   85.790  90.00  90.00  90.00 P 2 2 21      4          
ORIGX1      1.000000  0.000000  0.000000        0.00000                         
ORIGX2      0.000000  1.000000  0.000000        0.00000                         
ORIGX3      0.000000  0.000000  1.000000        0.00000                         
SCALE1      0.029976  0.000000  0.000000        0.00000                         
SCALE2      0.000000  0.026302  0.000000        0.00000                         
SCALE3      0.000000  0.000000  0.011656        0.00000                         
ATOM      1  N   LYS A 307       6.495  -0.478  12.114  1.00 47.71           N  
ANISOU    1  N   LYS A 307     5743   6553   5829   -161    547    237       N  
ATOM      2  CA  LYS A 307       7.448  -0.792  11.013  1.00 43.54           C  
ANISOU    2  CA  LYS A 307     5222   5463   5857   -238    346    180       C  
ATOM      3  C   LYS A 307       7.756   0.468  10.224  1.00 38.83           C  
ANISOU    3  C   LYS A 307     4274   4927   5550   -264    278     -7       C  
ATOM      4  O   LYS A 307       6.867   1.289   9.990  1.00 39.95           O  
ANISOU    4  O   LYS A 307     3770   5042   6365   -801    332    180       O  
ATOM      5  CB  LYS A 307       6.867  -1.850  10.055  1.00 42.13           C  
ANISOU    5  CB  LYS A 307     5151   5690   5167   -283    185    220       C  
ATOM      6  N  ALEU A 308       9.031   0.638   9.869  0.50 34.31           N  
ANISOU    6  N  ALEU A 308     4153   4146   4735     28    367    -39       N  
ATOM      7  N  BLEU A 308       9.005   0.616   9.786  0.50 36.16           N  
ANISOU    7  N  BLEU A 308     4313   4434   4990     40    356     22       N  
ATOM      8  CA ALEU A 308       9.437   1.685   8.945  0.50 26.89           C  
ANISOU    8  CA ALEU A 308     3034   3216   3966      1    -61     20       C  
ATOM      9  CA BLEU A 308       9.331   1.617   8.776  0.50 29.71           C  
ANISOU    9  CA BLEU A 308     3355   3498   4434     60    -57     99       C  
ATOM     10  C  ALEU A 308       9.195   1.230   7.512  0.50 20.30           C  
ANISOU   10  C  ALEU A 308     2210   1874   3627    175   -106    162       C  
ATOM     11  C  BLEU A 308       9.040   1.064   7.384  0.50 26.56           C  
ANISOU   11  C  BLEU A 308     2852   2910   4327    139   -161    217       C  
ATOM     12  O  ALEU A 308       9.359   0.054   7.157  0.50 23.07           O  
ANISOU   12  O  ALEU A 308     2244   1572   4948   -871   -231     67       O  
ATOM     13  O  BLEU A 308       8.994  -0.149   7.164  0.50 26.98           O  
ANISOU   13  O  BLEU A 308     2307   2942   5002     36   -677    243       O  
ATOM     14  CB ALEU A 308      10.918   2.054   9.116  0.50 22.06           C  
ANISOU   14  CB ALEU A 308     2656   2556   3169    -49     67    -95       C  
ATOM     15  CB BLEU A 308      10.802   2.039   8.854  0.50 25.16           C  
ANISOU   15  CB BLEU A 308     2983   2800   3776    252     45     57       C  
ATOM     16  CG ALEU A 308      11.293   2.972  10.278  0.50 21.07           C  
ANISOU   16  CG ALEU A 308     2010   2571   3423   -108    433     95       C  
ATOM     17  CG BLEU A 308      11.218   2.845  10.076  0.50 24.13           C  
ANISOU   17  CG BLEU A 308     3026   2482   3660   -168    350    359       C  
ATOM     18  CD1ALEU A 308      12.834   2.995  10.465  0.50 17.35           C  
ANISOU   18  CD1ALEU A 308     1447   2434   2711    -73    479    839       C  
ATOM     19  CD1BLEU A 308      12.729   3.106  10.027  0.50 29.09           C  
ANISOU   19  CD1BLEU A 308     2968   4090   3994    -45    393   -182       C  
ATOM     20  CD2ALEU A 308      10.735   4.376  10.073  0.50 23.26           C  
ANISOU   20  CD2ALEU A 308     2829   2760   3245    179    469     29       C  
ATOM     21  CD2BLEU A 308      10.436   4.147  10.170  0.50 20.01           C  
ANISOU   21  CD2BLEU A 308     3437   1140   3024   -617    495    651       C  
ATOM     22  N  ASER A 309       8.755   2.178   6.707  0.50 21.55           N  
ANISOU   22  N  ASER A 309     2203   2767   3215    100     15    265       N  
ATOM     23  N  BSER A 309       8.809   1.973   6.453  0.50 27.66           N  
ANISOU   23  N  BSER A 309     2983   3232   4293   -287    -14    451       N  
ATOM     24  CA ASER A 309       8.832   2.075   5.266  0.50 18.34           C  
ANISOU   24  CA ASER A 309     2426   2286   2255    -80   -275   -214       C  
ATOM     25  CA BSER A 309       8.872   1.667   5.037  0.50 25.12           C  
ANISOU   25  CA BSER A 309     3143   2404   3994   -437   -311     71       C  
ATOM     26  C  ASER A 309      10.143   1.470   4.768  0.50 21.53           C  
ANISOU   26  C  ASER A 309     3012   2347   2820     -2   -201     83       C  
ATOM     27  C  BSER A 309      10.270   1.189   4.637  0.50 23.96           C  
ANISOU   27  C  BSER A 309     3730   1876   3496   -286   -313    331       C  
ATOM     28  O  ASER A 309      11.206   1.652   5.343  0.50 21.19           O  
ANISOU   28  O  ASER A 309     2493   2286   3269   -461  -1327    556       O  
ATOM     29  O  BSER A 309      11.255   1.421   5.333  0.50 23.36           O  
ANISOU   29  O  BSER A 309     3113   1597   4164   -281   -993    335       O  
ATOM     30  CB ASER A 309       8.736   3.505   4.693  0.50 16.79           C  
ANISOU   30  CB ASER A 309     2638   2313   1429   1702    432   -654       C  
ATOM     31  CB BSER A 309       8.565   2.936   4.233  0.50 30.03           C  
ANISOU   31  CB BSER A 309     3959   3579   3873    282    -12    506       C  
ATOM     32  OG ASER A 309       9.691   3.735   3.673  0.50 21.14           O  
ANISOU   32  OG ASER A 309     1206   2533   4293  -1103   -788    155       O  
ATOM     33  OG BSER A 309       9.368   2.979   3.069  0.50 28.45           O  
ANISOU   33  OG BSER A 309     3648   4461   2698   1149    -56    -59       O  
ATOM     34  N  AGLU A 310      10.089   0.811   3.632  0.50 19.73           N  
ANISOU   34  N  AGLU A 310     3255   2145   2093   -645   -672    -90       N  
ATOM     35  N  BGLU A 310      10.374   0.576   3.472  0.50 24.72           N  
ANISOU   35  N  BGLU A 310     3678   2332   3382   -470   -791    211       N  
ATOM     36  CA AGLU A 310      11.318   0.330   2.979  0.50 14.25           C  
ANISOU   36  CA AGLU A 310     2118   1256   2041    -65   -386    382       C  
ATOM     37  CA BGLU A 310      11.677   0.177   2.941  0.50 19.32           C  
ANISOU   37  CA BGLU A 310     3516   1600   2222   -233   -627    272       C  
ATOM     38  C  AGLU A 310      12.406   1.437   2.703  0.50 18.94           C  
ANISOU   38  C  AGLU A 310     3293   2054   1849   -397   -958    178       C  
ATOM     39  C  BGLU A 310      12.641   1.380   2.710  0.50 20.41           C  
ANISOU   39  C  BGLU A 310     3403   2268   2081   -249  -1084    164       C  
ATOM     40  O  AGLU A 310      13.578   1.306   3.105  0.50 21.44           O  
ANISOU   40  O  AGLU A 310     3974   1738   2434    185   -684   -195       O  
ATOM     41  O  BGLU A 310      13.826   1.359   3.100  0.50 20.79           O  
ANISOU   41  O  BGLU A 310     3966   1619   2312    171   -728   -239       O  
ATOM     42  CB AGLU A 310      10.955  -0.444   1.716  0.50 21.10           C  
ANISOU   42  CB AGLU A 310     2460   2667   2888   -296   -314    172       C  
ATOM     43  CB BGLU A 310      11.493  -0.650   1.669  0.50 23.44           C  
ANISOU   43  CB BGLU A 310     4047   1798   3059    -46   -838    214       C  
ATOM     44  N  AHIS A 311      12.050   2.522   2.015  0.50 22.35           N  
ANISOU   44  N  AHIS A 311     3802   1935   2755   -236  -1063    -86       N  
ATOM     45  N  BHIS A 311      12.136   2.430   2.075  0.50 23.57           N  
ANISOU   45  N  BHIS A 311     4162   1927   2865   -359  -1037   -201       N  
ATOM     46  CA AHIS A 311      13.025   3.616   1.840  0.50 16.37           C  
ANISOU   46  CA AHIS A 311     3037   1437   1744    193   -741    -26       C  
ATOM     47  CA BHIS A 311      12.907   3.665   1.915  0.50 17.46           C  
ANISOU   47  CA BHIS A 311     3484   1327   1821    162   -798     48       C  
ATOM     48  C  AHIS A 311      13.403   4.220   3.222  0.50 13.61           C  
ANISOU   48  C  AHIS A 311     2251   1242   1676    -13   -712    -51       C  
ATOM     49  C  BHIS A 311      13.397   4.197   3.244  0.50 14.00           C  
ANISOU   49  C  BHIS A 311     2517   1071   1732     63   -621     80       C  
ATOM     50  O  AHIS A 311      14.539   4.667   3.420  0.50 11.71           O  
ANISOU   50  O  AHIS A 311     1717   1200   1530    140   -145   -593       O  
ATOM     51  O  BHIS A 311      14.552   4.610   3.418  0.50 11.82           O  
ANISOU   51  O  BHIS A 311     2083    984   1422    317   -221   -236       O  
ATOM     52  CB AHIS A 311      12.514   4.705   0.863  0.50 15.68           C  
ANISOU   52  CB AHIS A 311     2935   1082   1938    254   -562    -38       C  
ATOM     53  CB BHIS A 311      12.015   4.724   1.299  0.50 16.80           C  
ANISOU   53  CB BHIS A 311     3405   1391   1584     76   -748    428       C  
ATOM     54  CG AHIS A 311      12.930   4.519  -0.579  0.50 14.46           C  
ANISOU   54  CG AHIS A 311     1520   1667   2306    -11   -312    191       C  
ATOM     55  CG BHIS A 311      11.772   4.520  -0.156  0.50 19.44           C  
ANISOU   55  CG BHIS A 311     4067   2010   1307    553   -284     69       C  
ATOM     56  ND1AHIS A 311      12.413   5.293  -1.599  0.50 17.92           N  
ANISOU   56  ND1AHIS A 311     2105   3032   1670     81   -235     18       N  
ATOM     57  ND1BHIS A 311      12.791   4.581  -1.085  0.50 26.43           N  
ANISOU   57  ND1BHIS A 311     3709   3429   2901    -34    -32   -162       N  
ATOM     58  CD2AHIS A 311      13.803   3.669  -1.171  0.50 11.80           C  
ANISOU   58  CD2AHIS A 311     1925   1250   1305   -601   -200    279       C  
ATOM     59  CD2BHIS A 311      10.638   4.255  -0.850  0.50 16.09           C  
ANISOU   59  CD2BHIS A 311     3023   1304   1784   1227    544   -240       C  
ATOM     60  CE1AHIS A 311      12.949   4.925  -2.751  0.50 14.45           C  
ANISOU   60  CE1AHIS A 311     2141   2073   1275    572   -994   -124       C  
ATOM     61  CE1BHIS A 311      12.295   4.372  -2.290  0.50 28.52           C  
ANISOU   61  CE1BHIS A 311     4400   3404   3033   -102   -164    -35       C  
ATOM     62  NE2AHIS A 311      13.801   3.945  -2.518  0.50  9.90           N  
ANISOU   62  NE2AHIS A 311     1473    625   1660    584    321    -30       N  
ATOM     63  NE2BHIS A 311      10.993   4.178  -2.176  0.50 20.52           N  
ANISOU   63  NE2BHIS A 311     4000   2198   1598    395   -823    -33       N  
ATOM     64  N   LEU A 312      12.489   4.222   4.192  1.00 13.66           N  
ANISOU   64  N   LEU A 312     2125   1035   2030    -46   -508     47       N  
ATOM     65  CA  LEU A 312      12.823   4.749   5.514  1.00 11.82           C  
ANISOU   65  CA  LEU A 312     1761   1079   1650     82   -200     90       C  
ATOM     66  C   LEU A 312      13.800   3.843   6.269  1.00  9.65           C  
ANISOU   66  C   LEU A 312     1292    855   1517     -8   -374    -89       C  
ATOM     67  O   LEU A 312      14.623   4.316   7.057  1.00 10.95           O  
ANISOU   67  O   LEU A 312     1696   1332   1130    125     39   -191       O  
ATOM     68  CB  LEU A 312      11.564   5.125   6.304  1.00 14.52           C  
ANISOU   68  CB  LEU A 312     1714   1221   2580    160    315    441       C  
ATOM     69  CG  LEU A 312      10.960   6.520   5.944  1.00 16.08           C  
ANISOU   69  CG  LEU A 312     1978   1147   2983   -191    932    511       C  
ATOM     70  CD1 LEU A 312       9.612   6.754   6.618  1.00 23.66           C  
ANISOU   70  CD1 LEU A 312     2543   2635   3810    662    614   1557       C  
ATOM     71  CD2 LEU A 312      11.900   7.660   6.265  1.00 16.00           C  
ANISOU   71  CD2 LEU A 312     2429   1451   2197    103    864    576       C  
ATOM     72  N   ARG A 313      13.689   2.525   6.062  1.00 11.96           N  
ANISOU   72  N   ARG A 313     1644   1099   1801   -124   -193   -299       N  
ATOM     73  CA  ARG A 313      14.714   1.634   6.607  1.00 12.63           C  
ANISOU   73  CA  ARG A 313     1697   1441   1659    121   -225   -107       C  
ATOM     74  C   ARG A 313      16.105   1.992   6.073  1.00 10.64           C  
ANISOU   74  C   ARG A 313     1970    927   1142    231     -6   -308       C  
ATOM     75  O   ARG A 313      17.073   1.996   6.800  1.00  9.79           O  
ANISOU   75  O   ARG A 313     1686   1016   1015    -66    132   -141       O  
ATOM     76  CB  ARG A 313      14.408   0.166   6.338  1.00 12.93           C  
ANISOU   76  CB  ARG A 313     2418    927   1565   -111   -223    -92       C  
ATOM     77  CG  ARG A 313      13.226  -0.360   7.092  1.00 17.51           C  
ANISOU   77  CG  ARG A 313     2812   1106   2735   -194     94    615       C  
ATOM     78  CD  ARG A 313      12.792  -1.780   6.647  1.00 20.90           C  
ANISOU   78  CD  ARG A 313     2786   1853   3303   -491   -872    316       C  
ATOM     79  NE  ARG A 313      11.329  -1.861   6.609  1.00 29.22           N  
ANISOU   79  NE  ARG A 313     3795   2210   5095   -504    180   -511       N  
ATOM     80  CZ  ARG A 313      10.619  -2.844   6.047  1.00 31.65           C  
ANISOU   80  CZ  ARG A 313     4228   2907   4889   -821     66   -663       C  
ATOM     81  NH1 ARG A 313       9.293  -2.769   6.034  1.00 37.55           N  
ANISOU   81  NH1 ARG A 313     4726   3385   6155   -209    262   -947       N  
ATOM     82  NH2 ARG A 313      11.217  -3.894   5.502  1.00 33.60           N  
ANISOU   82  NH2 ARG A 313     4445   3087   5233     77    494   -578       N  
ATOM     83  N  ATYR A 314      16.216   2.297   4.781  0.50 10.79           N  
ANISOU   83  N  ATYR A 314     1915    882   1299    277    -74    -45       N  
ATOM     84  N  BTYR A 314      16.159   2.314   4.798  0.50 10.62           N  
ANISOU   84  N  BTYR A 314     1952    831   1252    264    -91   -123       N  
ATOM     85  CA ATYR A 314      17.506   2.705   4.199  0.50 10.58           C  
ANISOU   85  CA ATYR A 314     1969    750   1297     40     95     67       C  
ATOM     86  CA BTYR A 314      17.390   2.693   4.175  0.50  9.65           C  
ANISOU   86  CA BTYR A 314     1964    588   1112     60     77     -4       C  
ATOM     87  C  ATYR A 314      17.966   4.014   4.822  0.50  9.29           C  
ANISOU   87  C  ATYR A 314     1499    965   1064    251    147    102       C  
ATOM     88  C  BTYR A 314      17.934   3.993   4.780  0.50  9.54           C  
ANISOU   88  C  BTYR A 314     1557    937   1129    235     93     81       C  
ATOM     89  O  ATYR A 314      19.109   4.146   5.213  0.50  9.60           O  
ANISOU   89  O  ATYR A 314     1571   1032   1043    317    176     -1       O  
ATOM     90  O  BTYR A 314      19.099   4.090   5.114  0.50 10.18           O  
ANISOU   90  O  BTYR A 314     1612   1139   1116    181     16    140       O  
ATOM     91  CB ATYR A 314      17.394   2.838   2.675  0.50 13.42           C  
ANISOU   91  CB ATYR A 314     2414   1239   1444    371     73    164       C  
ATOM     92  CB BTYR A 314      17.130   2.818   2.688  0.50  9.65           C  
ANISOU   92  CB BTYR A 314     2446    369    851      5   -373   -250       C  
ATOM     93  CG ATYR A 314      18.688   3.172   1.921  0.50 12.31           C  
ANISOU   93  CG ATYR A 314     1778   1807   1089    -40   -241   -152       C  
ATOM     94  CG BTYR A 314      18.380   2.648   1.889  0.50 10.72           C  
ANISOU   94  CG BTYR A 314     1850   1226    997    347   -241   -291       C  
ATOM     95  CD1ATYR A 314      19.209   4.473   1.896  0.50 11.99           C  
ANISOU   95  CD1ATYR A 314      909   1856   1791    720     53   -211       C  
ATOM     96  CD1BTYR A 314      19.310   3.669   1.824  0.50 10.27           C  
ANISOU   96  CD1BTYR A 314     1360   1132   1410    370    372   -544       C  
ATOM     97  CD2ATYR A 314      19.362   2.190   1.199  0.50 14.80           C  
ANISOU   97  CD2ATYR A 314     1057   2415   2151    171   -141    -76       C  
ATOM     98  CD2BTYR A 314      18.648   1.454   1.226  0.50 11.28           C  
ANISOU   98  CD2BTYR A 314     1855    765   1664   -187   -133   -510       C  
ATOM     99  CE1ATYR A 314      20.391   4.770   1.200  0.50 11.75           C  
ANISOU   99  CE1ATYR A 314     1582   1145   1738    539     15   -309       C  
ATOM    100  CE1BTYR A 314      20.462   3.525   1.125  0.50 14.02           C  
ANISOU  100  CE1BTYR A 314     1615   1852   1858     -2    716   -729       C  
ATOM    101  CE2ATYR A 314      20.530   2.474   0.505  0.50 12.51           C  
ANISOU  101  CE2ATYR A 314     2679   1150    923     83    -57    -28       C  
ATOM    102  CE2BTYR A 314      19.807   1.299   0.513  0.50 10.47           C  
ANISOU  102  CE2BTYR A 314     1488   1379   1109    361    140    141       C  
ATOM    103  CZ ATYR A 314      21.034   3.765   0.496  0.50  9.95           C  
ANISOU  103  CZ ATYR A 314     1385   1526    868    295   -303     67       C  
ATOM    104  CZ BTYR A 314      20.718   2.345   0.465  0.50 13.12           C  
ANISOU  104  CZ BTYR A 314     1934    682   2367    536    -82   -125       C  
ATOM    105  OH ATYR A 314      22.173   4.035  -0.214  0.50 11.71           O  
ANISOU  105  OH ATYR A 314     1798   1227   1421    -81     37   -142       O  
ATOM    106  OH BTYR A 314      21.888   2.240  -0.240  0.50 13.07           O  
ANISOU  106  OH BTYR A 314     2065   1445   1454    243     56    226       O  
ATOM    107  N   CYS A 315      17.043   4.963   4.951  1.00  9.26           N  
ANISOU  107  N   CYS A 315     1142   1273   1100     79     51    -39       N  
ATOM    108  CA  CYS A 315      17.334   6.215   5.651  1.00  9.88           C  
ANISOU  108  CA  CYS A 315     1508   1298    947    -24     90    -30       C  
ATOM    109  C   CYS A 315      17.862   5.978   7.088  1.00  9.08           C  
ANISOU  109  C   CYS A 315     1114   1288   1048     -5    -34    -73       C  
ATOM    110  O   CYS A 315      18.856   6.590   7.500  1.00  8.93           O  
ANISOU  110  O   CYS A 315     1207   1004   1182     59     51      0       O  
ATOM    111  CB  CYS A 315      16.103   7.112   5.692  1.00  9.48           C  
ANISOU  111  CB  CYS A 315     1414   1027   1160    -17   -128    -31       C  
ATOM    112  SG  CYS A 315      15.638   7.804   4.119  1.00 11.45           S  
ANISOU  112  SG  CYS A 315     1937   1079   1333    154   -130    -97       S  
ATOM    113  N   ASP A 316      17.241   5.041   7.811  1.00  8.94           N  
ANISOU  113  N   ASP A 316     1054   1190   1149   -269     98   -163       N  
ATOM    114  CA  ASP A 316      17.665   4.749   9.189  1.00 10.53           C  
ANISOU  114  CA  ASP A 316     1358   1513   1130   -154     80     63       C  
ATOM    115  C   ASP A 316      19.074   4.171   9.167  1.00  9.81           C  
ANISOU  115  C   ASP A 316     1780    951    994    125     32   -108       C  
ATOM    116  O   ASP A 316      19.883   4.475  10.019  1.00 10.69           O  
ANISOU  116  O   ASP A 316     1835   1208   1019     71     15    -97       O  
ATOM    117  CB  ASP A 316      16.664   3.793   9.861  1.00 10.56           C  
ANISOU  117  CB  ASP A 316     1740   1223   1048    145    193    -62       C  
ATOM    118  CG  ASP A 316      16.786   3.744  11.361  1.00 20.08           C  
ANISOU  118  CG  ASP A 316     3631   2307   1690    -44   -692    566       C  
ATOM    119  OD1 ASP A 316      17.166   4.732  12.017  1.00 17.75           O  
ANISOU  119  OD1 ASP A 316     2173   2766   1805    101    -26    -79       O  
ATOM    120  OD2 ASP A 316      16.461   2.671  11.893  1.00 30.23           O  
ANISOU  120  OD2 ASP A 316     5772   2782   2931  -1293   -282   1220       O  
ATOM    121  N   SER A 317      19.374   3.376   8.140  1.00  9.48           N  
ANISOU  121  N   SER A 317     1371   1137   1093     53    -37    -83       N  
ATOM    122  CA  SER A 317      20.714   2.874   7.966  1.00 10.40           C  
ANISOU  122  CA  SER A 317     1802   1020   1130    -43    222     11       C  
ATOM    123  C   SER A 317      21.718   3.992   7.711  1.00  9.07           C  
ANISOU  123  C   SER A 317     1400    825   1218    404     28   -219       C  
ATOM    124  O   SER A 317      22.839   3.940   8.232  1.00 11.34           O  
ANISOU  124  O   SER A 317     1768   1075   1465    361      4     65       O  
ATOM    125  CB  SER A 317      20.755   1.841   6.861  1.00 13.21           C  
ANISOU  125  CB  SER A 317     2070   1439   1508     61    218   -431       C  
ATOM    126  OG  SER A 317      22.029   1.264   6.786  1.00 22.04           O  
ANISOU  126  OG  SER A 317     3354   2105   2913    904   -132   -278       O  
ATOM    127  N   ILE A 318      21.373   4.976   6.872  1.00 10.47           N  
ANISOU  127  N   ILE A 318     1228   1412   1338    333      0    529       N  
ATOM    128  CA  ILE A 318      22.249   6.130   6.639  1.00 10.28           C  
ANISOU  128  CA  ILE A 318     1501   1362   1040    175    130    200       C  
ATOM    129  C   ILE A 318      22.499   6.857   7.985  1.00  8.25           C  
ANISOU  129  C   ILE A 318     1217    750   1166    115    298    359       C  
ATOM    130  O   ILE A 318      23.635   7.241   8.299  1.00 10.22           O  
ANISOU  130  O   ILE A 318     1302   1311   1270    191     71   -108       O  
ATOM    131  CB  ILE A 318      21.716   7.148   5.620  1.00 10.88           C  
ANISOU  131  CB  ILE A 318     1523   1576   1032     96    363    -31       C  
ATOM    132  CG1 ILE A 318      21.496   6.479   4.263  1.00 12.41           C  
ANISOU  132  CG1 ILE A 318     1578   1848   1286   -176    219    -84       C  
ATOM    133  CG2 ILE A 318      22.687   8.334   5.517  1.00 11.52           C  
ANISOU  133  CG2 ILE A 318     2099   1176   1099   -534    114   -166       C  
ATOM    134  CD1 ILE A 318      20.773   7.381   3.252  1.00 14.39           C  
ANISOU  134  CD1 ILE A 318     1417   2609   1440    287   -140    696       C  
ATOM    135  N   LEU A 319      21.432   7.021   8.773  1.00  9.17           N  
ANISOU  135  N   LEU A 319     1296   1329    858      2     94     78       N  
ATOM    136  CA  LEU A 319      21.521   7.692  10.062  1.00  9.70           C  
ANISOU  136  CA  LEU A 319     1487   1323    874    162     16    311       C  
ATOM    137  C   LEU A 319      22.482   6.951  10.990  1.00  8.94           C  
ANISOU  137  C   LEU A 319     1600   1030    764   -106     20    -37       C  
ATOM    138  O   LEU A 319      23.324   7.578  11.642  1.00 10.82           O  
ANISOU  138  O   LEU A 319     1805   1331    975    127    -71     34       O  
ATOM    139  CB  LEU A 319      20.144   7.825  10.673  1.00  9.11           C  
ANISOU  139  CB  LEU A 319     1418    799   1243    176    215     72       C  
ATOM    140  CG  LEU A 319      20.067   8.473  12.052  1.00 10.48           C  
ANISOU  140  CG  LEU A 319     1731   1211   1039      9     36   -306       C  
ATOM    141  CD1 LEU A 319      20.587   9.921  12.062  1.00 12.39           C  
ANISOU  141  CD1 LEU A 319     1863   1365   1477   -368    260   -632       C  
ATOM    142  CD2 LEU A 319      18.621   8.396  12.515  1.00 13.85           C  
ANISOU  142  CD2 LEU A 319     1351   1995   1915   -238    668   -499       C  
ATOM    143  N   ARG A 320      22.355   5.617  11.036  1.00  8.79           N  
ANISOU  143  N   ARG A 320     1202    922   1216     89   -181    -99       N  
ATOM    144  CA  ARG A 320      23.223   4.782  11.876  1.00 10.76           C  
ANISOU  144  CA  ARG A 320     1611   1302   1174    233     40    239       C  
ATOM    145  C   ARG A 320      24.684   4.986  11.453  1.00 11.68           C  
ANISOU  145  C   ARG A 320     1874   1171   1391    220    114     74       C  
ATOM    146  O   ARG A 320      25.553   5.189  12.289  1.00 12.84           O  
ANISOU  146  O   ARG A 320     1999   1394   1485    -92   -164    153       O  
ATOM    147  CB  ARG A 320      22.816   3.309  11.771  1.00 13.31           C  
ANISOU  147  CB  ARG A 320     2269    797   1990    133   -467    212       C  
ATOM    148  CG  ARG A 320      23.650   2.303  12.573  1.00 21.04           C  
ANISOU  148  CG  ARG A 320     3245   2072   2675     60   -193    266       C  
ATOM    149  CD  ARG A 320      23.000   0.860  12.577  1.00 22.84           C  
ANISOU  149  CD  ARG A 320     3769   1598   3311   -358  -1440   -177       C  
ATOM    150  NE  ARG A 320      21.543   0.954  12.371  1.00 35.64           N  
ANISOU  150  NE  ARG A 320     2912   4770   5857   -116    264    314       N  
ATOM    151  CZ  ARG A 320      20.882   0.640  11.248  1.00 42.07           C  
ANISOU  151  CZ  ARG A 320     5031   5053   5898   -645    218    491       C  
ATOM    152  NH1 ARG A 320      21.503   0.109  10.186  1.00 56.28           N  
ANISOU  152  NH1 ARG A 320     7757   6665   6961      6    310    190       N  
ATOM    153  NH2 ARG A 320      19.568   0.856  11.184  1.00 32.67           N  
ANISOU  153  NH2 ARG A 320     4944   2559   4907   -528   -467   2092       N  
ATOM    154  N   GLU A 321      24.935   5.064  10.146  1.00 11.46           N  
ANISOU  154  N   GLU A 321     1655   1438   1259     30    326    273       N  
ATOM    155  CA  GLU A 321      26.292   5.300   9.689  1.00 12.03           C  
ANISOU  155  CA  GLU A 321     1888   1250   1430     75   -208     94       C  
ATOM    156  C   GLU A 321      26.801   6.672  10.121  1.00 11.43           C  
ANISOU  156  C   GLU A 321     1553   1551   1237    392   -273    -16       C  
ATOM    157  O   GLU A 321      27.930   6.810  10.575  1.00 11.66           O  
ANISOU  157  O   GLU A 321     1359   1585   1485    214   -337     38       O  
ATOM    158  CB  GLU A 321      26.390   5.140   8.170  1.00  9.59           C  
ANISOU  158  CB  GLU A 321     1409    838   1396    401     79     92       C  
ATOM    159  CG  GLU A 321      27.771   5.477   7.712  1.00 14.30           C  
ANISOU  159  CG  GLU A 321     1536   2010   1885    471    359   -106       C  
ATOM    160  CD  GLU A 321      28.092   5.176   6.269  1.00 12.45           C  
ANISOU  160  CD  GLU A 321     1903   1414   1412    198    -88   -508       C  
ATOM    161  OE1 GLU A 321      27.211   4.701   5.511  1.00 16.80           O  
ANISOU  161  OE1 GLU A 321     2223   2470   1689     37   -252   -107       O  
ATOM    162  OE2 GLU A 321      29.282   5.393   5.923  1.00 18.50           O  
ANISOU  162  OE2 GLU A 321     1855   3072   2099    -79    141    -65       O  
ATOM    163  N   MET A 322      25.964   7.685  10.010  1.00 10.61           N  
ANISOU  163  N   MET A 322      900   1618   1513    299   -151     18       N  
ATOM    164  CA  MET A 322      26.362   9.037  10.380  1.00 10.40           C  
ANISOU  164  CA  MET A 322     1581   1130   1241     60    178    172       C  
ATOM    165  C   MET A 322      26.685   9.188  11.855  1.00 11.12           C  
ANISOU  165  C   MET A 322     1424   1243   1556    230    -95    305       C  
ATOM    166  O   MET A 322      27.510  10.032  12.201  1.00 12.32           O  
ANISOU  166  O   MET A 322     1469   1635   1577     50   -114    312       O  
ATOM    167  CB  MET A 322      25.296  10.062   9.997  1.00  9.48           C  
ANISOU  167  CB  MET A 322     1362    648   1593     96    121    366       C  
ATOM    168  CG  MET A 322      25.181  10.286   8.498  1.00 11.17           C  
ANISOU  168  CG  MET A 322     1259   1703   1279    140      6    419       C  
ATOM    169  SD  MET A 322      24.195  11.697   8.000  1.00 12.98           S  
ANISOU  169  SD  MET A 322     1869   1947   1114    405    118    328       S  
ATOM    170  CE  MET A 322      22.556  11.218   8.483  1.00 12.73           C  
ANISOU  170  CE  MET A 322     1780   1817   1239    138    -76     50       C  
ATOM    171  N   LEU A 323      26.066   8.341  12.698  1.00 11.07           N  
ANISOU  171  N   LEU A 323     1846   1205   1155      8   -132    142       N  
ATOM    172  CA  LEU A 323      26.299   8.306  14.131  1.00 10.75           C  
ANISOU  172  CA  LEU A 323     1173   1693   1216    316    -97    131       C  
ATOM    173  C   LEU A 323      27.453   7.389  14.547  1.00 13.51           C  
ANISOU  173  C   LEU A 323     1686   1696   1752    348   -264    216       C  
ATOM    174  O   LEU A 323      27.801   7.340  15.720  1.00 15.70           O  
ANISOU  174  O   LEU A 323     2243   2009   1713    378   -599     75       O  
ATOM    175  CB  LEU A 323      25.011   7.928  14.866  1.00 11.88           C  
ANISOU  175  CB  LEU A 323     1871   1627   1013    220   -111   -241       C  
ATOM    176  CG  LEU A 323      23.934   9.020  14.992  1.00 11.71           C  
ANISOU  176  CG  LEU A 323     1918   1685    846    476     -4    273       C  
ATOM    177  CD1 LEU A 323      22.543   8.434  15.282  1.00 12.80           C  
ANISOU  177  CD1 LEU A 323     1231   2295   1337   -101   -282   -178       C  
ATOM    178  CD2 LEU A 323      24.307  10.136  16.032  1.00 13.31           C  
ANISOU  178  CD2 LEU A 323     2202   1443   1410    -75     90    164       C  
ATOM    179  N   SER A 324      28.031   6.661  13.592  1.00 13.59           N  
ANISOU  179  N   SER A 324     2180   1389   1593    530   -314    389       N  
ATOM    180  CA  SER A 324      28.927   5.545  13.904  1.00 13.14           C  
ANISOU  180  CA  SER A 324     1994   1561   1435    516   -350    271       C  
ATOM    181  C   SER A 324      30.357   6.037  14.054  1.00 13.07           C  
ANISOU  181  C   SER A 324     1512   1717   1735    541   -459    221       C  
ATOM    182  O   SER A 324      30.710   7.135  13.615  1.00 14.51           O  
ANISOU  182  O   SER A 324     1892   1638   1981    374   -403    305       O  
ATOM    183  CB  SER A 324      28.871   4.474  12.799  1.00 14.39           C  
ANISOU  183  CB  SER A 324     2044   1504   1919    477   -253    538       C  
ATOM    184  OG  SER A 324      29.529   4.908  11.624  1.00 14.97           O  
ANISOU  184  OG  SER A 324     1982   1700   2005    371   -376    167       O  
ATOM    185  N   LYS A 325      31.195   5.229  14.674  1.00 16.06           N  
ANISOU  185  N   LYS A 325     2264   1715   2123    344   -918    665       N  
ATOM    186  CA  LYS A 325      32.559   5.642  14.966  1.00 17.14           C  
ANISOU  186  CA  LYS A 325     1924   1946   2640    572   -911    294       C  
ATOM    187  C   LYS A 325      33.354   6.037  13.730  1.00 14.56           C  
ANISOU  187  C   LYS A 325     1362   1579   2590    526   -385    -21       C  
ATOM    188  O   LYS A 325      34.234   6.896  13.802  1.00 17.77           O  
ANISOU  188  O   LYS A 325     1552   2257   2944    512   -468    306       O  
ATOM    189  CB  LYS A 325      33.288   4.519  15.732  1.00 22.07           C  
ANISOU  189  CB  LYS A 325     2504   2356   3523    718   -941    367       C  
ATOM    190  CG  LYS A 325      32.771   4.377  17.146  1.00 30.99           C  
ANISOU  190  CG  LYS A 325     3957   3569   4249    883   -770    993       C  
ATOM    191  CD  LYS A 325      33.214   5.528  18.042  1.00 42.86           C  
ANISOU  191  CD  LYS A 325     5449   4994   5840      1   -230     51       C  
ATOM    192  N   LYS A 326      33.048   5.404  12.602  1.00 17.43           N  
ANISOU  192  N   LYS A 326     2520   1828   2274    507   -105    249       N  
ATOM    193  CA  LYS A 326      33.726   5.676  11.331  1.00 16.97           C  
ANISOU  193  CA  LYS A 326     2613   1419   2416    757    416   -196       C  
ATOM    194  C   LYS A 326      33.805   7.175  11.015  1.00 16.65           C  
ANISOU  194  C   LYS A 326     2228   1944   2150    475    175     50       C  
ATOM    195  O   LYS A 326      34.821   7.658  10.473  1.00 18.08           O  
ANISOU  195  O   LYS A 326     1918   1870   3082    730    548    349       O  
ATOM    196  CB  LYS A 326      32.998   4.942  10.190  1.00 19.60           C  
ANISOU  196  CB  LYS A 326     3553   1456   2437    450    428    -20       C  
ATOM    197  CG  LYS A 326      33.553   5.232   8.783  1.00 22.65           C  
ANISOU  197  CG  LYS A 326     3306   2326   2973    350   -169    214       C  
ATOM    198  CD  LYS A 326      32.778   4.491   7.682  1.00 35.80           C  
ANISOU  198  CD  LYS A 326     5381   3626   4596    693   -712   -426       C  
ATOM    199  CE  LYS A 326      33.510   4.553   6.319  1.00 50.45           C  
ANISOU  199  CE  LYS A 326     6676   6359   6131    311    258    268       C  
ATOM    200  NZ  LYS A 326      34.311   5.812   6.106  1.00 53.04           N  
ANISOU  200  NZ  LYS A 326     6679   6784   6688    114     95    468       N  
ATOM    201  N   HIS A 327      32.734   7.902  11.322  1.00 13.41           N  
ANISOU  201  N   HIS A 327     1735   1595   1764    484    -41   -155       N  
ATOM    202  CA  HIS A 327      32.652   9.305  10.957  1.00 10.94           C  
ANISOU  202  CA  HIS A 327     1041   1479   1634     53    114    193       C  
ATOM    203  C   HIS A 327      32.812  10.287  12.117  1.00 10.69           C  
ANISOU  203  C   HIS A 327     1132   1249   1678     46   -151    209       C  
ATOM    204  O   HIS A 327      32.639  11.478  11.942  1.00 10.44           O  
ANISOU  204  O   HIS A 327     1386   1439   1141    360    178     97       O  
ATOM    205  CB  HIS A 327      31.367   9.577  10.191  1.00 12.77           C  
ANISOU  205  CB  HIS A 327     1570   1309   1971    227   -191   -117       C  
ATOM    206  CG  HIS A 327      31.226   8.737   8.975  1.00 11.87           C  
ANISOU  206  CG  HIS A 327     1454   1631   1422    421   -275     66       C  
ATOM    207  ND1 HIS A 327      32.036   8.879   7.864  1.00 15.01           N  
ANISOU  207  ND1 HIS A 327     2440   1726   1535    700   -204   -481       N  
ATOM    208  CD2 HIS A 327      30.355   7.746   8.691  1.00 12.16           C  
ANISOU  208  CD2 HIS A 327     1610   1412   1596      6    358    -12       C  
ATOM    209  CE1 HIS A 327      31.683   7.975   6.963  1.00 14.47           C  
ANISOU  209  CE1 HIS A 327     1996   2201   1300    427    411     86       C  
ATOM    210  NE2 HIS A 327      30.664   7.279   7.433  1.00 14.34           N  
ANISOU  210  NE2 HIS A 327     1877   1964   1604    686     84   -335       N  
ATOM    211  N   ALA A 328      33.255   9.783  13.272  1.00 11.36           N  
ANISOU  211  N   ALA A 328     1428   1393   1493    241   -186     44       N  
ATOM    212  CA  ALA A 328      33.179  10.540  14.505  1.00 11.21           C  
ANISOU  212  CA  ALA A 328     1405   1311   1540    616    -25   -167       C  
ATOM    213  C   ALA A 328      34.084  11.783  14.464  1.00 13.20           C  
ANISOU  213  C   ALA A 328     1480   1688   1848    223    -72     66       C  
ATOM    214  O   ALA A 328      33.755  12.797  15.083  1.00 13.33           O  
ANISOU  214  O   ALA A 328     1306   1992   1766     20     78    -90       O  
ATOM    215  CB  ALA A 328      33.526   9.658  15.685  1.00 12.46           C  
ANISOU  215  CB  ALA A 328     1430   1926   1378    411   -198    590       C  
ATOM    216  N   ALA A 329      35.191  11.749  13.705  1.00 13.12           N  
ANISOU  216  N   ALA A 329     1327   2000   1656    315   -149   -120       N  
ATOM    217  CA  ALA A 329      36.140  12.879  13.695  1.00 12.92           C  
ANISOU  217  CA  ALA A 329     1142   1685   2079    290     39    -85       C  
ATOM    218  C   ALA A 329      35.520  14.158  13.180  1.00 10.98           C  
ANISOU  218  C   ALA A 329     1001   1393   1776    273    142   -121       C  
ATOM    219  O   ALA A 329      35.934  15.250  13.589  1.00 14.82           O  
ANISOU  219  O   ALA A 329     1460   1921   2248    175   -210   -479       O  
ATOM    220  CB  ALA A 329      37.444  12.532  12.924  1.00 15.48           C  
ANISOU  220  CB  ALA A 329      978   2206   2698    169    307    -94       C  
ATOM    221  N   TYR A 330      34.496  14.059  12.321  1.00 12.16           N  
ANISOU  221  N   TYR A 330     1197   1733   1688    177    315     72       N  
ATOM    222  CA  TYR A 330      33.809  15.247  11.795  1.00 12.16           C  
ANISOU  222  CA  TYR A 330     1382   1522   1714    240    292     19       C  
ATOM    223  C   TYR A 330      32.336  15.310  12.186  1.00 10.43           C  
ANISOU  223  C   TYR A 330     1418   1096   1446    -40    142     46       C  
ATOM    224  O   TYR A 330      31.776  16.374  12.181  1.00 13.41           O  
ANISOU  224  O   TYR A 330     1897   1375   1822    215    237    118       O  
ATOM    225  CB  TYR A 330      33.953  15.391  10.259  1.00 13.59           C  
ANISOU  225  CB  TYR A 330     1424   1638   2102    196   -264    319       C  
ATOM    226  CG  TYR A 330      33.930  14.103   9.491  1.00 11.87           C  
ANISOU  226  CG  TYR A 330     1192   1594   1724    -83    336    126       C  
ATOM    227  CD1 TYR A 330      35.116  13.405   9.261  1.00 12.21           C  
ANISOU  227  CD1 TYR A 330      914   1758   1964     12    271    271       C  
ATOM    228  CD2 TYR A 330      32.751  13.592   8.959  1.00 13.66           C  
ANISOU  228  CD2 TYR A 330     1707   1479   2004    502   -144    711       C  
ATOM    229  CE1 TYR A 330      35.122  12.202   8.556  1.00 14.24           C  
ANISOU  229  CE1 TYR A 330     1415   1892   2101    -42     64    266       C  
ATOM    230  CE2 TYR A 330      32.765  12.365   8.265  1.00 13.83           C  
ANISOU  230  CE2 TYR A 330     1539   1739   1976    196    -65    222       C  
ATOM    231  CZ  TYR A 330      33.964  11.702   8.063  1.00 12.90           C  
ANISOU  231  CZ  TYR A 330     1646   1586   1668     13    486     92       C  
ATOM    232  OH  TYR A 330      34.003  10.527   7.356  1.00 14.95           O  
ANISOU  232  OH  TYR A 330     1747   1996   1935   -103    585   -528       O  
ATOM    233  N   ALA A 331      31.742  14.185  12.566  1.00 10.23           N  
ANISOU  233  N   ALA A 331     1267   1037   1583    228    118    110       N  
ATOM    234  CA  ALA A 331      30.328  14.147  12.867  1.00 11.41           C  
ANISOU  234  CA  ALA A 331     1367   1476   1492    293     17     49       C  
ATOM    235  C   ALA A 331      29.983  14.614  14.288  1.00  9.26           C  
ANISOU  235  C   ALA A 331     1224    952   1339    212   -210     97       C  
ATOM    236  O   ALA A 331      28.835  14.994  14.540  1.00 10.04           O  
ANISOU  236  O   ALA A 331     1155   1218   1439    224    -40    121       O  
ATOM    237  CB  ALA A 331      29.756  12.768  12.614  1.00 11.32           C  
ANISOU  237  CB  ALA A 331     1018   1365   1916    280     85   -299       C  
ATOM    238  N   TRP A 332      30.934  14.557  15.214  1.00  9.93           N  
ANISOU  238  N   TRP A 332     1240   1437   1094    346     12     -6       N  
ATOM    239  CA  TRP A 332      30.585  14.704  16.621  1.00 10.84           C  
ANISOU  239  CA  TRP A 332     1646   1433   1038    452   -130    144       C  
ATOM    240  C   TRP A 332      29.847  16.002  17.007  1.00 10.23           C  
ANISOU  240  C   TRP A 332     1065   1574   1248    221   -290    265       C  
ATOM    241  O   TRP A 332      28.994  15.972  17.900  1.00 11.66           O  
ANISOU  241  O   TRP A 332     1487   1735   1207    240   -200    295       O  
ATOM    242  CB  TRP A 332      31.797  14.437  17.528  1.00 10.86           C  
ANISOU  242  CB  TRP A 332     1633   1267   1226    307   -519    156       C  
ATOM    243  CG  TRP A 332      32.882  15.484  17.473  1.00 11.47           C  
ANISOU  243  CG  TRP A 332     1515   1814   1029    312   -255     69       C  
ATOM    244  CD1 TRP A 332      33.996  15.493  16.689  1.00 13.77           C  
ANISOU  244  CD1 TRP A 332     1659   1990   1582    302      0    308       C  
ATOM    245  CD2 TRP A 332      32.922  16.670  18.235  1.00 12.17           C  
ANISOU  245  CD2 TRP A 332     1647   1758   1218     82   -654    -19       C  
ATOM    246  NE1 TRP A 332      34.745  16.611  16.929  1.00 13.77           N  
ANISOU  246  NE1 TRP A 332     1414   1829   1987     50   -449    204       N  
ATOM    247  CE2 TRP A 332      34.100  17.353  17.884  1.00 12.74           C  
ANISOU  247  CE2 TRP A 332     1176   1786   1876    141   -289   -218       C  
ATOM    248  CE3 TRP A 332      32.070  17.236  19.200  1.00 14.10           C  
ANISOU  248  CE3 TRP A 332     2045   1754   1557     58   -240   -163       C  
ATOM    249  CZ2 TRP A 332      34.416  18.594  18.422  1.00 14.53           C  
ANISOU  249  CZ2 TRP A 332     1295   1988   2236   -182   -600    210       C  
ATOM    250  CZ3 TRP A 332      32.424  18.454  19.763  1.00 17.59           C  
ANISOU  250  CZ3 TRP A 332     2024   1947   2710    402   -551   -193       C  
ATOM    251  CH2 TRP A 332      33.595  19.101  19.380  1.00 15.95           C  
ANISOU  251  CH2 TRP A 332     2083   1764   2212    364   -965   -578       C  
ATOM    252  N   PRO A 333      30.130  17.128  16.328  1.00  9.97           N  
ANISOU  252  N   PRO A 333     1069   1201   1518    189   -212   -112       N  
ATOM    253  CA  PRO A 333      29.384  18.326  16.706  1.00 10.68           C  
ANISOU  253  CA  PRO A 333     1125   1520   1411    343   -252    126       C  
ATOM    254  C   PRO A 333      27.885  18.235  16.453  1.00  9.64           C  
ANISOU  254  C   PRO A 333     1280   1194   1189    279     20    218       C  
ATOM    255  O   PRO A 333      27.132  19.032  16.971  1.00 11.30           O  
ANISOU  255  O   PRO A 333     1072   1824   1395     61   -121   -274       O  
ATOM    256  CB  PRO A 333      30.032  19.408  15.838  1.00 11.38           C  
ANISOU  256  CB  PRO A 333     1472   1659   1193    243   -331     -4       C  
ATOM    257  CG  PRO A 333      31.407  18.960  15.636  1.00 11.03           C  
ANISOU  257  CG  PRO A 333     1297   1706   1189    -21    125    344       C  
ATOM    258  CD  PRO A 333      31.213  17.479  15.379  1.00 10.73           C  
ANISOU  258  CD  PRO A 333     1163   1331   1583    200   -263     -9       C  
ATOM    259  N   PHE A 334      27.498  17.289  15.607  1.00  8.48           N  
ANISOU  259  N   PHE A 334      986    959   1274     40     86    -39       N  
ATOM    260  CA  PHE A 334      26.119  17.085  15.179  1.00  8.73           C  
ANISOU  260  CA  PHE A 334      944   1040   1332    186     24    -91       C  
ATOM    261  C   PHE A 334      25.386  15.990  15.939  1.00  7.89           C  
ANISOU  261  C   PHE A 334     1093    969    933   -256   -144   -166       C  
ATOM    262  O   PHE A 334      24.243  15.700  15.659  1.00  9.07           O  
ANISOU  262  O   PHE A 334     1017   1338   1089     40   -107     50       O  
ATOM    263  CB  PHE A 334      26.122  16.830  13.667  1.00  9.79           C  
ANISOU  263  CB  PHE A 334     1233   1314   1170    -26    132   -194       C  
ATOM    264  CG  PHE A 334      26.911  17.882  12.929  1.00  9.16           C  
ANISOU  264  CG  PHE A 334      832   1306   1340     77   -168   -105       C  
ATOM    265  CD1 PHE A 334      26.393  19.154  12.723  1.00  8.78           C  
ANISOU  265  CD1 PHE A 334      845   1435   1054    220     11   -118       C  
ATOM    266  CD2 PHE A 334      28.226  17.639  12.551  1.00  8.41           C  
ANISOU  266  CD2 PHE A 334     1344    997    853    117    253    186       C  
ATOM    267  CE1 PHE A 334      27.153  20.156  12.149  1.00 10.28           C  
ANISOU  267  CE1 PHE A 334     1375   1264   1264    177     25   -133       C  
ATOM    268  CE2 PHE A 334      28.954  18.635  11.917  1.00  9.30           C  
ANISOU  268  CE2 PHE A 334      818   1640   1075    254    292    591       C  
ATOM    269  CZ  PHE A 334      28.425  19.892  11.752  1.00 10.94           C  
ANISOU  269  CZ  PHE A 334     1809   1354    993    301    276    116       C  
ATOM    270  N   TYR A 335      26.038  15.445  16.964  1.00  9.39           N  
ANISOU  270  N   TYR A 335      988   1415   1165    -50   -140    170       N  
ATOM    271  CA  TYR A 335      25.449  14.361  17.748  1.00 10.14           C  
ANISOU  271  CA  TYR A 335     1485   1286   1081   -112    226      7       C  
ATOM    272  C   TYR A 335      24.298  14.780  18.690  1.00  9.72           C  
ANISOU  272  C   TYR A 335     1078   1458   1158    224    -41     33       C  
ATOM    273  O   TYR A 335      23.484  13.961  19.069  1.00 12.55           O  
ANISOU  273  O   TYR A 335     1367   1565   1835     10    105    -27       O  
ATOM    274  CB  TYR A 335      26.511  13.672  18.605  1.00  9.43           C  
ANISOU  274  CB  TYR A 335     1423   1034   1126    390     13    163       C  
ATOM    275  CG  TYR A 335      27.502  12.782  17.866  1.00  9.58           C  
ANISOU  275  CG  TYR A 335     1400    902   1336    -29   -148     37       C  
ATOM    276  CD1 TYR A 335      27.325  12.428  16.542  1.00  9.61           C  
ANISOU  276  CD1 TYR A 335     1381   1044   1226    439     76   -145       C  
ATOM    277  CD2 TYR A 335      28.592  12.266  18.543  1.00 10.96           C  
ANISOU  277  CD2 TYR A 335     1422   1698   1041    -36   -214    119       C  
ATOM    278  CE1 TYR A 335      28.208  11.573  15.912  1.00  8.92           C  
ANISOU  278  CE1 TYR A 335      885   1283   1219    174    -97     22       C  
ATOM    279  CE2 TYR A 335      29.485  11.444  17.940  1.00 11.27           C  
ANISOU  279  CE2 TYR A 335     1505   1418   1358    536   -302    322       C  
ATOM    280  CZ  TYR A 335      29.309  11.086  16.620  1.00 11.62           C  
ANISOU  280  CZ  TYR A 335     1013   1706   1697    152   -258    271       C  
ATOM    281  OH  TYR A 335      30.232  10.219  16.051  1.00 12.57           O  
ANISOU  281  OH  TYR A 335     1509   1727   1540    399    111    234       O  
ATOM    282  N   LYS A 336      24.296  16.044  19.101  1.00 11.37           N  
ANISOU  282  N   LYS A 336     1851   1193   1273    -75    402    -62       N  
ATOM    283  CA  LYS A 336      23.276  16.563  20.021  1.00 11.25           C  
ANISOU  283  CA  LYS A 336     1526   1453   1294     39    533    275       C  
ATOM    284  C   LYS A 336      22.929  17.983  19.625  1.00  9.54           C  
ANISOU  284  C   LYS A 336     1602   1111    908    147    -61     60       C  
ATOM    285  O   LYS A 336      23.675  18.608  18.863  1.00  9.04           O  
ANISOU  285  O   LYS A 336     1174   1326    932     -1     26     20       O  
ATOM    286  CB ALYS A 336      23.836  16.635  21.446  0.50 13.53           C  
ANISOU  286  CB ALYS A 336     2728   1179   1233    423    118    504       C  
ATOM    287  CB BLYS A 336      23.703  16.459  21.478  0.50 14.68           C  
ANISOU  287  CB BLYS A 336     2407   1907   1262    318     56    198       C  
ATOM    288  CG ALYS A 336      24.736  15.466  21.848  0.50 12.33           C  
ANISOU  288  CG ALYS A 336     1287   1529   1866    465    -58   -362       C  
ATOM    289  CG BLYS A 336      24.741  17.435  21.919  0.50 12.67           C  
ANISOU  289  CG BLYS A 336     1008   2326   1477   -212   -102    418       C  
ATOM    290  CD ALYS A 336      25.516  15.707  23.105  0.50 13.69           C  
ANISOU  290  CD ALYS A 336     1386   1810   2006   -802   -481    793       C  
ATOM    291  CD BLYS A 336      25.107  17.208  23.387  0.50 19.44           C  
ANISOU  291  CD BLYS A 336     3502   2734   1151    157    373    993       C  
ATOM    292  CE ALYS A 336      26.214  14.430  23.614  0.50 22.43           C  
ANISOU  292  CE ALYS A 336     2943   2018   3560    -37     80    514       C  
ATOM    293  CE BLYS A 336      25.573  15.767  23.616  0.50 35.60           C  
ANISOU  293  CE BLYS A 336     4583   3878   5065    209    -83    289       C  
ATOM    294  NZ ALYS A 336      26.913  14.706  24.899  0.50 19.17           N  
ANISOU  294  NZ ALYS A 336     2154   2928   2199    130    826    840       N  
ATOM    295  NZ BLYS A 336      26.529  15.259  22.578  0.50 40.06           N  
ANISOU  295  NZ BLYS A 336     4723   5578   4917    -80    111    250       N  
ATOM    296  N   PRO A 337      21.804  18.502  20.139  1.00  8.49           N  
ANISOU  296  N   PRO A 337     1375    874    977    113    244    -20       N  
ATOM    297  CA  PRO A 337      21.463  19.892  19.824  1.00  9.16           C  
ANISOU  297  CA  PRO A 337     1058   1424    997    -87   -167    -66       C  
ATOM    298  C   PRO A 337      22.594  20.844  20.221  1.00  7.62           C  
ANISOU  298  C   PRO A 337      677   1246    972     89    165   -366       C  
ATOM    299  O   PRO A 337      23.248  20.623  21.249  1.00 10.81           O  
ANISOU  299  O   PRO A 337     1396   1812    897    -91   -445     92       O  
ATOM    300  CB  PRO A 337      20.211  20.146  20.684  1.00  9.35           C  
ANISOU  300  CB  PRO A 337     1086   1510    955   -181    -73     40       C  
ATOM    301  CG  PRO A 337      19.576  18.803  20.801  1.00 13.07           C  
ANISOU  301  CG  PRO A 337     1937   1901   1126     14    213    -16       C  
ATOM    302  CD  PRO A 337      20.749  17.870  20.940  1.00 10.19           C  
ANISOU  302  CD  PRO A 337     1563   1313    995   -225     14    -94       C  
ATOM    303  N   VAL A 338      22.773  21.905  19.447  1.00  9.65           N  
ANISOU  303  N   VAL A 338     1287   1190   1186   -185     91    193       N  
ATOM    304  CA  VAL A 338      23.690  22.956  19.826  1.00  9.24           C  
ANISOU  304  CA  VAL A 338     1238   1152   1121    -75    -75    202       C  
ATOM    305  C   VAL A 338      23.247  23.516  21.174  1.00 10.50           C  
ANISOU  305  C   VAL A 338     1464   1475   1050    138   -121     34       C  
ATOM    306  O   VAL A 338      22.110  23.960  21.311  1.00 11.32           O  
ANISOU  306  O   VAL A 338     1477   1403   1420      5   -153   -118       O  
ATOM    307  CB  VAL A 338      23.770  24.105  18.785  1.00  9.44           C  
ANISOU  307  CB  VAL A 338     1396   1146   1043     60    -43   -107       C  
ATOM    308  CG1 VAL A 338      24.587  25.303  19.320  1.00 10.81           C  
ANISOU  308  CG1 VAL A 338     1764    913   1427   -505   -223     38       C  
ATOM    309  CG2 VAL A 338      24.378  23.552  17.500  1.00 10.59           C  
ANISOU  309  CG2 VAL A 338     1471   1323   1229     52    -58   -124       C  
ATOM    310  N   ASP A 339      24.156  23.527  22.141  1.00 10.76           N  
ANISOU  310  N   ASP A 339     1366   1566   1157     93    -81    -24       N  
ATOM    311  CA  ASP A 339      23.922  24.064  23.463  1.00 10.46           C  
ANISOU  311  CA  ASP A 339     1243   1462   1269    -21      2    -68       C  
ATOM    312  C   ASP A 339      24.481  25.492  23.439  1.00 10.77           C  
ANISOU  312  C   ASP A 339     1517   1390   1182    -83     80     53       C  
ATOM    313  O   ASP A 339      25.676  25.738  23.661  1.00 10.91           O  
ANISOU  313  O   ASP A 339     1111   1655   1378   -116    -95   -399       O  
ATOM    314  CB  ASP A 339      24.536  23.187  24.535  1.00  9.90           C  
ANISOU  314  CB  ASP A 339     1183   1269   1307    -42     43   -463       C  
ATOM    315  CG  ASP A 339      24.165  23.637  25.949  1.00 10.37           C  
ANISOU  315  CG  ASP A 339     1161   1350   1427    228    -56    -23       C  
ATOM    316  OD1 ASP A 339      23.897  24.839  26.157  1.00 13.01           O  
ANISOU  316  OD1 ASP A 339     1625   1646   1669    166    -86   -404       O  
ATOM    317  OD2 ASP A 339      24.163  22.777  26.859  1.00 19.51           O  
ANISOU  317  OD2 ASP A 339     3460   2099   1852   -369    241    183       O  
ATOM    318  N   ALA A 340      23.619  26.426  23.078  1.00 10.28           N  
ANISOU  318  N   ALA A 340     1224   1514   1167    -75   -187   -114       N  
ATOM    319  CA  ALA A 340      24.040  27.783  22.788  1.00 12.08           C  
ANISOU  319  CA  ALA A 340     1415   1858   1317   -102   -273   -380       C  
ATOM    320  C   ALA A 340      24.706  28.420  23.994  1.00 11.31           C  
ANISOU  320  C   ALA A 340     1066   1817   1413     81   -171   -487       C  
ATOM    321  O   ALA A 340      25.732  29.051  23.886  1.00 12.81           O  
ANISOU  321  O   ALA A 340     1214   2264   1388   -302   -324   -324       O  
ATOM    322  CB  ALA A 340      22.827  28.615  22.357  1.00 12.91           C  
ANISOU  322  CB  ALA A 340     1162   1994   1747    182   -253    463       C  
ATOM    323  N   GLU A 341      24.129  28.224  25.171  1.00 10.78           N  
ANISOU  323  N   GLU A 341     1190   1435   1469    172     73   -318       N  
ATOM    324  CA  GLU A 341      24.732  28.823  26.346  1.00 11.24           C  
ANISOU  324  CA  GLU A 341     1569   1474   1227    295    228   -394       C  
ATOM    325  C   GLU A 341      26.050  28.186  26.721  1.00  9.97           C  
ANISOU  325  C   GLU A 341     1254   1420   1112   -299     32    154       C  
ATOM    326  O   GLU A 341      27.004  28.898  27.028  1.00 12.88           O  
ANISOU  326  O   GLU A 341     1490   1806   1596   -180   -172    -54       O  
ATOM    327  CB  GLU A 341      23.775  28.784  27.516  1.00 13.84           C  
ANISOU  327  CB  GLU A 341     1967   1624   1664    -56    194    175       C  
ATOM    328  CG  GLU A 341      22.628  29.730  27.330  1.00 20.04           C  
ANISOU  328  CG  GLU A 341     2556   2063   2993    103      0   -668       C  
ATOM    329  CD  GLU A 341      23.099  31.169  27.345  1.00 19.08           C  
ANISOU  329  CD  GLU A 341     1888   1859   3500    522    232   -488       C  
ATOM    330  OE1 GLU A 341      23.708  31.602  28.362  1.00 29.11           O  
ANISOU  330  OE1 GLU A 341     4246   3491   3323   -109   -525   -565       O  
ATOM    331  OE2 GLU A 341      22.912  31.852  26.304  1.00 27.82           O  
ANISOU  331  OE2 GLU A 341     3585   2890   4095   -159   -934   -202       O  
ATOM    332  N   ALA A 342      26.162  26.862  26.608  1.00 10.19           N  
ANISOU  332  N   ALA A 342     1429   1344   1095    -12   -372    -94       N  
ATOM    333  CA  ALA A 342      27.443  26.214  26.954  1.00 11.47           C  
ANISOU  333  CA  ALA A 342     1363   1739   1253     14   -396    127       C  
ATOM    334  C   ALA A 342      28.550  26.675  26.023  1.00 11.44           C  
ANISOU  334  C   ALA A 342     1262   1502   1580     97   -588    -27       C  
ATOM    335  O   ALA A 342      29.720  26.717  26.417  1.00 13.61           O  
ANISOU  335  O   ALA A 342     1144   2309   1715    -13   -432    229       O  
ATOM    336  CB  ALA A 342      27.315  24.696  26.909  1.00 14.19           C  
ANISOU  336  CB  ALA A 342     2032   1732   1628    122     47    209       C  
ATOM    337  N   LEU A 343      28.218  26.967  24.755  1.00 11.78           N  
ANISOU  337  N   LEU A 343     1212   1779   1483   -111   -469     41       N  
ATOM    338  CA  LEU A 343      29.238  27.396  23.780  1.00 11.16           C  
ANISOU  338  CA  LEU A 343     1068   1454   1717    -48   -265    -43       C  
ATOM    339  C   LEU A 343      29.376  28.910  23.680  1.00 10.63           C  
ANISOU  339  C   LEU A 343      641   1814   1583   -202   -157    -91       C  
ATOM    340  O   LEU A 343      30.167  29.407  22.869  1.00 12.08           O  
ANISOU  340  O   LEU A 343     1318   1744   1526   -280   -242   -127       O  
ATOM    341  CB  LEU A 343      28.931  26.807  22.398  1.00 13.08           C  
ANISOU  341  CB  LEU A 343     1539   1606   1823   -109   -208   -379       C  
ATOM    342  CG  LEU A 343      28.881  25.277  22.352  1.00 11.44           C  
ANISOU  342  CG  LEU A 343     1244   1566   1536    -45    -67   -112       C  
ATOM    343  CD1 LEU A 343      28.424  24.771  20.998  1.00 15.97           C  
ANISOU  343  CD1 LEU A 343     2328   1841   1897    191   -394   -530       C  
ATOM    344  CD2 LEU A 343      30.297  24.694  22.714  1.00 15.82           C  
ANISOU  344  CD2 LEU A 343     1624   1709   2677    417   -600   -380       C  
ATOM    345  N   GLU A 344      28.594  29.625  24.489  1.00 11.63           N  
ANISOU  345  N   GLU A 344     1274   1338   1806   -148   -362   -285       N  
ATOM    346  CA  GLU A 344      28.619  31.083  24.541  1.00 10.73           C  
ANISOU  346  CA  GLU A 344     1026   1440   1607    -38     16   -312       C  
ATOM    347  C   GLU A 344      28.176  31.741  23.224  1.00 12.90           C  
ANISOU  347  C   GLU A 344     1339   1712   1847     20   -567    -86       C  
ATOM    348  O   GLU A 344      28.639  32.809  22.838  1.00 17.50           O  
ANISOU  348  O   GLU A 344     2145   1654   2848   -297   -925    127       O  
ATOM    349  CB  GLU A 344      29.977  31.617  25.060  1.00 16.15           C  
ANISOU  349  CB  GLU A 344     1398   2104   2634   -119   -431   -267       C  
ATOM    350  CG  GLU A 344      30.496  30.938  26.362  1.00 19.81           C  
ANISOU  350  CG  GLU A 344     2261   2941   2323    -17  -1052   -662       C  
ATOM    351  CD  GLU A 344      29.665  31.173  27.638  1.00 25.36           C  
ANISOU  351  CD  GLU A 344     3905   2389   3341    274   -465   -409       C  
ATOM    352  OE1 GLU A 344      28.875  32.129  27.684  1.00 32.66           O  
ANISOU  352  OE1 GLU A 344     5346   3265   3798   1542   -850   -332       O  
ATOM    353  OE2 GLU A 344      29.837  30.425  28.644  1.00 25.95           O  
ANISOU  353  OE2 GLU A 344     3754   3079   3024    515   -741   -574       O  
ATOM    354  N   LEU A 345      27.221  31.086  22.560  1.00 12.72           N  
ANISOU  354  N   LEU A 345     1260   1780   1791    -37   -243   -225       N  
ATOM    355  CA  LEU A 345      26.645  31.551  21.295  1.00 11.61           C  
ANISOU  355  CA  LEU A 345     1418   1350   1641   -192    -12   -129       C  
ATOM    356  C   LEU A 345      25.334  32.182  21.667  1.00 14.55           C  
ANISOU  356  C   LEU A 345     1838   1767   1922    230     66   -572       C  
ATOM    357  O   LEU A 345      24.261  31.598  21.531  1.00 14.70           O  
ANISOU  357  O   LEU A 345     1562   1789   2234    140   -422   -290       O  
ATOM    358  CB  LEU A 345      26.438  30.374  20.335  1.00 11.21           C  
ANISOU  358  CB  LEU A 345     1165   1296   1798     98    -72   -109       C  
ATOM    359  CG  LEU A 345      27.657  29.465  20.088  1.00 13.19           C  
ANISOU  359  CG  LEU A 345     1644   1951   1414    177   -402    -95       C  
ATOM    360  CD1 LEU A 345      27.269  28.199  19.253  1.00 14.14           C  
ANISOU  360  CD1 LEU A 345     2173   1681   1517    -91   -202   -518       C  
ATOM    361  CD2 LEU A 345      28.822  30.252  19.472  1.00 17.00           C  
ANISOU  361  CD2 LEU A 345     2161   2653   1645    -40    127     32       C  
ATOM    362  N   HIS A 346      25.396  33.390  22.185  1.00 17.26           N  
ANISOU  362  N   HIS A 346     2032   2250   2274   -286   -438   -733       N  
ATOM    363  CA  HIS A 346      24.198  33.978  22.795  1.00 17.50           C  
ANISOU  363  CA  HIS A 346     2171   2274   2201    -26     42   -810       C  
ATOM    364  C   HIS A 346      23.177  34.469  21.783  1.00 16.83           C  
ANISOU  364  C   HIS A 346     2030   2286   2077    145   -138  -1052       C  
ATOM    365  O   HIS A 346      22.053  34.780  22.178  1.00 21.12           O  
ANISOU  365  O   HIS A 346     2278   3178   2566    473      1   -945       O  
ATOM    366  CB  HIS A 346      24.554  35.126  23.769  1.00 20.81           C  
ANISOU  366  CB  HIS A 346     2953   2355   2597    434   -567   -755       C  
ATOM    367  CG  HIS A 346      25.530  34.721  24.827  1.00 22.42           C  
ANISOU  367  CG  HIS A 346     2286   3224   3006   -130   -581   -721       C  
ATOM    368  ND1 HIS A 346      25.250  33.741  25.755  1.00 27.22           N  
ANISOU  368  ND1 HIS A 346     2824   5177   2340     36   -660   -166       N  
ATOM    369  CD2 HIS A 346      26.798  35.122  25.067  1.00 23.14           C  
ANISOU  369  CD2 HIS A 346     2250   3178   3362   -479     20   -706       C  
ATOM    370  CE1 HIS A 346      26.300  33.571  26.537  1.00 27.98           C  
ANISOU  370  CE1 HIS A 346     3601   3956   3072    774   -560   -129       C  
ATOM    371  NE2 HIS A 346      27.252  34.403  26.143  1.00 27.29           N  
ANISOU  371  NE2 HIS A 346     3212   4330   2826    363   -256   -750       N  
ATOM    372  N   ASP A 347      23.561  34.518  20.493  1.00 16.55           N  
ANISOU  372  N   ASP A 347     2690   1363   2233    114   -411   -732       N  
ATOM    373  CA  ASP A 347      22.652  34.829  19.401  1.00 15.46           C  
ANISOU  373  CA  ASP A 347     2125   1826   1921    444      2   -521       C  
ATOM    374  C   ASP A 347      22.173  33.616  18.588  1.00 14.18           C  
ANISOU  374  C   ASP A 347     2158   1181   2047    353    -83   -425       C  
ATOM    375  O   ASP A 347      21.443  33.777  17.588  1.00 14.77           O  
ANISOU  375  O   ASP A 347     2194   1228   2189    -60   -292    -85       O  
ATOM    376  CB  ASP A 347      23.304  35.789  18.421  1.00 16.99           C  
ANISOU  376  CB  ASP A 347     2656    952   2845   -161   -803   -319       C  
ATOM    377  CG  ASP A 347      24.595  35.256  17.818  1.00 23.42           C  
ANISOU  377  CG  ASP A 347     3748   3144   2005    270   -191   -177       C  
ATOM    378  OD1 ASP A 347      25.083  34.214  18.267  1.00 16.33           O  
ANISOU  378  OD1 ASP A 347     2351   1904   1948   -116    -99   -330       O  
ATOM    379  OD2 ASP A 347      25.127  35.898  16.885  1.00 25.78           O  
ANISOU  379  OD2 ASP A 347     4327   2675   2793   -719     -4      4       O  
ATOM    380  N   TYR A 348      22.539  32.399  19.005  1.00 11.56           N  
ANISOU  380  N   TYR A 348     1117   1611   1664   -111     25   -111       N  
ATOM    381  CA  TYR A 348      22.287  31.225  18.164  1.00 10.25           C  
ANISOU  381  CA  TYR A 348     1200   1057   1634   -101    -96   -411       C  
ATOM    382  C   TYR A 348      20.799  31.055  17.854  1.00 10.89           C  
ANISOU  382  C   TYR A 348     1481   1148   1510     70    -89    -53       C  
ATOM    383  O   TYR A 348      20.416  30.812  16.716  1.00 10.59           O  
ANISOU  383  O   TYR A 348     1502   1263   1258     31   -238   -127       O  
ATOM    384  CB  TYR A 348      22.838  29.956  18.820  1.00  9.82           C  
ANISOU  384  CB  TYR A 348     1474   1100   1155    -98   -249   -176       C  
ATOM    385  CG  TYR A 348      22.770  28.755  17.914  1.00  8.80           C  
ANISOU  385  CG  TYR A 348     1030   1148   1163   -153     26   -131       C  
ATOM    386  CD1 TYR A 348      21.727  27.871  18.011  1.00 11.09           C  
ANISOU  386  CD1 TYR A 348     1360   1798   1055     -5      2   -565       C  
ATOM    387  CD2 TYR A 348      23.707  28.596  16.885  1.00  8.75           C  
ANISOU  387  CD2 TYR A 348     1286    685   1353   -457    119     -9       C  
ATOM    388  CE1 TYR A 348      21.625  26.792  17.162  1.00  7.89           C  
ANISOU  388  CE1 TYR A 348      658   1041   1297    -38    -50    -26       C  
ATOM    389  CE2 TYR A 348      23.618  27.523  16.035  1.00  8.89           C  
ANISOU  389  CE2 TYR A 348     1024   1116   1237   -203     77    -33       C  
ATOM    390  CZ  TYR A 348      22.566  26.631  16.150  1.00  7.79           C  
ANISOU  390  CZ  TYR A 348      845   1105   1010     60     70    -16       C  
ATOM    391  OH  TYR A 348      22.444  25.562  15.281  1.00  8.79           O  
ANISOU  391  OH  TYR A 348     1231   1151    958    118    -53   -296       O  
ATOM    392  N   HIS A 349      19.946  31.187  18.865  1.00 11.05           N  
ANISOU  392  N   HIS A 349     1399   1303   1494     43   -288   -436       N  
ATOM    393  CA  HIS A 349      18.509  30.924  18.689  1.00 10.54           C  
ANISOU  393  CA  HIS A 349     1091   1691   1220   -215   -468    -84       C  
ATOM    394  C   HIS A 349      17.791  32.073  17.970  1.00 13.26           C  
ANISOU  394  C   HIS A 349     2169   1556   1312      0      9     70       C  
ATOM    395  O   HIS A 349      16.673  31.904  17.471  1.00 15.57           O  
ANISOU  395  O   HIS A 349     2083   1726   2106   -132   -264    134       O  
ATOM    396  CB  HIS A 349      17.838  30.642  20.038  1.00 10.76           C  
ANISOU  396  CB  HIS A 349     1373   1611   1105    -69   -324    -23       C  
ATOM    397  CG  HIS A 349      18.226  29.332  20.629  1.00 10.40           C  
ANISOU  397  CG  HIS A 349     1514   1093   1343    191   -140     92       C  
ATOM    398  ND1 HIS A 349      17.791  28.131  20.113  1.00 11.18           N  
ANISOU  398  ND1 HIS A 349     1377   1347   1520   -120    281    -33       N  
ATOM    399  CD2 HIS A 349      19.073  29.025  21.638  1.00 11.32           C  
ANISOU  399  CD2 HIS A 349     1223   1877   1200     15    -84   -199       C  
ATOM    400  CE1 HIS A 349      18.332  27.146  20.802  1.00 14.06           C  
ANISOU  400  CE1 HIS A 349     1979   1164   2197    -33    -96     80       C  
ATOM    401  NE2 HIS A 349      19.103  27.663  21.740  1.00 12.29           N  
ANISOU  401  NE2 HIS A 349     1294   1705   1671   -204    279   -330       N  
ATOM    402  N   ASP A 350      18.432  33.241  17.932  1.00 11.82           N  
ANISOU  402  N   ASP A 350     1335   1583   1573    122   -164    -19       N  
ATOM    403  CA  ASP A 350      17.939  34.383  17.120  1.00 12.15           C  
ANISOU  403  CA  ASP A 350     1317   1592   1706    207    -18   -138       C  
ATOM    404  C   ASP A 350      18.165  34.127  15.624  1.00 12.90           C  
ANISOU  404  C   ASP A 350     1354   1850   1695    148    424    124       C  
ATOM    405  O   ASP A 350      17.317  34.434  14.788  1.00 19.46           O  
ANISOU  405  O   ASP A 350     2452   2909   2030    878    -53    266       O  
ATOM    406  CB  ASP A 350      18.614  35.710  17.552  1.00 14.47           C  
ANISOU  406  CB  ASP A 350     2934   1008   1556    562    185   -148       C  
ATOM    407  CG  ASP A 350      18.175  36.162  18.929  1.00 18.71           C  
ANISOU  407  CG  ASP A 350     3089   2250   1769    455    377   -237       C  
ATOM    408  OD1 ASP A 350      16.997  35.937  19.286  1.00 25.22           O  
ANISOU  408  OD1 ASP A 350     3784   3064   2733    215    712    -40       O  
ATOM    409  OD2 ASP A 350      19.000  36.761  19.652  1.00 31.06           O  
ANISOU  409  OD2 ASP A 350     4805   3658   3337   -271   -339     23       O  
ATOM    410  N   ILE A 351      19.324  33.549  15.304  1.00 10.44           N  
ANISOU  410  N   ILE A 351     1204   1257   1503    198     71   -308       N  
ATOM    411  CA  ILE A 351      19.711  33.300  13.893  1.00 10.24           C  
ANISOU  411  CA  ILE A 351     1649    931   1310    438     99    -18       C  
ATOM    412  C   ILE A 351      19.130  31.963  13.374  1.00 12.89           C  
ANISOU  412  C   ILE A 351     1925   1294   1678    129     -6    -43       C  
ATOM    413  O   ILE A 351      18.637  31.876  12.223  1.00 13.66           O  
ANISOU  413  O   ILE A 351     2135   1550   1503     21   -133   -175       O  
ATOM    414  CB AILE A 351      21.261  33.263  13.754  0.50  9.77           C  
ANISOU  414  CB AILE A 351     1617    659   1435    180    143    -31       C  
ATOM    415  CB BILE A 351      21.242  33.390  13.742  0.50 11.17           C  
ANISOU  415  CB BILE A 351     1686    956   1601    105    135   -130       C  
ATOM    416  CG1AILE A 351      21.863  34.596  14.231  0.50 13.26           C  
ANISOU  416  CG1AILE A 351     2172   1142   1723     38    260    -84       C  
ATOM    417  CG1BILE A 351      21.656  34.847  14.024  0.50 12.97           C  
ANISOU  417  CG1BILE A 351     2223    902   1801     55    375   -112       C  
ATOM    418  CG2AILE A 351      21.720  32.909  12.311  0.50 11.76           C  
ANISOU  418  CG2AILE A 351     1702   1358   1406    128     37    192       C  
ATOM    419  CG2BILE A 351      21.731  32.904  12.354  0.50 12.33           C  
ANISOU  419  CG2BILE A 351     1736   1412   1534    113    -15    189       C  
ATOM    420  CD1AILE A 351      21.329  35.778  13.514  0.50 15.02           C  
ANISOU  420  CD1AILE A 351     2265    945   2497   -205   -497    109       C  
ATOM    421  CD1BILE A 351      23.130  35.069  14.062  0.50 18.22           C  
ANISOU  421  CD1BILE A 351     2117   1799   3004   -171    154    476       C  
ATOM    422  N   ILE A 352      19.176  30.943  14.229  1.00  9.49           N  
ANISOU  422  N   ILE A 352     1305   1132   1166     47   -102     -3       N  
ATOM    423  CA  ILE A 352      18.720  29.586  13.894  1.00  9.50           C  
ANISOU  423  CA  ILE A 352     1281   1409    919    276   -102    -79       C  
ATOM    424  C   ILE A 352      17.395  29.355  14.628  1.00  8.80           C  
ANISOU  424  C   ILE A 352     1543    812    989    -38      3   -270       C  
ATOM    425  O   ILE A 352      17.380  29.019  15.809  1.00 10.23           O  
ANISOU  425  O   ILE A 352     1208   1647   1029    -37     42    -13       O  
ATOM    426  CB  ILE A 352      19.786  28.558  14.273  1.00  7.47           C  
ANISOU  426  CB  ILE A 352     1005    912    918    305   -182   -170       C  
ATOM    427  CG1 ILE A 352      21.127  28.833  13.544  1.00  9.37           C  
ANISOU  427  CG1 ILE A 352      588   1103   1868    -14   -147   -336       C  
ATOM    428  CG2 ILE A 352      19.287  27.113  14.071  1.00  9.83           C  
ANISOU  428  CG2 ILE A 352     1988    472   1275     50   -228   -162       C  
ATOM    429  CD1 ILE A 352      21.021  28.928  12.006  1.00 10.87           C  
ANISOU  429  CD1 ILE A 352     1768   1589    770     31   -281     74       C  
ATOM    430  N   LYS A 353      16.304  29.478  13.886  1.00  9.47           N  
ANISOU  430  N   LYS A 353     1037   1100   1459     25    267    -68       N  
ATOM    431  CA  LYS A 353      14.946  29.378  14.405  1.00 11.96           C  
ANISOU  431  CA  LYS A 353     1494   1042   2007   -123    363    298       C  
ATOM    432  C   LYS A 353      14.440  27.943  14.513  1.00  9.23           C  
ANISOU  432  C   LYS A 353      902    903   1702   -175    254   -266       C  
ATOM    433  O   LYS A 353      13.507  27.674  15.267  1.00 10.05           O  
ANISOU  433  O   LYS A 353      863   1267   1689     73     41    -88       O  
ATOM    434  CB  LYS A 353      13.986  30.170  13.502  1.00 14.80           C  
ANISOU  434  CB  LYS A 353     1304   1221   3096    473    303    419       C  
ATOM    435  CG  LYS A 353      14.219  31.677  13.436  1.00 22.13           C  
ANISOU  435  CG  LYS A 353     2111   2101   4194    213    165    491       C  
ATOM    436  CD  LYS A 353      14.278  32.304  14.814  1.00 26.86           C  
ANISOU  436  CD  LYS A 353     3464   1947   4791   -727     97   -166       C  
ATOM    437  CE  LYS A 353      14.043  33.841  14.758  1.00 29.78           C  
ANISOU  437  CE  LYS A 353     3120   3288   4906    221    350     18       C  
ATOM    438  NZ  LYS A 353      14.801  34.542  13.695  1.00 43.26           N  
ANISOU  438  NZ  LYS A 353     5882   4957   5595   -337    262    762       N  
ATOM    439  N   HIS A 354      15.066  27.031  13.785  1.00 10.03           N  
ANISOU  439  N   HIS A 354     1498    925   1387    106     76   -121       N  
ATOM    440  CA  HIS A 354      14.651  25.616  13.755  1.00  9.02           C  
ANISOU  440  CA  HIS A 354      795   1097   1532    259   -268     22       C  
ATOM    441  C   HIS A 354      15.849  24.714  13.958  1.00  9.10           C  
ANISOU  441  C   HIS A 354     1352    826   1278    -17   -386   -225       C  
ATOM    442  O   HIS A 354      16.396  24.193  12.985  1.00  9.36           O  
ANISOU  442  O   HIS A 354     1124   1133   1299    211    -99    -61       O  
ATOM    443  CB  HIS A 354      13.944  25.285  12.416  1.00 13.29           C  
ANISOU  443  CB  HIS A 354      919   2251   1880    496   -415    154       C  
ATOM    444  CG  HIS A 354      12.830  26.239  12.077  1.00 16.92           C  
ANISOU  444  CG  HIS A 354     2453   2470   1505    370  -1074   -225       C  
ATOM    445  ND1 HIS A 354      11.591  26.145  12.663  1.00 16.90           N  
ANISOU  445  ND1 HIS A 354     2072   2490   1856    442   -319   -948       N  
ATOM    446  CD2 HIS A 354      12.779  27.319  11.257  1.00 21.47           C  
ANISOU  446  CD2 HIS A 354     2477   3645   2032    501    -66    128       C  
ATOM    447  CE1 HIS A 354      10.809  27.113  12.207  1.00 23.20           C  
ANISOU  447  CE1 HIS A 354     2573   3976   2264   1148   -183   -157       C  
ATOM    448  NE2 HIS A 354      11.506  27.842  11.347  1.00 21.95           N  
ANISOU  448  NE2 HIS A 354     1866   3353   3121    441   -441    -23       N  
ATOM    449  N   PRO A 355      16.230  24.501  15.216  1.00  9.20           N  
ANISOU  449  N   PRO A 355      885   1278   1330    109   -113   -345       N  
ATOM    450  CA  PRO A 355      17.415  23.692  15.453  1.00  9.32           C  
ANISOU  450  CA  PRO A 355      874   1167   1500     12     81    -45       C  
ATOM    451  C   PRO A 355      17.227  22.250  14.959  1.00  8.64           C  
ANISOU  451  C   PRO A 355     1057   1152   1071    223    -63   -220       C  
ATOM    452  O   PRO A 355      16.094  21.732  15.002  1.00 10.46           O  
ANISOU  452  O   PRO A 355     1234   1257   1480      1    -55   -261       O  
ATOM    453  CB  PRO A 355      17.547  23.711  16.987  1.00 12.42           C  
ANISOU  453  CB  PRO A 355     1958   1583   1175    509   -325   -296       C  
ATOM    454  CG  PRO A 355      16.867  24.955  17.414  1.00 15.39           C  
ANISOU  454  CG  PRO A 355     1579   2196   2073    747   -248   -403       C  
ATOM    455  CD  PRO A 355      15.726  25.132  16.452  1.00 12.39           C  
ANISOU  455  CD  PRO A 355     1356   1829   1520    278   -152   -668       C  
ATOM    456  N   MET A 356      18.322  21.621  14.540  1.00  7.59           N  
ANISOU  456  N   MET A 356      957    857   1069     74    -75   -198       N  
ATOM    457  CA  MET A 356      18.280  20.240  14.127  1.00  8.11           C  
ANISOU  457  CA  MET A 356     1170    909   1001    -31    -32   -124       C  
ATOM    458  C   MET A 356      19.638  19.614  14.301  1.00  9.94           C  
ANISOU  458  C   MET A 356     1589   1015   1172   -182   -207    -90       C  
ATOM    459  O   MET A 356      20.634  20.294  14.181  1.00  9.70           O  
ANISOU  459  O   MET A 356     1672    878   1134    -25    -17    -97       O  
ATOM    460  CB  MET A 356      17.790  20.152  12.671  1.00  9.62           C  
ANISOU  460  CB  MET A 356     1552   1198    904   -109     43    -45       C  
ATOM    461  CG  MET A 356      17.568  18.753  12.132  1.00  7.82           C  
ANISOU  461  CG  MET A 356     1359    880    730   -202    399     33       C  
ATOM    462  SD  MET A 356      16.424  17.731  13.134  1.00  9.31           S  
ANISOU  462  SD  MET A 356     1178   1261   1097   -114    -32   -122       S  
ATOM    463  CE  MET A 356      14.904  18.741  13.176  1.00 10.15           C  
ANISOU  463  CE  MET A 356      658   1786   1413    -71     63    310       C  
ATOM    464  N   ASP A 357      19.649  18.313  14.614  1.00  7.80           N  
ANISOU  464  N   ASP A 357      759    840   1363   -188    196     91       N  
ATOM    465  CA  ASP A 357      20.888  17.568  14.866  1.00  7.87           C  
ANISOU  465  CA  ASP A 357     1156    805   1029     59    -89      6       C  
ATOM    466  C   ASP A 357      20.576  16.084  14.703  1.00  7.06           C  
ANISOU  466  C   ASP A 357     1019    935    725    124     87    -80       C  
ATOM    467  O   ASP A 357      19.371  15.690  14.629  1.00  8.50           O  
ANISOU  467  O   ASP A 357     1322   1089    817   -155     64     49       O  
ATOM    468  CB  ASP A 357      21.423  17.844  16.278  1.00  9.53           C  
ANISOU  468  CB  ASP A 357     1373   1148   1097     60    273     28       C  
ATOM    469  CG  ASP A 357      20.584  17.197  17.322  1.00 11.55           C  
ANISOU  469  CG  ASP A 357     1596   1763   1030    349    107   -148       C  
ATOM    470  OD1 ASP A 357      19.464  17.695  17.599  1.00 10.40           O  
ANISOU  470  OD1 ASP A 357     1696   1206   1048    -39    -54     38       O  
ATOM    471  OD2 ASP A 357      21.045  16.152  17.845  1.00 12.95           O  
ANISOU  471  OD2 ASP A 357     2298   1351   1271    192    321    -13       O  
ATOM    472  N   LEU A 358      21.611  15.255  14.703  1.00  7.85           N  
ANISOU  472  N   LEU A 358     1057   1016    908    -93     72    -42       N  
ATOM    473  CA  LEU A 358      21.383  13.812  14.435  1.00  8.10           C  
ANISOU  473  CA  LEU A 358     1252   1016    806   -243    188    163       C  
ATOM    474  C   LEU A 358      20.542  13.116  15.497  1.00  8.64           C  
ANISOU  474  C   LEU A 358     1046   1210   1024    -97   -158    127       C  
ATOM    475  O   LEU A 358      19.824  12.199  15.174  1.00  8.76           O  
ANISOU  475  O   LEU A 358     1148   1056   1122     94     -8     -8       O  
ATOM    476  CB  LEU A 358      22.717  13.101  14.219  1.00 10.41           C  
ANISOU  476  CB  LEU A 358     1466   1309   1179     55     91    134       C  
ATOM    477  CG  LEU A 358      23.530  13.486  12.985  1.00  8.87           C  
ANISOU  477  CG  LEU A 358     1352    885   1131    219    264     98       C  
ATOM    478  CD1 LEU A 358      24.943  12.891  13.105  1.00 11.14           C  
ANISOU  478  CD1 LEU A 358     1444   1319   1468    331    461    -58       C  
ATOM    479  CD2 LEU A 358      22.784  13.096  11.679  1.00 11.68           C  
ANISOU  479  CD2 LEU A 358     2351   1309    776   -518    243   -178       C  
ATOM    480  N   SER A 359      20.663  13.519  16.766  1.00  8.69           N  
ANISOU  480  N   SER A 359     1215   1093    991    -29     26    132       N  
ATOM    481  CA  SER A 359      19.831  12.894  17.810  1.00  9.34           C  
ANISOU  481  CA  SER A 359     1453   1295    798   -306   -164    374       C  
ATOM    482  C   SER A 359      18.351  13.154  17.619  1.00 10.20           C  
ANISOU  482  C   SER A 359     1654   1212   1007     62     43     53       C  
ATOM    483  O   SER A 359      17.512  12.323  18.013  1.00 11.29           O  
ANISOU  483  O   SER A 359     1722   1369   1195    129     18    120       O  
ATOM    484  CB  SER A 359      20.236  13.299  19.245  1.00 10.36           C  
ANISOU  484  CB  SER A 359     1468   1623    842     61   -367    354       C  
ATOM    485  OG  SER A 359      19.878  14.628  19.595  1.00 11.42           O  
ANISOU  485  OG  SER A 359     1846   1456   1037    143    -29     20       O  
ATOM    486  N   THR A 360      18.027  14.337  17.081  1.00  8.54           N  
ANISOU  486  N   THR A 360     1203   1035   1006     50     46     84       N  
ATOM    487  CA  THR A 360      16.653  14.701  16.817  1.00  8.17           C  
ANISOU  487  CA  THR A 360      972   1115   1015    301    180   -122       C  
ATOM    488  C   THR A 360      16.131  13.890  15.613  1.00  7.95           C  
ANISOU  488  C   THR A 360     1170    969    880    -81    156   -196       C  
ATOM    489  O   THR A 360      15.014  13.404  15.626  1.00  8.60           O  
ANISOU  489  O   THR A 360     1166   1146    955   -129     29   -129       O  
ATOM    490  CB  THR A 360      16.511  16.202  16.610  1.00  8.49           C  
ANISOU  490  CB  THR A 360     1212   1066    945    271    473   -136       C  
ATOM    491  OG1 THR A 360      16.901  16.869  17.825  1.00 10.44           O  
ANISOU  491  OG1 THR A 360     1549   1348   1070     -8    115   -100       O  
ATOM    492  CG2 THR A 360      15.092  16.562  16.226  1.00 10.09           C  
ANISOU  492  CG2 THR A 360     1279   1230   1325    358    256   -263       C  
ATOM    493  N   VAL A 361      16.956  13.759  14.580  1.00  8.84           N  
ANISOU  493  N   VAL A 361     1339   1083    937   -100    246   -221       N  
ATOM    494  CA  VAL A 361      16.596  12.878  13.464  1.00  7.29           C  
ANISOU  494  CA  VAL A 361      952    886    932     72    137    165       C  
ATOM    495  C   VAL A 361      16.351  11.458  13.954  1.00  7.95           C  
ANISOU  495  C   VAL A 361     1041    849   1128    189    -11   -122       C  
ATOM    496  O   VAL A 361      15.373  10.827  13.560  1.00  9.02           O  
ANISOU  496  O   VAL A 361      942   1299   1186    -45     39    -39       O  
ATOM    497  CB  VAL A 361      17.630  12.914  12.315  1.00  8.13           C  
ANISOU  497  CB  VAL A 361      923   1114   1051    184    133     74       C  
ATOM    498  CG1 VAL A 361      17.212  11.997  11.165  1.00  9.84           C  
ANISOU  498  CG1 VAL A 361     1481   1331    925    -48    201   -553       C  
ATOM    499  CG2 VAL A 361      17.871  14.337  11.815  1.00  9.45           C  
ANISOU  499  CG2 VAL A 361     1661    831   1096   -248    199     31       C  
ATOM    500  N   LYS A 362      17.212  10.980  14.856  1.00  8.42           N  
ANISOU  500  N   LYS A 362     1061   1063   1075     57    -19     15       N  
ATOM    501  CA  LYS A 362      16.981   9.664  15.466  1.00 10.56           C  
ANISOU  501  CA  LYS A 362     1585   1186   1240     83    165   -186       C  
ATOM    502  C   LYS A 362      15.655   9.599  16.235  1.00  9.00           C  
ANISOU  502  C   LYS A 362     1444    985    990     47   -109   -297       C  
ATOM    503  O   LYS A 362      14.903   8.622  16.092  1.00 10.35           O  
ANISOU  503  O   LYS A 362     1723   1006   1202     66    142   -101       O  
ATOM    504  CB  LYS A 362      18.156   9.259  16.366  1.00 10.87           C  
ANISOU  504  CB  LYS A 362     1490   1307   1333     76     70     43       C  
ATOM    505  CG  LYS A 362      17.921   8.002  17.178  1.00 13.10           C  
ANISOU  505  CG  LYS A 362     1527   1944   1506   -162   -453    117       C  
ATOM    506  CD  LYS A 362      19.164   7.473  17.774  1.00 16.08           C  
ANISOU  506  CD  LYS A 362     1913   2109   2085   -534   -590    357       C  
ATOM    507  CE  LYS A 362      18.874   6.373  18.808  1.00 21.44           C  
ANISOU  507  CE  LYS A 362     4123   2168   1855   -115   -416    289       C  
ATOM    508  NZ  LYS A 362      18.039   5.304  18.220  1.00 22.53           N  
ANISOU  508  NZ  LYS A 362     3617   1766   3175   -409   -211   -322       N  
ATOM    509  N   ARG A 363      15.413  10.565  17.114  1.00 10.04           N  
ANISOU  509  N   ARG A 363     1382   1403   1027   -221     -6   -171       N  
ATOM    510  CA  ARG A 363      14.155  10.579  17.878  1.00  8.74           C  
ANISOU  510  CA  ARG A 363     1091   1123   1106   -334    318   -109       C  
ATOM    511  C   ARG A 363      12.961  10.484  16.937  1.00 10.42           C  
ANISOU  511  C   ARG A 363     1389   1469   1101   -207    371     -9       C  
ATOM    512  O   ARG A 363      12.023   9.720  17.164  1.00 11.96           O  
ANISOU  512  O   ARG A 363     1667   1856   1021   -196    338    117       O  
ATOM    513  CB  ARG A 363      14.070  11.828  18.758  1.00 10.48           C  
ANISOU  513  CB  ARG A 363     1290   1665   1026    441    160     21       C  
ATOM    514  CG  ARG A 363      12.830  11.870  19.614  1.00 11.25           C  
ANISOU  514  CG  ARG A 363     1264   2045    965   -304     68    301       C  
ATOM    515  CD  ARG A 363      12.559  13.262  20.263  1.00 14.02           C  
ANISOU  515  CD  ARG A 363     1975   1977   1373   -264    312   -338       C  
ATOM    516  NE  ARG A 363      12.422  14.390  19.335  1.00 15.38           N  
ANISOU  516  NE  ARG A 363     1393   2634   1814    106    403   -580       N  
ATOM    517  CZ  ARG A 363      11.404  14.577  18.510  1.00 16.07           C  
ANISOU  517  CZ  ARG A 363     2223   2860   1021     42    605   -334       C  
ATOM    518  NH1 ARG A 363      11.401  15.651  17.727  1.00 14.38           N  
ANISOU  518  NH1 ARG A 363     2032   2187   1243     37      9   -100       N  
ATOM    519  NH2 ARG A 363      10.378  13.704  18.475  1.00 18.30           N  
ANISOU  519  NH2 ARG A 363     2504   2499   1950    293    170   -268       N  
ATOM    520  N   LYS A 364      12.984  11.302  15.887  1.00  8.46           N  
ANISOU  520  N   LYS A 364     1056   1131   1024    -98    198    303       N  
ATOM    521  CA  LYS A 364      11.878  11.344  14.937  1.00 10.23           C  
ANISOU  521  CA  LYS A 364     1523   1539    822    -88      6     49       C  
ATOM    522  C   LYS A 364      11.729  10.031  14.170  1.00 10.19           C  
ANISOU  522  C   LYS A 364     1245   1537   1088    272   -326    121       C  
ATOM    523  O   LYS A 364      10.621   9.590  13.955  1.00 11.64           O  
ANISOU  523  O   LYS A 364     1221   1530   1670   -160    124   -148       O  
ATOM    524  CB  LYS A 364      11.988  12.543  14.001  1.00  9.28           C  
ANISOU  524  CB  LYS A 364     1058   1264   1204    215    228    -65       C  
ATOM    525  CG  LYS A 364      11.823  13.849  14.740  1.00  9.81           C  
ANISOU  525  CG  LYS A 364     1056   1450   1220     72    204    -58       C  
ATOM    526  CD  LYS A 364      11.934  15.121  13.910  1.00  9.79           C  
ANISOU  526  CD  LYS A 364     1277   1087   1353    144    481    160       C  
ATOM    527  CE  LYS A 364      10.854  15.257  12.859  1.00 11.63           C  
ANISOU  527  CE  LYS A 364     1708   1349   1362    141    200   -219       C  
ATOM    528  NZ  LYS A 364      10.930  16.545  12.111  1.00 11.59           N  
ANISOU  528  NZ  LYS A 364     1403   1389   1611    282    416    467       N  
ATOM    529  N   MET A 365      12.855   9.434  13.754  1.00 10.24           N  
ANISOU  529  N   MET A 365     1421   1189   1279    247    228    -22       N  
ATOM    530  CA  MET A 365      12.818   8.170  13.045  1.00 11.06           C  
ANISOU  530  CA  MET A 365     1822   1190   1189    169    577    -76       C  
ATOM    531  C   MET A 365      12.269   7.080  13.944  1.00 12.51           C  
ANISOU  531  C   MET A 365     1593   1713   1445   -159    327    -10       C  
ATOM    532  O   MET A 365      11.397   6.323  13.539  1.00 15.22           O  
ANISOU  532  O   MET A 365     1990   1992   1799   -615    460    -88       O  
ATOM    533  CB  MET A 365      14.205   7.817  12.521  1.00 12.58           C  
ANISOU  533  CB  MET A 365     1862   1284   1632    -21     37    -45       C  
ATOM    534  CG  MET A 365      14.231   6.561  11.683  1.00 14.00           C  
ANISOU  534  CG  MET A 365     1958   1306   2053     15    450    -61       C  
ATOM    535  SD  MET A 365      13.417   6.691  10.084  1.00 16.21           S  
ANISOU  535  SD  MET A 365     2555   1876   1727     -3    271   -291       S  
ATOM    536  CE  MET A 365      14.589   7.757   9.221  1.00 16.86           C  
ANISOU  536  CE  MET A 365     2226   1878   2300   -505    582    615       C  
ATOM    537  N   ASP A 366      12.777   7.037  15.167  1.00 13.25           N  
ANISOU  537  N   ASP A 366     2116   1235   1680   -168     21     65       N  
ATOM    538  CA  ASP A 366      12.350   6.031  16.130  1.00 13.57           C  
ANISOU  538  CA  ASP A 366     1796   1397   1961   -475     -4     79       C  
ATOM    539  C   ASP A 366      10.876   6.195  16.447  1.00 13.77           C  
ANISOU  539  C   ASP A 366     2096   1285   1849   -649    202    336       C  
ATOM    540  O   ASP A 366      10.169   5.214  16.700  1.00 17.48           O  
ANISOU  540  O   ASP A 366     2408   2105   2126  -1030    544    343       O  
ATOM    541  CB  ASP A 366      13.192   6.143  17.404  1.00 14.35           C  
ANISOU  541  CB  ASP A 366     1538   1867   2047   -480     57    412       C  
ATOM    542  CG  ASP A 366      14.604   5.641  17.225  1.00 14.33           C  
ANISOU  542  CG  ASP A 366     1990   1453   2001   -148    493    508       C  
ATOM    543  OD1 ASP A 366      14.873   5.025  16.176  1.00 17.04           O  
ANISOU  543  OD1 ASP A 366     2617   1651   2205    190    376     -2       O  
ATOM    544  OD2 ASP A 366      15.408   5.808  18.179  1.00 19.66           O  
ANISOU  544  OD2 ASP A 366     2809   2163   2497   -259   -202    475       O  
ATOM    545  N   GLY A 367      10.414   7.435  16.412  1.00 12.74           N  
ANISOU  545  N   GLY A 367     1453   1525   1861   -401    154   -121       N  
ATOM    546  CA  GLY A 367       9.018   7.743  16.657  1.00 14.76           C  
ANISOU  546  CA  GLY A 367     1280   2201   2127   -398    376   -128       C  
ATOM    547  C   GLY A 367       8.109   7.637  15.454  1.00 15.26           C  
ANISOU  547  C   GLY A 367     1499   2088   2208   -448    289   -185       C  
ATOM    548  O   GLY A 367       6.913   7.935  15.543  1.00 16.04           O  
ANISOU  548  O   GLY A 367     1504   2549   2039   -314    275   -141       O  
ATOM    549  N   ARG A 368       8.678   7.188  14.332  1.00 14.49           N  
ANISOU  549  N   ARG A 368     1829   2196   1479   -529    372    -22       N  
ATOM    550  CA  ARG A 368       7.969   7.009  13.079  1.00 15.94           C  
ANISOU  550  CA  ARG A 368     1911   2469   1674   -604    -36   -214       C  
ATOM    551  C   ARG A 368       7.316   8.305  12.601  1.00 15.02           C  
ANISOU  551  C   ARG A 368     1763   2342   1598   -443    -29     22       C  
ATOM    552  O   ARG A 368       6.202   8.298  12.063  1.00 20.75           O  
ANISOU  552  O   ARG A 368     1843   3714   2326   -589    -41   -494       O  
ATOM    553  CB  ARG A 368       6.957   5.859  13.186  1.00 19.79           C  
ANISOU  553  CB  ARG A 368     2405   2681   2430   -550    -55    104       C  
ATOM    554  CG  ARG A 368       7.545   4.572  13.731  1.00 23.70           C  
ANISOU  554  CG  ARG A 368     2986   2551   3467   -954     -6    -34       C  
ATOM    555  CD  ARG A 368       8.607   4.045  12.822  1.00 27.72           C  
ANISOU  555  CD  ARG A 368     3485   2854   4190   -263    414   -280       C  
ATOM    556  NE  ARG A 368       9.118   2.724  13.207  1.00 31.29           N  
ANISOU  556  NE  ARG A 368     3496   3186   5205      4    220    191       N  
ATOM    557  CZ  ARG A 368      10.358   2.452  13.614  1.00 26.44           C  
ANISOU  557  CZ  ARG A 368     3976   2755   3314   -745   -396    552       C  
ATOM    558  NH1 ARG A 368      11.284   3.413  13.752  1.00 22.78           N  
ANISOU  558  NH1 ARG A 368     2880   2333   3441   -552    166      0       N  
ATOM    559  NH2 ARG A 368      10.689   1.196  13.895  1.00 29.01           N  
ANISOU  559  NH2 ARG A 368     4125   2770   4127     37   -248    482       N  
ATOM    560  N   GLU A 369       8.018   9.419  12.790  1.00 13.67           N  
ANISOU  560  N   GLU A 369     1049   2392   1751   -325    191   -389       N  
ATOM    561  CA  GLU A 369       7.491  10.721  12.426  1.00 15.39           C  
ANISOU  561  CA  GLU A 369      926   2866   2052    121     58    -99       C  
ATOM    562  C   GLU A 369       7.677  11.078  10.961  1.00 15.56           C  
ANISOU  562  C   GLU A 369     1207   2497   2207    579    270     34       C  
ATOM    563  O   GLU A 369       6.907  11.862  10.445  1.00 21.50           O  
ANISOU  563  O   GLU A 369     2610   3264   2295   1573     51    115       O  
ATOM    564  CB  GLU A 369       8.057  11.850  13.284  1.00 16.09           C  
ANISOU  564  CB  GLU A 369     1439   2816   1856   -209     96    -86       C  
ATOM    565  CG  GLU A 369       7.728  11.790  14.744  1.00 17.84           C  
ANISOU  565  CG  GLU A 369     1942   2685   2150    309     72    -98       C  
ATOM    566  CD  GLU A 369       8.074  13.077  15.461  1.00 19.00           C  
ANISOU  566  CD  GLU A 369     1727   3399   2092     79    299   -261       C  
ATOM    567  OE1 GLU A 369       8.080  14.171  14.857  1.00 20.50           O  
ANISOU  567  OE1 GLU A 369     2075   3586   2126   -734    262   -500       O  
ATOM    568  OE2 GLU A 369       8.299  12.999  16.675  1.00 22.49           O  
ANISOU  568  OE2 GLU A 369     2677   3681   2186   -296    -48   -193       O  
ATOM    569  N   TYR A 370       8.675  10.510  10.281  1.00 12.88           N  
ANISOU  569  N   TYR A 370      950   2244   1698    -39    113    -95       N  
ATOM    570  CA  TYR A 370       8.882  10.837   8.871  1.00 12.21           C  
ANISOU  570  CA  TYR A 370     1370   1647   1622    202     34    -86       C  
ATOM    571  C   TYR A 370       7.901  10.065   8.010  1.00 12.81           C  
ANISOU  571  C   TYR A 370      831   1972   2062    312   -172    297       C  
ATOM    572  O   TYR A 370       7.818   8.835   8.105  1.00 16.90           O  
ANISOU  572  O   TYR A 370     2378   2028   2013    -11   -302    227       O  
ATOM    573  CB  TYR A 370      10.311  10.534   8.441  1.00 10.51           C  
ANISOU  573  CB  TYR A 370     1393   1146   1453    238     35     38       C  
ATOM    574  CG  TYR A 370      11.326  11.384   9.164  1.00  9.26           C  
ANISOU  574  CG  TYR A 370     1206   1424    887   -129    111   -165       C  
ATOM    575  CD1 TYR A 370      11.337  12.756   9.021  1.00 10.79           C  
ANISOU  575  CD1 TYR A 370     1358   1259   1479     83     20    113       C  
ATOM    576  CD2 TYR A 370      12.255  10.832  10.011  1.00 10.75           C  
ANISOU  576  CD2 TYR A 370     1675   1447    960   -241    -95    174       C  
ATOM    577  CE1 TYR A 370      12.237  13.567   9.705  1.00 10.26           C  
ANISOU  577  CE1 TYR A 370     1265   1484   1149    359   -145   -107       C  
ATOM    578  CE2 TYR A 370      13.171  11.618  10.675  1.00  9.53           C  
ANISOU  578  CE2 TYR A 370     1426   1303    891    212    -35     45       C  
ATOM    579  CZ  TYR A 370      13.164  12.962  10.534  1.00  8.05           C  
ANISOU  579  CZ  TYR A 370     1071   1176    811     40     15     33       C  
ATOM    580  OH  TYR A 370      14.071  13.756  11.199  1.00  9.95           O  
ANISOU  580  OH  TYR A 370     1115   1774    890     71    107    140       O  
ATOM    581  N   PRO A 371       7.172  10.775   7.136  1.00 12.77           N  
ANISOU  581  N   PRO A 371     1347   1316   2189    242   -332    137       N  
ATOM    582  CA  PRO A 371       6.235  10.107   6.246  1.00 14.42           C  
ANISOU  582  CA  PRO A 371     1118   2381   1980   -134   -174   -321       C  
ATOM    583  C   PRO A 371       6.933   9.421   5.067  1.00 13.09           C  
ANISOU  583  C   PRO A 371     1744   1447   1781    -94    -97   -278       C  
ATOM    584  O   PRO A 371       6.391   8.472   4.459  1.00 16.83           O  
ANISOU  584  O   PRO A 371     2049   2084   2261   -706   -240   -396       O  
ATOM    585  CB  PRO A 371       5.336  11.261   5.781  1.00 17.81           C  
ANISOU  585  CB  PRO A 371     1658   2945   2163     21   -764    -84       C  
ATOM    586  CG  PRO A 371       6.176  12.465   5.862  1.00 21.17           C  
ANISOU  586  CG  PRO A 371     2441   2549   3052    526   -946   -411       C  
ATOM    587  CD  PRO A 371       7.146  12.237   7.000  1.00 14.81           C  
ANISOU  587  CD  PRO A 371     1923   1739   1963    148   -501    154       C  
ATOM    588  N   ASP A 372       8.119   9.930   4.731  1.00 13.19           N  
ANISOU  588  N   ASP A 372     1482   1480   2048    186   -185    194       N  
ATOM    589  CA  ASP A 372       8.855   9.467   3.576  1.00 10.75           C  
ANISOU  589  CA  ASP A 372     1284   1022   1779   -170   -341     34       C  
ATOM    590  C   ASP A 372      10.314   9.868   3.670  1.00  9.65           C  
ANISOU  590  C   ASP A 372     1164   1039   1460    -53    -64     78       C  
ATOM    591  O   ASP A 372      10.697  10.591   4.577  1.00 11.59           O  
ANISOU  591  O   ASP A 372     1603   1178   1620    214    -62    151       O  
ATOM    592  CB  ASP A 372       8.203   9.948   2.267  1.00 13.99           C  
ANISOU  592  CB  ASP A 372     1432   1916   1967   -260   -234    -41       C  
ATOM    593  CG  ASP A 372       8.058  11.468   2.171  1.00 16.33           C  
ANISOU  593  CG  ASP A 372     1924   2006   2274     11   -602    474       C  
ATOM    594  OD1 ASP A 372       8.760  12.199   2.879  1.00 14.93           O  
ANISOU  594  OD1 ASP A 372     1797   1972   1902    -57   -420    440       O  
ATOM    595  OD2 ASP A 372       7.200  11.946   1.388  1.00 20.59           O  
ANISOU  595  OD2 ASP A 372     2322   2740   2761   -131   -893    478       O  
ATOM    596  N   ALA A 373      11.127   9.356   2.744  1.00  9.56           N  
ANISOU  596  N   ALA A 373     1106   1265   1260   -214    -99    166       N  
ATOM    597  CA  ALA A 373      12.555   9.653   2.703  1.00  8.65           C  
ANISOU  597  CA  ALA A 373      763   1042   1481   -100   -197    -72       C  
ATOM    598  C   ALA A 373      12.818  11.167   2.557  1.00  9.37           C  
ANISOU  598  C   ALA A 373     1247   1189   1123    -60     -1      1       C  
ATOM    599  O   ALA A 373      13.809  11.684   3.043  1.00 10.22           O  
ANISOU  599  O   ALA A 373     1402   1138   1340   -129   -243    -61       O  
ATOM    600  CB  ALA A 373      13.254   8.898   1.601  1.00 11.95           C  
ANISOU  600  CB  ALA A 373     1283   1596   1661    -85     68   -170       C  
ATOM    601  N   GLN A 374      11.956  11.851   1.825  1.00  9.84           N  
ANISOU  601  N   GLN A 374     1282    755   1699   -133   -383    123       N  
ATOM    602  CA  GLN A 374      12.101  13.285   1.610  1.00 11.05           C  
ANISOU  602  CA  GLN A 374     1955   1169   1072    109   -273    145       C  
ATOM    603  C   GLN A 374      12.023  14.050   2.913  1.00 10.03           C  
ANISOU  603  C   GLN A 374     1520   1252   1037     16   -401    273       C  
ATOM    604  O   GLN A 374      12.781  14.993   3.129  1.00 10.02           O  
ANISOU  604  O   GLN A 374     1340   1012   1453   -149   -133    127       O  
ATOM    605  CB  GLN A 374      11.046  13.797   0.623  1.00 15.19           C  
ANISOU  605  CB  GLN A 374     2303   2034   1433     32   -494    247       C  
ATOM    606  CG  GLN A 374      11.225  13.298  -0.782  1.00 18.34           C  
ANISOU  606  CG  GLN A 374     3398   1814   1755     50   -397    462       C  
ATOM    607  CD  GLN A 374      10.346  12.062  -1.123  1.00 25.08           C  
ANISOU  607  CD  GLN A 374     4586   3669   1274   -976    147   -482       C  
ATOM    608  OE1 GLN A 374      10.183  11.126  -0.331  1.00 19.39           O  
ANISOU  608  OE1 GLN A 374     2118   3713   1535   -417   -128    227       O  
ATOM    609  NE2 GLN A 374       9.772  12.075  -2.326  1.00 35.25           N  
ANISOU  609  NE2 GLN A 374     6209   4946   2237     -8   -779      6       N  
ATOM    610  N   GLY A 375      11.126  13.644   3.795  1.00 11.29           N  
ANISOU  610  N   GLY A 375     1434   1270   1585   -251   -241    114       N  
ATOM    611  CA  GLY A 375      11.016  14.286   5.095  1.00 11.07           C  
ANISOU  611  CA  GLY A 375     1309    979   1917   -150   -235    -52       C  
ATOM    612  C   GLY A 375      12.285  14.118   5.918  1.00  9.39           C  
ANISOU  612  C   GLY A 375     1147   1150   1268    112     22     30       C  
ATOM    613  O   GLY A 375      12.748  15.053   6.579  1.00 10.03           O  
ANISOU  613  O   GLY A 375     1392   1035   1383    165   -111   -155       O  
ATOM    614  N   PHE A 376      12.824  12.904   5.910  1.00  9.69           N  
ANISOU  614  N   PHE A 376     1174   1094   1411    -28    -31     44       N  
ATOM    615  CA  PHE A 376      14.104  12.606   6.562  1.00  8.69           C  
ANISOU  615  CA  PHE A 376     1128   1154   1019     43   -279    182       C  
ATOM    616  C   PHE A 376      15.228  13.484   6.009  1.00  9.07           C  
ANISOU  616  C   PHE A 376     1209   1075   1158    -66     80    -64       C  
ATOM    617  O   PHE A 376      15.940  14.148   6.762  1.00  9.05           O  
ANISOU  617  O   PHE A 376     1387   1112    938     78   -221    -19       O  
ATOM    618  CB  PHE A 376      14.399  11.115   6.376  1.00  8.33           C  
ANISOU  618  CB  PHE A 376     1414    802    948     28     -4   -227       C  
ATOM    619  CG  PHE A 376      15.825  10.691   6.654  1.00  8.14           C  
ANISOU  619  CG  PHE A 376     1471    652    968     -1    337    -19       C  
ATOM    620  CD1 PHE A 376      16.253  10.456   7.938  1.00  9.87           C  
ANISOU  620  CD1 PHE A 376     1189   1550   1010    242    -78   -584       C  
ATOM    621  CD2 PHE A 376      16.730  10.534   5.615  1.00  9.23           C  
ANISOU  621  CD2 PHE A 376     1355    823   1329   -100    159    182       C  
ATOM    622  CE1 PHE A 376      17.554  10.073   8.190  1.00 11.03           C  
ANISOU  622  CE1 PHE A 376     1518   1045   1627    291   -427   -368       C  
ATOM    623  CE2 PHE A 376      18.039  10.164   5.872  1.00 11.49           C  
ANISOU  623  CE2 PHE A 376     1351   1045   1969   -112    499   -124       C  
ATOM    624  CZ  PHE A 376      18.438   9.908   7.165  1.00 12.94           C  
ANISOU  624  CZ  PHE A 376     1655   1137   2121    179   -109   -267       C  
ATOM    625  N   ALA A 377      15.330  13.532   4.683  1.00  8.97           N  
ANISOU  625  N   ALA A 377     1302    996   1109   -259   -128   -118       N  
ATOM    626  CA  ALA A 377      16.400  14.273   4.037  1.00  7.68           C  
ANISOU  626  CA  ALA A 377     1095    701   1121    -74     95    -82       C  
ATOM    627  C   ALA A 377      16.294  15.765   4.357  1.00  6.99           C  
ANISOU  627  C   ALA A 377      898    863    894    -15   -143     23       C  
ATOM    628  O   ALA A 377      17.309  16.427   4.512  1.00  8.37           O  
ANISOU  628  O   ALA A 377     1137    932   1109    -55   -157    -39       O  
ATOM    629  CB  ALA A 377      16.406  14.047   2.505  1.00  9.22           C  
ANISOU  629  CB  ALA A 377     1637   1047    816   -106     87   -134       C  
ATOM    630  N   ALA A 378      15.068  16.280   4.431  1.00  8.00           N  
ANISOU  630  N   ALA A 378     1008    701   1328    -51    -27     65       N  
ATOM    631  CA  ALA A 378      14.849  17.693   4.720  1.00  7.16           C  
ANISOU  631  CA  ALA A 378     1289    434    996     -8   -166      2       C  
ATOM    632  C   ALA A 378      15.426  18.060   6.110  1.00  8.05           C  
ANISOU  632  C   ALA A 378     1182   1005    870   -112   -317     71       C  
ATOM    633  O   ALA A 378      16.078  19.095   6.283  1.00  9.35           O  
ANISOU  633  O   ALA A 378     1380   1031   1142   -157    -99     93       O  
ATOM    634  CB  ALA A 378      13.381  18.055   4.590  1.00 10.14           C  
ANISOU  634  CB  ALA A 378     1241   1082   1527    402   -436    -13       C  
ATOM    635  N   ASP A 379      15.237  17.162   7.084  1.00  7.65           N  
ANISOU  635  N   ASP A 379     1007    917    982    -21     -9    172       N  
ATOM    636  CA  ASP A 379      15.799  17.431   8.410  1.00  6.88           C  
ANISOU  636  CA  ASP A 379      787   1020    805     65    -35    -74       C  
ATOM    637  C   ASP A 379      17.323  17.333   8.404  1.00  7.22           C  
ANISOU  637  C   ASP A 379     1134    934    673   -316     -9    -35       C  
ATOM    638  O   ASP A 379      18.009  18.127   9.048  1.00  8.80           O  
ANISOU  638  O   ASP A 379     1255   1046   1040   -280   -103    -18       O  
ATOM    639  CB  ASP A 379      15.234  16.508   9.460  1.00  8.07           C  
ANISOU  639  CB  ASP A 379     1202    795   1069    172   -139     74       C  
ATOM    640  CG  ASP A 379      13.966  17.035  10.105  1.00  9.15           C  
ANISOU  640  CG  ASP A 379     1286    760   1427     85     25    -65       C  
ATOM    641  OD1 ASP A 379      13.549  18.170   9.772  1.00 12.48           O  
ANISOU  641  OD1 ASP A 379     1539   1575   1624    361    467    298       O  
ATOM    642  OD2 ASP A 379      13.420  16.304  10.948  1.00 10.21           O  
ANISOU  642  OD2 ASP A 379     1336   1458   1083      1    211    -97       O  
ATOM    643  N   VAL A 380      17.881  16.321   7.711  1.00  7.08           N  
ANISOU  643  N   VAL A 380      938    836    916    -94    281    -83       N  
ATOM    644  CA  VAL A 380      19.330  16.212   7.667  1.00  8.12           C  
ANISOU  644  CA  VAL A 380     1106    928   1047     63    130     88       C  
ATOM    645  C   VAL A 380      19.918  17.470   7.011  1.00  8.35           C  
ANISOU  645  C   VAL A 380      905   1256   1010    150    220   -141       C  
ATOM    646  O   VAL A 380      20.920  18.030   7.485  1.00  9.46           O  
ANISOU  646  O   VAL A 380     1101   1285   1205     23    122    -87       O  
ATOM    647  CB  VAL A 380      19.796  14.909   6.982  1.00  6.94           C  
ANISOU  647  CB  VAL A 380      910    876    850     69     54   -330       C  
ATOM    648  CG1 VAL A 380      21.335  14.869   6.902  1.00  9.81           C  
ANISOU  648  CG1 VAL A 380      999    928   1800    -93    432   -261       C  
ATOM    649  CG2 VAL A 380      19.277  13.697   7.730  1.00  9.13           C  
ANISOU  649  CG2 VAL A 380     1134    805   1528     65     78     47       C  
ATOM    650  N   ARG A 381      19.317  17.896   5.908  1.00  6.95           N  
ANISOU  650  N   ARG A 381     1112    841    688   -242     56     41       N  
ATOM    651  CA  ARG A 381      19.799  19.106   5.242  1.00  9.61           C  
ANISOU  651  CA  ARG A 381     1635   1084    932   -134     61     45       C  
ATOM    652  C   ARG A 381      19.601  20.377   6.079  1.00  7.28           C  
ANISOU  652  C   ARG A 381     1048    825    890      0    -59     38       C  
ATOM    653  O   ARG A 381      20.382  21.325   5.982  1.00  8.86           O  
ANISOU  653  O   ARG A 381     1447   1049    870   -242    -28   -147       O  
ATOM    654  CB  ARG A 381      19.209  19.224   3.857  1.00  9.95           C  
ANISOU  654  CB  ARG A 381     1685   1190    905    -37     98    127       C  
ATOM    655  CG  ARG A 381      19.787  18.128   2.980  1.00 12.68           C  
ANISOU  655  CG  ARG A 381     1567   2110   1140   -157    390    -97       C  
ATOM    656  CD  ARG A 381      19.349  18.254   1.610  1.00 19.13           C  
ANISOU  656  CD  ARG A 381     2640   2517   2110    766   -343   -713       C  
ATOM    657  NE  ARG A 381      19.816  17.145   0.760  1.00 11.51           N  
ANISOU  657  NE  ARG A 381     1311   1795   1266    337     11   -526       N  
ATOM    658  CZ  ARG A 381      19.032  16.426  -0.014  1.00 10.38           C  
ANISOU  658  CZ  ARG A 381     1246   1322   1373     89   -290     28       C  
ATOM    659  NH1 ARG A 381      19.566  15.523  -0.814  1.00 12.06           N  
ANISOU  659  NH1 ARG A 381     1711   1397   1474     35     40   -306       N  
ATOM    660  NH2 ARG A 381      17.706  16.621  -0.011  1.00 10.67           N  
ANISOU  660  NH2 ARG A 381     1515   1364   1172    237    104   -123       N  
ATOM    661  N   LEU A 382      18.524  20.408   6.855  1.00  7.15           N  
ANISOU  661  N   LEU A 382     1062    915    739    -80     95    -34       N  
ATOM    662  CA  LEU A 382      18.302  21.516   7.791  1.00  7.22           C  
ANISOU  662  CA  LEU A 382     1140    685    919     31   -104   -231       C  
ATOM    663  C   LEU A 382      19.450  21.631   8.789  1.00  7.28           C  
ANISOU  663  C   LEU A 382     1200    893    670    -40     48   -223       C  
ATOM    664  O   LEU A 382      19.919  22.737   9.113  1.00  7.89           O  
ANISOU  664  O   LEU A 382      939   1169    889    117   -191   -193       O  
ATOM    665  CB  LEU A 382      16.941  21.380   8.501  1.00  6.99           C  
ANISOU  665  CB  LEU A 382     1160    630    864    179    134   -414       C  
ATOM    666  CG  LEU A 382      16.634  22.399   9.619  1.00  7.74           C  
ANISOU  666  CG  LEU A 382     1121   1090    727     21   -361   -149       C  
ATOM    667  CD1 LEU A 382      16.614  23.839   9.110  1.00 11.78           C  
ANISOU  667  CD1 LEU A 382     1686    723   2064    313   -187     35       C  
ATOM    668  CD2 LEU A 382      15.311  21.982  10.294  1.00  9.11           C  
ANISOU  668  CD2 LEU A 382      879   1704    878    203    104   -143       C  
ATOM    669  N   MET A 383      19.839  20.488   9.337  1.00  7.48           N  
ANISOU  669  N   MET A 383     1204    650    988    -46     63     90       N  
ATOM    670  CA  MET A 383      21.002  20.445  10.229  1.00  6.47           C  
ANISOU  670  CA  MET A 383      809    827    822     58     15    -26       C  
ATOM    671  C   MET A 383      22.271  21.046   9.584  1.00  5.90           C  
ANISOU  671  C   MET A 383      859    617    766    -12    -60    -82       C  
ATOM    672  O   MET A 383      22.926  21.930  10.154  1.00  7.80           O  
ANISOU  672  O   MET A 383     1059    991    913   -112     -3   -192       O  
ATOM    673  CB  MET A 383      21.268  18.987  10.611  1.00  7.77           C  
ANISOU  673  CB  MET A 383      914   1045    991     76   -183    -97       C  
ATOM    674  CG  MET A 383      22.497  18.781  11.492  1.00  7.37           C  
ANISOU  674  CG  MET A 383      875    977    947    -87   -118     46       C  
ATOM    675  SD  MET A 383      22.798  17.045  11.792  1.00  9.45           S  
ANISOU  675  SD  MET A 383     1233   1256   1100     87    -84    155       S  
ATOM    676  CE  MET A 383      23.634  16.640  10.250  1.00 12.32           C  
ANISOU  676  CE  MET A 383     1935   2012    732    521    538    165       C  
ATOM    677  N   PHE A 384      22.588  20.628   8.359  1.00  6.97           N  
ANISOU  677  N   PHE A 384      964    921    761     58     60    -86       N  
ATOM    678  CA  PHE A 384      23.740  21.205   7.704  1.00  6.98           C  
ANISOU  678  CA  PHE A 384      952    820    879    -32    -40    -45       C  
ATOM    679  C   PHE A 384      23.543  22.702   7.421  1.00  8.55           C  
ANISOU  679  C   PHE A 384      925   1216   1107    -91    170     -1       C  
ATOM    680  O   PHE A 384      24.440  23.508   7.643  1.00  8.11           O  
ANISOU  680  O   PHE A 384      994   1143    944     50    -27    144       O  
ATOM    681  CB  PHE A 384      24.071  20.472   6.403  1.00  8.45           C  
ANISOU  681  CB  PHE A 384     1004   1272    931   -188     78     42       C  
ATOM    682  CG  PHE A 384      24.461  19.021   6.580  1.00  8.46           C  
ANISOU  682  CG  PHE A 384     1114   1142    957     33    133   -124       C  
ATOM    683  CD1 PHE A 384      25.463  18.682   7.453  1.00  9.61           C  
ANISOU  683  CD1 PHE A 384     1170    926   1553    205     93   -217       C  
ATOM    684  CD2 PHE A 384      23.838  18.024   5.850  1.00 10.25           C  
ANISOU  684  CD2 PHE A 384      773   1254   1865    396    -79   -258       C  
ATOM    685  CE1 PHE A 384      25.808  17.350   7.626  1.00  9.22           C  
ANISOU  685  CE1 PHE A 384      887   1418   1195    530    181     21       C  
ATOM    686  CE2 PHE A 384      24.149  16.687   6.027  1.00 11.14           C  
ANISOU  686  CE2 PHE A 384     1153   1274   1806   -177    480   -461       C  
ATOM    687  CZ  PHE A 384      25.179  16.361   6.871  1.00 13.31           C  
ANISOU  687  CZ  PHE A 384     1557   1309   2190    -79    735    291       C  
ATOM    688  N   SER A 385      22.374  23.048   6.880  1.00  8.04           N  
ANISOU  688  N   SER A 385     1031    867   1156    -16    254    -67       N  
ATOM    689  CA  SER A 385      22.089  24.413   6.518  1.00  7.34           C  
ANISOU  689  CA  SER A 385     1089    959    740     24    184    -15       C  
ATOM    690  C   SER A 385      22.172  25.339   7.726  1.00  6.68           C  
ANISOU  690  C   SER A 385      694    727   1115     -8    138    113       C  
ATOM    691  O   SER A 385      22.623  26.476   7.593  1.00  8.74           O  
ANISOU  691  O   SER A 385     1312   1050    956   -169   -207     74       O  
ATOM    692  CB ASER A 385      20.747  24.529   5.798  0.50  8.66           C  
ANISOU  692  CB ASER A 385     1427    771   1092    -70    -38    297       C  
ATOM    693  CB BSER A 385      20.696  24.537   5.908  0.50  9.42           C  
ANISOU  693  CB BSER A 385     1564    946   1067   -206   -381    445       C  
ATOM    694  OG ASER A 385      20.813  23.863   4.534  0.50  3.88           O  
ANISOU  694  OG ASER A 385      560    592    319     -1    -36   -144       O  
ATOM    695  OG BSER A 385      20.269  25.884   5.871  0.50 15.91           O  
ANISOU  695  OG BSER A 385     1952   1714   2379    155   -340   1045       O  
ATOM    696  N   ASN A 386      21.711  24.881   8.890  1.00  8.03           N  
ANISOU  696  N   ASN A 386     1151    899   1000   -233    -33   -184       N  
ATOM    697  CA  ASN A 386      21.812  25.709  10.097  1.00  7.62           C  
ANISOU  697  CA  ASN A 386      952    890   1054    -57    -74    156       C  
ATOM    698  C   ASN A 386      23.280  26.048  10.385  1.00  8.57           C  
ANISOU  698  C   ASN A 386     1309   1079    866    159     -5     52       C  
ATOM    699  O   ASN A 386      23.620  27.172  10.766  1.00  8.20           O  
ANISOU  699  O   ASN A 386     1125    887   1102    -32    -39    -31       O  
ATOM    700  CB  ASN A 386      21.222  24.999  11.289  1.00  8.38           C  
ANISOU  700  CB  ASN A 386     1118   1174    892   -130     26   -132       C  
ATOM    701  CG  ASN A 386      19.699  24.982  11.320  1.00  8.11           C  
ANISOU  701  CG  ASN A 386     1337    724   1019    346     36   -262       C  
ATOM    702  OD1 ASN A 386      19.026  25.775  10.634  1.00  9.33           O  
ANISOU  702  OD1 ASN A 386     1220   1123   1201    123    -94    -60       O  
ATOM    703  ND2 ASN A 386      19.161  24.126  12.189  1.00  9.00           N  
ANISOU  703  ND2 ASN A 386     1454    735   1229   -287     61   -138       N  
ATOM    704  N   CYS A 387      24.146  25.055  10.244  1.00  8.10           N  
ANISOU  704  N   CYS A 387     1034   1303    738      1    -83    154       N  
ATOM    705  CA  CYS A 387      25.561  25.240  10.485  1.00  8.51           C  
ANISOU  705  CA  CYS A 387     1015   1186   1031     -5    -87    202       C  
ATOM    706  C   CYS A 387      26.180  26.258   9.505  1.00  8.16           C  
ANISOU  706  C   CYS A 387     1211    806   1081   -126   -188   -224       C  
ATOM    707  O   CYS A 387      26.896  27.182   9.883  1.00  8.31           O  
ANISOU  707  O   CYS A 387     1289    963    902   -183   -189     45       O  
ATOM    708  CB  CYS A 387      26.272  23.897  10.419  1.00  8.38           C  
ANISOU  708  CB  CYS A 387     1230    895   1059    138    179      8       C  
ATOM    709  SG  CYS A 387      28.011  23.929  10.832  1.00  9.61           S  
ANISOU  709  SG  CYS A 387     1104   1209   1335     75   -106      8       S  
ATOM    710  N   TYR A 388      25.861  26.101   8.220  1.00  7.85           N  
ANISOU  710  N   TYR A 388     1181    932    868    -68   -167    -80       N  
ATOM    711  CA  TYR A 388      26.303  27.048   7.220  1.00  7.96           C  
ANISOU  711  CA  TYR A 388      626   1102   1294   -176      3    -11       C  
ATOM    712  C   TYR A 388      25.747  28.446   7.435  1.00  7.86           C  
ANISOU  712  C   TYR A 388      947   1054    983    115     23   -206       C  
ATOM    713  O   TYR A 388      26.451  29.450   7.215  1.00 10.26           O  
ANISOU  713  O   TYR A 388     1451   1088   1358   -206     95     46       O  
ATOM    714  CB  TYR A 388      25.975  26.587   5.796  1.00  7.90           C  
ANISOU  714  CB  TYR A 388     1157    701   1143     -7    -53   -132       C  
ATOM    715  CG  TYR A 388      26.410  25.167   5.473  1.00  7.89           C  
ANISOU  715  CG  TYR A 388     1324    999    673    171     -6    122       C  
ATOM    716  CD1 TYR A 388      27.610  24.651   5.920  1.00  7.85           C  
ANISOU  716  CD1 TYR A 388      986    807   1187   -116   -211    -48       C  
ATOM    717  CD2 TYR A 388      25.622  24.358   4.667  1.00  7.90           C  
ANISOU  717  CD2 TYR A 388      926   1355    718    232     29   -270       C  
ATOM    718  CE1 TYR A 388      27.967  23.341   5.623  1.00  7.44           C  
ANISOU  718  CE1 TYR A 388      993    993    838    103   -444    -19       C  
ATOM    719  CE2 TYR A 388      25.979  23.039   4.376  1.00  8.43           C  
ANISOU  719  CE2 TYR A 388     1380    929    894    -77   -137   -223       C  
ATOM    720  CZ  TYR A 388      27.174  22.535   4.854  1.00  6.54           C  
ANISOU  720  CZ  TYR A 388      954    816    713    143   -123   -221       C  
ATOM    721  OH  TYR A 388      27.579  21.229   4.581  1.00  8.94           O  
ANISOU  721  OH  TYR A 388     1156    920   1317    162     12   -174       O  
ATOM    722  N   LYS A 389      24.484  28.527   7.854  1.00  7.05           N  
ANISOU  722  N   LYS A 389      974    697   1007     14    -88     69       N  
ATOM    723  CA  LYS A 389      23.813  29.825   8.056  1.00  8.60           C  
ANISOU  723  CA  LYS A 389     1380    852   1034    -13   -312   -125       C  
ATOM    724  C   LYS A 389      24.487  30.581   9.208  1.00  8.27           C  
ANISOU  724  C   LYS A 389     1081   1060   1000     -1     40    -66       C  
ATOM    725  O   LYS A 389      24.811  31.761   9.092  1.00  9.54           O  
ANISOU  725  O   LYS A 389     1438   1003   1184   -158    -99     -1       O  
ATOM    726  CB  LYS A 389      22.314  29.615   8.352  1.00  8.37           C  
ANISOU  726  CB  LYS A 389     1238    815   1125     -7   -140    -96       C  
ATOM    727  CG  LYS A 389      21.585  30.948   8.589  1.00  9.63           C  
ANISOU  727  CG  LYS A 389     1414    911   1334     42   -451   -130       C  
ATOM    728  CD  LYS A 389      20.105  30.722   8.834  1.00 12.08           C  
ANISOU  728  CD  LYS A 389     1535   1790   1265   -155   -259     17       C  
ATOM    729  CE  LYS A 389      19.318  30.235   7.628  1.00 17.44           C  
ANISOU  729  CE  LYS A 389     2205   2257   2165    750   -434    104       C  
ATOM    730  NZ  LYS A 389      19.051  31.275   6.610  1.00 21.27           N  
ANISOU  730  NZ  LYS A 389     3511   2884   1687    737   -612    720       N  
ATOM    731  N   TYR A 390      24.686  29.885  10.329  1.00  9.68           N  
ANISOU  731  N   TYR A 390     1364   1037   1274   -125   -187    398       N  
ATOM    732  CA  TYR A 390      25.193  30.537  11.524  1.00  9.81           C  
ANISOU  732  CA  TYR A 390     1270   1278   1178    -52   -380    -93       C  
ATOM    733  C   TYR A 390      26.653  30.976  11.420  1.00 10.34           C  
ANISOU  733  C   TYR A 390     1526   1170   1232   -136   -258    258       C  
ATOM    734  O   TYR A 390      27.038  32.036  11.943  1.00 14.29           O  
ANISOU  734  O   TYR A 390     2348   1398   1681   -351   -235    -10       O  
ATOM    735  CB  TYR A 390      25.019  29.656  12.779  1.00  8.82           C  
ANISOU  735  CB  TYR A 390     1005   1279   1063    204    -66    195       C  
ATOM    736  CG  TYR A 390      25.468  30.353  14.046  1.00  9.53           C  
ANISOU  736  CG  TYR A 390     1237   1607    776     10   -332     22       C  
ATOM    737  CD1 TYR A 390      24.692  31.356  14.597  1.00 11.53           C  
ANISOU  737  CD1 TYR A 390     1564   1695   1122   -102    -36   -178       C  
ATOM    738  CD2 TYR A 390      26.680  30.029  14.660  1.00 11.09           C  
ANISOU  738  CD2 TYR A 390     1352   1422   1439      0   -287   -349       C  
ATOM    739  CE1 TYR A 390      25.111  32.045  15.708  1.00  9.99           C  
ANISOU  739  CE1 TYR A 390     1513   1254   1028     24     98   -216       C  
ATOM    740  CE2 TYR A 390      27.103  30.710  15.793  1.00 11.59           C  
ANISOU  740  CE2 TYR A 390     1786   1414   1202   -580   -383   -197       C  
ATOM    741  CZ  TYR A 390      26.334  31.728  16.285  1.00 11.53           C  
ANISOU  741  CZ  TYR A 390     1402   1614   1364   -155   -489   -194       C  
ATOM    742  OH  TYR A 390      26.742  32.405  17.400  1.00 14.17           O  
ANISOU  742  OH  TYR A 390     2220   1745   1416   -401   -516   -369       O  
ATOM    743  N   ASN A 391      27.470  30.124  10.802  1.00  9.99           N  
ANISOU  743  N   ASN A 391     1261   1055   1479     41   -157     70       N  
ATOM    744  CA  ASN A 391      28.915  30.238  10.867  1.00 10.93           C  
ANISOU  744  CA  ASN A 391     1350   1193   1610   -394    -75    438       C  
ATOM    745  C   ASN A 391      29.528  30.949   9.674  1.00 13.49           C  
ANISOU  745  C   ASN A 391     1122   2005   1997   -577    -34    402       C  
ATOM    746  O   ASN A 391      29.092  30.742   8.571  1.00 13.79           O  
ANISOU  746  O   ASN A 391     1421   2217   1600   -117   -253    405       O  
ATOM    747  CB  ASN A 391      29.553  28.842  10.981  1.00 11.92           C  
ANISOU  747  CB  ASN A 391     1046   1765   1718   -281   -407    237       C  
ATOM    748  CG  ASN A 391      29.239  28.182  12.293  1.00 11.38           C  
ANISOU  748  CG  ASN A 391     1186   2018   1120   -297   -369    266       C  
ATOM    749  OD1 ASN A 391      28.285  27.370  12.413  1.00 12.51           O  
ANISOU  749  OD1 ASN A 391     1029   1656   2068   -326     42    104       O  
ATOM    750  ND2 ASN A 391      29.907  28.636  13.299  1.00 11.08           N  
ANISOU  750  ND2 ASN A 391     1566   1330   1313   -102   -542     96       N  
ATOM    751  N   PRO A 392      30.598  31.722   9.889  1.00 14.84           N  
ANISOU  751  N   PRO A 392     1490   2135   2012   -551   -211    348       N  
ATOM    752  CA  PRO A 392      31.400  32.182   8.763  1.00 14.36           C  
ANISOU  752  CA  PRO A 392     1697   1859   1900   -475   -293    611       C  
ATOM    753  C   PRO A 392      31.928  30.966   8.002  1.00 14.85           C  
ANISOU  753  C   PRO A 392     1250   2368   2023   -298   -202    787       C  
ATOM    754  O   PRO A 392      32.203  29.931   8.611  1.00 16.46           O  
ANISOU  754  O   PRO A 392     1765   2124   2364   -102   -262    783       O  
ATOM    755  CB  PRO A 392      32.533  32.957   9.440  1.00 19.69           C  
ANISOU  755  CB  PRO A 392     2538   1806   3137   -946     -7    619       C  
ATOM    756  CG  PRO A 392      31.921  33.402  10.744  1.00 19.87           C  
ANISOU  756  CG  PRO A 392     2784   1833   2930  -1138   -905    533       C  
ATOM    757  CD  PRO A 392      31.105  32.224  11.176  1.00 19.06           C  
ANISOU  757  CD  PRO A 392     2692   1808   2739   -899   -200    277       C  
ATOM    758  N   PRO A 393      32.046  31.072   6.676  1.00 15.60           N  
ANISOU  758  N   PRO A 393     1838   1779   2309   -257   -132    873       N  
ATOM    759  CA  PRO A 393      32.403  29.904   5.877  1.00 18.52           C  
ANISOU  759  CA  PRO A 393     1904   2640   2493   -506   -181    549       C  
ATOM    760  C   PRO A 393      33.759  29.280   6.191  1.00 22.27           C  
ANISOU  760  C   PRO A 393     2638   2850   2972     59    284    516       C  
ATOM    761  O   PRO A 393      33.971  28.096   5.892  1.00 23.77           O  
ANISOU  761  O   PRO A 393     2391   2691   3950   -315    907    480       O  
ATOM    762  CB  PRO A 393      32.316  30.412   4.431  1.00 23.17           C  
ANISOU  762  CB  PRO A 393     2516   3372   2914    -56   -144    587       C  
ATOM    763  CG  PRO A 393      32.198  31.846   4.509  1.00 26.25           C  
ANISOU  763  CG  PRO A 393     4228   3230   2516     79   -104    814       C  
ATOM    764  CD  PRO A 393      31.801  32.269   5.850  1.00 19.54           C  
ANISOU  764  CD  PRO A 393     2572   2441   2409   -482    165   1348       C  
ATOM    765  N   ASP A 394      34.643  30.059   6.811  1.00 21.22           N  
ANISOU  765  N   ASP A 394     1898   2564   3601   -162    238    710       N  
ATOM    766  CA  ASP A 394      35.982  29.588   7.160  1.00 23.62           C  
ANISOU  766  CA  ASP A 394     2429   2686   3859   -431     29    560       C  
ATOM    767  C   ASP A 394      36.044  28.931   8.573  1.00 22.57           C  
ANISOU  767  C   ASP A 394     1637   2932   4004     29   -112    536       C  
ATOM    768  O   ASP A 394      37.106  28.533   9.041  1.00 25.04           O  
ANISOU  768  O   ASP A 394     1114   3154   5244    -71   -419   1033       O  
ATOM    769  CB  ASP A 394      37.007  30.733   6.988  1.00 25.94           C  
ANISOU  769  CB  ASP A 394     2181   2794   4879   -567    218    474       C  
ATOM    770  CG  ASP A 394      36.943  31.772   8.090  1.00 35.48           C  
ANISOU  770  CG  ASP A 394     4457   3556   5467   -284    267    340       C  
ATOM    771  OD1 ASP A 394      35.932  31.893   8.810  1.00 38.50           O  
ANISOU  771  OD1 ASP A 394     3120   3921   7587   -578     10    166       O  
ATOM    772  OD2 ASP A 394      37.938  32.519   8.227  1.00 48.89           O  
ANISOU  772  OD2 ASP A 394     5462   5241   7873   -822     -4     48       O  
ATOM    773  N   HIS A 395      34.909  28.856   9.261  1.00 21.53           N  
ANISOU  773  N   HIS A 395     1899   2483   3797   -318   -238    819       N  
ATOM    774  CA  HIS A 395      34.876  28.221  10.560  1.00 16.80           C  
ANISOU  774  CA  HIS A 395     1314   2252   2816   -175   -533    318       C  
ATOM    775  C   HIS A 395      35.148  26.718  10.390  1.00 16.00           C  
ANISOU  775  C   HIS A 395     1593   1656   2829    -43   -573    475       C  
ATOM    776  O   HIS A 395      34.699  26.063   9.431  1.00 16.20           O  
ANISOU  776  O   HIS A 395     1388   2079   2687   -235   -103    577       O  
ATOM    777  CB  HIS A 395      33.556  28.479  11.294  1.00 17.19           C  
ANISOU  777  CB  HIS A 395     2175   2068   2286   -546   -440    279       C  
ATOM    778  CG  HIS A 395      33.601  29.639  12.234  1.00 23.38           C  
ANISOU  778  CG  HIS A 395     2777   3610   2493   -233   -316   -126       C  
ATOM    779  ND1 HIS A 395      32.832  29.691  13.373  1.00 27.94           N  
ANISOU  779  ND1 HIS A 395     4160   3864   2591    742   -347   -995       N  
ATOM    780  CD2 HIS A 395      34.329  30.780  12.211  1.00 22.38           C  
ANISOU  780  CD2 HIS A 395     2263   3576   2664   -195   -957     38       C  
ATOM    781  CE1 HIS A 395      33.079  30.824  14.012  1.00 32.53           C  
ANISOU  781  CE1 HIS A 395     4118   4850   3392   -359   -420   -308       C  
ATOM    782  NE2 HIS A 395      33.989  31.500  13.329  1.00 25.07           N  
ANISOU  782  NE2 HIS A 395     2759   3722   3042   -362  -1732    -22       N  
ATOM    783  N   GLU A 396      35.887  26.161  11.344  1.00 15.80           N  
ANISOU  783  N   GLU A 396     1546   1692   2763    -87   -840    263       N  
ATOM    784  CA  GLU A 396      36.207  24.734  11.299  1.00 15.36           C  
ANISOU  784  CA  GLU A 396     1337   2149   2347   -122   -133    351       C  
ATOM    785  C   GLU A 396      34.960  23.852  11.264  1.00 12.57           C  
ANISOU  785  C   GLU A 396     1515   1700   1559    335   -195    -28       C  
ATOM    786  O   GLU A 396      34.931  22.832  10.593  1.00 12.40           O  
ANISOU  786  O   GLU A 396     1362   1747   1602     11    -19    -17       O  
ATOM    787  CB  GLU A 396      37.082  24.388  12.504  1.00 17.03           C  
ANISOU  787  CB  GLU A 396     1325   2396   2748   -299   -847    346       C  
ATOM    788  CG  GLU A 396      37.423  22.926  12.644  1.00 18.65           C  
ANISOU  788  CG  GLU A 396     1596   2506   2983    -17   -632   -219       C  
ATOM    789  CD  GLU A 396      38.169  22.366  11.436  1.00 24.10           C  
ANISOU  789  CD  GLU A 396     3044   3306   2807    475   -353   -372       C  
ATOM    790  OE1 GLU A 396      38.809  23.159  10.695  1.00 40.03           O  
ANISOU  790  OE1 GLU A 396     3404   5526   6278   -354    406    789       O  
ATOM    791  OE2 GLU A 396      38.119  21.131  11.231  1.00 37.30           O  
ANISOU  791  OE2 GLU A 396     4824   2985   6360    566    774   -735       O  
ATOM    792  N   VAL A 397      33.913  24.254  11.962  1.00 11.66           N  
ANISOU  792  N   VAL A 397     1350   1866   1211    208   -155   -184       N  
ATOM    793  CA  VAL A 397      32.711  23.422  12.030  1.00 12.03           C  
ANISOU  793  CA  VAL A 397     1498   1694   1376   -312   -311    214       C  
ATOM    794  C   VAL A 397      32.053  23.312  10.647  1.00 10.87           C  
ANISOU  794  C   VAL A 397     1519   1380   1229    217    -83    181       C  
ATOM    795  O   VAL A 397      31.438  22.300  10.345  1.00 10.67           O  
ANISOU  795  O   VAL A 397     1155   1526   1371     12      7      7       O  
ATOM    796  CB  VAL A 397      31.723  23.894  13.098  1.00 10.80           C  
ANISOU  796  CB  VAL A 397     1579   1403   1119    227   -350    106       C  
ATOM    797  CG1 VAL A 397      31.002  25.181  12.678  1.00 12.18           C  
ANISOU  797  CG1 VAL A 397     1893   1517   1217    510   -288    111       C  
ATOM    798  CG2 VAL A 397      30.744  22.803  13.447  1.00 13.06           C  
ANISOU  798  CG2 VAL A 397     1586   1723   1651    -61    311    -52       C  
ATOM    799  N   VAL A 398      32.232  24.325   9.795  1.00 10.31           N  
ANISOU  799  N   VAL A 398     1390   1375   1150   -239   -277    134       N  
ATOM    800  CA  VAL A 398      31.693  24.286   8.446  1.00 10.28           C  
ANISOU  800  CA  VAL A 398     1203   1367   1336   -309   -328     48       C  
ATOM    801  C   VAL A 398      32.375  23.180   7.626  1.00 10.06           C  
ANISOU  801  C   VAL A 398      926   1299   1597   -595   -127     32       C  
ATOM    802  O   VAL A 398      31.720  22.424   6.900  1.00  9.80           O  
ANISOU  802  O   VAL A 398     1283   1305   1136   -130     30    200       O  
ATOM    803  CB  VAL A 398      31.778  25.676   7.769  1.00 10.47           C  
ANISOU  803  CB  VAL A 398     1045   1554   1378   -228    -10    349       C  
ATOM    804  CG1 VAL A 398      31.540  25.586   6.244  1.00 11.69           C  
ANISOU  804  CG1 VAL A 398     1662   1732   1047      3     23    244       C  
ATOM    805  CG2 VAL A 398      30.849  26.631   8.476  1.00 12.87           C  
ANISOU  805  CG2 VAL A 398     1611   1645   1630    292    313    107       C  
ATOM    806  N   ALA A 399      33.694  23.063   7.770  1.00 10.62           N  
ANISOU  806  N   ALA A 399     1036   1568   1429   -116    -42   -131       N  
ATOM    807  CA  ALA A 399      34.407  21.977   7.096  1.00 10.66           C  
ANISOU  807  CA  ALA A 399     1083   1668   1298    150     28     92       C  
ATOM    808  C   ALA A 399      33.918  20.589   7.569  1.00  9.29           C  
ANISOU  808  C   ALA A 399      943   1375   1208    -13    -35     -6       C  
ATOM    809  O   ALA A 399      33.844  19.619   6.785  1.00 10.54           O  
ANISOU  809  O   ALA A 399     1118   1632   1252    -56     17   -245       O  
ATOM    810  CB  ALA A 399      35.927  22.136   7.228  1.00 10.95           C  
ANISOU  810  CB  ALA A 399      500   2066   1592   -230     52    147       C  
ATOM    811  N   MET A 400      33.642  20.475   8.866  1.00  9.83           N  
ANISOU  811  N   MET A 400     1030   1514   1188   -196    -71     35       N  
ATOM    812  CA  MET A 400      33.153  19.234   9.436  1.00 10.19           C  
ANISOU  812  CA  MET A 400     1242   1571   1057     55    -99    213       C  
ATOM    813  C   MET A 400      31.755  18.900   8.904  1.00  9.98           C  
ANISOU  813  C   MET A 400     1202   1576   1013   -103     24    177       C  
ATOM    814  O   MET A 400      31.496  17.754   8.504  1.00 10.38           O  
ANISOU  814  O   MET A 400     1323   1313   1307     21   -108    -19       O  
ATOM    815  CB  MET A 400      33.167  19.318  10.963  1.00 11.00           C  
ANISOU  815  CB  MET A 400     1097   1676   1405    253   -173    505       C  
ATOM    816  CG  MET A 400      34.572  19.517  11.521  1.00 11.46           C  
ANISOU  816  CG  MET A 400     1432   1762   1159    295     25    179       C  
ATOM    817  SD  MET A 400      34.610  19.967  13.257  1.00 15.72           S  
ANISOU  817  SD  MET A 400     1648   2457   1866    256   -269    128       S  
ATOM    818  CE  MET A 400      34.389  18.349  13.836  1.00 14.96           C  
ANISOU  818  CE  MET A 400      499   1373   3812     36    217   -754       C  
ATOM    819  N   ALA A 401      30.866  19.893   8.883  1.00 10.22           N  
ANISOU  819  N   ALA A 401     1093   1252   1538   -189   -266     58       N  
ATOM    820  CA  ALA A 401      29.526  19.738   8.307  1.00  8.74           C  
ANISOU  820  CA  ALA A 401     1136   1136   1049   -391    181    -32       C  
ATOM    821  C   ALA A 401      29.627  19.248   6.874  1.00  9.53           C  
ANISOU  821  C   ALA A 401      816   1506   1297    -90     63    -96       C  
ATOM    822  O   ALA A 401      28.900  18.343   6.459  1.00 10.22           O  
ANISOU  822  O   ALA A 401      956   1384   1540   -129    107     -9       O  
ATOM    823  CB  ALA A 401      28.748  21.072   8.365  1.00  9.11           C  
ANISOU  823  CB  ALA A 401     1481    898   1082     90   -181     20       C  
ATOM    824  N   ARG A 402      30.552  19.847   6.125  1.00  9.85           N  
ANISOU  824  N   ARG A 402     1107   1443   1192   -140   -220   -148       N  
ATOM    825  CA  ARG A 402      30.666  19.534   4.713  1.00  9.90           C  
ANISOU  825  CA  ARG A 402     1382   1161   1216     43   -241    135       C  
ATOM    826  C   ARG A 402      31.139  18.102   4.516  1.00  9.59           C  
ANISOU  826  C   ARG A 402     1197   1229   1216    173    135     19       C  
ATOM    827  O   ARG A 402      30.679  17.401   3.615  1.00 10.38           O  
ANISOU  827  O   ARG A 402     1193   1351   1400   -222    -91    -14       O  
ATOM    828  CB AARG A 402      31.642  20.536   4.090  0.40 10.74           C  
ANISOU  828  CB AARG A 402     1427   1319   1333    -13   -172    177       C  
ATOM    829  CB BARG A 402      31.578  20.490   3.959  0.60 11.01           C  
ANISOU  829  CB BARG A 402     1546   1225   1411   -220   -105    208       C  
ATOM    830  CG AARG A 402      31.811  20.453   2.630  0.40  9.19           C  
ANISOU  830  CG AARG A 402     1329   1288    876     75   -117     -2       C  
ATOM    831  CG BARG A 402      30.836  21.691   3.516  0.60 12.55           C  
ANISOU  831  CG BARG A 402     1634   1535   1600   -106    445    -51       C  
ATOM    832  CD AARG A 402      32.681  21.605   2.120  0.40 10.98           C  
ANISOU  832  CD AARG A 402     1383   1736   1051   -565   -105    127       C  
ATOM    833  CD BARG A 402      31.795  22.738   2.985  0.60 10.63           C  
ANISOU  833  CD BARG A 402     1386    729   1925     51   -616   -503       C  
ATOM    834  NE AARG A 402      32.024  22.914   2.211  0.40 14.71           N  
ANISOU  834  NE AARG A 402     2557   1589   1440     10   -372    479       N  
ATOM    835  NE BARG A 402      31.027  23.827   2.401  0.60 15.05           N  
ANISOU  835  NE BARG A 402     2427   1454   1836    345   -216    378       N  
ATOM    836  CZ AARG A 402      32.560  24.024   2.728  0.40 17.08           C  
ANISOU  836  CZ AARG A 402     2213   2184   2091    129    342   -538       C  
ATOM    837  CZ BARG A 402      31.483  25.043   2.112  0.60 11.42           C  
ANISOU  837  CZ BARG A 402     1271   1438   1630   -110   -147   -380       C  
ATOM    838  NH1AARG A 402      31.854  25.150   2.747  0.40 16.18           N  
ANISOU  838  NH1AARG A 402     2724   2675    747    445    -76    162       N  
ATOM    839  NH1BARG A 402      32.733  25.403   2.396  0.60 16.40           N  
ANISOU  839  NH1BARG A 402     1545   1875   2809   -708   -243     63       N  
ATOM    840  NH2AARG A 402      33.798  24.038   3.202  0.40 14.59           N  
ANISOU  840  NH2AARG A 402     1277   2099   2165    -40    881    729       N  
ATOM    841  NH2BARG A 402      30.664  25.916   1.526  0.60 15.89           N  
ANISOU  841  NH2BARG A 402     1972   2333   1730    871    -17   -193       N  
ATOM    842  N   LYS A 403      32.082  17.667   5.352  1.00 10.53           N  
ANISOU  842  N   LYS A 403     1086   1415   1500    192   -172     89       N  
ATOM    843  CA  LYS A 403      32.558  16.286   5.260  1.00  9.93           C  
ANISOU  843  CA  LYS A 403      981   1383   1407     47    249    210       C  
ATOM    844  C   LYS A 403      31.449  15.306   5.567  1.00  9.88           C  
ANISOU  844  C   LYS A 403     1053   1480   1220    196     90    170       C  
ATOM    845  O   LYS A 403      31.283  14.323   4.865  1.00 10.91           O  
ANISOU  845  O   LYS A 403     1464   1371   1309      8     95    -53       O  
ATOM    846  CB  LYS A 403      33.768  16.083   6.184  1.00 13.20           C  
ANISOU  846  CB  LYS A 403     1228   2179   1607    509    -81    217       C  
ATOM    847  CG  LYS A 403      34.610  14.863   5.881  1.00 16.80           C  
ANISOU  847  CG  LYS A 403     1960   2985   1436    867    175     -2       C  
ATOM    848  CD  LYS A 403      35.228  14.890   4.497  1.00 21.36           C  
ANISOU  848  CD  LYS A 403     3174   3473   1467    817    -19    123       C  
ATOM    849  CE  LYS A 403      36.157  13.730   4.326  1.00 23.60           C  
ANISOU  849  CE  LYS A 403     2871   4203   1889    702    210    -84       C  
ATOM    850  NZ  LYS A 403      36.684  13.680   2.939  1.00 28.61           N  
ANISOU  850  NZ  LYS A 403     3575   5540   1753   1512     -9   -173       N  
ATOM    851  N   LEU A 404      30.640  15.602   6.574  1.00  9.14           N  
ANISOU  851  N   LEU A 404      961   1313   1197    202    -67   -324       N  
ATOM    852  CA  LEU A 404      29.512  14.757   6.898  1.00 10.67           C  
ANISOU  852  CA  LEU A 404     1365   1507   1180      4   -455   -124       C  
ATOM    853  C   LEU A 404      28.440  14.808   5.806  1.00  9.31           C  
ANISOU  853  C   LEU A 404     1210   1365    961    -93     13     40       C  
ATOM    854  O   LEU A 404      27.871  13.776   5.456  1.00  9.48           O  
ANISOU  854  O   LEU A 404     1515   1047   1037    -60    -65    -10       O  
ATOM    855  CB  LEU A 404      28.955  15.094   8.293  1.00 10.01           C  
ANISOU  855  CB  LEU A 404     1092   1625   1084    127   -121   -159       C  
ATOM    856  CG  LEU A 404      27.850  14.155   8.765  1.00 11.23           C  
ANISOU  856  CG  LEU A 404     1227   1708   1330   -182   -276    281       C  
ATOM    857  CD1 LEU A 404      28.365  12.681   8.854  1.00 12.75           C  
ANISOU  857  CD1 LEU A 404     2068   1207   1570   -163    333    -21       C  
ATOM    858  CD2 LEU A 404      27.269  14.637  10.107  1.00  9.73           C  
ANISOU  858  CD2 LEU A 404     1255   1752    688    -45     32      3       C  
ATOM    859  N   GLN A 405      28.252  15.981   5.214  1.00  8.23           N  
ANISOU  859  N   GLN A 405      969   1083   1072     44     65    276       N  
ATOM    860  CA  GLN A 405      27.282  16.090   4.140  1.00  8.08           C  
ANISOU  860  CA  GLN A 405     1045   1202    820    143     78    -35       C  
ATOM    861  C   GLN A 405      27.703  15.310   2.893  1.00  7.50           C  
ANISOU  861  C   GLN A 405      970    973    907   -169    -61    298       C  
ATOM    862  O   GLN A 405      26.860  14.738   2.200  1.00  8.51           O  
ANISOU  862  O   GLN A 405      955   1269   1008   -108   -110   -122       O  
ATOM    863  CB  GLN A 405      26.919  17.535   3.809  1.00  9.05           C  
ANISOU  863  CB  GLN A 405     1085   1237   1115   -105    311   -251       C  
ATOM    864  CG  GLN A 405      25.789  17.632   2.782  1.00 10.03           C  
ANISOU  864  CG  GLN A 405     1021   1272   1518     65   -117    198       C  
ATOM    865  CD  GLN A 405      25.104  18.985   2.770  1.00  9.50           C  
ANISOU  865  CD  GLN A 405     1238   1012   1360   -277   -128   -159       C  
ATOM    866  OE1 GLN A 405      25.643  19.972   3.252  1.00  9.69           O  
ANISOU  866  OE1 GLN A 405     1001   1245   1434    -22   -122   -141       O  
ATOM    867  NE2 GLN A 405      23.879  19.020   2.234  1.00  9.56           N  
ANISOU  867  NE2 GLN A 405      824   1135   1673    105   -178     18       N  
ATOM    868  N   ASP A 406      29.002  15.277   2.634  1.00  9.11           N  
ANISOU  868  N   ASP A 406     1055   1231   1173    -52    221     -1       N  
ATOM    869  CA  ASP A 406      29.494  14.480   1.517  1.00  9.47           C  
ANISOU  869  CA  ASP A 406     1351   1235   1012    384    162     26       C  
ATOM    870  C   ASP A 406      29.061  13.006   1.708  1.00  9.00           C  
ANISOU  870  C   ASP A 406      986   1453    978    182    161    197       C  
ATOM    871  O   ASP A 406      28.664  12.341   0.761  1.00 10.43           O  
ANISOU  871  O   ASP A 406     1433   1225   1302    -32      7    -90       O  
ATOM    872  CB  ASP A 406      31.023  14.494   1.430  1.00  9.57           C  
ANISOU  872  CB  ASP A 406     1152   1373   1110    125    281      8       C  
ATOM    873  CG  ASP A 406      31.620  15.811   1.007  1.00 12.91           C  
ANISOU  873  CG  ASP A 406     1405   1979   1518      3    270    228       C  
ATOM    874  OD1 ASP A 406      30.884  16.681   0.478  1.00 12.18           O  
ANISOU  874  OD1 ASP A 406     1346   1586   1694    146     74    281       O  
ATOM    875  OD2 ASP A 406      32.872  15.932   1.159  1.00 16.46           O  
ANISOU  875  OD2 ASP A 406     1570   1652   3032    -31   -125    236       O  
ATOM    876  N   VAL A 407      29.231  12.481   2.924  1.00  8.19           N  
ANISOU  876  N   VAL A 407     1158   1113    840     96    -35    129       N  
ATOM    877  CA  VAL A 407      28.783  11.138   3.246  1.00  9.28           C  
ANISOU  877  CA  VAL A 407     1119   1121   1284    300    187    164       C  
ATOM    878  C   VAL A 407      27.274  11.014   3.024  1.00  9.97           C  
ANISOU  878  C   VAL A 407     1297   1020   1470    251     74     27       C  
ATOM    879  O   VAL A 407      26.802  10.094   2.334  1.00 10.40           O  
ANISOU  879  O   VAL A 407     1492   1156   1300    137    -61     -3       O  
ATOM    880  CB  VAL A 407      29.185  10.742   4.706  1.00 10.06           C  
ANISOU  880  CB  VAL A 407     1257   1232   1332    205   -213   -137       C  
ATOM    881  CG1 VAL A 407      28.648   9.388   5.036  1.00 12.96           C  
ANISOU  881  CG1 VAL A 407     1455   1427   2040   -214   -359    486       C  
ATOM    882  CG2 VAL A 407      30.691  10.730   4.842  1.00 13.90           C  
ANISOU  882  CG2 VAL A 407     1071   1832   2377    141   -385     34       C  
ATOM    883  N   PHE A 408      26.520  11.916   3.623  1.00  8.76           N  
ANISOU  883  N   PHE A 408     1162   1155   1011    236      5     71       N  
ATOM    884  CA  PHE A 408      25.082  11.836   3.529  1.00  7.61           C  
ANISOU  884  CA  PHE A 408     1220    793    878     83   -173    -27       C  
ATOM    885  C   PHE A 408      24.576  11.854   2.082  1.00  8.31           C  
ANISOU  885  C   PHE A 408     1102    997   1057     32    -62    342       C  
ATOM    886  O   PHE A 408      23.781  11.023   1.670  1.00  8.33           O  
ANISOU  886  O   PHE A 408     1279   1058    828    -45    119    -36       O  
ATOM    887  CB  PHE A 408      24.415  12.997   4.295  1.00  8.98           C  
ANISOU  887  CB  PHE A 408     1529    804   1076    272    -38    307       C  
ATOM    888  CG  PHE A 408      22.944  13.072   4.031  1.00  9.57           C  
ANISOU  888  CG  PHE A 408     1396   1384    855   -162    248   -107       C  
ATOM    889  CD1 PHE A 408      22.107  12.108   4.538  1.00 10.84           C  
ANISOU  889  CD1 PHE A 408     1295   1402   1419   -325    204   -329       C  
ATOM    890  CD2 PHE A 408      22.428  14.010   3.169  1.00  8.56           C  
ANISOU  890  CD2 PHE A 408     1404    941    905      9     77    -35       C  
ATOM    891  CE1 PHE A 408      20.758  12.118   4.225  1.00  9.85           C  
ANISOU  891  CE1 PHE A 408     1052   1108   1579   -293    505   -311       C  
ATOM    892  CE2 PHE A 408      21.068  14.047   2.891  1.00 11.02           C  
ANISOU  892  CE2 PHE A 408     1411   1829    947    266    -84   -212       C  
ATOM    893  CZ  PHE A 408      20.248  13.056   3.401  1.00 13.26           C  
ANISOU  893  CZ  PHE A 408     1162   1432   2444    145     36   -528       C  
ATOM    894  N   GLU A 409      24.999  12.851   1.324  1.00  7.95           N  
ANISOU  894  N   GLU A 409     1621    478    919    -37     23      5       N  
ATOM    895  CA  GLU A 409      24.486  13.031  -0.037  1.00  8.55           C  
ANISOU  895  CA  GLU A 409     1352    861   1033     72    -57    -65       C  
ATOM    896  C   GLU A 409      24.855  11.834  -0.898  1.00  7.91           C  
ANISOU  896  C   GLU A 409     1204    714   1084     27    -65    308       C  
ATOM    897  O   GLU A 409      24.049  11.405  -1.752  1.00  8.91           O  
ANISOU  897  O   GLU A 409     1197   1208    978     29    -12    -47       O  
ATOM    898  CB  GLU A 409      25.048  14.309  -0.672  1.00  9.50           C  
ANISOU  898  CB  GLU A 409     1646    935   1027    -87    -35    -32       C  
ATOM    899  CG  GLU A 409      24.597  15.625  -0.021  1.00  8.53           C  
ANISOU  899  CG  GLU A 409     1445    899    897    147      5   -107       C  
ATOM    900  CD  GLU A 409      23.102  15.882  -0.057  1.00 10.73           C  
ANISOU  900  CD  GLU A 409     1901   1087   1089     60    130   -201       C  
ATOM    901  OE1 GLU A 409      22.381  15.307  -0.914  1.00 10.94           O  
ANISOU  901  OE1 GLU A 409     1955   1071   1127     86   -303   -297       O  
ATOM    902  OE2 GLU A 409      22.630  16.682   0.763  1.00 10.33           O  
ANISOU  902  OE2 GLU A 409     1753    989   1182     65    -96   -189       O  
ATOM    903  N   MET A 410      26.063  11.286  -0.693  1.00  7.92           N  
ANISOU  903  N   MET A 410     1036   1030    943    173    233   -127       N  
ATOM    904  CA  MET A 410      26.459  10.115  -1.459  1.00  7.67           C  
ANISOU  904  CA  MET A 410     1123   1003    785    122    393    -79       C  
ATOM    905  C   MET A 410      25.608   8.911  -1.111  1.00  8.59           C  
ANISOU  905  C   MET A 410     1397   1002    862    -76     75     17       C  
ATOM    906  O   MET A 410      25.052   8.227  -1.998  1.00  9.49           O  
ANISOU  906  O   MET A 410     1444   1226    932   -261    277   -120       O  
ATOM    907  CB  MET A 410      27.937   9.792  -1.279  1.00  9.31           C  
ANISOU  907  CB  MET A 410     1070    976   1489    174    178    137       C  
ATOM    908  CG  MET A 410      28.416   8.581  -2.102  1.00 11.22           C  
ANISOU  908  CG  MET A 410     1305   1388   1570    420    205   -127       C  
ATOM    909  SD  MET A 410      28.256   8.813  -3.870  1.00 13.91           S  
ANISOU  909  SD  MET A 410     2095   1663   1526    109    297   -237       S  
ATOM    910  CE  MET A 410      29.248  10.318  -4.165  1.00 17.43           C  
ANISOU  910  CE  MET A 410     2382   1651   2588   -223    479    202       C  
ATOM    911  N   ARG A 411      25.443   8.644   0.182  1.00  8.77           N  
ANISOU  911  N   ARG A 411     1251   1036   1043   -178     73   -122       N  
ATOM    912  CA  ARG A 411      24.636   7.482   0.549  1.00  9.03           C  
ANISOU  912  CA  ARG A 411     1426    980   1022    -76    528    -99       C  
ATOM    913  C   ARG A 411      23.164   7.665   0.130  1.00  7.54           C  
ANISOU  913  C   ARG A 411     1076    928    859    -55    300    -29       C  
ATOM    914  O   ARG A 411      22.516   6.717  -0.340  1.00  9.48           O  
ANISOU  914  O   ARG A 411     1522    902   1175   -157    272    -51       O  
ATOM    915  CB  ARG A 411      24.676   7.231   2.053  1.00  9.34           C  
ANISOU  915  CB  ARG A 411     1421    840   1285    -10    -11    167       C  
ATOM    916  CG  ARG A 411      26.024   6.947   2.575  1.00 14.38           C  
ANISOU  916  CG  ARG A 411     2200   1970   1293   -453    142   -153       C  
ATOM    917  CD  ARG A 411      26.531   5.540   2.211  1.00 16.67           C  
ANISOU  917  CD  ARG A 411     1750   2417   2166    708    300    175       C  
ATOM    918  NE  ARG A 411      27.831   5.456   2.867  1.00 20.82           N  
ANISOU  918  NE  ARG A 411     2687   3204   2020   1100    289      9       N  
ATOM    919  CZ  ARG A 411      28.967   5.961   2.399  1.00 21.87           C  
ANISOU  919  CZ  ARG A 411     2437   3345   2528    858    825    122       C  
ATOM    920  NH1 ARG A 411      29.056   6.447   1.150  1.00 26.75           N  
ANISOU  920  NH1 ARG A 411     3764   3858   2542   1474    781   -153       N  
ATOM    921  NH2 ARG A 411      30.038   5.932   3.172  1.00 23.31           N  
ANISOU  921  NH2 ARG A 411     2444   4388   2023    838     34    230       N  
ATOM    922  N   PHE A 412      22.628   8.860   0.341  1.00  7.89           N  
ANISOU  922  N   PHE A 412     1076    882   1039     99    151     83       N  
ATOM    923  CA  PHE A 412      21.228   9.105   0.005  1.00  7.82           C  
ANISOU  923  CA  PHE A 412     1365    904    699    149    400    148       C  
ATOM    924  C   PHE A 412      21.002   8.961  -1.517  1.00  8.48           C  
ANISOU  924  C   PHE A 412     1079   1164    979    -65     64    -11       C  
ATOM    925  O   PHE A 412      19.997   8.392  -1.955  1.00  9.89           O  
ANISOU  925  O   PHE A 412     1539   1173   1043   -175   -126    -14       O  
ATOM    926  CB  PHE A 412      20.821  10.483   0.490  1.00  7.68           C  
ANISOU  926  CB  PHE A 412     1109    868    938    235    -22    -88       C  
ATOM    927  CG  PHE A 412      19.336  10.718   0.452  1.00  9.81           C  
ANISOU  927  CG  PHE A 412     1346   1408    973   -128   -231   -544       C  
ATOM    928  CD1 PHE A 412      18.476  10.010   1.283  1.00 10.35           C  
ANISOU  928  CD1 PHE A 412     1170   1373   1389   -367    -88    339       C  
ATOM    929  CD2 PHE A 412      18.807  11.686  -0.381  1.00 12.62           C  
ANISOU  929  CD2 PHE A 412     1659   1637   1499   -259   -461    529       C  
ATOM    930  CE1 PHE A 412      17.115  10.223   1.211  1.00 10.99           C  
ANISOU  930  CE1 PHE A 412     1093   1592   1491   -224     24    237       C  
ATOM    931  CE2 PHE A 412      17.450  11.905  -0.427  1.00 14.08           C  
ANISOU  931  CE2 PHE A 412     1832   1593   1922    133   -371    237       C  
ATOM    932  CZ  PHE A 412      16.597  11.176   0.369  1.00 11.51           C  
ANISOU  932  CZ  PHE A 412     1503   1425   1444     55     44   -318       C  
ATOM    933  N   ALA A 413      21.940   9.465  -2.317  1.00  9.11           N  
ANISOU  933  N   ALA A 413     1494   1045    921    -24    203     66       N  
ATOM    934  CA  ALA A 413      21.845   9.372  -3.769  1.00  9.20           C  
ANISOU  934  CA  ALA A 413     1236   1414    843   -226     31    184       C  
ATOM    935  C   ALA A 413      21.916   7.949  -4.282  1.00  9.41           C  
ANISOU  935  C   ALA A 413     1350   1072   1151   -377     92    193       C  
ATOM    936  O   ALA A 413      21.309   7.640  -5.314  1.00 10.94           O  
ANISOU  936  O   ALA A 413     1698   1355   1100   -442   -124   -262       O  
ATOM    937  CB  ALA A 413      22.923  10.188  -4.447  1.00  9.70           C  
ANISOU  937  CB  ALA A 413     1446    969   1267   -345    163    331       C  
ATOM    938  N   LYS A 414      22.636   7.086  -3.570  1.00  9.86           N  
ANISOU  938  N   LYS A 414     1749   1095    900    -22    232   -224       N  
ATOM    939  CA  LYS A 414      22.810   5.672  -3.946  1.00  9.41           C  
ANISOU  939  CA  LYS A 414     1965    829    782   -216    224   -131       C  
ATOM    940  C   LYS A 414      21.643   4.792  -3.492  1.00 10.39           C  
ANISOU  940  C   LYS A 414     1853   1263    831    -36    306     90       C  
ATOM    941  O   LYS A 414      21.629   3.594  -3.755  1.00 12.70           O  
ANISOU  941  O   LYS A 414     1846    943   2033   -133     35   -402       O  
ATOM    942  CB  LYS A 414      24.126   5.122  -3.397  1.00 14.13           C  
ANISOU  942  CB  LYS A 414     2378   1082   1909    127     71   -356       C  
ATOM    943  CG  LYS A 414      25.395   5.717  -3.992  1.00 17.94           C  
ANISOU  943  CG  LYS A 414     2951   1461   2403    -10    369    -27       C  
ATOM    944  CD  LYS A 414      25.685   5.305  -5.382  1.00 16.38           C  
ANISOU  944  CD  LYS A 414     2188   1848   2186   -833    454    196       C  
ATOM    945  CE  LYS A 414      27.050   5.842  -5.857  1.00 13.61           C  
ANISOU  945  CE  LYS A 414     2076    787   2307    538    149    -65       C  
ATOM    946  NZ  LYS A 414      27.094   5.799  -7.303  1.00 13.03           N  
ANISOU  946  NZ  LYS A 414     1740   1581   1630    368    316    173       N  
ATOM    947  N   MET A 415      20.692   5.358  -2.756  1.00 10.55           N  
ANISOU  947  N   MET A 415     1840   1081   1086   -550    367   -283       N  
ATOM    948  CA  MET A 415      19.491   4.636  -2.376  1.00 11.57           C  
ANISOU  948  CA  MET A 415     2061   1282   1053   -428    418     81       C  
ATOM    949  C   MET A 415      18.784   4.171  -3.658  1.00  9.72           C  
ANISOU  949  C   MET A 415     1343    956   1392     53    230   -173       C  
ATOM    950  O   MET A 415      18.386   5.002  -4.462  1.00 12.32           O  
ANISOU  950  O   MET A 415     1986   1290   1405   -395    -13     96       O  
ATOM    951  CB  MET A 415      18.564   5.517  -1.553  1.00 10.98           C  
ANISOU  951  CB  MET A 415     1659   1398   1115   -326    490     -3       C  
ATOM    952  CG  MET A 415      17.313   4.806  -1.120  1.00 11.38           C  
ANISOU  952  CG  MET A 415     1374   1693   1254    -92    244   -349       C  
ATOM    953  SD  MET A 415      16.306   5.732   0.065  1.00 16.58           S  
ANISOU  953  SD  MET A 415     1950   2462   1887   -298    578   -338       S  
ATOM    954  CE  MET A 415      15.825   7.173  -0.865  1.00 20.41           C  
ANISOU  954  CE  MET A 415     3202   2365   2187    -36    818    -18       C  
ATOM    955  N   PRO A 416      18.632   2.845  -3.854  1.00 10.21           N  
ANISOU  955  N   PRO A 416     1771   1022   1086     14   -123   -197       N  
ATOM    956  CA  PRO A 416      18.028   2.401  -5.133  1.00 10.27           C  
ANISOU  956  CA  PRO A 416     1905    929   1068   -250   -201   -232       C  
ATOM    957  C   PRO A 416      16.596   2.876  -5.322  1.00 13.42           C  
ANISOU  957  C   PRO A 416     2618   1365   1114    174   -311   -117       C  
ATOM    958  O   PRO A 416      15.816   2.913  -4.374  1.00 13.39           O  
ANISOU  958  O   PRO A 416     2230   1424   1430     89   -126      8       O  
ATOM    959  CB  PRO A 416      18.122   0.888  -5.032  1.00 12.62           C  
ANISOU  959  CB  PRO A 416     2049   1073   1670    -84    -72   -191       C  
ATOM    960  CG  PRO A 416      19.274   0.626  -4.091  1.00 13.86           C  
ANISOU  960  CG  PRO A 416     1755   1641   1868   -376     43   -656       C  
ATOM    961  CD  PRO A 416      19.141   1.703  -3.057  1.00 13.10           C  
ANISOU  961  CD  PRO A 416     2139   1218   1618   -129    191     60       C  
ATOM    962  OXT PRO A 416      16.161   3.209  -6.450  1.00 19.92           O  
ANISOU  962  OXT PRO A 416     3913   2191   1461   -211   -772    111       O  
TER     963      PRO A 416                                                      
HETATM  964  CAA JQ1 A   1      26.873  22.272  15.190  1.00  9.31           C  
ANISOU  964  CAA JQ1 A   1     1085   1280   1169   -114   -207    148       C  
HETATM  965  CAB JQ1 A   1      29.494  20.889  20.417  1.00 12.77           C  
ANISOU  965  CAB JQ1 A   1     1383   1552   1915    122      0    341       C  
HETATM  966  CAC JQ1 A   1      32.035  22.547  19.536  1.00 14.31           C  
ANISOU  966  CAC JQ1 A   1     1260   2593   1582   -218   -508     84       C  
HETATM  967  CAD JQ1 A   1      33.120  26.943  19.585  1.00 19.01           C  
ANISOU  967  CAD JQ1 A   1     2255   2791   2177    282   -119    322       C  
HETATM  968  CAE JQ1 A   1      33.786  28.503  17.804  1.00 18.37           C  
ANISOU  968  CAE JQ1 A   1      968   3653   2359      4     41   -645       C  
HETATM  969  CAF JQ1 A   1      32.299  29.291  19.680  1.00 18.04           C  
ANISOU  969  CAF JQ1 A   1     1053   3228   2571    -55   -519  -1241       C  
HETATM  970  OAG JQ1 A   1      31.186  29.395  16.774  1.00 19.42           O  
ANISOU  970  OAG JQ1 A   1     2330   2591   2457  -1030  -1081    464       O  
HETATM  971 CLAH JQ1 A   1      36.779  21.932  15.917  1.00 20.71          CL  
ANISOU  971 CLAH JQ1 A   1     1310   1993   4567    213   -114   -623      CL  
HETATM  972  CAI JQ1 A   1      34.997  23.956  16.302  1.00 11.11           C  
ANISOU  972  CAI JQ1 A   1     1233   1516   1469    150     98    -44       C  
HETATM  973  CAJ JQ1 A   1      34.089  21.741  16.317  1.00 13.93           C  
ANISOU  973  CAJ JQ1 A   1     1887   1622   1782    -10   -243      0       C  
HETATM  974  CAK JQ1 A   1      33.741  24.470  16.498  1.00 11.42           C  
ANISOU  974  CAK JQ1 A   1     1290   1692   1357    354     58    -91       C  
HETATM  975  CAL JQ1 A   1      32.840  22.286  16.533  1.00 11.26           C  
ANISOU  975  CAL JQ1 A   1      975   1598   1705   -217   -108   -203       C  
HETATM  976  CAM JQ1 A   1      29.790  27.512  16.349  1.00  9.63           C  
ANISOU  976  CAM JQ1 A   1     1386    854   1418   -293   -484    104       C  
HETATM  977  NAN JQ1 A   1      31.043  25.389  16.393  1.00  9.54           N  
ANISOU  977  NAN JQ1 A   1     1106   1227   1289   -100   -226   -252       N  
HETATM  978  NAO JQ1 A   1      27.172  24.683  14.581  1.00  9.76           N  
ANISOU  978  NAO JQ1 A   1     1083   1590   1033   -389   -124     32       N  
HETATM  979  NAP JQ1 A   1      27.900  25.668  14.982  1.00 10.81           N  
ANISOU  979  NAP JQ1 A   1      986   1806   1315    -67   -145    127       N  
HETATM  980  OAQ JQ1 A   1      31.447  27.652  18.091  1.00 13.37           O  
ANISOU  980  OAQ JQ1 A   1     1312   2366   1401   -163   -381   -283       O  
HETATM  981  SAR JQ1 A   1      28.197  22.146  18.247  1.00 11.05           S  
ANISOU  981  SAR JQ1 A   1     1215   1459   1522     72    -11     -1       S  
HETATM  982  CAS JQ1 A   1      30.917  28.231  17.029  1.00 15.57           C  
ANISOU  982  CAS JQ1 A   1     1995   1337   2582   -487   -497   -196       C  
HETATM  983  CAT JQ1 A   1      31.345  24.202  16.927  1.00 10.31           C  
ANISOU  983  CAT JQ1 A   1     1147   1316   1453     65     13   -217       C  
HETATM  984  CAU JQ1 A   1      35.167  22.584  16.179  1.00 12.72           C  
ANISOU  984  CAU JQ1 A   1      592   1927   2313    527    195   -335       C  
HETATM  985  CAV JQ1 A   1      27.475  23.623  15.325  1.00 10.01           C  
ANISOU  985  CAV JQ1 A   1     1506   1309    985   -274     68   -239       C  
HETATM  986  CAW JQ1 A   1      32.634  23.665  16.651  1.00 11.44           C  
ANISOU  986  CAW JQ1 A   1     1411   1237   1697   -114   -492   -334       C  
HETATM  987  CAX JQ1 A   1      29.565  21.856  19.222  1.00 13.14           C  
ANISOU  987  CAX JQ1 A   1     1317   1669   2004    507     -5     87       C  
HETATM  988  CAY JQ1 A   1      30.685  22.587  18.785  1.00 11.05           C  
ANISOU  988  CAY JQ1 A   1     1287   1602   1310    167     55    -23       C  
HETATM  989  CAZ JQ1 A   1      28.671  25.233  15.979  1.00 10.56           C  
ANISOU  989  CAZ JQ1 A   1      956   1639   1414   -179     44   -529       C  
HETATM  990  CBA JQ1 A   1      30.397  23.377  17.636  1.00  9.89           C  
ANISOU  990  CBA JQ1 A   1     1467   1122   1167    197     11    296       C  
HETATM  991  CBB JQ1 A   1      29.040  23.244  17.201  1.00  9.04           C  
ANISOU  991  CBB JQ1 A   1      760   1542   1131    117     85     48       C  
HETATM  992  CBC JQ1 A   1      29.756  26.042  16.714  1.00  9.34           C  
ANISOU  992  CBC JQ1 A   1     1032   1545    969    140    168    285       C  
HETATM  993  NBD JQ1 A   1      28.432  23.942  16.193  1.00  9.35           N  
ANISOU  993  NBD JQ1 A   1     1242   1287   1022    -38   -318   -124       N  
HETATM  994  CBE JQ1 A   1      32.650  28.151  18.751  1.00 14.14           C  
ANISOU  994  CBE JQ1 A   1     1494   1775   2101   -553   -663   -230       C  
HETATM  995  C1  EDO A 417      28.370  19.521   0.571  0.50 17.29           C  
ANISOU  995  C1  EDO A 417     1617   1831   3121   -106    464    568       C  
HETATM  996  O1  EDO A 417      28.353  20.838   0.006  0.50 18.70           O  
ANISOU  996  O1  EDO A 417     2029   1914   3160   -137     -7   1057       O  
HETATM  997  C2  EDO A 417      28.368  18.519  -0.569  0.50 17.00           C  
ANISOU  997  C2  EDO A 417     1606   1770   3082    113   -486    591       C  
HETATM  998  O2  EDO A 417      28.358  17.208   0.010  0.50 17.47           O  
ANISOU  998  O2  EDO A 417     1983   1847   2807    146   -145   1023       O  
HETATM  999  O   HOH A   2      24.467  24.975  13.668  1.00  7.69           O  
ANISOU  999  O   HOH A   2      948    931   1040     -8   -118    -77       O  
HETATM 1000  O   HOH A   3      29.908   9.661  13.525  1.00 11.40           O  
ANISOU 1000  O   HOH A   3     1340   1373   1618    210     30     50       O  
HETATM 1001  O   HOH A   4      21.946  24.928   2.415  1.00 11.65           O  
ANISOU 1001  O   HOH A   4     2214   1060   1150    -20    205   -237       O  
HETATM 1002  O   HOH A   5      24.640  20.101  16.813  1.00  9.85           O  
ANISOU 1002  O   HOH A   5     1271   1433   1037     68    -26     97       O  
HETATM 1003  O   HOH A   6      15.730  19.615  -1.266  1.00 11.39           O  
ANISOU 1003  O   HOH A   6     1732   1323   1270   -238    -59     24       O  
HETATM 1004  O   HOH A   7      20.754  22.195  17.339  1.00 12.03           O  
ANISOU 1004  O   HOH A   7     1562   1259   1749    -14   -388    125       O  
HETATM 1005  O   HOH A   8      16.760  27.188  11.376  1.00 11.44           O  
ANISOU 1005  O   HOH A   8     1399   1271   1677    -60    427   -148       O  
HETATM 1006  O   HOH A   9      18.760  20.325  17.420  1.00 10.22           O  
ANISOU 1006  O   HOH A   9     1310   1296   1274   -248   -195    -12       O  
HETATM 1007  O   HOH A  10      20.976  23.285  14.606  1.00  9.96           O  
ANISOU 1007  O   HOH A  10     1183   1194   1407    -37    -74    -27       O  
HETATM 1008  O   HOH A  11      21.677  26.533  25.886  1.00 12.24           O  
ANISOU 1008  O   HOH A  11     1630   1553   1467    180    -12     88       O  
HETATM 1009  O   HOH A  12      20.561  26.026  23.391  1.00 14.08           O  
ANISOU 1009  O   HOH A  12     1571   1632   2146     79     19    267       O  
HETATM 1010  O   HOH A  13      21.997  16.853  -3.291  1.00 10.22           O  
ANISOU 1010  O   HOH A  13     1425   1259   1197   -123     12     54       O  
HETATM 1011  O   HOH A  14      13.668  16.511   1.043  1.00 12.93           O  
ANISOU 1011  O   HOH A  14     1942   1607   1364   -169      0     20       O  
HETATM 1012  O   HOH A  15      13.503  28.838  18.042  1.00 14.08           O  
ANISOU 1012  O   HOH A  15     1513   2024   1810    181   -123   -132       O  
HETATM 1013  O   HOH A  16      20.050  24.112  19.455  1.00 14.13           O  
ANISOU 1013  O   HOH A  16     1926   1500   1941    120   -266   -150       O  
HETATM 1014  O   HOH A  17      35.198  19.414   4.422  1.00 14.91           O  
ANISOU 1014  O   HOH A  17     1428   2735   1500     59    278    120       O  
HETATM 1015  O   HOH A  18      36.267   9.498  12.123  1.00 21.48           O  
ANISOU 1015  O   HOH A  18     1976   2574   3609    100   1111    100       O  
HETATM 1016  O   HOH A  19      23.344  20.503  14.508  1.00 15.64           O  
ANISOU 1016  O   HOH A  19     1817   2890   1235   -900   -315    476       O  
HETATM 1017  O   HOH A  20      23.512  22.513  12.830  1.00 13.57           O  
ANISOU 1017  O   HOH A  20     2831   1096   1229   -287   -612   -283       O  
HETATM 1018  O   HOH A  21      18.247  23.265   3.476  1.00 20.55           O  
ANISOU 1018  O   HOH A  21     1928   3467   2413    109   -165  -1493       O  
HETATM 1019  O   HOH A  22      32.341  19.010   0.000  0.50 15.24           O  
ANISOU 1019  O   HOH A  22     1507   1277   3005      0      0     -5       O  
HETATM 1020  O   HOH A  23      31.774  31.572  21.871  1.00 19.48           O  
ANISOU 1020  O   HOH A  23     2412   2508   2481   -487   -139     75       O  
HETATM 1021  O   HOH A  24      16.061  21.372   4.829  1.00 16.89           O  
ANISOU 1021  O   HOH A  24     3208   1142   2068    190   -701    115       O  
HETATM 1022  O   HOH A  25      18.804  26.743   8.028  1.00 18.36           O  
ANISOU 1022  O   HOH A  25     2588   2647   1741    212     96    238       O  
HETATM 1023  O   HOH A  26       9.023  16.306  16.204  1.00 18.97           O  
ANISOU 1023  O   HOH A  26     1863   3440   1903    689   -264   -691       O  
HETATM 1024  O   HOH A  27      10.082   7.812  10.538  1.00 17.16           O  
ANISOU 1024  O   HOH A  27     2697   1650   2174     64    490    123       O  
HETATM 1025  O   HOH A  28      26.509  21.948  21.846  1.00 19.10           O  
ANISOU 1025  O   HOH A  28     1302   3391   2562    888     -2   -409       O  
HETATM 1026  O   HOH A  29      11.253  17.159   7.548  1.00 19.00           O  
ANISOU 1026  O   HOH A  29     2199   2358   2661    552    -86   -749       O  
HETATM 1027  O   HOH A  30      11.621  19.424  11.206  1.00 18.60           O  
ANISOU 1027  O   HOH A  30     2508   2325   2233    479    511   -122       O  
HETATM 1028  O   HOH A  31      16.806  30.103  11.027  1.00 15.74           O  
ANISOU 1028  O   HOH A  31     2105   1935   1938   -320    -21    365       O  
HETATM 1029  O   HOH A  32      10.966   8.790  19.498  1.00 20.43           O  
ANISOU 1029  O   HOH A  32     3457   2892   1413   -705    772    286       O  
HETATM 1030  O   HOH A  33       4.471  10.146   9.788  1.00 21.55           O  
ANISOU 1030  O   HOH A  33     2017   3195   2976   -186   -474    205       O  
HETATM 1031  O   HOH A  34      34.374  18.108   2.186  1.00 19.71           O  
ANISOU 1031  O   HOH A  34     2765   2126   2597   -350    725   -683       O  
HETATM 1032  O   HOH A  35      11.773  24.210  14.791  1.00 26.50           O  
ANISOU 1032  O   HOH A  35     2506   3709   3850   -760    985  -1476       O  
HETATM 1033  O   HOH A  36      22.581  19.927  23.711  1.00 21.18           O  
ANISOU 1033  O   HOH A  36     3696   2990   1361  -1876    190    158       O  
HETATM 1034  O   HOH A  37      21.020  31.765  21.692  1.00 22.79           O  
ANISOU 1034  O   HOH A  37     4489   1943   2225   -566    318   -526       O  
HETATM 1035  O   HOH A  38      14.896  20.728   2.599  1.00 15.51           O  
ANISOU 1035  O   HOH A  38     2972   1233   1685    376   -481   -165       O  
HETATM 1036  O   HOH A  39      30.633  27.781  28.705  1.00 21.23           O  
ANISOU 1036  O   HOH A  39     3131   2600   2333    -24  -1304   -147       O  
HETATM 1037  O   HOH A  40      34.465  13.769   1.197  1.00 19.48           O  
ANISOU 1037  O   HOH A  40     1442   2254   3705    431   -106    314       O  
HETATM 1038  O   HOH A  41      31.007   7.930  17.418  1.00 22.24           O  
ANISOU 1038  O   HOH A  41     2702   2798   2950    347     86   1006       O  
HETATM 1039  O   HOH A  42       9.178  25.316  13.911  1.00 24.54           O  
ANISOU 1039  O   HOH A  42     3954   3093   2276    333   -114    539       O  
HETATM 1040  O   HOH A  43      20.608  18.226  24.649  1.00 16.67           O  
ANISOU 1040  O   HOH A  43     2616   2180   1536   -409    158    192       O  
HETATM 1041  O   HOH A  44      17.566   0.138   8.958  1.00 24.83           O  
ANISOU 1041  O   HOH A  44     4867   2475   2090   -283    134    736       O  
HETATM 1042  O   HOH A  45      27.002   8.345  18.254  1.00 23.25           O  
ANISOU 1042  O   HOH A  45     3376   3182   2276    511   -458    234       O  
HETATM 1043  O   HOH A  46      10.238   7.387   0.892  1.00 22.13           O  
ANISOU 1043  O   HOH A  46     3292   1822   3292    -41  -1231   -613       O  
HETATM 1044  O   HOH A  47      35.774  21.953   3.456  1.00 19.27           O  
ANISOU 1044  O   HOH A  47     2243   2103   2972    168    559    692       O  
HETATM 1045  O   HOH A  48       4.387   9.071  14.506  1.00 21.77           O  
ANISOU 1045  O   HOH A  48     1810   3288   3174    412    160   -104       O  
HETATM 1046  O   HOH A  49      12.905  19.812   7.755  1.00 20.18           O  
ANISOU 1046  O   HOH A  49     3087   2732   1846    475   -262    160       O  
HETATM 1047  O   HOH A  50      14.199   3.536  13.868  1.00 22.76           O  
ANISOU 1047  O   HOH A  50     2897   2904   2844     22    235    -74       O  
HETATM 1048  O   HOH A  51      13.514  22.148  14.233  1.00 22.52           O  
ANISOU 1048  O   HOH A  51     1279   3837   3438    373    -90   -122       O  
HETATM 1049  O   HOH A  52       7.952  14.759   3.381  1.00 22.38           O  
ANISOU 1049  O   HOH A  52     2150   2676   3677    -15   -350     28       O  
HETATM 1050  O   HOH A  53      15.237  22.836   0.877  1.00 16.10           O  
ANISOU 1050  O   HOH A  53     2274   1957   1885    -51    184    280       O  
HETATM 1051  O   HOH A  54      16.623  20.531  19.239  1.00 24.33           O  
ANISOU 1051  O   HOH A  54     2651   4455   2136    979    213     59       O  
HETATM 1052  O   HOH A  55      25.690   4.231  14.897  1.00 19.27           O  
ANISOU 1052  O   HOH A  55     3533   2048   1739   -419   -577    491       O  
HETATM 1053  O   HOH A  56       9.662  11.281  20.215  1.00 23.24           O  
ANISOU 1053  O   HOH A  56     2538   3982   2308   -771     53   -721       O  
HETATM 1054  O   HOH A  57      12.127  22.001  12.044  1.00 23.36           O  
ANISOU 1054  O   HOH A  57     2483   3355   3035    166   -551   -437       O  
HETATM 1055  O   HOH A  58      29.987   2.805  15.939  1.00 30.62           O  
ANISOU 1055  O   HOH A  58     4151   2389   5092    -55   -601   1405       O  
HETATM 1056  O   HOH A  59      14.391  12.928  -2.274  1.00 21.79           O  
ANISOU 1056  O   HOH A  59     2617   2657   3004      9    -10   -258       O  
HETATM 1057  O   HOH A  60      10.088  18.223  14.260  1.00 22.19           O  
ANISOU 1057  O   HOH A  60     3214   2864   2350    476     33   -587       O  
HETATM 1058  O   HOH A  61      20.975  31.313  24.534  1.00 20.66           O  
ANISOU 1058  O   HOH A  61     2606   2374   2869   -486    826    165       O  
HETATM 1059  O   HOH A  62      14.796  16.011  19.758  1.00 26.30           O  
ANISOU 1059  O   HOH A  62     3066   3796   3128   -335    233  -1104       O  
HETATM 1060  O   HOH A  63      32.014   2.602  12.671  1.00 27.08           O  
ANISOU 1060  O   HOH A  63     3525   2048   4715    825   -390     11       O  
HETATM 1061  O   HOH A  64       7.555  15.649   5.931  1.00 28.67           O  
ANISOU 1061  O   HOH A  64     3592   3831   3466    309   -847   -439       O  
HETATM 1062  O   HOH A  65       7.844   6.608   9.653  1.00 22.58           O  
ANISOU 1062  O   HOH A  65     3090   2210   3279     42    271    139       O  
HETATM 1063  O   HOH A  66      18.245  10.589  20.104  1.00 25.38           O  
ANISOU 1063  O   HOH A  66     4066   2956   2622   -347   -487    890       O  
HETATM 1064  O   HOH A  67      24.587   1.772   8.693  1.00 22.49           O  
ANISOU 1064  O   HOH A  67     2838   2353   3353    929   -190   -289       O  
HETATM 1065  O   HOH A  68      22.633   1.342   4.017  1.00 31.09           O  
ANISOU 1065  O   HOH A  68     2959   5098   3753    140    328  -1435       O  
HETATM 1066  O   HOH A  69      37.489  17.878  16.132  1.00 26.10           O  
ANISOU 1066  O   HOH A  69     2907   3288   3721    348   -520    420       O  
HETATM 1067  O   HOH A  70      19.820  23.399  22.953  1.00 25.81           O  
ANISOU 1067  O   HOH A  70     3186   2121   4500   -722    820   -551       O  
HETATM 1068  O   HOH A  71      27.403  17.431  19.788  1.00 26.98           O  
ANISOU 1068  O   HOH A  71     3982   3398   2868  -1090   1149  -1323       O  
HETATM 1069  O   HOH A  72       6.968  15.551  12.899  1.00 26.51           O  
ANISOU 1069  O   HOH A  72     2927   3109   4035    500    606    302       O  
HETATM 1070  O   HOH A  73      33.253  12.611   3.547  1.00 25.51           O  
ANISOU 1070  O   HOH A  73     3480   3619   2592    657   -219   -399       O  
HETATM 1071  O   HOH A  74      35.424  25.909   6.478  1.00 23.36           O  
ANISOU 1071  O   HOH A  74     2338   2654   3881   -407    338    -30       O  
HETATM 1072  O   HOH A  75      27.740   5.241  -1.070  1.00 24.83           O  
ANISOU 1072  O   HOH A  75     4463   2589   2382    -92    210    -15       O  
HETATM 1073  O   HOH A  76      19.755  33.839  20.669  1.00 27.94           O  
ANISOU 1073  O   HOH A  76     3411   4267   2935   -110   -192  -1203       O  
HETATM 1074  O   HOH A  77       7.026  26.447  12.649  1.00 33.72           O  
ANISOU 1074  O   HOH A  77     3563   6709   2537    812    261    -73       O  
HETATM 1075  O   HOH A  78      15.812   6.483  -4.694  1.00 30.56           O  
ANISOU 1075  O   HOH A  78     3920   3788   3904   1305    606   -439       O  
HETATM 1076  O   HOH A  79      37.705  18.683   5.202  1.00 30.61           O  
ANISOU 1076  O   HOH A  79     2684   4536   4410    424   -595   -599       O  
HETATM 1077  O   HOH A  80      16.680   9.011  21.436  0.50 19.71           O  
ANISOU 1077  O   HOH A  80     2487   3018   1984      1   -192     46       O  
HETATM 1078  O   HOH A  81      26.713   2.017  10.346  1.00 28.10           O  
ANISOU 1078  O   HOH A  81     3390   2288   4998    528     -6   -491       O  
HETATM 1079  O   HOH A  82       6.041   9.015  17.949  1.00 30.28           O  
ANISOU 1079  O   HOH A  82     2570   5600   3334    -87    390   -397       O  
HETATM 1080  O   HOH A  83      26.285  19.711  19.944  1.00 22.63           O  
ANISOU 1080  O   HOH A  83     2240   3026   3331   -428   -534    442       O  
HETATM 1081  O   HOH A  84      12.489   7.470  21.188  1.00 28.53           O  
ANISOU 1081  O   HOH A  84     3259   4929   2650    891    203    345       O  
HETATM 1082  O   HOH A  85      25.991   3.377  -0.808  1.00 27.83           O  
ANISOU 1082  O   HOH A  85     3683   3492   3397    916     -6    101       O  
HETATM 1083  O   HOH A  86      20.942  38.466  18.746  1.00 37.36           O  
ANISOU 1083  O   HOH A  86     4558   3507   6127   -367    618   -745       O  
HETATM 1084  O   HOH A  87      11.558  17.693   0.011  1.00 27.03           O  
ANISOU 1084  O   HOH A  87     2810   2931   4526   -165   -287    786       O  
HETATM 1085  O   HOH A  88      11.930  23.687   9.999  1.00 31.16           O  
ANISOU 1085  O   HOH A  88     3925   3218   4696   -163   -130  -1225       O  
HETATM 1086  O   HOH A  89      14.377  33.125  17.860  1.00 28.68           O  
ANISOU 1086  O   HOH A  89     2997   2899   5000   -422   -443   -988       O  
HETATM 1087  O   HOH A  90      28.502  33.309  13.978  1.00 26.99           O  
ANISOU 1087  O   HOH A  90     3456   3390   3406   -793   -483    -18       O  
HETATM 1088  O   HOH A  91      18.316  33.891  10.452  1.00 25.93           O  
ANISOU 1088  O   HOH A  91     4489   2329   3033    312   -416    418       O  
HETATM 1089  O   HOH A  92      17.970  23.906  20.996  1.00 26.78           O  
ANISOU 1089  O   HOH A  92     2340   3176   4659   -240    552   -220       O  
HETATM 1090  O   HOH A  93      27.148  35.279  15.299  1.00 36.80           O  
ANISOU 1090  O   HOH A  93     5763   2730   5489    227    591    -43       O  
HETATM 1091  O   HOH A  94      20.948  22.018  24.788  1.00 31.15           O  
ANISOU 1091  O   HOH A  94     3635   4071   4126   -786    721   -909       O  
HETATM 1092  O   HOH A  95      30.924  33.166  19.937  1.00 33.28           O  
ANISOU 1092  O   HOH A  95     4756   2955   4933   -485   -105   1172       O  
HETATM 1093  O   HOH A  96      13.756  21.020   5.646  1.00103.31           O  
ANISOU 1093  O   HOH A  96    13055  13059  13137   -133    -60    330       O  
HETATM 1094  O   HOH A  97       9.448  17.967   5.710  1.00 32.24           O  
ANISOU 1094  O   HOH A  97     3708   5014   3525    927    128    239       O  
HETATM 1095  O   HOH A  98       7.361   4.452   7.771  1.00 35.59           O  
ANISOU 1095  O   HOH A  98     4015   2433   7073    714    154    634       O  
HETATM 1096  O   HOH A  99      29.654   2.874   9.803  1.00 35.97           O  
ANISOU 1096  O   HOH A  99     6306   3218   4142    788   -241   -664       O  
HETATM 1097  O   HOH A 100       4.557  15.356   8.172  1.00 39.84           O  
ANISOU 1097  O   HOH A 100     4266   3945   6926     68   -175    115       O  
HETATM 1098  O   HOH A 101      38.513  23.024   4.475  1.00 40.35           O  
ANISOU 1098  O   HOH A 101     3463   6472   5392   -766    917   -476       O  
HETATM 1099  O   HOH A 102       7.399   4.108  17.408  1.00 38.91           O  
ANISOU 1099  O   HOH A 102     4831   5449   4501  -1025    949    373       O  
HETATM 1100  O   HOH A 103      24.104  22.601  29.775  1.00 30.92           O  
ANISOU 1100  O   HOH A 103     3312   3366   5068   -344   -664    860       O  
HETATM 1101  O   HOH A 104      37.840  15.554  15.422  1.00 30.16           O  
ANISOU 1101  O   HOH A 104     3443   4410   3606  -1277   -504   -241       O  
HETATM 1102  O   HOH A 105      17.603   4.905  -7.927  1.00 26.31           O  
ANISOU 1102  O   HOH A 105     4438   3058   2499  -1170   -409    -28       O  
HETATM 1103  O   HOH A 106      15.345   0.660  10.386  1.00 32.38           O  
ANISOU 1103  O   HOH A 106     4104   2681   5515   -928    532    177       O  
HETATM 1104  O   HOH A 107      36.280   7.113  15.627  1.00 28.32           O  
ANISOU 1104  O   HOH A 107     4566   3013   3181   -245  -1038    329       O  
HETATM 1105  O   HOH A 108      21.230   9.907  19.282  1.00 24.26           O  
ANISOU 1105  O   HOH A 108     2762   2601   3854   -119   -499    487       O  
HETATM 1106  O   HOH A 109      23.557  11.364  19.946  1.00 16.31           O  
ANISOU 1106  O   HOH A 109     2256   1947   1993     15     89     31       O  
HETATM 1107  O   HOH A 110      18.527   7.471  22.683  1.00 31.29           O  
ANISOU 1107  O   HOH A 110     3534   4693   3661   -229     36    978       O  
HETATM 1108  O   HOH A 111      18.699  20.760  25.629  1.00 29.49           O  
ANISOU 1108  O   HOH A 111     3799   3902   3504   -208   1223   -862       O  
HETATM 1109  O   HOH A 112      23.527  30.612  30.915  1.00 40.05           O  
ANISOU 1109  O   HOH A 112     6304   4007   4904  -1193   -772   -871       O  
HETATM 1110  O   HOH A 113      26.595  21.131  26.659  1.00 29.87           O  
ANISOU 1110  O   HOH A 113     3466   4474   3407   -910    384    764       O  
HETATM 1111  O   HOH A 114      27.773  21.360  24.091  1.00 30.90           O  
ANISOU 1111  O   HOH A 114     3286   6023   2429    374   -620    290       O  
HETATM 1112  O   HOH A 115      29.707  33.090  17.468  1.00 39.96           O  
ANISOU 1112  O   HOH A 115     4808   5385   4987   -373     47    384       O  
HETATM 1113  O   HOH A 116      30.294  31.310  14.798  1.00 35.43           O  
ANISOU 1113  O   HOH A 116     3214   5315   4932    -83   -461     16       O  
HETATM 1114  O   HOH A 117      24.160  38.194  15.707  1.00 39.48           O  
ANISOU 1114  O   HOH A 117     6590   4591   3819    151    549   1352       O  
HETATM 1115  O   HOH A 118      17.672  33.669  22.251  1.00 33.31           O  
ANISOU 1115  O   HOH A 118     4741   3636   4278   -299    743   -286       O  
HETATM 1116  O   HOH A 119      24.037  34.690  10.300  1.00 40.93           O  
ANISOU 1116  O   HOH A 119     5243   5994   4314   -320    -28     45       O  
HETATM 1117  O   HOH A 120       4.064  10.934  16.518  1.00 30.48           O  
ANISOU 1117  O   HOH A 120     4412   3793   3374    177   -309    182       O  
HETATM 1118  O   HOH A 121       5.795  14.118  10.210  1.00 37.64           O  
ANISOU 1118  O   HOH A 121     6263   3862   4177    691   1188    142       O  
HETATM 1119  O   HOH A 122       3.496  17.714   9.342  1.00 38.41           O  
ANISOU 1119  O   HOH A 122     4151   5472   4970    433    603   -796       O  
HETATM 1120  O   HOH A 123       8.814  19.299  10.192  1.00 33.50           O  
ANISOU 1120  O   HOH A 123     4591   3409   4727   1423   -892   -712       O  
HETATM 1121  O   HOH A 124       9.437  16.595   9.790  1.00 33.83           O  
ANISOU 1121  O   HOH A 124     4636   5033   3182    708  -1084   -145       O  
HETATM 1122  O   HOH A 125       9.460  24.790   9.749  1.00 38.63           O  
ANISOU 1122  O   HOH A 125     4178   5029   5470    847     63   -346       O  
HETATM 1123  O   HOH A 126      13.084  25.184   8.397  1.00 37.11           O  
ANISOU 1123  O   HOH A 126     4612   4885   4602    517   -977    279       O  
HETATM 1124  O   HOH A 127      14.582  23.315   5.966  1.00 29.98           O  
ANISOU 1124  O   HOH A 127     4165   3953   3272    940   -395   -710       O  
HETATM 1125  O   HOH A 128      11.997  20.990   2.738  1.00 29.66           O  
ANISOU 1125  O   HOH A 128     2363   5028   3877   -209    464    920       O  
HETATM 1126  O   HOH A 129       7.765   6.111   3.605  1.00 39.78           O  
ANISOU 1126  O   HOH A 129     5404   3331   6377    838   -911    225       O  
HETATM 1127  O   HOH A 130       8.917   5.278   1.374  1.00 36.96           O  
ANISOU 1127  O   HOH A 130     4717   4459   4865      9   -207    415       O  
HETATM 1128  O   HOH A 131       4.664  11.515   2.221  1.00 28.74           O  
ANISOU 1128  O   HOH A 131     2946   4626   3347    391   -291     49       O  
HETATM 1129  O   HOH A 132       9.769  16.710   2.368  1.00 32.74           O  
ANISOU 1129  O   HOH A 132     3821   2632   5988     32    502    188       O  
HETATM 1130  O   HOH A 133      33.766  26.553  13.988  1.00 22.57           O  
ANISOU 1130  O   HOH A 133     3792   2282   2500    258  -1013     67       O  
HETATM 1131  O   HOH A 134      32.687  27.174  -1.413  1.00 40.76           O  
ANISOU 1131  O   HOH A 134     4804   5429   5254  -1261   -132    -72       O  
HETATM 1132  O   HOH A 135      33.167   7.462   3.860  1.00 32.91           O  
ANISOU 1132  O   HOH A 135     3312   5040   4153   1061   1210     27       O  
HETATM 1133  O   HOH A 136      32.582   5.332   0.966  1.00 41.02           O  
ANISOU 1133  O   HOH A 136     6702   4701   4182    256    502    425       O  
HETATM 1134  O   HOH A 137      31.548   9.649  -0.314  1.00 31.75           O  
ANISOU 1134  O   HOH A 137     4017   3417   4630   -765  -1123   1011       O  
HETATM 1135  O   HOH A 138      17.675   9.604  -3.059  1.00 26.15           O  
ANISOU 1135  O   HOH A 138     3033   3166   3736    990   -433   -512       O  
HETATM 1136  O   HOH A 139      21.280   3.706  -6.844  1.00 29.64           O  
ANISOU 1136  O   HOH A 139     4168   3798   3295  -1579    154    467       O  
HETATM 1137  O   HOH A 140      26.048   1.891  -3.210  1.00 29.37           O  
ANISOU 1137  O   HOH A 140     3722   2866   4569    938   -345   -636       O  
HETATM 1138  O   HOH A 141      23.541   4.227   0.092  1.00 23.33           O  
ANISOU 1138  O   HOH A 141     4039   2535   2289    757    171    -10       O  
HETATM 1139  O   HOH A 142      17.934   8.006  -4.555  1.00 36.47           O  
ANISOU 1139  O   HOH A 142     5555   5083   3218    680   1203    887       O  
HETATM 1140  O   HOH A 143      26.035   9.984  19.820  1.00 33.72           O  
ANISOU 1140  O   HOH A 143     4170   4605   4035    487    785    138       O  
HETATM 1141  O   HOH A 144      36.903  16.818  20.458  1.00 37.32           O  
ANISOU 1141  O   HOH A 144     4687   5718   3771   -131    215    629       O  
HETATM 1142  O   HOH A 145      35.221  14.984  20.840  1.00 44.09           O  
ANISOU 1142  O   HOH A 145     6306   4700   5743    344    196   -831       O  
HETATM 1143  O   HOH A 146      23.788   3.202   3.370  1.00 41.63           O  
ANISOU 1143  O   HOH A 146     6296   4932   4589    240   -559   -665       O  
HETATM 1144  O   HOH A 147      27.300  35.578  21.309  1.00 35.63           O  
ANISOU 1144  O   HOH A 147     4413   2440   6682  -1383     76     39       O  
HETATM 1145  O   HOH A 148       7.508  14.197  -0.258  1.00 33.83           O  
ANISOU 1145  O   HOH A 148     4318   4423   4112    695  -1285    410       O  
HETATM 1146  O   HOH A 149      17.064   5.712  14.390  1.00 30.73           O  
ANISOU 1146  O   HOH A 149     5007   4153   2515  -1674   -148   -264       O  
HETATM 1147  O   HOH A 150      22.459   7.375  19.028  1.00 30.35           O  
ANISOU 1147  O   HOH A 150     4902   2420   4207   -224  -1220    549       O  
HETATM 1148  O   HOH A 151      15.486  15.046  21.693  1.00 31.71           O  
ANISOU 1148  O   HOH A 151     4049   4839   3159   -811   1378   -330       O  
HETATM 1149  O   HOH A 152       8.928  15.094   8.040  1.00 29.92           O  
ANISOU 1149  O   HOH A 152     4119   3717   3531   1446   -473   -772       O  
HETATM 1150  O   HOH A 153      29.020  13.246  25.567  1.00 34.54           O  
ANISOU 1150  O   HOH A 153     5687   4174   3263   -105   -546   -248       O  
HETATM 1151  O   HOH A 154      28.531  22.866   2.002  1.00 31.69           O  
ANISOU 1151  O   HOH A 154     3481   6401   2157  -1980     -5     29       O  
HETATM 1152  O   HOH A 155      28.995  24.892   1.887  0.40 12.17           O  
ANISOU 1152  O   HOH A 155     1747   1638   1236    862   -475   -518       O  
HETATM 1153  O   HOH A 156      17.228  23.336   5.245  1.00 35.74           O  
ANISOU 1153  O   HOH A 156     4584   4481   4515     70   -179   -446       O  
HETATM 1154  O   HOH A 157      16.664  25.656   6.139  1.00 34.61           O  
ANISOU 1154  O   HOH A 157     5290   3473   4387   -326   -396    305       O  
HETATM 1155  O   HOH A 158       7.957  28.672  11.679  1.00 36.53           O  
ANISOU 1155  O   HOH A 158     4652   4456   4773    109  -1012   -823       O  
HETATM 1156  O   HOH A 159      23.761  34.152   7.954  1.00 35.60           O  
ANISOU 1156  O   HOH A 159     4504   3973   5047   -393     34    163       O  
HETATM 1157  O   HOH A 160      33.352  27.170   3.695  0.40 19.54           O  
ANISOU 1157  O   HOH A 160     1938   2775   2711   -610    354   -441       O  
HETATM 1158  O   HOH A 161      33.412  28.141   1.463  1.00 36.12           O  
ANISOU 1158  O   HOH A 161     4268   4201   5253   -863    477   -444       O  
HETATM 1159  O   HOH A 162      35.639  28.342   2.273  1.00 40.85           O  
ANISOU 1159  O   HOH A 162     5183   5444   4891   -411    569     78       O  
HETATM 1160  O   HOH A 163      36.376  25.071   0.411  1.00 42.21           O  
ANISOU 1160  O   HOH A 163     5337   5539   5160   -717   -239    189       O  
HETATM 1161  O   HOH A 164      26.485  35.261   7.840  1.00 42.74           O  
ANISOU 1161  O   HOH A 164     6060   4469   5708   -128   -382     -9       O  
HETATM 1162  O   HOH A 165      28.963  34.543   7.408  1.00 40.98           O  
ANISOU 1162  O   HOH A 165     5319   4135   6114    479   -508   -326       O  
HETATM 1163  O   HOH A 166      38.613  15.329   3.056  1.00 35.51           O  
ANISOU 1163  O   HOH A 166     3588   5637   4264    870   -916   -668       O  
HETATM 1164  O   HOH A 167      34.677  10.630   4.738  1.00 36.52           O  
ANISOU 1164  O   HOH A 167     4399   4453   5023    559    486    629       O  
HETATM 1165  O   HOH A 168       7.056   3.931  -0.255  1.00 45.25           O  
ANISOU 1165  O   HOH A 168     4410   6517   6264    615   -268    -84       O  
HETATM 1166  O   HOH A 169       5.829   6.067   6.381  1.00 45.10           O  
ANISOU 1166  O   HOH A 169     5137   5783   6216   -232    907    851       O  
HETATM 1167  O   HOH A 170       3.200   8.918   7.568  1.00 36.59           O  
ANISOU 1167  O   HOH A 170     4274   4653   4975   -484    867    265       O  
HETATM 1168  O   HOH A 171       6.725  10.127  -0.877  1.00 38.25           O  
ANISOU 1168  O   HOH A 171     5438   5205   3888      5   -861   -384       O  
HETATM 1169  O   HOH A 172      11.561   8.162  -1.973  1.00 40.35           O  
ANISOU 1169  O   HOH A 172     5840   4409   5082    792   -797    216       O  
HETATM 1170  O   HOH A 173      33.362  13.226  21.447  0.50 38.81           O  
ANISOU 1170  O   HOH A 173     4730   5189   4827      2    232     -1       O  
HETATM 1171  O   HOH A 174      35.477  10.338  18.734  1.00 39.04           O  
ANISOU 1171  O   HOH A 174     5144   5342   4347    186   -424   -282       O  
HETATM 1172  O   HOH A 175      35.367   7.637  18.216  1.00 44.32           O  
ANISOU 1172  O   HOH A 175     6392   5887   4561    549   -520    252       O  
HETATM 1173  O   HOH A 176      23.010   1.083  -2.903  1.00 43.79           O  
ANISOU 1173  O   HOH A 176     5263   4796   6577     72   -632   -892       O  
HETATM 1174  O   HOH A 177      23.313   0.002  -0.021  0.50 25.72           O  
ANISOU 1174  O   HOH A 177     2617   2640   4512      4     56   -533       O  
HETATM 1175  O   HOH A 178      12.199  19.184  15.511  1.00 32.23           O  
ANISOU 1175  O   HOH A 178     3973   5216   3057    553    777    283       O  
HETATM 1176  O   HOH A 179      20.032   5.252  14.839  1.00 39.31           O  
ANISOU 1176  O   HOH A 179     4380   4033   6523    199    188    190       O  
HETATM 1177  O   HOH A 180      16.652  37.768  21.435  0.50 38.18           O  
ANISOU 1177  O   HOH A 180     6887   4087   3531     -2    673     26       O  
HETATM 1178  O   HOH A 181      34.685  24.198   4.267  0.60 20.99           O  
ANISOU 1178  O   HOH A 181     2492   2560   2920   -137     83    583       O  
HETATM 1179  O   HOH A 182      15.251  18.997  18.796  1.00 38.01           O  
ANISOU 1179  O   HOH A 182     4210   5645   4587    107    506   -615       O  
HETATM 1180  O   HOH A 183      25.676  18.480  25.374  0.50 24.30           O  
ANISOU 1180  O   HOH A 183     3993   2677   2560   -886    -77   -239       O  
HETATM 1181  O   HOH A 184       8.996   2.554   1.384  0.50 20.88           O  
ANISOU 1181  O   HOH A 184     2204   2649   3079    639    153   -740       O  
HETATM 1182  O   HOH A 185      13.553   4.835  -6.097  1.00 33.88           O  
ANISOU 1182  O   HOH A 185     4749   3103   5019    435   -126    470       O  
HETATM 1183  O   HOH A 186      27.257  11.708  21.954  1.00 36.50           O  
ANISOU 1183  O   HOH A 186     6334   4712   2822   -426    -59    320       O  
HETATM 1184  O   HOH A 187      32.907  11.460  19.495  1.00 38.95           O  
ANISOU 1184  O   HOH A 187     5561   4525   4712    186  -1021   -173       O  
HETATM 1185  O   HOH A 188      32.860   8.891  19.290  1.00 43.70           O  
ANISOU 1185  O   HOH A 188     5595   6575   4432    -20   -309    729       O  
HETATM 1186  O   HOH A 189       7.617  10.970  18.273  1.00 33.27           O  
ANISOU 1186  O   HOH A 189     4606   3409   4625    -76   -223    132       O  
HETATM 1187  O   HOH A 190      11.529   2.604  17.253  1.00 41.92           O  
ANISOU 1187  O   HOH A 190     6069   4383   5475   -503    122    259       O  
HETATM 1188  O   HOH A 191      13.416   0.971  14.726  1.00 43.94           O  
ANISOU 1188  O   HOH A 191     5062   5938   5693   -266   -148    718       O  
HETATM 1189  O   HOH A 192       8.864   5.144  -3.461  1.00 40.13           O  
ANISOU 1189  O   HOH A 192     5815   4915   4516   -140    307   -321       O  
HETATM 1190  O   HOH A 193      13.831   0.832  -0.739  1.00 29.69           O  
ANISOU 1190  O   HOH A 193     4651   2657   3972    230    332   -195       O  
HETATM 1191  O   HOH A 418      16.113  28.119  18.017  1.00 12.08           O  
ANISOU 1191  O   HOH A 418     1761   1709   1119    -77     -6   -140       O  
CONECT  964  985                                                                
CONECT  965  987                                                                
CONECT  966  988                                                                
CONECT  967  994                                                                
CONECT  968  994                                                                
CONECT  969  994                                                                
CONECT  970  982                                                                
CONECT  971  984                                                                
CONECT  972  974  984                                                           
CONECT  973  975  984                                                           
CONECT  974  972  986                                                           
CONECT  975  973  986                                                           
CONECT  976  982  992                                                           
CONECT  977  983  992                                                           
CONECT  978  979  985                                                           
CONECT  979  978  989                                                           
CONECT  980  982  994                                                           
CONECT  981  987  991                                                           
CONECT  982  970  976  980                                                      
CONECT  983  977  986  990                                                      
CONECT  984  971  972  973                                                      
CONECT  985  964  978  993                                                      
CONECT  986  974  975  983                                                      
CONECT  987  965  981  988                                                      
CONECT  988  966  987  990                                                      
CONECT  989  979  992  993                                                      
CONECT  990  983  988  991                                                      
CONECT  991  981  990  993                                                      
CONECT  992  976  977  989                                                      
CONECT  993  985  989  991                                                      
CONECT  994  967  968  969  980                                                 
CONECT  995  996  997                                                           
CONECT  996  995                                                                
CONECT  997  995  998                                                           
CONECT  998  997                                                                
MASTER      318    0    2    7    0    0    5    6 1131    1   35    9          
END                                                                             
