# Supplementary material for: Predictive classification models and targets identification for betulin derivatives as Leishmania donovani inhibitors
Source: J Cheminform. 2018 Aug 17;10:40. doi: 10.1186/s13321-018-0291-x (PMC6097978; doi:10.1186/s13321-018-0291-x)
Supplement: Supplementary file 5 — Additional file 5. Zip file with all potential protein target structures protein data bank files. [file 13321_2018_291_MOESM5_ESM.zip › 3smo.pdb]

HEADER    PEPTIDE BINDING PROTEIN                 28-JUN-11   3SMO              
TITLE     CRYSTAL STRUCTURE OF HUMAN 14-3-3 SIGMA C38V/N166H IN COMPLEX WITH    
TITLE    2 TASK-3 PEPTIDE AND STABILIZER FUSICOCCIN J AGLYCONE                  
COMPND    MOL_ID: 1;                                                            
COMPND   2 MOLECULE: 14-3-3 PROTEIN SIGMA;                                      
COMPND   3 CHAIN: A;                                                            
COMPND   4 SYNONYM: EPITHELIAL CELL MARKER PROTEIN 1, STRATIFIN;                
COMPND   5 ENGINEERED: YES;                                                     
COMPND   6 MUTATION: YES;                                                       
COMPND   7 MOL_ID: 2;                                                           
COMPND   8 MOLECULE: TASK-3 PEPTIDE;                                            
COMPND   9 CHAIN: P;                                                            
COMPND  10 ENGINEERED: YES                                                      
SOURCE    MOL_ID: 1;                                                            
SOURCE   2 ORGANISM_SCIENTIFIC: HOMO SAPIENS;                                   
SOURCE   3 ORGANISM_COMMON: HUMAN;                                              
SOURCE   4 ORGANISM_TAXID: 9606;                                                
SOURCE   5 GENE: HME1, SFN;                                                     
SOURCE   6 EXPRESSION_SYSTEM: ESCHERICHIA COLI;                                 
SOURCE   7 EXPRESSION_SYSTEM_TAXID: 469008;                                     
SOURCE   8 EXPRESSION_SYSTEM_STRAIN: ROSETTA DE3;                               
SOURCE   9 EXPRESSION_SYSTEM_VECTOR_TYPE: PLASMID;                              
SOURCE  10 EXPRESSION_SYSTEM_PLASMID: PPROEX HTB;                               
SOURCE  11 MOL_ID: 2;                                                           
SOURCE  12 SYNTHETIC: YES;                                                      
SOURCE  13 ORGANISM_SCIENTIFIC: HOMO SAPIENS;                                   
SOURCE  14 ORGANISM_TAXID: 9606;                                                
SOURCE  15 OTHER_DETAILS: THIS SEQUENCE OCCURS NATURALLY IN HUMANS.             
KEYWDS    HELICAL PROTEIN, PHOSPHOPROTEIN, ADAPTER PROTEIN, PEPTIDE BINDING     
KEYWDS   2 PROTEIN, NUCLEUS                                                     
EXPDTA    X-RAY DIFFRACTION                                                     
AUTHOR    C.ANDERS,B.SCHUMACHER,C.OTTMANN                                       
REVDAT   3   08-NOV-17 3SMO    1       REMARK                                   
REVDAT   2   07-JUN-17 3SMO    1       JRNL                                     
REVDAT   1   11-JUL-12 3SMO    0                                                
JRNL        AUTH   C.ANDERS,Y.HIGUCHI,K.KOSCHINSKY,M.BARTEL,B.SCHUMACHER,       
JRNL        AUTH 2 P.THIEL,H.NITTA,R.PREISIG-MULLER,G.SCHLICHTHORL,V.RENIGUNTA, 
JRNL        AUTH 3 J.OHKANDA,J.DAUT,N.KATO,C.OTTMANN                            
JRNL        TITL   A SEMISYNTHETIC FUSICOCCANE STABILIZES A PROTEIN-PROTEIN     
JRNL        TITL 2 INTERACTION AND ENHANCES THE EXPRESSION OF K+ CHANNELS AT    
JRNL        TITL 3 THE CELL SURFACE.                                            
JRNL        REF    CHEM. BIOL.                   V.  20   583 2013              
JRNL        REFN                   ISSN 1879-1301                               
JRNL        PMID   23601647                                                     
JRNL        DOI    10.1016/J.CHEMBIOL.2013.03.015                               
REMARK   2                                                                      
REMARK   2 RESOLUTION.    1.80 ANGSTROMS.                                       
REMARK   3                                                                      
REMARK   3 REFINEMENT.                                                          
REMARK   3   PROGRAM     : REFMAC 5.5.0109                                      
REMARK   3   AUTHORS     : MURSHUDOV,VAGIN,DODSON                               
REMARK   3                                                                      
REMARK   3    REFINEMENT TARGET : MAXIMUM LIKELIHOOD                            
REMARK   3                                                                      
REMARK   3  DATA USED IN REFINEMENT.                                            
REMARK   3   RESOLUTION RANGE HIGH (ANGSTROMS) : 1.80                           
REMARK   3   RESOLUTION RANGE LOW  (ANGSTROMS) : 19.79                          
REMARK   3   DATA CUTOFF            (SIGMA(F)) : NULL                           
REMARK   3   COMPLETENESS FOR RANGE        (%) : 100.0                          
REMARK   3   NUMBER OF REFLECTIONS             : 24855                          
REMARK   3                                                                      
REMARK   3  FIT TO DATA USED IN REFINEMENT.                                     
REMARK   3   CROSS-VALIDATION METHOD          : THROUGHOUT                      
REMARK   3   FREE R VALUE TEST SET SELECTION  : RANDOM                          
REMARK   3   R VALUE     (WORKING + TEST SET) : 0.160                           
REMARK   3   R VALUE            (WORKING SET) : 0.158                           
REMARK   3   FREE R VALUE                     : 0.203                           
REMARK   3   FREE R VALUE TEST SET SIZE   (%) : 5.000                           
REMARK   3   FREE R VALUE TEST SET COUNT      : 1309                            
REMARK   3                                                                      
REMARK   3  FIT IN THE HIGHEST RESOLUTION BIN.                                  
REMARK   3   TOTAL NUMBER OF BINS USED           : 20                           
REMARK   3   BIN RESOLUTION RANGE HIGH       (A) : 1.80                         
REMARK   3   BIN RESOLUTION RANGE LOW        (A) : 1.85                         
REMARK   3   REFLECTION IN BIN     (WORKING SET) : 1769                         
REMARK   3   BIN COMPLETENESS (WORKING+TEST) (%) : 100.0                        
REMARK   3   BIN R VALUE           (WORKING SET) : 0.2100                       
REMARK   3   BIN FREE R VALUE SET COUNT          : 94                           
REMARK   3   BIN FREE R VALUE                    : 0.2590                       
REMARK   3                                                                      
REMARK   3  NUMBER OF NON-HYDROGEN ATOMS USED IN REFINEMENT.                    
REMARK   3   PROTEIN ATOMS            : 1898                                    
REMARK   3   NUCLEIC ACID ATOMS       : 0                                       
REMARK   3   HETEROGEN ATOMS          : 28                                      
REMARK   3   SOLVENT ATOMS            : 259                                     
REMARK   3                                                                      
REMARK   3  B VALUES.                                                           
REMARK   3   FROM WILSON PLOT           (A**2) : NULL                           
REMARK   3   MEAN B VALUE      (OVERALL, A**2) : 12.45                          
REMARK   3   OVERALL ANISOTROPIC B VALUE.                                       
REMARK   3    B11 (A**2) : 0.01000                                              
REMARK   3    B22 (A**2) : 0.00000                                              
REMARK   3    B33 (A**2) : -0.01000                                             
REMARK   3    B12 (A**2) : 0.00000                                              
REMARK   3    B13 (A**2) : 0.00000                                              
REMARK   3    B23 (A**2) : 0.00000                                              
REMARK   3                                                                      
REMARK   3  ESTIMATED OVERALL COORDINATE ERROR.                                 
REMARK   3   ESU BASED ON R VALUE                            (A): 0.118         
REMARK   3   ESU BASED ON FREE R VALUE                       (A): 0.118         
REMARK   3   ESU BASED ON MAXIMUM LIKELIHOOD                 (A): 0.064         
REMARK   3   ESU FOR B VALUES BASED ON MAXIMUM LIKELIHOOD (A**2): 1.971         
REMARK   3                                                                      
REMARK   3 CORRELATION COEFFICIENTS.                                            
REMARK   3   CORRELATION COEFFICIENT FO-FC      : 0.954                         
REMARK   3   CORRELATION COEFFICIENT FO-FC FREE : 0.926                         
REMARK   3                                                                      
REMARK   3  RMS DEVIATIONS FROM IDEAL VALUES        COUNT    RMS    WEIGHT      
REMARK   3   BOND LENGTHS REFINED ATOMS        (A):  2337 ; 0.027 ; 0.022       
REMARK   3   BOND LENGTHS OTHERS               (A):  NULL ;  NULL ;  NULL       
REMARK   3   BOND ANGLES REFINED ATOMS   (DEGREES):  3229 ; 2.244 ; 2.008       
REMARK   3   BOND ANGLES OTHERS          (DEGREES):  NULL ;  NULL ;  NULL       
REMARK   3   TORSION ANGLES, PERIOD 1    (DEGREES):   345 ; 4.965 ; 5.000       
REMARK   3   TORSION ANGLES, PERIOD 2    (DEGREES):   110 ;34.903 ;24.727       
REMARK   3   TORSION ANGLES, PERIOD 3    (DEGREES):   478 ;14.782 ;15.031       
REMARK   3   TORSION ANGLES, PERIOD 4    (DEGREES):    18 ;14.608 ;15.000       
REMARK   3   CHIRAL-CENTER RESTRAINTS       (A**3):   374 ; 0.170 ; 0.200       
REMARK   3   GENERAL PLANES REFINED ATOMS      (A):  1781 ; 0.011 ; 0.020       
REMARK   3   GENERAL PLANES OTHERS             (A):  NULL ;  NULL ;  NULL       
REMARK   3   NON-BONDED CONTACTS REFINED ATOMS (A):  NULL ;  NULL ;  NULL       
REMARK   3   NON-BONDED CONTACTS OTHERS        (A):  NULL ;  NULL ;  NULL       
REMARK   3   NON-BONDED TORSION REFINED ATOMS  (A):  NULL ;  NULL ;  NULL       
REMARK   3   NON-BONDED TORSION OTHERS         (A):  NULL ;  NULL ;  NULL       
REMARK   3   H-BOND (X...Y) REFINED ATOMS      (A):  NULL ;  NULL ;  NULL       
REMARK   3   H-BOND (X...Y) OTHERS             (A):  NULL ;  NULL ;  NULL       
REMARK   3   POTENTIAL METAL-ION REFINED ATOMS (A):  NULL ;  NULL ;  NULL       
REMARK   3   POTENTIAL METAL-ION OTHERS        (A):  NULL ;  NULL ;  NULL       
REMARK   3   SYMMETRY VDW REFINED ATOMS        (A):  NULL ;  NULL ;  NULL       
REMARK   3   SYMMETRY VDW OTHERS               (A):  NULL ;  NULL ;  NULL       
REMARK   3   SYMMETRY H-BOND REFINED ATOMS     (A):  NULL ;  NULL ;  NULL       
REMARK   3   SYMMETRY H-BOND OTHERS            (A):  NULL ;  NULL ;  NULL       
REMARK   3   SYMMETRY METAL-ION REFINED ATOMS  (A):  NULL ;  NULL ;  NULL       
REMARK   3   SYMMETRY METAL-ION OTHERS         (A):  NULL ;  NULL ;  NULL       
REMARK   3                                                                      
REMARK   3  ISOTROPIC THERMAL FACTOR RESTRAINTS.     COUNT   RMS    WEIGHT      
REMARK   3   MAIN-CHAIN BOND REFINED ATOMS  (A**2):  1402 ; 1.546 ; 1.500       
REMARK   3   MAIN-CHAIN BOND OTHER ATOMS    (A**2):  NULL ;  NULL ;  NULL       
REMARK   3   MAIN-CHAIN ANGLE REFINED ATOMS (A**2):  2302 ; 2.035 ; 2.000       
REMARK   3   MAIN-CHAIN ANGLE OTHER ATOMS   (A**2):  NULL ;  NULL ;  NULL       
REMARK   3   SIDE-CHAIN BOND REFINED ATOMS  (A**2):   935 ; 3.420 ; 3.000       
REMARK   3   SIDE-CHAIN BOND OTHER ATOMS    (A**2):  NULL ;  NULL ;  NULL       
REMARK   3   SIDE-CHAIN ANGLE REFINED ATOMS (A**2):   868 ; 4.997 ; 4.500       
REMARK   3   SIDE-CHAIN ANGLE OTHER ATOMS   (A**2):  NULL ;  NULL ;  NULL       
REMARK   3   LONG RANGE B REFINED ATOMS     (A**2):  NULL ;  NULL ;  NULL       
REMARK   3   LONG RANGE B OTHER ATOMS       (A**2):  NULL ;  NULL ;  NULL       
REMARK   3                                                                      
REMARK   3 ANISOTROPIC THERMAL FACTOR RESTRAINTS.    COUNT   RMS   WEIGHT       
REMARK   3   RIGID-BOND RESTRAINTS          (A**2):  NULL ;  NULL ;  NULL       
REMARK   3   SPHERICITY; FREE ATOMS         (A**2):  NULL ;  NULL ;  NULL       
REMARK   3   SPHERICITY; BONDED ATOMS       (A**2):  NULL ;  NULL ;  NULL       
REMARK   3                                                                      
REMARK   3  NCS RESTRAINTS STATISTICS                                           
REMARK   3   NUMBER OF DIFFERENT NCS GROUPS : NULL                              
REMARK   3                                                                      
REMARK   3  TLS DETAILS                                                         
REMARK   3   NUMBER OF TLS GROUPS  : NULL                                       
REMARK   3                                                                      
REMARK   3  BULK SOLVENT MODELLING.                                             
REMARK   3   METHOD USED : MASK                                                 
REMARK   3   PARAMETERS FOR MASK CALCULATION                                    
REMARK   3   VDW PROBE RADIUS   : 1.40                                          
REMARK   3   ION PROBE RADIUS   : 0.80                                          
REMARK   3   SHRINKAGE RADIUS   : 0.80                                          
REMARK   3                                                                      
REMARK   3  OTHER REFINEMENT REMARKS: HYDROGENS HAVE BEEN ADDED IN THE RIDING   
REMARK   3  POSITIONS                                                           
REMARK   4                                                                      
REMARK   4 3SMO COMPLIES WITH FORMAT V. 3.30, 13-JUL-11                         
REMARK 100                                                                      
REMARK 100 THIS ENTRY HAS BEEN PROCESSED BY RCSB ON 06-JUL-11.                  
REMARK 100 THE DEPOSITION ID IS D_1000066391.                                   
REMARK 200                                                                      
REMARK 200 EXPERIMENTAL DETAILS                                                 
REMARK 200  EXPERIMENT TYPE                : X-RAY DIFFRACTION                  
REMARK 200  DATE OF DATA COLLECTION        : 27-AUG-10                          
REMARK 200  TEMPERATURE           (KELVIN) : 100                                
REMARK 200  PH                             : 7.4                                
REMARK 200  NUMBER OF CRYSTALS USED        : 1                                  
REMARK 200                                                                      
REMARK 200  SYNCHROTRON              (Y/N) : N                                  
REMARK 200  RADIATION SOURCE               : ROTATING ANODE                     
REMARK 200  BEAMLINE                       : NULL                               
REMARK 200  X-RAY GENERATOR MODEL          : BRUKER AXS MICROSTAR               
REMARK 200  MONOCHROMATIC OR LAUE    (M/L) : M                                  
REMARK 200  WAVELENGTH OR RANGE        (A) : 1.5418                             
REMARK 200  MONOCHROMATOR                  : NULL                               
REMARK 200  OPTICS                         : NULL                               
REMARK 200                                                                      
REMARK 200  DETECTOR TYPE                  : IMAGE PLATE                        
REMARK 200  DETECTOR MANUFACTURER          : MAR SCANNER 345 MM PLATE           
REMARK 200  INTENSITY-INTEGRATION SOFTWARE : XDS                                
REMARK 200  DATA SCALING SOFTWARE          : XSCALE                             
REMARK 200                                                                      
REMARK 200  NUMBER OF UNIQUE REFLECTIONS   : 26164                              
REMARK 200  RESOLUTION RANGE HIGH      (A) : 1.800                              
REMARK 200  RESOLUTION RANGE LOW       (A) : 19.800                             
REMARK 200  REJECTION CRITERIA  (SIGMA(I)) : -3.000                             
REMARK 200                                                                      
REMARK 200 OVERALL.                                                             
REMARK 200  COMPLETENESS FOR RANGE     (%) : 98.1                               
REMARK 200  DATA REDUNDANCY                : NULL                               
REMARK 200  R MERGE                    (I) : 0.04800                            
REMARK 200  R SYM                      (I) : NULL                               
REMARK 200  <I/SIGMA(I)> FOR THE DATA SET  : 26.3000                            
REMARK 200                                                                      
REMARK 200 IN THE HIGHEST RESOLUTION SHELL.                                     
REMARK 200  HIGHEST RESOLUTION SHELL, RANGE HIGH (A) : 1.80                     
REMARK 200  HIGHEST RESOLUTION SHELL, RANGE LOW  (A) : 1.90                     
REMARK 200  COMPLETENESS FOR SHELL     (%) : 96.4                               
REMARK 200  DATA REDUNDANCY IN SHELL       : NULL                               
REMARK 200  R MERGE FOR SHELL          (I) : 0.16900                            
REMARK 200  R SYM FOR SHELL            (I) : NULL                               
REMARK 200  <I/SIGMA(I)> FOR SHELL         : 9.950                              
REMARK 200                                                                      
REMARK 200 DIFFRACTION PROTOCOL: SINGLE WAVELENGTH                              
REMARK 200 METHOD USED TO DETERMINE THE STRUCTURE: MOLECULAR REPLACEMENT        
REMARK 200 SOFTWARE USED: PHASER                                                
REMARK 200 STARTING MODEL: PDB ENTRY 3LW1                                       
REMARK 200                                                                      
REMARK 200 REMARK: NULL                                                         
REMARK 280                                                                      
REMARK 280 CRYSTAL                                                              
REMARK 280 SOLVENT CONTENT, VS   (%): 52.30                                     
REMARK 280 MATTHEWS COEFFICIENT, VM (ANGSTROMS**3/DA): 2.58                     
REMARK 280                                                                      
REMARK 280 CRYSTALLIZATION CONDITIONS: 0.095M HEPES NA-SALT PH7.4, 25.6% PEG    
REMARK 280  400, 0.19M CACL2, 5% GLYCEROL, VAPOR DIFFUSION, HANGING DROP,       
REMARK 280  TEMPERATURE 277K                                                    
REMARK 290                                                                      
REMARK 290 CRYSTALLOGRAPHIC SYMMETRY                                            
REMARK 290 SYMMETRY OPERATORS FOR SPACE GROUP: C 2 2 21                         
REMARK 290                                                                      
REMARK 290      SYMOP   SYMMETRY                                                
REMARK 290     NNNMMM   OPERATOR                                                
REMARK 290       1555   X,Y,Z                                                   
REMARK 290       2555   -X,-Y,Z+1/2                                             
REMARK 290       3555   -X,Y,-Z+1/2                                             
REMARK 290       4555   X,-Y,-Z                                                 
REMARK 290       5555   X+1/2,Y+1/2,Z                                           
REMARK 290       6555   -X+1/2,-Y+1/2,Z+1/2                                     
REMARK 290       7555   -X+1/2,Y+1/2,-Z+1/2                                     
REMARK 290       8555   X+1/2,-Y+1/2,-Z                                         
REMARK 290                                                                      
REMARK 290     WHERE NNN -> OPERATOR NUMBER                                     
REMARK 290           MMM -> TRANSLATION VECTOR                                  
REMARK 290                                                                      
REMARK 290 CRYSTALLOGRAPHIC SYMMETRY TRANSFORMATIONS                            
REMARK 290 THE FOLLOWING TRANSFORMATIONS OPERATE ON THE ATOM/HETATM             
REMARK 290 RECORDS IN THIS ENTRY TO PRODUCE CRYSTALLOGRAPHICALLY                
REMARK 290 RELATED MOLECULES.                                                   
REMARK 290   SMTRY1   1  1.000000  0.000000  0.000000        0.00000            
REMARK 290   SMTRY2   1  0.000000  1.000000  0.000000        0.00000            
REMARK 290   SMTRY3   1  0.000000  0.000000  1.000000        0.00000            
REMARK 290   SMTRY1   2 -1.000000  0.000000  0.000000        0.00000            
REMARK 290   SMTRY2   2  0.000000 -1.000000  0.000000        0.00000            
REMARK 290   SMTRY3   2  0.000000  0.000000  1.000000       31.12000            
REMARK 290   SMTRY1   3 -1.000000  0.000000  0.000000        0.00000            
REMARK 290   SMTRY2   3  0.000000  1.000000  0.000000        0.00000            
REMARK 290   SMTRY3   3  0.000000  0.000000 -1.000000       31.12000            
REMARK 290   SMTRY1   4  1.000000  0.000000  0.000000        0.00000            
REMARK 290   SMTRY2   4  0.000000 -1.000000  0.000000        0.00000            
REMARK 290   SMTRY3   4  0.000000  0.000000 -1.000000        0.00000            
REMARK 290   SMTRY1   5  1.000000  0.000000  0.000000       40.80000            
REMARK 290   SMTRY2   5  0.000000  1.000000  0.000000       55.66000            
REMARK 290   SMTRY3   5  0.000000  0.000000  1.000000        0.00000            
REMARK 290   SMTRY1   6 -1.000000  0.000000  0.000000       40.80000            
REMARK 290   SMTRY2   6  0.000000 -1.000000  0.000000       55.66000            
REMARK 290   SMTRY3   6  0.000000  0.000000  1.000000       31.12000            
REMARK 290   SMTRY1   7 -1.000000  0.000000  0.000000       40.80000            
REMARK 290   SMTRY2   7  0.000000  1.000000  0.000000       55.66000            
REMARK 290   SMTRY3   7  0.000000  0.000000 -1.000000       31.12000            
REMARK 290   SMTRY1   8  1.000000  0.000000  0.000000       40.80000            
REMARK 290   SMTRY2   8  0.000000 -1.000000  0.000000       55.66000            
REMARK 290   SMTRY3   8  0.000000  0.000000 -1.000000        0.00000            
REMARK 290                                                                      
REMARK 290 REMARK: NULL                                                         
REMARK 300                                                                      
REMARK 300 BIOMOLECULE: 1                                                       
REMARK 300 SEE REMARK 350 FOR THE AUTHOR PROVIDED AND/OR PROGRAM                
REMARK 300 GENERATED ASSEMBLY INFORMATION FOR THE STRUCTURE IN                  
REMARK 300 THIS ENTRY. THE REMARK MAY ALSO PROVIDE INFORMATION ON               
REMARK 300 BURIED SURFACE AREA.                                                 
REMARK 350                                                                      
REMARK 350 COORDINATES FOR A COMPLETE MULTIMER REPRESENTING THE KNOWN           
REMARK 350 BIOLOGICALLY SIGNIFICANT OLIGOMERIZATION STATE OF THE                
REMARK 350 MOLECULE CAN BE GENERATED BY APPLYING BIOMT TRANSFORMATIONS          
REMARK 350 GIVEN BELOW.  BOTH NON-CRYSTALLOGRAPHIC AND                          
REMARK 350 CRYSTALLOGRAPHIC OPERATIONS ARE GIVEN.                               
REMARK 350                                                                      
REMARK 350 BIOMOLECULE: 1                                                       
REMARK 350 AUTHOR DETERMINED BIOLOGICAL UNIT: TETRAMERIC                        
REMARK 350 SOFTWARE DETERMINED QUATERNARY STRUCTURE: TETRAMERIC                 
REMARK 350 SOFTWARE USED: PISA                                                  
REMARK 350 TOTAL BURIED SURFACE AREA: 3210 ANGSTROM**2                          
REMARK 350 SURFACE AREA OF THE COMPLEX: 24690 ANGSTROM**2                       
REMARK 350 CHANGE IN SOLVENT FREE ENERGY: -46.0 KCAL/MOL                        
REMARK 350 APPLY THE FOLLOWING TO CHAINS: A, P                                  
REMARK 350   BIOMT1   1  1.000000  0.000000  0.000000        0.00000            
REMARK 350   BIOMT2   1  0.000000  1.000000  0.000000        0.00000            
REMARK 350   BIOMT3   1  0.000000  0.000000  1.000000        0.00000            
REMARK 350   BIOMT1   2 -1.000000  0.000000  0.000000      -81.60000            
REMARK 350   BIOMT2   2  0.000000  1.000000  0.000000        0.00000            
REMARK 350   BIOMT3   2  0.000000  0.000000 -1.000000      -31.12000            
REMARK 375                                                                      
REMARK 375 SPECIAL POSITION                                                     
REMARK 375 THE FOLLOWING ATOMS ARE FOUND TO BE WITHIN 0.15 ANGSTROMS            
REMARK 375 OF A SYMMETRY RELATED ATOM AND ARE ASSUMED TO BE ON SPECIAL          
REMARK 375 POSITIONS.                                                           
REMARK 375                                                                      
REMARK 375 ATOM RES CSSEQI                                                      
REMARK 375 MG    MG A 234  LIES ON A SPECIAL POSITION.                          
REMARK 470                                                                      
REMARK 470 MISSING ATOM                                                         
REMARK 470 THE FOLLOWING RESIDUES HAVE MISSING ATOMS (M=MODEL NUMBER;           
REMARK 470 RES=RESIDUE NAME; C=CHAIN IDENTIFIER; SSEQ=SEQUENCE NUMBER;          
REMARK 470 I=INSERTION CODE):                                                   
REMARK 470   M RES CSSEQI  ATOMS                                                
REMARK 470     GLU A  72    CG   CD   OE1  OE2                                  
REMARK 470     SER A  74    OG                                                  
REMARK 470     LYS A  77    CG   CD   CE   NZ                                   
REMARK 470     LYS A 214    CD   CE   NZ                                        
REMARK 470     LYS P 369    CG   CD   CE   NZ                                   
REMARK 500                                                                      
REMARK 500 GEOMETRY AND STEREOCHEMISTRY                                         
REMARK 500 SUBTOPIC: CLOSE CONTACTS IN SAME ASYMMETRIC UNIT                     
REMARK 500                                                                      
REMARK 500 THE FOLLOWING ATOMS ARE IN CLOSE CONTACT.                            
REMARK 500                                                                      
REMARK 500  ATM1  RES C  SSEQI   ATM2  RES C  SSEQI           DISTANCE          
REMARK 500   OE2  GLU A   153     O    HOH A   403              2.16            
REMARK 500   O    LYS A    77     O    HOH A   346              2.18            
REMARK 500   OD1  ASP A   139     O    HOH A   408              2.19            
REMARK 500                                                                      
REMARK 500 REMARK: NULL                                                         
REMARK 500                                                                      
REMARK 500 GEOMETRY AND STEREOCHEMISTRY                                         
REMARK 500 SUBTOPIC: COVALENT BOND LENGTHS                                      
REMARK 500                                                                      
REMARK 500 THE STEREOCHEMICAL PARAMETERS OF THE FOLLOWING RESIDUES              
REMARK 500 HAVE VALUES WHICH DEVIATE FROM EXPECTED VALUES BY MORE               
REMARK 500 THAN 6*RMSD (M=MODEL NUMBER; RES=RESIDUE NAME; C=CHAIN               
REMARK 500 IDENTIFIER; SSEQ=SEQUENCE NUMBER; I=INSERTION CODE).                 
REMARK 500                                                                      
REMARK 500 STANDARD TABLE:                                                      
REMARK 500 FORMAT: (10X,I3,1X,2(A3,1X,A1,I4,A1,1X,A4,3X),1X,F6.3)               
REMARK 500                                                                      
REMARK 500 EXPECTED VALUES PROTEIN: ENGH AND HUBER, 1999                        
REMARK 500 EXPECTED VALUES NUCLEIC ACID: CLOWNEY ET AL 1996                     
REMARK 500                                                                      
REMARK 500  M RES CSSEQI ATM1   RES CSSEQI ATM2   DEVIATION                     
REMARK 500    GLU A 115   CG    GLU A 115   CD      0.095                       
REMARK 500    GLU A 115   CD    GLU A 115   OE1     0.075                       
REMARK 500                                                                      
REMARK 500 REMARK: NULL                                                         
REMARK 500                                                                      
REMARK 500 GEOMETRY AND STEREOCHEMISTRY                                         
REMARK 500 SUBTOPIC: COVALENT BOND ANGLES                                       
REMARK 500                                                                      
REMARK 500 THE STEREOCHEMICAL PARAMETERS OF THE FOLLOWING RESIDUES              
REMARK 500 HAVE VALUES WHICH DEVIATE FROM EXPECTED VALUES BY MORE               
REMARK 500 THAN 6*RMSD (M=MODEL NUMBER; RES=RESIDUE NAME; C=CHAIN               
REMARK 500 IDENTIFIER; SSEQ=SEQUENCE NUMBER; I=INSERTION CODE).                 
REMARK 500                                                                      
REMARK 500 STANDARD TABLE:                                                      
REMARK 500 FORMAT: (10X,I3,1X,A3,1X,A1,I4,A1,3(1X,A4,2X),12X,F5.1)              
REMARK 500                                                                      
REMARK 500 EXPECTED VALUES PROTEIN: ENGH AND HUBER, 1999                        
REMARK 500 EXPECTED VALUES NUCLEIC ACID: CLOWNEY ET AL 1996                     
REMARK 500                                                                      
REMARK 500  M RES CSSEQI ATM1   ATM2   ATM3                                     
REMARK 500    GLU A  35   OE1 -  CD  -  OE2 ANGL. DEV. =  -9.5 DEGREES          
REMARK 500    ARG A  41   NE  -  CZ  -  NH1 ANGL. DEV. =   4.3 DEGREES          
REMARK 500    ARG A  41   NE  -  CZ  -  NH2 ANGL. DEV. =  -5.7 DEGREES          
REMARK 500    LYS A  49   CD  -  CE  -  NZ  ANGL. DEV. =  17.5 DEGREES          
REMARK 500    ARG A  82   NE  -  CZ  -  NH1 ANGL. DEV. =   3.5 DEGREES          
REMARK 500    ARG A 148   NE  -  CZ  -  NH2 ANGL. DEV. =  -4.5 DEGREES          
REMARK 500    ARG P 371   NE  -  CZ  -  NH2 ANGL. DEV. =  -3.5 DEGREES          
REMARK 500                                                                      
REMARK 500 REMARK: NULL                                                         
REMARK 500                                                                      
REMARK 500 GEOMETRY AND STEREOCHEMISTRY                                         
REMARK 500 SUBTOPIC: TORSION ANGLES                                             
REMARK 500                                                                      
REMARK 500 TORSION ANGLES OUTSIDE THE EXPECTED RAMACHANDRAN REGIONS:            
REMARK 500 (M=MODEL NUMBER; RES=RESIDUE NAME; C=CHAIN IDENTIFIER;               
REMARK 500 SSEQ=SEQUENCE NUMBER; I=INSERTION CODE).                             
REMARK 500                                                                      
REMARK 500 STANDARD TABLE:                                                      
REMARK 500 FORMAT:(10X,I3,1X,A3,1X,A1,I4,A1,4X,F7.2,3X,F7.2)                    
REMARK 500                                                                      
REMARK 500 EXPECTED VALUES: GJ KLEYWEGT AND TA JONES (1996). PHI/PSI-           
REMARK 500 CHOLOGY: RAMACHANDRAN REVISITED. STRUCTURE 4, 1395 - 1400            
REMARK 500                                                                      
REMARK 500  M RES CSSEQI        PSI       PHI                                   
REMARK 500    ARG A  18       75.33   -102.66                                   
REMARK 500    HIS A 106       35.60   -148.45                                   
REMARK 500                                                                      
REMARK 500 REMARK: NULL                                                         
REMARK 620                                                                      
REMARK 620 METAL COORDINATION                                                   
REMARK 620 (M=MODEL NUMBER; RES=RESIDUE NAME; C=CHAIN IDENTIFIER;               
REMARK 620 SSEQ=SEQUENCE NUMBER; I=INSERTION CODE):                             
REMARK 620                                                                      
REMARK 620 COORDINATION ANGLES FOR:  M RES CSSEQI METAL                         
REMARK 620                              MG A 235  MG                            
REMARK 620 N RES CSSEQI ATOM                                                    
REMARK 620 1 GLU A 161   O                                                      
REMARK 620 2 HOH A 262   O    84.3                                              
REMARK 620 3 HOH A 472   O    81.8  78.3                                        
REMARK 620 4 HOH A 404   O    82.2 164.2  91.6                                  
REMARK 620 N                    1     2     3                                   
REMARK 620                                                                      
REMARK 620 COORDINATION ANGLES FOR:  M RES CSSEQI METAL                         
REMARK 620                              MG A 233  MG                            
REMARK 620 N RES CSSEQI ATOM                                                    
REMARK 620 1 GLU A 110   O                                                      
REMARK 620 2 GLU A  35   OE2  87.6                                              
REMARK 620 3 GLU A  35   OE1  84.3  52.0                                        
REMARK 620 4 HOH A 429   O    87.5  80.8 132.3                                  
REMARK 620 5 HOH A 256   O   104.6 153.9 150.4  76.9                            
REMARK 620 6 HOH A 257   O   173.5  86.0  91.6  91.6  81.4                      
REMARK 620 N                    1     2     3     4     5                       
REMARK 620                                                                      
REMARK 620 COORDINATION ANGLES FOR:  M RES CSSEQI METAL                         
REMARK 620                              MG A 234  MG                            
REMARK 620 N RES CSSEQI ATOM                                                    
REMARK 620 1 GLU A   2   OE1                                                    
REMARK 620 2 HOH A 258   O   162.6                                              
REMARK 620 3 HOH A 292   O    82.5  98.5                                        
REMARK 620 N                    1     2                                         
REMARK 800                                                                      
REMARK 800 SITE                                                                 
REMARK 800 SITE_IDENTIFIER: AC1                                                 
REMARK 800 EVIDENCE_CODE: SOFTWARE                                              
REMARK 800 SITE_DESCRIPTION: BINDING SITE FOR RESIDUE FJA A 232                 
REMARK 800                                                                      
REMARK 800 SITE_IDENTIFIER: AC2                                                 
REMARK 800 EVIDENCE_CODE: SOFTWARE                                              
REMARK 800 SITE_DESCRIPTION: BINDING SITE FOR RESIDUE MG A 233                  
REMARK 800                                                                      
REMARK 800 SITE_IDENTIFIER: AC3                                                 
REMARK 800 EVIDENCE_CODE: SOFTWARE                                              
REMARK 800 SITE_DESCRIPTION: BINDING SITE FOR RESIDUE MG A 234                  
REMARK 800                                                                      
REMARK 800 SITE_IDENTIFIER: AC4                                                 
REMARK 800 EVIDENCE_CODE: SOFTWARE                                              
REMARK 800 SITE_DESCRIPTION: BINDING SITE FOR RESIDUE MG A 235                  
REMARK 900                                                                      
REMARK 900 RELATED ENTRIES                                                      
REMARK 900 RELATED ID: 2O98   RELATED DB: PDB                                   
REMARK 900 STRUCTURE OF THE 14-3-3 / H+-ATPASE PLANT COMPLEX                    
REMARK 900 RELATED ID: 3LW1   RELATED DB: PDB                                   
REMARK 900 BINARY COMPLEX OF 14-3-3 SIGMA AND P53 PT387-PEPTIDE                 
REMARK 900 RELATED ID: 3IQU   RELATED DB: PDB                                   
REMARK 900 CRYSTAL STRUCTURE OF HUMAN 14-3-3 SIGMA IN COMPLEX WITH RAF1         
REMARK 900 PEPTIDE (6MER)                                                       
DBREF  3SMO A    1   231  UNP    P31947   1433S_HUMAN      1    231             
DBREF  3SMO P  369   374  PDB    3SMO     3SMO           369    374             
SEQADV 3SMO ALA A   -3  UNP  P31947              EXPRESSION TAG                 
SEQADV 3SMO MET A   -2  UNP  P31947              EXPRESSION TAG                 
SEQADV 3SMO GLY A   -1  UNP  P31947              EXPRESSION TAG                 
SEQADV 3SMO SER A    0  UNP  P31947              EXPRESSION TAG                 
SEQADV 3SMO VAL A   38  UNP  P31947    CYS    38 ENGINEERED MUTATION            
SEQADV 3SMO HIS A  166  UNP  P31947    ASN   166 ENGINEERED MUTATION            
SEQRES   1 A  235  ALA MET GLY SER MET GLU ARG ALA SER LEU ILE GLN LYS          
SEQRES   2 A  235  ALA LYS LEU ALA GLU GLN ALA GLU ARG TYR GLU ASP MET          
SEQRES   3 A  235  ALA ALA PHE MET LYS GLY ALA VAL GLU LYS GLY GLU GLU          
SEQRES   4 A  235  LEU SER VAL GLU GLU ARG ASN LEU LEU SER VAL ALA TYR          
SEQRES   5 A  235  LYS ASN VAL VAL GLY GLY GLN ARG ALA ALA TRP ARG VAL          
SEQRES   6 A  235  LEU SER SER ILE GLU GLN LYS SER ASN GLU GLU GLY SER          
SEQRES   7 A  235  GLU GLU LYS GLY PRO GLU VAL ARG GLU TYR ARG GLU LYS          
SEQRES   8 A  235  VAL GLU THR GLU LEU GLN GLY VAL CYS ASP THR VAL LEU          
SEQRES   9 A  235  GLY LEU LEU ASP SER HIS LEU ILE LYS GLU ALA GLY ASP          
SEQRES  10 A  235  ALA GLU SER ARG VAL PHE TYR LEU LYS MET LYS GLY ASP          
SEQRES  11 A  235  TYR TYR ARG TYR LEU ALA GLU VAL ALA THR GLY ASP ASP          
SEQRES  12 A  235  LYS LYS ARG ILE ILE ASP SER ALA ARG SER ALA TYR GLN          
SEQRES  13 A  235  GLU ALA MET ASP ILE SER LYS LYS GLU MET PRO PRO THR          
SEQRES  14 A  235  HIS PRO ILE ARG LEU GLY LEU ALA LEU ASN PHE SER VAL          
SEQRES  15 A  235  PHE HIS TYR GLU ILE ALA ASN SER PRO GLU GLU ALA ILE          
SEQRES  16 A  235  SER LEU ALA LYS THR THR PHE ASP GLU ALA MET ALA ASP          
SEQRES  17 A  235  LEU HIS THR LEU SER GLU ASP SER TYR LYS ASP SER THR          
SEQRES  18 A  235  LEU ILE MET GLN LEU LEU ARG ASP ASN LEU THR LEU TRP          
SEQRES  19 A  235  THR                                                          
SEQRES   1 P    6  LYS ARG ARG LYS SEP VAL                                      
MODRES 3SMO SEP P  373  SER  PHOSPHOSERINE                                      
HET    SEP  P 373      10                                                       
HET    FJA  A 232      25                                                       
HET     MG  A 233       1                                                       
HET     MG  A 234       1                                                       
HET     MG  A 235       1                                                       
HETNAM     SEP PHOSPHOSERINE                                                    
HETNAM     FJA FUSICOCCIN J AGLYCONE                                            
HETNAM      MG MAGNESIUM ION                                                    
HETSYN     SEP PHOSPHONOSERINE                                                  
HETSYN     FJA (1S,4R,5R,6R,6AS,9S,9AE,10AR)-9-(METHOXYMETHYL)-6,10A-           
HETSYN   2 FJA  DIMETHYL-3-(PROPAN-2-YL)-1,2,4,5,6,6A,7,8,9,10A-                
HETSYN   3 FJA  DECAHYDRODICYCLOPENTA[A,D][8]ANNULENE-1,4,5-TRIOL               
FORMUL   2  SEP    C3 H8 N O6 P                                                 
FORMUL   3  FJA    C21 H34 O4                                                   
FORMUL   4   MG    3(MG 2+)                                                     
FORMUL   7  HOH   *259(H2 O)                                                    
HELIX    1   1 GLU A    2  ALA A   16  1                                  15    
HELIX    2   2 ARG A   18  LYS A   32  1                                  15    
HELIX    3   3 SER A   37  GLU A   71  1                                  35    
HELIX    4   4 PRO A   79  SER A  105  1                                  27    
HELIX    5   5 HIS A  106  ALA A  111  1                                   6    
HELIX    6   6 ASP A  113  ALA A  135  1                                  23    
HELIX    7   7 ASP A  139  MET A  162  1                                  24    
HELIX    8   8 HIS A  166  ILE A  183  1                                  18    
HELIX    9   9 SER A  186  LEU A  205  1                                  20    
HELIX   10  10 HIS A  206  LEU A  208  5                                   3    
HELIX   11  11 SER A  209  THR A  231  1                                  23    
LINK         C   LYS P 372                 N   SEP P 373     1555   1555  1.34  
LINK         C   SEP P 373                 N   VAL P 374     1555   1555  1.34  
LINK         O   GLU A 161                MG    MG A 235     1555   1555  2.21  
LINK         O   GLU A 110                MG    MG A 233     1555   1555  2.23  
LINK         OE1 GLU A   2                MG    MG A 234     1555   1555  2.26  
LINK         OE2 GLU A  35                MG    MG A 233     1555   1555  2.32  
LINK         OE1 GLU A  35                MG    MG A 233     1555   1555  2.35  
LINK        MG    MG A 235                 O   HOH A 262     1555   1555  2.18  
LINK        MG    MG A 233                 O   HOH A 429     1555   1555  2.20  
LINK        MG    MG A 234                 O   HOH A 258     1555   1555  2.21  
LINK        MG    MG A 235                 O   HOH A 472     1555   1555  2.22  
LINK        MG    MG A 233                 O   HOH A 256     1555   1555  2.25  
LINK        MG    MG A 233                 O   HOH A 257     1555   1555  2.26  
LINK        MG    MG A 235                 O   HOH A 404     1555   1555  2.28  
LINK        MG    MG A 234                 O   HOH A 292     1555   1555  2.28  
CISPEP   1 SER A  105    HIS A  106          0        14.44                     
CISPEP   2 SER A  105    HIS A  106          0        14.30                     
SITE     1 AC1 14 ASN A  42  SER A  45  LYS A  49  PHE A 119                    
SITE     2 AC1 14 LYS A 122  MET A 123  PRO A 167  ILE A 168                    
SITE     3 AC1 14 HOH A 312  HOH A 318  HOH A 336  HOH A 345                    
SITE     4 AC1 14 HOH A 393  HOH P  36                                          
SITE     1 AC2  6 GLU A  35  GLU A 110  GLU A 188  HOH A 256                    
SITE     2 AC2  6 HOH A 257  HOH A 429                                          
SITE     1 AC3  3 GLU A   2  HOH A 258  HOH A 292                               
SITE     1 AC4  5 GLU A  75  GLU A 161  HOH A 262  HOH A 404                    
SITE     2 AC4  5 HOH A 472                                                     
CRYST1   81.600  111.320   62.240  90.00  90.00  90.00 C 2 2 21      8          
ORIGX1      1.000000  0.000000  0.000000        0.00000                         
ORIGX2      0.000000  1.000000  0.000000        0.00000                         
ORIGX3      0.000000  0.000000  1.000000        0.00000                         
SCALE1      0.012255  0.000000  0.000000        0.00000                         
SCALE2      0.000000  0.008983  0.000000        0.00000                         
SCALE3      0.000000  0.000000  0.016067        0.00000                         
ATOM      1  N   ALA A  -3     -44.023 -11.475  -6.032  1.00 28.05           N  
ATOM      2  CA  ALA A  -3     -43.112 -10.222  -5.934  1.00 27.79           C  
ATOM      3  C   ALA A  -3     -42.073 -10.278  -7.066  1.00 26.23           C  
ATOM      4  O   ALA A  -3     -42.028  -9.442  -7.989  0.80 25.10           O  
ATOM      5  CB  ALA A  -3     -42.435 -10.174  -4.621  1.00 28.59           C  
ATOM      6  N   MET A  -2     -41.255 -11.335  -6.975  1.00 22.86           N  
ATOM      7  CA  MET A  -2     -40.480 -11.800  -8.105  1.00 18.53           C  
ATOM      8  C   MET A  -2     -41.220 -12.919  -8.762  1.00 15.76           C  
ATOM      9  O   MET A  -2     -40.671 -13.625  -9.648  1.00 12.68           O  
ATOM     10  CB  MET A  -2     -39.110 -12.254  -7.624  1.00 18.98           C  
ATOM     11  CG  MET A  -2     -38.276 -11.106  -7.106  1.00 20.12           C  
ATOM     12  SD  MET A  -2     -37.764  -9.911  -8.374  1.00 25.12           S  
ATOM     13  CE  MET A  -2     -36.911  -8.700  -7.328  1.00 22.69           C  
ATOM     14  N   GLY A  -1     -42.484 -13.073  -8.351  1.00 12.89           N  
ATOM     15  CA  GLY A  -1     -43.330 -14.150  -8.839  1.00 12.12           C  
ATOM     16  C   GLY A  -1     -43.519 -14.268 -10.330  1.00 10.81           C  
ATOM     17  O   GLY A  -1     -43.616 -15.416 -10.881  1.00 11.72           O  
ATOM     18  N   SER A   0     -43.495 -13.125 -11.017  1.00  7.81           N  
ATOM     19  CA ASER A   0     -43.707 -13.140 -12.476  0.80  7.78           C  
ATOM     20  CA BSER A   0     -43.706 -13.124 -12.463  0.20  8.38           C  
ATOM     21  C   SER A   0     -42.410 -13.334 -13.293  1.00  7.81           C  
ATOM     22  O   SER A   0     -42.443 -13.465 -14.512  1.00  9.76           O  
ATOM     23  CB ASER A   0     -44.545 -11.898 -12.892  0.80  7.97           C  
ATOM     24  CB BSER A   0     -44.492 -11.855 -12.840  0.20  8.34           C  
ATOM     25  OG ASER A   0     -43.686 -10.760 -12.852  0.80 11.12           O  
ATOM     26  OG BSER A   0     -44.546 -11.644 -14.228  0.20 10.01           O  
ATOM     27  N   MET A   1     -41.227 -13.244 -12.654  1.00  6.83           N  
ATOM     28  CA  MET A   1     -39.997 -13.475 -13.404  1.00  7.25           C  
ATOM     29  C   MET A   1     -39.570 -14.947 -13.433  1.00  7.14           C  
ATOM     30  O   MET A   1     -39.617 -15.656 -12.399  1.00  8.22           O  
ATOM     31  CB  MET A   1     -38.863 -12.650 -12.747  1.00  7.14           C  
ATOM     32  CG  MET A   1     -37.862 -12.338 -13.830  1.00 13.59           C  
ATOM     33  SD  MET A   1     -36.478 -11.346 -13.189  1.00 18.50           S  
ATOM     34  CE  MET A   1     -37.417 -10.060 -12.367  1.00 13.42           C  
ATOM     35  N   GLU A   2     -39.079 -15.364 -14.593  1.00  5.58           N  
ATOM     36  CA  GLU A   2     -38.578 -16.770 -14.778  1.00  7.03           C  
ATOM     37  C   GLU A   2     -37.407 -17.026 -13.792  1.00  5.69           C  
ATOM     38  O   GLU A   2     -36.581 -16.152 -13.505  1.00  5.92           O  
ATOM     39  CB  GLU A   2     -37.917 -16.933 -16.112  1.00  7.00           C  
ATOM     40  CG  GLU A   2     -38.906 -16.980 -17.191  1.00  8.01           C  
ATOM     41  CD  GLU A   2     -39.503 -18.362 -17.317  1.00 13.32           C  
ATOM     42  OE1 GLU A   2     -39.418 -19.256 -16.379  1.00 15.36           O  
ATOM     43  OE2 GLU A   2     -40.108 -18.519 -18.410  1.00 11.64           O  
ATOM     44  N   ARG A   3     -37.372 -18.252 -13.266  1.00  5.62           N  
ATOM     45  CA  ARG A   3     -36.293 -18.633 -12.347  1.00  5.49           C  
ATOM     46  C   ARG A   3     -34.944 -18.352 -12.954  1.00  5.48           C  
ATOM     47  O   ARG A   3     -34.027 -17.797 -12.299  1.00  7.08           O  
ATOM     48  CB  ARG A   3     -36.364 -20.179 -12.109  1.00  3.58           C  
ATOM     49  CG  ARG A   3     -35.386 -20.615 -11.006  1.00  4.98           C  
ATOM     50  CD  ARG A   3     -35.663 -22.150 -10.869  1.00  6.90           C  
ATOM     51  NE  ARG A   3     -34.890 -22.639  -9.706  1.00  8.10           N  
ATOM     52  CZ  ARG A   3     -33.580 -22.864  -9.715  1.00 10.24           C  
ATOM     53  NH1 ARG A   3     -32.837 -22.642 -10.800  1.00  8.29           N  
ATOM     54  NH2 ARG A   3     -32.990 -23.293  -8.577  1.00 10.00           N  
ATOM     55  N   ALA A   4     -34.766 -18.732 -14.224  1.00  5.37           N  
ATOM     56  CA  ALA A   4     -33.441 -18.546 -14.818  1.00  6.74           C  
ATOM     57  C   ALA A   4     -33.079 -17.030 -14.956  1.00  4.66           C  
ATOM     58  O   ALA A   4     -31.925 -16.662 -14.778  1.00  5.84           O  
ATOM     59  CB  ALA A   4     -33.354 -19.198 -16.194  1.00  9.21           C  
ATOM     60  N   SER A   5     -34.068 -16.202 -15.215  1.00  6.42           N  
ATOM     61  CA ASER A   5     -33.874 -14.742 -15.288  0.60  4.90           C  
ATOM     62  CA BSER A   5     -33.780 -14.766 -15.307  0.40  7.21           C  
ATOM     63  C   SER A   5     -33.495 -14.172 -13.940  1.00  6.80           C  
ATOM     64  O   SER A   5     -32.642 -13.260 -13.846  1.00  6.77           O  
ATOM     65  CB ASER A   5     -35.146 -14.066 -15.798  0.60  5.99           C  
ATOM     66  CB BSER A   5     -34.902 -14.018 -15.990  0.40  8.85           C  
ATOM     67  OG ASER A   5     -35.461 -14.520 -17.111  0.60  2.00           O  
ATOM     68  OG BSER A   5     -36.077 -14.270 -15.305  0.40 14.93           O  
ATOM     69  N   LEU A   6     -34.173 -14.636 -12.888  1.00  6.82           N  
ATOM     70  CA ALEU A   6     -33.766 -14.221 -11.522  0.70  6.06           C  
ATOM     71  CA BLEU A   6     -33.779 -14.292 -11.495  0.30  6.89           C  
ATOM     72  C   LEU A   6     -32.323 -14.591 -11.257  1.00  6.45           C  
ATOM     73  O   LEU A   6     -31.578 -13.796 -10.672  1.00  6.27           O  
ATOM     74  CB ALEU A   6     -34.692 -14.845 -10.475  0.70  4.09           C  
ATOM     75  CB BLEU A   6     -34.564 -15.106 -10.461  0.30  6.23           C  
ATOM     76  CG ALEU A   6     -36.134 -14.219 -10.488  0.70  6.14           C  
ATOM     77  CG BLEU A   6     -35.972 -14.598 -10.234  0.30  9.56           C  
ATOM     78  CD1ALEU A   6     -37.172 -15.153  -9.828  0.70  4.51           C  
ATOM     79  CD1BLEU A   6     -36.270 -14.001 -11.517  0.30  8.97           C  
ATOM     80  CD2ALEU A   6     -36.163 -12.832  -9.833  0.70  2.00           C  
ATOM     81  CD2BLEU A   6     -36.899 -15.732  -9.929  0.30  7.52           C  
ATOM     82  N  AILE A   7     -31.936 -15.809 -11.635  0.60  6.39           N  
ATOM     83  N  BILE A   7     -31.891 -15.778 -11.641  0.40  6.70           N  
ATOM     84  CA AILE A   7     -30.564 -16.246 -11.403  0.60  6.58           C  
ATOM     85  CA BILE A   7     -30.527 -16.127 -11.304  0.40  6.48           C  
ATOM     86  C  AILE A   7     -29.591 -15.334 -12.181  0.60  6.16           C  
ATOM     87  C  BILE A   7     -29.529 -15.369 -12.197  0.40  6.32           C  
ATOM     88  O  AILE A   7     -28.577 -14.837 -11.657  0.60  7.63           O  
ATOM     89  O  BILE A   7     -28.439 -14.990 -11.754  0.40  7.42           O  
ATOM     90  CB AILE A   7     -30.328 -17.721 -11.897  0.60  4.73           C  
ATOM     91  CB BILE A   7     -30.315 -17.621 -11.396  0.40  6.69           C  
ATOM     92  CG1AILE A   7     -31.126 -18.711 -11.026  0.60  8.76           C  
ATOM     93  CG1BILE A   7     -31.185 -18.273 -10.321  0.40  7.28           C  
ATOM     94  CG2AILE A   7     -28.828 -18.040 -11.882  0.60  6.96           C  
ATOM     95  CG2BILE A   7     -28.832 -17.919 -11.153  0.40  5.67           C  
ATOM     96  CD1AILE A   7     -30.935 -18.544  -9.444  0.60  4.17           C  
ATOM     97  CD1BILE A   7     -31.681 -19.658 -10.712  0.40  5.74           C  
ATOM     98  N   GLN A   8     -29.913 -15.117 -13.439  1.00  5.31           N  
ATOM     99  CA AGLN A   8     -29.061 -14.291 -14.301  0.70  6.48           C  
ATOM    100  CA BGLN A   8     -29.083 -14.288 -14.303  0.30  5.65           C  
ATOM    101  C   GLN A   8     -28.947 -12.879 -13.712  1.00  5.62           C  
ATOM    102  O   GLN A   8     -27.811 -12.335 -13.633  1.00  5.55           O  
ATOM    103  CB AGLN A   8     -29.684 -14.238 -15.720  0.70  6.15           C  
ATOM    104  CB BGLN A   8     -29.734 -14.209 -15.684  0.30  5.40           C  
ATOM    105  CG AGLN A   8     -28.845 -13.375 -16.726  0.70  5.60           C  
ATOM    106  CG BGLN A   8     -29.447 -15.376 -16.602  0.30  2.80           C  
ATOM    107  CD AGLN A   8     -29.447 -13.336 -18.177  0.70 10.56           C  
ATOM    108  CD BGLN A   8     -30.335 -15.280 -17.859  0.30  8.07           C  
ATOM    109  OE1AGLN A   8     -28.936 -12.625 -19.082  0.70 12.09           O  
ATOM    110  OE1BGLN A   8     -30.202 -14.335 -18.630  0.30 11.50           O  
ATOM    111  NE2AGLN A   8     -30.545 -14.067 -18.377  0.70 13.78           N  
ATOM    112  NE2BGLN A   8     -31.280 -16.207 -18.019  0.30 13.52           N  
ATOM    113  N   LYS A   9     -30.089 -12.340 -13.250  1.00  5.08           N  
ATOM    114  CA  LYS A   9     -30.080 -10.944 -12.640  1.00  3.68           C  
ATOM    115  C   LYS A   9     -29.356 -10.944 -11.324  1.00  4.08           C  
ATOM    116  O   LYS A   9     -28.663  -9.938 -11.026  1.00  5.97           O  
ATOM    117  CB  LYS A   9     -31.529 -10.438 -12.565  1.00  3.74           C  
ATOM    118  CG  LYS A   9     -32.029 -10.110 -14.012  1.00  5.07           C  
ATOM    119  CD  LYS A   9     -33.500  -9.579 -13.904  1.00  9.47           C  
ATOM    120  CE  LYS A   9     -34.023  -9.366 -15.344  1.00  8.14           C  
ATOM    121  NZ  LYS A   9     -35.424  -8.821 -15.210  1.00 10.91           N  
ATOM    122  N   ALA A  10     -29.416 -12.044 -10.568  1.00  5.62           N  
ATOM    123  CA  ALA A  10     -28.604 -12.078  -9.325  1.00  5.68           C  
ATOM    124  C   ALA A  10     -27.122 -11.980  -9.668  1.00  7.04           C  
ATOM    125  O   ALA A  10     -26.358 -11.306  -8.973  1.00  5.80           O  
ATOM    126  CB  ALA A  10     -28.919 -13.343  -8.541  1.00  5.75           C  
ATOM    127  N   LYS A  11     -26.674 -12.643 -10.739  1.00  6.02           N  
ATOM    128  CA ALYS A  11     -25.285 -12.577 -11.088  0.70  6.31           C  
ATOM    129  CA BLYS A  11     -25.271 -12.608 -11.124  0.30  6.81           C  
ATOM    130  C   LYS A  11     -24.890 -11.196 -11.546  1.00  7.14           C  
ATOM    131  O   LYS A  11     -23.776 -10.716 -11.230  1.00  7.71           O  
ATOM    132  CB ALYS A  11     -25.034 -13.593 -12.201  0.70  6.37           C  
ATOM    133  CB BLYS A  11     -24.984 -13.622 -12.260  0.30  6.71           C  
ATOM    134  CG ALYS A  11     -25.128 -15.039 -11.585  0.70  7.50           C  
ATOM    135  CG BLYS A  11     -24.733 -15.091 -11.746  0.30  8.65           C  
ATOM    136  CD ALYS A  11     -25.047 -15.995 -12.753  0.70  8.10           C  
ATOM    137  CD BLYS A  11     -24.379 -16.096 -12.912  0.30  8.34           C  
ATOM    138  CE ALYS A  11     -25.161 -17.417 -12.297  0.70  8.97           C  
ATOM    139  CE BLYS A  11     -23.200 -15.600 -13.780  0.30 13.14           C  
ATOM    140  NZ ALYS A  11     -25.138 -18.340 -13.458  0.70 13.40           N  
ATOM    141  NZ BLYS A  11     -22.931 -16.151 -15.217  0.30 12.54           N  
ATOM    142  N   LEU A  12     -25.786 -10.560 -12.252  1.00  5.93           N  
ATOM    143  CA  LEU A  12     -25.523  -9.153 -12.697  1.00  6.10           C  
ATOM    144  C   LEU A  12     -25.486  -8.197 -11.515  1.00  6.14           C  
ATOM    145  O   LEU A  12     -24.633  -7.315 -11.427  1.00  7.70           O  
ATOM    146  CB  LEU A  12     -26.636  -8.687 -13.640  1.00  5.87           C  
ATOM    147  CG  LEU A  12     -26.717  -9.355 -15.021  1.00  7.74           C  
ATOM    148  CD1 LEU A  12     -27.996  -8.947 -15.715  1.00  9.74           C  
ATOM    149  CD2 LEU A  12     -25.417  -8.966 -15.854  1.00  8.85           C  
ATOM    150  N   ALA A  13     -26.387  -8.383 -10.542  1.00  7.18           N  
ATOM    151  CA  ALA A  13     -26.417  -7.512  -9.367  1.00  6.24           C  
ATOM    152  C   ALA A  13     -25.130  -7.718  -8.581  1.00  7.33           C  
ATOM    153  O   ALA A  13     -24.589  -6.742  -8.051  1.00  9.38           O  
ATOM    154  CB  ALA A  13     -27.648  -7.843  -8.478  1.00  6.48           C  
ATOM    155  N   GLU A  14     -24.658  -8.955  -8.470  1.00  6.76           N  
ATOM    156  CA  GLU A  14     -23.372  -9.189  -7.805  1.00  7.92           C  
ATOM    157  C   GLU A  14     -22.223  -8.376  -8.496  1.00  8.03           C  
ATOM    158  O   GLU A  14     -21.344  -7.736  -7.836  1.00 10.21           O  
ATOM    159  CB  GLU A  14     -23.065 -10.701  -7.849  1.00  8.30           C  
ATOM    160  CG  GLU A  14     -21.783 -10.947  -6.998  1.00 12.94           C  
ATOM    161  CD  GLU A  14     -21.371 -12.356  -6.894  1.00 15.17           C  
ATOM    162  OE1 GLU A  14     -21.759 -13.133  -7.794  1.00 14.68           O  
ATOM    163  OE2 GLU A  14     -20.580 -12.634  -5.898  1.00 17.07           O  
ATOM    164  N   GLN A  15     -22.197  -8.427  -9.791  1.00  8.94           N  
ATOM    165  CA AGLN A  15     -21.148  -7.735 -10.564  0.70 10.23           C  
ATOM    166  CA BGLN A  15     -21.171  -7.741 -10.581  0.30  9.73           C  
ATOM    167  C   GLN A  15     -21.275  -6.248 -10.323  1.00 10.08           C  
ATOM    168  O   GLN A  15     -20.236  -5.544 -10.231  1.00  9.53           O  
ATOM    169  CB AGLN A  15     -21.290  -7.993 -12.044  0.70 10.05           C  
ATOM    170  CB BGLN A  15     -21.329  -8.048 -12.071  0.30  9.68           C  
ATOM    171  CG AGLN A  15     -20.922  -9.425 -12.391  0.70 14.22           C  
ATOM    172  CG BGLN A  15     -21.006  -9.511 -12.392  0.30 11.35           C  
ATOM    173  CD AGLN A  15     -20.984  -9.604 -13.864  0.70 18.67           C  
ATOM    174  CD BGLN A  15     -19.617  -9.906 -11.927  0.30 12.97           C  
ATOM    175  OE1AGLN A  15     -20.041  -9.263 -14.600  0.70 18.73           O  
ATOM    176  OE1BGLN A  15     -18.653  -9.141 -12.077  0.30 14.15           O  
ATOM    177  NE2AGLN A  15     -22.126 -10.037 -14.322  0.70 19.50           N  
ATOM    178  NE2BGLN A  15     -19.490 -11.116 -11.397  0.30 16.78           N  
ATOM    179  N   ALA A  16     -22.506  -5.759 -10.124  1.00  9.51           N  
ATOM    180  CA  ALA A  16     -22.776  -4.361  -9.907  1.00  9.97           C  
ATOM    181  C   ALA A  16     -22.695  -3.947  -8.450  1.00  9.89           C  
ATOM    182  O   ALA A  16     -22.938  -2.753  -8.093  1.00 10.80           O  
ATOM    183  CB  ALA A  16     -24.104  -4.000 -10.523  1.00 11.54           C  
ATOM    184  N   GLU A  17     -22.311  -4.905  -7.609  1.00 11.24           N  
ATOM    185  CA  GLU A  17     -22.342  -4.755  -6.123  1.00 10.07           C  
ATOM    186  C   GLU A  17     -23.678  -4.255  -5.561  1.00 11.48           C  
ATOM    187  O   GLU A  17     -23.736  -3.437  -4.627  1.00 10.85           O  
ATOM    188  CB  GLU A  17     -21.154  -3.851  -5.669  1.00 13.97           C  
ATOM    189  CG  GLU A  17     -19.882  -4.522  -6.147  1.00 15.03           C  
ATOM    190  CD  GLU A  17     -18.659  -3.735  -5.759  1.00 28.28           C  
ATOM    191  OE1 GLU A  17     -18.156  -3.021  -6.611  1.00 26.99           O  
ATOM    192  OE2 GLU A  17     -18.228  -3.812  -4.614  1.00 30.21           O  
ATOM    193  N   ARG A  18     -24.769  -4.720  -6.152  1.00  8.22           N  
ATOM    194  CA  ARG A  18     -26.095  -4.334  -5.751  1.00  8.22           C  
ATOM    195  C   ARG A  18     -26.661  -5.478  -4.939  1.00  8.65           C  
ATOM    196  O   ARG A  18     -27.484  -6.239  -5.451  1.00  6.84           O  
ATOM    197  CB  ARG A  18     -26.945  -4.066  -6.979  1.00  7.62           C  
ATOM    198  CG  ARG A  18     -26.515  -2.766  -7.716  1.00 10.76           C  
ATOM    199  CD  ARG A  18     -27.215  -1.587  -7.139  1.00 13.59           C  
ATOM    200  NE  ARG A  18     -28.644  -1.700  -7.441  1.00 10.28           N  
ATOM    201  CZ  ARG A  18     -29.502  -0.702  -7.405  1.00 13.82           C  
ATOM    202  NH1 ARG A  18     -29.073   0.534  -7.050  1.00 13.72           N  
ATOM    203  NH2 ARG A  18     -30.765  -0.938  -7.633  1.00 11.09           N  
ATOM    204  N   TYR A  19     -26.196  -5.614  -3.685  1.00  6.60           N  
ATOM    205  CA  TYR A  19     -26.483  -6.884  -2.994  1.00  7.91           C  
ATOM    206  C   TYR A  19     -27.905  -6.983  -2.531  1.00  7.75           C  
ATOM    207  O   TYR A  19     -28.401  -8.100  -2.384  1.00  6.25           O  
ATOM    208  CB  TYR A  19     -25.548  -7.124  -1.812  1.00  7.62           C  
ATOM    209  CG  TYR A  19     -24.131  -7.328  -2.341  1.00  9.77           C  
ATOM    210  CD1 TYR A  19     -23.746  -8.552  -2.910  1.00  8.89           C  
ATOM    211  CD2 TYR A  19     -23.181  -6.297  -2.296  1.00 15.93           C  
ATOM    212  CE1 TYR A  19     -22.439  -8.724  -3.457  1.00 11.99           C  
ATOM    213  CE2 TYR A  19     -21.862  -6.515  -2.841  1.00 15.47           C  
ATOM    214  CZ  TYR A  19     -21.550  -7.709  -3.398  1.00 15.87           C  
ATOM    215  OH  TYR A  19     -20.302  -7.979  -3.908  1.00 18.60           O  
ATOM    216  N   GLU A  20     -28.586  -5.855  -2.234  1.00  6.84           N  
ATOM    217  CA AGLU A  20     -30.035  -5.917  -1.856  0.50  8.38           C  
ATOM    218  CA BGLU A  20     -30.027  -5.930  -1.860  0.50  8.08           C  
ATOM    219  C   GLU A  20     -30.819  -6.502  -3.065  1.00  7.90           C  
ATOM    220  O   GLU A  20     -31.660  -7.392  -2.914  1.00  6.19           O  
ATOM    221  CB AGLU A  20     -30.581  -4.528  -1.483  0.50  9.50           C  
ATOM    222  CB BGLU A  20     -30.553  -4.549  -1.484  0.50  9.09           C  
ATOM    223  CG AGLU A  20     -32.043  -4.546  -1.000  0.50 11.96           C  
ATOM    224  CG BGLU A  20     -30.089  -4.093  -0.129  0.50  9.71           C  
ATOM    225  CD AGLU A  20     -32.488  -3.221  -0.445  0.50 18.92           C  
ATOM    226  CD BGLU A  20     -30.608  -2.717   0.210  0.50 16.52           C  
ATOM    227  OE1AGLU A  20     -31.997  -2.844   0.656  0.50 21.75           O  
ATOM    228  OE1BGLU A  20     -31.539  -2.234  -0.526  0.50 18.08           O  
ATOM    229  OE2AGLU A  20     -33.285  -2.553  -1.127  0.50 23.88           O  
ATOM    230  OE2BGLU A  20     -30.086  -2.138   1.206  0.50 22.28           O  
ATOM    231  N   ASP A  21     -30.524  -5.988  -4.260  1.00  5.89           N  
ATOM    232  CA  ASP A  21     -31.176  -6.545  -5.438  1.00  5.76           C  
ATOM    233  C   ASP A  21     -30.803  -8.020  -5.595  1.00  7.11           C  
ATOM    234  O   ASP A  21     -31.675  -8.897  -5.943  1.00  5.45           O  
ATOM    235  CB  ASP A  21     -30.721  -5.850  -6.723  1.00  4.39           C  
ATOM    236  CG  ASP A  21     -31.263  -4.420  -6.902  1.00  8.84           C  
ATOM    237  OD1 ASP A  21     -32.171  -4.022  -6.129  1.00  8.81           O  
ATOM    238  OD2 ASP A  21     -30.688  -3.731  -7.795  1.00 10.95           O  
ATOM    239  N   MET A  22     -29.520  -8.306  -5.454  1.00  5.88           N  
ATOM    240  CA AMET A  22     -29.079  -9.701  -5.568  0.70  5.04           C  
ATOM    241  CA BMET A  22     -29.112  -9.701  -5.591  0.30  5.85           C  
ATOM    242  C   MET A  22     -29.913 -10.610  -4.647  1.00  4.81           C  
ATOM    243  O   MET A  22     -30.343 -11.711  -5.051  1.00  5.83           O  
ATOM    244  CB AMET A  22     -27.591  -9.754  -5.134  0.70  2.00           C  
ATOM    245  CB BMET A  22     -27.614  -9.840  -5.319  0.30  5.31           C  
ATOM    246  CG AMET A  22     -26.932 -11.077  -5.584  0.70  3.03           C  
ATOM    247  CG BMET A  22     -27.081 -11.202  -5.775  0.30  7.29           C  
ATOM    248  SD AMET A  22     -25.294 -11.208  -4.884  0.70  3.34           S  
ATOM    249  SD BMET A  22     -25.339 -11.254  -5.424  0.30 11.14           S  
ATOM    250  CE AMET A  22     -24.871 -12.870  -5.496  0.70  2.00           C  
ATOM    251  CE BMET A  22     -25.296  -9.997  -4.196  0.30 14.54           C  
ATOM    252  N   ALA A  23     -30.086 -10.180  -3.397  1.00  4.70           N  
ATOM    253  CA  ALA A  23     -30.798 -10.986  -2.397  1.00  5.98           C  
ATOM    254  C   ALA A  23     -32.259 -11.132  -2.783  1.00  5.88           C  
ATOM    255  O   ALA A  23     -32.807 -12.233  -2.760  1.00  6.08           O  
ATOM    256  CB  ALA A  23     -30.674 -10.326  -1.020  1.00  5.71           C  
ATOM    257  N   ALA A  24     -32.856 -10.034  -3.216  1.00  5.57           N  
ATOM    258  CA  ALA A  24     -34.261 -10.160  -3.650  1.00  6.69           C  
ATOM    259  C   ALA A  24     -34.394 -11.080  -4.891  1.00  6.41           C  
ATOM    260  O   ALA A  24     -35.375 -11.802  -4.939  1.00  7.33           O  
ATOM    261  CB  ALA A  24     -34.823  -8.770  -4.013  1.00  7.36           C  
ATOM    262  N   PHE A  25     -33.475 -11.024  -5.873  1.00  5.48           N  
ATOM    263  CA  PHE A  25     -33.557 -11.940  -6.992  1.00  5.71           C  
ATOM    264  C   PHE A  25     -33.407 -13.364  -6.493  1.00  5.79           C  
ATOM    265  O   PHE A  25     -34.158 -14.277  -6.929  1.00  4.63           O  
ATOM    266  CB  PHE A  25     -32.468 -11.678  -8.022  1.00  5.98           C  
ATOM    267  CG  PHE A  25     -32.670 -10.383  -8.738  1.00  5.76           C  
ATOM    268  CD1 PHE A  25     -33.917 -10.077  -9.284  1.00  9.74           C  
ATOM    269  CD2 PHE A  25     -31.592  -9.540  -8.986  1.00  6.61           C  
ATOM    270  CE1 PHE A  25     -34.130  -8.860 -10.030  1.00  8.80           C  
ATOM    271  CE2 PHE A  25     -31.766  -8.321  -9.695  1.00  8.70           C  
ATOM    272  CZ  PHE A  25     -33.068  -8.018 -10.241  1.00  8.62           C  
ATOM    273  N   MET A  26     -32.398 -13.584  -5.626  1.00  4.55           N  
ATOM    274  CA  MET A  26     -32.239 -15.003  -5.098  1.00  3.49           C  
ATOM    275  C   MET A  26     -33.425 -15.478  -4.236  1.00  6.91           C  
ATOM    276  O   MET A  26     -33.766 -16.677  -4.271  1.00  6.00           O  
ATOM    277  CB  MET A  26     -30.925 -15.182  -4.365  1.00  5.29           C  
ATOM    278  CG  MET A  26     -29.703 -15.097  -5.373  1.00  5.11           C  
ATOM    279  SD  MET A  26     -29.867 -16.157  -6.792  1.00  7.43           S  
ATOM    280  CE  MET A  26     -30.089 -17.802  -6.015  1.00  8.81           C  
ATOM    281  N   LYS A  27     -34.014 -14.586  -3.424  1.00  5.91           N  
ATOM    282  CA  LYS A  27     -35.210 -14.914  -2.671  1.00  6.09           C  
ATOM    283  C   LYS A  27     -36.276 -15.359  -3.695  1.00  6.63           C  
ATOM    284  O   LYS A  27     -36.947 -16.387  -3.480  1.00  5.84           O  
ATOM    285  CB  LYS A  27     -35.724 -13.689  -1.881  1.00  5.52           C  
ATOM    286  CG  LYS A  27     -37.010 -14.006  -1.050  1.00  7.05           C  
ATOM    287  CD  LYS A  27     -37.418 -12.763  -0.216  1.00 10.01           C  
ATOM    288  CE  LYS A  27     -38.627 -13.097   0.762  1.00 15.41           C  
ATOM    289  NZ  LYS A  27     -39.838 -12.979  -0.037  1.00 14.08           N  
ATOM    290  N   GLY A  28     -36.470 -14.561  -4.776  1.00  7.20           N  
ATOM    291  CA  GLY A  28     -37.446 -14.986  -5.811  1.00  6.66           C  
ATOM    292  C   GLY A  28     -37.151 -16.324  -6.409  1.00  5.77           C  
ATOM    293  O   GLY A  28     -38.045 -17.131  -6.641  1.00  5.09           O  
ATOM    294  N   ALA A  29     -35.857 -16.599  -6.675  1.00  4.63           N  
ATOM    295  CA  ALA A  29     -35.493 -17.915  -7.194  1.00  5.50           C  
ATOM    296  C   ALA A  29     -35.816 -19.049  -6.219  1.00  5.45           C  
ATOM    297  O   ALA A  29     -36.312 -20.112  -6.590  1.00  5.30           O  
ATOM    298  CB  ALA A  29     -33.971 -17.948  -7.565  1.00  4.71           C  
ATOM    299  N   VAL A  30     -35.479 -18.861  -4.942  1.00  5.85           N  
ATOM    300  CA  VAL A  30     -35.840 -19.896  -3.957  1.00  5.58           C  
ATOM    301  C   VAL A  30     -37.337 -20.103  -3.925  1.00  6.28           C  
ATOM    302  O   VAL A  30     -37.773 -21.278  -3.844  1.00  6.07           O  
ATOM    303  CB  VAL A  30     -35.341 -19.483  -2.528  1.00  6.66           C  
ATOM    304  CG1 VAL A  30     -35.870 -20.439  -1.426  1.00  8.08           C  
ATOM    305  CG2 VAL A  30     -33.778 -19.488  -2.460  1.00  5.66           C  
ATOM    306  N   GLU A  31     -38.100 -19.013  -3.969  1.00  7.34           N  
ATOM    307  CA AGLU A  31     -39.563 -19.145  -3.874  0.70  5.77           C  
ATOM    308  CA BGLU A  31     -39.590 -19.036  -3.969  0.30  7.37           C  
ATOM    309  C   GLU A  31     -40.188 -19.836  -5.104  1.00  6.29           C  
ATOM    310  O   GLU A  31     -41.374 -20.212  -5.052  1.00  7.47           O  
ATOM    311  CB AGLU A  31     -40.195 -17.797  -3.590  0.70  3.77           C  
ATOM    312  CB BGLU A  31     -40.182 -17.646  -4.147  0.30  7.37           C  
ATOM    313  CG AGLU A  31     -39.778 -17.339  -2.269  0.70  3.77           C  
ATOM    314  CG BGLU A  31     -39.624 -16.600  -3.283  0.30 11.31           C  
ATOM    315  CD AGLU A  31     -40.167 -15.899  -1.965  0.70 12.59           C  
ATOM    316  CD BGLU A  31     -40.310 -16.543  -2.007  0.30 12.65           C  
ATOM    317  OE1AGLU A  31     -40.481 -15.153  -2.923  0.70 10.15           O  
ATOM    318  OE1BGLU A  31     -40.888 -15.456  -1.738  0.30  5.43           O  
ATOM    319  OE2AGLU A  31     -40.126 -15.578  -0.733  0.70 11.77           O  
ATOM    320  OE2BGLU A  31     -40.256 -17.589  -1.298  0.30 15.02           O  
ATOM    321  N   LYS A  32     -39.403 -20.092  -6.163  1.00  6.53           N  
ATOM    322  CA  LYS A  32     -39.914 -20.904  -7.218  1.00  6.38           C  
ATOM    323  C   LYS A  32     -40.127 -22.354  -6.805  1.00  7.73           C  
ATOM    324  O   LYS A  32     -40.826 -23.012  -7.502  1.00  7.00           O  
ATOM    325  CB  LYS A  32     -38.992 -20.946  -8.465  1.00  7.32           C  
ATOM    326  CG  LYS A  32     -38.750 -19.558  -9.058  1.00  7.71           C  
ATOM    327  CD  LYS A  32     -40.039 -18.976  -9.572  1.00  9.70           C  
ATOM    328  CE  LYS A  32     -39.765 -17.539  -9.957  1.00  8.77           C  
ATOM    329  NZ  LYS A  32     -41.133 -16.879 -10.457  1.00  8.89           N  
ATOM    330  N   GLY A  33     -39.496 -22.801  -5.696  1.00  7.53           N  
ATOM    331  CA  GLY A  33     -39.821 -24.080  -5.058  1.00  8.48           C  
ATOM    332  C   GLY A  33     -38.906 -25.210  -5.471  1.00  8.77           C  
ATOM    333  O   GLY A  33     -38.999 -26.298  -4.868  1.00  9.81           O  
ATOM    334  N   GLU A  34     -38.096 -24.995  -6.495  1.00  9.81           N  
ATOM    335  CA AGLU A  34     -37.144 -26.007  -6.891  0.70  8.74           C  
ATOM    336  CA BGLU A  34     -37.081 -25.936  -6.960  0.30  9.34           C  
ATOM    337  C   GLU A  34     -35.875 -25.881  -6.026  1.00  9.89           C  
ATOM    338  O   GLU A  34     -35.546 -24.820  -5.483  1.00 10.05           O  
ATOM    339  CB AGLU A  34     -36.723 -25.886  -8.342  0.70  9.94           C  
ATOM    340  CB BGLU A  34     -36.524 -25.552  -8.334  0.30  9.88           C  
ATOM    341  CG AGLU A  34     -37.878 -26.029  -9.308  0.70 15.06           C  
ATOM    342  CG BGLU A  34     -37.478 -25.398  -9.485  0.30 12.61           C  
ATOM    343  CD AGLU A  34     -38.288 -27.453  -9.616  0.70 21.33           C  
ATOM    344  CD BGLU A  34     -36.871 -25.930 -10.775  0.30 15.26           C  
ATOM    345  OE1AGLU A  34     -37.610 -28.475  -9.257  0.70 21.21           O  
ATOM    346  OE1BGLU A  34     -35.878 -25.351 -11.305  0.30 19.12           O  
ATOM    347  OE2AGLU A  34     -39.366 -27.545 -10.263  0.70 23.92           O  
ATOM    348  OE2BGLU A  34     -37.383 -26.954 -11.261  0.30 13.56           O  
ATOM    349  N   GLU A  35     -35.202 -27.015  -5.876  1.00  8.58           N  
ATOM    350  CA  GLU A  35     -33.925 -27.032  -5.109  1.00  7.18           C  
ATOM    351  C   GLU A  35     -32.922 -26.155  -5.830  1.00  8.77           C  
ATOM    352  O   GLU A  35     -33.049 -25.874  -7.039  1.00  9.69           O  
ATOM    353  CB  GLU A  35     -33.385 -28.491  -5.067  1.00 10.26           C  
ATOM    354  CG  GLU A  35     -34.406 -29.279  -4.098  1.00 12.77           C  
ATOM    355  CD  GLU A  35     -34.034 -30.737  -3.727  1.00 17.96           C  
ATOM    356  OE1 GLU A  35     -32.900 -31.113  -3.481  1.00 17.17           O  
ATOM    357  OE2 GLU A  35     -34.889 -31.601  -3.563  1.00 14.95           O  
ATOM    358  N  ALEU A  36     -31.928 -25.690  -5.093  0.60  7.85           N  
ATOM    359  N  BLEU A  36     -31.935 -25.675  -5.088  0.40  8.15           N  
ATOM    360  CA ALEU A  36     -30.889 -24.831  -5.683  0.60  7.15           C  
ATOM    361  CA BLEU A  36     -30.899 -24.813  -5.665  0.40  7.76           C  
ATOM    362  C  ALEU A  36     -29.673 -25.669  -5.984  0.60  8.67           C  
ATOM    363  C  BLEU A  36     -29.692 -25.666  -5.988  0.40  8.61           C  
ATOM    364  O  ALEU A  36     -29.303 -26.616  -5.237  0.60  8.70           O  
ATOM    365  O  BLEU A  36     -29.358 -26.623  -5.255  0.40  8.80           O  
ATOM    366  CB ALEU A  36     -30.458 -23.741  -4.704  0.60  8.05           C  
ATOM    367  CB BLEU A  36     -30.457 -23.750  -4.661  0.40  8.23           C  
ATOM    368  CG ALEU A  36     -31.482 -22.646  -4.404  0.60 10.69           C  
ATOM    369  CG BLEU A  36     -31.518 -22.945  -3.910  0.40 10.65           C  
ATOM    370  CD1ALEU A  36     -30.749 -21.535  -3.621  0.60 11.04           C  
ATOM    371  CD1BLEU A  36     -30.862 -21.615  -3.487  0.40 10.28           C  
ATOM    372  CD2ALEU A  36     -32.118 -22.085  -5.586  0.60  7.84           C  
ATOM    373  CD2BLEU A  36     -32.773 -22.699  -4.717  0.40  6.44           C  
ATOM    374  N   SER A  37     -29.022 -25.337  -7.084  1.00  8.42           N  
ATOM    375  CA  SER A  37     -27.728 -25.945  -7.359  1.00  6.81           C  
ATOM    376  C   SER A  37     -26.614 -25.393  -6.460  1.00  6.88           C  
ATOM    377  O   SER A  37     -26.801 -24.462  -5.733  1.00  7.61           O  
ATOM    378  CB  SER A  37     -27.328 -25.631  -8.763  1.00  6.48           C  
ATOM    379  OG  SER A  37     -27.077 -24.241  -8.896  1.00  6.03           O  
ATOM    380  N   VAL A  38     -25.413 -25.956  -6.540  1.00  7.72           N  
ATOM    381  CA AVAL A  38     -24.296 -25.436  -5.753  0.70  7.32           C  
ATOM    382  CA BVAL A  38     -24.346 -25.450  -5.692  0.30  6.34           C  
ATOM    383  C   VAL A  38     -24.087 -23.992  -6.029  1.00  6.85           C  
ATOM    384  O   VAL A  38     -23.914 -23.182  -5.121  1.00  7.29           O  
ATOM    385  CB AVAL A  38     -23.048 -26.210  -6.092  0.70  8.12           C  
ATOM    386  CB BVAL A  38     -23.080 -26.357  -5.726  0.30  6.48           C  
ATOM    387  CG1AVAL A  38     -21.837 -25.510  -5.514  0.70 10.12           C  
ATOM    388  CG1BVAL A  38     -22.444 -26.354  -7.098  0.30  4.61           C  
ATOM    389  CG2AVAL A  38     -23.242 -27.611  -5.604  0.70  9.98           C  
ATOM    390  CG2BVAL A  38     -22.089 -25.958  -4.620  0.30  4.83           C  
ATOM    391  N   GLU A  39     -24.051 -23.638  -7.321  1.00  5.82           N  
ATOM    392  CA AGLU A  39     -23.755 -22.250  -7.756  0.70  6.79           C  
ATOM    393  CA BGLU A  39     -23.678 -22.248  -7.533  0.30  7.11           C  
ATOM    394  C   GLU A  39     -24.848 -21.316  -7.179  1.00  6.17           C  
ATOM    395  O   GLU A  39     -24.619 -20.161  -6.749  1.00  6.85           O  
ATOM    396  CB AGLU A  39     -23.746 -22.120  -9.277  0.70  6.23           C  
ATOM    397  CB BGLU A  39     -22.989 -21.970  -8.867  0.30  6.43           C  
ATOM    398  CG AGLU A  39     -23.512 -20.641  -9.716  0.70  8.40           C  
ATOM    399  CG BGLU A  39     -21.443 -21.852  -8.768  0.30 11.24           C  
ATOM    400  CD AGLU A  39     -23.158 -20.494 -11.220  0.70 16.54           C  
ATOM    401  CD BGLU A  39     -20.914 -20.555  -8.118  0.30 10.39           C  
ATOM    402  OE1AGLU A  39     -23.320 -21.453 -11.959  0.70 17.89           O  
ATOM    403  OE1BGLU A  39     -21.249 -19.445  -8.587  0.30 19.82           O  
ATOM    404  OE2AGLU A  39     -22.718 -19.387 -11.653  0.70 17.01           O  
ATOM    405  OE2BGLU A  39     -20.127 -20.589  -7.178  0.30  5.46           O  
ATOM    406  N   GLU A  40     -26.097 -21.787  -7.312  1.00  5.46           N  
ATOM    407  CA  GLU A  40     -27.209 -20.932  -6.878  1.00  5.63           C  
ATOM    408  C   GLU A  40     -27.207 -20.788  -5.367  1.00  6.05           C  
ATOM    409  O   GLU A  40     -27.584 -19.725  -4.871  1.00  6.41           O  
ATOM    410  CB  GLU A  40     -28.496 -21.609  -7.247  1.00  4.80           C  
ATOM    411  CG  GLU A  40     -28.630 -21.536  -8.817  1.00  6.51           C  
ATOM    412  CD  GLU A  40     -29.704 -22.532  -9.349  1.00  7.86           C  
ATOM    413  OE1 GLU A  40     -30.279 -23.313  -8.562  1.00  6.10           O  
ATOM    414  OE2 GLU A  40     -29.902 -22.586 -10.592  1.00 11.39           O  
ATOM    415  N   ARG A  41     -26.864 -21.832  -4.613  1.00  4.77           N  
ATOM    416  CA  ARG A  41     -26.807 -21.685  -3.142  1.00  6.26           C  
ATOM    417  C   ARG A  41     -25.721 -20.699  -2.801  1.00  7.21           C  
ATOM    418  O   ARG A  41     -25.899 -19.864  -1.902  1.00  6.33           O  
ATOM    419  CB  ARG A  41     -26.438 -23.017  -2.434  1.00  8.60           C  
ATOM    420  CG  ARG A  41     -27.424 -24.014  -2.647  1.00 14.37           C  
ATOM    421  CD  ARG A  41     -27.058 -25.198  -1.653  1.00 16.54           C  
ATOM    422  NE  ARG A  41     -26.013 -26.054  -2.103  1.00 18.17           N  
ATOM    423  CZ  ARG A  41     -26.116 -27.138  -2.901  1.00 14.57           C  
ATOM    424  NH1 ARG A  41     -27.241 -27.502  -3.565  1.00 12.79           N  
ATOM    425  NH2 ARG A  41     -24.985 -27.821  -3.057  1.00 14.89           N  
ATOM    426  N   ASN A  42     -24.621 -20.751  -3.535  1.00  5.54           N  
ATOM    427  CA  ASN A  42     -23.592 -19.738  -3.286  1.00  5.13           C  
ATOM    428  C   ASN A  42     -24.098 -18.341  -3.527  1.00  6.27           C  
ATOM    429  O   ASN A  42     -23.819 -17.483  -2.754  1.00  6.40           O  
ATOM    430  CB  ASN A  42     -22.362 -20.009  -4.149  1.00  6.24           C  
ATOM    431  CG  ASN A  42     -21.607 -21.302  -3.686  1.00  8.55           C  
ATOM    432  OD1 ASN A  42     -21.852 -21.855  -2.631  1.00 11.08           O  
ATOM    433  ND2 ASN A  42     -20.654 -21.742  -4.518  1.00  9.74           N  
ATOM    434  N   LEU A  43     -24.891 -18.111  -4.588  1.00  4.42           N  
ATOM    435  CA  LEU A  43     -25.369 -16.756  -4.847  1.00  4.78           C  
ATOM    436  C   LEU A  43     -26.290 -16.317  -3.741  1.00  6.31           C  
ATOM    437  O   LEU A  43     -26.254 -15.163  -3.357  1.00  6.13           O  
ATOM    438  CB  LEU A  43     -26.148 -16.757  -6.191  1.00  3.26           C  
ATOM    439  CG  LEU A  43     -25.280 -16.942  -7.411  1.00  5.37           C  
ATOM    440  CD1 LEU A  43     -26.176 -17.338  -8.603  1.00  7.36           C  
ATOM    441  CD2 LEU A  43     -24.541 -15.685  -7.724  1.00  8.81           C  
ATOM    442  N   LEU A  44     -27.133 -17.242  -3.315  1.00  4.61           N  
ATOM    443  CA  LEU A  44     -28.106 -16.953  -2.227  1.00  5.56           C  
ATOM    444  C   LEU A  44     -27.319 -16.490  -0.978  1.00  6.40           C  
ATOM    445  O   LEU A  44     -27.607 -15.400  -0.390  1.00  4.32           O  
ATOM    446  CB  LEU A  44     -28.951 -18.194  -1.916  1.00  5.63           C  
ATOM    447  CG  LEU A  44     -29.842 -17.950  -0.656  1.00  5.86           C  
ATOM    448  CD1 LEU A  44     -31.029 -16.997  -1.011  1.00  6.36           C  
ATOM    449  CD2 LEU A  44     -30.396 -19.438  -0.192  1.00  6.12           C  
ATOM    450  N   SER A  45     -26.282 -17.269  -0.595  1.00  3.97           N  
ATOM    451  CA ASER A  45     -25.486 -17.000   0.605  0.40  6.16           C  
ATOM    452  CA BSER A  45     -25.562 -16.948   0.616  0.60  4.76           C  
ATOM    453  C   SER A  45     -24.732 -15.683   0.460  1.00  6.33           C  
ATOM    454  O   SER A  45     -24.705 -14.859   1.385  1.00  6.57           O  
ATOM    455  CB ASER A  45     -24.481 -18.143   0.816  0.40  6.73           C  
ATOM    456  CB BSER A  45     -24.665 -18.112   1.004  0.60  5.68           C  
ATOM    457  OG ASER A  45     -23.734 -18.025   2.030  0.40 10.52           O  
ATOM    458  OG BSER A  45     -23.535 -18.225   0.140  0.60  2.00           O  
ATOM    459  N   VAL A  46     -24.117 -15.479  -0.690  1.00  5.81           N  
ATOM    460  CA  VAL A  46     -23.328 -14.244  -0.860  1.00  6.07           C  
ATOM    461  C   VAL A  46     -24.249 -12.986  -0.772  1.00  6.47           C  
ATOM    462  O   VAL A  46     -23.879 -11.944  -0.165  1.00  6.43           O  
ATOM    463  CB  VAL A  46     -22.651 -14.264  -2.259  1.00  4.99           C  
ATOM    464  CG1 VAL A  46     -22.107 -12.869  -2.693  1.00  6.89           C  
ATOM    465  CG2 VAL A  46     -21.491 -15.277  -2.269  1.00  5.96           C  
ATOM    466  N   ALA A  47     -25.438 -13.076  -1.415  1.00  4.72           N  
ATOM    467  CA  ALA A  47     -26.342 -11.897  -1.420  1.00  6.02           C  
ATOM    468  C   ALA A  47     -26.694 -11.501  -0.016  1.00  4.51           C  
ATOM    469  O   ALA A  47     -26.452 -10.334   0.425  1.00  5.25           O  
ATOM    470  CB  ALA A  47     -27.565 -12.260  -2.217  1.00  6.19           C  
ATOM    471  N   TYR A  48     -27.190 -12.443   0.752  1.00  3.66           N  
ATOM    472  CA  TYR A  48     -27.574 -12.111   2.140  1.00  4.41           C  
ATOM    473  C   TYR A  48     -26.407 -11.817   3.058  1.00  6.32           C  
ATOM    474  O   TYR A  48     -26.521 -10.948   3.887  1.00  5.87           O  
ATOM    475  CB  TYR A  48     -28.497 -13.166   2.726  1.00  5.53           C  
ATOM    476  CG  TYR A  48     -29.894 -12.992   2.141  1.00  6.46           C  
ATOM    477  CD1 TYR A  48     -30.746 -11.994   2.635  1.00  6.36           C  
ATOM    478  CD2 TYR A  48     -30.377 -13.852   1.169  1.00  5.71           C  
ATOM    479  CE1 TYR A  48     -32.013 -11.832   2.084  1.00  7.02           C  
ATOM    480  CE2 TYR A  48     -31.681 -13.750   0.676  1.00  6.94           C  
ATOM    481  CZ  TYR A  48     -32.497 -12.706   1.133  1.00  6.19           C  
ATOM    482  OH  TYR A  48     -33.813 -12.523   0.636  1.00  7.14           O  
ATOM    483  N  ALYS A  49     -25.283 -12.506   2.887  0.60  6.14           N  
ATOM    484  N  BLYS A  49     -25.299 -12.543   2.884  0.40  6.21           N  
ATOM    485  CA ALYS A  49     -24.162 -12.253   3.771  0.60  6.02           C  
ATOM    486  CA BLYS A  49     -24.070 -12.307   3.633  0.40  6.67           C  
ATOM    487  C  ALYS A  49     -23.722 -10.795   3.577  0.60  6.18           C  
ATOM    488  C  BLYS A  49     -23.724 -10.832   3.555  0.40  6.25           C  
ATOM    489  O  ALYS A  49     -23.287 -10.152   4.528  0.60  6.21           O  
ATOM    490  O  BLYS A  49     -23.391 -10.212   4.563  0.40  6.44           O  
ATOM    491  CB ALYS A  49     -23.016 -13.229   3.395  0.60  5.82           C  
ATOM    492  CB BLYS A  49     -22.952 -13.119   2.951  0.40  5.61           C  
ATOM    493  CG ALYS A  49     -21.991 -13.401   4.533  0.60 10.06           C  
ATOM    494  CG BLYS A  49     -21.535 -12.827   3.373  0.40 10.95           C  
ATOM    495  CD ALYS A  49     -22.686 -14.108   5.787  0.60  5.87           C  
ATOM    496  CD BLYS A  49     -20.733 -14.081   2.939  0.40 11.96           C  
ATOM    497  CE ALYS A  49     -21.794 -15.076   6.336  0.60  7.46           C  
ATOM    498  CE BLYS A  49     -21.415 -14.810   1.674  0.40 15.23           C  
ATOM    499  NZ ALYS A  49     -20.428 -14.535   6.781  0.60 13.44           N  
ATOM    500  NZ BLYS A  49     -21.634 -16.377   1.402  0.40  2.00           N  
ATOM    501  N   ASN A  50     -23.748 -10.294   2.330  1.00  4.97           N  
ATOM    502  CA  ASN A  50     -23.446  -8.892   2.110  1.00  6.16           C  
ATOM    503  C   ASN A  50     -24.467  -7.940   2.637  1.00  6.88           C  
ATOM    504  O   ASN A  50     -24.082  -6.946   3.240  1.00  7.73           O  
ATOM    505  CB  ASN A  50     -23.197  -8.630   0.611  1.00  6.00           C  
ATOM    506  CG  ASN A  50     -21.830  -8.991   0.226  1.00 13.79           C  
ATOM    507  OD1 ASN A  50     -20.902  -8.175   0.332  1.00 14.51           O  
ATOM    508  ND2 ASN A  50     -21.663 -10.204  -0.301  1.00 11.22           N  
ATOM    509  N   VAL A  51     -25.748  -8.231   2.453  1.00  6.64           N  
ATOM    510  CA  VAL A  51     -26.794  -7.315   2.964  1.00  6.51           C  
ATOM    511  C   VAL A  51     -26.670  -7.248   4.489  1.00  6.89           C  
ATOM    512  O   VAL A  51     -26.637  -6.158   5.081  1.00  5.99           O  
ATOM    513  CB  VAL A  51     -28.141  -7.845   2.607  1.00  5.42           C  
ATOM    514  CG1 VAL A  51     -29.246  -7.107   3.412  1.00  7.44           C  
ATOM    515  CG2 VAL A  51     -28.351  -7.665   1.096  1.00  5.89           C  
ATOM    516  N   VAL A  52     -26.633  -8.409   5.154  1.00  6.18           N  
ATOM    517  CA AVAL A  52     -26.643  -8.407   6.595  0.50  7.22           C  
ATOM    518  CA BVAL A  52     -26.611  -8.362   6.606  0.50  6.83           C  
ATOM    519  C   VAL A  52     -25.298  -7.922   7.117  1.00  8.14           C  
ATOM    520  O   VAL A  52     -25.249  -7.357   8.214  1.00  7.13           O  
ATOM    521  CB AVAL A  52     -27.017  -9.824   7.119  0.50  6.43           C  
ATOM    522  CB BVAL A  52     -26.905  -9.702   7.361  0.50  6.79           C  
ATOM    523  CG1AVAL A  52     -27.572  -9.804   8.600  0.50  3.47           C  
ATOM    524  CG1BVAL A  52     -28.325 -10.073   7.236  0.50  9.34           C  
ATOM    525  CG2AVAL A  52     -28.092 -10.339   6.274  0.50 11.48           C  
ATOM    526  CG2BVAL A  52     -25.874 -10.826   7.108  0.50  2.00           C  
ATOM    527  N   GLY A  53     -24.219  -8.159   6.343  1.00  6.95           N  
ATOM    528  CA  GLY A  53     -22.908  -7.671   6.812  1.00  8.99           C  
ATOM    529  C   GLY A  53     -22.878  -6.138   6.864  1.00 10.16           C  
ATOM    530  O   GLY A  53     -22.334  -5.546   7.822  1.00  9.12           O  
ATOM    531  N   GLY A  54     -23.478  -5.501   5.870  1.00 10.47           N  
ATOM    532  CA  GLY A  54     -23.671  -4.027   5.897  1.00 10.24           C  
ATOM    533  C   GLY A  54     -24.552  -3.571   7.109  1.00 10.15           C  
ATOM    534  O   GLY A  54     -24.151  -2.612   7.812  1.00  9.76           O  
ATOM    535  N   GLN A  55     -25.648  -4.276   7.405  1.00  7.50           N  
ATOM    536  CA  GLN A  55     -26.502  -3.833   8.489  1.00  7.13           C  
ATOM    537  C   GLN A  55     -25.783  -4.073   9.819  1.00  7.41           C  
ATOM    538  O   GLN A  55     -25.893  -3.298  10.768  1.00  6.44           O  
ATOM    539  CB  GLN A  55     -27.733  -4.691   8.499  1.00  8.57           C  
ATOM    540  CG  GLN A  55     -28.576  -4.472   7.203  1.00  8.95           C  
ATOM    541  CD  GLN A  55     -29.776  -5.367   7.240  1.00  9.15           C  
ATOM    542  OE1 GLN A  55     -30.894  -4.948   6.935  1.00 17.19           O  
ATOM    543  NE2 GLN A  55     -29.535  -6.681   7.466  1.00  8.55           N  
ATOM    544  N   ARG A  56     -25.046  -5.188   9.892  1.00  6.38           N  
ATOM    545  CA  ARG A  56     -24.324  -5.474  11.176  1.00  6.27           C  
ATOM    546  C   ARG A  56     -23.258  -4.445  11.435  1.00  7.31           C  
ATOM    547  O   ARG A  56     -23.116  -3.960  12.591  1.00  7.67           O  
ATOM    548  CB  ARG A  56     -23.689  -6.886  11.038  1.00  6.83           C  
ATOM    549  CG  ARG A  56     -24.772  -7.951  11.153  1.00  3.80           C  
ATOM    550  CD  ARG A  56     -24.160  -9.337  10.669  1.00  7.19           C  
ATOM    551  NE  ARG A  56     -23.129  -9.796  11.638  1.00  6.98           N  
ATOM    552  CZ  ARG A  56     -22.011 -10.420  11.259  1.00  7.58           C  
ATOM    553  NH1 ARG A  56     -21.752 -10.629   9.978  1.00  7.28           N  
ATOM    554  NH2 ARG A  56     -21.152 -10.881  12.184  1.00  6.68           N  
ATOM    555  N   ALA A  57     -22.505  -4.092  10.408  1.00  8.23           N  
ATOM    556  CA  ALA A  57     -21.448  -3.102  10.584  1.00 10.16           C  
ATOM    557  C   ALA A  57     -22.073  -1.756  11.044  1.00  8.93           C  
ATOM    558  O   ALA A  57     -21.509  -1.071  11.936  1.00  8.59           O  
ATOM    559  CB  ALA A  57     -20.694  -2.858   9.355  1.00  9.26           C  
ATOM    560  N   ALA A  58     -23.176  -1.380  10.446  1.00  8.12           N  
ATOM    561  CA  ALA A  58     -23.849  -0.117  10.831  1.00  8.50           C  
ATOM    562  C   ALA A  58     -24.388  -0.232  12.259  1.00  7.33           C  
ATOM    563  O   ALA A  58     -24.270   0.697  13.039  1.00  8.00           O  
ATOM    564  CB  ALA A  58     -25.013   0.170   9.849  1.00  9.45           C  
ATOM    565  N   TRP A  59     -24.968  -1.379  12.608  1.00  5.99           N  
ATOM    566  CA  TRP A  59     -25.471  -1.568  13.951  1.00  8.06           C  
ATOM    567  C   TRP A  59     -24.297  -1.421  14.948  1.00  9.35           C  
ATOM    568  O   TRP A  59     -24.464  -0.818  16.042  1.00 10.09           O  
ATOM    569  CB  TRP A  59     -26.155  -2.946  14.086  1.00  7.13           C  
ATOM    570  CG  TRP A  59     -26.787  -3.197  15.419  1.00  5.69           C  
ATOM    571  CD1 TRP A  59     -28.078  -3.008  15.765  1.00  6.68           C  
ATOM    572  CD2 TRP A  59     -26.128  -3.727  16.586  1.00  7.41           C  
ATOM    573  NE1 TRP A  59     -28.296  -3.403  17.081  1.00  8.47           N  
ATOM    574  CE2 TRP A  59     -27.097  -3.822  17.601  1.00 10.79           C  
ATOM    575  CE3 TRP A  59     -24.818  -4.138  16.842  1.00  7.24           C  
ATOM    576  CZ2 TRP A  59     -26.799  -4.302  18.880  1.00 10.79           C  
ATOM    577  CZ3 TRP A  59     -24.498  -4.601  18.090  1.00  9.15           C  
ATOM    578  CH2 TRP A  59     -25.494  -4.697  19.103  1.00 11.21           C  
ATOM    579  N   ARG A  60     -23.132  -1.965  14.613  1.00  9.41           N  
ATOM    580  CA  ARG A  60     -22.039  -1.856  15.561  1.00 10.73           C  
ATOM    581  C   ARG A  60     -21.600  -0.406  15.778  1.00 11.52           C  
ATOM    582  O   ARG A  60     -21.342   0.004  16.932  1.00 10.09           O  
ATOM    583  CB  ARG A  60     -20.826  -2.698  15.152  1.00 11.03           C  
ATOM    584  CG  ARG A  60     -21.185  -4.220  15.255  1.00 11.30           C  
ATOM    585  CD  ARG A  60     -19.885  -5.046  15.142  1.00  8.60           C  
ATOM    586  NE  ARG A  60     -19.223  -4.912  13.797  1.00 12.67           N  
ATOM    587  CZ  ARG A  60     -19.586  -5.593  12.710  0.80  9.26           C  
ATOM    588  NH1 ARG A  60     -20.609  -6.437  12.783  0.80 11.41           N  
ATOM    589  NH2 ARG A  60     -18.931  -5.436  11.539  0.80 10.84           N  
ATOM    590  N   VAL A  61     -21.543   0.330  14.694  1.00  8.98           N  
ATOM    591  CA AVAL A  61     -21.215   1.802  14.748  0.70  9.21           C  
ATOM    592  CA BVAL A  61     -21.173   1.737  14.806  0.30  9.69           C  
ATOM    593  C   VAL A  61     -22.216   2.452  15.710  1.00  9.69           C  
ATOM    594  O   VAL A  61     -21.815   3.149  16.672  1.00 10.77           O  
ATOM    595  CB AVAL A  61     -21.285   2.511  13.348  0.70  9.27           C  
ATOM    596  CB BVAL A  61     -20.817   2.400  13.414  0.30  9.22           C  
ATOM    597  CG1AVAL A  61     -21.295   4.047  13.486  0.70  3.83           C  
ATOM    598  CG1BVAL A  61     -19.691   1.639  12.742  0.30  9.73           C  
ATOM    599  CG2AVAL A  61     -20.178   2.083  12.431  0.70  7.44           C  
ATOM    600  CG2BVAL A  61     -21.966   2.397  12.467  0.30  8.12           C  
ATOM    601  N   LEU A  62     -23.524   2.251  15.464  1.00  8.50           N  
ATOM    602  CA  LEU A  62     -24.579   2.935  16.243  1.00  8.66           C  
ATOM    603  C   LEU A  62     -24.565   2.450  17.706  1.00 10.90           C  
ATOM    604  O   LEU A  62     -24.754   3.244  18.660  1.00 11.38           O  
ATOM    605  CB  LEU A  62     -25.975   2.741  15.587  1.00  9.18           C  
ATOM    606  CG  LEU A  62     -25.989   3.268  14.160  1.00  8.76           C  
ATOM    607  CD1 LEU A  62     -27.348   2.838  13.541  1.00  9.93           C  
ATOM    608  CD2 LEU A  62     -25.888   4.815  14.194  1.00  7.98           C  
ATOM    609  N   SER A  63     -24.364   1.134  17.898  1.00 10.51           N  
ATOM    610  CA ASER A  63     -24.296   0.570  19.257  0.70 11.72           C  
ATOM    611  CA BSER A  63     -24.296   0.605  19.254  0.30 10.52           C  
ATOM    612  C   SER A  63     -23.152   1.209  20.051  1.00 10.74           C  
ATOM    613  O   SER A  63     -23.308   1.498  21.265  1.00 11.32           O  
ATOM    614  CB ASER A  63     -24.112  -0.950  19.190  0.70  9.73           C  
ATOM    615  CB BSER A  63     -24.202  -0.907  19.197  0.30  9.50           C  
ATOM    616  OG ASER A  63     -24.350  -1.458  20.495  0.70 12.06           O  
ATOM    617  OG BSER A  63     -25.494  -1.372  18.918  0.30  5.37           O  
ATOM    618  N   SER A  64     -22.024   1.404  19.417  1.00 12.45           N  
ATOM    619  CA ASER A  64     -20.865   1.976  20.101  0.40 13.58           C  
ATOM    620  CA BSER A  64     -20.869   1.965  20.106  0.60 13.73           C  
ATOM    621  C   SER A  64     -21.144   3.430  20.456  1.00 14.65           C  
ATOM    622  O   SER A  64     -20.821   3.888  21.577  1.00 15.90           O  
ATOM    623  CB ASER A  64     -19.572   1.831  19.284  0.40 14.49           C  
ATOM    624  CB BSER A  64     -19.608   1.803  19.259  0.60 15.11           C  
ATOM    625  OG ASER A  64     -19.573   2.587  18.073  0.40 14.65           O  
ATOM    626  OG BSER A  64     -18.582   2.724  19.596  0.60 15.80           O  
ATOM    627  N   ILE A  65     -21.835   4.119  19.572  1.00 13.03           N  
ATOM    628  CA  ILE A  65     -22.231   5.542  19.873  1.00 13.84           C  
ATOM    629  C   ILE A  65     -23.195   5.566  21.055  1.00 13.83           C  
ATOM    630  O   ILE A  65     -23.072   6.414  22.013  1.00 13.78           O  
ATOM    631  CB  ILE A  65     -22.790   6.252  18.626  1.00 10.93           C  
ATOM    632  CG1 ILE A  65     -21.788   6.302  17.492  1.00 11.63           C  
ATOM    633  CG2 ILE A  65     -23.427   7.645  18.969  1.00 14.59           C  
ATOM    634  CD1 ILE A  65     -22.314   6.805  16.105  1.00 13.78           C  
ATOM    635  N   GLU A  66     -24.135   4.640  21.061  1.00 13.57           N  
ATOM    636  CA  GLU A  66     -25.187   4.619  22.051  1.00 14.13           C  
ATOM    637  C   GLU A  66     -24.524   4.317  23.405  1.00 17.50           C  
ATOM    638  O   GLU A  66     -24.875   4.959  24.434  1.00 20.13           O  
ATOM    639  CB  GLU A  66     -26.173   3.535  21.735  1.00 12.93           C  
ATOM    640  CG  GLU A  66     -27.338   3.424  22.733  1.00 12.85           C  
ATOM    641  CD  GLU A  66     -28.346   2.390  22.311  1.00 14.51           C  
ATOM    642  OE1 GLU A  66     -27.973   1.589  21.423  1.00 20.30           O  
ATOM    643  OE2 GLU A  66     -29.443   2.319  22.904  1.00 14.67           O  
ATOM    644  N   GLN A  67     -23.575   3.394  23.402  1.00 17.71           N  
ATOM    645  CA  GLN A  67     -22.853   3.026  24.677  1.00 22.47           C  
ATOM    646  C   GLN A  67     -22.034   4.221  25.237  1.00 23.54           C  
ATOM    647  O   GLN A  67     -22.112   4.547  26.431  1.00 24.81           O  
ATOM    648  CB  GLN A  67     -21.974   1.761  24.524  1.00 22.97           C  
ATOM    649  CG  GLN A  67     -22.760   0.382  24.204  1.00 29.33           C  
ATOM    650  CD  GLN A  67     -24.053   0.083  25.058  0.70 37.02           C  
ATOM    651  OE1 GLN A  67     -24.005   0.041  26.297  0.70 39.35           O  
ATOM    652  NE2 GLN A  67     -25.188  -0.148  24.377  0.70 34.67           N  
ATOM    653  N   LYS A  68     -21.284   4.894  24.408  1.00 26.41           N  
ATOM    654  CA  LYS A  68     -20.616   6.121  24.850  1.00 29.31           C  
ATOM    655  C   LYS A  68     -21.626   7.156  25.420  1.00 32.34           C  
ATOM    656  O   LYS A  68     -21.325   7.846  26.414  1.00 32.51           O  
ATOM    657  CB  LYS A  68     -19.787   6.702  23.714  1.00 29.17           C  
ATOM    658  CG  LYS A  68     -18.753   5.667  23.170  1.00 31.33           C  
ATOM    659  CD  LYS A  68     -17.967   6.257  21.968  0.60 32.49           C  
ATOM    660  CE  LYS A  68     -17.309   5.155  21.128  0.60 33.69           C  
ATOM    661  NZ  LYS A  68     -16.454   5.728  20.046  0.60 34.04           N  
ATOM    662  N   SER A  69     -22.816   7.246  24.830  1.00 33.41           N  
ATOM    663  CA ASER A  69     -23.829   8.227  25.247  0.50 35.13           C  
ATOM    664  CA BSER A  69     -23.797   8.245  25.264  0.50 35.54           C  
ATOM    665  C   SER A  69     -24.398   7.883  26.610  1.00 36.88           C  
ATOM    666  O   SER A  69     -25.028   8.733  27.276  1.00 37.95           O  
ATOM    667  CB ASER A  69     -24.995   8.230  24.278  0.50 34.98           C  
ATOM    668  CB BSER A  69     -24.901   8.424  24.228  0.50 35.46           C  
ATOM    669  OG ASER A  69     -25.932   7.252  24.694  0.50 32.55           O  
ATOM    670  OG BSER A  69     -24.416   9.128  23.103  0.50 35.48           O  
ATOM    671  N   ASN A  70     -24.215   6.632  27.012  1.00 38.68           N  
ATOM    672  CA  ASN A  70     -24.713   6.169  28.287  1.00 40.67           C  
ATOM    673  C   ASN A  70     -23.647   6.183  29.406  1.00 41.96           C  
ATOM    674  O   ASN A  70     -23.984   6.002  30.568  1.00 43.38           O  
ATOM    675  CB  ASN A  70     -25.442   4.832  28.099  1.00 39.89           C  
ATOM    676  CG  ASN A  70     -26.735   4.988  27.306  1.00 40.70           C  
ATOM    677  OD1 ASN A  70     -27.363   6.050  27.314  1.00 42.43           O  
ATOM    678  ND2 ASN A  70     -27.127   3.942  26.595  1.00 35.56           N  
ATOM    679  N   GLU A  71     -22.385   6.470  29.059  1.00 42.96           N  
ATOM    680  CA  GLU A  71     -21.257   6.582  30.033  1.00 43.96           C  
ATOM    681  C   GLU A  71     -21.407   7.781  30.971  0.40 43.88           C  
ATOM    682  O   GLU A  71     -21.989   8.779  30.582  1.00 43.25           O  
ATOM    683  CB  GLU A  71     -19.919   6.753  29.307  1.00 43.69           C  
ATOM    684  CG  GLU A  71     -19.299   5.459  28.804  1.00 47.47           C  
ATOM    685  CD  GLU A  71     -18.024   5.717  28.002  1.00 51.83           C  
ATOM    686  OE1 GLU A  71     -17.520   6.870  28.050  1.00 55.99           O  
ATOM    687  OE2 GLU A  71     -17.523   4.779  27.317  1.00 52.99           O  
ATOM    688  N   GLU A  72     -20.855   7.696  32.185  0.70 44.53           N  
ATOM    689  CA  GLU A  72     -20.891   8.830  33.135  0.70 44.85           C  
ATOM    690  C   GLU A  72     -20.269  10.098  32.501  1.00 45.13           C  
ATOM    691  O   GLU A  72     -19.193  10.028  31.878  1.00 45.59           O  
ATOM    692  CB  GLU A  72     -20.203   8.474  34.475  1.00 45.19           C  
ATOM    693  N   GLY A  73     -20.962  11.244  32.640  1.00 44.95           N  
ATOM    694  CA  GLY A  73     -20.447  12.539  32.138  1.00 43.98           C  
ATOM    695  C   GLY A  73     -20.846  12.867  30.705  0.70 42.84           C  
ATOM    696  O   GLY A  73     -20.534  13.961  30.194  0.80 42.52           O  
ATOM    697  N   SER A  74     -21.536  11.917  30.064  1.00 42.01           N  
ATOM    698  CA  SER A  74     -22.034  12.067  28.689  1.00 41.18           C  
ATOM    699  C   SER A  74     -23.258  13.020  28.692  1.00 41.08           C  
ATOM    700  O   SER A  74     -24.170  12.884  29.536  1.00 40.48           O  
ATOM    701  CB  SER A  74     -22.367  10.681  28.089  1.00 40.68           C  
ATOM    702  N   GLU A  75     -23.261  14.017  27.796  1.00 40.10           N  
ATOM    703  CA  GLU A  75     -24.439  14.899  27.688  1.00 40.00           C  
ATOM    704  C   GLU A  75     -25.600  14.088  27.166  1.00 40.49           C  
ATOM    705  O   GLU A  75     -25.444  13.311  26.204  1.00 41.53           O  
ATOM    706  CB  GLU A  75     -24.237  16.015  26.651  1.00 39.76           C  
ATOM    707  CG  GLU A  75     -23.973  17.365  27.143  1.00 37.02           C  
ATOM    708  CD  GLU A  75     -24.704  17.796  28.400  1.00 28.61           C  
ATOM    709  OE1 GLU A  75     -25.947  17.899  28.403  1.00 34.14           O  
ATOM    710  OE2 GLU A  75     -24.005  18.090  29.379  1.00 27.19           O  
ATOM    711  N   GLU A  76     -26.753  14.273  27.792  1.00 39.44           N  
ATOM    712  CA  GLU A  76     -28.013  13.728  27.317  1.00 38.65           C  
ATOM    713  C   GLU A  76     -28.352  14.291  25.944  1.00 37.42           C  
ATOM    714  O   GLU A  76     -28.510  15.516  25.804  0.80 37.21           O  
ATOM    715  CB  GLU A  76     -29.119  14.131  28.310  1.00 40.23           C  
ATOM    716  CG  GLU A  76     -30.469  13.482  28.021  1.00 42.05           C  
ATOM    717  CD  GLU A  76     -30.297  11.982  27.718  1.00 47.45           C  
ATOM    718  OE1 GLU A  76     -29.892  11.257  28.666  1.00 45.42           O  
ATOM    719  OE2 GLU A  76     -30.529  11.559  26.540  1.00 46.36           O  
ATOM    720  N   LYS A  77     -28.475  13.442  24.932  1.00 34.67           N  
ATOM    721  CA  LYS A  77     -28.771  13.954  23.561  1.00 32.86           C  
ATOM    722  C   LYS A  77     -30.161  13.491  23.048  1.00 31.45           C  
ATOM    723  O   LYS A  77     -30.577  13.792  21.872  0.80 30.29           O  
ATOM    724  CB  LYS A  77     -27.647  13.609  22.573  1.00 33.92           C  
ATOM    725  N   GLY A  78     -30.886  12.818  23.952  1.00 26.71           N  
ATOM    726  CA  GLY A  78     -32.271  12.490  23.710  1.00 24.24           C  
ATOM    727  C   GLY A  78     -32.310  11.083  23.155  1.00 19.93           C  
ATOM    728  O   GLY A  78     -31.334  10.353  23.251  1.00 21.15           O  
ATOM    729  N   PRO A  79     -33.439  10.698  22.598  1.00 17.36           N  
ATOM    730  CA  PRO A  79     -33.673   9.297  22.258  1.00 14.39           C  
ATOM    731  C   PRO A  79     -33.122   8.924  20.859  1.00 13.90           C  
ATOM    732  O   PRO A  79     -33.257   7.742  20.433  1.00 10.29           O  
ATOM    733  CB  PRO A  79     -35.226   9.231  22.167  1.00 15.57           C  
ATOM    734  CG  PRO A  79     -35.626  10.660  21.803  1.00 17.47           C  
ATOM    735  CD  PRO A  79     -34.658  11.515  22.517  1.00 18.24           C  
ATOM    736  N   GLU A  80     -32.497   9.886  20.150  1.00 11.15           N  
ATOM    737  CA  GLU A  80     -32.280   9.627  18.735  1.00 11.51           C  
ATOM    738  C   GLU A  80     -31.346   8.455  18.439  1.00 11.41           C  
ATOM    739  O   GLU A  80     -31.526   7.728  17.470  1.00  9.82           O  
ATOM    740  CB  GLU A  80     -31.799  10.843  17.998  1.00  9.68           C  
ATOM    741  CG  GLU A  80     -32.887  11.915  17.886  1.00 10.00           C  
ATOM    742  CD  GLU A  80     -33.053  12.823  19.125  1.00 14.97           C  
ATOM    743  OE1 GLU A  80     -32.335  12.607  20.158  1.00 12.89           O  
ATOM    744  OE2 GLU A  80     -33.812  13.843  19.019  1.00 15.59           O  
ATOM    745  N   VAL A  81     -30.251   8.368  19.172  1.00 10.05           N  
ATOM    746  CA AVAL A  81     -29.260   7.314  18.909  0.70 11.24           C  
ATOM    747  CA BVAL A  81     -29.296   7.315  18.811  0.30 10.55           C  
ATOM    748  C   VAL A  81     -29.904   5.942  19.109  1.00 10.23           C  
ATOM    749  O   VAL A  81     -29.776   5.030  18.268  1.00 10.30           O  
ATOM    750  CB AVAL A  81     -28.071   7.402  19.910  0.70 11.98           C  
ATOM    751  CB BVAL A  81     -27.893   7.455  19.464  0.30 11.45           C  
ATOM    752  CG1AVAL A  81     -27.090   6.252  19.635  0.70 12.93           C  
ATOM    753  CG1BVAL A  81     -27.114   8.650  18.908  0.30 11.39           C  
ATOM    754  CG2AVAL A  81     -27.344   8.733  19.749  0.70 14.49           C  
ATOM    755  CG2BVAL A  81     -28.007   7.553  20.936  0.30 10.09           C  
ATOM    756  N   ARG A  82     -30.586   5.796  20.248  1.00 10.02           N  
ATOM    757  CA  ARG A  82     -31.250   4.519  20.581  1.00  9.99           C  
ATOM    758  C   ARG A  82     -32.323   4.273  19.515  1.00  9.23           C  
ATOM    759  O   ARG A  82     -32.448   3.148  19.023  1.00  8.85           O  
ATOM    760  CB  ARG A  82     -31.901   4.594  21.964  1.00 10.56           C  
ATOM    761  CG  ARG A  82     -32.844   3.340  22.263  1.00 12.69           C  
ATOM    762  CD  ARG A  82     -33.705   3.444  23.529  1.00 19.55           C  
ATOM    763  NE  ARG A  82     -34.538   4.648  23.534  1.00 24.99           N  
ATOM    764  CZ  ARG A  82     -35.700   4.838  22.852  1.00 27.91           C  
ATOM    765  NH1 ARG A  82     -36.266   3.911  22.074  1.00 26.69           N  
ATOM    766  NH2 ARG A  82     -36.349   5.986  22.977  1.00 32.27           N  
ATOM    767  N   GLU A  83     -33.133   5.298  19.152  1.00  7.20           N  
ATOM    768  CA  GLU A  83     -34.111   5.064  18.100  1.00  7.22           C  
ATOM    769  C   GLU A  83     -33.538   4.581  16.771  1.00  7.44           C  
ATOM    770  O   GLU A  83     -34.112   3.651  16.143  1.00  6.49           O  
ATOM    771  CB  GLU A  83     -34.876   6.343  17.751  1.00  8.39           C  
ATOM    772  CG  GLU A  83     -35.879   6.643  18.923  1.00 10.34           C  
ATOM    773  CD  GLU A  83     -36.468   8.082  18.831  1.00 17.23           C  
ATOM    774  OE1 GLU A  83     -36.050   8.825  17.917  1.00 11.45           O  
ATOM    775  OE2 GLU A  83     -37.405   8.350  19.653  1.00 17.16           O  
ATOM    776  N   TYR A  84     -32.416   5.191  16.390  1.00  6.97           N  
ATOM    777  CA  TYR A  84     -31.946   4.886  15.044  1.00  7.02           C  
ATOM    778  C   TYR A  84     -31.168   3.537  15.100  1.00  8.44           C  
ATOM    779  O   TYR A  84     -31.290   2.709  14.189  1.00  9.04           O  
ATOM    780  CB  TYR A  84     -31.001   5.960  14.590  1.00  6.82           C  
ATOM    781  CG  TYR A  84     -30.503   5.717  13.180  1.00  6.44           C  
ATOM    782  CD1 TYR A  84     -31.363   5.356  12.167  1.00  7.57           C  
ATOM    783  CD2 TYR A  84     -29.147   5.832  12.923  1.00  8.79           C  
ATOM    784  CE1 TYR A  84     -30.880   5.105  10.860  1.00  7.09           C  
ATOM    785  CE2 TYR A  84     -28.649   5.637  11.612  1.00  9.01           C  
ATOM    786  CZ  TYR A  84     -29.519   5.257  10.643  1.00  8.54           C  
ATOM    787  OH  TYR A  84     -28.999   4.933   9.426  1.00  8.80           O  
ATOM    788  N   ARG A  85     -30.484   3.264  16.234  1.00  5.84           N  
ATOM    789  CA  ARG A  85     -29.928   1.899  16.403  1.00  7.00           C  
ATOM    790  C   ARG A  85     -31.051   0.860  16.378  1.00  9.22           C  
ATOM    791  O   ARG A  85     -30.878  -0.194  15.739  1.00  9.60           O  
ATOM    792  CB  ARG A  85     -29.186   1.816  17.729  1.00  8.08           C  
ATOM    793  CG  ARG A  85     -28.333   0.567  17.915  1.00  8.63           C  
ATOM    794  CD  ARG A  85     -29.158  -0.540  18.659  1.00  7.73           C  
ATOM    795  NE  ARG A  85     -29.571  -0.055  20.002  1.00  9.26           N  
ATOM    796  CZ  ARG A  85     -30.664  -0.450  20.683  1.00 15.59           C  
ATOM    797  NH1 ARG A  85     -31.495  -1.457  20.245  1.00 14.09           N  
ATOM    798  NH2 ARG A  85     -30.919   0.125  21.895  1.00 14.06           N  
ATOM    799  N   GLU A  86     -32.193   1.135  17.025  1.00  8.88           N  
ATOM    800  CA  GLU A  86     -33.354   0.219  16.961  1.00  9.69           C  
ATOM    801  C   GLU A  86     -33.870   0.047  15.568  1.00  9.56           C  
ATOM    802  O   GLU A  86     -34.277  -1.044  15.218  1.00 10.30           O  
ATOM    803  CB  GLU A  86     -34.495   0.674  17.890  1.00 10.18           C  
ATOM    804  CG  GLU A  86     -34.108   0.530  19.388  1.00 13.36           C  
ATOM    805  CD  GLU A  86     -35.227   1.146  20.333  1.00 26.97           C  
ATOM    806  OE1 GLU A  86     -36.041   1.930  19.823  1.00 31.98           O  
ATOM    807  OE2 GLU A  86     -35.282   0.901  21.567  1.00 28.69           O  
ATOM    808  N   LYS A  87     -33.867   1.110  14.778  1.00  9.28           N  
ATOM    809  CA  LYS A  87     -34.418   1.053  13.441  1.00  9.62           C  
ATOM    810  C   LYS A  87     -33.502   0.074  12.627  1.00  8.77           C  
ATOM    811  O   LYS A  87     -33.999  -0.803  11.895  1.00  8.09           O  
ATOM    812  CB  LYS A  87     -34.388   2.456  12.780  1.00 11.64           C  
ATOM    813  CG  LYS A  87     -34.826   2.485  11.247  1.00 13.84           C  
ATOM    814  CD  LYS A  87     -34.167   3.750  10.505  1.00 24.73           C  
ATOM    815  CE  LYS A  87     -34.479   3.872   8.977  1.00 28.31           C  
ATOM    816  NZ  LYS A  87     -35.965   3.774   8.792  1.00 31.70           N  
ATOM    817  N   VAL A  88     -32.174   0.281  12.724  1.00  6.54           N  
ATOM    818  CA  VAL A  88     -31.190  -0.530  11.970  1.00  7.95           C  
ATOM    819  C   VAL A  88     -31.292  -1.975  12.493  1.00  6.48           C  
ATOM    820  O   VAL A  88     -31.325  -2.933  11.689  1.00  6.64           O  
ATOM    821  CB  VAL A  88     -29.766   0.032  12.047  1.00  6.55           C  
ATOM    822  CG1 VAL A  88     -28.719  -0.926  11.403  1.00  9.74           C  
ATOM    823  CG2 VAL A  88     -29.662   1.414  11.315  1.00  8.03           C  
ATOM    824  N   GLU A  89     -31.464  -2.117  13.808  1.00  6.82           N  
ATOM    825  CA  GLU A  89     -31.596  -3.437  14.433  1.00  7.92           C  
ATOM    826  C   GLU A  89     -32.822  -4.167  13.896  1.00  8.52           C  
ATOM    827  O   GLU A  89     -32.797  -5.390  13.554  1.00  7.33           O  
ATOM    828  CB  GLU A  89     -31.585  -3.241  15.954  1.00  7.64           C  
ATOM    829  CG  GLU A  89     -31.639  -4.541  16.722  1.00  8.68           C  
ATOM    830  CD  GLU A  89     -31.590  -4.231  18.195  1.00  7.25           C  
ATOM    831  OE1 GLU A  89     -30.591  -3.639  18.614  1.00  8.42           O  
ATOM    832  OE2 GLU A  89     -32.564  -4.601  18.867  1.00 12.30           O  
ATOM    833  N   THR A  90     -33.953  -3.463  13.816  1.00  7.92           N  
ATOM    834  CA  THR A  90     -35.196  -4.065  13.313  1.00  8.95           C  
ATOM    835  C   THR A  90     -35.055  -4.516  11.867  1.00  9.14           C  
ATOM    836  O   THR A  90     -35.549  -5.608  11.505  1.00  7.59           O  
ATOM    837  CB  THR A  90     -36.367  -3.055  13.499  1.00  9.92           C  
ATOM    838  OG1 THR A  90     -36.482  -2.889  14.948  1.00 12.81           O  
ATOM    839  CG2 THR A  90     -37.593  -3.548  12.902  1.00 14.99           C  
ATOM    840  N   GLU A  91     -34.374  -3.703  11.066  1.00  7.88           N  
ATOM    841  CA AGLU A  91     -34.173  -4.012   9.652  0.40  6.99           C  
ATOM    842  CA BGLU A  91     -34.224  -4.056   9.674  0.60  7.42           C  
ATOM    843  C   GLU A  91     -33.302  -5.261   9.542  1.00  7.47           C  
ATOM    844  O   GLU A  91     -33.562  -6.167   8.736  1.00  5.59           O  
ATOM    845  CB AGLU A  91     -33.480  -2.856   8.905  0.40  7.76           C  
ATOM    846  CB BGLU A  91     -33.699  -2.898   8.837  0.60  9.40           C  
ATOM    847  CG AGLU A  91     -33.260  -3.097   7.396  0.40  5.98           C  
ATOM    848  CG BGLU A  91     -34.721  -1.834   8.733  0.60  9.01           C  
ATOM    849  CD AGLU A  91     -32.413  -1.983   6.739  0.40  6.74           C  
ATOM    850  CD BGLU A  91     -34.268  -0.615   7.999  0.60 18.04           C  
ATOM    851  OE1AGLU A  91     -32.945  -0.877   6.662  0.40  9.30           O  
ATOM    852  OE1BGLU A  91     -33.205  -0.676   7.324  0.60 16.82           O  
ATOM    853  OE2AGLU A  91     -31.246  -2.211   6.325  0.40  2.00           O  
ATOM    854  OE2BGLU A  91     -35.038   0.398   8.077  0.60 16.22           O  
ATOM    855  N   LEU A  92     -32.256  -5.298  10.360  1.00  6.82           N  
ATOM    856  CA ALEU A  92     -31.375  -6.438  10.325  0.70  6.97           C  
ATOM    857  CA BLEU A  92     -31.348  -6.431  10.398  0.30  7.56           C  
ATOM    858  C   LEU A  92     -32.099  -7.719  10.768  1.00  8.32           C  
ATOM    859  O   LEU A  92     -31.957  -8.823  10.159  1.00  9.29           O  
ATOM    860  CB ALEU A  92     -30.233  -6.079  11.303  0.70  6.66           C  
ATOM    861  CB BLEU A  92     -30.305  -6.097  11.480  0.30  7.26           C  
ATOM    862  CG ALEU A  92     -29.069  -7.043  11.414  0.70  8.65           C  
ATOM    863  CG BLEU A  92     -29.247  -7.108  11.872  0.30  8.30           C  
ATOM    864  CD1ALEU A  92     -27.789  -6.293  11.947  0.70  9.54           C  
ATOM    865  CD1BLEU A  92     -28.710  -7.728  10.577  0.30 11.24           C  
ATOM    866  CD2ALEU A  92     -29.407  -8.219  12.330  0.70  9.26           C  
ATOM    867  CD2BLEU A  92     -28.147  -6.368  12.698  0.30  9.19           C  
ATOM    868  N   GLN A  93     -32.874  -7.620  11.847  1.00  7.26           N  
ATOM    869  CA  GLN A  93     -33.692  -8.797  12.277  1.00  7.85           C  
ATOM    870  C   GLN A  93     -34.615  -9.238  11.183  1.00  7.82           C  
ATOM    871  O   GLN A  93     -34.869 -10.424  11.033  1.00  8.01           O  
ATOM    872  CB  GLN A  93     -34.517  -8.420  13.494  1.00  7.02           C  
ATOM    873  CG  GLN A  93     -33.556  -8.284  14.762  1.00  8.02           C  
ATOM    874  CD  GLN A  93     -34.263  -7.708  15.942  1.00 11.05           C  
ATOM    875  OE1 GLN A  93     -35.092  -6.790  15.766  1.00  9.06           O  
ATOM    876  NE2 GLN A  93     -33.891  -8.142  17.151  1.00 12.68           N  
ATOM    877  N   GLY A  94     -35.161  -8.297  10.444  1.00  7.40           N  
ATOM    878  CA  GLY A  94     -36.048  -8.659   9.386  1.00  8.96           C  
ATOM    879  C   GLY A  94     -35.356  -9.436   8.255  1.00  7.36           C  
ATOM    880  O   GLY A  94     -35.923 -10.396   7.759  1.00  8.22           O  
ATOM    881  N   VAL A  95     -34.126  -9.064   7.968  1.00  7.59           N  
ATOM    882  CA  VAL A  95     -33.339  -9.783   6.979  1.00  8.79           C  
ATOM    883  C   VAL A  95     -33.027 -11.185   7.497  1.00  6.96           C  
ATOM    884  O   VAL A  95     -33.202 -12.169   6.772  1.00  6.78           O  
ATOM    885  CB  VAL A  95     -32.032  -9.062   6.596  1.00  8.26           C  
ATOM    886  CG1 VAL A  95     -31.116  -9.971   5.726  1.00  9.60           C  
ATOM    887  CG2 VAL A  95     -32.404  -7.815   5.830  1.00 11.44           C  
ATOM    888  N   CYS A  96     -32.637 -11.287   8.759  1.00  4.78           N  
ATOM    889  CA  CYS A  96     -32.361 -12.626   9.294  1.00  4.87           C  
ATOM    890  C   CYS A  96     -33.622 -13.446   9.240  1.00  6.22           C  
ATOM    891  O   CYS A  96     -33.574 -14.643   8.954  1.00  6.70           O  
ATOM    892  CB  CYS A  96     -31.929 -12.500  10.747  1.00  6.30           C  
ATOM    893  SG  CYS A  96     -30.293 -11.736  10.866  1.00  8.43           S  
ATOM    894  N   ASP A  97     -34.776 -12.846   9.610  1.00  5.22           N  
ATOM    895  CA  ASP A  97     -35.977 -13.632   9.623  1.00  6.61           C  
ATOM    896  C   ASP A  97     -36.354 -14.092   8.205  1.00  7.31           C  
ATOM    897  O   ASP A  97     -36.893 -15.216   8.032  1.00  7.64           O  
ATOM    898  CB  ASP A  97     -37.134 -12.744  10.193  1.00  9.12           C  
ATOM    899  CG  ASP A  97     -37.064 -12.621  11.710  1.00 14.08           C  
ATOM    900  OD1 ASP A  97     -36.363 -13.369  12.395  1.00 19.17           O  
ATOM    901  OD2 ASP A  97     -37.754 -11.709  12.202  1.00 20.20           O  
ATOM    902  N   THR A  98     -36.070 -13.221   7.232  1.00  7.40           N  
ATOM    903  CA  THR A  98     -36.358 -13.554   5.794  1.00  8.54           C  
ATOM    904  C   THR A  98     -35.525 -14.813   5.401  1.00  7.29           C  
ATOM    905  O   THR A  98     -36.014 -15.743   4.806  1.00  5.75           O  
ATOM    906  CB  THR A  98     -36.009 -12.419   4.922  1.00  9.46           C  
ATOM    907  OG1 THR A  98     -36.995 -11.397   5.199  1.00 11.92           O  
ATOM    908  CG2 THR A  98     -36.109 -12.810   3.463  1.00 12.20           C  
ATOM    909  N   VAL A  99     -34.234 -14.769   5.713  1.00  6.89           N  
ATOM    910  CA  VAL A  99     -33.371 -15.894   5.324  1.00  6.32           C  
ATOM    911  C   VAL A  99     -33.763 -17.131   6.083  1.00  6.09           C  
ATOM    912  O   VAL A  99     -33.877 -18.206   5.504  1.00  6.77           O  
ATOM    913  CB  VAL A  99     -31.895 -15.555   5.677  1.00  6.24           C  
ATOM    914  CG1 VAL A  99     -31.013 -16.823   5.398  1.00  5.63           C  
ATOM    915  CG2 VAL A  99     -31.468 -14.380   4.754  1.00  6.03           C  
ATOM    916  N   LEU A 100     -34.026 -16.996   7.390  1.00  5.60           N  
ATOM    917  CA  LEU A 100     -34.451 -18.147   8.154  1.00  5.75           C  
ATOM    918  C   LEU A 100     -35.761 -18.741   7.629  1.00  6.05           C  
ATOM    919  O   LEU A 100     -35.926 -19.962   7.579  1.00  6.02           O  
ATOM    920  CB  LEU A 100     -34.526 -17.829   9.624  1.00  3.88           C  
ATOM    921  CG  LEU A 100     -33.180 -17.484  10.289  1.00  5.84           C  
ATOM    922  CD1 LEU A 100     -33.393 -16.826  11.648  1.00  9.08           C  
ATOM    923  CD2 LEU A 100     -32.435 -18.824  10.392  1.00  6.10           C  
ATOM    924  N   GLY A 101     -36.622 -17.872   7.160  1.00  7.91           N  
ATOM    925  CA  GLY A 101     -37.806 -18.331   6.563  1.00  8.86           C  
ATOM    926  C   GLY A 101     -37.628 -19.091   5.282  1.00  8.89           C  
ATOM    927  O   GLY A 101     -38.369 -20.086   5.071  1.00 10.25           O  
ATOM    928  N   LEU A 102     -36.644 -18.676   4.452  1.00  7.31           N  
ATOM    929  CA  LEU A 102     -36.385 -19.349   3.210  1.00  5.72           C  
ATOM    930  C   LEU A 102     -35.810 -20.707   3.563  1.00  5.30           C  
ATOM    931  O   LEU A 102     -36.162 -21.721   2.913  1.00  6.50           O  
ATOM    932  CB  LEU A 102     -35.345 -18.594   2.386  1.00  7.08           C  
ATOM    933  CG  LEU A 102     -35.877 -17.232   1.839  1.00  7.89           C  
ATOM    934  CD1 LEU A 102     -34.751 -16.483   1.191  1.00 11.62           C  
ATOM    935  CD2 LEU A 102     -37.000 -17.449   0.763  1.00 12.90           C  
ATOM    936  N   LEU A 103     -34.915 -20.767   4.573  1.00  4.87           N  
ATOM    937  CA ALEU A 103     -34.362 -22.062   4.953  0.50  5.77           C  
ATOM    938  CA BLEU A 103     -34.362 -22.068   4.970  0.50  6.86           C  
ATOM    939  C   LEU A 103     -35.431 -23.014   5.478  1.00  6.25           C  
ATOM    940  O   LEU A 103     -35.371 -24.236   5.192  1.00  6.62           O  
ATOM    941  CB ALEU A 103     -33.273 -21.852   6.032  0.50  3.43           C  
ATOM    942  CB BLEU A 103     -33.310 -21.894   6.091  0.50  5.27           C  
ATOM    943  CG ALEU A 103     -32.130 -20.971   5.492  0.50  2.01           C  
ATOM    944  CG BLEU A 103     -31.974 -21.292   5.639  0.50  9.20           C  
ATOM    945  CD1ALEU A 103     -31.143 -20.444   6.584  0.50  3.12           C  
ATOM    946  CD1BLEU A 103     -32.274 -20.152   4.790  0.50 13.34           C  
ATOM    947  CD2ALEU A 103     -31.342 -21.772   4.380  0.50  2.00           C  
ATOM    948  CD2BLEU A 103     -31.072 -20.824   6.809  0.50  8.46           C  
ATOM    949  N   ASP A 104     -36.366 -22.482   6.240  1.00  6.31           N  
ATOM    950  CA  ASP A 104     -37.393 -23.333   6.818  1.00 10.19           C  
ATOM    951  C   ASP A 104     -38.534 -23.650   5.817  1.00 11.60           C  
ATOM    952  O   ASP A 104     -39.254 -24.673   6.006  1.00 14.46           O  
ATOM    953  CB  ASP A 104     -38.025 -22.618   8.058  1.00 11.33           C  
ATOM    954  CG  ASP A 104     -38.733 -23.585   8.963  0.80 15.56           C  
ATOM    955  OD1 ASP A 104     -38.196 -24.684   9.179  0.80 18.33           O  
ATOM    956  OD2 ASP A 104     -39.827 -23.222   9.404  1.00 20.52           O  
ATOM    957  N   SER A 105     -38.725 -22.796   4.827  1.00 11.47           N  
ATOM    958  CA ASER A 105     -39.765 -22.970   3.804  0.60 13.14           C  
ATOM    959  CA BSER A 105     -39.754 -22.998   3.799  0.40 14.30           C  
ATOM    960  C   SER A 105     -39.212 -22.825   2.350  1.00 14.50           C  
ATOM    961  O   SER A 105     -39.437 -21.781   1.682  1.00 14.62           O  
ATOM    962  CB ASER A 105     -40.931 -22.009   4.053  0.60 12.77           C  
ATOM    963  CB BSER A 105     -40.970 -22.110   4.068  0.40 14.32           C  
ATOM    964  OG ASER A 105     -41.322 -22.021   5.414  0.60  9.89           O  
ATOM    965  OG BSER A 105     -40.568 -20.780   4.306  0.40 20.20           O  
ATOM    966  N   HIS A 106     -38.519 -23.833   1.799  1.00 10.93           N  
ATOM    967  CA  HIS A 106     -38.442 -25.217   2.285  1.00 13.11           C  
ATOM    968  C   HIS A 106     -37.095 -25.757   1.933  1.00 10.65           C  
ATOM    969  O   HIS A 106     -36.945 -26.958   1.714  1.00 13.17           O  
ATOM    970  CB  HIS A 106     -39.604 -26.121   1.769  1.00 10.82           C  
ATOM    971  CG  HIS A 106     -40.939 -25.678   2.291  1.00 13.07           C  
ATOM    972  ND1 HIS A 106     -41.793 -24.851   1.568  1.00 17.35           N  
ATOM    973  CD2 HIS A 106     -41.576 -25.970   3.445  1.00 10.77           C  
ATOM    974  CE1 HIS A 106     -42.867 -24.586   2.295  1.00 12.97           C  
ATOM    975  NE2 HIS A 106     -42.759 -25.256   3.441  1.00 18.85           N  
ATOM    976  N   LEU A 107     -36.067 -24.890   1.988  1.00  9.39           N  
ATOM    977  CA  LEU A 107     -34.744 -25.323   1.535  1.00  7.43           C  
ATOM    978  C   LEU A 107     -34.186 -26.487   2.364  1.00  8.95           C  
ATOM    979  O   LEU A 107     -33.677 -27.501   1.779  1.00  9.57           O  
ATOM    980  CB  LEU A 107     -33.763 -24.156   1.595  1.00  7.87           C  
ATOM    981  CG  LEU A 107     -34.003 -23.111   0.532  1.00  7.68           C  
ATOM    982  CD1 LEU A 107     -33.153 -21.868   0.807  1.00  5.26           C  
ATOM    983  CD2 LEU A 107     -33.681 -23.657  -0.865  1.00  8.34           C  
ATOM    984  N   ILE A 108     -34.209 -26.353   3.690  1.00  8.67           N  
ATOM    985  CA  ILE A 108     -33.619 -27.422   4.536  1.00  8.46           C  
ATOM    986  C   ILE A 108     -34.327 -28.764   4.357  1.00  9.81           C  
ATOM    987  O   ILE A 108     -33.634 -29.831   4.143  1.00  9.11           O  
ATOM    988  CB  ILE A 108     -33.531 -27.017   5.982  1.00  8.13           C  
ATOM    989  CG1 ILE A 108     -32.400 -25.994   6.087  1.00  7.40           C  
ATOM    990  CG2 ILE A 108     -33.063 -28.213   6.895  1.00  7.84           C  
ATOM    991  CD1 ILE A 108     -32.328 -25.208   7.380  1.00  8.08           C  
ATOM    992  N   LYS A 109     -35.671 -28.708   4.367  1.00  9.09           N  
ATOM    993  CA  LYS A 109     -36.372 -29.997   4.335  1.00 12.23           C  
ATOM    994  C   LYS A 109     -36.115 -30.796   3.006  1.00 12.41           C  
ATOM    995  O   LYS A 109     -36.229 -32.056   3.016  1.00 13.35           O  
ATOM    996  CB  LYS A 109     -37.872 -29.878   4.720  1.00 12.54           C  
ATOM    997  CG  LYS A 109     -38.725 -29.383   3.625  1.00 14.01           C  
ATOM    998  CD  LYS A 109     -40.206 -29.135   4.076  1.00 15.24           C  
ATOM    999  CE  LYS A 109     -40.344 -28.625   5.484  1.00 20.77           C  
ATOM   1000  NZ  LYS A 109     -40.181 -27.132   5.482  1.00 20.53           N  
ATOM   1001  N   GLU A 110     -35.823 -30.101   1.895  1.00  7.82           N  
ATOM   1002  CA AGLU A 110     -35.610 -30.734   0.616  0.30  9.30           C  
ATOM   1003  CA BGLU A 110     -35.586 -30.850   0.684  0.70 10.43           C  
ATOM   1004  C   GLU A 110     -34.121 -31.120   0.397  1.00 10.22           C  
ATOM   1005  O   GLU A 110     -33.796 -31.800  -0.621  1.00 11.78           O  
ATOM   1006  CB AGLU A 110     -36.153 -29.821  -0.515  0.30  9.21           C  
ATOM   1007  CB BGLU A 110     -36.222 -30.199  -0.529  0.70 11.81           C  
ATOM   1008  CG AGLU A 110     -37.700 -29.455  -0.398  0.30  5.11           C  
ATOM   1009  CG BGLU A 110     -37.741 -30.043  -0.420  0.70 12.53           C  
ATOM   1010  CD AGLU A 110     -38.380 -29.000  -1.711  0.30  4.62           C  
ATOM   1011  CD BGLU A 110     -38.482 -31.406  -0.556  0.70 19.81           C  
ATOM   1012  OE1AGLU A 110     -39.623 -28.893  -1.679  0.30  7.88           O  
ATOM   1013  OE1BGLU A 110     -37.875 -32.492  -0.839  0.70 14.89           O  
ATOM   1014  OE2AGLU A 110     -37.746 -28.654  -2.745  0.30  6.55           O  
ATOM   1015  OE2BGLU A 110     -39.736 -31.337  -0.438  0.70 24.95           O  
ATOM   1016  N   ALA A 111     -33.241 -30.669   1.302  1.00 10.19           N  
ATOM   1017  CA  ALA A 111     -31.769 -30.785   1.063  1.00  9.60           C  
ATOM   1018  C   ALA A 111     -31.311 -32.127   1.618  1.00 13.09           C  
ATOM   1019  O   ALA A 111     -31.221 -32.294   2.833  1.00 14.63           O  
ATOM   1020  CB  ALA A 111     -31.005 -29.620   1.786  1.00 11.13           C  
ATOM   1021  N   GLY A 112     -31.133 -33.073   0.700  1.00 13.47           N  
ATOM   1022  CA  GLY A 112     -30.689 -34.479   1.003  1.00 13.61           C  
ATOM   1023  C   GLY A 112     -29.201 -34.732   0.941  1.00 15.06           C  
ATOM   1024  O   GLY A 112     -28.628 -35.528   1.715  1.00 18.13           O  
ATOM   1025  N   ASP A 113     -28.493 -34.041   0.072  1.00 13.16           N  
ATOM   1026  CA  ASP A 113     -27.066 -34.253  -0.029  1.00 13.75           C  
ATOM   1027  C   ASP A 113     -26.328 -33.521   1.064  1.00 14.76           C  
ATOM   1028  O   ASP A 113     -26.785 -32.473   1.516  1.00 13.74           O  
ATOM   1029  CB  ASP A 113     -26.595 -33.779  -1.423  1.00 13.99           C  
ATOM   1030  CG  ASP A 113     -27.076 -34.704  -2.514  1.00 14.88           C  
ATOM   1031  OD1 ASP A 113     -27.741 -35.723  -2.238  1.00 14.65           O  
ATOM   1032  OD2 ASP A 113     -26.786 -34.416  -3.658  1.00 12.96           O  
ATOM   1033  N   ALA A 114     -25.266 -34.137   1.600  1.00 13.62           N  
ATOM   1034  CA  ALA A 114     -24.450 -33.439   2.615  1.00 16.35           C  
ATOM   1035  C   ALA A 114     -24.118 -32.028   2.205  1.00 15.65           C  
ATOM   1036  O   ALA A 114     -24.239 -31.146   3.034  1.00 15.66           O  
ATOM   1037  CB  ALA A 114     -23.096 -34.201   2.826  1.00 16.47           C  
ATOM   1038  N   GLU A 115     -23.691 -31.763   0.958  1.00 13.97           N  
ATOM   1039  CA  GLU A 115     -23.163 -30.430   0.604  1.00 15.67           C  
ATOM   1040  C   GLU A 115     -24.307 -29.405   0.638  1.00 14.70           C  
ATOM   1041  O   GLU A 115     -24.048 -28.237   0.927  1.00 17.36           O  
ATOM   1042  CB  GLU A 115     -22.495 -30.316  -0.752  1.00 18.22           C  
ATOM   1043  CG  GLU A 115     -21.244 -31.214  -0.929  1.00 21.26           C  
ATOM   1044  CD  GLU A 115     -21.485 -32.794  -0.738  1.00 26.61           C  
ATOM   1045  OE1 GLU A 115     -22.635 -33.431  -0.921  1.00 18.55           O  
ATOM   1046  OE2 GLU A 115     -20.441 -33.411  -0.386  1.00 26.46           O  
ATOM   1047  N   SER A 116     -25.548 -29.835   0.413  1.00  9.70           N  
ATOM   1048  CA ASER A 116     -26.626 -28.865   0.459  0.52  6.59           C  
ATOM   1049  CA CSER A 116     -26.674 -28.922   0.460  0.47  9.02           C  
ATOM   1050  C   SER A 116     -27.104 -28.730   1.886  1.00  8.22           C  
ATOM   1051  O   SER A 116     -27.327 -27.612   2.365  1.00  7.60           O  
ATOM   1052  CB ASER A 116     -27.783 -29.288  -0.448  0.52  7.71           C  
ATOM   1053  CB CSER A 116     -27.850 -29.540  -0.290  0.47 10.02           C  
ATOM   1054  OG ASER A 116     -28.264 -30.551  -0.073  0.52  3.67           O  
ATOM   1055  OG CSER A 116     -28.163 -28.758  -1.400  0.47 17.24           O  
ATOM   1056  N   ARG A 117     -27.308 -29.884   2.535  1.00  7.43           N  
ATOM   1057  CA  ARG A 117     -27.822 -29.836   3.931  1.00  9.17           C  
ATOM   1058  C   ARG A 117     -26.910 -29.080   4.880  1.00  7.51           C  
ATOM   1059  O   ARG A 117     -27.395 -28.252   5.625  1.00  6.65           O  
ATOM   1060  CB  ARG A 117     -28.039 -31.225   4.446  1.00 10.76           C  
ATOM   1061  CG  ARG A 117     -29.027 -31.183   5.538  1.00 14.85           C  
ATOM   1062  CD  ARG A 117     -29.524 -32.612   5.884  1.00 18.74           C  
ATOM   1063  NE  ARG A 117     -30.392 -32.341   7.045  1.00 20.33           N  
ATOM   1064  CZ  ARG A 117     -31.650 -31.932   6.922  1.00 19.66           C  
ATOM   1065  NH1 ARG A 117     -32.201 -31.751   5.702  1.00 17.93           N  
ATOM   1066  NH2 ARG A 117     -32.363 -31.731   8.014  1.00 20.83           N  
ATOM   1067  N   VAL A 118     -25.596 -29.330   4.798  1.00  4.54           N  
ATOM   1068  CA  VAL A 118     -24.631 -28.647   5.704  1.00  6.42           C  
ATOM   1069  C   VAL A 118     -24.577 -27.175   5.384  1.00  4.54           C  
ATOM   1070  O   VAL A 118     -24.573 -26.367   6.277  1.00  4.87           O  
ATOM   1071  CB  VAL A 118     -23.255 -29.285   5.583  1.00  7.10           C  
ATOM   1072  CG1 VAL A 118     -22.234 -28.507   6.472  1.00  5.63           C  
ATOM   1073  CG2 VAL A 118     -23.361 -30.769   6.088  1.00  5.59           C  
ATOM   1074  N   PHE A 119     -24.620 -26.870   4.083  1.00  4.42           N  
ATOM   1075  CA  PHE A 119     -24.602 -25.427   3.690  1.00  4.57           C  
ATOM   1076  C   PHE A 119     -25.765 -24.700   4.311  1.00  4.43           C  
ATOM   1077  O   PHE A 119     -25.582 -23.609   4.852  1.00  5.29           O  
ATOM   1078  CB  PHE A 119     -24.706 -25.409   2.156  1.00  5.55           C  
ATOM   1079  CG  PHE A 119     -24.506 -24.039   1.556  1.00  7.44           C  
ATOM   1080  CD1 PHE A 119     -23.248 -23.710   0.995  1.00  4.17           C  
ATOM   1081  CD2 PHE A 119     -25.577 -23.122   1.520  1.00  6.21           C  
ATOM   1082  CE1 PHE A 119     -23.053 -22.475   0.377  1.00  5.43           C  
ATOM   1083  CE2 PHE A 119     -25.416 -21.807   0.857  1.00  4.50           C  
ATOM   1084  CZ  PHE A 119     -24.144 -21.537   0.336  1.00  3.71           C  
ATOM   1085  N   TYR A 120     -26.993 -25.226   4.126  1.00  5.70           N  
ATOM   1086  CA  TYR A 120     -28.170 -24.536   4.613  1.00  5.34           C  
ATOM   1087  C   TYR A 120     -28.176 -24.500   6.138  1.00  4.71           C  
ATOM   1088  O   TYR A 120     -28.627 -23.532   6.702  1.00  4.83           O  
ATOM   1089  CB  TYR A 120     -29.455 -25.192   4.160  1.00  4.31           C  
ATOM   1090  CG  TYR A 120     -29.676 -25.064   2.651  1.00  4.29           C  
ATOM   1091  CD1 TYR A 120     -29.447 -23.841   1.999  1.00  3.61           C  
ATOM   1092  CD2 TYR A 120     -30.050 -26.193   1.908  1.00  6.68           C  
ATOM   1093  CE1 TYR A 120     -29.648 -23.728   0.597  1.00  4.32           C  
ATOM   1094  CE2 TYR A 120     -30.281 -26.100   0.504  1.00  6.28           C  
ATOM   1095  CZ  TYR A 120     -30.088 -24.898  -0.099  1.00  7.81           C  
ATOM   1096  OH  TYR A 120     -30.271 -24.790  -1.481  1.00  9.26           O  
ATOM   1097  N   LEU A 121     -27.734 -25.568   6.826  1.00  5.10           N  
ATOM   1098  CA ALEU A 121     -27.722 -25.510   8.266  0.70  5.69           C  
ATOM   1099  CA BLEU A 121     -27.692 -25.546   8.283  0.30  5.73           C  
ATOM   1100  C   LEU A 121     -26.650 -24.535   8.773  1.00  6.00           C  
ATOM   1101  O   LEU A 121     -26.859 -23.882   9.793  1.00  6.13           O  
ATOM   1102  CB ALEU A 121     -27.455 -26.877   8.870  0.70  4.94           C  
ATOM   1103  CB BLEU A 121     -27.375 -26.924   8.871  0.30  5.68           C  
ATOM   1104  CG ALEU A 121     -28.617 -27.838   8.681  0.70  4.87           C  
ATOM   1105  CG BLEU A 121     -28.472 -27.908   9.299  0.30  5.85           C  
ATOM   1106  CD1ALEU A 121     -28.114 -29.356   8.863  0.70  3.11           C  
ATOM   1107  CD1BLEU A 121     -29.543 -28.041   8.237  0.30  8.76           C  
ATOM   1108  CD2ALEU A 121     -29.761 -27.413   9.666  0.70  2.61           C  
ATOM   1109  CD2BLEU A 121     -27.835 -29.285   9.555  0.30  3.85           C  
ATOM   1110  N   LYS A 122     -25.503 -24.426   8.087  1.00  4.42           N  
ATOM   1111  CA  LYS A 122     -24.567 -23.396   8.422  1.00  3.27           C  
ATOM   1112  C   LYS A 122     -25.257 -22.005   8.293  1.00  4.90           C  
ATOM   1113  O   LYS A 122     -25.153 -21.182   9.212  1.00  3.00           O  
ATOM   1114  CB  LYS A 122     -23.340 -23.396   7.449  1.00  4.59           C  
ATOM   1115  CG  LYS A 122     -22.401 -22.190   7.794  1.00  5.61           C  
ATOM   1116  CD  LYS A 122     -21.162 -22.264   6.833  1.00  3.37           C  
ATOM   1117  CE  LYS A 122     -20.362 -20.937   7.030  1.00  3.35           C  
ATOM   1118  NZ  LYS A 122     -21.046 -19.788   6.480  1.00  7.34           N  
ATOM   1119  N   MET A 123     -25.975 -21.781   7.193  1.00  5.09           N  
ATOM   1120  CA  MET A 123     -26.705 -20.459   7.060  1.00  5.25           C  
ATOM   1121  C   MET A 123     -27.672 -20.285   8.227  1.00  4.50           C  
ATOM   1122  O   MET A 123     -27.689 -19.215   8.779  1.00  4.68           O  
ATOM   1123  CB  MET A 123     -27.473 -20.368   5.714  1.00  4.84           C  
ATOM   1124  CG  MET A 123     -26.497 -20.208   4.551  1.00  5.63           C  
ATOM   1125  SD  MET A 123     -27.553 -20.029   3.049  1.00  7.32           S  
ATOM   1126  CE  MET A 123     -28.173 -18.368   3.338  1.00  5.65           C  
ATOM   1127  N   LYS A 124     -28.379 -21.349   8.625  1.00  4.39           N  
ATOM   1128  CA  LYS A 124     -29.332 -21.251   9.714  1.00  5.00           C  
ATOM   1129  C   LYS A 124     -28.572 -20.830  10.990  1.00  5.59           C  
ATOM   1130  O   LYS A 124     -29.004 -19.906  11.696  1.00  4.27           O  
ATOM   1131  CB  LYS A 124     -30.072 -22.582   9.872  1.00  5.37           C  
ATOM   1132  CG  LYS A 124     -31.175 -22.432  10.987  1.00  4.30           C  
ATOM   1133  CD  LYS A 124     -32.033 -23.737  11.004  1.00  9.15           C  
ATOM   1134  CE  LYS A 124     -33.048 -23.695  12.163  1.00 12.18           C  
ATOM   1135  NZ  LYS A 124     -33.939 -24.910  11.916  1.00 12.06           N  
ATOM   1136  N   GLY A 125     -27.416 -21.471  11.242  1.00  4.81           N  
ATOM   1137  CA  GLY A 125     -26.607 -21.068  12.455  1.00  4.36           C  
ATOM   1138  C   GLY A 125     -26.176 -19.613  12.287  1.00  5.94           C  
ATOM   1139  O   GLY A 125     -26.227 -18.872  13.259  1.00  6.40           O  
ATOM   1140  N   ASP A 126     -25.752 -19.226  11.093  1.00  3.88           N  
ATOM   1141  CA  ASP A 126     -25.205 -17.859  10.913  1.00  4.11           C  
ATOM   1142  C   ASP A 126     -26.310 -16.849  11.185  1.00  4.01           C  
ATOM   1143  O   ASP A 126     -26.038 -15.831  11.866  1.00  5.40           O  
ATOM   1144  CB  ASP A 126     -24.753 -17.653   9.477  1.00  5.10           C  
ATOM   1145  CG  ASP A 126     -23.474 -18.470   9.141  1.00  5.58           C  
ATOM   1146  OD1 ASP A 126     -22.748 -18.814  10.087  1.00  6.04           O  
ATOM   1147  OD2 ASP A 126     -23.213 -18.628   7.921  1.00  5.26           O  
ATOM   1148  N   TYR A 127     -27.490 -17.042  10.617  1.00  4.29           N  
ATOM   1149  CA  TYR A 127     -28.498 -15.988  10.792  1.00  5.81           C  
ATOM   1150  C   TYR A 127     -29.086 -15.982  12.229  1.00  6.31           C  
ATOM   1151  O   TYR A 127     -29.406 -14.861  12.727  1.00  6.35           O  
ATOM   1152  CB  TYR A 127     -29.591 -16.027   9.656  1.00  4.05           C  
ATOM   1153  CG  TYR A 127     -28.913 -15.525   8.391  1.00  5.09           C  
ATOM   1154  CD1 TYR A 127     -28.873 -14.142   8.127  1.00  8.91           C  
ATOM   1155  CD2 TYR A 127     -28.165 -16.386   7.593  1.00  5.19           C  
ATOM   1156  CE1 TYR A 127     -28.163 -13.654   7.025  1.00  8.38           C  
ATOM   1157  CE2 TYR A 127     -27.393 -15.914   6.519  1.00  6.33           C  
ATOM   1158  CZ  TYR A 127     -27.416 -14.532   6.249  1.00  6.18           C  
ATOM   1159  OH  TYR A 127     -26.699 -14.055   5.225  1.00  6.81           O  
ATOM   1160  N   TYR A 128     -29.157 -17.125  12.905  1.00  6.47           N  
ATOM   1161  CA  TYR A 128     -29.523 -17.040  14.328  1.00  6.56           C  
ATOM   1162  C   TYR A 128     -28.375 -16.386  15.084  1.00  6.38           C  
ATOM   1163  O   TYR A 128     -28.608 -15.648  16.048  1.00  8.41           O  
ATOM   1164  CB  TYR A 128     -29.758 -18.447  14.923  1.00  4.37           C  
ATOM   1165  CG  TYR A 128     -31.186 -18.857  14.726  1.00  7.20           C  
ATOM   1166  CD1 TYR A 128     -32.208 -18.179  15.448  1.00  8.30           C  
ATOM   1167  CD2 TYR A 128     -31.543 -19.844  13.830  1.00  6.45           C  
ATOM   1168  CE1 TYR A 128     -33.553 -18.526  15.311  1.00 11.74           C  
ATOM   1169  CE2 TYR A 128     -32.908 -20.195  13.715  1.00  8.91           C  
ATOM   1170  CZ  TYR A 128     -33.859 -19.538  14.470  1.00 11.05           C  
ATOM   1171  OH  TYR A 128     -35.190 -19.938  14.331  1.00 13.10           O  
ATOM   1172  N   ARG A 129     -27.114 -16.666  14.704  1.00  5.14           N  
ATOM   1173  CA  ARG A 129     -26.059 -15.952  15.385  1.00  3.80           C  
ATOM   1174  C   ARG A 129     -26.155 -14.409  15.189  1.00  5.29           C  
ATOM   1175  O   ARG A 129     -25.869 -13.655  16.141  1.00  7.01           O  
ATOM   1176  CB  ARG A 129     -24.715 -16.392  14.771  1.00  4.08           C  
ATOM   1177  CG  ARG A 129     -23.453 -15.651  15.333  1.00  8.81           C  
ATOM   1178  CD  ARG A 129     -22.164 -16.471  15.107  1.00  3.62           C  
ATOM   1179  NE  ARG A 129     -21.932 -16.736  13.664  1.00  5.35           N  
ATOM   1180  CZ  ARG A 129     -21.251 -15.958  12.849  1.00  8.82           C  
ATOM   1181  NH1 ARG A 129     -20.786 -14.803  13.300  1.00  5.15           N  
ATOM   1182  NH2 ARG A 129     -21.093 -16.304  11.555  1.00  5.14           N  
ATOM   1183  N   TYR A 130     -26.492 -13.954  13.993  1.00  4.40           N  
ATOM   1184  CA  TYR A 130     -26.679 -12.463  13.808  1.00  5.94           C  
ATOM   1185  C   TYR A 130     -27.818 -11.961  14.658  1.00  5.93           C  
ATOM   1186  O   TYR A 130     -27.691 -10.848  15.216  1.00  7.16           O  
ATOM   1187  CB  TYR A 130     -26.875 -12.126  12.340  1.00  5.66           C  
ATOM   1188  CG  TYR A 130     -25.758 -12.679  11.477  1.00  6.17           C  
ATOM   1189  CD1 TYR A 130     -24.428 -12.742  11.928  1.00  5.12           C  
ATOM   1190  CD2 TYR A 130     -26.038 -13.134  10.220  1.00  5.84           C  
ATOM   1191  CE1 TYR A 130     -23.393 -13.308  11.121  1.00  9.92           C  
ATOM   1192  CE2 TYR A 130     -25.011 -13.612   9.370  1.00  7.16           C  
ATOM   1193  CZ  TYR A 130     -23.691 -13.745   9.867  1.00 11.48           C  
ATOM   1194  OH  TYR A 130     -22.750 -14.264   9.059  1.00 10.15           O  
ATOM   1195  N   LEU A 131     -28.883 -12.736  14.792  1.00  6.46           N  
ATOM   1196  CA ALEU A 131     -29.935 -12.354  15.733  0.70  6.65           C  
ATOM   1197  CA BLEU A 131     -29.967 -12.415  15.749  0.30  7.76           C  
ATOM   1198  C   LEU A 131     -29.398 -12.328  17.149  1.00  8.12           C  
ATOM   1199  O   LEU A 131     -29.709 -11.417  17.942  1.00  9.87           O  
ATOM   1200  CB ALEU A 131     -31.119 -13.308  15.645  0.70  4.60           C  
ATOM   1201  CB BLEU A 131     -31.064 -13.490  15.768  0.30  7.44           C  
ATOM   1202  CG ALEU A 131     -31.897 -13.195  14.311  0.70  3.91           C  
ATOM   1203  CG BLEU A 131     -32.160 -13.489  14.702  0.30  9.78           C  
ATOM   1204  CD1ALEU A 131     -33.000 -14.225  14.229  0.70  2.70           C  
ATOM   1205  CD1BLEU A 131     -31.502 -13.558  13.413  0.30 11.17           C  
ATOM   1206  CD2ALEU A 131     -32.555 -11.747  14.195  0.70  2.00           C  
ATOM   1207  CD2BLEU A 131     -33.207 -14.619  14.886  0.30 11.14           C  
ATOM   1208  N   ALA A 132     -28.572 -13.297  17.476  1.00  7.47           N  
ATOM   1209  CA  ALA A 132     -27.984 -13.309  18.850  1.00  7.64           C  
ATOM   1210  C   ALA A 132     -27.078 -12.100  19.098  1.00  9.27           C  
ATOM   1211  O   ALA A 132     -26.928 -11.647  20.243  1.00  8.27           O  
ATOM   1212  CB  ALA A 132     -27.129 -14.644  19.053  1.00  5.15           C  
ATOM   1213  N   GLU A 133     -26.417 -11.595  18.072  1.00  9.22           N  
ATOM   1214  CA  GLU A 133     -25.522 -10.458  18.281  1.00  9.52           C  
ATOM   1215  C   GLU A 133     -26.250  -9.239  18.807  1.00 11.59           C  
ATOM   1216  O   GLU A 133     -25.611  -8.435  19.500  1.00  9.73           O  
ATOM   1217  CB  GLU A 133     -24.825 -10.026  16.982  1.00  8.37           C  
ATOM   1218  CG  GLU A 133     -23.773 -11.041  16.547  1.00  8.07           C  
ATOM   1219  CD  GLU A 133     -23.168 -10.720  15.157  1.00  9.44           C  
ATOM   1220  OE1 GLU A 133     -23.701  -9.863  14.406  1.00 10.16           O  
ATOM   1221  OE2 GLU A 133     -22.126 -11.308  14.814  1.00 10.45           O  
ATOM   1222  N   VAL A 134     -27.519  -9.127  18.468  1.00  8.85           N  
ATOM   1223  CA  VAL A 134     -28.337  -7.971  18.886  1.00 10.41           C  
ATOM   1224  C   VAL A 134     -29.351  -8.253  19.968  1.00 13.20           C  
ATOM   1225  O   VAL A 134     -30.006  -7.303  20.452  1.00 11.68           O  
ATOM   1226  CB  VAL A 134     -28.973  -7.238  17.650  1.00  9.03           C  
ATOM   1227  CG1 VAL A 134     -27.862  -6.934  16.597  1.00  8.89           C  
ATOM   1228  CG2 VAL A 134     -30.094  -8.069  16.946  1.00  7.80           C  
ATOM   1229  N   ALA A 135     -29.495  -9.531  20.385  1.00 11.65           N  
ATOM   1230  CA  ALA A 135     -30.547  -9.967  21.275  1.00 14.41           C  
ATOM   1231  C   ALA A 135     -30.142  -9.544  22.678  1.00 17.11           C  
ATOM   1232  O   ALA A 135     -28.963  -9.655  23.027  1.00 16.64           O  
ATOM   1233  CB  ALA A 135     -30.692 -11.496  21.180  1.00 14.34           C  
ATOM   1234  N   THR A 136     -31.105  -9.004  23.410  1.00 20.20           N  
ATOM   1235  CA  THR A 136     -30.841  -8.404  24.762  1.00 25.59           C  
ATOM   1236  C   THR A 136     -31.936  -8.804  25.763  1.00 28.02           C  
ATOM   1237  O   THR A 136     -31.822  -8.454  26.967  1.00 32.13           O  
ATOM   1238  CB  THR A 136     -30.864  -6.848  24.787  1.00 24.62           C  
ATOM   1239  OG1 THR A 136     -32.152  -6.378  24.353  1.00 23.64           O  
ATOM   1240  CG2 THR A 136     -29.691  -6.233  23.987  1.00 26.70           C  
ATOM   1241  N   GLY A 137     -32.917  -9.583  25.329  1.00 28.84           N  
ATOM   1242  CA  GLY A 137     -34.118  -9.856  26.127  1.00 30.64           C  
ATOM   1243  C   GLY A 137     -34.418 -11.334  26.444  1.00 29.60           C  
ATOM   1244  O   GLY A 137     -33.485 -12.150  26.533  1.00 27.78           O  
ATOM   1245  N   ASP A 138     -35.712 -11.630  26.634  1.00 27.84           N  
ATOM   1246  CA  ASP A 138     -36.220 -12.944  27.165  0.80 28.00           C  
ATOM   1247  C   ASP A 138     -35.801 -14.105  26.301  0.50 26.04           C  
ATOM   1248  O   ASP A 138     -35.584 -15.224  26.787  0.50 24.80           O  
ATOM   1249  CB  ASP A 138     -37.778 -12.986  27.257  1.00 29.47           C  
ATOM   1250  CG  ASP A 138     -38.303 -12.607  28.640  0.60 32.35           C  
ATOM   1251  OD1 ASP A 138     -37.460 -12.112  29.426  1.00 37.99           O  
ATOM   1252  OD2 ASP A 138     -39.536 -12.801  28.933  0.80 32.71           O  
ATOM   1253  N   ASP A 139     -35.726 -13.840  25.012  0.30 25.23           N  
ATOM   1254  CA AASP A 139     -35.491 -14.852  24.011  0.70 26.83           C  
ATOM   1255  CA BASP A 139     -35.480 -14.953  24.123  0.30 24.92           C  
ATOM   1256  C   ASP A 139     -34.029 -15.114  23.684  1.00 24.94           C  
ATOM   1257  O   ASP A 139     -33.734 -16.023  22.878  1.00 25.91           O  
ATOM   1258  CB AASP A 139     -36.310 -14.568  22.711  0.70 27.85           C  
ATOM   1259  CB BASP A 139     -36.479 -15.010  22.939  0.30 24.75           C  
ATOM   1260  CG AASP A 139     -37.671 -15.260  22.729  0.70 32.49           C  
ATOM   1261  CG BASP A 139     -36.321 -13.863  21.970  0.30 22.49           C  
ATOM   1262  OD1AASP A 139     -37.854 -16.190  23.565  0.70 36.53           O  
ATOM   1263  OD1BASP A 139     -35.521 -12.948  22.233  0.30 21.41           O  
ATOM   1264  OD2AASP A 139     -38.554 -14.919  21.903  0.70 36.18           O  
ATOM   1265  OD2BASP A 139     -37.021 -13.874  20.944  0.30 20.59           O  
ATOM   1266  N   LYS A 140     -33.114 -14.323  24.264  1.00 22.89           N  
ATOM   1267  CA ALYS A 140     -31.709 -14.401  23.898  0.70 20.42           C  
ATOM   1268  CA BLYS A 140     -31.716 -14.425  23.840  0.30 20.17           C  
ATOM   1269  C   LYS A 140     -31.164 -15.832  24.032  1.00 19.50           C  
ATOM   1270  O   LYS A 140     -30.463 -16.337  23.166  1.00 14.98           O  
ATOM   1271  CB ALYS A 140     -30.947 -13.503  24.804  0.70 20.78           C  
ATOM   1272  CB BLYS A 140     -30.790 -13.417  24.502  0.30 19.98           C  
ATOM   1273  CG ALYS A 140     -29.569 -13.325  24.477  0.70 21.43           C  
ATOM   1274  CG BLYS A 140     -29.427 -13.433  23.869  0.30 20.31           C  
ATOM   1275  CD ALYS A 140     -28.862 -12.623  25.668  0.70 30.12           C  
ATOM   1276  CD BLYS A 140     -28.523 -12.308  24.296  0.30 21.60           C  
ATOM   1277  CE ALYS A 140     -27.335 -12.554  25.430  0.70 31.04           C  
ATOM   1278  CE BLYS A 140     -27.211 -12.371  23.528  0.30 22.98           C  
ATOM   1279  NZ ALYS A 140     -27.085 -12.025  24.022  0.70 39.17           N  
ATOM   1280  NZ BLYS A 140     -26.029 -12.336  24.482  0.30 21.73           N  
ATOM   1281  N   LYS A 141     -31.478 -16.490  25.134  1.00 16.98           N  
ATOM   1282  CA  LYS A 141     -30.914 -17.825  25.282  1.00 16.67           C  
ATOM   1283  C   LYS A 141     -31.442 -18.748  24.246  1.00 13.66           C  
ATOM   1284  O   LYS A 141     -30.692 -19.614  23.784  1.00 12.13           O  
ATOM   1285  CB  LYS A 141     -31.138 -18.374  26.696  1.00 15.61           C  
ATOM   1286  CG  LYS A 141     -30.199 -17.732  27.645  1.00 20.83           C  
ATOM   1287  CD  LYS A 141     -30.479 -18.305  29.099  1.00 27.79           C  
ATOM   1288  CE  LYS A 141     -29.376 -17.887  30.077  1.00 33.98           C  
ATOM   1289  NZ  LYS A 141     -29.196 -16.432  29.994  1.00 38.10           N  
ATOM   1290  N   ARG A 142     -32.718 -18.629  23.894  1.00 12.60           N  
ATOM   1291  CA  ARG A 142     -33.273 -19.556  22.918  1.00 12.10           C  
ATOM   1292  C   ARG A 142     -32.693 -19.214  21.526  1.00 10.26           C  
ATOM   1293  O   ARG A 142     -32.483 -20.105  20.737  1.00 10.18           O  
ATOM   1294  CB  ARG A 142     -34.834 -19.560  22.825  1.00 12.93           C  
ATOM   1295  CG  ARG A 142     -35.433 -20.598  23.800  1.00 15.00           C  
ATOM   1296  CD  ARG A 142     -36.985 -20.474  23.911  1.00 22.23           C  
ATOM   1297  NE  ARG A 142     -37.346 -19.249  24.613  1.00 19.52           N  
ATOM   1298  CZ  ARG A 142     -37.547 -19.168  25.936  1.00 23.76           C  
ATOM   1299  NH1 ARG A 142     -37.851 -17.978  26.519  1.00 25.77           N  
ATOM   1300  NH2 ARG A 142     -37.484 -20.269  26.699  1.00 18.05           N  
ATOM   1301  N   ILE A 143     -32.499 -17.929  21.242  1.00 10.53           N  
ATOM   1302  CA  ILE A 143     -31.867 -17.587  19.927  1.00  8.68           C  
ATOM   1303  C   ILE A 143     -30.448 -18.209  19.856  1.00 10.06           C  
ATOM   1304  O   ILE A 143     -30.049 -18.826  18.854  1.00  8.52           O  
ATOM   1305  CB  ILE A 143     -31.795 -16.066  19.777  1.00 10.30           C  
ATOM   1306  CG1 ILE A 143     -33.182 -15.540  19.582  1.00 13.30           C  
ATOM   1307  CG2 ILE A 143     -30.887 -15.653  18.605  1.00  8.46           C  
ATOM   1308  CD1 ILE A 143     -33.221 -14.042  19.769  1.00 16.16           C  
ATOM   1309  N   ILE A 144     -29.684 -18.025  20.923  1.00  8.18           N  
ATOM   1310  CA  ILE A 144     -28.360 -18.656  20.995  1.00  8.77           C  
ATOM   1311  C   ILE A 144     -28.426 -20.156  20.814  1.00  9.80           C  
ATOM   1312  O   ILE A 144     -27.597 -20.781  20.083  1.00  8.46           O  
ATOM   1313  CB  ILE A 144     -27.688 -18.248  22.304  1.00  9.99           C  
ATOM   1314  CG1 ILE A 144     -27.373 -16.727  22.261  1.00  9.90           C  
ATOM   1315  CG2 ILE A 144     -26.438 -19.157  22.633  1.00  7.50           C  
ATOM   1316  CD1 ILE A 144     -26.669 -16.256  23.611  1.00 12.60           C  
ATOM   1317  N   ASP A 145     -29.376 -20.797  21.473  1.00  7.47           N  
ATOM   1318  CA AASP A 145     -29.414 -22.227  21.365  0.70  8.36           C  
ATOM   1319  CA BASP A 145     -29.603 -22.269  21.374  0.30  8.63           C  
ATOM   1320  C   ASP A 145     -29.848 -22.680  19.937  1.00  8.53           C  
ATOM   1321  O   ASP A 145     -29.410 -23.755  19.458  1.00  7.56           O  
ATOM   1322  CB AASP A 145     -30.281 -22.857  22.461  0.70  8.91           C  
ATOM   1323  CB BASP A 145     -30.861 -22.730  22.157  0.30  8.12           C  
ATOM   1324  CG AASP A 145     -29.874 -24.318  22.691  0.70  8.05           C  
ATOM   1325  CG BASP A 145     -31.275 -24.195  21.794  0.30 11.97           C  
ATOM   1326  OD1AASP A 145     -28.690 -24.575  23.162  0.70 13.98           O  
ATOM   1327  OD1BASP A 145     -32.322 -24.477  21.149  0.30 13.16           O  
ATOM   1328  OD2AASP A 145     -30.704 -25.206  22.315  0.70 15.48           O  
ATOM   1329  OD2BASP A 145     -30.490 -25.107  22.114  0.30 14.51           O  
ATOM   1330  N   SER A 146     -30.655 -21.846  19.252  1.00  6.92           N  
ATOM   1331  CA ASER A 146     -31.046 -22.152  17.906  0.90  7.26           C  
ATOM   1332  CA BSER A 146     -31.034 -22.175  17.894  0.10  6.29           C  
ATOM   1333  C   SER A 146     -29.816 -22.122  16.990  1.00  5.65           C  
ATOM   1334  O   SER A 146     -29.686 -22.967  16.113  1.00  6.49           O  
ATOM   1335  CB ASER A 146     -32.105 -21.198  17.359  0.90 11.04           C  
ATOM   1336  CB BSER A 146     -32.138 -21.265  17.370  0.10  6.68           C  
ATOM   1337  OG ASER A 146     -33.387 -21.463  17.967  0.90  9.18           O  
ATOM   1338  OG BSER A 146     -31.790 -19.912  17.539  0.10  3.91           O  
ATOM   1339  N   ALA A 147     -28.982 -21.104  17.183  1.00  5.95           N  
ATOM   1340  CA  ALA A 147     -27.737 -21.024  16.397  1.00  6.30           C  
ATOM   1341  C   ALA A 147     -26.923 -22.288  16.717  1.00  7.88           C  
ATOM   1342  O   ALA A 147     -26.453 -23.008  15.807  1.00  6.96           O  
ATOM   1343  CB  ALA A 147     -26.931 -19.783  16.738  1.00  8.27           C  
ATOM   1344  N   ARG A 148     -26.768 -22.571  17.989  1.00  6.79           N  
ATOM   1345  CA AARG A 148     -25.943 -23.715  18.383  0.50  7.63           C  
ATOM   1346  CA BARG A 148     -25.950 -23.704  18.379  0.50  7.47           C  
ATOM   1347  C   ARG A 148     -26.453 -25.017  17.727  1.00  7.67           C  
ATOM   1348  O   ARG A 148     -25.654 -25.829  17.217  1.00  7.00           O  
ATOM   1349  CB AARG A 148     -25.902 -23.844  19.926  0.50  7.78           C  
ATOM   1350  CB BARG A 148     -25.955 -23.806  19.917  0.50  7.28           C  
ATOM   1351  CG AARG A 148     -24.972 -25.041  20.440  0.50  8.62           C  
ATOM   1352  CG BARG A 148     -25.019 -24.938  20.464  0.50  8.05           C  
ATOM   1353  CD AARG A 148     -25.139 -25.338  21.963  0.50  9.53           C  
ATOM   1354  CD BARG A 148     -25.587 -25.548  21.757  0.50  7.36           C  
ATOM   1355  NE AARG A 148     -25.172 -24.079  22.689  0.50  9.55           N  
ATOM   1356  NE BARG A 148     -26.968 -26.013  21.642  0.50  8.73           N  
ATOM   1357  CZ AARG A 148     -24.124 -23.375  23.107  0.50 10.49           C  
ATOM   1358  CZ BARG A 148     -27.363 -27.152  21.081  0.50  9.43           C  
ATOM   1359  NH1AARG A 148     -22.857 -23.876  23.057  0.50  2.00           N  
ATOM   1360  NH1BARG A 148     -26.502 -28.025  20.520  0.50  3.76           N  
ATOM   1361  NH2AARG A 148     -24.403 -22.174  23.656  0.50  3.00           N  
ATOM   1362  NH2BARG A 148     -28.674 -27.410  21.060  0.50 10.29           N  
ATOM   1363  N   SER A 149     -27.761 -25.223  17.805  1.00  9.01           N  
ATOM   1364  CA BSER A 149     -28.394 -26.461  17.344  0.36  9.37           C  
ATOM   1365  CA CSER A 149     -28.373 -26.480  17.358  0.63  8.85           C  
ATOM   1366  C   SER A 149     -28.166 -26.652  15.844  1.00  8.44           C  
ATOM   1367  O   SER A 149     -27.850 -27.770  15.374  1.00 10.53           O  
ATOM   1368  CB BSER A 149     -29.896 -26.418  17.661  0.36  9.64           C  
ATOM   1369  CB CSER A 149     -29.884 -26.501  17.614  0.63  9.29           C  
ATOM   1370  OG BSER A 149     -30.069 -26.752  19.024  0.36 12.40           O  
ATOM   1371  OG CSER A 149     -30.287 -27.830  17.340  0.63  6.84           O  
ATOM   1372  N   ALA A 150     -28.324 -25.553  15.084  1.00  6.40           N  
ATOM   1373  CA  ALA A 150     -28.164 -25.612  13.650  1.00  6.56           C  
ATOM   1374  C   ALA A 150     -26.697 -25.899  13.311  1.00  6.51           C  
ATOM   1375  O   ALA A 150     -26.443 -26.746  12.480  1.00  4.50           O  
ATOM   1376  CB  ALA A 150     -28.599 -24.275  12.997  1.00  7.41           C  
ATOM   1377  N   TYR A 151     -25.768 -25.213  13.987  1.00  5.69           N  
ATOM   1378  CA  TYR A 151     -24.322 -25.430  13.695  1.00  6.52           C  
ATOM   1379  C   TYR A 151     -23.963 -26.836  14.063  1.00  7.58           C  
ATOM   1380  O   TYR A 151     -23.248 -27.533  13.365  1.00  6.39           O  
ATOM   1381  CB  TYR A 151     -23.508 -24.516  14.546  1.00  4.92           C  
ATOM   1382  CG  TYR A 151     -23.387 -23.140  13.993  1.00  5.88           C  
ATOM   1383  CD1 TYR A 151     -23.195 -22.948  12.618  1.00  4.81           C  
ATOM   1384  CD2 TYR A 151     -23.423 -22.091  14.812  1.00  6.43           C  
ATOM   1385  CE1 TYR A 151     -22.989 -21.583  12.116  1.00  3.60           C  
ATOM   1386  CE2 TYR A 151     -23.212 -20.735  14.347  1.00  6.18           C  
ATOM   1387  CZ  TYR A 151     -22.963 -20.543  12.991  1.00  7.39           C  
ATOM   1388  OH  TYR A 151     -22.809 -19.204  12.558  1.00  6.60           O  
ATOM   1389  N   GLN A 152     -24.524 -27.281  15.177  1.00  7.28           N  
ATOM   1390  CA  GLN A 152     -24.187 -28.636  15.647  1.00  7.72           C  
ATOM   1391  C   GLN A 152     -24.667 -29.696  14.677  1.00  8.03           C  
ATOM   1392  O   GLN A 152     -23.947 -30.679  14.416  1.00  9.21           O  
ATOM   1393  CB  GLN A 152     -24.758 -28.870  17.055  1.00  8.41           C  
ATOM   1394  CG  GLN A 152     -24.288 -30.271  17.621  1.00 11.82           C  
ATOM   1395  CD  GLN A 152     -22.771 -30.247  17.807  1.00 13.83           C  
ATOM   1396  OE1 GLN A 152     -22.240 -29.410  18.567  1.00 14.20           O  
ATOM   1397  NE2 GLN A 152     -22.062 -31.178  17.146  1.00 16.27           N  
ATOM   1398  N   GLU A 153     -25.910 -29.604  14.195  1.00  7.88           N  
ATOM   1399  CA AGLU A 153     -26.387 -30.624  13.244  0.70  8.44           C  
ATOM   1400  CA BGLU A 153     -26.423 -30.571  13.203  0.30  8.70           C  
ATOM   1401  C   GLU A 153     -25.542 -30.532  11.944  1.00  8.62           C  
ATOM   1402  O   GLU A 153     -25.209 -31.561  11.357  1.00  7.84           O  
ATOM   1403  CB AGLU A 153     -27.864 -30.372  12.878  0.70  9.30           C  
ATOM   1404  CB BGLU A 153     -27.889 -30.232  12.850  0.30  9.14           C  
ATOM   1405  CG AGLU A 153     -28.327 -31.378  11.899  0.70  8.70           C  
ATOM   1406  CG BGLU A 153     -28.760 -30.254  14.091  0.30 11.04           C  
ATOM   1407  CD AGLU A 153     -29.830 -31.322  11.559  0.70 16.77           C  
ATOM   1408  CD BGLU A 153     -30.187 -29.771  13.935  0.30 15.89           C  
ATOM   1409  OE1AGLU A 153     -30.571 -30.534  12.179  0.70 17.35           O  
ATOM   1410  OE1BGLU A 153     -31.100 -30.635  14.012  0.30 15.94           O  
ATOM   1411  OE2AGLU A 153     -30.226 -32.084  10.621  0.70 24.22           O  
ATOM   1412  OE2BGLU A 153     -30.404 -28.545  13.821  0.30 17.28           O  
ATOM   1413  N   ALA A 154     -25.192 -29.310  11.528  1.00  7.43           N  
ATOM   1414  CA  ALA A 154     -24.306 -29.179  10.329  1.00  8.03           C  
ATOM   1415  C   ALA A 154     -22.952 -29.849  10.621  1.00  7.58           C  
ATOM   1416  O   ALA A 154     -22.398 -30.515   9.736  1.00  9.51           O  
ATOM   1417  CB  ALA A 154     -24.111 -27.663   9.995  1.00  8.02           C  
ATOM   1418  N   MET A 155     -22.375 -29.640  11.818  1.00  6.21           N  
ATOM   1419  CA AMET A 155     -21.069 -30.237  12.144  0.70  6.39           C  
ATOM   1420  CA BMET A 155     -21.074 -30.260  12.136  0.30  7.72           C  
ATOM   1421  C   MET A 155     -21.218 -31.760  12.104  1.00  7.22           C  
ATOM   1422  O   MET A 155     -20.347 -32.447  11.563  1.00  7.68           O  
ATOM   1423  CB AMET A 155     -20.676 -29.857  13.578  0.70  5.71           C  
ATOM   1424  CB BMET A 155     -20.562 -29.921  13.537  0.30  8.06           C  
ATOM   1425  CG AMET A 155     -20.176 -28.409  13.697  0.70  5.98           C  
ATOM   1426  CG BMET A 155     -19.031 -30.021  13.610  0.30 11.86           C  
ATOM   1427  SD AMET A 155     -18.635 -27.960  12.888  0.70 10.33           S  
ATOM   1428  SD BMET A 155     -18.500 -28.586  12.694  0.30 21.81           S  
ATOM   1429  CE AMET A 155     -17.531 -29.015  13.848  0.70 11.37           C  
ATOM   1430  CE BMET A 155     -19.733 -27.443  13.271  0.30 22.89           C  
ATOM   1431  N   ASP A 156     -22.302 -32.263  12.698  1.00  8.21           N  
ATOM   1432  CA  ASP A 156     -22.421 -33.764  12.776  1.00  8.81           C  
ATOM   1433  C   ASP A 156     -22.499 -34.371  11.386  1.00 11.35           C  
ATOM   1434  O   ASP A 156     -21.826 -35.393  11.094  1.00  9.89           O  
ATOM   1435  CB  ASP A 156     -23.665 -34.156  13.553  1.00 10.96           C  
ATOM   1436  CG  ASP A 156     -23.582 -33.780  15.013  1.00 13.97           C  
ATOM   1437  OD1 ASP A 156     -22.480 -33.569  15.548  1.00 13.61           O  
ATOM   1438  OD2 ASP A 156     -24.631 -33.806  15.653  1.00 16.29           O  
ATOM   1439  N   ILE A 157     -23.270 -33.757  10.484  1.00  8.90           N  
ATOM   1440  CA  ILE A 157     -23.333 -34.287   9.106  1.00  9.88           C  
ATOM   1441  C   ILE A 157     -21.991 -34.119   8.383  1.00  9.71           C  
ATOM   1442  O   ILE A 157     -21.536 -35.013   7.699  1.00  9.79           O  
ATOM   1443  CB  ILE A 157     -24.434 -33.554   8.320  1.00  8.69           C  
ATOM   1444  CG1 ILE A 157     -25.772 -33.764   9.021  1.00 11.46           C  
ATOM   1445  CG2 ILE A 157     -24.440 -34.012   6.878  1.00  8.11           C  
ATOM   1446  CD1 ILE A 157     -26.892 -32.797   8.479  1.00 13.93           C  
ATOM   1447  N   SER A 158     -21.396 -32.933   8.495  1.00  8.05           N  
ATOM   1448  CA ASER A 158     -20.181 -32.648   7.774  0.60  7.51           C  
ATOM   1449  CA BSER A 158     -20.169 -32.659   7.796  0.40  8.86           C  
ATOM   1450  C   SER A 158     -19.049 -33.605   8.248  1.00  9.44           C  
ATOM   1451  O   SER A 158     -18.238 -33.996   7.454  1.00  8.67           O  
ATOM   1452  CB ASER A 158     -19.799 -31.171   7.955  0.60  7.33           C  
ATOM   1453  CB BSER A 158     -19.725 -31.230   8.032  0.40  8.67           C  
ATOM   1454  OG ASER A 158     -19.251 -30.909   9.216  0.60  7.88           O  
ATOM   1455  OG BSER A 158     -18.662 -30.988   7.146  0.40 13.69           O  
ATOM   1456  N   LYS A 159     -19.004 -33.931   9.546  1.00 10.13           N  
ATOM   1457  CA ALYS A 159     -17.944 -34.841   9.998  0.70 11.18           C  
ATOM   1458  CA BLYS A 159     -17.981 -34.872  10.067  0.30 11.18           C  
ATOM   1459  C   LYS A 159     -18.171 -36.236   9.429  1.00 12.51           C  
ATOM   1460  O   LYS A 159     -17.182 -36.916   9.115  1.00 14.40           O  
ATOM   1461  CB ALYS A 159     -17.935 -34.850  11.520  0.70 12.47           C  
ATOM   1462  CB BLYS A 159     -18.036 -35.034  11.607  0.30 11.20           C  
ATOM   1463  CG ALYS A 159     -17.173 -33.598  11.992  0.70 10.96           C  
ATOM   1464  CG BLYS A 159     -16.990 -36.059  12.127  0.30 10.27           C  
ATOM   1465  CD ALYS A 159     -16.937 -33.658  13.501  0.70 15.98           C  
ATOM   1466  CD BLYS A 159     -16.204 -35.640  13.375  0.30 12.05           C  
ATOM   1467  CE ALYS A 159     -17.816 -32.622  14.151  0.70  9.76           C  
ATOM   1468  CE BLYS A 159     -14.963 -36.550  13.566  0.30 11.19           C  
ATOM   1469  NZ ALYS A 159     -16.921 -31.913  15.100  0.70 29.51           N  
ATOM   1470  NZ BLYS A 159     -14.006 -36.525  12.432  0.30 13.42           N  
ATOM   1471  N   LYS A 160     -19.418 -36.626   9.247  1.00 10.69           N  
ATOM   1472  CA ALYS A 160     -19.763 -37.940   8.733  0.50 12.48           C  
ATOM   1473  CA BLYS A 160     -19.739 -37.944   8.717  0.50 12.33           C  
ATOM   1474  C   LYS A 160     -19.571 -38.033   7.220  1.00 14.16           C  
ATOM   1475  O   LYS A 160     -19.112 -39.061   6.716  1.00 13.22           O  
ATOM   1476  CB ALYS A 160     -21.217 -38.325   9.135  0.50 12.30           C  
ATOM   1477  CB BLYS A 160     -21.175 -38.398   9.070  0.50 12.07           C  
ATOM   1478  CG ALYS A 160     -21.665 -39.711   8.752  0.50 15.16           C  
ATOM   1479  CG BLYS A 160     -21.390 -38.704  10.530  0.50 14.40           C  
ATOM   1480  CD ALYS A 160     -22.884 -40.208   9.564  0.50 21.25           C  
ATOM   1481  CD BLYS A 160     -22.846 -39.195  10.757  0.50 21.51           C  
ATOM   1482  CE ALYS A 160     -22.907 -41.777   9.604  0.50 27.77           C  
ATOM   1483  CE BLYS A 160     -23.319 -39.019  12.194  0.50 22.91           C  
ATOM   1484  NZ ALYS A 160     -23.718 -42.238  10.799  0.50 29.98           N  
ATOM   1485  NZ BLYS A 160     -24.590 -39.835  12.404  0.50 24.13           N  
ATOM   1486  N   GLU A 161     -19.912 -36.959   6.487  1.00 11.19           N  
ATOM   1487  CA  GLU A 161     -20.163 -37.062   5.025  1.00 10.23           C  
ATOM   1488  C   GLU A 161     -19.220 -36.252   4.172  1.00 12.33           C  
ATOM   1489  O   GLU A 161     -19.254 -36.380   2.939  1.00 15.50           O  
ATOM   1490  CB  GLU A 161     -21.595 -36.626   4.694  1.00 11.49           C  
ATOM   1491  CG  GLU A 161     -22.539 -37.465   5.512  1.00 14.22           C  
ATOM   1492  CD  GLU A 161     -22.631 -38.894   5.005  1.00 26.90           C  
ATOM   1493  OE1 GLU A 161     -22.112 -39.196   3.908  1.00 29.22           O  
ATOM   1494  OE2 GLU A 161     -23.215 -39.730   5.716  1.00 35.53           O  
ATOM   1495  N   MET A 162     -18.363 -35.453   4.765  1.00 11.01           N  
ATOM   1496  CA AMET A 162     -17.479 -34.551   4.013  0.60 10.54           C  
ATOM   1497  CA BMET A 162     -17.501 -34.611   3.963  0.40 10.14           C  
ATOM   1498  C   MET A 162     -16.045 -34.700   4.448  1.00  9.96           C  
ATOM   1499  O   MET A 162     -15.782 -34.926   5.618  1.00  9.64           O  
ATOM   1500  CB AMET A 162     -17.802 -33.060   4.315  0.60 11.01           C  
ATOM   1501  CB BMET A 162     -18.054 -33.150   3.939  0.40 10.88           C  
ATOM   1502  CG AMET A 162     -18.988 -32.533   3.610  0.60 11.22           C  
ATOM   1503  CG BMET A 162     -19.535 -33.114   3.458  0.40  8.09           C  
ATOM   1504  SD AMET A 162     -19.268 -30.821   4.130  0.60 11.38           S  
ATOM   1505  SD BMET A 162     -20.483 -31.652   3.950  0.40  7.74           S  
ATOM   1506  CE AMET A 162     -19.875 -30.257   2.585  0.60 13.02           C  
ATOM   1507  CE BMET A 162     -19.357 -30.355   3.458  0.40  7.43           C  
ATOM   1508  N   PRO A 163     -15.106 -34.537   3.517  1.00 11.29           N  
ATOM   1509  CA  PRO A 163     -13.707 -34.600   3.921  1.00 11.16           C  
ATOM   1510  C   PRO A 163     -13.338 -33.376   4.751  1.00  9.82           C  
ATOM   1511  O   PRO A 163     -14.014 -32.286   4.653  1.00 11.71           O  
ATOM   1512  CB  PRO A 163     -12.976 -34.610   2.561  1.00 10.86           C  
ATOM   1513  CG  PRO A 163     -13.879 -33.777   1.698  1.00 12.27           C  
ATOM   1514  CD  PRO A 163     -15.264 -34.234   2.096  1.00 11.48           C  
ATOM   1515  N   PRO A 164     -12.308 -33.518   5.597  1.00 10.16           N  
ATOM   1516  CA  PRO A 164     -11.953 -32.461   6.502  1.00 10.71           C  
ATOM   1517  C   PRO A 164     -11.519 -31.194   5.775  1.00  9.75           C  
ATOM   1518  O   PRO A 164     -11.446 -30.130   6.400  1.00 11.10           O  
ATOM   1519  CB  PRO A 164     -10.759 -33.020   7.333  1.00 11.13           C  
ATOM   1520  CG  PRO A 164     -10.480 -34.349   6.844  1.00 14.14           C  
ATOM   1521  CD  PRO A 164     -11.462 -34.718   5.720  1.00 12.63           C  
ATOM   1522  N   THR A 165     -11.128 -31.298   4.514  1.00  9.56           N  
ATOM   1523  CA ATHR A 165     -10.761 -30.118   3.754  0.70  6.53           C  
ATOM   1524  CA BTHR A 165     -10.740 -30.121   3.793  0.30  8.62           C  
ATOM   1525  C   THR A 165     -11.895 -29.416   3.029  1.00  8.17           C  
ATOM   1526  O   THR A 165     -11.651 -28.364   2.339  1.00  8.17           O  
ATOM   1527  CB ATHR A 165      -9.728 -30.456   2.647  0.70  5.88           C  
ATOM   1528  CB BTHR A 165      -9.515 -30.451   2.897  0.30  9.50           C  
ATOM   1529  OG1ATHR A 165     -10.138 -31.676   2.047  0.70  5.03           O  
ATOM   1530  OG1BTHR A 165      -8.553 -31.171   3.695  0.30  9.77           O  
ATOM   1531  CG2ATHR A 165      -8.282 -30.565   3.345  0.70  8.35           C  
ATOM   1532  CG2BTHR A 165      -8.840 -29.204   2.501  0.30 11.27           C  
ATOM   1533  N   HIS A 166     -13.103 -29.994   3.086  1.00  6.53           N  
ATOM   1534  CA  HIS A 166     -14.179 -29.415   2.244  1.00  7.42           C  
ATOM   1535  C   HIS A 166     -14.389 -27.934   2.643  1.00  5.79           C  
ATOM   1536  O   HIS A 166     -14.577 -27.659   3.821  1.00  6.87           O  
ATOM   1537  CB  HIS A 166     -15.496 -30.122   2.499  1.00  8.66           C  
ATOM   1538  CG  HIS A 166     -16.454 -29.878   1.379  1.00 11.92           C  
ATOM   1539  ND1 HIS A 166     -17.039 -28.640   1.159  1.00  9.20           N  
ATOM   1540  CD2 HIS A 166     -16.829 -30.679   0.344  1.00 12.68           C  
ATOM   1541  CE1 HIS A 166     -17.782 -28.702   0.047  1.00  9.96           C  
ATOM   1542  NE2 HIS A 166     -17.692 -29.943  -0.446  1.00 12.74           N  
ATOM   1543  N   PRO A 167     -14.423 -26.995   1.700  1.00  5.84           N  
ATOM   1544  CA  PRO A 167     -14.579 -25.598   2.130  1.00  5.67           C  
ATOM   1545  C   PRO A 167     -15.829 -25.324   2.973  1.00  5.23           C  
ATOM   1546  O   PRO A 167     -15.796 -24.505   3.859  1.00  5.33           O  
ATOM   1547  CB  PRO A 167     -14.725 -24.856   0.806  1.00  7.59           C  
ATOM   1548  CG  PRO A 167     -13.704 -25.614  -0.116  1.00  6.52           C  
ATOM   1549  CD  PRO A 167     -14.059 -27.077   0.257  1.00  6.30           C  
ATOM   1550  N   ILE A 168     -16.888 -26.092   2.735  1.00  6.17           N  
ATOM   1551  CA  ILE A 168     -18.115 -25.829   3.532  1.00  5.86           C  
ATOM   1552  C   ILE A 168     -17.845 -26.301   4.933  1.00  5.63           C  
ATOM   1553  O   ILE A 168     -18.211 -25.643   5.901  1.00  5.00           O  
ATOM   1554  CB  ILE A 168     -19.330 -26.565   2.888  1.00  4.46           C  
ATOM   1555  CG1 ILE A 168     -19.664 -25.907   1.546  1.00  8.69           C  
ATOM   1556  CG2 ILE A 168     -20.554 -26.503   3.908  1.00  6.81           C  
ATOM   1557  CD1 ILE A 168     -20.720 -26.718   0.768  1.00  8.13           C  
ATOM   1558  N   ARG A 169     -17.211 -27.476   5.083  1.00  6.41           N  
ATOM   1559  CA AARG A 169     -16.869 -27.928   6.408  0.60  5.77           C  
ATOM   1560  CA BARG A 169     -16.797 -27.933   6.407  0.40  5.73           C  
ATOM   1561  C   ARG A 169     -15.927 -26.968   7.170  1.00  5.89           C  
ATOM   1562  O   ARG A 169     -16.151 -26.665   8.357  1.00  4.25           O  
ATOM   1563  CB AARG A 169     -16.363 -29.410   6.299  0.60  2.46           C  
ATOM   1564  CB BARG A 169     -15.989 -29.219   6.300  0.40  4.75           C  
ATOM   1565  CG AARG A 169     -15.990 -30.026   7.661  0.60  8.32           C  
ATOM   1566  CG BARG A 169     -15.413 -29.536   7.672  0.40  4.78           C  
ATOM   1567  CD AARG A 169     -15.554 -31.526   7.500  0.60  5.34           C  
ATOM   1568  CD BARG A 169     -16.499 -30.279   8.337  0.40  5.90           C  
ATOM   1569  NE AARG A 169     -14.924 -31.941   8.785  0.60  5.51           N  
ATOM   1570  NE BARG A 169     -15.977 -30.789   9.568  0.40 14.99           N  
ATOM   1571  CZ AARG A 169     -14.505 -33.179   9.053  0.60  6.80           C  
ATOM   1572  CZ BARG A 169     -16.123 -30.096  10.658  0.40 10.80           C  
ATOM   1573  NH1AARG A 169     -14.634 -34.087   8.151  0.60  7.67           N  
ATOM   1574  NH1BARG A 169     -16.840 -28.894  10.587  0.40 16.82           N  
ATOM   1575  NH2AARG A 169     -13.964 -33.481  10.219  0.60  7.52           N  
ATOM   1576  NH2BARG A 169     -15.681 -30.603  11.735  0.40 12.94           N  
ATOM   1577  N   LEU A 170     -14.919 -26.417   6.473  1.00  6.36           N  
ATOM   1578  CA ALEU A 170     -14.020 -25.488   7.082  0.70  6.34           C  
ATOM   1579  CA BLEU A 170     -14.007 -25.458   7.076  0.30  6.73           C  
ATOM   1580  C   LEU A 170     -14.725 -24.168   7.423  1.00  6.13           C  
ATOM   1581  O   LEU A 170     -14.509 -23.612   8.489  1.00  6.60           O  
ATOM   1582  CB ALEU A 170     -12.894 -25.236   6.108  0.70  5.19           C  
ATOM   1583  CB BLEU A 170     -12.881 -25.116   6.122  0.30  6.41           C  
ATOM   1584  CG ALEU A 170     -12.070 -26.450   5.725  0.70  2.00           C  
ATOM   1585  CG BLEU A 170     -11.628 -25.970   6.035  0.30  7.82           C  
ATOM   1586  CD1ALEU A 170     -11.036 -26.153   4.549  0.70  4.54           C  
ATOM   1587  CD1BLEU A 170     -11.994 -27.458   5.983  0.30  6.03           C  
ATOM   1588  CD2ALEU A 170     -11.285 -26.849   7.086  0.70  2.20           C  
ATOM   1589  CD2BLEU A 170     -10.824 -25.461   4.778  0.30  4.03           C  
ATOM   1590  N   GLY A 171     -15.603 -23.710   6.536  1.00  5.34           N  
ATOM   1591  CA  GLY A 171     -16.295 -22.390   6.830  1.00  5.93           C  
ATOM   1592  C   GLY A 171     -17.298 -22.576   7.969  1.00  6.23           C  
ATOM   1593  O   GLY A 171     -17.489 -21.666   8.777  1.00  6.31           O  
ATOM   1594  N   LEU A 172     -17.924 -23.717   8.025  1.00  4.78           N  
ATOM   1595  CA  LEU A 172     -18.850 -23.981   9.099  1.00  4.97           C  
ATOM   1596  C   LEU A 172     -18.071 -23.991  10.403  1.00  5.75           C  
ATOM   1597  O   LEU A 172     -18.541 -23.423  11.392  1.00  5.39           O  
ATOM   1598  CB  LEU A 172     -19.503 -25.343   8.917  1.00  4.59           C  
ATOM   1599  CG  LEU A 172     -20.146 -25.980  10.120  1.00  5.30           C  
ATOM   1600  CD1 LEU A 172     -21.375 -25.147  10.609  1.00  5.59           C  
ATOM   1601  CD2 LEU A 172     -20.590 -27.440   9.702  1.00  6.70           C  
ATOM   1602  N   ALA A 173     -16.923 -24.671  10.419  1.00  5.19           N  
ATOM   1603  CA  ALA A 173     -16.163 -24.741  11.679  1.00  7.20           C  
ATOM   1604  C   ALA A 173     -15.681 -23.377  12.054  1.00  5.52           C  
ATOM   1605  O   ALA A 173     -15.697 -23.010  13.222  1.00  5.48           O  
ATOM   1606  CB  ALA A 173     -14.980 -25.717  11.483  1.00  7.60           C  
ATOM   1607  N   LEU A 174     -15.196 -22.635  11.059  1.00  4.81           N  
ATOM   1608  CA  LEU A 174     -14.779 -21.233  11.326  1.00  4.14           C  
ATOM   1609  C   LEU A 174     -15.921 -20.448  12.055  1.00  4.66           C  
ATOM   1610  O   LEU A 174     -15.662 -19.812  13.131  1.00  5.17           O  
ATOM   1611  CB  LEU A 174     -14.414 -20.516   9.995  1.00  2.79           C  
ATOM   1612  CG  LEU A 174     -14.012 -19.016  10.194  1.00  3.56           C  
ATOM   1613  CD1 LEU A 174     -12.556 -19.127  10.741  1.00  6.87           C  
ATOM   1614  CD2 LEU A 174     -14.030 -18.375   8.779  1.00  7.33           C  
ATOM   1615  N   ASN A 175     -17.119 -20.506  11.497  1.00  4.72           N  
ATOM   1616  CA  ASN A 175     -18.206 -19.689  12.097  1.00  5.40           C  
ATOM   1617  C   ASN A 175     -18.685 -20.242  13.383  1.00  4.72           C  
ATOM   1618  O   ASN A 175     -19.025 -19.502  14.301  1.00  5.46           O  
ATOM   1619  CB  ASN A 175     -19.369 -19.624  11.116  1.00  5.46           C  
ATOM   1620  CG  ASN A 175     -19.038 -18.643   9.938  1.00  8.98           C  
ATOM   1621  OD1 ASN A 175     -17.838 -18.330   9.680  1.00  7.22           O  
ATOM   1622  ND2 ASN A 175     -20.059 -18.283   9.186  1.00  5.67           N  
ATOM   1623  N   PHE A 176     -18.746 -21.572  13.498  1.00  4.23           N  
ATOM   1624  CA  PHE A 176     -19.167 -22.111  14.799  1.00  3.04           C  
ATOM   1625  C   PHE A 176     -18.158 -21.787  15.864  1.00  4.62           C  
ATOM   1626  O   PHE A 176     -18.488 -21.541  17.017  1.00  3.65           O  
ATOM   1627  CB  PHE A 176     -19.393 -23.653  14.608  1.00  3.25           C  
ATOM   1628  CG  PHE A 176     -20.092 -24.340  15.753  1.00  4.89           C  
ATOM   1629  CD1 PHE A 176     -20.958 -23.692  16.638  1.00  2.91           C  
ATOM   1630  CD2 PHE A 176     -19.948 -25.714  15.907  1.00  7.90           C  
ATOM   1631  CE1 PHE A 176     -21.615 -24.416  17.681  1.00  7.83           C  
ATOM   1632  CE2 PHE A 176     -20.625 -26.450  16.915  1.00 10.38           C  
ATOM   1633  CZ  PHE A 176     -21.470 -25.780  17.819  1.00  9.86           C  
ATOM   1634  N   SER A 177     -16.892 -21.738  15.490  1.00  5.01           N  
ATOM   1635  CA ASER A 177     -15.862 -21.322  16.441  0.80  4.89           C  
ATOM   1636  CA BSER A 177     -15.894 -21.346  16.477  0.20  5.12           C  
ATOM   1637  C   SER A 177     -16.042 -19.864  16.865  1.00  6.77           C  
ATOM   1638  O   SER A 177     -15.951 -19.535  18.011  1.00  5.98           O  
ATOM   1639  CB ASER A 177     -14.485 -21.580  15.793  0.80  3.80           C  
ATOM   1640  CB BSER A 177     -14.467 -21.771  16.066  0.20  5.29           C  
ATOM   1641  OG ASER A 177     -13.453 -20.863  16.456  0.80  3.01           O  
ATOM   1642  OG BSER A 177     -14.036 -21.186  14.856  0.20  2.88           O  
ATOM   1643  N   VAL A 178     -16.347 -18.992  15.905  1.00  3.82           N  
ATOM   1644  CA  VAL A 178     -16.672 -17.579  16.249  1.00  6.28           C  
ATOM   1645  C   VAL A 178     -17.935 -17.513  17.131  1.00  5.31           C  
ATOM   1646  O   VAL A 178     -17.957 -16.788  18.112  1.00  8.35           O  
ATOM   1647  CB  VAL A 178     -16.887 -16.745  14.981  1.00  4.34           C  
ATOM   1648  CG1 VAL A 178     -17.506 -15.274  15.302  1.00  4.26           C  
ATOM   1649  CG2 VAL A 178     -15.510 -16.567  14.262  1.00  6.80           C  
ATOM   1650  N   PHE A 179     -18.902 -18.351  16.856  1.00  6.50           N  
ATOM   1651  CA  PHE A 179     -20.121 -18.418  17.690  1.00  6.60           C  
ATOM   1652  C   PHE A 179     -19.627 -18.731  19.141  1.00  6.99           C  
ATOM   1653  O   PHE A 179     -20.023 -18.086  20.126  1.00  7.27           O  
ATOM   1654  CB  PHE A 179     -21.023 -19.550  17.196  1.00  5.78           C  
ATOM   1655  CG  PHE A 179     -22.072 -19.921  18.149  1.00  6.87           C  
ATOM   1656  CD1 PHE A 179     -23.262 -19.146  18.255  1.00  7.69           C  
ATOM   1657  CD2 PHE A 179     -21.873 -21.032  18.986  1.00  6.42           C  
ATOM   1658  CE1 PHE A 179     -24.292 -19.554  19.168  1.00  5.60           C  
ATOM   1659  CE2 PHE A 179     -22.906 -21.432  19.933  1.00 12.55           C  
ATOM   1660  CZ  PHE A 179     -24.085 -20.637  20.044  1.00  7.99           C  
ATOM   1661  N   HIS A 180     -18.795 -19.782  19.268  1.00  6.23           N  
ATOM   1662  CA  HIS A 180     -18.386 -20.119  20.643  1.00  6.22           C  
ATOM   1663  C   HIS A 180     -17.658 -18.956  21.309  1.00  5.57           C  
ATOM   1664  O   HIS A 180     -17.847 -18.692  22.523  1.00  6.55           O  
ATOM   1665  CB  HIS A 180     -17.378 -21.352  20.658  1.00  5.29           C  
ATOM   1666  CG  HIS A 180     -18.019 -22.654  20.331  1.00  8.60           C  
ATOM   1667  ND1 HIS A 180     -19.128 -23.127  21.011  1.00  7.00           N  
ATOM   1668  CD2 HIS A 180     -17.732 -23.562  19.374  1.00  8.03           C  
ATOM   1669  CE1 HIS A 180     -19.483 -24.271  20.476  1.00  6.89           C  
ATOM   1670  NE2 HIS A 180     -18.658 -24.574  19.485  1.00  6.75           N  
ATOM   1671  N   TYR A 181     -16.808 -18.282  20.538  1.00  6.43           N  
ATOM   1672  CA  TYR A 181     -15.901 -17.315  21.145  1.00  6.45           C  
ATOM   1673  C   TYR A 181     -16.720 -16.105  21.555  1.00  9.92           C  
ATOM   1674  O   TYR A 181     -16.585 -15.578  22.704  1.00  9.28           O  
ATOM   1675  CB  TYR A 181     -14.879 -16.834  20.088  1.00  8.65           C  
ATOM   1676  CG  TYR A 181     -13.788 -15.988  20.735  1.00  8.17           C  
ATOM   1677  CD1 TYR A 181     -12.675 -16.594  21.278  1.00 10.88           C  
ATOM   1678  CD2 TYR A 181     -13.905 -14.566  20.772  1.00 10.52           C  
ATOM   1679  CE1 TYR A 181     -11.688 -15.838  21.875  1.00 13.92           C  
ATOM   1680  CE2 TYR A 181     -12.870 -13.807  21.346  1.00 14.05           C  
ATOM   1681  CZ  TYR A 181     -11.801 -14.465  21.900  1.00 17.59           C  
ATOM   1682  OH  TYR A 181     -10.777 -13.721  22.484  1.00 18.02           O  
ATOM   1683  N   GLU A 182     -17.600 -15.659  20.668  1.00 10.00           N  
ATOM   1684  CA  GLU A 182     -18.202 -14.343  21.016  1.00 12.77           C  
ATOM   1685  C   GLU A 182     -19.653 -14.285  21.363  1.00 11.72           C  
ATOM   1686  O   GLU A 182     -20.108 -13.291  21.923  1.00 12.24           O  
ATOM   1687  CB  GLU A 182     -17.838 -13.318  19.962  1.00 15.15           C  
ATOM   1688  CG  GLU A 182     -18.433 -13.566  18.659  1.00 16.36           C  
ATOM   1689  CD  GLU A 182     -18.135 -12.395  17.678  1.00 17.99           C  
ATOM   1690  OE1 GLU A 182     -17.058 -11.711  17.728  1.00 17.48           O  
ATOM   1691  OE2 GLU A 182     -19.066 -12.114  16.909  1.00 14.73           O  
ATOM   1692  N   ILE A 183     -20.375 -15.367  21.097  1.00  8.41           N  
ATOM   1693  CA  ILE A 183     -21.790 -15.466  21.435  1.00  9.19           C  
ATOM   1694  C   ILE A 183     -21.987 -16.317  22.667  1.00 10.92           C  
ATOM   1695  O   ILE A 183     -22.681 -15.906  23.603  1.00 10.43           O  
ATOM   1696  CB  ILE A 183     -22.611 -16.003  20.260  1.00  7.13           C  
ATOM   1697  CG1 ILE A 183     -22.252 -15.184  18.974  1.00  8.45           C  
ATOM   1698  CG2 ILE A 183     -24.166 -16.145  20.629  1.00  5.94           C  
ATOM   1699  CD1 ILE A 183     -22.712 -13.682  18.935  1.00 11.93           C  
ATOM   1700  N   ALA A 184     -21.366 -17.506  22.699  1.00  8.69           N  
ATOM   1701  CA  ALA A 184     -21.594 -18.472  23.770  1.00 10.19           C  
ATOM   1702  C   ALA A 184     -20.599 -18.307  24.965  1.00 10.68           C  
ATOM   1703  O   ALA A 184     -20.631 -19.151  25.836  1.00 13.08           O  
ATOM   1704  CB  ALA A 184     -21.462 -19.935  23.199  1.00  8.72           C  
ATOM   1705  N   ASN A 185     -19.706 -17.327  24.937  1.00 10.88           N  
ATOM   1706  CA  ASN A 185     -18.759 -17.092  26.050  1.00 13.69           C  
ATOM   1707  C   ASN A 185     -17.966 -18.397  26.297  1.00 12.52           C  
ATOM   1708  O   ASN A 185     -17.756 -18.817  27.435  1.00 11.90           O  
ATOM   1709  CB  ASN A 185     -19.480 -16.664  27.330  1.00 15.65           C  
ATOM   1710  CG  ASN A 185     -18.552 -16.189  28.359  0.80 17.43           C  
ATOM   1711  OD1 ASN A 185     -17.493 -15.629  28.039  0.80 21.97           O  
ATOM   1712  ND2 ASN A 185     -18.909 -16.402  29.618  0.80 21.68           N  
ATOM   1713  N   SER A 186     -17.497 -19.019  25.209  1.00  9.86           N  
ATOM   1714  CA  SER A 186     -16.728 -20.298  25.331  1.00  9.37           C  
ATOM   1715  C   SER A 186     -15.450 -20.169  24.477  1.00  9.66           C  
ATOM   1716  O   SER A 186     -15.289 -20.853  23.471  1.00  7.54           O  
ATOM   1717  CB  SER A 186     -17.596 -21.470  24.862  1.00 11.53           C  
ATOM   1718  OG  SER A 186     -18.834 -21.597  25.607  1.00 10.31           O  
ATOM   1719  N   PRO A 187     -14.571 -19.260  24.846  1.00  8.49           N  
ATOM   1720  CA  PRO A 187     -13.405 -19.060  24.002  1.00  8.49           C  
ATOM   1721  C   PRO A 187     -12.558 -20.351  23.936  1.00  8.64           C  
ATOM   1722  O   PRO A 187     -11.920 -20.579  22.905  1.00  8.87           O  
ATOM   1723  CB  PRO A 187     -12.662 -17.934  24.700  1.00  8.28           C  
ATOM   1724  CG  PRO A 187     -13.106 -18.070  26.196  1.00  9.75           C  
ATOM   1725  CD  PRO A 187     -14.599 -18.322  26.015  1.00  9.19           C  
ATOM   1726  N   GLU A 188     -12.506 -21.144  25.021  1.00  7.76           N  
ATOM   1727  CA  GLU A 188     -11.739 -22.401  24.908  1.00  7.58           C  
ATOM   1728  C   GLU A 188     -12.281 -23.350  23.875  1.00  7.09           C  
ATOM   1729  O   GLU A 188     -11.522 -23.948  23.132  1.00  8.08           O  
ATOM   1730  CB  GLU A 188     -11.674 -23.119  26.257  1.00  9.57           C  
ATOM   1731  CG  GLU A 188     -10.781 -22.307  27.162  1.00  9.06           C  
ATOM   1732  CD  GLU A 188     -10.607 -22.991  28.558  0.90 14.80           C  
ATOM   1733  OE1 GLU A 188     -11.550 -23.674  29.026  0.90 15.44           O  
ATOM   1734  OE2 GLU A 188      -9.533 -22.741  29.183  1.00 17.77           O  
ATOM   1735  N   GLU A 189     -13.582 -23.493  23.813  1.00  6.41           N  
ATOM   1736  CA  GLU A 189     -14.207 -24.340  22.788  1.00  6.16           C  
ATOM   1737  C   GLU A 189     -13.912 -23.735  21.426  1.00  6.08           C  
ATOM   1738  O   GLU A 189     -13.677 -24.464  20.425  1.00  5.59           O  
ATOM   1739  CB  GLU A 189     -15.720 -24.413  23.038  1.00  5.33           C  
ATOM   1740  CG  GLU A 189     -16.419 -25.400  22.077  1.00  7.29           C  
ATOM   1741  CD  GLU A 189     -16.030 -26.876  22.301  1.00 11.32           C  
ATOM   1742  OE1 GLU A 189     -15.403 -27.224  23.329  1.00  9.19           O  
ATOM   1743  OE2 GLU A 189     -16.299 -27.661  21.372  1.00  9.68           O  
ATOM   1744  N   ALA A 190     -13.949 -22.400  21.339  1.00  6.97           N  
ATOM   1745  CA  ALA A 190     -13.734 -21.779  19.990  1.00  4.74           C  
ATOM   1746  C   ALA A 190     -12.334 -22.068  19.506  1.00  6.78           C  
ATOM   1747  O   ALA A 190     -12.124 -22.323  18.318  1.00  6.74           O  
ATOM   1748  CB  ALA A 190     -13.820 -20.212  20.147  1.00  4.46           C  
ATOM   1749  N   ILE A 191     -11.372 -21.917  20.410  1.00  5.47           N  
ATOM   1750  CA  ILE A 191      -9.957 -22.196  20.059  1.00  8.19           C  
ATOM   1751  C   ILE A 191      -9.762 -23.662  19.717  1.00  8.71           C  
ATOM   1752  O   ILE A 191      -9.137 -24.019  18.743  1.00  8.04           O  
ATOM   1753  CB  ILE A 191      -9.019 -21.746  21.239  1.00  8.04           C  
ATOM   1754  CG1 ILE A 191      -9.064 -20.194  21.286  1.00  8.81           C  
ATOM   1755  CG2 ILE A 191      -7.563 -22.258  21.033  1.00  8.82           C  
ATOM   1756  CD1 ILE A 191      -8.598 -19.590  22.636  1.00  7.91           C  
ATOM   1757  N   SER A 192     -10.249 -24.534  20.561  1.00  8.04           N  
ATOM   1758  CA ASER A 192     -10.142 -25.975  20.280  0.63  8.45           C  
ATOM   1759  CA BSER A 192     -10.123 -25.975  20.304  0.17  7.42           C  
ATOM   1760  CA CSER A 192     -10.088 -25.967  20.280  0.20  8.31           C  
ATOM   1761  C   SER A 192     -10.733 -26.346  18.948  1.00  8.64           C  
ATOM   1762  O   SER A 192     -10.169 -27.056  18.182  1.00  8.05           O  
ATOM   1763  CB ASER A 192     -10.926 -26.715  21.320  0.63  8.76           C  
ATOM   1764  CB BSER A 192     -10.768 -26.770  21.444  0.17  7.68           C  
ATOM   1765  CB CSER A 192     -10.632 -26.816  21.427  0.20  8.93           C  
ATOM   1766  OG ASER A 192     -10.784 -28.099  21.044  0.63 13.02           O  
ATOM   1767  OG BSER A 192      -9.952 -26.763  22.613  0.17  2.97           O  
ATOM   1768  OG CSER A 192     -11.982 -26.515  21.685  0.20  9.28           O  
ATOM   1769  N   LEU A 193     -11.925 -25.848  18.686  1.00  6.83           N  
ATOM   1770  CA  LEU A 193     -12.511 -26.158  17.417  1.00  7.00           C  
ATOM   1771  C   LEU A 193     -11.722 -25.619  16.256  1.00  6.07           C  
ATOM   1772  O   LEU A 193     -11.474 -26.355  15.286  1.00  8.41           O  
ATOM   1773  CB  LEU A 193     -13.977 -25.667  17.331  1.00  5.34           C  
ATOM   1774  CG  LEU A 193     -14.652 -25.872  15.988  1.00  6.01           C  
ATOM   1775  CD1 LEU A 193     -14.818 -27.371  15.643  1.00  6.85           C  
ATOM   1776  CD2 LEU A 193     -16.045 -25.289  16.120  1.00  6.53           C  
ATOM   1777  N   ALA A 194     -11.258 -24.389  16.326  1.00  8.33           N  
ATOM   1778  CA  ALA A 194     -10.444 -23.859  15.173  1.00  8.13           C  
ATOM   1779  C   ALA A 194      -9.147 -24.652  14.953  1.00  8.65           C  
ATOM   1780  O   ALA A 194      -8.783 -24.934  13.819  1.00  8.77           O  
ATOM   1781  CB  ALA A 194     -10.147 -22.401  15.347  1.00  9.04           C  
ATOM   1782  N   LYS A 195      -8.519 -25.042  16.065  1.00  8.35           N  
ATOM   1783  CA ALYS A 195      -7.260 -25.801  16.017  0.50  8.57           C  
ATOM   1784  CA BLYS A 195      -7.254 -25.790  16.016  0.50  8.93           C  
ATOM   1785  C   LYS A 195      -7.440 -27.180  15.451  1.00  8.16           C  
ATOM   1786  O   LYS A 195      -6.723 -27.593  14.479  1.00  9.62           O  
ATOM   1787  CB ALYS A 195      -6.569 -25.872  17.397  0.50  9.18           C  
ATOM   1788  CB BLYS A 195      -6.545 -25.791  17.398  0.50  9.54           C  
ATOM   1789  CG ALYS A 195      -5.249 -26.614  17.253  0.50 11.58           C  
ATOM   1790  CG BLYS A 195      -5.020 -25.920  17.269  0.50 14.13           C  
ATOM   1791  CD ALYS A 195      -4.738 -27.207  18.565  0.50 14.67           C  
ATOM   1792  CD BLYS A 195      -4.355 -25.871  18.651  0.50 16.86           C  
ATOM   1793  CE ALYS A 195      -3.389 -27.954  18.299  0.50 14.27           C  
ATOM   1794  CE BLYS A 195      -5.106 -24.999  19.637  0.50 12.77           C  
ATOM   1795  NZ ALYS A 195      -2.618 -27.516  17.106  0.50 14.53           N  
ATOM   1796  NZ BLYS A 195      -4.121 -24.535  20.678  0.50 19.06           N  
ATOM   1797  N   THR A 196      -8.383 -27.918  15.980  1.00  8.66           N  
ATOM   1798  CA ATHR A 196      -8.655 -29.271  15.506  0.80  8.39           C  
ATOM   1799  CA BTHR A 196      -8.608 -29.275  15.471  0.20  7.00           C  
ATOM   1800  C   THR A 196      -9.073 -29.256  14.012  1.00  8.14           C  
ATOM   1801  O   THR A 196      -8.638 -30.107  13.213  1.00  8.50           O  
ATOM   1802  CB ATHR A 196      -9.664 -29.974  16.423  0.80 10.73           C  
ATOM   1803  CB BTHR A 196      -9.542 -30.123  16.359  0.20  7.35           C  
ATOM   1804  OG1ATHR A 196      -9.061 -30.162  17.744  0.80 12.23           O  
ATOM   1805  OG1BTHR A 196     -10.806 -29.462  16.512  0.20  2.00           O  
ATOM   1806  CG2ATHR A 196     -10.169 -31.281  15.830  0.80 11.60           C  
ATOM   1807  CG2BTHR A 196      -8.909 -30.326  17.739  0.20  6.80           C  
ATOM   1808  N   THR A 197      -9.879 -28.261  13.674  1.00  6.37           N  
ATOM   1809  CA  THR A 197     -10.357 -28.187  12.287  1.00  8.16           C  
ATOM   1810  C   THR A 197      -9.180 -27.906  11.389  1.00  8.26           C  
ATOM   1811  O   THR A 197      -8.977 -28.615  10.325  1.00  7.92           O  
ATOM   1812  CB  THR A 197     -11.340 -27.071  12.124  1.00  7.67           C  
ATOM   1813  OG1 THR A 197     -12.501 -27.404  12.891  1.00  7.31           O  
ATOM   1814  CG2 THR A 197     -11.714 -26.968  10.672  1.00  8.13           C  
ATOM   1815  N   PHE A 198      -8.353 -26.963  11.812  1.00  7.73           N  
ATOM   1816  CA  PHE A 198      -7.149 -26.602  10.981  1.00  8.19           C  
ATOM   1817  C   PHE A 198      -6.247 -27.862  10.799  1.00  8.96           C  
ATOM   1818  O   PHE A 198      -5.768 -28.163   9.666  1.00  8.52           O  
ATOM   1819  CB  PHE A 198      -6.413 -25.426  11.608  1.00  7.61           C  
ATOM   1820  CG  PHE A 198      -5.195 -25.004  10.824  1.00  8.90           C  
ATOM   1821  CD1 PHE A 198      -5.246 -23.909   9.981  1.00 10.64           C  
ATOM   1822  CD2 PHE A 198      -4.033 -25.750  10.922  1.00 10.81           C  
ATOM   1823  CE1 PHE A 198      -4.139 -23.512   9.258  1.00 13.56           C  
ATOM   1824  CE2 PHE A 198      -2.905 -25.369  10.172  1.00 16.86           C  
ATOM   1825  CZ  PHE A 198      -2.977 -24.256   9.355  1.00 14.78           C  
ATOM   1826  N   ASP A 199      -5.963 -28.562  11.889  1.00  9.42           N  
ATOM   1827  CA  ASP A 199      -5.002 -29.682  11.862  1.00 10.95           C  
ATOM   1828  C   ASP A 199      -5.548 -30.838  11.084  1.00 10.43           C  
ATOM   1829  O   ASP A 199      -4.806 -31.402  10.326  1.00 10.79           O  
ATOM   1830  CB  ASP A 199      -4.657 -30.165  13.340  1.00 11.84           C  
ATOM   1831  CG  ASP A 199      -3.898 -29.102  14.124  0.80 10.52           C  
ATOM   1832  OD1 ASP A 199      -3.355 -28.141  13.504  0.80 12.35           O  
ATOM   1833  OD2 ASP A 199      -3.866 -29.168  15.374  0.80 14.10           O  
ATOM   1834  N   GLU A 200      -6.837 -31.144  11.191  1.00  7.45           N  
ATOM   1835  CA AGLU A 200      -7.425 -32.262  10.440  0.70  9.44           C  
ATOM   1836  CA BGLU A 200      -7.361 -32.278  10.437  0.30  9.93           C  
ATOM   1837  C   GLU A 200      -7.416 -31.926   8.954  1.00 10.69           C  
ATOM   1838  O   GLU A 200      -7.275 -32.822   8.123  1.00 10.59           O  
ATOM   1839  CB AGLU A 200      -8.836 -32.578  10.949  0.70 10.39           C  
ATOM   1840  CB BGLU A 200      -8.721 -32.749  10.942  0.30 10.31           C  
ATOM   1841  CG AGLU A 200      -8.666 -33.243  12.338  0.70 11.44           C  
ATOM   1842  CG BGLU A 200      -8.915 -34.263  10.798  0.30 13.64           C  
ATOM   1843  CD AGLU A 200      -9.868 -33.249  13.221  0.70 22.02           C  
ATOM   1844  CD BGLU A 200      -7.896 -35.117  11.579  0.30 12.61           C  
ATOM   1845  OE1AGLU A 200     -11.020 -33.104  12.782  0.70 22.20           O  
ATOM   1846  OE1BGLU A 200      -8.153 -36.344  11.676  0.30 16.97           O  
ATOM   1847  OE2AGLU A 200      -9.613 -33.483  14.425  0.70 27.10           O  
ATOM   1848  OE2BGLU A 200      -6.841 -34.612  12.070  0.30 13.87           O  
ATOM   1849  N   ALA A 201      -7.582 -30.630   8.635  1.00  8.89           N  
ATOM   1850  CA  ALA A 201      -7.565 -30.278   7.246  1.00  8.22           C  
ATOM   1851  C   ALA A 201      -6.113 -30.379   6.721  1.00  8.59           C  
ATOM   1852  O   ALA A 201      -5.929 -30.881   5.612  1.00  8.40           O  
ATOM   1853  CB  ALA A 201      -8.097 -28.842   7.027  1.00  9.46           C  
ATOM   1854  N   MET A 202      -5.130 -29.865   7.479  1.00  8.12           N  
ATOM   1855  CA AMET A 202      -3.713 -29.967   7.076  0.70 10.78           C  
ATOM   1856  CA BMET A 202      -3.730 -29.980   7.066  0.30  9.65           C  
ATOM   1857  C   MET A 202      -3.401 -31.409   6.632  1.00 10.23           C  
ATOM   1858  O   MET A 202      -2.761 -31.630   5.611  1.00  9.44           O  
ATOM   1859  CB AMET A 202      -2.839 -29.571   8.272  0.70 11.70           C  
ATOM   1860  CB BMET A 202      -2.804 -29.588   8.209  0.30 10.11           C  
ATOM   1861  CG AMET A 202      -1.357 -29.598   8.009  0.70 21.24           C  
ATOM   1862  CG BMET A 202      -1.373 -29.668   7.790  0.30 13.64           C  
ATOM   1863  SD AMET A 202      -0.618 -28.133   7.254  0.70 33.88           S  
ATOM   1864  SD BMET A 202      -1.109 -28.575   6.421  0.30 18.20           S  
ATOM   1865  CE AMET A 202      -1.946 -27.014   7.184  0.70 18.96           C  
ATOM   1866  CE BMET A 202      -1.651 -27.038   7.130  0.30 13.73           C  
ATOM   1867  N   ALA A 203      -3.847 -32.376   7.413  1.00  7.41           N  
ATOM   1868  CA  ALA A 203      -3.455 -33.766   7.211  1.00  8.63           C  
ATOM   1869  C   ALA A 203      -4.132 -34.362   6.014  1.00 10.24           C  
ATOM   1870  O   ALA A 203      -3.692 -35.391   5.556  1.00  9.62           O  
ATOM   1871  CB  ALA A 203      -3.737 -34.594   8.517  1.00 12.58           C  
ATOM   1872  N   ASP A 204      -5.201 -33.729   5.450  1.00  8.81           N  
ATOM   1873  CA AASP A 204      -5.937 -34.213   4.281  0.50  9.24           C  
ATOM   1874  CA BASP A 204      -5.819 -34.327   4.242  0.50 10.91           C  
ATOM   1875  C   ASP A 204      -5.545 -33.462   2.980  1.00 10.16           C  
ATOM   1876  O   ASP A 204      -5.983 -33.820   1.881  1.00  9.05           O  
ATOM   1877  CB AASP A 204      -7.469 -34.030   4.582  0.50  7.29           C  
ATOM   1878  CB BASP A 204      -7.359 -34.662   4.424  0.50 11.17           C  
ATOM   1879  CG AASP A 204      -8.367 -34.723   3.571  0.50  3.96           C  
ATOM   1880  CG BASP A 204      -7.636 -36.120   4.952  0.50 16.03           C  
ATOM   1881  OD1AASP A 204      -9.275 -34.046   3.024  0.50  8.25           O  
ATOM   1882  OD1BASP A 204      -6.729 -36.882   5.281  0.50 21.49           O  
ATOM   1883  OD2AASP A 204      -8.251 -35.947   3.316  0.50  3.41           O  
ATOM   1884  OD2BASP A 204      -8.820 -36.524   5.032  0.50 18.60           O  
ATOM   1885  N   LEU A 205      -4.745 -32.385   3.089  1.00  8.18           N  
ATOM   1886  CA  LEU A 205      -4.385 -31.576   1.909  1.00 10.64           C  
ATOM   1887  C   LEU A 205      -3.755 -32.455   0.829  1.00 11.03           C  
ATOM   1888  O   LEU A 205      -3.940 -32.166  -0.355  1.00  9.28           O  
ATOM   1889  CB  LEU A 205      -3.403 -30.478   2.227  1.00  9.82           C  
ATOM   1890  CG  LEU A 205      -4.176 -29.267   2.820  1.00 16.10           C  
ATOM   1891  CD1 LEU A 205      -4.909 -29.797   3.881  1.00 29.78           C  
ATOM   1892  CD2 LEU A 205      -3.133 -28.298   3.420  1.00 11.86           C  
ATOM   1893  N   HIS A 206      -3.069 -33.539   1.234  1.00  9.82           N  
ATOM   1894  CA  HIS A 206      -2.284 -34.325   0.288  1.00 11.22           C  
ATOM   1895  C   HIS A 206      -3.132 -35.041  -0.749  1.00 12.55           C  
ATOM   1896  O   HIS A 206      -2.595 -35.488  -1.757  1.00 12.80           O  
ATOM   1897  CB  HIS A 206      -1.369 -35.391   0.992  1.00 10.21           C  
ATOM   1898  CG  HIS A 206      -2.133 -36.571   1.523  1.00 11.45           C  
ATOM   1899  ND1 HIS A 206      -2.755 -36.558   2.766  1.00 12.00           N  
ATOM   1900  CD2 HIS A 206      -2.472 -37.762   0.937  1.00  5.68           C  
ATOM   1901  CE1 HIS A 206      -3.369 -37.715   2.953  1.00 14.36           C  
ATOM   1902  NE2 HIS A 206      -3.179 -38.473   1.886  1.00 17.14           N  
ATOM   1903  N   THR A 207      -4.445 -35.145  -0.468  1.00 11.78           N  
ATOM   1904  CA  THR A 207      -5.378 -35.890  -1.371  1.00 13.24           C  
ATOM   1905  C   THR A 207      -5.881 -34.986  -2.469  1.00 12.28           C  
ATOM   1906  O   THR A 207      -6.584 -35.470  -3.363  1.00 12.31           O  
ATOM   1907  CB  THR A 207      -6.609 -36.363  -0.536  1.00 11.59           C  
ATOM   1908  OG1 THR A 207      -7.299 -35.200  -0.064  1.00 12.39           O  
ATOM   1909  CG2 THR A 207      -6.150 -37.123   0.733  1.00 11.43           C  
ATOM   1910  N   LEU A 208      -5.577 -33.697  -2.381  1.00 10.27           N  
ATOM   1911  CA  LEU A 208      -6.267 -32.674  -3.179  1.00 11.02           C  
ATOM   1912  C   LEU A 208      -5.493 -32.302  -4.443  1.00 12.25           C  
ATOM   1913  O   LEU A 208      -4.269 -32.266  -4.493  1.00 13.29           O  
ATOM   1914  CB  LEU A 208      -6.495 -31.394  -2.390  1.00 11.72           C  
ATOM   1915  CG  LEU A 208      -7.368 -31.548  -1.116  1.00  9.96           C  
ATOM   1916  CD1 LEU A 208      -7.539 -30.086  -0.554  1.00  8.57           C  
ATOM   1917  CD2 LEU A 208      -8.754 -32.291  -1.429  1.00 10.48           C  
ATOM   1918  N   SER A 209      -6.254 -31.974  -5.465  1.00 13.87           N  
ATOM   1919  CA  SER A 209      -5.692 -31.213  -6.623  1.00 14.36           C  
ATOM   1920  C   SER A 209      -5.230 -29.811  -6.240  1.00 15.77           C  
ATOM   1921  O   SER A 209      -5.551 -29.294  -5.124  1.00 15.30           O  
ATOM   1922  CB  SER A 209      -6.741 -31.095  -7.731  1.00 14.53           C  
ATOM   1923  OG  SER A 209      -7.694 -30.083  -7.314  1.00 13.37           O  
ATOM   1924  N   GLU A 210      -4.498 -29.162  -7.177  1.00 15.43           N  
ATOM   1925  CA  GLU A 210      -3.970 -27.855  -6.888  1.00 16.18           C  
ATOM   1926  C   GLU A 210      -5.138 -26.849  -6.645  1.00 15.27           C  
ATOM   1927  O   GLU A 210      -5.054 -26.044  -5.739  1.00 13.25           O  
ATOM   1928  CB  GLU A 210      -3.078 -27.455  -8.033  1.00 18.65           C  
ATOM   1929  CG  GLU A 210      -2.834 -25.966  -8.196  1.00 26.37           C  
ATOM   1930  CD  GLU A 210      -1.662 -25.747  -9.166  0.80 33.00           C  
ATOM   1931  OE1 GLU A 210      -1.078 -26.770  -9.660  0.80 34.07           O  
ATOM   1932  OE2 GLU A 210      -1.337 -24.577  -9.395  0.80 34.03           O  
ATOM   1933  N   ASP A 211      -6.209 -26.965  -7.445  1.00 13.61           N  
ATOM   1934  CA AASP A 211      -7.309 -26.027  -7.265  0.70 15.21           C  
ATOM   1935  CA BASP A 211      -7.409 -26.123  -7.320  0.30 14.46           C  
ATOM   1936  C   ASP A 211      -8.056 -26.281  -5.947  1.00 13.83           C  
ATOM   1937  O   ASP A 211      -8.375 -25.311  -5.289  1.00 14.60           O  
ATOM   1938  CB AASP A 211      -8.249 -26.152  -8.435  0.70 15.88           C  
ATOM   1939  CB BASP A 211      -8.420 -26.382  -8.480  0.30 14.23           C  
ATOM   1940  CG AASP A 211      -7.711 -25.441  -9.705  0.70 19.56           C  
ATOM   1941  CG BASP A 211      -9.153 -27.746  -8.415  0.30 15.68           C  
ATOM   1942  OD1AASP A 211      -6.637 -24.795  -9.721  0.70 15.06           O  
ATOM   1943  OD1BASP A 211     -10.172 -27.862  -7.690  0.30 17.04           O  
ATOM   1944  OD2AASP A 211      -8.411 -25.565 -10.700  0.70 18.25           O  
ATOM   1945  OD2BASP A 211      -8.802 -28.680  -9.201  0.30 14.24           O  
ATOM   1946  N   SER A 212      -8.233 -27.550  -5.540  1.00 12.85           N  
ATOM   1947  CA ASER A 212      -8.938 -27.844  -4.291  0.70 12.19           C  
ATOM   1948  CA BSER A 212      -8.925 -27.853  -4.292  0.30 12.54           C  
ATOM   1949  C   SER A 212      -8.052 -27.401  -3.136  1.00 12.51           C  
ATOM   1950  O   SER A 212      -8.529 -26.920  -2.105  1.00 11.25           O  
ATOM   1951  CB ASER A 212      -9.328 -29.312  -4.160  0.70 12.02           C  
ATOM   1952  CB BSER A 212      -9.200 -29.341  -4.183  0.30 12.57           C  
ATOM   1953  OG ASER A 212     -10.145 -29.731  -5.236  0.70  8.76           O  
ATOM   1954  OG BSER A 212      -7.980 -30.059  -4.248  0.30 12.54           O  
ATOM   1955  N   TYR A 213      -6.737 -27.572  -3.319  1.00 10.95           N  
ATOM   1956  CA ATYR A 213      -5.784 -27.179  -2.303  0.50 10.89           C  
ATOM   1957  CA BTYR A 213      -5.820 -27.190  -2.276  0.50 10.52           C  
ATOM   1958  C   TYR A 213      -5.938 -25.685  -2.035  1.00 10.92           C  
ATOM   1959  O   TYR A 213      -6.001 -25.213  -0.850  1.00 12.28           O  
ATOM   1960  CB ATYR A 213      -4.364 -27.480  -2.817  0.50 11.08           C  
ATOM   1961  CB BTYR A 213      -4.417 -27.562  -2.731  0.50 10.56           C  
ATOM   1962  CG ATYR A 213      -3.225 -26.902  -1.984  0.50 10.79           C  
ATOM   1963  CG BTYR A 213      -3.291 -27.319  -1.751  0.50  8.72           C  
ATOM   1964  CD1ATYR A 213      -2.659 -27.652  -0.968  0.50 10.73           C  
ATOM   1965  CD1BTYR A 213      -2.909 -28.306  -0.866  0.50  5.01           C  
ATOM   1966  CD2ATYR A 213      -2.670 -25.641  -2.271  0.50 12.09           C  
ATOM   1967  CD2BTYR A 213      -2.558 -26.148  -1.783  0.50 12.40           C  
ATOM   1968  CE1ATYR A 213      -1.623 -27.169  -0.223  0.50  9.86           C  
ATOM   1969  CE1BTYR A 213      -1.863 -28.145  -0.033  0.50  8.37           C  
ATOM   1970  CE2ATYR A 213      -1.596 -25.122  -1.521  0.50 13.59           C  
ATOM   1971  CE2BTYR A 213      -1.483 -25.977  -0.929  0.50 12.34           C  
ATOM   1972  CZ ATYR A 213      -1.096 -25.909  -0.494  0.50 14.00           C  
ATOM   1973  CZ BTYR A 213      -1.166 -26.988  -0.053  0.50  9.85           C  
ATOM   1974  OH ATYR A 213      -0.045 -25.468   0.254  0.50 14.52           O  
ATOM   1975  OH BTYR A 213      -0.110 -26.862   0.782  0.50 11.44           O  
ATOM   1976  N   LYS A 214      -6.027 -24.902  -3.114  1.00  9.82           N  
ATOM   1977  CA ALYS A 214      -6.085 -23.442  -2.907  0.50 11.49           C  
ATOM   1978  CA BLYS A 214      -6.139 -23.405  -3.019  0.50 11.54           C  
ATOM   1979  C   LYS A 214      -7.398 -23.079  -2.251  1.00 12.19           C  
ATOM   1980  O   LYS A 214      -7.412 -22.209  -1.370  1.00 12.95           O  
ATOM   1981  CB ALYS A 214      -5.886 -22.729  -4.232  0.50 11.20           C  
ATOM   1982  CB BLYS A 214      -6.243 -22.784  -4.437  0.50 10.61           C  
ATOM   1983  CG ALYS A 214      -4.452 -22.793  -4.695  0.50 11.49           C  
ATOM   1984  CG BLYS A 214      -6.082 -21.215  -4.479  0.50 12.34           C  
ATOM   1985  N   ASP A 215      -8.500 -23.758  -2.647  1.00 12.78           N  
ATOM   1986  CA  ASP A 215      -9.803 -23.467  -2.006  1.00 13.29           C  
ATOM   1987  C   ASP A 215      -9.742 -23.757  -0.533  1.00 10.88           C  
ATOM   1988  O   ASP A 215     -10.231 -22.988   0.247  1.00  9.12           O  
ATOM   1989  CB  ASP A 215     -10.905 -24.373  -2.560  1.00 12.07           C  
ATOM   1990  CG  ASP A 215     -11.275 -24.040  -4.028  1.00 17.65           C  
ATOM   1991  OD1 ASP A 215     -11.015 -22.886  -4.505  1.00 17.64           O  
ATOM   1992  OD2 ASP A 215     -11.865 -24.968  -4.622  1.00 16.91           O  
ATOM   1993  N   SER A 216      -9.153 -24.904  -0.135  1.00 10.62           N  
ATOM   1994  CA  SER A 216      -9.202 -25.298   1.290  1.00 10.06           C  
ATOM   1995  C   SER A 216      -8.218 -24.432   2.130  1.00 10.88           C  
ATOM   1996  O   SER A 216      -8.538 -23.894   3.217  1.00  8.81           O  
ATOM   1997  CB  SER A 216      -8.768 -26.759   1.427  1.00 10.29           C  
ATOM   1998  OG  SER A 216      -9.708 -27.629   0.835  1.00 11.55           O  
ATOM   1999  N   THR A 217      -7.025 -24.198   1.557  1.00 10.27           N  
ATOM   2000  CA  THR A 217      -6.031 -23.460   2.312  1.00  9.45           C  
ATOM   2001  C   THR A 217      -6.506 -22.009   2.546  1.00 10.02           C  
ATOM   2002  O   THR A 217      -6.198 -21.417   3.585  1.00  9.59           O  
ATOM   2003  CB  THR A 217      -4.637 -23.460   1.623  1.00  9.23           C  
ATOM   2004  OG1 THR A 217      -4.784 -22.934   0.282  1.00 11.43           O  
ATOM   2005  CG2 THR A 217      -4.065 -24.887   1.657  1.00 12.42           C  
ATOM   2006  N   LEU A 218      -7.326 -21.467   1.663  1.00 10.64           N  
ATOM   2007  CA ALEU A 218      -7.898 -20.112   1.842  0.70 11.92           C  
ATOM   2008  CA BLEU A 218      -7.839 -20.112   1.880  0.30 10.81           C  
ATOM   2009  C   LEU A 218      -8.678 -20.004   3.162  1.00 11.44           C  
ATOM   2010  O   LEU A 218      -8.557 -19.047   3.904  1.00 10.07           O  
ATOM   2011  CB ALEU A 218      -8.851 -19.768   0.662  0.70 12.59           C  
ATOM   2012  CB BLEU A 218      -8.654 -19.633   0.676  0.30 11.10           C  
ATOM   2013  CG ALEU A 218      -9.414 -18.312   0.567  0.70 14.88           C  
ATOM   2014  CG BLEU A 218      -9.048 -18.147   0.773  0.30  9.88           C  
ATOM   2015  CD1ALEU A 218      -8.342 -17.302   0.253  0.70 16.43           C  
ATOM   2016  CD1BLEU A 218      -9.087 -17.511  -0.612  0.30  7.95           C  
ATOM   2017  CD2ALEU A 218     -10.390 -18.196  -0.560  0.70 16.33           C  
ATOM   2018  CD2BLEU A 218     -10.357 -17.968   1.494  0.30  8.43           C  
ATOM   2019  N   ILE A 219      -9.547 -20.964   3.401  1.00  9.84           N  
ATOM   2020  CA AILE A 219     -10.376 -20.876   4.631  0.70  9.14           C  
ATOM   2021  CA BILE A 219     -10.401 -20.949   4.605  0.30  9.33           C  
ATOM   2022  C   ILE A 219      -9.562 -21.353   5.808  1.00  8.80           C  
ATOM   2023  O   ILE A 219      -9.764 -20.912   6.917  1.00  8.29           O  
ATOM   2024  CB AILE A 219     -11.672 -21.636   4.474  0.70  8.75           C  
ATOM   2025  CB BILE A 219     -11.587 -21.906   4.431  0.30  8.91           C  
ATOM   2026  CG1AILE A 219     -12.448 -20.983   3.291  0.70  7.87           C  
ATOM   2027  CG1BILE A 219     -12.227 -21.678   3.046  0.30  8.68           C  
ATOM   2028  CG2AILE A 219     -12.486 -21.621   5.757  0.70  7.71           C  
ATOM   2029  CG2BILE A 219     -12.622 -21.729   5.549  0.30  8.68           C  
ATOM   2030  CD1AILE A 219     -13.636 -21.841   2.764  0.70 15.70           C  
ATOM   2031  CD1BILE A 219     -13.719 -22.017   3.017  0.30 10.62           C  
ATOM   2032  N   MET A 220      -8.594 -22.233   5.575  1.00 10.11           N  
ATOM   2033  CA  MET A 220      -7.716 -22.616   6.717  1.00  9.16           C  
ATOM   2034  C   MET A 220      -6.980 -21.356   7.236  1.00  9.58           C  
ATOM   2035  O   MET A 220      -6.720 -21.236   8.430  1.00  9.56           O  
ATOM   2036  CB  MET A 220      -6.684 -23.688   6.290  1.00  9.41           C  
ATOM   2037  CG  MET A 220      -7.336 -25.039   6.045  1.00 10.68           C  
ATOM   2038  SD  MET A 220      -6.153 -26.204   5.270  1.00 11.90           S  
ATOM   2039  CE  MET A 220      -5.035 -26.472   6.573  1.00 11.27           C  
ATOM   2040  N   GLN A 221      -6.571 -20.473   6.318  1.00 10.25           N  
ATOM   2041  CA  GLN A 221      -5.893 -19.277   6.769  1.00  8.87           C  
ATOM   2042  C   GLN A 221      -6.819 -18.409   7.630  1.00  8.39           C  
ATOM   2043  O   GLN A 221      -6.372 -17.745   8.558  1.00  8.61           O  
ATOM   2044  CB  GLN A 221      -5.380 -18.425   5.531  1.00 10.62           C  
ATOM   2045  CG  GLN A 221      -4.705 -17.111   6.045  1.00 12.11           C  
ATOM   2046  CD  GLN A 221      -3.398 -17.415   6.764  1.00 18.62           C  
ATOM   2047  OE1 GLN A 221      -2.619 -18.259   6.294  1.00 21.54           O  
ATOM   2048  NE2 GLN A 221      -3.217 -16.851   7.978  1.00 15.33           N  
ATOM   2049  N   LEU A 222      -8.129 -18.409   7.342  1.00  6.40           N  
ATOM   2050  CA  LEU A 222      -9.021 -17.715   8.256  1.00  7.46           C  
ATOM   2051  C   LEU A 222      -9.053 -18.334   9.653  1.00  6.38           C  
ATOM   2052  O   LEU A 222      -9.156 -17.570  10.665  1.00  8.58           O  
ATOM   2053  CB  LEU A 222     -10.501 -17.697   7.670  1.00  8.00           C  
ATOM   2054  CG  LEU A 222     -10.568 -17.129   6.250  1.00  7.18           C  
ATOM   2055  CD1 LEU A 222     -11.988 -17.289   5.795  1.00 10.61           C  
ATOM   2056  CD2 LEU A 222     -10.208 -15.624   6.258  1.00  9.53           C  
ATOM   2057  N   LEU A 223      -9.026 -19.691   9.730  1.00  6.92           N  
ATOM   2058  CA  LEU A 223      -8.949 -20.345  11.025  1.00  7.36           C  
ATOM   2059  C   LEU A 223      -7.673 -19.881  11.745  1.00  7.83           C  
ATOM   2060  O   LEU A 223      -7.680 -19.589  12.961  1.00  8.13           O  
ATOM   2061  CB  LEU A 223      -8.983 -21.861  10.870  1.00  8.22           C  
ATOM   2062  CG  LEU A 223     -10.349 -22.417  10.348  1.00  5.96           C  
ATOM   2063  CD1 LEU A 223     -10.079 -23.832   9.785  1.00  8.99           C  
ATOM   2064  CD2 LEU A 223     -11.346 -22.505  11.583  1.00  5.97           C  
ATOM   2065  N   ARG A 224      -6.566 -19.845  10.988  1.00 10.19           N  
ATOM   2066  CA AARG A 224      -5.312 -19.450  11.629  0.50 11.21           C  
ATOM   2067  CA BARG A 224      -5.276 -19.427  11.563  0.50 11.17           C  
ATOM   2068  C   ARG A 224      -5.331 -17.997  12.058  1.00 10.41           C  
ATOM   2069  O   ARG A 224      -4.826 -17.674  13.131  1.00  9.91           O  
ATOM   2070  CB AARG A 224      -4.127 -19.787  10.726  0.50 11.69           C  
ATOM   2071  CB BARG A 224      -4.189 -19.607  10.496  0.50 11.79           C  
ATOM   2072  CG AARG A 224      -2.791 -19.333  11.301  0.50 16.64           C  
ATOM   2073  CG BARG A 224      -2.811 -19.035  10.853  0.50 15.33           C  
ATOM   2074  CD AARG A 224      -1.753 -20.424  11.145  0.50 18.82           C  
ATOM   2075  CD BARG A 224      -2.227 -19.727  12.112  0.50 19.77           C  
ATOM   2076  NE AARG A 224      -1.428 -20.663   9.744  0.50 24.60           N  
ATOM   2077  NE BARG A 224      -2.418 -21.177  12.116  0.50 18.84           N  
ATOM   2078  CZ AARG A 224      -0.545 -21.573   9.333  0.50 26.98           C  
ATOM   2079  CZ BARG A 224      -2.376 -21.946  13.200  0.50 21.50           C  
ATOM   2080  NH1AARG A 224       0.101 -22.333  10.222  0.50 27.28           N  
ATOM   2081  NH1BARG A 224      -2.086 -21.419  14.399  0.50 23.06           N  
ATOM   2082  NH2AARG A 224      -0.305 -21.726   8.036  0.50 25.03           N  
ATOM   2083  NH2BARG A 224      -2.601 -23.267  13.087  0.50 21.95           N  
ATOM   2084  N   ASP A 225      -5.996 -17.126  11.296  1.00 10.67           N  
ATOM   2085  CA  ASP A 225      -6.092 -15.733  11.649  1.00  9.32           C  
ATOM   2086  C   ASP A 225      -6.800 -15.615  12.996  1.00  9.77           C  
ATOM   2087  O   ASP A 225      -6.451 -14.775  13.869  1.00 10.25           O  
ATOM   2088  CB  ASP A 225      -6.877 -14.946  10.660  1.00 11.82           C  
ATOM   2089  CG  ASP A 225      -6.195 -14.778   9.283  1.00 15.44           C  
ATOM   2090  OD1 ASP A 225      -4.927 -14.854   9.176  1.00 14.34           O  
ATOM   2091  OD2 ASP A 225      -6.971 -14.542   8.303  1.00 12.87           O  
ATOM   2092  N   ASN A 226      -7.887 -16.385  13.182  1.00  9.13           N  
ATOM   2093  CA  ASN A 226      -8.573 -16.299  14.448  1.00  6.83           C  
ATOM   2094  C   ASN A 226      -7.739 -16.866  15.553  1.00  8.31           C  
ATOM   2095  O   ASN A 226      -7.733 -16.294  16.588  1.00  9.40           O  
ATOM   2096  CB  ASN A 226      -9.903 -17.045  14.358  1.00  8.27           C  
ATOM   2097  CG  ASN A 226     -10.875 -16.218  13.566  1.00  8.65           C  
ATOM   2098  OD1 ASN A 226     -10.506 -15.078  13.142  1.00  8.44           O  
ATOM   2099  ND2 ASN A 226     -12.098 -16.742  13.347  1.00  6.61           N  
ATOM   2100  N   LEU A 227      -7.105 -17.998  15.335  1.00  8.36           N  
ATOM   2101  CA  LEU A 227      -6.260 -18.565  16.412  1.00  8.82           C  
ATOM   2102  C   LEU A 227      -5.181 -17.557  16.823  1.00 12.11           C  
ATOM   2103  O   LEU A 227      -4.880 -17.422  18.034  1.00 12.02           O  
ATOM   2104  CB  LEU A 227      -5.619 -19.826  15.970  1.00  9.18           C  
ATOM   2105  CG  LEU A 227      -6.514 -21.095  15.904  1.00  9.39           C  
ATOM   2106  CD1 LEU A 227      -6.925 -21.498  17.345  1.00  9.24           C  
ATOM   2107  CD2 LEU A 227      -7.742 -20.825  15.045  1.00 25.29           C  
ATOM   2108  N   THR A 228      -4.650 -16.855  15.829  1.00 12.19           N  
ATOM   2109  CA ATHR A 228      -3.648 -15.820  16.106  0.70 13.82           C  
ATOM   2110  CA BTHR A 228      -3.628 -15.831  16.114  0.30 14.07           C  
ATOM   2111  C   THR A 228      -4.180 -14.667  16.927  1.00 14.58           C  
ATOM   2112  O   THR A 228      -3.512 -14.184  17.873  1.00 12.69           O  
ATOM   2113  CB ATHR A 228      -2.964 -15.360  14.820  0.70 13.94           C  
ATOM   2114  CB BTHR A 228      -2.866 -15.335  14.850  0.30 14.42           C  
ATOM   2115  OG1ATHR A 228      -2.373 -16.533  14.222  0.70 12.27           O  
ATOM   2116  OG1BTHR A 228      -3.772 -14.742  13.915  0.30 16.16           O  
ATOM   2117  CG2ATHR A 228      -1.898 -14.291  15.146  0.70 11.86           C  
ATOM   2118  CG2BTHR A 228      -2.136 -16.502  14.192  0.30 14.93           C  
ATOM   2119  N   LEU A 229      -5.388 -14.217  16.586  1.00 12.04           N  
ATOM   2120  CA  LEU A 229      -6.007 -13.174  17.316  1.00 13.54           C  
ATOM   2121  C   LEU A 229      -6.344 -13.594  18.764  1.00 13.24           C  
ATOM   2122  O   LEU A 229      -6.194 -12.811  19.733  1.00 11.75           O  
ATOM   2123  CB  LEU A 229      -7.274 -12.754  16.525  1.00 12.00           C  
ATOM   2124  CG  LEU A 229      -7.999 -11.537  16.973  1.00 19.14           C  
ATOM   2125  CD1 LEU A 229      -7.185 -10.335  16.678  1.00 20.70           C  
ATOM   2126  CD2 LEU A 229      -9.273 -11.512  16.097  1.00 20.05           C  
ATOM   2127  N   TRP A 230      -6.723 -14.850  18.950  1.00 12.42           N  
ATOM   2128  CA  TRP A 230      -7.304 -15.300  20.231  1.00 13.30           C  
ATOM   2129  C   TRP A 230      -6.295 -15.909  21.166  1.00 14.39           C  
ATOM   2130  O   TRP A 230      -6.620 -16.166  22.314  1.00 14.70           O  
ATOM   2131  CB  TRP A 230      -8.361 -16.369  19.928  1.00 13.28           C  
ATOM   2132  CG  TRP A 230      -9.562 -15.777  19.180  1.00 10.09           C  
ATOM   2133  CD1 TRP A 230      -9.914 -14.494  19.077  1.00 12.73           C  
ATOM   2134  CD2 TRP A 230     -10.522 -16.544  18.449  1.00  8.60           C  
ATOM   2135  NE1 TRP A 230     -11.138 -14.389  18.366  1.00 11.97           N  
ATOM   2136  CE2 TRP A 230     -11.497 -15.658  17.985  1.00  8.90           C  
ATOM   2137  CE3 TRP A 230     -10.655 -17.932  18.205  1.00  9.21           C  
ATOM   2138  CZ2 TRP A 230     -12.578 -16.075  17.166  1.00  9.81           C  
ATOM   2139  CZ3 TRP A 230     -11.790 -18.382  17.466  1.00 10.92           C  
ATOM   2140  CH2 TRP A 230     -12.733 -17.434  16.977  1.00  8.07           C  
ATOM   2141  N   THR A 231      -5.075 -16.130  20.688  1.00 17.12           N  
ATOM   2142  CA  THR A 231      -4.065 -16.794  21.527  1.00 19.04           C  
ATOM   2143  C   THR A 231      -2.788 -16.015  21.651  1.00 21.70           C  
ATOM   2144  O   THR A 231      -1.798 -16.481  22.279  0.80 22.15           O  
ATOM   2145  CB  THR A 231      -3.833 -18.278  21.112  1.00 20.10           C  
ATOM   2146  OG1 THR A 231      -3.271 -18.368  19.799  1.00 17.44           O  
ATOM   2147  CG2 THR A 231      -5.138 -19.100  21.080  1.00 20.24           C  
ATOM   2148  OXT THR A 231      -2.721 -14.841  21.193  1.00 21.78           O  
TER    2149      THR A 231                                                      
ATOM   2150  N   LYS P 369      -7.045  -7.434  13.786  1.00 34.52           N  
ATOM   2151  CA  LYS P 369      -8.274  -6.632  13.529  1.00 32.79           C  
ATOM   2152  C   LYS P 369      -9.533  -7.385  13.993  1.00 30.83           C  
ATOM   2153  O   LYS P 369      -9.693  -7.759  15.187  1.00 32.61           O  
ATOM   2154  CB  LYS P 369      -8.411  -6.334  12.024  1.00 33.61           C  
ATOM   2155  N   ARG P 370     -10.428  -7.605  13.047  1.00 25.56           N  
ATOM   2156  CA  ARG P 370     -11.669  -8.236  13.430  1.00 20.00           C  
ATOM   2157  C   ARG P 370     -11.561  -9.744  13.109  1.00 15.50           C  
ATOM   2158  O   ARG P 370     -10.959 -10.125  12.084  1.00 14.84           O  
ATOM   2159  CB  ARG P 370     -12.785  -7.536  12.691  1.00 21.52           C  
ATOM   2160  CG  ARG P 370     -14.138  -8.131  12.973  1.00 19.90           C  
ATOM   2161  CD  ARG P 370     -15.271  -7.246  12.354  1.00 21.96           C  
ATOM   2162  NE  ARG P 370     -16.530  -7.989  12.340  1.00 20.77           N  
ATOM   2163  CZ  ARG P 370     -17.312  -8.185  13.403  1.00 19.27           C  
ATOM   2164  NH1 ARG P 370     -17.037  -7.628  14.584  1.00 20.26           N  
ATOM   2165  NH2 ARG P 370     -18.401  -8.944  13.307  1.00 18.86           N  
ATOM   2166  N   ARG P 371     -12.076 -10.575  13.993  1.00 11.16           N  
ATOM   2167  CA  ARG P 371     -12.054 -12.065  13.746  1.00 10.34           C  
ATOM   2168  C   ARG P 371     -12.781 -12.369  12.419  1.00 10.63           C  
ATOM   2169  O   ARG P 371     -13.648 -11.591  11.995  1.00 10.54           O  
ATOM   2170  CB  ARG P 371     -12.659 -12.859  14.913  1.00  8.88           C  
ATOM   2171  CG  ARG P 371     -14.229 -12.988  14.960  1.00  8.89           C  
ATOM   2172  CD  ARG P 371     -14.880 -11.557  15.014  1.00  6.29           C  
ATOM   2173  NE  ARG P 371     -16.329 -11.708  14.971  1.00  8.01           N  
ATOM   2174  CZ  ARG P 371     -17.042 -11.931  13.866  1.00  7.71           C  
ATOM   2175  NH1 ARG P 371     -16.483 -12.008  12.646  1.00  9.30           N  
ATOM   2176  NH2 ARG P 371     -18.364 -12.122  14.025  1.00  8.48           N  
ATOM   2177  N   LYS P 372     -12.385 -13.497  11.821  1.00  8.59           N  
ATOM   2178  CA ALYS P 372     -12.858 -13.840  10.505  0.60  9.53           C  
ATOM   2179  CA BLYS P 372     -12.807 -13.903  10.497  0.40  8.98           C  
ATOM   2180  C   LYS P 372     -14.048 -14.758  10.595  1.00  8.85           C  
ATOM   2181  O   LYS P 372     -14.107 -15.646  11.465  1.00  8.04           O  
ATOM   2182  CB ALYS P 372     -11.748 -14.547   9.738  0.60 10.83           C  
ATOM   2183  CB BLYS P 372     -11.733 -14.806   9.888  0.40  9.55           C  
ATOM   2184  CG ALYS P 372     -10.441 -13.705   9.693  0.60 12.27           C  
ATOM   2185  CG BLYS P 372     -10.408 -14.103   9.553  0.40  9.13           C  
ATOM   2186  CD ALYS P 372     -10.778 -12.277   9.147  0.60 10.46           C  
ATOM   2187  CD BLYS P 372     -10.658 -12.874   8.628  0.40  9.48           C  
ATOM   2188  CE ALYS P 372      -9.514 -11.424   8.728  0.60 19.48           C  
ATOM   2189  CE BLYS P 372      -9.356 -12.181   8.307  0.40 14.24           C  
ATOM   2190  NZ ALYS P 372      -8.484 -12.178   7.943  0.60 20.93           N  
ATOM   2191  NZ BLYS P 372      -8.805 -11.636   9.581  0.40 14.37           N  
HETATM 2192  N   SEP P 373     -15.004 -14.508   9.684  1.00  7.47           N  
HETATM 2193  CA  SEP P 373     -16.068 -15.477   9.468  1.00  5.93           C  
HETATM 2194  CB  SEP P 373     -17.397 -15.066  10.209  1.00  5.71           C  
HETATM 2195  OG  SEP P 373     -17.755 -13.794   9.683  1.00  6.71           O  
HETATM 2196  C   SEP P 373     -16.284 -15.542   7.988  1.00  7.15           C  
HETATM 2197  O   SEP P 373     -15.649 -14.754   7.187  1.00  8.53           O  
HETATM 2198  P   SEP P 373     -19.247 -13.292  10.105  1.00  7.87           P  
HETATM 2199  O1P SEP P 373     -20.235 -14.408   9.724  1.00  7.44           O  
HETATM 2200  O2P SEP P 373     -19.388 -11.937   9.324  1.00  9.02           O  
HETATM 2201  O3P SEP P 373     -19.300 -13.106  11.577  1.00  7.16           O  
ATOM   2202  N   VAL P 374     -17.049 -16.534   7.526  1.00  6.59           N  
ATOM   2203  CA  VAL P 374     -17.191 -16.696   6.072  1.00  8.01           C  
ATOM   2204  C   VAL P 374     -18.504 -17.150   5.703  0.30  3.61           C  
ATOM   2205  O   VAL P 374     -19.176 -17.711   6.479  0.70  2.88           O  
ATOM   2206  CB  VAL P 374     -16.120 -17.666   5.552  1.00  7.86           C  
ATOM   2207  CG1 VAL P 374     -16.474 -19.126   5.989  1.00  7.11           C  
ATOM   2208  CG2 VAL P 374     -16.022 -17.587   4.029  1.00  9.98           C  
ATOM   2209  OXT VAL P 374     -18.923 -16.982   4.611  1.00  9.15           O  
TER    2210      VAL P 374                                                      
HETATM 2211  CAA FJA A 232     -17.844 -22.059   0.451  1.00 10.06           C  
HETATM 2212  CAB FJA A 232     -17.707 -20.987   1.565  1.00  9.68           C  
HETATM 2213  CAC FJA A 232     -19.031 -20.238   1.603  1.00  7.89           C  
HETATM 2214  CAD FJA A 232     -19.338 -19.012   0.869  1.00  8.48           C  
HETATM 2215  CAE FJA A 232     -18.842 -18.668  -0.492  1.00  7.25           C  
HETATM 2216  CAF FJA A 232     -17.515 -19.302  -0.934  1.00  9.78           C  
HETATM 2217  CAG FJA A 232     -17.542 -20.620  -1.670  1.00 12.08           C  
HETATM 2218  CAH FJA A 232     -16.968 -21.727  -0.763  1.00 12.57           C  
HETATM 2219  CAI FJA A 232     -17.609 -21.592   2.986  1.00  7.25           C  
HETATM 2220  CAJ FJA A 232     -19.032 -21.626   3.592  1.00  7.66           C  
HETATM 2221  CAK FJA A 232     -19.657 -20.398   2.946  1.00  4.33           C  
HETATM 2222  CAL FJA A 232     -18.365 -17.199  -0.361  1.00  8.21           C  
HETATM 2223  CAM FJA A 232     -16.895 -17.301   0.140  1.00 10.50           C  
HETATM 2224  CAN FJA A 232     -16.472 -18.550  -0.578  1.00 12.26           C  
HETATM 2225  CAO FJA A 232     -20.015 -18.808  -1.502  1.00  6.86           C  
HETATM 2226  CAP FJA A 232     -21.155 -20.612   2.706  1.00  5.87           C  
HETATM 2227  CAQ FJA A 232     -19.332 -22.541   0.080  1.00  7.50           C  
HETATM 2228  OAR FJA A 232     -16.858 -22.899  -1.636  1.00 10.26           O  
HETATM 2229  OAS FJA A 232     -16.791 -20.418  -2.885  1.00 14.84           O  
HETATM 2230  OAT FJA A 232     -21.715 -20.859   4.009  1.00  9.66           O  
HETATM 2231  CAU FJA A 232     -15.008 -18.818  -0.818  1.00 13.28           C  
HETATM 2232  CAV FJA A 232     -14.321 -18.695   0.510  1.00 13.02           C  
HETATM 2233  CAW FJA A 232     -14.482 -17.758  -1.822  1.00 16.44           C  
HETATM 2234  OAX FJA A 232     -19.153 -16.309   0.432  1.00  8.49           O  
HETATM 2235  CAY FJA A 232     -23.164 -21.016   3.938  1.00  7.67           C  
HETATM 2236 MG    MG A 233     -33.552 -33.103  -2.408  1.00  5.87          MG  
HETATM 2237 MG    MG A 234     -40.806 -20.910 -15.703  0.50  5.63          MG  
HETATM 2238 MG    MG A 235     -18.816 -37.228   0.941  1.00 16.88          MG  
HETATM 2239  O   HOH A 236     -38.695   4.392  20.338  1.00 27.62           O  
HETATM 2240  O   HOH A 237     -18.375  -9.108  20.823  1.00 40.04           O  
HETATM 2241  O   HOH A 238     -19.855  -8.876   3.677  1.00 37.61           O  
HETATM 2242  O   HOH A 239     -24.644 -33.820  18.430  1.00 31.01           O  
HETATM 2243  O   HOH A 240     -35.080   6.266  13.455  1.00  2.00           O  
HETATM 2244  O   HOH A 241     -39.269 -22.346 -11.645  1.00 10.97           O  
HETATM 2245  O   HOH A 242     -30.703 -20.437  31.599  1.00 19.36           O  
HETATM 2246  O   HOH A 243     -17.824 -34.945  16.515  1.00 40.60           O  
HETATM 2247  O   HOH A 244     -21.494 -10.262  20.016  1.00 34.86           O  
HETATM 2248  O   HOH A 245     -11.602 -33.953  -1.179  1.00 23.08           O  
HETATM 2249  O   HOH A 246     -17.397   2.425  15.215  1.00 31.35           O  
HETATM 2250  O   HOH A 247     -37.340 -16.273  12.722  1.00 36.08           O  
HETATM 2251  O   HOH A 248     -27.376  10.151  22.547  1.00 35.00           O  
HETATM 2252  O   HOH A 249     -16.302 -33.817  -1.209  1.00 26.57           O  
HETATM 2253  O   HOH A 250      -9.248 -18.966  26.503  1.00 25.43           O  
HETATM 2254  O   HOH A 251      -0.488 -21.117   0.731  1.00 38.65           O  
HETATM 2255  O   HOH A 252     -35.305  14.631  24.281  1.00 27.81           O  
HETATM 2256  O   HOH A 253     -39.599 -10.136  10.234  1.00 33.87           O  
HETATM 2257  O   HOH A 255     -10.282 -19.280  29.058  1.00 17.76           O  
HETATM 2258  O   HOH A 256     -33.049 -35.127  -1.570  1.00 15.80           O  
HETATM 2259  O   HOH A 257     -33.448 -34.257  -4.347  1.00 15.58           O  
HETATM 2260  O   HOH A 258     -42.416 -22.023 -14.684  1.00 25.19           O  
HETATM 2261  O   HOH A 260     -27.571 -30.264  19.311  1.00 27.26           O  
HETATM 2262  O   HOH A 261     -18.599 -30.770  -2.963  1.00 33.56           O  
HETATM 2263  O   HOH A 262     -19.699 -39.047   1.758  1.00 24.79           O  
HETATM 2264  O   HOH A 263     -29.095  -3.308  -4.415  1.00  7.98           O  
HETATM 2265  O   HOH A 264     -11.085 -30.146  19.622  1.00 22.26           O  
HETATM 2266  O   HOH A 265      -7.463 -35.327   8.428  1.00 22.03           O  
HETATM 2267  O   HOH A 266     -20.274 -23.061  23.638  1.00  8.81           O  
HETATM 2268  O   HOH A 267     -28.428 -30.086  16.837  1.00 18.94           O  
HETATM 2269  O   HOH A 268     -36.086 -22.751  -7.053  1.00  8.45           O  
HETATM 2270  O   HOH A 269     -12.432 -21.565  -0.707  1.00 17.98           O  
HETATM 2271  O   HOH A 270     -26.180  -8.891  14.019  1.00  7.18           O  
HETATM 2272  O   HOH A 271     -25.409 -16.056   3.962  1.00  8.88           O  
HETATM 2273  O   HOH A 272     -42.425 -22.330  -3.819  1.00  8.43           O  
HETATM 2274  O   HOH A 273     -20.308  -7.439   9.919  1.00 18.35           O  
HETATM 2275  O   HOH A 274     -20.530 -28.601  -2.733  1.00 32.92           O  
HETATM 2276  O   HOH A 275     -22.257 -10.905   7.052  1.00 11.91           O  
HETATM 2277  O   HOH A 276      -9.247 -32.377  -5.411  1.00 12.42           O  
HETATM 2278  O   HOH A 277     -33.540 -27.573  -1.060  1.00  8.96           O  
HETATM 2279  O   HOH A 278     -25.374  -6.428  14.499  1.00 10.20           O  
HETATM 2280  O   HOH A 279     -37.068 -26.549   5.337  1.00 13.01           O  
HETATM 2281  O   HOH A 280     -40.702 -16.584  -6.994  1.00  9.32           O  
HETATM 2282  O   HOH A 281     -29.909 -18.403 -15.422  1.00 11.55           O  
HETATM 2283  O   HOH A 282     -12.933 -19.320  14.100  1.00 10.27           O  
HETATM 2284  O   HOH A 283     -18.674  -1.374  12.251  1.00 15.93           O  
HETATM 2285  O   HOH A 284     -12.074 -31.137  -0.094  1.00 12.20           O  
HETATM 2286  O   HOH A 285     -20.740 -36.822  13.055  1.00 20.80           O  
HETATM 2287  O   HOH A 286     -36.103 -29.310  -7.482  1.00 16.18           O  
HETATM 2288  O   HOH A 287     -31.530 -26.885  -2.503  1.00  9.56           O  
HETATM 2289  O   HOH A 288     -32.509 -10.594  17.834  1.00  8.82           O  
HETATM 2290  O   HOH A 289     -21.040 -13.495  15.815  1.00  6.89           O  
HETATM 2291  O   HOH A 290     -29.786  -4.697  20.930  1.00 14.35           O  
HETATM 2292  O   HOH A 291     -33.252 -21.602 -13.453  1.00 13.95           O  
HETATM 2293  O   HOH A 292     -41.946 -20.320 -17.592  1.00 11.31           O  
HETATM 2294  O   HOH A 293     -21.817 -12.565 -10.601  1.00 13.41           O  
HETATM 2295  O   HOH A 294     -37.763 -11.102  -3.649  1.00 14.90           O  
HETATM 2296  O   HOH A 295     -38.850  10.409  20.827  1.00 30.62           O  
HETATM 2297  O   HOH A 296     -35.525  -5.872   6.833  1.00 14.40           O  
HETATM 2298  O   HOH A 297     -23.659 -28.273  20.494  1.00 11.55           O  
HETATM 2299  O   HOH A 298     -27.158 -22.764  23.972  1.00 14.88           O  
HETATM 2300  O   HOH A 299     -19.702 -14.836  -5.449  1.00 23.11           O  
HETATM 2301  O   HOH A 300     -28.636 -21.700 -12.710  1.00 12.22           O  
HETATM 2302  O   HOH A 301     -27.164 -17.616 -15.149  1.00 12.90           O  
HETATM 2303  O   HOH A 302     -30.497   7.523  22.588  1.00 18.67           O  
HETATM 2304  O   HOH A 303     -15.254 -23.410  26.419  1.00 13.97           O  
HETATM 2305  O   HOH A 304     -25.886 -12.842 -15.639  1.00 12.06           O  
HETATM 2306  O   HOH A 305     -33.284  -7.641  -0.694  1.00 12.07           O  
HETATM 2307  O   HOH A 306     -14.190 -26.303  25.609  1.00 15.66           O  
HETATM 2308  O   HOH A 307     -35.301 -19.317  18.605  1.00 22.93           O  
HETATM 2309  O   HOH A 308     -28.633 -20.716  25.196  1.00 12.98           O  
HETATM 2310  O   HOH A 309     -30.497 -29.361  -2.839  1.00 18.05           O  
HETATM 2311  O   HOH A 310     -41.536 -22.938 -10.029  1.00 18.09           O  
HETATM 2312  O   HOH A 311     -36.563 -20.416 -15.771  1.00  8.88           O  
HETATM 2313  O   HOH A 312     -17.508 -18.503  -4.682  1.00 19.82           O  
HETATM 2314  O   HOH A 313     -38.624 -15.655   3.976  1.00 12.47           O  
HETATM 2315  O   HOH A 314     -16.876 -30.229  21.516  1.00  9.47           O  
HETATM 2316  O   HOH A 315     -19.540 -10.776  -4.319  1.00 20.38           O  
HETATM 2317  O   HOH A 316     -10.135 -34.784  16.560  1.00 15.48           O  
HETATM 2318  O   HOH A 317     -35.967 -26.697  -2.091  1.00 14.72           O  
HETATM 2319  O   HOH A 318     -16.833 -22.499  -4.598  1.00 22.06           O  
HETATM 2320  O   HOH A 319      -6.668 -14.490   5.651  1.00 19.36           O  
HETATM 2321  O   HOH A 320     -15.029 -11.459  19.313  1.00 16.69           O  
HETATM 2322  O   HOH A 321      -6.238 -37.756  -5.001  1.00 18.52           O  
HETATM 2323  O   HOH A 322     -34.800 -21.715   9.582  1.00 15.13           O  
HETATM 2324  O   HOH A 323     -21.746 -14.125 -14.809  1.00 30.50           O  
HETATM 2325  O   HOH A 324      -1.271 -14.050  18.957  1.00 18.06           O  
HETATM 2326  O   HOH A 325     -34.324 -24.094  15.301  1.00 35.00           O  
HETATM 2327  O   HOH A 326     -13.579 -29.854  13.076  1.00 12.62           O  
HETATM 2328  O   HOH A 327     -42.939 -18.185  -6.879  1.00  9.47           O  
HETATM 2329  O   HOH A 328       0.090 -36.517  -1.900  1.00 20.13           O  
HETATM 2330  O   HOH A 329     -26.563  -3.755   3.985  1.00 18.52           O  
HETATM 2331  O   HOH A 330     -17.913 -27.368  19.178  1.00 13.95           O  
HETATM 2332  O   HOH A 331     -12.337 -11.808  18.435  1.00 15.66           O  
HETATM 2333  O   HOH A 332     -22.900 -32.409  -3.672  1.00 20.09           O  
HETATM 2334  O   HOH A 333     -26.718  -1.358   5.584  1.00 15.14           O  
HETATM 2335  O   HOH A 334     -34.863  -4.202  19.281  1.00 19.19           O  
HETATM 2336  O   HOH A 335     -27.221  -2.767  -2.156  1.00 23.92           O  
HETATM 2337  O   HOH A 336     -14.199 -22.953  -2.252  1.00 14.96           O  
HETATM 2338  O   HOH A 337     -36.714   3.165  16.077  1.00 16.70           O  
HETATM 2339  O   HOH A 338     -35.374 -24.396   9.346  1.00 13.08           O  
HETATM 2340  O   HOH A 339     -23.299 -26.365  -1.457  1.00 17.79           O  
HETATM 2341  O   HOH A 340     -38.410 -20.161 -19.867  1.00 20.36           O  
HETATM 2342  O   HOH A 341     -22.744  -7.231  14.803  1.00 14.70           O  
HETATM 2343  O   HOH A 342      -1.658 -19.008  15.432  1.00 39.01           O  
HETATM 2344  O   HOH A 343     -11.088 -30.068   9.144  1.00 11.89           O  
HETATM 2345  O   HOH A 344     -12.226 -31.505  11.298  1.00 14.61           O  
HETATM 2346  O   HOH A 345     -17.419 -25.620  -1.342  1.00 14.99           O  
HETATM 2347  O   HOH A 346     -31.817  14.981  20.533  1.00 17.17           O  
HETATM 2348  O   HOH A 347     -26.120 -23.798 -11.430  1.00 19.22           O  
HETATM 2349  O   HOH A 348     -11.655 -20.319  -3.135  1.00 21.11           O  
HETATM 2350  O   HOH A 349     -19.111 -14.679  24.198  1.00 26.80           O  
HETATM 2351  O   HOH A 350     -35.395 -16.855 -18.648  1.00 16.86           O  
HETATM 2352  O   HOH A 351      -8.760 -15.170  23.500  1.00 21.38           O  
HETATM 2353  O   HOH A 352     -36.790 -23.639  -3.205  1.00 11.39           O  
HETATM 2354  O   HOH A 353     -12.617 -27.345  -3.258  1.00 19.92           O  
HETATM 2355  O   HOH A 354     -33.306  -4.436   4.537  1.00 34.04           O  
HETATM 2356  O   HOH A 355     -22.331  -0.886   6.880  1.00 18.82           O  
HETATM 2357  O   HOH A 356     -23.023  -7.785  19.478  1.00 16.95           O  
HETATM 2358  O   HOH A 357      -7.675 -16.440   3.635  1.00 15.50           O  
HETATM 2359  O   HOH A 358     -21.998 -26.298  21.715  1.00 16.72           O  
HETATM 2360  O   HOH A 359     -19.494 -26.026  -2.730  1.00 16.26           O  
HETATM 2361  O   HOH A 360      -5.098 -30.815  16.858  1.00 26.34           O  
HETATM 2362  O   HOH A 361     -40.151 -16.716   1.703  1.00 23.28           O  
HETATM 2363  O   HOH A 362     -34.737  -9.935   0.379  1.00 15.06           O  
HETATM 2364  O   HOH A 363     -11.053 -28.539  -1.372  1.00 15.53           O  
HETATM 2365  O   HOH A 364     -33.745 -10.221  20.214  1.00 19.17           O  
HETATM 2366  O   HOH A 365      -6.263 -33.000  15.615  1.00 20.22           O  
HETATM 2367  O   HOH A 366     -37.827  -7.183  12.331  1.00 22.78           O  
HETATM 2368  O   HOH A 367      -7.208 -26.039  22.272  1.00 22.59           O  
HETATM 2369  O   HOH A 368     -21.195   0.834   8.734  1.00 19.41           O  
HETATM 2370  O   HOH A 369     -19.112 -11.330  -1.373  1.00 19.76           O  
HETATM 2371  O   HOH A 370     -14.049 -30.834  15.679  1.00 22.37           O  
HETATM 2372  O   HOH A 371     -24.544 -36.764   0.687  1.00 31.13           O  
HETATM 2373  O   HOH A 372     -26.676 -19.143  26.641  1.00 17.58           O  
HETATM 2374  O   HOH A 373     -34.741 -12.179  17.134  1.00 19.16           O  
HETATM 2375  O   HOH A 374     -29.700 -22.104  27.159  1.00 20.32           O  
HETATM 2376  O   HOH A 375      -9.052 -24.726  23.975  1.00 18.32           O  
HETATM 2377  O   HOH A 376     -17.444 -29.226  17.373  1.00 23.29           O  
HETATM 2378  O   HOH A 377     -26.896 -20.349  29.265  1.00 17.41           O  
HETATM 2379  O   HOH A 378      -6.240 -28.325  -9.921  1.00 16.93           O  
HETATM 2380  O   HOH A 379     -33.888 -22.589  20.814  1.00 20.90           O  
HETATM 2381  O   HOH A 380     -15.788 -26.837  -2.900  1.00 28.98           O  
HETATM 2382  O   HOH A 381     -21.555 -24.533  -1.792  1.00 14.60           O  
HETATM 2383  O   HOH A 382      -5.864 -17.600  24.653  1.00 24.26           O  
HETATM 2384  O   HOH A 383     -12.443 -22.211  -6.610  1.00 30.61           O  
HETATM 2385  O   HOH A 384     -23.727 -17.522   5.496  1.00 22.51           O  
HETATM 2386  O   HOH A 385     -26.559  -0.844  21.702  1.00 22.13           O  
HETATM 2387  O   HOH A 386     -38.361   6.865  21.515  1.00 23.26           O  
HETATM 2388  O   HOH A 387     -21.559  -7.465  17.200  1.00 17.76           O  
HETATM 2389  O   HOH A 388     -37.480   4.947  14.475  1.00 21.58           O  
HETATM 2390  O   HOH A 389      -3.369 -30.664  -9.432  1.00 24.10           O  
HETATM 2391  O   HOH A 390     -26.022 -20.552 -12.283  1.00 28.70           O  
HETATM 2392  O   HOH A 391     -39.305 -21.778  -0.994  1.00 24.02           O  
HETATM 2393  O   HOH A 392     -31.823 -24.446  15.161  1.00 20.00           O  
HETATM 2394  O   HOH A 393     -18.232 -13.862  -0.838  1.00 23.70           O  
HETATM 2395  O   HOH A 394     -30.994  -1.595  -4.038  1.00 20.23           O  
HETATM 2396  O   HOH A 395     -19.070 -31.222  16.926  1.00 23.91           O  
HETATM 2397  O   HOH A 396     -36.206  -8.503   4.853  1.00 26.37           O  
HETATM 2398  O   HOH A 397     -35.962 -21.071  11.798  1.00 22.93           O  
HETATM 2399  O   HOH A 398      -4.967 -12.606  13.170  1.00 19.03           O  
HETATM 2400  O   HOH A 399     -36.525  -0.528  10.683  1.00 21.24           O  
HETATM 2401  O   HOH A 400     -25.224 -36.955  11.204  1.00 37.22           O  
HETATM 2402  O   HOH A 401     -10.651 -11.067  20.449  1.00 25.52           O  
HETATM 2403  O   HOH A 402     -11.043 -26.514  25.244  1.00 16.02           O  
HETATM 2404  O   HOH A 403     -31.501 -26.733  13.392  1.00 27.70           O  
HETATM 2405  O   HOH A 404     -18.306 -35.060   0.473  1.00 22.33           O  
HETATM 2406  O   HOH A 405     -32.505  -7.378   1.940  1.00 19.45           O  
HETATM 2407  O   HOH A 406     -32.098  -4.216  22.445  1.00 26.45           O  
HETATM 2408  O   HOH A 407     -35.318 -31.135   7.615  1.00 20.07           O  
HETATM 2409  O   HOH A 408     -34.088 -11.481  22.995  1.00 23.69           O  
HETATM 2410  O   HOH A 409     -29.944 -18.468 -18.003  1.00 30.00           O  
HETATM 2411  O   HOH A 410     -35.129  -2.116  18.279  1.00 29.42           O  
HETATM 2412  O   HOH A 411     -28.215  -3.114  22.396  1.00 26.88           O  
HETATM 2413  O   HOH A 412     -25.961  -5.147  22.851  1.00 34.30           O  
HETATM 2414  O   HOH A 413     -22.039 -17.335  -9.959  1.00 26.03           O  
HETATM 2415  O   HOH A 414     -11.621 -25.664  -7.326  1.00 27.37           O  
HETATM 2416  O   HOH A 415     -18.875 -24.130  -4.478  1.00 26.24           O  
HETATM 2417  O   HOH A 416      -0.720 -16.984   9.455  1.00 31.73           O  
HETATM 2418  O   HOH A 417     -22.554  -2.400  -2.290  1.00 24.74           O  
HETATM 2419  O   HOH A 418     -33.416 -27.302  10.920  1.00 35.29           O  
HETATM 2420  O   HOH A 419     -32.573 -15.211  27.637  1.00 28.11           O  
HETATM 2421  O   HOH A 420     -25.855 -15.552 -16.337  1.00 20.31           O  
HETATM 2422  O   HOH A 421     -32.775   6.820  25.031  1.00 30.22           O  
HETATM 2423  O   HOH A 422      -7.893 -28.610  21.659  1.00 20.52           O  
HETATM 2424  O   HOH A 423     -26.102 -24.152  26.335  1.00 33.23           O  
HETATM 2425  O   HOH A 424     -20.412  -2.019  18.924  1.00 28.37           O  
HETATM 2426  O   HOH A 425     -37.516   2.987  18.537  1.00 26.21           O  
HETATM 2427  O   HOH A 426     -32.996 -16.887 -19.591  1.00 27.21           O  
HETATM 2428  O   HOH A 427     -23.760 -13.378  23.648  1.00 23.59           O  
HETATM 2429  O   HOH A 428     -23.783  12.339  24.385  1.00 30.53           O  
HETATM 2430  O   HOH A 429     -35.526 -33.954  -1.936  1.00 18.12           O  
HETATM 2431  O   HOH A 430     -19.350 -25.433  24.430  1.00 24.24           O  
HETATM 2432  O   HOH A 431     -29.465  10.491  21.040  1.00 22.75           O  
HETATM 2433  O   HOH A 432     -19.121   4.344  16.513  1.00 24.23           O  
HETATM 2434  O   HOH A 433     -37.956 -24.731  -1.001  1.00 30.04           O  
HETATM 2435  O   HOH A 434      -5.273 -16.418   2.005  1.00 26.96           O  
HETATM 2436  O   HOH A 435     -14.935 -14.877  24.773  1.00 27.67           O  
HETATM 2437  O   HOH A 436      -3.788 -10.934  15.237  1.00 29.06           O  
HETATM 2438  O   HOH A 437     -26.870 -37.805  -1.214  1.00 25.14           O  
HETATM 2439  O   HOH A 438     -23.845 -25.709  25.266  1.00 33.84           O  
HETATM 2440  O   HOH A 439     -38.213   0.261  12.667  1.00 25.90           O  
HETATM 2441  O   HOH A 440      -1.773 -15.596  11.383  1.00 28.28           O  
HETATM 2442  O   HOH A 441      -4.423 -13.778   4.465  1.00 31.61           O  
HETATM 2443  O   HOH A 442     -17.908  -0.258  14.701  1.00 31.66           O  
HETATM 2444  O   HOH A 443     -26.485  -7.589  22.102  1.00 28.51           O  
HETATM 2445  O   HOH A 444     -14.879 -24.794  -4.443  1.00 38.73           O  
HETATM 2446  O   HOH A 445     -41.365 -10.158 -14.507  1.00 34.27           O  
HETATM 2447  O   HOH A 446     -19.759  -9.077   6.408  1.00 32.47           O  
HETATM 2448  O   HOH A 447     -41.466 -14.790  -5.330  1.00 21.25           O  
HETATM 2449  O   HOH A 448     -26.859 -35.332   4.249  1.00 34.03           O  
HETATM 2450  O   HOH A 449      -2.064 -31.776  -6.386  1.00 29.35           O  
HETATM 2451  O   HOH A 450     -40.812 -19.939   7.373  1.00 25.03           O  
HETATM 2452  O   HOH A 451     -38.982 -10.500   7.740  1.00 24.21           O  
HETATM 2453  O   HOH A 452      -3.911 -13.486   7.053  1.00 30.07           O  
HETATM 2454  O   HOH A 453      -9.733 -16.119  25.796  1.00 32.56           O  
HETATM 2455  O   HOH A 454     -28.466   6.893  23.829  1.00 31.98           O  
HETATM 2456  O   HOH A 455     -32.775  -7.135  20.960  1.00 24.87           O  
HETATM 2457  O   HOH A 456     -30.255 -29.230  19.992  1.00 37.91           O  
HETATM 2458  O   HOH A 457     -36.228 -22.584  21.358  1.00 24.19           O  
HETATM 2459  O   HOH A 458     -42.712 -13.851  -0.898  1.00 32.63           O  
HETATM 2460  O   HOH A 459     -34.556  -9.240   3.016  1.00 24.91           O  
HETATM 2461  O   HOH A 460     -10.247 -37.594   2.984  1.00 30.10           O  
HETATM 2462  O   HOH A 461     -38.424 -19.244  10.370  1.00 33.72           O  
HETATM 2463  O   HOH A 462     -17.680 -15.317  -3.518  1.00 32.32           O  
HETATM 2464  O   HOH A 463      -2.739 -11.599  19.227  1.00 42.69           O  
HETATM 2465  O   HOH A 464     -34.620  14.825  21.412  1.00 26.92           O  
HETATM 2466  O   HOH A 465     -33.456   1.646   5.756  1.00 35.26           O  
HETATM 2467  O   HOH A 466     -20.964  -5.605   0.742  1.00 29.07           O  
HETATM 2468  O   HOH A 467     -39.839 -13.156   4.334  1.00 26.16           O  
HETATM 2469  O   HOH A 468     -23.619 -16.379  26.180  1.00 30.11           O  
HETATM 2470  O   HOH A 469     -18.255  -5.767 -12.028  1.00 32.56           O  
HETATM 2471  O   HOH A 470     -15.587 -11.239  22.064  1.00 32.06           O  
HETATM 2472  O   HOH A 471     -19.042 -39.102  12.651  1.00 38.00           O  
HETATM 2473  O   HOH A 472     -20.981 -36.847   0.654  1.00 24.71           O  
HETATM 2474  O   HOH A 473     -34.085  -7.206  -7.111  1.00 22.40           O  
HETATM 2475  O   HOH A 474     -37.710  -7.294  14.805  1.00 38.17           O  
HETATM 2476  O   HOH A 475      -2.674 -22.019  -1.045  1.00 35.69           O  
HETATM 2477  O   HOH A 476      -4.495 -19.001   1.244  1.00 37.05           O  
HETATM 2478  O   HOH A 477     -36.968  -9.230  -0.678  1.00 29.75           O  
HETATM 2479  O   HOH A 478     -23.221 -12.080 -15.173  1.00 23.38           O  
HETATM 2480  O   HOH A 479     -18.782 -11.195  22.771  1.00 30.40           O  
HETATM 2481  O   HOH A 480     -17.187  -3.482  11.425  1.00 36.29           O  
HETATM 2482  O   HOH A 481     -22.516  -5.871  21.419  1.00 26.26           O  
HETATM 2483  O   HOH A 482     -29.473  -2.204  24.595  1.00 29.72           O  
HETATM 2484  O   HOH A 483     -18.539 -12.983   5.573  1.00 28.92           O  
HETATM 2485  O   HOH A 484     -39.624 -10.150  -0.548  1.00 36.33           O  
HETATM 2486  O   HOH P  12     -21.590 -17.450   3.978  1.00 11.43           O  
HETATM 2487  O   HOH P  36     -18.138 -15.111   2.850  1.00 17.55           O  
HETATM 2488  O   HOH P  40     -18.210  -9.861  10.367  1.00 16.79           O  
HETATM 2489  O   HOH P  58     -14.394 -11.971   8.046  1.00 18.46           O  
HETATM 2490  O   HOH P  62     -12.558  -9.437  16.791  1.00 13.90           O  
HETATM 2491  O   HOH P 115     -13.534  -9.960   9.779  1.00 17.46           O  
HETATM 2492  O   HOH P 167     -17.273 -11.487   7.431  1.00 26.37           O  
HETATM 2493  O   HOH P 169     -12.597 -12.281   5.492  1.00 31.54           O  
HETATM 2494  O   HOH P 171     -14.167 -14.307   5.088  1.00 30.19           O  
HETATM 2495  O   HOH P 212     -10.144  -8.002  17.322  1.00 31.14           O  
HETATM 2496  O   HOH P 214     -16.022  -8.811   9.736  1.00 28.19           O  
HETATM 2497  O   HOH P 224     -19.634  -9.454  15.735  1.00 24.76           O  
CONECT   42 2237                                                                
CONECT  356 2236                                                                
CONECT  357 2236                                                                
CONECT 1005 2236                                                                
CONECT 1489 2238                                                                
CONECT 2180 2192                                                                
CONECT 2192 2180 2193                                                           
CONECT 2193 2192 2194 2196                                                      
CONECT 2194 2193 2195                                                           
CONECT 2195 2194 2198                                                           
CONECT 2196 2193 2197 2202                                                      
CONECT 2197 2196                                                                
CONECT 2198 2195 2199 2200 2201                                                 
CONECT 2199 2198                                                                
CONECT 2200 2198                                                                
CONECT 2201 2198                                                                
CONECT 2202 2196                                                                
CONECT 2211 2212 2218 2227                                                      
CONECT 2212 2211 2213 2219                                                      
CONECT 2213 2212 2214 2221                                                      
CONECT 2214 2213 2215                                                           
CONECT 2215 2214 2216 2222 2225                                                 
CONECT 2216 2215 2217 2224                                                      
CONECT 2217 2216 2218 2229                                                      
CONECT 2218 2211 2217 2228                                                      
CONECT 2219 2212 2220                                                           
CONECT 2220 2219 2221                                                           
CONECT 2221 2213 2220 2226                                                      
CONECT 2222 2215 2223 2234                                                      
CONECT 2223 2222 2224                                                           
CONECT 2224 2216 2223 2231                                                      
CONECT 2225 2215                                                                
CONECT 2226 2221 2230                                                           
CONECT 2227 2211                                                                
CONECT 2228 2218                                                                
CONECT 2229 2217                                                                
CONECT 2230 2226 2235                                                           
CONECT 2231 2224 2232 2233                                                      
CONECT 2232 2231                                                                
CONECT 2233 2231                                                                
CONECT 2234 2222                                                                
CONECT 2235 2230                                                                
CONECT 2236  356  357 1005 2258                                                 
CONECT 2236 2259 2430                                                           
CONECT 2237   42 2260 2293                                                      
CONECT 2238 1489 2263 2405 2473                                                 
CONECT 2258 2236                                                                
CONECT 2259 2236                                                                
CONECT 2260 2237                                                                
CONECT 2263 2238                                                                
CONECT 2293 2237                                                                
CONECT 2405 2238                                                                
CONECT 2430 2236                                                                
CONECT 2473 2238                                                                
MASTER      411    0    5   11    0    0    9    6 2185    2   54   20          
END                                                                             
