# Supplementary material for: Predictive classification models and targets identification for betulin derivatives as Leishmania donovani inhibitors
Source: J Cheminform. 2018 Aug 17;10:40. doi: 10.1186/s13321-018-0291-x (PMC6097978; doi:10.1186/s13321-018-0291-x)
Supplement: Supplementary file 5 — Additional file 5. Zip file with all potential protein target structures protein data bank files. [file 13321_2018_291_MOESM5_ESM.zip › 3svg.pdb]

HEADER    UNKNOWN FUNCTION                        12-JUL-11   3SVG              
TITLE     CRYSTAL STRUCTURE OF THE FIRST BROMODOMAIN OF HUMAN BRD4 IN COMPLEX   
TITLE    2 WITH A 3,5-DIMETHYLISOXAZOL LIGAND                                   
COMPND    MOL_ID: 1;                                                            
COMPND   2 MOLECULE: BROMODOMAIN-CONTAINING PROTEIN 4;                          
COMPND   3 CHAIN: A;                                                            
COMPND   4 SYNONYM: PROTEIN HUNK1;                                              
COMPND   5 ENGINEERED: YES                                                      
SOURCE    MOL_ID: 1;                                                            
SOURCE   2 ORGANISM_SCIENTIFIC: HOMO SAPIENS;                                   
SOURCE   3 ORGANISM_COMMON: HUMAN;                                              
SOURCE   4 ORGANISM_TAXID: 9606;                                                
SOURCE   5 GENE: BRD4, HUNK1;                                                   
SOURCE   6 EXPRESSION_SYSTEM: ESCHERICHIA COLI;                                 
SOURCE   7 EXPRESSION_SYSTEM_TAXID: 562;                                        
SOURCE   8 EXPRESSION_SYSTEM_STRAIN: BL21(DE3)-R3;                              
SOURCE   9 EXPRESSION_SYSTEM_VECTOR_TYPE: PLASMID;                              
SOURCE  10 EXPRESSION_SYSTEM_PLASMID: PNIC28-BSA4                               
KEYWDS    ISOXAZOLE, BROMODOMAIN, STRUCTURAL GENOMICS, STRUCTURAL GENOMICS      
KEYWDS   2 CONSORTIUM, SGC, UNKNOWN FUNCTION                                    
EXPDTA    X-RAY DIFFRACTION                                                     
AUTHOR    P.FILIPPAKOPOULOS,S.PICAUD,I.FELLETAR,S.D.HEWINGS,F.VON DELFT,        
AUTHOR   2 C.H.ARROWSMITH,A.M.EDWARDS,J.WEIGELT,C.BOUNTRA,S.J.CONWAY,S.KNAPP,   
AUTHOR   3 STRUCTURAL GENOMICS CONSORTIUM (SGC)                                 
REVDAT   1   10-AUG-11 3SVG    0                                                
JRNL        AUTH   P.FILIPPAKOPOULOS,S.PICAUD,I.FELLETAR,S.D.HEWINGS,           
JRNL        AUTH 2 F.VON DELFT,C.H.ARROWSMITH,A.M.EDWARDS,J.WEIGELT,C.BOUNTRA,  
JRNL        AUTH 3 S.J.CONWAY,S.KNAPP                                           
JRNL        TITL   CRYSTAL STRUCTURE OF THE FIRST BROMODOMAIN OF HUMAN BRD4 IN  
JRNL        TITL 2 COMPLEX WITH A 3,5-DIMETHYLISOXAZOL LIGAND                   
JRNL        REF    TO BE PUBLISHED                                              
JRNL        REFN                                                                
REMARK   2                                                                      
REMARK   2 RESOLUTION.    1.68 ANGSTROMS.                                       
REMARK   3                                                                      
REMARK   3 REFINEMENT.                                                          
REMARK   3   PROGRAM     : REFMAC 5.5.0110                                      
REMARK   3   AUTHORS     : MURSHUDOV,VAGIN,DODSON                               
REMARK   3                                                                      
REMARK   3    REFINEMENT TARGET : MAXIMUM LIKELIHOOD                            
REMARK   3                                                                      
REMARK   3  DATA USED IN REFINEMENT.                                            
REMARK   3   RESOLUTION RANGE HIGH (ANGSTROMS) : 1.68                           
REMARK   3   RESOLUTION RANGE LOW  (ANGSTROMS) : 25.95                          
REMARK   3   DATA CUTOFF            (SIGMA(F)) : 0.000                          
REMARK   3   COMPLETENESS FOR RANGE        (%) : 99.8                           
REMARK   3   NUMBER OF REFLECTIONS             : 15383                          
REMARK   3                                                                      
REMARK   3  FIT TO DATA USED IN REFINEMENT.                                     
REMARK   3   CROSS-VALIDATION METHOD          : THROUGHOUT                      
REMARK   3   FREE R VALUE TEST SET SELECTION  : RANDOM                          
REMARK   3   R VALUE     (WORKING + TEST SET) : 0.178                           
REMARK   3   R VALUE            (WORKING SET) : 0.176                           
REMARK   3   FREE R VALUE                     : 0.215                           
REMARK   3   FREE R VALUE TEST SET SIZE   (%) : 5.000                           
REMARK   3   FREE R VALUE TEST SET COUNT      : 767                             
REMARK   3                                                                      
REMARK   3  FIT IN THE HIGHEST RESOLUTION BIN.                                  
REMARK   3   TOTAL NUMBER OF BINS USED           : 20                           
REMARK   3   BIN RESOLUTION RANGE HIGH       (A) : 1.68                         
REMARK   3   BIN RESOLUTION RANGE LOW        (A) : 1.72                         
REMARK   3   REFLECTION IN BIN     (WORKING SET) : 1043                         
REMARK   3   BIN COMPLETENESS (WORKING+TEST) (%) : 97.87                        
REMARK   3   BIN R VALUE           (WORKING SET) : 0.4570                       
REMARK   3   BIN FREE R VALUE SET COUNT          : 61                           
REMARK   3   BIN FREE R VALUE                    : 0.4540                       
REMARK   3                                                                      
REMARK   3  NUMBER OF NON-HYDROGEN ATOMS USED IN REFINEMENT.                    
REMARK   3   PROTEIN ATOMS            : 1052                                    
REMARK   3   NUCLEIC ACID ATOMS       : 0                                       
REMARK   3   HETEROGEN ATOMS          : 31                                      
REMARK   3   SOLVENT ATOMS            : 125                                     
REMARK   3                                                                      
REMARK   3  B VALUES.                                                           
REMARK   3   FROM WILSON PLOT           (A**2) : 21.10                          
REMARK   3   MEAN B VALUE      (OVERALL, A**2) : 19.63                          
REMARK   3   OVERALL ANISOTROPIC B VALUE.                                       
REMARK   3    B11 (A**2) : 1.28000                                              
REMARK   3    B22 (A**2) : -0.65000                                             
REMARK   3    B33 (A**2) : -0.63000                                             
REMARK   3    B12 (A**2) : 0.00000                                              
REMARK   3    B13 (A**2) : 0.00000                                              
REMARK   3    B23 (A**2) : 0.00000                                              
REMARK   3                                                                      
REMARK   3  ESTIMATED OVERALL COORDINATE ERROR.                                 
REMARK   3   ESU BASED ON R VALUE                            (A): NULL          
REMARK   3   ESU BASED ON FREE R VALUE                       (A): 0.107         
REMARK   3   ESU BASED ON MAXIMUM LIKELIHOOD                 (A): 0.069         
REMARK   3   ESU FOR B VALUES BASED ON MAXIMUM LIKELIHOOD (A**2): 3.948         
REMARK   3                                                                      
REMARK   3 CORRELATION COEFFICIENTS.                                            
REMARK   3   CORRELATION COEFFICIENT FO-FC      : 0.962                         
REMARK   3   CORRELATION COEFFICIENT FO-FC FREE : 0.953                         
REMARK   3                                                                      
REMARK   3  RMS DEVIATIONS FROM IDEAL VALUES        COUNT    RMS    WEIGHT      
REMARK   3   BOND LENGTHS REFINED ATOMS        (A):  1146 ; 0.015 ; 0.022       
REMARK   3   BOND LENGTHS OTHERS               (A):   792 ; 0.001 ; 0.020       
REMARK   3   BOND ANGLES REFINED ATOMS   (DEGREES):  1563 ; 1.552 ; 1.993       
REMARK   3   BOND ANGLES OTHERS          (DEGREES):  1941 ; 0.953 ; 3.001       
REMARK   3   TORSION ANGLES, PERIOD 1    (DEGREES):   136 ; 5.169 ; 5.000       
REMARK   3   TORSION ANGLES, PERIOD 2    (DEGREES):    56 ;36.355 ;25.714       
REMARK   3   TORSION ANGLES, PERIOD 3    (DEGREES):   201 ;11.653 ;15.000       
REMARK   3   TORSION ANGLES, PERIOD 4    (DEGREES):     4 ;14.411 ;15.000       
REMARK   3   CHIRAL-CENTER RESTRAINTS       (A**3):   166 ; 0.093 ; 0.200       
REMARK   3   GENERAL PLANES REFINED ATOMS      (A):  1237 ; 0.008 ; 0.021       
REMARK   3   GENERAL PLANES OTHERS             (A):   205 ; 0.001 ; 0.020       
REMARK   3   NON-BONDED CONTACTS REFINED ATOMS (A):  NULL ;  NULL ;  NULL       
REMARK   3   NON-BONDED CONTACTS OTHERS        (A):  NULL ;  NULL ;  NULL       
REMARK   3   NON-BONDED TORSION REFINED ATOMS  (A):  NULL ;  NULL ;  NULL       
REMARK   3   NON-BONDED TORSION OTHERS         (A):  NULL ;  NULL ;  NULL       
REMARK   3   H-BOND (X...Y) REFINED ATOMS      (A):  NULL ;  NULL ;  NULL       
REMARK   3   H-BOND (X...Y) OTHERS             (A):  NULL ;  NULL ;  NULL       
REMARK   3   POTENTIAL METAL-ION REFINED ATOMS (A):  NULL ;  NULL ;  NULL       
REMARK   3   POTENTIAL METAL-ION OTHERS        (A):  NULL ;  NULL ;  NULL       
REMARK   3   SYMMETRY VDW REFINED ATOMS        (A):  NULL ;  NULL ;  NULL       
REMARK   3   SYMMETRY VDW OTHERS               (A):  NULL ;  NULL ;  NULL       
REMARK   3   SYMMETRY H-BOND REFINED ATOMS     (A):  NULL ;  NULL ;  NULL       
REMARK   3   SYMMETRY H-BOND OTHERS            (A):  NULL ;  NULL ;  NULL       
REMARK   3   SYMMETRY METAL-ION REFINED ATOMS  (A):  NULL ;  NULL ;  NULL       
REMARK   3   SYMMETRY METAL-ION OTHERS         (A):  NULL ;  NULL ;  NULL       
REMARK   3                                                                      
REMARK   3  ISOTROPIC THERMAL FACTOR RESTRAINTS.     COUNT   RMS    WEIGHT      
REMARK   3   MAIN-CHAIN BOND REFINED ATOMS  (A**2):   659 ; 2.791 ; 3.000       
REMARK   3   MAIN-CHAIN BOND OTHER ATOMS    (A**2):   248 ; 0.870 ; 3.000       
REMARK   3   MAIN-CHAIN ANGLE REFINED ATOMS (A**2):  1090 ; 4.135 ; 5.000       
REMARK   3   SIDE-CHAIN BOND REFINED ATOMS  (A**2):   487 ; 5.472 ; 8.000       
REMARK   3   SIDE-CHAIN ANGLE REFINED ATOMS (A**2):   468 ; 7.388 ;11.000       
REMARK   3                                                                      
REMARK   3 ANISOTROPIC THERMAL FACTOR RESTRAINTS.    COUNT   RMS   WEIGHT       
REMARK   3   RIGID-BOND RESTRAINTS          (A**2):  NULL ;  NULL ;  NULL       
REMARK   3   SPHERICITY; FREE ATOMS         (A**2):  NULL ;  NULL ;  NULL       
REMARK   3   SPHERICITY; BONDED ATOMS       (A**2):  NULL ;  NULL ;  NULL       
REMARK   3                                                                      
REMARK   3  NCS RESTRAINTS STATISTICS                                           
REMARK   3   NUMBER OF DIFFERENT NCS GROUPS : NULL                              
REMARK   3                                                                      
REMARK   3  TLS DETAILS                                                         
REMARK   3   NUMBER OF TLS GROUPS  : 3                                          
REMARK   3                                                                      
REMARK   3   TLS GROUP : 1                                                      
REMARK   3    NUMBER OF COMPONENTS GROUP : 1                                    
REMARK   3    COMPONENTS        C SSSEQI   TO  C SSSEQI                         
REMARK   3    RESIDUE RANGE :   A    42        A    59                          
REMARK   3    ORIGIN FOR THE GROUP (A):  32.8116  20.7976  20.5355              
REMARK   3    T TENSOR                                                          
REMARK   3      T11:   0.0678 T22:   0.0520                                     
REMARK   3      T33:   0.0239 T12:  -0.0097                                     
REMARK   3      T13:  -0.0161 T23:   0.0133                                     
REMARK   3    L TENSOR                                                          
REMARK   3      L11:   0.3593 L22:   1.1125                                     
REMARK   3      L33:   0.9487 L12:   0.1176                                     
REMARK   3      L13:   0.0623 L23:   1.2835                                     
REMARK   3    S TENSOR                                                          
REMARK   3      S11:   0.0222 S12:  -0.0393 S13:  -0.0203                       
REMARK   3      S21:  -0.0255 S22:  -0.0998 S23:   0.0138                       
REMARK   3      S31:  -0.0158 S32:   0.0118 S33:   0.0777                       
REMARK   3                                                                      
REMARK   3   TLS GROUP : 2                                                      
REMARK   3    NUMBER OF COMPONENTS GROUP : 1                                    
REMARK   3    COMPONENTS        C SSSEQI   TO  C SSSEQI                         
REMARK   3    RESIDUE RANGE :   A    60        A   157                          
REMARK   3    ORIGIN FOR THE GROUP (A):  30.8371  24.9104   6.5086              
REMARK   3    T TENSOR                                                          
REMARK   3      T11:   0.0392 T22:   0.0400                                     
REMARK   3      T33:   0.0355 T12:   0.0002                                     
REMARK   3      T13:  -0.0095 T23:   0.0014                                     
REMARK   3    L TENSOR                                                          
REMARK   3      L11:   0.1812 L22:   0.8145                                     
REMARK   3      L33:   0.2797 L12:  -0.1446                                     
REMARK   3      L13:   0.0753 L23:   0.1053                                     
REMARK   3    S TENSOR                                                          
REMARK   3      S11:  -0.0394 S12:   0.0113 S13:   0.0029                       
REMARK   3      S21:   0.0328 S22:   0.0204 S23:  -0.0199                       
REMARK   3      S31:  -0.0291 S32:  -0.0094 S33:   0.0190                       
REMARK   3                                                                      
REMARK   3   TLS GROUP : 3                                                      
REMARK   3    NUMBER OF COMPONENTS GROUP : 1                                    
REMARK   3    COMPONENTS        C SSSEQI   TO  C SSSEQI                         
REMARK   3    RESIDUE RANGE :   A   158        A   168                          
REMARK   3    ORIGIN FOR THE GROUP (A):  29.9419  41.9211   9.4666              
REMARK   3    T TENSOR                                                          
REMARK   3      T11:   0.1070 T22:   0.0064                                     
REMARK   3      T33:   0.0517 T12:   0.0274                                     
REMARK   3      T13:  -0.0111 T23:   0.0160                                     
REMARK   3    L TENSOR                                                          
REMARK   3      L11:   0.0843 L22:   7.0542                                     
REMARK   3      L33:   3.5525 L12:   0.9349                                     
REMARK   3      L13:  -0.8782 L23:   2.7198                                     
REMARK   3    S TENSOR                                                          
REMARK   3      S11:  -0.0100 S12:   0.0743 S13:   0.1524                       
REMARK   3      S21:   0.2197 S22:   0.1031 S23:   0.1154                       
REMARK   3      S31:  -0.2862 S32:   0.1149 S33:  -0.0931                       
REMARK   3                                                                      
REMARK   3  BULK SOLVENT MODELLING.                                             
REMARK   3   METHOD USED : MASK                                                 
REMARK   3   PARAMETERS FOR MASK CALCULATION                                    
REMARK   3   VDW PROBE RADIUS   : 1.40                                          
REMARK   3   ION PROBE RADIUS   : 0.80                                          
REMARK   3   SHRINKAGE RADIUS   : 0.80                                          
REMARK   3                                                                      
REMARK   3  OTHER REFINEMENT REMARKS: HYDROGENS HAVE BEEN ADDED IN THE RIDING   
REMARK   3  POSITIONS. U VALUES WITH TLS ADDED.                                 
REMARK   4                                                                      
REMARK   4 3SVG COMPLIES WITH FORMAT V. 3.30, 13-JUL-11                         
REMARK 100                                                                      
REMARK 100 THIS ENTRY HAS BEEN PROCESSED BY RCSB ON 13-JUL-11.                  
REMARK 100 THE RCSB ID CODE IS RCSB066701.                                      
REMARK 200                                                                      
REMARK 200 EXPERIMENTAL DETAILS                                                 
REMARK 200  EXPERIMENT TYPE                : X-RAY DIFFRACTION                  
REMARK 200  DATE OF DATA COLLECTION        : 09-FEB-11                          
REMARK 200  TEMPERATURE           (KELVIN) : 100                                
REMARK 200  PH                             : 8.5                                
REMARK 200  NUMBER OF CRYSTALS USED        : 1                                  
REMARK 200                                                                      
REMARK 200  SYNCHROTRON              (Y/N) : N                                  
REMARK 200  RADIATION SOURCE               : ROTATING ANODE                     
REMARK 200  BEAMLINE                       : NULL                               
REMARK 200  X-RAY GENERATOR MODEL          : RIGAKU FR-E SUPERBRIGHT            
REMARK 200  MONOCHROMATIC OR LAUE    (M/L) : M                                  
REMARK 200  WAVELENGTH OR RANGE        (A) : 1.52                               
REMARK 200  MONOCHROMATOR                  : NULL                               
REMARK 200  OPTICS                         : NULL                               
REMARK 200                                                                      
REMARK 200  DETECTOR TYPE                  : IMAGE PLATE                        
REMARK 200  DETECTOR MANUFACTURER          : RIGAKU RAXIS IV                    
REMARK 200  INTENSITY-INTEGRATION SOFTWARE : MOSFLM                             
REMARK 200  DATA SCALING SOFTWARE          : SCALA                              
REMARK 200                                                                      
REMARK 200  NUMBER OF UNIQUE REFLECTIONS   : 15429                              
REMARK 200  RESOLUTION RANGE HIGH      (A) : 1.680                              
REMARK 200  RESOLUTION RANGE LOW       (A) : 25.950                             
REMARK 200  REJECTION CRITERIA  (SIGMA(I)) : NULL                               
REMARK 200                                                                      
REMARK 200 OVERALL.                                                             
REMARK 200  COMPLETENESS FOR RANGE     (%) : 99.8                               
REMARK 200  DATA REDUNDANCY                : 4.400                              
REMARK 200  R MERGE                    (I) : 0.06700                            
REMARK 200  R SYM                      (I) : 0.06700                            
REMARK 200  <I/SIGMA(I)> FOR THE DATA SET  : 13.5000                            
REMARK 200                                                                      
REMARK 200 IN THE HIGHEST RESOLUTION SHELL.                                     
REMARK 200  HIGHEST RESOLUTION SHELL, RANGE HIGH (A) : 1.68                     
REMARK 200  HIGHEST RESOLUTION SHELL, RANGE LOW  (A) : 1.77                     
REMARK 200  COMPLETENESS FOR SHELL     (%) : 99.0                               
REMARK 200  DATA REDUNDANCY IN SHELL       : 3.80                               
REMARK 200  R MERGE FOR SHELL          (I) : 0.58000                            
REMARK 200  R SYM FOR SHELL            (I) : 0.58000                            
REMARK 200  <I/SIGMA(I)> FOR SHELL         : 1.300                              
REMARK 200                                                                      
REMARK 200 DIFFRACTION PROTOCOL: SINGLE WAVELENGTH                              
REMARK 200 METHOD USED TO DETERMINE THE STRUCTURE: MOLECULAR REPLACEMENT        
REMARK 200 SOFTWARE USED: PHASER                                                
REMARK 200 STARTING MODEL: PDB ENTRY 2OSS                                       
REMARK 200                                                                      
REMARK 200 REMARK: NULL                                                         
REMARK 280                                                                      
REMARK 280 CRYSTAL                                                              
REMARK 280 SOLVENT CONTENT, VS   (%): 42.66                                     
REMARK 280 MATTHEWS COEFFICIENT, VM (ANGSTROMS**3/DA): 2.15                     
REMARK 280                                                                      
REMARK 280 CRYSTALLIZATION CONDITIONS: 0.2M NA2SO4, 0.1M BTPROP, 20% PEG        
REMARK 280  3350, 10% ETGLY, PH 8.5, VAPOR DIFFUSION, SITTING DROP,             
REMARK 280  TEMPERATURE 277K                                                    
REMARK 290                                                                      
REMARK 290 CRYSTALLOGRAPHIC SYMMETRY                                            
REMARK 290 SYMMETRY OPERATORS FOR SPACE GROUP: P 21 21 21                       
REMARK 290                                                                      
REMARK 290      SYMOP   SYMMETRY                                                
REMARK 290     NNNMMM   OPERATOR                                                
REMARK 290       1555   X,Y,Z                                                   
REMARK 290       2555   -X+1/2,-Y,Z+1/2                                         
REMARK 290       3555   -X,Y+1/2,-Z+1/2                                         
REMARK 290       4555   X+1/2,-Y+1/2,-Z                                         
REMARK 290                                                                      
REMARK 290     WHERE NNN -> OPERATOR NUMBER                                     
REMARK 290           MMM -> TRANSLATION VECTOR                                  
REMARK 290                                                                      
REMARK 290 CRYSTALLOGRAPHIC SYMMETRY TRANSFORMATIONS                            
REMARK 290 THE FOLLOWING TRANSFORMATIONS OPERATE ON THE ATOM/HETATM             
REMARK 290 RECORDS IN THIS ENTRY TO PRODUCE CRYSTALLOGRAPHICALLY                
REMARK 290 RELATED MOLECULES.                                                   
REMARK 290   SMTRY1   1  1.000000  0.000000  0.000000        0.00000            
REMARK 290   SMTRY2   1  0.000000  1.000000  0.000000        0.00000            
REMARK 290   SMTRY3   1  0.000000  0.000000  1.000000        0.00000            
REMARK 290   SMTRY1   2 -1.000000  0.000000  0.000000       18.83000            
REMARK 290   SMTRY2   2  0.000000 -1.000000  0.000000        0.00000            
REMARK 290   SMTRY3   2  0.000000  0.000000  1.000000       38.92500            
REMARK 290   SMTRY1   3 -1.000000  0.000000  0.000000        0.00000            
REMARK 290   SMTRY2   3  0.000000  1.000000  0.000000       22.09500            
REMARK 290   SMTRY3   3  0.000000  0.000000 -1.000000       38.92500            
REMARK 290   SMTRY1   4  1.000000  0.000000  0.000000       18.83000            
REMARK 290   SMTRY2   4  0.000000 -1.000000  0.000000       22.09500            
REMARK 290   SMTRY3   4  0.000000  0.000000 -1.000000        0.00000            
REMARK 290                                                                      
REMARK 290 REMARK: NULL                                                         
REMARK 300                                                                      
REMARK 300 BIOMOLECULE: 1                                                       
REMARK 300 SEE REMARK 350 FOR THE AUTHOR PROVIDED AND/OR PROGRAM                
REMARK 300 GENERATED ASSEMBLY INFORMATION FOR THE STRUCTURE IN                  
REMARK 300 THIS ENTRY. THE REMARK MAY ALSO PROVIDE INFORMATION ON               
REMARK 300 BURIED SURFACE AREA.                                                 
REMARK 350                                                                      
REMARK 350 COORDINATES FOR A COMPLETE MULTIMER REPRESENTING THE KNOWN           
REMARK 350 BIOLOGICALLY SIGNIFICANT OLIGOMERIZATION STATE OF THE                
REMARK 350 MOLECULE CAN BE GENERATED BY APPLYING BIOMT TRANSFORMATIONS          
REMARK 350 GIVEN BELOW.  BOTH NON-CRYSTALLOGRAPHIC AND                          
REMARK 350 CRYSTALLOGRAPHIC OPERATIONS ARE GIVEN.                               
REMARK 350                                                                      
REMARK 350 BIOMOLECULE: 1                                                       
REMARK 350 AUTHOR DETERMINED BIOLOGICAL UNIT: MONOMERIC                         
REMARK 350 SOFTWARE DETERMINED QUATERNARY STRUCTURE: MONOMERIC                  
REMARK 350 SOFTWARE USED: PISA                                                  
REMARK 350 APPLY THE FOLLOWING TO CHAINS: A                                     
REMARK 350   BIOMT1   1  1.000000  0.000000  0.000000        0.00000            
REMARK 350   BIOMT2   1  0.000000  1.000000  0.000000        0.00000            
REMARK 350   BIOMT3   1  0.000000  0.000000  1.000000        0.00000            
REMARK 470                                                                      
REMARK 470 MISSING ATOM                                                         
REMARK 470 THE FOLLOWING RESIDUES HAVE MISSING ATOMS (M=MODEL NUMBER;           
REMARK 470 RES=RESIDUE NAME; C=CHAIN IDENTIFIER; SSEQ=SEQUENCE NUMBER;          
REMARK 470 I=INSERTION CODE):                                                   
REMARK 470   M RES CSSEQI  ATOMS                                                
REMARK 470     LYS A  91    CD   CE   NZ                                        
REMARK 470     GLN A 123    CD   OE1  NE2                                       
REMARK 470     LYS A 141    CD   CE   NZ                                        
REMARK 800                                                                      
REMARK 800 SITE                                                                 
REMARK 800 SITE_IDENTIFIER: AC1                                                 
REMARK 800 EVIDENCE_CODE: SOFTWARE                                              
REMARK 800 SITE_DESCRIPTION: BINDING SITE FOR RESIDUE EDO A 1                   
REMARK 800                                                                      
REMARK 800 SITE_IDENTIFIER: AC2                                                 
REMARK 800 EVIDENCE_CODE: SOFTWARE                                              
REMARK 800 SITE_DESCRIPTION: BINDING SITE FOR RESIDUE EDO A 2                   
REMARK 800                                                                      
REMARK 800 SITE_IDENTIFIER: AC3                                                 
REMARK 800 EVIDENCE_CODE: SOFTWARE                                              
REMARK 800 SITE_DESCRIPTION: BINDING SITE FOR RESIDUE EDO A 3                   
REMARK 800                                                                      
REMARK 800 SITE_IDENTIFIER: AC4                                                 
REMARK 800 EVIDENCE_CODE: SOFTWARE                                              
REMARK 800 SITE_DESCRIPTION: BINDING SITE FOR RESIDUE ODR A 169                 
REMARK 900                                                                      
REMARK 900 RELATED ENTRIES                                                      
REMARK 900 RELATED ID: 3SVF   RELATED DB: PDB                                   
REMARK 900 RELATED ID: 3SVH   RELATED DB: PDB                                   
DBREF  3SVG A   44   168  UNP    O60885   BRD4_HUMAN      44    168             
SEQADV 3SVG SER A   42  UNP  O60885              EXPRESSION TAG                 
SEQADV 3SVG MET A   43  UNP  O60885              EXPRESSION TAG                 
SEQRES   1 A  127  SER MET ASN PRO PRO PRO PRO GLU THR SER ASN PRO ASN          
SEQRES   2 A  127  LYS PRO LYS ARG GLN THR ASN GLN LEU GLN TYR LEU LEU          
SEQRES   3 A  127  ARG VAL VAL LEU LYS THR LEU TRP LYS HIS GLN PHE ALA          
SEQRES   4 A  127  TRP PRO PHE GLN GLN PRO VAL ASP ALA VAL LYS LEU ASN          
SEQRES   5 A  127  LEU PRO ASP TYR TYR LYS ILE ILE LYS THR PRO MET ASP          
SEQRES   6 A  127  MET GLY THR ILE LYS LYS ARG LEU GLU ASN ASN TYR TYR          
SEQRES   7 A  127  TRP ASN ALA GLN GLU CYS ILE GLN ASP PHE ASN THR MET          
SEQRES   8 A  127  PHE THR ASN CYS TYR ILE TYR ASN LYS PRO GLY ASP ASP          
SEQRES   9 A  127  ILE VAL LEU MET ALA GLU ALA LEU GLU LYS LEU PHE LEU          
SEQRES  10 A  127  GLN LYS ILE ASN GLU LEU PRO THR GLU GLU                      
HET    EDO  A   1       4                                                       
HET    EDO  A   2       4                                                       
HET    EDO  A   3       4                                                       
HET    ODR  A 169      19                                                       
HETNAM     EDO 1,2-ETHANEDIOL                                                   
HETNAM     ODR (1R)-1-[3-(3,5-DIMETHYL-1,2-OXAZOL-4-YL)-5-                      
HETNAM   2 ODR  ETHOXYPHENYL]ETHANOL                                            
HETSYN     EDO ETHYLENE GLYCOL                                                  
FORMUL   2  EDO    3(C2 H6 O2)                                                  
FORMUL   5  ODR    C15 H19 N O3                                                 
FORMUL   6  HOH   *125(H2 O)                                                    
HELIX    1   1 THR A   60  VAL A   69  1                                  10    
HELIX    2   2 VAL A   69  LYS A   76  1                                   8    
HELIX    3   3 ALA A   80  GLN A   84  5                                   5    
HELIX    4   4 ASP A   96  ILE A  101  1                                   6    
HELIX    5   5 ASP A  106  ASN A  116  1                                  11    
HELIX    6   6 ASN A  121  ASN A  140  1                                  20    
HELIX    7   7 ASP A  144  GLU A  163  1                                  20    
SITE     1 AC1  5 ILE A 100  ILE A 101  LYS A 102  THR A 103                    
SITE     2 AC1  5 ASN A 135                                                     
SITE     1 AC2  6 TYR A 137  ILE A 138  GLN A 159  LYS A 160                    
SITE     2 AC2  6 GLU A 163  HOH A 238                                          
SITE     1 AC3  9 VAL A  69  TYR A 137  ASN A 140  LYS A 141                    
SITE     2 AC3  9 PRO A 142  VAL A 147  LYS A 160  HOH A 239                    
SITE     3 AC3  9 HOH A 253                                                     
SITE     1 AC4 11 HOH A   7  HOH A  18  HOH A  23  TRP A  81                    
SITE     2 AC4 11 PRO A  82  GLN A  85  ASP A  96  LYS A  99                    
SITE     3 AC4 11 ASN A 140  ILE A 146  MET A 149                               
CRYST1   37.660   44.190   77.850  90.00  90.00  90.00 P 21 21 21    4          
ORIGX1      1.000000  0.000000  0.000000        0.00000                         
ORIGX2      0.000000  1.000000  0.000000        0.00000                         
ORIGX3      0.000000  0.000000  1.000000        0.00000                         
SCALE1      0.026553  0.000000  0.000000        0.00000                         
SCALE2      0.000000  0.022630  0.000000        0.00000                         
SCALE3      0.000000  0.000000  0.012845        0.00000                         
ATOM      1  N   SER A  42      39.338   4.816   5.572  1.00 14.30           N  
ANISOU    1  N   SER A  42     1521   1918   1990    121    -52    -91       N  
ATOM      2  CA  SER A  42      37.984   4.633   4.962  1.00 18.52           C  
ANISOU    2  CA  SER A  42     2081   2446   2510    141    -32    -76       C  
ATOM      3  C   SER A  42      36.840   4.789   5.937  1.00 18.08           C  
ANISOU    3  C   SER A  42     2075   2359   2435    160    -41    -37       C  
ATOM      4  O   SER A  42      35.688   4.910   5.492  1.00 22.17           O  
ANISOU    4  O   SER A  42     2612   2874   2935    175    -24    -40       O  
ATOM      5  CB  SER A  42      37.862   3.248   4.288  1.00 21.48           C  
ANISOU    5  CB  SER A  42     2394   2825   2939    166    -32   -106       C  
ATOM      6  OG  SER A  42      38.024   2.192   5.217  1.00 20.90           O  
ANISOU    6  OG  SER A  42     2305   2724   2912    191    -66    -97       O  
ATOM      7  N   MET A  43      37.143   4.756   7.247  1.00 16.86           N  
ANISOU    7  N   MET A  43     1940   2182   2283    160    -67    -10       N  
ATOM      8  CA  MET A  43      36.133   4.964   8.280  1.00 16.31           C  
ANISOU    8  CA  MET A  43     1922   2084   2190    163    -68     20       C  
ATOM      9  C   MET A  43      35.943   6.461   8.585  1.00 15.43           C  
ANISOU    9  C   MET A  43     1855   1980   2027    143    -63     37       C  
ATOM     10  O   MET A  43      36.827   7.310   8.324  1.00 17.20           O  
ANISOU   10  O   MET A  43     2079   2222   2231    122    -63     34       O  
ATOM     11  CB  MET A  43      36.502   4.224   9.575  1.00 22.08           C  
ANISOU   11  CB  MET A  43     2673   2779   2937    170    -99     43       C  
ATOM     12  CG  MET A  43      36.552   2.700   9.433  1.00 25.55           C  
ANISOU   12  CG  MET A  43     3089   3193   3422    194   -110     30       C  
ATOM     13  SD  MET A  43      37.642   1.937  10.678  1.00 28.28           S  
ANISOU   13  SD  MET A  43     3465   3497   3783    216   -176     47       S  
ATOM     14  CE  MET A  43      36.718   2.245  12.147  1.00 21.10           C  
ANISOU   14  CE  MET A  43     2654   2542   2819    195   -166     95       C  
ATOM     15  N   ASN A  44      34.781   6.781   9.134  1.00 14.52           N  
ANISOU   15  N   ASN A  44     1776   1849   1892    145    -55     45       N  
ATOM     16  CA  ASN A  44      34.515   8.144   9.597  1.00 16.05           C  
ANISOU   16  CA  ASN A  44     2012   2044   2041    130    -59     59       C  
ATOM     17  C   ASN A  44      35.106   8.355  10.979  1.00 16.69           C  
ANISOU   17  C   ASN A  44     2112   2113   2114    112    -77     91       C  
ATOM     18  O   ASN A  44      35.008   7.450  11.837  1.00 17.34           O  
ANISOU   18  O   ASN A  44     2203   2172   2213    115    -85    102       O  
ATOM     19  CB  ASN A  44      33.021   8.423   9.698  1.00 17.30           C  
ANISOU   19  CB  ASN A  44     2191   2195   2188    141    -49     37       C  
ATOM     20  CG  ASN A  44      32.340   8.437   8.370  1.00 16.41           C  
ANISOU   20  CG  ASN A  44     2067   2094   2074    170    -44     -2       C  
ATOM     21  OD1 ASN A  44      32.860   8.993   7.385  1.00 17.89           O  
ANISOU   21  OD1 ASN A  44     2267   2292   2237    174    -49     -1       O  
ATOM     22  ND2 ASN A  44      31.137   7.853   8.329  1.00 14.68           N  
ANISOU   22  ND2 ASN A  44     1830   1871   1877    188    -32    -46       N  
ATOM     23  N   PRO A  45      35.703   9.533  11.207  1.00 15.62           N  
ANISOU   23  N   PRO A  45     1994   1989   1951     94    -83    102       N  
ATOM     24  CA  PRO A  45      36.157   9.958  12.537  1.00 12.79           C  
ANISOU   24  CA  PRO A  45     1655   1624   1579     80   -102    127       C  
ATOM     25  C   PRO A  45      34.949  10.397  13.365  1.00 14.88           C  
ANISOU   25  C   PRO A  45     1957   1875   1821     71    -96    135       C  
ATOM     26  O   PRO A  45      33.860  10.680  12.819  1.00 12.30           O  
ANISOU   26  O   PRO A  45     1636   1549   1487     78    -82    112       O  
ATOM     27  CB  PRO A  45      37.033  11.179  12.219  1.00 15.63           C  
ANISOU   27  CB  PRO A  45     2015   2004   1917     59    -97    122       C  
ATOM     28  CG  PRO A  45      36.395  11.770  11.038  1.00 13.62           C  
ANISOU   28  CG  PRO A  45     1782   1752   1640     58    -76    109       C  
ATOM     29  CD  PRO A  45      35.802  10.656  10.241  1.00 17.35           C  
ANISOU   29  CD  PRO A  45     2231   2222   2138     84    -70     92       C  
ATOM     30  N   PRO A  46      35.134  10.483  14.670  1.00 14.64           N  
ANISOU   30  N   PRO A  46     1949   1833   1778     58   -111    157       N  
ATOM     31  CA  PRO A  46      34.079  11.161  15.426  1.00 15.54           C  
ANISOU   31  CA  PRO A  46     2093   1942   1867     38   -100    154       C  
ATOM     32  C   PRO A  46      33.927  12.602  14.933  1.00 17.09           C  
ANISOU   32  C   PRO A  46     2292   2156   2044     36   -101    144       C  
ATOM     33  O   PRO A  46      34.872  13.185  14.442  1.00 14.58           O  
ANISOU   33  O   PRO A  46     1969   1851   1719     35   -106    152       O  
ATOM     34  CB  PRO A  46      34.587  11.111  16.865  1.00 16.16           C  
ANISOU   34  CB  PRO A  46     2200   2008   1929     22   -118    184       C  
ATOM     35  CG  PRO A  46      36.061  10.998  16.769  1.00 21.96           C  
ANISOU   35  CG  PRO A  46     2914   2752   2676     41   -148    194       C  
ATOM     36  CD  PRO A  46      36.349  10.231  15.481  1.00 17.11           C  
ANISOU   36  CD  PRO A  46     2262   2142   2094     62   -142    175       C  
ATOM     37  N   PRO A  47      32.728  13.163  15.043  1.00 13.64           N  
ANISOU   37  N   PRO A  47     1867   1717   1596     33    -95    117       N  
ATOM     38  CA  PRO A  47      32.554  14.518  14.549  1.00  9.96           C  
ANISOU   38  CA  PRO A  47     1418   1256   1107     40   -108    105       C  
ATOM     39  C   PRO A  47      33.228  15.560  15.447  1.00 14.33           C  
ANISOU   39  C   PRO A  47     1987   1816   1640     15   -117    132       C  
ATOM     40  O   PRO A  47      33.603  15.257  16.597  1.00 13.53           O  
ANISOU   40  O   PRO A  47     1881   1718   1541     -4   -118    152       O  
ATOM     41  CB  PRO A  47      31.024  14.689  14.578  1.00 15.04           C  
ANISOU   41  CB  PRO A  47     2062   1896   1755     52   -111     51       C  
ATOM     42  CG  PRO A  47      30.581  13.801  15.703  1.00 20.33           C  
ANISOU   42  CG  PRO A  47     2720   2562   2439     22    -87     44       C  
ATOM     43  CD  PRO A  47      31.491  12.621  15.651  1.00 18.61           C  
ANISOU   43  CD  PRO A  47     2498   2337   2234     21    -77     84       C  
ATOM     44  N   PRO A  48      33.390  16.806  14.945  1.00 15.61           N  
ANISOU   44  N   PRO A  48     2176   1975   1777     16   -126    130       N  
ATOM     45  CA  PRO A  48      33.983  17.817  15.788  1.00 13.98           C  
ANISOU   45  CA  PRO A  48     1980   1776   1556     -9   -129    148       C  
ATOM     46  C   PRO A  48      33.106  18.070  17.027  1.00 13.94           C  
ANISOU   46  C   PRO A  48     1969   1774   1552    -21   -139    136       C  
ATOM     47  O   PRO A  48      31.884  17.928  16.964  1.00 13.31           O  
ANISOU   47  O   PRO A  48     1887   1689   1480     -9   -144     97       O  
ATOM     48  CB  PRO A  48      34.025  19.064  14.882  1.00 16.84           C  
ANISOU   48  CB  PRO A  48     2390   2120   1886     -6   -134    142       C  
ATOM     49  CG  PRO A  48      33.978  18.533  13.493  1.00 14.28           C  
ANISOU   49  CG  PRO A  48     2082   1786   1557     15   -128    133       C  
ATOM     50  CD  PRO A  48      33.023  17.343  13.622  1.00 14.46           C  
ANISOU   50  CD  PRO A  48     2066   1815   1612     41   -134    111       C  
ATOM     51  N   GLU A  49      33.705  18.485  18.123  1.00 15.91           N  
ANISOU   51  N   GLU A  49     2213   2035   1795    -46   -140    157       N  
ATOM     52  CA  GLU A  49      32.874  18.770  19.286  1.00 16.64           C  
ANISOU   52  CA  GLU A  49     2303   2133   1885    -65   -144    141       C  
ATOM     53  C   GLU A  49      31.975  20.008  19.071  1.00 16.24           C  
ANISOU   53  C   GLU A  49     2264   2078   1828    -59   -162    103       C  
ATOM     54  O   GLU A  49      32.370  20.989  18.411  1.00 15.61           O  
ANISOU   54  O   GLU A  49     2209   1987   1733    -48   -173    110       O  
ATOM     55  CB  GLU A  49      33.670  18.858  20.578  1.00 24.52           C  
ANISOU   55  CB  GLU A  49     3297   3145   2875    -90   -145    169       C  
ATOM     56  CG  GLU A  49      34.607  19.972  20.703  1.00 30.09           C  
ANISOU   56  CG  GLU A  49     3998   3863   3572    -97   -151    181       C  
ATOM     57  CD  GLU A  49      35.077  20.130  22.155  1.00 29.21           C  
ANISOU   57  CD  GLU A  49     3878   3768   3451   -118   -159    195       C  
ATOM     58  OE1 GLU A  49      35.191  19.141  22.905  1.00 24.42           O  
ANISOU   58  OE1 GLU A  49     3281   3158   2839   -119   -165    209       O  
ATOM     59  OE2 GLU A  49      35.340  21.258  22.547  1.00 21.14           O  
ANISOU   59  OE2 GLU A  49     2849   2759   2423   -132   -161    190       O  
ATOM     60  N   THR A  50      30.766  19.924  19.611  1.00 14.95           N  
ANISOU   60  N   THR A  50     2087   1918   1675    -67   -163     55       N  
ATOM     61  CA  THR A  50      29.832  21.053  19.603  1.00 14.85           C  
ANISOU   61  CA  THR A  50     2075   1903   1664    -56   -191      1       C  
ATOM     62  C   THR A  50      29.449  21.521  21.008  1.00 16.21           C  
ANISOU   62  C   THR A  50     2225   2094   1837    -97   -186    -20       C  
ATOM     63  O   THR A  50      28.746  22.521  21.169  1.00 21.48           O  
ANISOU   63  O   THR A  50     2885   2763   2512    -92   -213    -71       O  
ATOM     64  CB  THR A  50      28.563  20.672  18.878  1.00 16.72           C  
ANISOU   64  CB  THR A  50     2299   2132   1920    -24   -204    -72       C  
ATOM     65  OG1 THR A  50      28.066  19.443  19.444  1.00 20.62           O  
ANISOU   65  OG1 THR A  50     2765   2637   2432    -55   -164    -95       O  
ATOM     66  CG2 THR A  50      28.798  20.485  17.381  1.00 20.06           C  
ANISOU   66  CG2 THR A  50     2752   2534   2335     24   -221    -60       C  
ATOM     67  N   SER A  51      29.945  20.826  22.028  1.00 15.35           N  
ANISOU   67  N   SER A  51     2113   1998   1721   -137   -156     15       N  
ATOM     68  CA  SER A  51      29.676  21.225  23.394  1.00 17.87           C  
ANISOU   68  CA  SER A  51     2421   2335   2033   -183   -146      0       C  
ATOM     69  C   SER A  51      30.879  20.919  24.260  1.00 16.80           C  
ANISOU   69  C   SER A  51     2303   2206   1874   -203   -138     67       C  
ATOM     70  O   SER A  51      31.525  19.904  24.121  1.00 18.28           O  
ANISOU   70  O   SER A  51     2508   2381   2053   -194   -130    107       O  
ATOM     71  CB  SER A  51      28.386  20.549  23.894  1.00 27.05           C  
ANISOU   71  CB  SER A  51     3569   3501   3205   -220   -115    -71       C  
ATOM     72  OG  SER A  51      28.490  19.984  25.179  1.00 29.79           O  
ANISOU   72  OG  SER A  51     3938   3853   3528   -278    -81    -54       O  
ATOM     73  N   ASN A  52      31.173  21.831  25.170  1.00 15.63           N  
ANISOU   73  N   ASN A  52     2146   2076   1715   -224   -146     72       N  
ATOM     74  CA  ASN A  52      32.252  21.639  26.100  1.00 15.94           C  
ANISOU   74  CA  ASN A  52     2199   2125   1732   -236   -148    121       C  
ATOM     75  C   ASN A  52      31.899  22.507  27.295  1.00 14.88           C  
ANISOU   75  C   ASN A  52     2051   2014   1588   -275   -147     98       C  
ATOM     76  O   ASN A  52      32.069  23.710  27.255  1.00 15.90           O  
ANISOU   76  O   ASN A  52     2153   2157   1728   -269   -162     87       O  
ATOM     77  CB  ASN A  52      33.597  22.051  25.479  1.00 12.40           C  
ANISOU   77  CB  ASN A  52     1741   1680   1290   -201   -165    158       C  
ATOM     78  CG  ASN A  52      34.759  21.817  26.439  1.00 19.03           C  
ANISOU   78  CG  ASN A  52     2584   2533   2113   -201   -177    189       C  
ATOM     79  OD1 ASN A  52      34.570  21.815  27.672  1.00 19.13           O  
ANISOU   79  OD1 ASN A  52     2609   2555   2103   -228   -179    190       O  
ATOM     80  ND2 ASN A  52      35.949  21.589  25.886  1.00 26.54           N  
ANISOU   80  ND2 ASN A  52     3525   3485   3075   -171   -187    206       N  
ATOM     81  N   PRO A  53      31.324  21.901  28.327  1.00 13.03           N  
ANISOU   81  N   PRO A  53     1838   1780   1329   -321   -124     84       N  
ATOM     82  CA  PRO A  53      30.830  22.720  29.447  1.00 13.46           C  
ANISOU   82  CA  PRO A  53     1877   1861   1376   -368   -116     48       C  
ATOM     83  C   PRO A  53      31.846  23.594  30.173  1.00 15.74           C  
ANISOU   83  C   PRO A  53     2151   2173   1653   -361   -140     80       C  
ATOM     84  O   PRO A  53      31.440  24.583  30.813  1.00 15.68           O  
ANISOU   84  O   PRO A  53     2112   2191   1653   -390   -140     44       O  
ATOM     85  CB  PRO A  53      30.242  21.677  30.395  1.00 19.71           C  
ANISOU   85  CB  PRO A  53     2718   2639   2128   -426    -77     37       C  
ATOM     86  CG  PRO A  53      29.838  20.569  29.526  1.00 15.91           C  
ANISOU   86  CG  PRO A  53     2259   2128   1656   -415    -58     32       C  
ATOM     87  CD  PRO A  53      30.942  20.487  28.487  1.00 18.79           C  
ANISOU   87  CD  PRO A  53     2616   2484   2038   -343    -95     88       C  
ATOM     88  N   ASN A  54      33.140  23.253  30.088  1.00 14.82           N  
ANISOU   88  N   ASN A  54     2050   2052   1526   -324   -160    134       N  
ATOM     89  CA  ASN A  54      34.186  24.021  30.772  1.00 17.20           C  
ANISOU   89  CA  ASN A  54     2331   2380   1823   -314   -182    151       C  
ATOM     90  C   ASN A  54      34.782  25.161  29.928  1.00 18.04           C  
ANISOU   90  C   ASN A  54     2391   2497   1965   -287   -190    145       C  
ATOM     91  O   ASN A  54      35.595  25.937  30.425  1.00 17.37           O  
ANISOU   91  O   ASN A  54     2278   2436   1883   -284   -198    145       O  
ATOM     92  CB  ASN A  54      35.312  23.126  31.260  1.00 15.51           C  
ANISOU   92  CB  ASN A  54     2153   2159   1580   -285   -207    191       C  
ATOM     93  CG  ASN A  54      35.018  22.487  32.618  1.00 18.36           C  
ANISOU   93  CG  ASN A  54     2576   2511   1885   -318   -207    201       C  
ATOM     94  OD1 ASN A  54      34.158  22.964  33.374  1.00 14.18           O  
ANISOU   94  OD1 ASN A  54     2046   1997   1342   -372   -183    174       O  
ATOM     95  ND2 ASN A  54      35.710  21.396  32.909  1.00 16.50           N  
ANISOU   95  ND2 ASN A  54     2402   2249   1617   -287   -236    234       N  
ATOM     96  N   LYS A  55      34.369  25.256  28.672  1.00 13.64           N  
ANISOU   96  N   LYS A  55     1833   1917   1429   -270   -184    135       N  
ATOM     97  CA  LYS A  55      34.721  26.379  27.806  1.00 15.39           C  
ANISOU   97  CA  LYS A  55     2039   2135   1672   -255   -186    127       C  
ATOM     98  C   LYS A  55      33.870  27.572  28.222  1.00 19.14           C  
ANISOU   98  C   LYS A  55     2496   2618   2158   -277   -193     89       C  
ATOM     99  O   LYS A  55      32.640  27.459  28.310  1.00 19.09           O  
ANISOU   99  O   LYS A  55     2488   2607   2156   -289   -197     51       O  
ATOM    100  CB  LYS A  55      34.521  25.960  26.319  1.00 19.30           C  
ANISOU  100  CB  LYS A  55     2560   2597   2175   -228   -183    131       C  
ATOM    101  CG  LYS A  55      35.140  26.842  25.247  1.00 25.23           C  
ANISOU  101  CG  LYS A  55     3326   3329   2931   -216   -176    134       C  
ATOM    102  CD  LYS A  55      35.015  26.153  23.854  1.00 20.98           C  
ANISOU  102  CD  LYS A  55     2820   2759   2390   -190   -172    142       C  
ATOM    103  CE  LYS A  55      35.614  26.947  22.665  1.00 17.59           C  
ANISOU  103  CE  LYS A  55     2430   2301   1951   -187   -158    145       C  
ATOM    104  NZ  LYS A  55      35.032  28.342  22.539  1.00 28.88           N  
ANISOU  104  NZ  LYS A  55     3893   3706   3373   -190   -174    125       N  
ATOM    105  N   PRO A  56      34.504  28.716  28.563  1.00 16.68           N  
ANISOU  105  N   PRO A  56     2162   2320   1852   -285   -193     85       N  
ATOM    106  CA  PRO A  56      33.717  29.875  28.948  1.00 20.02           C  
ANISOU  106  CA  PRO A  56     2567   2749   2290   -301   -206     45       C  
ATOM    107  C   PRO A  56      32.909  30.393  27.727  1.00 16.24           C  
ANISOU  107  C   PRO A  56     2120   2227   1822   -275   -227     20       C  
ATOM    108  O   PRO A  56      33.376  30.276  26.621  1.00 19.07           O  
ANISOU  108  O   PRO A  56     2518   2554   2171   -251   -222     44       O  
ATOM    109  CB  PRO A  56      34.795  30.893  29.401  1.00 21.23           C  
ANISOU  109  CB  PRO A  56     2696   2921   2448   -311   -197     53       C  
ATOM    110  CG  PRO A  56      35.976  30.545  28.644  1.00 26.06           C  
ANISOU  110  CG  PRO A  56     3325   3521   3055   -295   -178     81       C  
ATOM    111  CD  PRO A  56      35.945  29.035  28.494  1.00 25.53           C  
ANISOU  111  CD  PRO A  56     3272   3452   2975   -278   -180    105       C  
ATOM    112  N   LYS A  57      31.709  30.917  27.962  1.00 25.00           N  
ANISOU  112  N   LYS A  57     3214   3336   2947   -277   -254    -36       N  
ATOM    113  CA  LYS A  57      30.790  31.313  26.873  1.00 21.98           C  
ANISOU  113  CA  LYS A  57     2864   2910   2574   -237   -293    -77       C  
ATOM    114  C   LYS A  57      30.347  32.760  26.986  1.00 20.87           C  
ANISOU  114  C   LYS A  57     2723   2753   2449   -228   -333   -122       C  
ATOM    115  O   LYS A  57      30.247  33.305  28.072  1.00 19.83           O  
ANISOU  115  O   LYS A  57     2542   2656   2333   -261   -331   -147       O  
ATOM    116  CB  LYS A  57      29.519  30.448  26.924  1.00 24.29           C  
ANISOU  116  CB  LYS A  57     3133   3212   2881   -236   -302   -136       C  
ATOM    117  CG  LYS A  57      29.755  28.948  27.106  1.00 18.31           C  
ANISOU  117  CG  LYS A  57     2375   2471   2109   -256   -260   -101       C  
ATOM    118  CD  LYS A  57      30.543  28.343  25.991  1.00 24.74           C  
ANISOU  118  CD  LYS A  57     3234   3257   2907   -223   -252    -42       C  
ATOM    119  CE  LYS A  57      30.262  26.858  25.869  1.00 18.89           C  
ANISOU  119  CE  LYS A  57     2494   2519   2162   -228   -228    -37       C  
ATOM    120  NZ  LYS A  57      30.684  26.123  27.079  1.00 14.29           N  
ANISOU  120  NZ  LYS A  57     1901   1964   1563   -271   -196     -9       N  
ATOM    121  N   ARG A  58      30.050  33.384  25.856  1.00 23.66           N  
ANISOU  121  N   ARG A  58     3141   3051   2797   -182   -374   -135       N  
ATOM    122  CA  ARG A  58      29.345  34.648  25.913  1.00 22.18           C  
ANISOU  122  CA  ARG A  58     2961   2838   2626   -160   -432   -195       C  
ATOM    123  C   ARG A  58      28.530  34.826  24.647  1.00 21.02           C  
ANISOU  123  C   ARG A  58     2885   2629   2472    -91   -498   -234       C  
ATOM    124  O   ARG A  58      28.685  34.102  23.686  1.00 20.56           O  
ANISOU  124  O   ARG A  58     2875   2546   2389    -67   -489   -202       O  
ATOM    125  CB  ARG A  58      30.301  35.823  26.157  1.00 33.34           C  
ANISOU  125  CB  ARG A  58     4400   4236   4030   -181   -416   -157       C  
ATOM    126  CG  ARG A  58      31.509  35.771  25.339  1.00 25.21           C  
ANISOU  126  CG  ARG A  58     3442   3173   2964   -188   -372    -84       C  
ATOM    127  CD  ARG A  58      32.439  36.969  25.509  1.00 18.28           C  
ANISOU  127  CD  ARG A  58     2593   2275   2076   -218   -345    -62       C  
ATOM    128  NE  ARG A  58      33.220  37.097  24.290  1.00 16.05           N  
ANISOU  128  NE  ARG A  58     2414   1932   1750   -217   -315    -19       N  
ATOM    129  CZ  ARG A  58      34.003  38.123  23.975  1.00 21.12           C  
ANISOU  129  CZ  ARG A  58     3125   2528   2369   -245   -284     -2       C  
ATOM    130  NH1 ARG A  58      34.116  39.157  24.798  1.00 19.72           N  
ANISOU  130  NH1 ARG A  58     2918   2360   2213   -267   -284    -23       N  
ATOM    131  NH2 ARG A  58      34.655  38.118  22.807  1.00 20.51           N  
ANISOU  131  NH2 ARG A  58     3151   2394   2245   -255   -247     30       N  
ATOM    132  N   GLN A  59      27.620  35.768  24.701  1.00 26.33           N  
ANISOU  132  N   GLN A  59     3559   3278   3166    -56   -569   -312       N  
ATOM    133  CA  GLN A  59      26.702  35.980  23.603  1.00 35.28           C  
ANISOU  133  CA  GLN A  59     4757   4351   4294     23   -654   -371       C  
ATOM    134  C   GLN A  59      26.913  37.416  23.146  1.00 37.13           C  
ANISOU  134  C   GLN A  59     5092   4510   4503     58   -709   -362       C  
ATOM    135  O   GLN A  59      26.421  38.342  23.792  1.00 51.53           O  
ANISOU  135  O   GLN A  59     6884   6335   6360     65   -757   -425       O  
ATOM    136  CB  GLN A  59      25.263  35.710  24.078  1.00 37.15           C  
ANISOU  136  CB  GLN A  59     4901   4627   4587     44   -703   -502       C  
ATOM    137  CG  GLN A  59      24.178  35.826  23.001  1.00 55.13           C  
ANISOU  137  CG  GLN A  59     7225   6851   6868    140   -803   -593       C  
ATOM    138  CD  GLN A  59      24.511  35.081  21.712  1.00 64.50           C  
ANISOU  138  CD  GLN A  59     8499   7997   8009    179   -796   -532       C  
ATOM    139  OE1 GLN A  59      25.567  35.310  21.095  1.00 37.09           O  
ANISOU  139  OE1 GLN A  59     5128   4480   4483    171   -766   -424       O  
ATOM    140  NE2 GLN A  59      23.601  34.202  21.282  1.00 75.37           N  
ANISOU  140  NE2 GLN A  59     9837   9390   9409    216   -820   -610       N  
ATOM    141  N   THR A  60      27.706  37.591  22.084  1.00 29.88           N  
ANISOU  141  N   THR A  60     4346   3548   3459    372   -275    -67       N  
ATOM    142  CA  THR A  60      28.052  38.913  21.569  1.00 23.34           C  
ANISOU  142  CA  THR A  60     3508   2708   2650    364   -320    -74       C  
ATOM    143  C   THR A  60      27.159  39.277  20.381  1.00 26.02           C  
ANISOU  143  C   THR A  60     3796   3072   3018    348   -293    -67       C  
ATOM    144  O   THR A  60      26.622  38.391  19.721  1.00 17.94           O  
ANISOU  144  O   THR A  60     2730   2074   2009    332   -254    -57       O  
ATOM    145  CB  THR A  60      29.549  39.025  21.114  1.00 25.96           C  
ANISOU  145  CB  THR A  60     3823   3028   3012    335   -377    -75       C  
ATOM    146  OG1 THR A  60      29.762  38.312  19.891  1.00 19.93           O  
ANISOU  146  OG1 THR A  60     2997   2290   2284    297   -360    -62       O  
ATOM    147  CG2 THR A  60      30.531  38.549  22.172  1.00 28.55           C  
ANISOU  147  CG2 THR A  60     4194   3331   3320    348   -412    -83       C  
ATOM    148  N   ASN A  61      27.038  40.569  20.077  1.00 22.82           N  
ANISOU  148  N   ASN A  61     3394   2654   2621    352   -320    -73       N  
ATOM    149  CA  ASN A  61      26.252  40.979  18.898  1.00 19.28           C  
ANISOU  149  CA  ASN A  61     2901   2225   2200    339   -304    -67       C  
ATOM    150  C   ASN A  61      26.851  40.399  17.601  1.00 18.55           C  
ANISOU  150  C   ASN A  61     2755   2150   2140    295   -309    -54       C  
ATOM    151  O   ASN A  61      26.111  40.020  16.693  1.00 13.79           O  
ANISOU  151  O   ASN A  61     2114   1572   1554    283   -280    -47       O  
ATOM    152  CB  ASN A  61      26.034  42.513  18.828  1.00 27.09           C  
ANISOU  152  CB  ASN A  61     3909   3193   3188    353   -336    -76       C  
ATOM    153  CG  ASN A  61      27.281  43.268  18.484  1.00 29.45           C  
ANISOU  153  CG  ASN A  61     4213   3469   3504    331   -392    -76       C  
ATOM    154  OD1 ASN A  61      28.281  43.185  19.191  1.00 38.03           O  
ANISOU  154  OD1 ASN A  61     5327   4537   4584    331   -423    -82       O  
ATOM    155  ND2 ASN A  61      27.237  44.015  17.385  1.00 36.96           N  
ANISOU  155  ND2 ASN A  61     5140   4421   4480    311   -406    -70       N  
ATOM    156  N   GLN A  62      28.174  40.250  17.527  1.00 19.01           N  
ANISOU  156  N   GLN A  62     2814   2198   2209    273   -342    -52       N  
ATOM    157  CA  GLN A  62      28.794  39.622  16.359  1.00 16.78           C  
ANISOU  157  CA  GLN A  62     2485   1932   1957    234   -340    -40       C  
ATOM    158  C   GLN A  62      28.437  38.140  16.225  1.00 15.93           C  
ANISOU  158  C   GLN A  62     2353   1851   1849    228   -298    -33       C  
ATOM    159  O   GLN A  62      28.152  37.651  15.105  1.00 13.51           O  
ANISOU  159  O   GLN A  62     2005   1566   1560    206   -278    -24       O  
ATOM    160  CB  GLN A  62      30.315  39.807  16.370  1.00 18.23           C  
ANISOU  160  CB  GLN A  62     2670   2096   2160    213   -383    -42       C  
ATOM    161  CG  GLN A  62      30.778  41.275  16.158  1.00 17.44           C  
ANISOU  161  CG  GLN A  62     2583   1969   2074    208   -424    -45       C  
ATOM    162  CD  GLN A  62      32.277  41.419  16.102  1.00 24.86           C  
ANISOU  162  CD  GLN A  62     3513   2888   3042    183   -463    -47       C  
ATOM    163  OE1 GLN A  62      33.016  40.564  16.596  1.00 25.11           O  
ANISOU  163  OE1 GLN A  62     3542   2918   3078    181   -471    -51       O  
ATOM    164  NE2 GLN A  62      32.744  42.506  15.482  1.00 24.46           N  
ANISOU  164  NE2 GLN A  62     3457   2819   3016    163   -488    -44       N  
ATOM    165  N   LEU A  63      28.413  37.426  17.346  1.00 14.98           N  
ANISOU  165  N   LEU A  63     2261   1726   1704    248   -286    -38       N  
ATOM    166  CA  LEU A  63      28.060  35.992  17.309  1.00 13.88           C  
ANISOU  166  CA  LEU A  63     2101   1607   1562    242   -245    -31       C  
ATOM    167  C   LEU A  63      26.576  35.822  16.946  1.00 15.05           C  
ANISOU  167  C   LEU A  63     2229   1776   1713    250   -199    -28       C  
ATOM    168  O   LEU A  63      26.228  34.893  16.218  1.00 13.97           O  
ANISOU  168  O   LEU A  63     2054   1660   1593    232   -173    -21       O  
ATOM    169  CB  LEU A  63      28.418  35.287  18.639  1.00 15.50           C  
ANISOU  169  CB  LEU A  63     2350   1798   1738    264   -244    -35       C  
ATOM    170  CG  LEU A  63      29.918  34.956  18.796  1.00 15.92           C  
ANISOU  170  CG  LEU A  63     2409   1837   1801    250   -287    -37       C  
ATOM    171  CD1 LEU A  63      30.227  34.602  20.241  1.00 23.33           C  
ANISOU  171  CD1 LEU A  63     3406   2752   2704    280   -299    -44       C  
ATOM    172  CD2 LEU A  63      30.337  33.809  17.832  1.00 22.85           C  
ANISOU  172  CD2 LEU A  63     3239   2736   2707    219   -271    -28       C  
ATOM    173  N   GLN A  64      25.727  36.729  17.439  1.00 12.42           N  
ANISOU  173  N   GLN A  64     1916   1434   1366    277   -193    -35       N  
ATOM    174  CA  GLN A  64      24.309  36.699  17.130  1.00 11.30           C  
ANISOU  174  CA  GLN A  64     1750   1308   1234    287   -154    -36       C  
ATOM    175  C   GLN A  64      24.133  36.916  15.633  1.00 16.52           C  
ANISOU  175  C   GLN A  64     2364   1985   1927    262   -165    -31       C  
ATOM    176  O   GLN A  64      23.301  36.241  14.998  1.00 16.38           O  
ANISOU  176  O   GLN A  64     2309   1987   1928    253   -137    -28       O  
ATOM    177  CB  GLN A  64      23.541  37.765  17.942  1.00 16.95           C  
ANISOU  177  CB  GLN A  64     2499   2009   1932    324   -149    -47       C  
ATOM    178  CG  GLN A  64      23.461  37.446  19.436  1.00 30.14           C  
ANISOU  178  CG  GLN A  64     4221   3664   3565    354   -125    -51       C  
ATOM    179  CD  GLN A  64      22.791  38.550  20.272  1.00 51.89           C  
ANISOU  179  CD  GLN A  64     7015   6402   6298    393   -121    -64       C  
ATOM    180  OE1 GLN A  64      22.911  39.746  19.980  1.00 51.92           O  
ANISOU  180  OE1 GLN A  64     7025   6394   6307    399   -158    -71       O  
ATOM    181  NE2 GLN A  64      22.101  38.142  21.327  1.00 51.82           N  
ANISOU  181  NE2 GLN A  64     7036   6387   6263    421    -73    -67       N  
ATOM    182  N   TYR A  65      24.923  37.832  15.064  1.00 14.11           N  
ANISOU  182  N   TYR A  65     2064   1668   1628    249   -208    -30       N  
ATOM    183  CA  TYR A  65      24.912  38.062  13.604  1.00 14.91           C  
ANISOU  183  CA  TYR A  65     2131   1780   1752    224   -221    -24       C  
ATOM    184  C   TYR A  65      25.369  36.829  12.812  1.00 13.48           C  
ANISOU  184  C   TYR A  65     1918   1617   1585    194   -207    -15       C  
ATOM    185  O   TYR A  65      24.802  36.490  11.759  1.00 14.93           O  
ANISOU  185  O   TYR A  65     2071   1817   1784    182   -197    -11       O  
ATOM    186  CB  TYR A  65      25.772  39.279  13.275  1.00 17.44           C  
ANISOU  186  CB  TYR A  65     2470   2080   2075    215   -264    -23       C  
ATOM    187  CG  TYR A  65      25.877  39.642  11.801  1.00 15.19           C  
ANISOU  187  CG  TYR A  65     2163   1800   1808    191   -277    -14       C  
ATOM    188  CD1 TYR A  65      24.973  40.522  11.220  1.00 19.98           C  
ANISOU  188  CD1 TYR A  65     2769   2403   2417    202   -285    -16       C  
ATOM    189  CD2 TYR A  65      26.913  39.167  11.017  1.00 10.40           C  
ANISOU  189  CD2 TYR A  65     1540   1197   1212    158   -282     -4       C  
ATOM    190  CE1 TYR A  65      25.086  40.906   9.881  1.00 17.71           C  
ANISOU  190  CE1 TYR A  65     2472   2115   2140    182   -300     -7       C  
ATOM    191  CE2 TYR A  65      27.044  39.554   9.674  1.00 13.41           C  
ANISOU  191  CE2 TYR A  65     1911   1579   1605    137   -290      4       C  
ATOM    192  CZ  TYR A  65      26.111  40.417   9.110  1.00 15.20           C  
ANISOU  192  CZ  TYR A  65     2143   1801   1829    149   -300      3       C  
ATOM    193  OH  TYR A  65      26.160  40.809   7.784  1.00 17.27           O  
ANISOU  193  OH  TYR A  65     2403   2061   2095    132   -310     13       O  
ATOM    194  N   LEU A  66      26.421  36.194  13.303  1.00 13.37           N  
ANISOU  194  N   LEU A  66     1914   1599   1566    185   -212    -12       N  
ATOM    195  CA  LEU A  66      26.924  34.985  12.666  1.00 12.41           C  
ANISOU  195  CA  LEU A  66     1765   1493   1456    159   -199     -5       C  
ATOM    196  C   LEU A  66      25.859  33.896  12.593  1.00 12.95           C  
ANISOU  196  C   LEU A  66     1811   1580   1529    163   -160     -5       C  
ATOM    197  O   LEU A  66      25.802  33.145  11.618  1.00 13.30           O  
ANISOU  197  O   LEU A  66     1825   1639   1587    143   -151      0       O  
ATOM    198  CB  LEU A  66      28.190  34.500  13.331  1.00 12.69           C  
ANISOU  198  CB  LEU A  66     1815   1517   1488    154   -214     -5       C  
ATOM    199  CG  LEU A  66      29.414  35.218  12.784  1.00 15.07           C  
ANISOU  199  CG  LEU A  66     2113   1805   1804    133   -248     -4       C  
ATOM    200  CD1 LEU A  66      30.464  35.151  13.833  1.00 19.60           C  
ANISOU  200  CD1 LEU A  66     2712   2361   2375    140   -273    -10       C  
ATOM    201  CD2 LEU A  66      29.900  34.505  11.462  1.00 14.92           C  
ANISOU  201  CD2 LEU A  66     2058   1803   1806    102   -237      4       C  
ATOM    202  N   LEU A  67      24.992  33.810  13.603  1.00 12.32           N  
ANISOU  202  N   LEU A  67     1746   1497   1436    188   -136     -9       N  
ATOM    203  CA  LEU A  67      23.871  32.868  13.553  1.00 15.35           C  
ANISOU  203  CA  LEU A  67     2104   1895   1830    190    -95     -9       C  
ATOM    204  C   LEU A  67      22.656  33.362  12.749  1.00 16.47           C  
ANISOU  204  C   LEU A  67     2216   2047   1994    194    -90    -14       C  
ATOM    205  O   LEU A  67      22.184  32.657  11.832  1.00 15.54           O  
ANISOU  205  O   LEU A  67     2063   1943   1898    178    -81    -13       O  
ATOM    206  CB  LEU A  67      23.457  32.480  14.981  1.00 14.77           C  
ANISOU  206  CB  LEU A  67     2060   1813   1737    214    -63    -11       C  
ATOM    207  CG  LEU A  67      22.295  31.489  15.066  1.00 19.35           C  
ANISOU  207  CG  LEU A  67     2614   2405   2332    215    -14    -10       C  
ATOM    208  CD1 LEU A  67      22.578  30.238  14.231  1.00 17.15           C  
ANISOU  208  CD1 LEU A  67     2303   2139   2071    186     -9     -3       C  
ATOM    209  CD2 LEU A  67      22.041  31.126  16.548  1.00 22.11           C  
ANISOU  209  CD2 LEU A  67     3003   2741   2655    239     22     -9       C  
ATOM    210  N   ARG A  68      22.188  34.574  13.061  1.00 14.09           N  
ANISOU  210  N   ARG A  68     1929   1734   1687    217   -102    -21       N  
ATOM    211  CA AARG A  68      20.927  35.091  12.537  0.50 16.32           C  
ANISOU  211  CA AARG A  68     2187   2023   1991    229    -97    -28       C  
ATOM    212  CA BARG A  68      20.921  35.078  12.528  0.50 16.74           C  
ANISOU  212  CA BARG A  68     2239   2076   2044    229    -97    -28       C  
ATOM    213  C   ARG A  68      21.033  35.541  11.076  1.00 18.51           C  
ANISOU  213  C   ARG A  68     2445   2303   2282    212   -132    -26       C  
ATOM    214  O   ARG A  68      20.036  35.506  10.330  1.00 17.03           O  
ANISOU  214  O   ARG A  68     2227   2124   2118    214   -132    -32       O  
ATOM    215  CB AARG A  68      20.463  36.259  13.417  0.50 19.99           C  
ANISOU  215  CB AARG A  68     2679   2472   2443    262    -99    -37       C  
ATOM    216  CB BARG A  68      20.390  36.238  13.382  0.50 20.44           C  
ANISOU  216  CB BARG A  68     2734   2530   2502    262    -97    -37       C  
ATOM    217  CG AARG A  68      19.224  36.980  12.942  0.50 21.15           C  
ANISOU  217  CG AARG A  68     2801   2620   2613    279   -100    -47       C  
ATOM    218  CG BARG A  68      20.052  35.874  14.824  0.50 25.53           C  
ANISOU  218  CG BARG A  68     3401   3168   3128    285    -56    -41       C  
ATOM    219  CD AARG A  68      18.000  36.083  12.864  0.50 27.56           C  
ANISOU  219  CD AARG A  68     3567   3445   3456    282    -60    -52       C  
ATOM    220  CD BARG A  68      19.054  36.856  15.389  0.50 25.86           C  
ANISOU  220  CD BARG A  68     3451   3200   3171    319    -45    -53       C  
ATOM    221  NE AARG A  68      16.818  36.828  12.432  0.50 18.80           N  
ANISOU  221  NE AARG A  68     2431   2334   2375    302    -67    -65       N  
ATOM    222  NE BARG A  68      19.135  36.997  16.834  0.50 31.87           N  
ANISOU  222  NE BARG A  68     4261   3947   3900    346    -21    -56       N  
ATOM    223  CZ AARG A  68      16.521  37.087  11.161  0.50 28.11           C  
ANISOU  223  CZ AARG A  68     3585   3517   3576    293   -102    -68       C  
ATOM    224  CZ BARG A  68      19.606  38.088  17.432  0.50 46.04           C  
ANISOU  224  CZ BARG A  68     6102   5722   5668    367    -49    -62       C  
ATOM    225  NH1AARG A  68      15.422  37.766  10.859  0.50 34.69           N  
ANISOU  225  NH1AARG A  68     4395   4347   4437    315   -112    -81       N  
ATOM    226  NH1BARG A  68      20.036  39.108  16.701  0.50 41.13           N  
ANISOU  226  NH1BARG A  68     5482   5094   5052    361    -99    -64       N  
ATOM    227  NH2AARG A  68      17.313  36.660  10.189  0.50 18.44           N  
ANISOU  227  NH2AARG A  68     2361   2299   2346    264   -128    -58       N  
ATOM    228  NH2BARG A  68      19.647  38.166  18.753  0.50 41.00           N  
ANISOU  228  NH2BARG A  68     5512   5068   4995    394    -27    -66       N  
ATOM    229  N   VAL A  69      22.231  35.978  10.679  1.00 16.21           N  
ANISOU  229  N   VAL A  69     2175   2005   1978    195   -162    -19       N  
ATOM    230  CA  VAL A  69      22.473  36.428   9.324  1.00 10.90           C  
ANISOU  230  CA  VAL A  69     1495   1333   1312    178   -191    -14       C  
ATOM    231  C   VAL A  69      23.343  35.441   8.523  1.00 13.23           C  
ANISOU  231  C   VAL A  69     1778   1638   1609    147   -188     -5       C  
ATOM    232  O   VAL A  69      22.897  34.931   7.505  1.00 15.32           O  
ANISOU  232  O   VAL A  69     2021   1914   1886    137   -188     -5       O  
ATOM    233  CB  VAL A  69      23.006  37.856   9.259  1.00 14.40           C  
ANISOU  233  CB  VAL A  69     1969   1756   1744    183   -224    -12       C  
ATOM    234  CG1 VAL A  69      23.391  38.225   7.801  1.00 14.92           C  
ANISOU  234  CG1 VAL A  69     2035   1820   1813    161   -248     -4       C  
ATOM    235  CG2 VAL A  69      21.953  38.839   9.864  1.00 17.57           C  
ANISOU  235  CG2 VAL A  69     2381   2148   2146    216   -228    -24       C  
ATOM    236  N   VAL A  70      24.546  35.149   8.986  1.00 12.31           N  
ANISOU  236  N   VAL A  70     1676   1517   1483    135   -188      0       N  
ATOM    237  CA  VAL A  70      25.496  34.401   8.150  1.00 12.62           C  
ANISOU  237  CA  VAL A  70     1704   1564   1526    107   -188      7       C  
ATOM    238  C   VAL A  70      25.099  32.959   7.955  1.00 10.78           C  
ANISOU  238  C   VAL A  70     1445   1347   1301    100   -163      6       C  
ATOM    239  O   VAL A  70      24.883  32.510   6.794  1.00 13.68           O  
ANISOU  239  O   VAL A  70     1796   1724   1676     86   -163      8       O  
ATOM    240  CB  VAL A  70      26.937  34.546   8.670  1.00 13.10           C  
ANISOU  240  CB  VAL A  70     1782   1613   1583     96   -199     11       C  
ATOM    241  CG1 VAL A  70      27.924  33.834   7.735  1.00 15.21           C  
ANISOU  241  CG1 VAL A  70     2034   1886   1858     68   -195     18       C  
ATOM    242  CG2 VAL A  70      27.304  36.021   8.804  1.00 13.02           C  
ANISOU  242  CG2 VAL A  70     1796   1582   1568    101   -227     12       C  
ATOM    243  N   LEU A  71      24.915  32.234   9.062  1.00 14.78           N  
ANISOU  243  N   LEU A  71     1953   1856   1806    110   -141      3       N  
ATOM    244  CA  LEU A  71      24.566  30.815   8.999  1.00 14.95           C  
ANISOU  244  CA  LEU A  71     1953   1891   1838    102   -115      3       C  
ATOM    245  C   LEU A  71      23.192  30.666   8.349  1.00 14.80           C  
ANISOU  245  C   LEU A  71     1905   1879   1836    106   -107     -2       C  
ATOM    246  O   LEU A  71      23.011  29.842   7.465  1.00 14.02           O  
ANISOU  246  O   LEU A  71     1786   1790   1750     92   -105     -2       O  
ATOM    247  CB  LEU A  71      24.574  30.175  10.396  1.00 16.55           C  
ANISOU  247  CB  LEU A  71     2169   2088   2031    115    -91      3       C  
ATOM    248  CG  LEU A  71      24.365  28.657  10.536  1.00 16.14           C  
ANISOU  248  CG  LEU A  71     2101   2043   1986    106    -62      5       C  
ATOM    249  CD1 LEU A  71      22.926  28.298  10.447  1.00 21.06           C  
ANISOU  249  CD1 LEU A  71     2699   2674   2629    112    -37      0       C  
ATOM    250  CD2 LEU A  71      25.125  27.878   9.479  1.00 16.32           C  
ANISOU  250  CD2 LEU A  71     2107   2074   2016     82    -71      8       C  
ATOM    251  N   LYS A  72      22.232  31.473   8.772  1.00 13.69           N  
ANISOU  251  N   LYS A  72     1765   1734   1700    128   -106     -8       N  
ATOM    252  CA  LYS A  72      20.871  31.376   8.211  1.00 16.15           C  
ANISOU  252  CA  LYS A  72     2045   2052   2037    134   -102    -16       C  
ATOM    253  C   LYS A  72      20.866  31.551   6.693  1.00 17.75           C  
ANISOU  253  C   LYS A  72     2239   2257   2245    122   -133    -17       C  
ATOM    254  O   LYS A  72      20.170  30.820   5.973  1.00 16.66           O  
ANISOU  254  O   LYS A  72     2075   2127   2128    115   -133    -23       O  
ATOM    255  CB  LYS A  72      19.962  32.415   8.845  1.00 17.60           C  
ANISOU  255  CB  LYS A  72     2231   2227   2225    162   -100    -24       C  
ATOM    256  CG  LYS A  72      18.500  32.293   8.419  1.00 34.42           C  
ANISOU  256  CG  LYS A  72     4323   4363   4391    172    -95    -36       C  
ATOM    257  CD  LYS A  72      17.662  33.494   8.896  1.00 41.74           C  
ANISOU  257  CD  LYS A  72     5252   5280   5325    201    -99    -46       C  
ATOM    258  CE  LYS A  72      16.201  33.408   8.434  1.00 51.74           C  
ANISOU  258  CE  LYS A  72     6473   6549   6635    213    -98    -60       C  
ATOM    259  NZ  LYS A  72      16.023  33.565   6.956  1.00 60.18           N  
ANISOU  259  NZ  LYS A  72     7529   7619   7716    204   -143    -64       N  
ATOM    260  N   THR A  73      21.626  32.520   6.204  1.00 11.93           N  
ANISOU  260  N   THR A  73     1528   1513   1490    118   -160    -11       N  
ATOM    261  CA  THR A  73      21.695  32.777   4.747  1.00 12.65           C  
ANISOU  261  CA  THR A  73     1622   1603   1578    108   -187    -10       C  
ATOM    262  C   THR A  73      22.298  31.570   3.985  1.00 12.96           C  
ANISOU  262  C   THR A  73     1654   1652   1616     84   -179     -6       C  
ATOM    263  O   THR A  73      21.771  31.156   2.944  1.00 14.80           O  
ANISOU  263  O   THR A  73     1876   1888   1856     80   -191    -10       O  
ATOM    264  CB  THR A  73      22.517  34.039   4.472  1.00 15.12           C  
ANISOU  264  CB  THR A  73     1970   1903   1872    106   -210     -1       C  
ATOM    265  OG1 THR A  73      21.862  35.184   5.050  1.00 16.41           O  
ANISOU  265  OG1 THR A  73     2142   2056   2037    129   -222     -7       O  
ATOM    266  CG2 THR A  73      22.728  34.261   2.960  1.00 15.28           C  
ANISOU  266  CG2 THR A  73     2004   1920   1882     93   -232      3       C  
ATOM    267  N   LEU A  74      23.405  31.004   4.499  1.00 13.24           N  
ANISOU  267  N   LEU A  74     1697   1690   1643     71   -162      1       N  
ATOM    268  CA  LEU A  74      24.064  29.890   3.811  1.00 15.22           C  
ANISOU  268  CA  LEU A  74     1941   1948   1892     51   -153      3       C  
ATOM    269  C   LEU A  74      23.260  28.592   3.918  1.00 13.12           C  
ANISOU  269  C   LEU A  74     1647   1691   1644     50   -136     -3       C  
ATOM    270  O   LEU A  74      23.191  27.805   2.959  1.00 13.95           O  
ANISOU  270  O   LEU A  74     1745   1801   1753     39   -140     -6       O  
ATOM    271  CB  LEU A  74      25.477  29.687   4.348  1.00 14.68           C  
ANISOU  271  CB  LEU A  74     1885   1878   1815     40   -142     11       C  
ATOM    272  CG  LEU A  74      26.544  30.491   3.584  1.00 18.47           C  
ANISOU  272  CG  LEU A  74     2384   2350   2283     27   -155     19       C  
ATOM    273  CD1 LEU A  74      26.277  31.979   3.734  1.00 23.04           C  
ANISOU  273  CD1 LEU A  74     2982   2917   2856     38   -175     21       C  
ATOM    274  CD2 LEU A  74      27.971  30.108   4.096  1.00 15.16           C  
ANISOU  274  CD2 LEU A  74     1966   1928   1865     14   -145     24       C  
ATOM    275  N   TRP A  75      22.625  28.396   5.079  1.00 11.78           N  
ANISOU  275  N   TRP A  75     1467   1522   1487     62   -117     -6       N  
ATOM    276  CA  TRP A  75      21.906  27.166   5.378  1.00 15.32           C  
ANISOU  276  CA  TRP A  75     1889   1975   1956     60    -94    -11       C  
ATOM    277  C   TRP A  75      20.681  26.979   4.463  1.00 13.56           C  
ANISOU  277  C   TRP A  75     1638   1753   1758     61   -108    -23       C  
ATOM    278  O   TRP A  75      20.342  25.844   4.090  1.00 13.61           O  
ANISOU  278  O   TRP A  75     1624   1763   1782     50   -101    -27       O  
ATOM    279  CB  TRP A  75      21.424  27.220   6.835  1.00 12.88           C  
ANISOU  279  CB  TRP A  75     1580   1662   1651     75    -66    -11       C  
ATOM    280  CG  TRP A  75      20.838  25.963   7.300  1.00 12.31           C  
ANISOU  280  CG  TRP A  75     1487   1592   1599     70    -35    -13       C  
ATOM    281  CD1 TRP A  75      19.503  25.601   7.285  1.00 19.68           C  
ANISOU  281  CD1 TRP A  75     2387   2524   2566     73    -20    -21       C  
ATOM    282  CD2 TRP A  75      21.542  24.860   7.867  1.00 11.25           C  
ANISOU  282  CD2 TRP A  75     1363   1456   1456     60    -14     -6       C  
ATOM    283  NE1 TRP A  75      19.367  24.326   7.800  1.00 16.12           N  
ANISOU  283  NE1 TRP A  75     1926   2072   2127     63     11    -18       N  
ATOM    284  CE2 TRP A  75      20.604  23.851   8.149  1.00 15.24           C  
ANISOU  284  CE2 TRP A  75     1843   1959   1986     56     14     -8       C  
ATOM    285  CE3 TRP A  75      22.889  24.614   8.137  1.00 10.79           C  
ANISOU  285  CE3 TRP A  75     1329   1395   1373     54    -18      0       C  
ATOM    286  CZ2 TRP A  75      20.971  22.638   8.741  1.00 15.28           C  
ANISOU  286  CZ2 TRP A  75     1855   1959   1989     47     39     -2       C  
ATOM    287  CZ3 TRP A  75      23.247  23.408   8.689  1.00 12.91           C  
ANISOU  287  CZ3 TRP A  75     1603   1660   1640     47      1      5       C  
ATOM    288  CH2 TRP A  75      22.312  22.452   9.007  1.00 13.24           C  
ANISOU  288  CH2 TRP A  75     1627   1699   1702     44     31      4       C  
ATOM    289  N   LYS A  76      20.036  28.089   4.097  1.00 13.78           N  
ANISOU  289  N   LYS A  76     1667   1777   1790     75   -131    -28       N  
ATOM    290  CA  LYS A  76      18.801  28.061   3.271  1.00 15.66           C  
ANISOU  290  CA  LYS A  76     1879   2013   2056     82   -153    -41       C  
ATOM    291  C   LYS A  76      19.096  27.966   1.776  1.00 10.26           C  
ANISOU  291  C   LYS A  76     1209   1328   1359     72   -187    -43       C  
ATOM    292  O   LYS A  76      18.202  27.750   0.978  1.00 13.90           O  
ANISOU  292  O   LYS A  76     1654   1786   1842     76   -212    -55       O  
ATOM    293  CB  LYS A  76      17.927  29.306   3.519  1.00 14.54           C  
ANISOU  293  CB  LYS A  76     1732   1866   1926    105   -167    -48       C  
ATOM    294  CG  LYS A  76      18.465  30.602   2.949  1.00 15.83           C  
ANISOU  294  CG  LYS A  76     1931   2021   2060    112   -200    -43       C  
ATOM    295  CD  LYS A  76      17.616  31.812   3.457  1.00 18.46           C  
ANISOU  295  CD  LYS A  76     2261   2347   2406    139   -209    -50       C  
ATOM    296  CE  LYS A  76      18.009  33.124   2.830  1.00 21.89           C  
ANISOU  296  CE  LYS A  76     2732   2770   2814    146   -245    -45       C  
ATOM    297  NZ  LYS A  76      17.303  34.302   3.465  1.00 18.26           N  
ANISOU  297  NZ  LYS A  76     2272   2301   2364    173   -253    -52       N  
ATOM    298  N   HIS A  77      20.349  28.121   1.392  1.00 11.49           N  
ANISOU  298  N   HIS A  77     1398   1485   1482     61   -188    -32       N  
ATOM    299  CA  HIS A  77      20.744  28.200  -0.006  1.00 12.63           C  
ANISOU  299  CA  HIS A  77     1567   1626   1605     54   -214    -31       C  
ATOM    300  C   HIS A  77      20.539  26.843  -0.687  1.00  8.95           C  
ANISOU  300  C   HIS A  77     1087   1164   1150     43   -215    -39       C  
ATOM    301  O   HIS A  77      20.643  25.786  -0.044  1.00 10.50           O  
ANISOU  301  O   HIS A  77     1263   1366   1361     33   -188    -40       O  
ATOM    302  CB  HIS A  77      22.222  28.616  -0.054  1.00 11.88           C  
ANISOU  302  CB  HIS A  77     1504   1530   1478     42   -203    -15       C  
ATOM    303  CG  HIS A  77      22.720  29.049  -1.396  1.00 12.14           C  
ANISOU  303  CG  HIS A  77     1572   1556   1484     37   -222    -10       C  
ATOM    304  ND1 HIS A  77      23.116  28.156  -2.378  1.00 13.03           N  
ANISOU  304  ND1 HIS A  77     1695   1671   1584     25   -220    -12       N  
ATOM    305  CD2 HIS A  77      22.932  30.289  -1.906  1.00 11.21           C  
ANISOU  305  CD2 HIS A  77     1486   1426   1345     42   -240     -3       C  
ATOM    306  CE1 HIS A  77      23.542  28.833  -3.434  1.00 15.33           C  
ANISOU  306  CE1 HIS A  77     2024   1952   1846     24   -233     -5       C  
ATOM    307  NE2 HIS A  77      23.469  30.128  -3.163  1.00 13.73           N  
ANISOU  307  NE2 HIS A  77     1836   1740   1638     32   -245      1       N  
ATOM    308  N   GLN A  78      20.280  26.892  -1.977  1.00 11.90           N  
ANISOU  308  N   GLN A  78     1478   1531   1513     45   -247    -45       N  
ATOM    309  CA AGLN A  78      20.101  25.684  -2.776  0.50 13.99           C  
ANISOU  309  CA AGLN A  78     1737   1795   1784     36   -255    -55       C  
ATOM    310  CA BGLN A  78      20.089  25.677  -2.772  0.50 14.20           C  
ANISOU  310  CA BGLN A  78     1763   1821   1811     36   -255    -56       C  
ATOM    311  C   GLN A  78      21.301  24.758  -2.777  1.00 12.95           C  
ANISOU  311  C   GLN A  78     1616   1670   1633     19   -226    -47       C  
ATOM    312  O   GLN A  78      21.169  23.566  -3.037  1.00 13.48           O  
ANISOU  312  O   GLN A  78     1671   1738   1713     11   -223    -56       O  
ATOM    313  CB AGLN A  78      19.747  26.051  -4.215  0.50 15.23           C  
ANISOU  313  CB AGLN A  78     1923   1939   1921     45   -299    -63       C  
ATOM    314  CB BGLN A  78      19.691  26.009  -4.221  0.50 15.26           C  
ANISOU  314  CB BGLN A  78     1926   1944   1927     45   -300    -64       C  
ATOM    315  CG AGLN A  78      18.347  26.607  -4.332  0.50 17.25           C  
ANISOU  315  CG AGLN A  78     2159   2187   2208     64   -338    -78       C  
ATOM    316  CG BGLN A  78      20.744  26.746  -5.033  0.50 17.43           C  
ANISOU  316  CG BGLN A  78     2255   2214   2154     43   -302    -50       C  
ATOM    317  CD AGLN A  78      17.754  26.384  -5.715  0.50 32.91           C  
ANISOU  317  CD AGLN A  78     4162   4156   4184     73   -388    -93       C  
ATOM    318  CD BGLN A  78      20.374  26.881  -6.507  0.50 30.62           C  
ANISOU  318  CD BGLN A  78     3964   3869   3800     53   -343    -58       C  
ATOM    319  OE1AGLN A  78      16.846  25.570  -5.892  0.50 31.12           O  
ANISOU  319  OE1AGLN A  78     3902   3924   3994     74   -408   -111       O  
ATOM    320  OE1BGLN A  78      21.176  27.346  -7.320  0.50 26.17           O  
ANISOU  320  OE1BGLN A  78     3450   3299   3194     50   -341    -47       O  
ATOM    321  NE2AGLN A  78      18.288  27.088  -6.706  0.50 36.58           N  
ANISOU  321  NE2AGLN A  78     4683   4611   4603     78   -407    -85       N  
ATOM    322  NE2BGLN A  78      19.164  26.461  -6.855  0.50 30.69           N  
ANISOU  322  NE2BGLN A  78     3952   3872   3837     64   -381    -78       N  
ATOM    323  N   PHE A  79      22.481  25.306  -2.499  1.00  9.60           N  
ANISOU  323  N   PHE A  79     1213   1249   1184     13   -205    -32       N  
ATOM    324  CA  PHE A  79      23.732  24.529  -2.501  1.00 14.16           C  
ANISOU  324  CA  PHE A  79     1799   1831   1747     -1   -178    -26       C  
ATOM    325  C   PHE A  79      24.205  24.136  -1.090  1.00 13.84           C  
ANISOU  325  C   PHE A  79     1738   1797   1722     -5   -148    -20       C  
ATOM    326  O   PHE A  79      25.300  23.639  -0.910  1.00 12.57           O  
ANISOU  326  O   PHE A  79     1582   1640   1553    -15   -128    -14       O  
ATOM    327  CB  PHE A  79      24.855  25.296  -3.195  1.00 12.21           C  
ANISOU  327  CB  PHE A  79     1589   1580   1468     -6   -173    -14       C  
ATOM    328  CG  PHE A  79      24.658  25.502  -4.691  1.00 12.10           C  
ANISOU  328  CG  PHE A  79     1610   1558   1428     -2   -196    -17       C  
ATOM    329  CD1 PHE A  79      23.799  24.706  -5.427  1.00 11.18           C  
ANISOU  329  CD1 PHE A  79     1492   1439   1317      2   -219    -32       C  
ATOM    330  CD2 PHE A  79      25.405  26.491  -5.353  1.00 21.98           C  
ANISOU  330  CD2 PHE A  79     2900   2801   2650     -5   -193     -4       C  
ATOM    331  CE1 PHE A  79      23.670  24.895  -6.782  1.00 15.03           C  
ANISOU  331  CE1 PHE A  79     2020   1915   1774      8   -243    -36       C  
ATOM    332  CE2 PHE A  79      25.274  26.716  -6.702  1.00 18.26           C  
ANISOU  332  CE2 PHE A  79     2471   2319   2148      0   -211     -5       C  
ATOM    333  CZ  PHE A  79      24.420  25.931  -7.433  1.00 16.40           C  
ANISOU  333  CZ  PHE A  79     2238   2080   1911      7   -238    -21       C  
ATOM    334  N   ALA A  80      23.381  24.368  -0.072  1.00 12.20           N  
ANISOU  334  N   ALA A  80     1508   1590   1535      3   -145    -22       N  
ATOM    335  CA  ALA A  80      23.792  24.114   1.286  1.00  9.96           C  
ANISOU  335  CA  ALA A  80     1215   1308   1258      2   -119    -16       C  
ATOM    336  C   ALA A  80      23.918  22.626   1.621  1.00  9.17           C  
ANISOU  336  C   ALA A  80     1101   1211   1171     -6    -99    -19       C  
ATOM    337  O   ALA A  80      24.738  22.277   2.470  1.00 11.10           O  
ANISOU  337  O   ALA A  80     1350   1456   1411     -9    -81    -12       O  
ATOM    338  CB  ALA A  80      22.789  24.745   2.304  1.00 11.97           C  
ANISOU  338  CB  ALA A  80     1455   1561   1530     16   -116    -17       C  
ATOM    339  N   TRP A  81      23.067  21.791   1.018  1.00 11.02           N  
ANISOU  339  N   TRP A  81     1319   1444   1423    -10   -107    -29       N  
ATOM    340  CA  TRP A  81      22.881  20.405   1.497  1.00 11.38           C  
ANISOU  340  CA  TRP A  81     1347   1487   1487    -18    -87    -32       C  
ATOM    341  C   TRP A  81      24.167  19.581   1.714  1.00 12.68           C  
ANISOU  341  C   TRP A  81     1525   1653   1637    -26    -71    -26       C  
ATOM    342  O   TRP A  81      24.270  18.888   2.713  1.00 10.98           O  
ANISOU  342  O   TRP A  81     1305   1435   1430    -27    -50    -22       O  
ATOM    343  CB  TRP A  81      21.818  19.639   0.678  1.00 14.19           C  
ANISOU  343  CB  TRP A  81     1683   1839   1869    -22   -104    -46       C  
ATOM    344  CG  TRP A  81      22.138  19.555  -0.766  1.00 14.21           C  
ANISOU  344  CG  TRP A  81     1704   1840   1853    -25   -130    -53       C  
ATOM    345  CD1 TRP A  81      21.877  20.508  -1.712  1.00 14.42           C  
ANISOU  345  CD1 TRP A  81     1747   1865   1865    -16   -160    -57       C  
ATOM    346  CD2 TRP A  81      22.775  18.477  -1.447  1.00 13.47           C  
ANISOU  346  CD2 TRP A  81     1622   1745   1749    -34   -130    -58       C  
ATOM    347  NE1 TRP A  81      22.344  20.093  -2.934  1.00 12.87           N  
ANISOU  347  NE1 TRP A  81     1576   1667   1647    -20   -175    -62       N  
ATOM    348  CE2 TRP A  81      22.885  18.849  -2.808  1.00 13.32           C  
ANISOU  348  CE2 TRP A  81     1629   1724   1707    -30   -156    -64       C  
ATOM    349  CE3 TRP A  81      23.273  17.224  -1.048  1.00 13.12           C  
ANISOU  349  CE3 TRP A  81     1574   1699   1711    -43   -109    -57       C  
ATOM    350  CZ2 TRP A  81      23.476  18.018  -3.768  1.00 14.16           C  
ANISOU  350  CZ2 TRP A  81     1756   1828   1796    -34   -160    -70       C  
ATOM    351  CZ3 TRP A  81      23.882  16.417  -1.992  1.00 16.56           C  
ANISOU  351  CZ3 TRP A  81     2026   2132   2133    -47   -115    -64       C  
ATOM    352  CH2 TRP A  81      23.959  16.799  -3.343  1.00 14.26           C  
ANISOU  352  CH2 TRP A  81     1759   1839   1818    -43   -139    -71       C  
ATOM    353  N   PRO A  82      25.117  19.588   0.777  1.00 10.91           N  
ANISOU  353  N   PRO A  82     1319   1432   1394    -30    -79    -26       N  
ATOM    354  CA  PRO A  82      26.307  18.770   1.068  1.00  8.20           C  
ANISOU  354  CA  PRO A  82      982   1089   1044    -36    -62    -23       C  
ATOM    355  C   PRO A  82      27.100  19.173   2.312  1.00  9.37           C  
ANISOU  355  C   PRO A  82     1136   1236   1188    -31    -50    -13       C  
ATOM    356  O   PRO A  82      27.905  18.385   2.794  1.00 10.10           O  
ANISOU  356  O   PRO A  82     1230   1325   1281    -33    -39    -12       O  
ATOM    357  CB  PRO A  82      27.187  18.968  -0.180  1.00 12.73           C  
ANISOU  357  CB  PRO A  82     1573   1665   1597    -40    -69    -25       C  
ATOM    358  CG  PRO A  82      26.292  19.542  -1.214  1.00 12.11           C  
ANISOU  358  CG  PRO A  82     1501   1585   1513    -37    -91    -30       C  
ATOM    359  CD  PRO A  82      25.297  20.373  -0.458  1.00 13.42           C  
ANISOU  359  CD  PRO A  82     1654   1751   1692    -29    -99    -28       C  
ATOM    360  N   PHE A  83      26.886  20.421   2.770  1.00 11.34           N  
ANISOU  360  N   PHE A  83     1389   1486   1433    -24    -56     -8       N  
ATOM    361  CA  PHE A  83      27.633  21.051   3.845  1.00 10.92           C  
ANISOU  361  CA  PHE A  83     1346   1429   1373    -17    -53     -1       C  
ATOM    362  C   PHE A  83      26.838  21.088   5.180  1.00 10.96           C  
ANISOU  362  C   PHE A  83     1351   1429   1384     -6    -42      1       C  
ATOM    363  O   PHE A  83      27.331  21.599   6.183  1.00 12.74           O  
ANISOU  363  O   PHE A  83     1591   1649   1601      2    -41      6       O  
ATOM    364  CB  PHE A  83      28.003  22.487   3.424  1.00  6.40           C  
ANISOU  364  CB  PHE A  83      784    857    789    -16    -67      2       C  
ATOM    365  CG  PHE A  83      28.821  22.561   2.186  1.00 10.69           C  
ANISOU  365  CG  PHE A  83     1333   1402   1325    -26    -70      2       C  
ATOM    366  CD1 PHE A  83      30.166  22.318   2.229  1.00 11.17           C  
ANISOU  366  CD1 PHE A  83     1394   1461   1387    -32    -62      4       C  
ATOM    367  CD2 PHE A  83      28.237  22.865   0.968  1.00 13.02           C  
ANISOU  367  CD2 PHE A  83     1634   1700   1612    -29    -79      0       C  
ATOM    368  CE1 PHE A  83      30.949  22.346   1.074  1.00 11.50           C  
ANISOU  368  CE1 PHE A  83     1441   1504   1424    -42    -56      4       C  
ATOM    369  CE2 PHE A  83      28.998  22.925  -0.167  1.00 12.39           C  
ANISOU  369  CE2 PHE A  83     1567   1620   1520    -37    -76      1       C  
ATOM    370  CZ  PHE A  83      30.346  22.658  -0.122  1.00 13.74           C  
ANISOU  370  CZ  PHE A  83     1737   1789   1693    -44    -61      3       C  
ATOM    371  N   GLN A  84      25.614  20.557   5.188  1.00 11.40           N  
ANISOU  371  N   GLN A  84     1392   1485   1454     -6    -32     -2       N  
ATOM    372  CA  GLN A  84      24.786  20.643   6.377  1.00 10.02           C  
ANISOU  372  CA  GLN A  84     1216   1304   1285      3    -14      0       C  
ATOM    373  C   GLN A  84      25.105  19.590   7.453  1.00 12.96           C  
ANISOU  373  C   GLN A  84     1600   1667   1655      4      7      6       C  
ATOM    374  O   GLN A  84      24.439  19.589   8.491  1.00 10.53           O  
ANISOU  374  O   GLN A  84     1298   1352   1349     13     29     10       O  
ATOM    375  CB  GLN A  84      23.310  20.587   5.982  1.00 10.42           C  
ANISOU  375  CB  GLN A  84     1241   1357   1361      2    -10     -5       C  
ATOM    376  CG  GLN A  84      22.827  21.899   5.337  1.00  9.94           C  
ANISOU  376  CG  GLN A  84     1176   1300   1300      9    -33    -10       C  
ATOM    377  CD  GLN A  84      21.388  21.812   4.818  1.00 16.12           C  
ANISOU  377  CD  GLN A  84     1928   2082   2113     10    -38    -20       C  
ATOM    378  OE1 GLN A  84      20.901  20.736   4.472  1.00 17.73           O  
ANISOU  378  OE1 GLN A  84     2112   2283   2338      0    -32    -26       O  
ATOM    379  NE2 GLN A  84      20.709  22.950   4.765  1.00 17.16           N  
ANISOU  379  NE2 GLN A  84     2054   2214   2250     23    -50    -24       N  
ATOM    380  N   GLN A  85      26.086  18.709   7.201  1.00 10.76           N  
ANISOU  380  N   GLN A  85     1327   1386   1372     -3      3      6       N  
ATOM    381  CA  GLN A  85      26.469  17.620   8.142  1.00 11.73           C  
ANISOU  381  CA  GLN A  85     1466   1498   1492     -1     19     10       C  
ATOM    382  C   GLN A  85      27.914  17.248   7.790  1.00 12.78           C  
ANISOU  382  C   GLN A  85     1607   1631   1617     -3      2      8       C  
ATOM    383  O   GLN A  85      28.351  17.534   6.684  1.00 10.64           O  
ANISOU  383  O   GLN A  85     1324   1370   1349    -11    -10      3       O  
ATOM    384  CB  GLN A  85      25.553  16.389   8.038  1.00 12.46           C  
ANISOU  384  CB  GLN A  85     1544   1584   1603    -11     40     10       C  
ATOM    385  CG  GLN A  85      25.441  15.755   6.645  1.00 13.71           C  
ANISOU  385  CG  GLN A  85     1680   1749   1778    -26     27      0       C  
ATOM    386  CD  GLN A  85      24.655  16.636   5.646  1.00 15.83           C  
ANISOU  386  CD  GLN A  85     1928   2028   2055    -28     12     -7       C  
ATOM    387  OE1 GLN A  85      23.542  17.092   5.947  1.00 13.21           O  
ANISOU  387  OE1 GLN A  85     1583   1696   1739    -25     20     -7       O  
ATOM    388  NE2 GLN A  85      25.235  16.882   4.476  1.00 12.01           N  
ANISOU  388  NE2 GLN A  85     1445   1553   1564    -32     -9    -13       N  
ATOM    389  N   PRO A  86      28.639  16.567   8.685  1.00 11.96           N  
ANISOU  389  N   PRO A  86     1523   1515   1506      3      4     11       N  
ATOM    390  CA  PRO A  86      29.987  16.062   8.371  1.00 13.11           C  
ANISOU  390  CA  PRO A  86     1670   1658   1652      2    -10      7       C  
ATOM    391  C   PRO A  86      30.014  15.233   7.095  1.00 13.82           C  
ANISOU  391  C   PRO A  86     1739   1755   1754    -11     -8      0       C  
ATOM    392  O   PRO A  86      29.027  14.612   6.755  1.00 12.49           O  
ANISOU  392  O   PRO A  86     1563   1588   1595    -19      3      0       O  
ATOM    393  CB  PRO A  86      30.350  15.219   9.606  1.00 13.28           C  
ANISOU  393  CB  PRO A  86     1718   1661   1664     14     -7     11       C  
ATOM    394  CG  PRO A  86      29.621  15.903  10.719  1.00 10.83           C  
ANISOU  394  CG  PRO A  86     1431   1345   1340     25      3     19       C  
ATOM    395  CD  PRO A  86      28.275  16.313  10.099  1.00 14.85           C  
ANISOU  395  CD  PRO A  86     1915   1866   1860     15     21     20       C  
ATOM    396  N   VAL A  87      31.115  15.285   6.365  1.00 11.72           N  
ANISOU  396  N   VAL A  87     1466   1495   1491    -13    -20     -6       N  
ATOM    397  CA  VAL A  87      31.313  14.384   5.222  1.00  9.56           C  
ANISOU  397  CA  VAL A  87     1180   1224   1225    -22    -17    -14       C  
ATOM    398  C   VAL A  87      31.250  12.926   5.712  1.00 12.55           C  
ANISOU  398  C   VAL A  87     1568   1591   1610    -20    -10    -15       C  
ATOM    399  O   VAL A  87      32.016  12.530   6.593  1.00 13.47           O  
ANISOU  399  O   VAL A  87     1697   1695   1724    -10    -15    -13       O  
ATOM    400  CB  VAL A  87      32.637  14.681   4.486  1.00 13.47           C  
ANISOU  400  CB  VAL A  87     1668   1725   1724    -23    -23    -20       C  
ATOM    401  CG1 VAL A  87      32.908  13.598   3.420  1.00 12.42           C  
ANISOU  401  CG1 VAL A  87     1529   1593   1595    -28    -17    -30       C  
ATOM    402  CG2 VAL A  87      32.642  16.127   3.856  1.00 12.57           C  
ANISOU  402  CG2 VAL A  87     1549   1621   1604    -28    -27    -17       C  
ATOM    403  N   ASP A  88      30.291  12.163   5.200  1.00 11.30           N  
ANISOU  403  N   ASP A  88     1403   1430   1458    -30     -1    -18       N  
ATOM    404  CA  ASP A  88      30.186  10.728   5.480  1.00 12.68           C  
ANISOU  404  CA  ASP A  88     1585   1590   1640    -31      5    -19       C  
ATOM    405  C   ASP A  88      30.994   9.987   4.423  1.00 10.93           C  
ANISOU  405  C   ASP A  88     1358   1370   1422    -33     -1    -31       C  
ATOM    406  O   ASP A  88      30.495   9.647   3.355  1.00 12.92           O  
ANISOU  406  O   ASP A  88     1601   1626   1679    -42     -2    -40       O  
ATOM    407  CB  ASP A  88      28.735  10.285   5.504  1.00 14.18           C  
ANISOU  407  CB  ASP A  88     1768   1774   1842    -42     18    -17       C  
ATOM    408  CG  ASP A  88      28.567   8.857   5.982  1.00 15.63           C  
ANISOU  408  CG  ASP A  88     1963   1938   2035    -46     29    -15       C  
ATOM    409  OD1 ASP A  88      29.537   8.072   5.882  1.00 15.30           O  
ANISOU  409  OD1 ASP A  88     1931   1889   1990    -40     21    -20       O  
ATOM    410  OD2 ASP A  88      27.449   8.535   6.385  1.00 21.51           O  
ANISOU  410  OD2 ASP A  88     2705   2674   2794    -55     46     -9       O  
ATOM    411  N   ALA A  89      32.253   9.758   4.753  1.00 11.92           N  
ANISOU  411  N   ALA A  89     1489   1491   1547    -22     -7    -34       N  
ATOM    412  CA  ALA A  89      33.197   9.143   3.823  1.00 13.58           C  
ANISOU  412  CA  ALA A  89     1693   1703   1762    -20    -10    -47       C  
ATOM    413  C   ALA A  89      32.854   7.694   3.518  1.00 12.29           C  
ANISOU  413  C   ALA A  89     1535   1526   1605    -23     -7    -53       C  
ATOM    414  O   ALA A  89      33.245   7.175   2.479  1.00 13.01           O  
ANISOU  414  O   ALA A  89     1623   1620   1698    -23     -7    -66       O  
ATOM    415  CB  ALA A  89      34.576   9.250   4.380  1.00 11.26           C  
ANISOU  415  CB  ALA A  89     1398   1404   1474     -7    -19    -49       C  
ATOM    416  N   VAL A  90      32.142   7.040   4.433  1.00 13.19           N  
ANISOU  416  N   VAL A  90     1662   1625   1722    -25     -3    -45       N  
ATOM    417  CA  VAL A  90      31.649   5.659   4.168  1.00 11.98           C  
ANISOU  417  CA  VAL A  90     1516   1456   1579    -32      0    -50       C  
ATOM    418  C   VAL A  90      30.514   5.662   3.122  1.00 15.55           C  
ANISOU  418  C   VAL A  90     1955   1915   2038    -47      0    -57       C  
ATOM    419  O   VAL A  90      30.595   5.016   2.063  1.00 18.11           O  
ANISOU  419  O   VAL A  90     2278   2237   2365    -49     -6    -70       O  
ATOM    420  CB  VAL A  90      31.196   4.969   5.477  1.00 14.64           C  
ANISOU  420  CB  VAL A  90     1873   1770   1918    -31      8    -37       C  
ATOM    421  CG1 VAL A  90      30.536   3.612   5.167  1.00 14.86           C  
ANISOU  421  CG1 VAL A  90     1906   1779   1960    -42     12    -41       C  
ATOM    422  CG2 VAL A  90      32.420   4.827   6.455  1.00 17.35           C  
ANISOU  422  CG2 VAL A  90     2237   2103   2253    -11     -2    -34       C  
ATOM    423  N   LYS A  91      29.464   6.427   3.387  1.00 16.41           N  
ANISOU  423  N   LYS A  91     2054   2028   2149    -56      5    -48       N  
ATOM    424  CA  LYS A  91      28.300   6.440   2.494  1.00 19.08           C  
ANISOU  424  CA  LYS A  91     2378   2370   2501    -69      0    -56       C  
ATOM    425  C   LYS A  91      28.662   7.005   1.109  1.00 17.20           C  
ANISOU  425  C   LYS A  91     2137   2147   2249    -66    -14    -68       C  
ATOM    426  O   LYS A  91      28.194   6.498   0.094  1.00 13.19           O  
ANISOU  426  O   LYS A  91     1629   1636   1747    -71    -26    -81       O  
ATOM    427  CB  LYS A  91      27.150   7.213   3.150  1.00 21.98           C  
ANISOU  427  CB  LYS A  91     2732   2739   2877    -75     10    -45       C  
ATOM    428  CG  LYS A  91      25.785   6.962   2.529  1.00 35.00           C  
ANISOU  428  CG  LYS A  91     4362   4383   4552    -90      4    -53       C  
ATOM    429  N   LEU A  92      29.541   8.010   1.077  1.00 14.80           N  
ANISOU  429  N   LEU A  92     1835   1858   1929    -57    -12    -65       N  
ATOM    430  CA  LEU A  92      30.002   8.642  -0.151  1.00 11.52           C  
ANISOU  430  CA  LEU A  92     1422   1456   1498    -54    -19    -73       C  
ATOM    431  C   LEU A  92      31.114   7.871  -0.873  1.00 13.30           C  
ANISOU  431  C   LEU A  92     1656   1678   1716    -47    -15    -85       C  
ATOM    432  O   LEU A  92      31.528   8.254  -1.982  1.00 14.49           O  
ANISOU  432  O   LEU A  92     1815   1838   1852    -44    -14    -92       O  
ATOM    433  CB  LEU A  92      30.449  10.100   0.118  1.00 14.14           C  
ANISOU  433  CB  LEU A  92     1750   1802   1818    -50    -15    -63       C  
ATOM    434  CG  LEU A  92      29.420  11.091   0.618  1.00 22.02           C  
ANISOU  434  CG  LEU A  92     2742   2805   2819    -54    -19    -54       C  
ATOM    435  CD1 LEU A  92      30.100  12.418   1.049  1.00 20.16           C  
ANISOU  435  CD1 LEU A  92     2506   2578   2573    -48    -17    -45       C  
ATOM    436  CD2 LEU A  92      28.359  11.320  -0.455  1.00 18.00           C  
ANISOU  436  CD2 LEU A  92     2230   2297   2309    -59    -34    -62       C  
ATOM    437  N   ASN A  93      31.580   6.786  -0.257  1.00 11.47           N  
ANISOU  437  N   ASN A  93     1428   1434   1495    -43    -12    -87       N  
ATOM    438  CA  ASN A  93      32.717   6.024  -0.771  1.00 13.95           C  
ANISOU  438  CA  ASN A  93     1748   1744   1807    -33     -7    -99       C  
ATOM    439  C   ASN A  93      33.908   6.951  -1.125  1.00 18.60           C  
ANISOU  439  C   ASN A  93     2330   2347   2388    -25      3    -99       C  
ATOM    440  O   ASN A  93      34.410   7.001  -2.273  1.00 20.12           O  
ANISOU  440  O   ASN A  93     2529   2545   2569    -22     12   -109       O  
ATOM    441  CB  ASN A  93      32.256   5.188  -1.979  1.00 21.12           C  
ANISOU  441  CB  ASN A  93     2667   2645   2710    -35    -14   -114       C  
ATOM    442  CG  ASN A  93      33.309   4.200  -2.439  1.00 26.48           C  
ANISOU  442  CG  ASN A  93     3355   3316   3388    -22     -8   -129       C  
ATOM    443  OD1 ASN A  93      33.299   3.781  -3.590  1.00 30.22           O  
ANISOU  443  OD1 ASN A  93     3842   3788   3850    -19     -9   -143       O  
ATOM    444  ND2 ASN A  93      34.227   3.840  -1.550  1.00 18.85           N  
ANISOU  444  ND2 ASN A  93     2383   2345   2435    -13     -3   -125       N  
ATOM    445  N   LEU A  94      34.366   7.677  -0.106  1.00 16.68           N  
ANISOU  445  N   LEU A  94     2078   2108   2151    -22      3    -87       N  
ATOM    446  CA  LEU A  94      35.525   8.547  -0.223  1.00 13.01           C  
ANISOU  446  CA  LEU A  94     1602   1652   1689    -17     12    -87       C  
ATOM    447  C   LEU A  94      36.526   8.078   0.825  1.00 14.63           C  
ANISOU  447  C   LEU A  94     1799   1846   1913     -5      6    -88       C  
ATOM    448  O   LEU A  94      36.722   8.716   1.839  1.00 12.33           O  
ANISOU  448  O   LEU A  94     1504   1553   1627     -3     -3    -79       O  
ATOM    449  CB  LEU A  94      35.146  10.002   0.005  1.00 10.30           C  
ANISOU  449  CB  LEU A  94     1255   1320   1339    -25     10    -74       C  
ATOM    450  CG  LEU A  94      34.085  10.601  -0.908  1.00 16.00           C  
ANISOU  450  CG  LEU A  94     1986   2049   2042    -34      9    -73       C  
ATOM    451  CD1 LEU A  94      33.706  12.004  -0.381  1.00 16.63           C  
ANISOU  451  CD1 LEU A  94     2062   2136   2118    -38      4    -60       C  
ATOM    452  CD2 LEU A  94      34.535  10.594  -2.363  1.00 18.42           C  
ANISOU  452  CD2 LEU A  94     2302   2361   2335    -33     22    -82       C  
ATOM    453  N   PRO A  95      37.128   6.901   0.601  1.00 15.83           N  
ANISOU  453  N   PRO A  95     1952   1988   2074      3      7   -100       N  
ATOM    454  CA  PRO A  95      37.893   6.322   1.676  1.00 14.13           C  
ANISOU  454  CA  PRO A  95     1734   1758   1875     17     -5   -102       C  
ATOM    455  C   PRO A  95      39.153   7.088   2.047  1.00 12.38           C  
ANISOU  455  C   PRO A  95     1491   1539   1673     25     -8   -104       C  
ATOM    456  O   PRO A  95      39.694   6.862   3.139  1.00 14.38           O  
ANISOU  456  O   PRO A  95     1745   1778   1940     38    -28   -104       O  
ATOM    457  CB  PRO A  95      38.236   4.920   1.134  1.00 18.87           C  
ANISOU  457  CB  PRO A  95     2340   2346   2482     26     -2   -117       C  
ATOM    458  CG  PRO A  95      38.226   5.093  -0.337  1.00 17.83           C  
ANISOU  458  CG  PRO A  95     2206   2227   2339     21     17   -127       C  
ATOM    459  CD  PRO A  95      37.036   5.989  -0.550  1.00 20.79           C  
ANISOU  459  CD  PRO A  95     2589   2614   2695      4     16   -114       C  
ATOM    460  N   ASP A  96      39.617   7.980   1.159  1.00 11.97           N  
ANISOU  460  N   ASP A  96     1422   1501   1624     19      9   -106       N  
ATOM    461  CA  ASP A  96      40.777   8.844   1.416  1.00 13.09           C  
ANISOU  461  CA  ASP A  96     1538   1644   1790     22      8   -108       C  
ATOM    462  C   ASP A  96      40.429  10.264   1.928  1.00 12.07           C  
ANISOU  462  C   ASP A  96     1408   1521   1655     12      0    -94       C  
ATOM    463  O   ASP A  96      41.334  11.060   2.139  1.00 14.98           O  
ANISOU  463  O   ASP A  96     1755   1889   2046     12     -2    -95       O  
ATOM    464  CB  ASP A  96      41.656   8.963   0.175  1.00 17.33           C  
ANISOU  464  CB  ASP A  96     2056   2189   2339     21     39   -119       C  
ATOM    465  CG  ASP A  96      40.969   9.675  -0.973  1.00 16.52           C  
ANISOU  465  CG  ASP A  96     1967   2101   2209      6     63   -112       C  
ATOM    466  OD1 ASP A  96      39.721   9.812  -0.933  1.00 17.86           O  
ANISOU  466  OD1 ASP A  96     2159   2274   2351     -1     53   -103       O  
ATOM    467  OD2 ASP A  96      41.720  10.065  -1.936  1.00 22.19           O  
ANISOU  467  OD2 ASP A  96     2673   2823   2933      3     93   -117       O  
ATOM    468  N   TYR A  97      39.145  10.540   2.167  1.00 13.01           N  
ANISOU  468  N   TYR A  97     1548   1644   1747      4     -4    -82       N  
ATOM    469  CA  TYR A  97      38.718  11.918   2.559  1.00 11.97           C  
ANISOU  469  CA  TYR A  97     1419   1520   1608     -4    -10    -69       C  
ATOM    470  C   TYR A  97      39.480  12.384   3.831  1.00 10.09           C  
ANISOU  470  C   TYR A  97     1175   1270   1389      5    -35    -68       C  
ATOM    471  O   TYR A  97      40.129  13.457   3.847  1.00 12.74           O  
ANISOU  471  O   TYR A  97     1494   1607   1740      1    -38    -67       O  
ATOM    472  CB  TYR A  97      37.209  12.030   2.762  1.00 11.93           C  
ANISOU  472  CB  TYR A  97     1435   1518   1577    -10    -13    -58       C  
ATOM    473  CG  TYR A  97      36.824  13.459   3.036  1.00 10.48           C  
ANISOU  473  CG  TYR A  97     1253   1341   1387    -16    -18    -48       C  
ATOM    474  CD1 TYR A  97      36.683  14.374   1.975  1.00  9.30           C  
ANISOU  474  CD1 TYR A  97     1101   1203   1229    -27     -5    -45       C  
ATOM    475  CD2 TYR A  97      36.672  13.936   4.355  1.00 12.22           C  
ANISOU  475  CD2 TYR A  97     1483   1554   1607     -9    -36    -40       C  
ATOM    476  CE1 TYR A  97      36.394  15.707   2.215  1.00  8.57           C  
ANISOU  476  CE1 TYR A  97     1010   1114   1131    -32    -11    -36       C  
ATOM    477  CE2 TYR A  97      36.387  15.278   4.598  1.00 14.16           C  
ANISOU  477  CE2 TYR A  97     1729   1803   1845    -13    -41    -32       C  
ATOM    478  CZ  TYR A  97      36.239  16.147   3.537  1.00 11.42           C  
ANISOU  478  CZ  TYR A  97     1377   1468   1494    -25    -30    -30       C  
ATOM    479  OH  TYR A  97      35.974  17.465   3.753  1.00 12.18           O  
ANISOU  479  OH  TYR A  97     1477   1566   1584    -28    -37    -22       O  
ATOM    480  N   TYR A  98      39.363  11.576   4.872  1.00 12.19           N  
ANISOU  480  N   TYR A  98     1456   1522   1653     18    -54    -68       N  
ATOM    481  CA  TYR A  98      39.939  11.870   6.185  1.00 12.90           C  
ANISOU  481  CA  TYR A  98     1551   1596   1753     32    -84    -68       C  
ATOM    482  C   TYR A  98      41.442  11.517   6.292  1.00 10.54           C  
ANISOU  482  C   TYR A  98     1227   1285   1490     45   -100    -84       C  
ATOM    483  O   TYR A  98      42.095  11.819   7.302  1.00 15.56           O  
ANISOU  483  O   TYR A  98     1865   1906   2141     58   -132    -87       O  
ATOM    484  CB  TYR A  98      39.100  11.200   7.247  1.00 12.48           C  
ANISOU  484  CB  TYR A  98     1535   1530   1677     42    -95    -60       C  
ATOM    485  CG  TYR A  98      37.739  11.855   7.371  1.00 11.01           C  
ANISOU  485  CG  TYR A  98     1365   1353   1463     31    -82    -46       C  
ATOM    486  CD1 TYR A  98      36.582  11.195   6.996  1.00 14.64           C  
ANISOU  486  CD1 TYR A  98     1835   1817   1909     22    -62    -40       C  
ATOM    487  CD2 TYR A  98      37.635  13.189   7.799  1.00  9.10           C  
ANISOU  487  CD2 TYR A  98     1125   1115   1217     30    -90    -39       C  
ATOM    488  CE1 TYR A  98      35.336  11.813   7.130  1.00 10.68           C  
ANISOU  488  CE1 TYR A  98     1343   1323   1391     14    -50    -29       C  
ATOM    489  CE2 TYR A  98      36.407  13.818   7.930  1.00 11.53           C  
ANISOU  489  CE2 TYR A  98     1446   1430   1503     23    -79    -28       C  
ATOM    490  CZ  TYR A  98      35.273  13.141   7.597  1.00 10.85           C  
ANISOU  490  CZ  TYR A  98     1366   1348   1405     15    -58    -24       C  
ATOM    491  OH  TYR A  98      34.045  13.772   7.753  1.00 10.58           O  
ANISOU  491  OH  TYR A  98     1340   1321   1357     10    -47    -14       O  
ATOM    492  N   LYS A  99      41.988  10.888   5.247  1.00 12.43           N  
ANISOU  492  N   LYS A  99     1444   1530   1747     43    -79    -94       N  
ATOM    493  CA  LYS A  99      43.455  10.807   5.077  1.00 12.17           C  
ANISOU  493  CA  LYS A  99     1375   1489   1757     51    -85   -111       C  
ATOM    494  C   LYS A  99      44.021  12.186   4.743  1.00 12.18           C  
ANISOU  494  C   LYS A  99     1348   1498   1781     38    -77   -109       C  
ATOM    495  O   LYS A  99      45.124  12.560   5.189  1.00 14.88           O  
ANISOU  495  O   LYS A  99     1662   1828   2164     44    -98   -119       O  
ATOM    496  CB  LYS A  99      43.814   9.767   3.970  1.00 13.82           C  
ANISOU  496  CB  LYS A  99     1570   1703   1976     53    -56   -123       C  
ATOM    497  CG  LYS A  99      45.316   9.715   3.571  1.00 12.06           C  
ANISOU  497  CG  LYS A  99     1303   1476   1803     61    -50   -141       C  
ATOM    498  CD  LYS A  99      46.183   9.384   4.747  1.00 16.72           C  
ANISOU  498  CD  LYS A  99     1882   2044   2426     82    -94   -152       C  
ATOM    499  CE  LYS A  99      47.658   9.318   4.310  1.00 20.23           C  
ANISOU  499  CE  LYS A  99     2274   2482   2930     90    -87   -173       C  
ATOM    500  NZ  LYS A  99      48.529   8.877   5.443  1.00 16.41           N  
ANISOU  500  NZ  LYS A  99     1779   1973   2482    115   -139   -187       N  
ATOM    501  N   ILE A 100      43.251  12.936   3.948  1.00 14.58           N  
ANISOU  501  N   ILE A 100     1660   1818   2060     19    -50    -97       N  
ATOM    502  CA AILE A 100      43.667  14.246   3.457  0.50 12.58           C  
ANISOU  502  CA AILE A 100     1386   1570   1822      3    -36    -93       C  
ATOM    503  CA BILE A 100      43.624  14.259   3.433  0.50 13.96           C  
ANISOU  503  CA BILE A 100     1561   1745   1994      3    -35    -92       C  
ATOM    504  C   ILE A 100      43.170  15.390   4.358  1.00 11.62           C  
ANISOU  504  C   ILE A 100     1280   1446   1689      0    -62    -81       C  
ATOM    505  O   ILE A 100      43.891  16.346   4.577  1.00 15.07           O  
ANISOU  505  O   ILE A 100     1697   1876   2154     -5    -72    -83       O  
ATOM    506  CB AILE A 100      43.204  14.420   1.987  0.50 13.81           C  
ANISOU  506  CB AILE A 100     1547   1744   1956    -12      8    -87       C  
ATOM    507  CB BILE A 100      42.964  14.501   2.045  0.50 17.95           C  
ANISOU  507  CB BILE A 100     2077   2268   2472    -13      5    -85       C  
ATOM    508  CG1AILE A 100      43.979  13.459   1.076  0.50 14.33           C  
ANISOU  508  CG1AILE A 100     1595   1810   2039     -7     36   -101       C  
ATOM    509  CG1BILE A 100      43.244  13.343   1.086  0.50 21.55           C  
ANISOU  509  CG1BILE A 100     2530   2729   2929     -7     33    -96       C  
ATOM    510  CG2AILE A 100      43.381  15.884   1.506  0.50 15.73           C  
ANISOU  510  CG2AILE A 100     1782   1991   2205    -30     23    -78       C  
ATOM    511  CG2BILE A 100      43.416  15.845   1.433  0.50 15.98           C  
ANISOU  511  CG2BILE A 100     1811   2022   2236    -30     25    -78       C  
ATOM    512  CD1AILE A 100      43.260  13.143  -0.228  0.50 12.16           C  
ANISOU  512  CD1AILE A 100     1343   1548   1728    -14     71    -98       C  
ATOM    513  CD1BILE A 100      44.667  12.927   1.005  0.50 16.97           C  
ANISOU  513  CD1BILE A 100     1912   2140   2396      0     41   -112       C  
ATOM    514  N   ILE A 101      41.937  15.284   4.872  1.00 11.78           N  
ANISOU  514  N   ILE A 101     1336   1469   1670      3    -71    -71       N  
ATOM    515  CA  ILE A 101      41.336  16.351   5.645  1.00 12.04           C  
ANISOU  515  CA  ILE A 101     1387   1500   1687      1    -91    -60       C  
ATOM    516  C   ILE A 101      41.419  16.000   7.141  1.00 14.14           C  
ANISOU  516  C   ILE A 101     1673   1747   1950     22   -129    -63       C  
ATOM    517  O   ILE A 101      40.722  15.107   7.621  1.00 14.71           O  
ANISOU  517  O   ILE A 101     1772   1817   1999     31   -130    -60       O  
ATOM    518  CB  ILE A 101      39.858  16.559   5.189  1.00 11.00           C  
ANISOU  518  CB  ILE A 101     1281   1383   1515     -7    -72    -48       C  
ATOM    519  CG1 ILE A 101      39.825  16.944   3.685  1.00 12.18           C  
ANISOU  519  CG1 ILE A 101     1419   1546   1662    -24    -39    -45       C  
ATOM    520  CG2 ILE A 101      39.098  17.557   6.160  1.00 11.23           C  
ANISOU  520  CG2 ILE A 101     1332   1407   1524     -3    -91    -38       C  
ATOM    521  CD1 ILE A 101      40.665  18.159   3.308  1.00 14.40           C  
ANISOU  521  CD1 ILE A 101     1679   1824   1965    -35    -34    -44       C  
ATOM    522  N   LYS A 102      42.347  16.664   7.817  1.00  9.75           N  
ANISOU  522  N   LYS A 102     1105   1176   1421     28   -159    -70       N  
ATOM    523  CA  LYS A 102      42.614  16.493   9.256  1.00  9.34           C  
ANISOU  523  CA  LYS A 102     1077   1103   1369     50   -204    -75       C  
ATOM    524  C   LYS A 102      41.892  17.446  10.188  1.00 15.09           C  
ANISOU  524  C   LYS A 102     1839   1824   2068     55   -222    -66       C  
ATOM    525  O   LYS A 102      41.875  17.237  11.413  1.00 14.56           O  
ANISOU  525  O   LYS A 102     1806   1738   1986     76   -255    -67       O  
ATOM    526  CB  LYS A 102      44.090  16.496   9.516  1.00 14.38           C  
ANISOU  526  CB  LYS A 102     1682   1722   2057     58   -235    -92       C  
ATOM    527  CG  LYS A 102      44.875  15.547   8.662  1.00 19.40           C  
ANISOU  527  CG  LYS A 102     2281   2362   2725     57   -215   -104       C  
ATOM    528  CD  LYS A 102      44.380  14.145   8.743  1.00 15.00           C  
ANISOU  528  CD  LYS A 102     1749   1805   2143     70   -208   -103       C  
ATOM    529  CE  LYS A 102      45.379  13.157   8.214  1.00 19.54           C  
ANISOU  529  CE  LYS A 102     2290   2376   2755     77   -203   -120       C  
ATOM    530  NZ  LYS A 102      44.872  11.780   8.260  1.00 17.17           N  
ANISOU  530  NZ  LYS A 102     2017   2074   2430     88   -196   -119       N  
ATOM    531  N   THR A 103      41.233  18.462   9.625  1.00 15.18           N  
ANISOU  531  N   THR A 103     1849   1850   2067     38   -201    -55       N  
ATOM    532  CA  THR A 103      40.459  19.413  10.431  1.00 14.43           C  
ANISOU  532  CA  THR A 103     1787   1750   1944     44   -215    -47       C  
ATOM    533  C   THR A 103      39.085  19.556   9.777  1.00 14.16           C  
ANISOU  533  C   THR A 103     1763   1737   1878     32   -178    -34       C  
ATOM    534  O   THR A 103      38.791  20.587   9.115  1.00 11.47           O  
ANISOU  534  O   THR A 103     1413   1406   1538     18   -167    -28       O  
ATOM    535  CB  THR A 103      41.198  20.783  10.578  1.00 18.97           C  
ANISOU  535  CB  THR A 103     2347   2315   2545     38   -240    -52       C  
ATOM    536  OG1 THR A 103      41.205  21.458   9.321  1.00 37.36           O  
ANISOU  536  OG1 THR A 103     4647   4659   4887     14   -210    -46       O  
ATOM    537  CG2 THR A 103      42.629  20.602  11.050  1.00 19.41           C  
ANISOU  537  CG2 THR A 103     2381   2349   2644     48   -278    -68       C  
ATOM    538  N   PRO A 104      38.235  18.507   9.904  1.00 13.55           N  
ANISOU  538  N   PRO A 104     1705   1665   1778     38   -160    -29       N  
ATOM    539  CA  PRO A 104      36.903  18.530   9.262  1.00 13.39           C  
ANISOU  539  CA  PRO A 104     1689   1662   1736     27   -129    -19       C  
ATOM    540  C   PRO A 104      36.026  19.633   9.852  1.00 11.24           C  
ANISOU  540  C   PRO A 104     1438   1389   1443     32   -132    -12       C  
ATOM    541  O   PRO A 104      36.142  19.975  11.035  1.00 12.66           O  
ANISOU  541  O   PRO A 104     1645   1554   1612     48   -154    -12       O  
ATOM    542  CB  PRO A 104      36.295  17.168   9.630  1.00 17.58           C  
ANISOU  542  CB  PRO A 104     2237   2189   2252     34   -116    -17       C  
ATOM    543  CG  PRO A 104      37.424  16.364  10.179  1.00 16.39           C  
ANISOU  543  CG  PRO A 104     2088   2021   2115     47   -139    -26       C  
ATOM    544  CD  PRO A 104      38.417  17.285  10.708  1.00 18.42           C  
ANISOU  544  CD  PRO A 104     2341   2267   2388     55   -171    -32       C  
ATOM    545  N   MET A 105      35.150  20.180   9.027  1.00 14.28           N  
ANISOU  545  N   MET A 105     1815   1790   1820     20   -113     -6       N  
ATOM    546  CA  MET A 105      34.207  21.175   9.462  1.00 13.86           C  
ANISOU  546  CA  MET A 105     1778   1736   1749     25   -113      0       C  
ATOM    547  C   MET A 105      33.067  21.193   8.468  1.00 10.29           C  
ANISOU  547  C   MET A 105     1315   1301   1291     14    -89      3       C  
ATOM    548  O   MET A 105      33.250  21.002   7.267  1.00 14.13           O  
ANISOU  548  O   MET A 105     1782   1797   1787      0    -81      2       O  
ATOM    549  CB  MET A 105      34.839  22.561   9.601  1.00 10.27           C  
ANISOU  549  CB  MET A 105     1324   1274   1302     25   -136     -1       C  
ATOM    550  CG  MET A 105      34.015  23.581  10.373  1.00 15.01           C  
ANISOU  550  CG  MET A 105     1950   1870   1883     37   -142      2       C  
ATOM    551  SD  MET A 105      33.198  23.038  11.925  1.00 13.73           S  
ANISOU  551  SD  MET A 105     1828   1696   1692     62   -137      4       S  
ATOM    552  CE  MET A 105      34.710  22.683  12.868  1.00 13.42           C  
ANISOU  552  CE  MET A 105     1804   1634   1660     75   -175     -4       C  
ATOM    553  N   ASP A 106      31.896  21.471   8.998  1.00 10.04           N  
ANISOU  553  N   ASP A 106     1298   1271   1246     22    -81      8       N  
ATOM    554  CA  ASP A 106      30.665  21.528   8.214  1.00 10.59           C  
ANISOU  554  CA  ASP A 106     1355   1352   1314     14    -64     10       C  
ATOM    555  C   ASP A 106      29.699  22.493   8.880  1.00  9.74           C  
ANISOU  555  C   ASP A 106     1261   1243   1197     27    -63     13       C  
ATOM    556  O   ASP A 106      29.885  22.864  10.065  1.00 10.76           O  
ANISOU  556  O   ASP A 106     1413   1360   1314     42    -69     14       O  
ATOM    557  CB  ASP A 106      30.054  20.144   8.156  1.00 12.47           C  
ANISOU  557  CB  ASP A 106     1588   1593   1556     11    -44      9       C  
ATOM    558  CG  ASP A 106      29.617  19.657   9.504  1.00 13.10           C  
ANISOU  558  CG  ASP A 106     1690   1660   1626     25    -32     13       C  
ATOM    559  OD1 ASP A 106      30.473  19.162  10.280  1.00 11.24           O  
ANISOU  559  OD1 ASP A 106     1472   1413   1385     33    -41     14       O  
ATOM    560  OD2 ASP A 106      28.400  19.786   9.786  1.00  9.43           O  
ANISOU  560  OD2 ASP A 106     1224   1196   1160     28    -14     16       O  
ATOM    561  N   MET A 107      28.633  22.899   8.177  1.00 12.31           N  
ANISOU  561  N   MET A 107     1573   1577   1525     23    -56     12       N  
ATOM    562  CA  MET A 107      27.700  23.859   8.758  1.00 11.34           C  
ANISOU  562  CA  MET A 107     1458   1452   1396     36    -54     13       C  
ATOM    563  C   MET A 107      26.790  23.278   9.846  1.00  9.31           C  
ANISOU  563  C   MET A 107     1211   1189   1136     48    -29     15       C  
ATOM    564  O   MET A 107      26.293  24.028  10.653  1.00 14.09           O  
ANISOU  564  O   MET A 107     1831   1788   1732     64    -24     16       O  
ATOM    565  CB  MET A 107      26.818  24.540   7.702  1.00 13.10           C  
ANISOU  565  CB  MET A 107     1665   1684   1627     32    -59     11       C  
ATOM    566  CG  MET A 107      27.617  25.357   6.693  1.00 14.36           C  
ANISOU  566  CG  MET A 107     1826   1845   1784     22    -80     12       C  
ATOM    567  SD  MET A 107      26.586  26.569   5.803  1.00 15.95           S  
ANISOU  567  SD  MET A 107     2024   2049   1986     26    -94     10       S  
ATOM    568  CE  MET A 107      25.691  25.467   4.719  1.00 14.61           C  
ANISOU  568  CE  MET A 107     1832   1889   1829     17    -88      4       C  
ATOM    569  N   GLY A 108      26.498  21.971   9.799  1.00 10.67           N  
ANISOU  569  N   GLY A 108     1373   1362   1317     41     -9     16       N  
ATOM    570  CA  GLY A 108      25.774  21.320  10.887  1.00 12.25           C  
ANISOU  570  CA  GLY A 108     1585   1553   1514     50     20     20       C  
ATOM    571  C   GLY A 108      26.491  21.548  12.218  1.00 11.03           C  
ANISOU  571  C   GLY A 108     1472   1383   1334     68     16     24       C  
ATOM    572  O   GLY A 108      25.875  21.950  13.248  1.00 12.25           O  
ANISOU  572  O   GLY A 108     1650   1528   1474     85     34     27       O  
ATOM    573  N   THR A 109      27.794  21.312  12.199  1.00 11.04           N  
ANISOU  573  N   THR A 109     1485   1380   1329     66     -7     23       N  
ATOM    574  CA  THR A 109      28.655  21.555  13.360  1.00 10.25           C  
ANISOU  574  CA  THR A 109     1424   1263   1207     83    -24     24       C  
ATOM    575  C   THR A 109      28.669  23.036  13.765  1.00  9.42           C  
ANISOU  575  C   THR A 109     1334   1154   1090     97    -42     21       C  
ATOM    576  O   THR A 109      28.463  23.397  14.943  1.00 11.87           O  
ANISOU  576  O   THR A 109     1681   1449   1377    118    -39     22       O  
ATOM    577  CB  THR A 109      30.093  21.037  13.048  1.00 12.96           C  
ANISOU  577  CB  THR A 109     1763   1603   1558     77    -53     20       C  
ATOM    578  OG1 THR A 109      30.038  19.623  12.815  1.00 11.05           O  
ANISOU  578  OG1 THR A 109     1513   1360   1323     68    -36     22       O  
ATOM    579  CG2 THR A 109      31.077  21.361  14.198  1.00 12.74           C  
ANISOU  579  CG2 THR A 109     1773   1554   1513     96    -82     17       C  
ATOM    580  N   ILE A 110      28.844  23.904  12.783  1.00 11.75           N  
ANISOU  580  N   ILE A 110     1604   1460   1400     86    -60     17       N  
ATOM    581  CA  ILE A 110      28.795  25.345  13.040  1.00 10.35           C  
ANISOU  581  CA  ILE A 110     1439   1278   1215     97    -78     15       C  
ATOM    582  C   ILE A 110      27.460  25.775  13.640  1.00 11.70           C  
ANISOU  582  C   ILE A 110     1621   1447   1374    114    -53     15       C  
ATOM    583  O   ILE A 110      27.418  26.575  14.594  1.00 13.28           O  
ANISOU  583  O   ILE A 110     1854   1634   1555    134    -60     13       O  
ATOM    584  CB  ILE A 110      29.127  26.125  11.779  1.00 10.72           C  
ANISOU  584  CB  ILE A 110     1458   1334   1278     80    -97     13       C  
ATOM    585  CG1 ILE A 110      30.589  25.895  11.379  1.00 13.69           C  
ANISOU  585  CG1 ILE A 110     1826   1707   1666     67   -119     11       C  
ATOM    586  CG2 ILE A 110      28.861  27.610  11.997  1.00 11.35           C  
ANISOU  586  CG2 ILE A 110     1552   1408   1351     91   -113     11       C  
ATOM    587  CD1 ILE A 110      30.919  26.374   9.942  1.00 13.00           C  
ANISOU  587  CD1 ILE A 110     1712   1630   1596     46   -125     12       C  
ATOM    588  N   LYS A 111      26.361  25.275  13.069  1.00 12.00           N  
ANISOU  588  N   LYS A 111     1632   1498   1428    105    -24     17       N  
ATOM    589  CA  LYS A 111      25.033  25.598  13.538  1.00 15.04           C  
ANISOU  589  CA  LYS A 111     2017   1883   1813    119      4     16       C  
ATOM    590  C   LYS A 111      24.881  25.195  14.994  1.00 16.71           C  
ANISOU  590  C   LYS A 111     2269   2078   2000    139     30     21       C  
ATOM    591  O   LYS A 111      24.426  25.987  15.819  1.00 15.50           O  
ANISOU  591  O   LYS A 111     2141   1916   1830    161     39     19       O  
ATOM    592  CB  LYS A 111      24.019  24.902  12.643  1.00 13.84           C  
ANISOU  592  CB  LYS A 111     1822   1744   1689    104     26     16       C  
ATOM    593  CG  LYS A 111      22.568  25.182  12.995  1.00 16.43           C  
ANISOU  593  CG  LYS A 111     2138   2072   2030    116     58     13       C  
ATOM    594  CD  LYS A 111      21.655  24.633  11.927  1.00 22.03           C  
ANISOU  594  CD  LYS A 111     2800   2794   2777     99     66      9       C  
ATOM    595  CE  LYS A 111      20.198  24.850  12.294  1.00 28.06           C  
ANISOU  595  CE  LYS A 111     3541   3555   3562    111     99      4       C  
ATOM    596  NZ  LYS A 111      19.828  23.964  13.423  1.00 27.10           N  
ANISOU  596  NZ  LYS A 111     3436   3423   3438    115    148     12       N  
ATOM    597  N   LYS A 112      25.303  23.973  15.319  1.00 16.29           N  
ANISOU  597  N   LYS A 112     2227   2019   1941    133     41     26       N  
ATOM    598  CA  LYS A 112      25.205  23.492  16.720  1.00 18.95           C  
ANISOU  598  CA  LYS A 112     2613   2337   2250    152     67     32       C  
ATOM    599  C   LYS A 112      26.087  24.312  17.658  1.00 16.90           C  
ANISOU  599  C   LYS A 112     2404   2061   1957    175     34     29       C  
ATOM    600  O   LYS A 112      25.659  24.675  18.757  1.00 14.43           O  
ANISOU  600  O   LYS A 112     2134   1733   1616    200     53     30       O  
ATOM    601  CB  LYS A 112      25.602  22.031  16.812  1.00 15.82           C  
ANISOU  601  CB  LYS A 112     2222   1935   1853    141     78     39       C  
ATOM    602  CG  LYS A 112      24.585  21.098  16.276  1.00 24.70           C  
ANISOU  602  CG  LYS A 112     3311   3068   3006    123    118     43       C  
ATOM    603  CD  LYS A 112      25.108  19.670  16.360  1.00 26.06           C  
ANISOU  603  CD  LYS A 112     3492   3230   3176    112    123     50       C  
ATOM    604  CE  LYS A 112      24.112  18.654  15.771  1.00 48.00           C  
ANISOU  604  CE  LYS A 112     6233   6014   5988     91    159     53       C  
ATOM    605  NZ  LYS A 112      24.789  17.384  15.345  1.00 35.28           N  
ANISOU  605  NZ  LYS A 112     4618   4400   4384     76    149     55       N  
ATOM    606  N   ARG A 113      27.310  24.605  17.216  1.00 13.67           N  
ANISOU  606  N   ARG A 113     1989   1651   1553    168    -13     23       N  
ATOM    607  CA  ARG A 113      28.225  25.463  17.985  1.00 15.45           C  
ANISOU  607  CA  ARG A 113     2255   1858   1756    187    -54     17       C  
ATOM    608  C   ARG A 113      27.593  26.835  18.307  1.00 19.26           C  
ANISOU  608  C   ARG A 113     2751   2338   2228    204    -54     12       C  
ATOM    609  O   ARG A 113      27.590  27.290  19.457  1.00 16.49           O  
ANISOU  609  O   ARG A 113     2452   1967   1844    231    -58      9       O  
ATOM    610  CB  ARG A 113      29.541  25.604  17.235  1.00 14.11           C  
ANISOU  610  CB  ARG A 113     2061   1691   1609    170   -100     11       C  
ATOM    611  CG  ARG A 113      30.453  24.392  17.395  1.00 14.25           C  
ANISOU  611  CG  ARG A 113     2084   1700   1627    166   -112     12       C  
ATOM    612  CD  ARG A 113      31.742  24.483  16.609  1.00 14.21           C  
ANISOU  612  CD  ARG A 113     2048   1698   1651    149   -151      6       C  
ATOM    613  NE  ARG A 113      32.579  23.334  16.945  1.00 17.84           N  
ANISOU  613  NE  ARG A 113     2518   2147   2111    152   -164      4       N  
ATOM    614  CZ  ARG A 113      33.882  23.241  16.727  1.00 11.60           C  
ANISOU  614  CZ  ARG A 113     1714   1350   1344    147   -202     -3       C  
ATOM    615  NH1 ARG A 113      34.556  24.229  16.159  1.00 14.37           N  
ANISOU  615  NH1 ARG A 113     2037   1702   1718    136   -229    -10       N  
ATOM    616  NH2 ARG A 113      34.536  22.140  17.081  1.00 16.59           N  
ANISOU  616  NH2 ARG A 113     2356   1970   1975    153   -213     -5       N  
ATOM    617  N   LEU A 114      26.992  27.471  17.308  1.00 14.66           N  
ANISOU  617  N   LEU A 114     2127   1773   1670    191    -50     10       N  
ATOM    618  CA  LEU A 114      26.371  28.774  17.520  1.00 14.63           C  
ANISOU  618  CA  LEU A 114     2132   1766   1659    208    -52      5       C  
ATOM    619  C   LEU A 114      25.141  28.669  18.456  1.00 22.64           C  
ANISOU  619  C   LEU A 114     3170   2775   2654    231     -3      6       C  
ATOM    620  O   LEU A 114      24.987  29.460  19.408  1.00 22.60           O  
ANISOU  620  O   LEU A 114     3209   2754   2622    259     -4      1       O  
ATOM    621  CB  LEU A 114      25.937  29.381  16.180  1.00 15.89           C  
ANISOU  621  CB  LEU A 114     2242   1944   1849    190    -59      3       C  
ATOM    622  CG  LEU A 114      27.072  30.048  15.395  1.00 15.43           C  
ANISOU  622  CG  LEU A 114     2173   1886   1804    173   -105      1       C  
ATOM    623  CD1 LEU A 114      26.660  30.268  13.940  1.00 13.37           C  
ANISOU  623  CD1 LEU A 114     1866   1642   1569    152   -105      2       C  
ATOM    624  CD2 LEU A 114      27.542  31.338  16.061  1.00 13.41           C  
ANISOU  624  CD2 LEU A 114     1952   1610   1533    191   -139     -5       C  
ATOM    625  N   GLU A 115      24.282  27.687  18.186  1.00 19.96           N  
ANISOU  625  N   GLU A 115     2804   2448   2332    220     41     13       N  
ATOM    626  CA  GLU A 115      23.092  27.402  19.019  1.00 24.27           C  
ANISOU  626  CA  GLU A 115     3364   2988   2869    237     99     16       C  
ATOM    627  C   GLU A 115      23.415  27.021  20.477  1.00 30.08           C  
ANISOU  627  C   GLU A 115     4170   3699   3559    262    115     21       C  
ATOM    628  O   GLU A 115      22.599  27.292  21.374  1.00 29.49           O  
ANISOU  628  O   GLU A 115     4126   3613   3463    286    157     21       O  
ATOM    629  CB  GLU A 115      22.237  26.309  18.377  1.00 30.23           C  
ANISOU  629  CB  GLU A 115     4070   3756   3658    215    140     22       C  
ATOM    630  CG  GLU A 115      21.454  26.779  17.155  1.00 27.61           C  
ANISOU  630  CG  GLU A 115     3676   3444   3368    201    135     15       C  
ATOM    631  CD  GLU A 115      20.792  25.632  16.381  1.00 28.98           C  
ANISOU  631  CD  GLU A 115     3800   3629   3580    176    161     18       C  
ATOM    632  OE1 GLU A 115      21.032  24.445  16.721  1.00 33.66           O  
ANISOU  632  OE1 GLU A 115     4405   4215   4167    166    182     27       O  
ATOM    633  OE2 GLU A 115      20.059  25.947  15.417  1.00 37.20           O  
ANISOU  633  OE2 GLU A 115     4793   4683   4657    167    155     11       O  
ATOM    634  N   ASN A 116      24.588  26.424  20.703  1.00 27.34           N  
ANISOU  634  N   ASN A 116     3849   3341   3194    258     83     24       N  
ATOM    635  CA  ASN A 116      25.078  26.057  22.039  1.00 32.47           C  
ANISOU  635  CA  ASN A 116     4574   3964   3798    282     84     27       C  
ATOM    636  C   ASN A 116      26.006  27.112  22.655  1.00 31.09           C  
ANISOU  636  C   ASN A 116     4447   3771   3595    306     27     16       C  
ATOM    637  O   ASN A 116      26.628  26.853  23.679  1.00 32.47           O  
ANISOU  637  O   ASN A 116     4685   3921   3730    327     10     16       O  
ATOM    638  CB  ASN A 116      25.859  24.721  22.007  1.00 32.69           C  
ANISOU  638  CB  ASN A 116     4608   3987   3825    268     74     35       C  
ATOM    639  CG  ASN A 116      25.011  23.541  21.600  1.00 46.64           C  
ANISOU  639  CG  ASN A 116     6340   5764   5615    247    129     46       C  
ATOM    640  OD1 ASN A 116      23.792  23.653  21.455  1.00 45.61           O  
ANISOU  640  OD1 ASN A 116     6184   5644   5502    244    178     48       O  
ATOM    641  ND2 ASN A 116      25.667  22.382  21.396  1.00 43.25           N  
ANISOU  641  ND2 ASN A 116     5909   5331   5191    233    119     52       N  
ATOM    642  N   ASN A 117      26.132  28.279  22.016  1.00 26.73           N  
ANISOU  642  N   ASN A 117     3865   3228   3061    301     -5      6       N  
ATOM    643  CA  ASN A 117      27.028  29.346  22.452  1.00 28.93           C  
ANISOU  643  CA  ASN A 117     4180   3488   3323    318    -64     -4       C  
ATOM    644  C   ASN A 117      28.450  28.847  22.658  1.00 34.13           C  
ANISOU  644  C   ASN A 117     4857   4132   3978    314   -116     -7       C  
ATOM    645  O   ASN A 117      29.137  29.258  23.600  1.00 34.97           O  
ANISOU  645  O   ASN A 117     5021   4210   4054    339   -156    -16       O  
ATOM    646  CB  ASN A 117      26.483  30.032  23.723  1.00 29.85           C  
ANISOU  646  CB  ASN A 117     4364   3583   3394    358    -47    -10       C  
ATOM    647  CG  ASN A 117      25.082  30.538  23.535  1.00 30.50           C  
ANISOU  647  CG  ASN A 117     4423   3679   3486    364      4     -9       C  
ATOM    648  OD1 ASN A 117      24.851  31.490  22.798  1.00 32.46           O  
ANISOU  648  OD1 ASN A 117     4634   3939   3760    357    -12    -16       O  
ATOM    649  ND2 ASN A 117      24.119  29.861  24.146  1.00 45.45           N  
ANISOU  649  ND2 ASN A 117     6335   5571   5363    376     71     -1       N  
ATOM    650  N   TYR A 118      28.901  27.971  21.761  1.00 22.71           N  
ANISOU  650  N   TYR A 118     3363   2701   2564    285   -119     -2       N  
ATOM    651  CA  TYR A 118      30.189  27.306  21.914  1.00 20.11           C  
ANISOU  651  CA  TYR A 118     3044   2358   2237    281   -162     -5       C  
ATOM    652  C   TYR A 118      31.352  28.251  21.826  1.00 26.88           C  
ANISOU  652  C   TYR A 118     3899   3202   3109    281   -229    -18       C  
ATOM    653  O   TYR A 118      32.393  27.993  22.406  1.00 23.56           O  
ANISOU  653  O   TYR A 118     3507   2760   2682    291   -273    -25       O  
ATOM    654  CB  TYR A 118      30.368  26.253  20.814  1.00 19.68           C  
ANISOU  654  CB  TYR A 118     2931   2326   2218    249   -147      1       C  
ATOM    655  CG  TYR A 118      31.653  25.448  20.839  1.00 19.92           C  
ANISOU  655  CG  TYR A 118     2963   2345   2260    244   -187     -1       C  
ATOM    656  CD1 TYR A 118      31.782  24.358  21.681  1.00 18.35           C  
ANISOU  656  CD1 TYR A 118     2808   2129   2034    259   -179      3       C  
ATOM    657  CD2 TYR A 118      32.704  25.739  19.976  1.00 17.44           C  
ANISOU  657  CD2 TYR A 118     2604   2038   1985    224   -227     -9       C  
ATOM    658  CE1 TYR A 118      32.913  23.598  21.703  1.00 17.11           C  
ANISOU  658  CE1 TYR A 118     2651   1961   1888    257   -216     -1       C  
ATOM    659  CE2 TYR A 118      33.839  24.980  19.957  1.00 17.02           C  
ANISOU  659  CE2 TYR A 118     2543   1974   1947    220   -259    -14       C  
ATOM    660  CZ  TYR A 118      33.942  23.892  20.832  1.00 21.29           C  
ANISOU  660  CZ  TYR A 118     3129   2498   2461    238   -257    -11       C  
ATOM    661  OH  TYR A 118      35.039  23.107  20.866  1.00 21.38           O  
ANISOU  661  OH  TYR A 118     3136   2497   2488    238   -291    -17       O  
ATOM    662  N   TYR A 119      31.176  29.339  21.069  1.00 25.58           N  
ANISOU  662  N   TYR A 119     3699   3051   2969    268   -237    -21       N  
ATOM    663  CA  TYR A 119      32.242  30.271  20.750  1.00 26.89           C  
ANISOU  663  CA  TYR A 119     3851   3206   3160    259   -294    -32       C  
ATOM    664  C   TYR A 119      32.375  31.392  21.800  1.00 26.22           C  
ANISOU  664  C   TYR A 119     3822   3092   3047    289   -331    -44       C  
ATOM    665  O   TYR A 119      31.415  31.758  22.482  1.00 35.88           O  
ANISOU  665  O   TYR A 119     5086   4310   4235    314   -303    -44       O  
ATOM    666  CB  TYR A 119      31.977  30.930  19.394  1.00 26.42           C  
ANISOU  666  CB  TYR A 119     3732   3169   3136    230   -284    -28       C  
ATOM    667  CG  TYR A 119      31.883  29.987  18.225  1.00 23.79           C  
ANISOU  667  CG  TYR A 119     3344   2863   2830    201   -254    -19       C  
ATOM    668  CD1 TYR A 119      32.993  29.289  17.766  1.00 19.95           C  
ANISOU  668  CD1 TYR A 119     2830   2377   2371    183   -274    -20       C  
ATOM    669  CD2 TYR A 119      30.683  29.829  17.552  1.00 24.58           C  
ANISOU  669  CD2 TYR A 119     3418   2986   2933    192   -207    -11       C  
ATOM    670  CE1 TYR A 119      32.902  28.449  16.681  1.00 20.44           C  
ANISOU  670  CE1 TYR A 119     2847   2462   2455    158   -246    -13       C  
ATOM    671  CE2 TYR A 119      30.578  29.003  16.490  1.00 18.94           C  
ANISOU  671  CE2 TYR A 119     2659   2293   2242    167   -185     -4       C  
ATOM    672  CZ  TYR A 119      31.653  28.329  16.027  1.00 15.52           C  
ANISOU  672  CZ  TYR A 119     2205   1862   1830    150   -202     -5       C  
ATOM    673  OH  TYR A 119      31.524  27.528  14.936  1.00 19.93           O  
ANISOU  673  OH  TYR A 119     2723   2441   2408    127   -179      0       O  
ATOM    674  N   TRP A 120      33.611  31.861  21.957  1.00 22.28           N  
ANISOU  674  N   TRP A 120     3326   2571   2566    288   -393    -56       N  
ATOM    675  CA  TRP A 120      33.894  33.100  22.681  1.00 18.37           C  
ANISOU  675  CA  TRP A 120     2873   2047   2058    309   -440    -70       C  
ATOM    676  C   TRP A 120      33.845  34.312  21.787  1.00 17.94           C  
ANISOU  676  C   TRP A 120     2779   1999   2036    288   -449    -71       C  
ATOM    677  O   TRP A 120      33.433  35.385  22.230  1.00 19.66           O  
ANISOU  677  O   TRP A 120     3029   2203   2235    307   -461    -78       O  
ATOM    678  CB  TRP A 120      35.284  33.016  23.317  1.00 18.90           C  
ANISOU  678  CB  TRP A 120     2961   2082   2136    317   -510    -85       C  
ATOM    679  CG  TRP A 120      35.583  34.120  24.232  1.00 16.20           C  
ANISOU  679  CG  TRP A 120     2672   1705   1775    343   -563   -102       C  
ATOM    680  CD1 TRP A 120      36.389  35.219  23.975  1.00 16.55           C  
ANISOU  680  CD1 TRP A 120     2698   1732   1859    331   -618   -114       C  
ATOM    681  CD2 TRP A 120      35.087  34.286  25.573  1.00 20.82           C  
ANISOU  681  CD2 TRP A 120     3345   2267   2300    388   -568   -108       C  
ATOM    682  NE1 TRP A 120      36.435  36.033  25.090  1.00 17.12           N  
ANISOU  682  NE1 TRP A 120     2838   1769   1897    366   -662   -130       N  
ATOM    683  CE2 TRP A 120      35.646  35.488  26.080  1.00 17.28           C  
ANISOU  683  CE2 TRP A 120     2926   1785   1853    402   -632   -127       C  
ATOM    684  CE3 TRP A 120      34.237  33.537  26.403  1.00 17.08           C  
ANISOU  684  CE3 TRP A 120     2927   1792   1767    417   -522   -101       C  
ATOM    685  CZ2 TRP A 120      35.388  35.939  27.372  1.00 18.42           C  
ANISOU  685  CZ2 TRP A 120     3159   1898   1941    447   -654   -139       C  
ATOM    686  CZ3 TRP A 120      33.987  34.000  27.704  1.00 19.33           C  
ANISOU  686  CZ3 TRP A 120     3303   2046   1996    461   -539   -111       C  
ATOM    687  CH2 TRP A 120      34.544  35.195  28.160  1.00 21.95           C  
ANISOU  687  CH2 TRP A 120     3665   2347   2328    477   -605   -131       C  
ATOM    688  N   ASN A 121      34.319  34.185  20.543  1.00 18.15           N  
ANISOU  688  N   ASN A 121     2740   2044   2109    251   -445    -65       N  
ATOM    689  CA  ASN A 121      34.377  35.330  19.652  1.00 20.47           C  
ANISOU  689  CA  ASN A 121     3002   2341   2434    229   -455    -64       C  
ATOM    690  C   ASN A 121      34.006  34.980  18.205  1.00 21.01           C  
ANISOU  690  C   ASN A 121     3011   2443   2529    196   -412    -49       C  
ATOM    691  O   ASN A 121      33.919  33.792  17.846  1.00 19.44           O  
ANISOU  691  O   ASN A 121     2790   2264   2333    187   -382    -42       O  
ATOM    692  CB  ASN A 121      35.731  36.059  19.802  1.00 22.96           C  
ANISOU  692  CB  ASN A 121     3314   2627   2783    220   -520    -77       C  
ATOM    693  CG  ASN A 121      36.914  35.274  19.281  1.00 24.04           C  
ANISOU  693  CG  ASN A 121     3405   2765   2964    195   -534    -77       C  
ATOM    694  OD1 ASN A 121      36.833  34.630  18.253  1.00 22.77           O  
ANISOU  694  OD1 ASN A 121     3198   2631   2822    170   -496    -66       O  
ATOM    695  ND2 ASN A 121      38.048  35.356  19.988  1.00 17.53           N  
ANISOU  695  ND2 ASN A 121     2592   1909   2157    202   -593    -93       N  
ATOM    696  N   ALA A 122      33.753  36.016  17.414  1.00 19.63           N  
ANISOU  696  N   ALA A 122     2817   2270   2369    182   -412    -46       N  
ATOM    697  CA  ALA A 122      33.359  35.890  16.014  1.00 17.92           C  
ANISOU  697  CA  ALA A 122     2555   2080   2172    154   -378    -33       C  
ATOM    698  C   ALA A 122      34.437  35.209  15.182  1.00 17.53           C  
ANISOU  698  C   ALA A 122     2461   2037   2159    123   -379    -29       C  
ATOM    699  O   ALA A 122      34.142  34.403  14.291  1.00 16.92           O  
ANISOU  699  O   ALA A 122     2353   1985   2088    107   -344    -20       O  
ATOM    700  CB  ALA A 122      33.091  37.284  15.433  1.00 19.49           C  
ANISOU  700  CB  ALA A 122     2753   2272   2380    147   -389    -31       C  
ATOM    701  N   GLN A 123      35.694  35.527  15.470  1.00 15.49           N  
ANISOU  701  N   GLN A 123     2200   1756   1929    115   -421    -38       N  
ATOM    702  CA  GLN A 123      36.838  34.996  14.693  1.00 19.94           C  
ANISOU  702  CA  GLN A 123     2718   2323   2535     86   -422    -36       C  
ATOM    703  C   GLN A 123      36.892  33.449  14.701  1.00 17.74           C  
ANISOU  703  C   GLN A 123     2425   2062   2251     88   -398    -35       C  
ATOM    704  O   GLN A 123      37.286  32.840  13.691  1.00 17.38           O  
ANISOU  704  O   GLN A 123     2340   2033   2231     64   -375    -28       O  
ATOM    705  CB  GLN A 123      38.182  35.592  15.183  1.00 24.67           C  
ANISOU  705  CB  GLN A 123     3313   2888   3171     81   -475    -49       C  
ATOM    706  CG  GLN A 123      39.475  34.893  14.659  1.00 20.72           C  
ANISOU  706  CG  GLN A 123     2764   2387   2721     57   -479    -52       C  
ATOM    707  N   GLU A 124      36.535  32.858  15.839  1.00 14.59           N  
ANISOU  707  N   GLU A 124     2064   1658   1820    117   -405    -40       N  
ATOM    708  CA AGLU A 124      36.541  31.406  15.950  0.50 17.76           C  
ANISOU  708  CA AGLU A 124     2460   2072   2214    121   -384    -38       C  
ATOM    709  CA BGLU A 124      36.458  31.387  16.045  0.50 17.98           C  
ANISOU  709  CA BGLU A 124     2493   2100   2238    124   -384    -38       C  
ATOM    710  C   GLU A 124      35.509  30.773  15.026  1.00 16.23           C  
ANISOU  710  C   GLU A 124     2245   1910   2009    110   -330    -25       C  
ATOM    711  O   GLU A 124      35.803  29.759  14.380  1.00 14.86           O  
ANISOU  711  O   GLU A 124     2042   1751   1851     95   -311    -22       O  
ATOM    712  CB AGLU A 124      36.339  30.985  17.390  0.50 13.80           C  
ANISOU  712  CB AGLU A 124     2013   1554   1675    156   -401    -45       C  
ATOM    713  CB BGLU A 124      35.870  31.041  17.428  0.50 19.57           C  
ANISOU  713  CB BGLU A 124     2752   2290   2394    160   -388    -42       C  
ATOM    714  CG AGLU A 124      37.540  31.300  18.228  0.50 21.37           C  
ANISOU  714  CG AGLU A 124     2989   2480   2650    167   -462    -61       C  
ATOM    715  CG BGLU A 124      36.796  30.747  18.621  0.50 19.51           C  
ANISOU  715  CG BGLU A 124     2779   2252   2381    182   -437    -56       C  
ATOM    716  CD AGLU A 124      37.319  31.013  19.670  0.50 17.74           C  
ANISOU  716  CD AGLU A 124     2595   1999   2146    205   -482    -68       C  
ATOM    717  CD BGLU A 124      35.969  30.356  19.874  0.50 13.72           C  
ANISOU  717  CD BGLU A 124     2111   1508   1591    218   -426    -55       C  
ATOM    718  OE1AGLU A 124      36.203  31.291  20.168  0.50 20.64           O  
ANISOU  718  OE1AGLU A 124     3002   2369   2470    224   -456    -63       O  
ATOM    719  OE1BGLU A 124      35.283  31.240  20.409  0.50 20.36           O  
ANISOU  719  OE1BGLU A 124     2988   2341   2404    236   -425    -57       O  
ATOM    720  OE2AGLU A 124      38.258  30.503  20.306  0.50 21.02           O  
ANISOU  720  OE2AGLU A 124     3022   2392   2569    216   -523    -79       O  
ATOM    721  OE2BGLU A 124      35.989  29.177  20.300  0.50 18.74           O  
ANISOU  721  OE2BGLU A 124     2764   2144   2211    228   -414    -52       O  
ATOM    722  N   CYS A 125      34.337  31.389  14.930  1.00 15.06           N  
ANISOU  722  N   CYS A 125     2110   1770   1838    117   -309    -20       N  
ATOM    723  CA  CYS A 125      33.270  30.924  14.054  1.00 16.26           C  
ANISOU  723  CA  CYS A 125     2242   1949   1985    107   -265    -10       C  
ATOM    724  C   CYS A 125      33.594  31.159  12.579  1.00 16.78           C  
ANISOU  724  C   CYS A 125     2268   2029   2079     77   -256     -4       C  
ATOM    725  O   CYS A 125      33.441  30.245  11.739  1.00 14.89           O  
ANISOU  725  O   CYS A 125     2003   1808   1846     63   -230      0       O  
ATOM    726  CB  CYS A 125      31.941  31.598  14.458  1.00 16.31           C  
ANISOU  726  CB  CYS A 125     2274   1958   1965    127   -249     -8       C  
ATOM    727  SG  CYS A 125      30.565  31.110  13.362  1.00 17.40           S  
ANISOU  727  SG  CYS A 125     2381   2125   2104    116   -203      0       S  
ATOM    728  N   ILE A 126      34.082  32.359  12.268  1.00 14.10           N  
ANISOU  728  N   ILE A 126     1926   1676   1754     68   -279     -4       N  
ATOM    729  CA  ILE A 126      34.589  32.683  10.926  1.00 15.41           C  
ANISOU  729  CA  ILE A 126     2062   1848   1945     39   -271      2       C  
ATOM    730  C   ILE A 126      35.669  31.662  10.473  1.00 16.24           C  
ANISOU  730  C   ILE A 126     2136   1958   2077     21   -264      1       C  
ATOM    731  O   ILE A 126      35.644  31.169   9.344  1.00 15.23           O  
ANISOU  731  O   ILE A 126     1985   1846   1955      4   -236      7       O  
ATOM    732  CB  ILE A 126      35.101  34.143  10.850  1.00 15.96           C  
ANISOU  732  CB  ILE A 126     2138   1895   2029     31   -298      1       C  
ATOM    733  CG1 ILE A 126      33.904  35.096  10.945  1.00 17.82           C  
ANISOU  733  CG1 ILE A 126     2399   2129   2239     46   -298      4       C  
ATOM    734  CG2 ILE A 126      35.986  34.350   9.586  1.00 16.41           C  
ANISOU  734  CG2 ILE A 126     2164   1951   2118     -1   -287      9       C  
ATOM    735  CD1 ILE A 126      34.236  36.584  11.223  1.00 19.06           C  
ANISOU  735  CD1 ILE A 126     2576   2260   2404     47   -332      1       C  
ATOM    736  N   GLN A 127      36.578  31.300  11.358  1.00 14.18           N  
ANISOU  736  N   GLN A 127     1877   1681   1829     29   -289     -8       N  
ATOM    737  CA  GLN A 127      37.599  30.312  11.034  1.00 13.43           C  
ANISOU  737  CA  GLN A 127     1751   1588   1761     17   -285    -12       C  
ATOM    738  C   GLN A 127      36.954  28.953  10.681  1.00  9.83           C  
ANISOU  738  C   GLN A 127     1290   1155   1288     20   -251     -8       C  
ATOM    739  O   GLN A 127      37.416  28.309   9.750  1.00 15.35           O  
ANISOU  739  O   GLN A 127     1961   1866   2005      3   -231     -6       O  
ATOM    740  CB  GLN A 127      38.605  30.160  12.198  1.00 15.15           C  
ANISOU  740  CB  GLN A 127     1976   1782   1996     31   -328    -26       C  
ATOM    741  CG  GLN A 127      39.688  29.054  11.923  1.00 25.62           C  
ANISOU  741  CG  GLN A 127     3268   3109   3356     23   -327    -32       C  
ATOM    742  CD  GLN A 127      40.613  29.373  10.731  1.00 37.89           C  
ANISOU  742  CD  GLN A 127     4776   4664   4954     -7   -312    -30       C  
ATOM    743  OE1 GLN A 127      41.495  30.230  10.840  1.00 50.37           O  
ANISOU  743  OE1 GLN A 127     6342   6224   6572    -17   -337    -36       O  
ATOM    744  NE2 GLN A 127      40.415  28.677   9.588  1.00 24.06           N  
ANISOU  744  NE2 GLN A 127     3003   2935   3202    -22   -268    -22       N  
ATOM    745  N   ASP A 128      35.935  28.534  11.442  1.00 12.95           N  
ANISOU  745  N   ASP A 128     1713   1555   1650     41   -245     -7       N  
ATOM    746  CA  ASP A 128      35.209  27.303  11.107  1.00 14.72           C  
ANISOU  746  CA  ASP A 128     1933   1799   1861     41   -212     -3       C  
ATOM    747  C   ASP A 128      34.658  27.331   9.666  1.00  8.73           C  
ANISOU  747  C   ASP A 128     1151   1061   1105     22   -183      4       C  
ATOM    748  O   ASP A 128      34.836  26.355   8.911  1.00 10.02           O  
ANISOU  748  O   ASP A 128     1294   1235   1276     11   -164      4       O  
ATOM    749  CB  ASP A 128      34.104  26.969  12.125  1.00 13.27           C  
ANISOU  749  CB  ASP A 128     1782   1615   1645     64   -203     -1       C  
ATOM    750  CG  ASP A 128      34.664  26.383  13.449  1.00 11.52           C  
ANISOU  750  CG  ASP A 128     1588   1374   1413     85   -224     -8       C  
ATOM    751  OD1 ASP A 128      35.855  26.026  13.479  1.00 17.11           O  
ANISOU  751  OD1 ASP A 128     2284   2072   2143     81   -247    -14       O  
ATOM    752  OD2 ASP A 128      33.904  26.294  14.431  1.00 19.04           O  
ANISOU  752  OD2 ASP A 128     2577   2319   2335    106   -218     -6       O  
ATOM    753  N   PHE A 129      34.039  28.450   9.256  1.00 12.43           N  
ANISOU  753  N   PHE A 129     1626   1530   1566     19   -184      8       N  
ATOM    754  CA  PHE A 129      33.490  28.531   7.907  1.00 11.09           C  
ANISOU  754  CA  PHE A 129     1443   1376   1395      4   -163     15       C  
ATOM    755  C   PHE A 129      34.651  28.450   6.916  1.00 11.62           C  
ANISOU  755  C   PHE A 129     1488   1442   1484    -17   -157     16       C  
ATOM    756  O   PHE A 129      34.590  27.687   5.922  1.00 11.74           O  
ANISOU  756  O   PHE A 129     1490   1471   1500    -27   -134     18       O  
ATOM    757  CB  PHE A 129      32.730  29.836   7.667  1.00  9.05           C  
ANISOU  757  CB  PHE A 129     1198   1113   1125      7   -170     19       C  
ATOM    758  CG  PHE A 129      31.311  29.831   8.152  1.00  9.85           C  
ANISOU  758  CG  PHE A 129     1312   1221   1208     26   -163     18       C  
ATOM    759  CD1 PHE A 129      30.288  29.325   7.337  1.00 13.11           C  
ANISOU  759  CD1 PHE A 129     1713   1649   1615     24   -145     20       C  
ATOM    760  CD2 PHE A 129      30.981  30.357   9.383  1.00 11.19           C  
ANISOU  760  CD2 PHE A 129     1504   1380   1366     47   -175     14       C  
ATOM    761  CE1 PHE A 129      28.990  29.330   7.733  1.00 19.21           C  
ANISOU  761  CE1 PHE A 129     2490   2428   2381     40   -137     17       C  
ATOM    762  CE2 PHE A 129      29.627  30.432   9.768  1.00 11.25           C  
ANISOU  762  CE2 PHE A 129     1520   1393   1360     64   -162     13       C  
ATOM    763  CZ  PHE A 129      28.644  29.894   8.956  1.00 14.43           C  
ANISOU  763  CZ  PHE A 129     1904   1812   1765     60   -142     14       C  
ATOM    764  N   ASN A 130      35.732  29.174   7.191  1.00 12.22           N  
ANISOU  764  N   ASN A 130     1559   1501   1582    -24   -175     14       N  
ATOM    765  CA  ASN A 130      36.893  29.125   6.271  1.00 15.19           C  
ANISOU  765  CA  ASN A 130     1910   1875   1986    -46   -163     16       C  
ATOM    766  C   ASN A 130      37.558  27.744   6.176  1.00 14.06           C  
ANISOU  766  C   ASN A 130     1744   1738   1857    -47   -150      9       C  
ATOM    767  O   ASN A 130      37.971  27.304   5.096  1.00 15.53           O  
ANISOU  767  O   ASN A 130     1913   1932   2052    -62   -124     11       O  
ATOM    768  CB  ASN A 130      37.887  30.209   6.606  1.00 20.19           C  
ANISOU  768  CB  ASN A 130     2538   2485   2648    -55   -185     14       C  
ATOM    769  CG  ASN A 130      37.413  31.579   6.110  1.00 27.63           C  
ANISOU  769  CG  ASN A 130     3498   3420   3580    -62   -187     24       C  
ATOM    770  OD1 ASN A 130      36.813  31.681   5.036  1.00 24.29           O  
ANISOU  770  OD1 ASN A 130     3081   3007   3138    -70   -164     33       O  
ATOM    771  ND2 ASN A 130      37.652  32.620   6.896  1.00 23.41           N  
ANISOU  771  ND2 ASN A 130     2975   2865   3055    -58   -218     21       N  
ATOM    772  N   THR A 131      37.627  27.044   7.300  1.00 14.37           N  
ANISOU  772  N   THR A 131     1789   1773   1896    -30   -168      1       N  
ATOM    773  CA  THR A 131      38.079  25.650   7.295  1.00 10.84           C  
ANISOU  773  CA  THR A 131     1327   1332   1457    -27   -159     -5       C  
ATOM    774  C   THR A 131      37.187  24.780   6.390  1.00 14.26           C  
ANISOU  774  C   THR A 131     1761   1786   1870    -30   -127      0       C  
ATOM    775  O   THR A 131      37.673  23.922   5.639  1.00 13.89           O  
ANISOU  775  O   THR A 131     1696   1745   1834    -38   -108     -3       O  
ATOM    776  CB  THR A 131      38.112  25.096   8.729  1.00 16.12           C  
ANISOU  776  CB  THR A 131     2014   1990   2121     -4   -185    -12       C  
ATOM    777  OG1 THR A 131      39.079  25.829   9.504  1.00 16.45           O  
ANISOU  777  OG1 THR A 131     2054   2009   2185      0   -221    -20       O  
ATOM    778  CG2 THR A 131      38.419  23.585   8.768  1.00 15.84           C  
ANISOU  778  CG2 THR A 131     1969   1958   2090      1   -177    -18       C  
ATOM    779  N   MET A 132      35.878  24.978   6.492  1.00 13.71           N  
ANISOU  779  N   MET A 132     1712   1724   1772    -23   -123      4       N  
ATOM    780  CA  MET A 132      34.908  24.213   5.714  1.00 13.10           C  
ANISOU  780  CA  MET A 132     1635   1663   1679    -25   -101      7       C  
ATOM    781  C   MET A 132      35.189  24.412   4.222  1.00 12.25           C  
ANISOU  781  C   MET A 132     1517   1562   1574    -43    -83     10       C  
ATOM    782  O   MET A 132      35.270  23.454   3.431  1.00 12.22           O  
ANISOU  782  O   MET A 132     1506   1566   1569    -48    -65      7       O  
ATOM    783  CB  MET A 132      33.479  24.579   6.073  1.00 14.26           C  
ANISOU  783  CB  MET A 132     1799   1814   1805    -15   -102     11       C  
ATOM    784  CG  MET A 132      32.419  23.806   5.265  1.00 12.41           C  
ANISOU  784  CG  MET A 132     1560   1593   1560    -18    -84     11       C  
ATOM    785  SD  MET A 132      30.774  24.323   5.657  1.00 12.53           S  
ANISOU  785  SD  MET A 132     1586   1611   1561     -6    -85     13       S  
ATOM    786  CE  MET A 132      30.682  25.912   4.795  1.00 13.29           C  
ANISOU  786  CE  MET A 132     1690   1706   1653    -11    -98     17       C  
ATOM    787  N   PHE A 133      35.321  25.659   3.815  1.00 12.63           N  
ANISOU  787  N   PHE A 133     1570   1604   1622    -51    -86     16       N  
ATOM    788  CA  PHE A 133      35.558  25.965   2.406  1.00 14.10           C  
ANISOU  788  CA  PHE A 133     1758   1794   1806    -66    -66     21       C  
ATOM    789  C   PHE A 133      36.878  25.415   1.934  1.00 11.51           C  
ANISOU  789  C   PHE A 133     1409   1463   1501    -77    -48     18       C  
ATOM    790  O   PHE A 133      36.973  24.786   0.875  1.00 13.83           O  
ANISOU  790  O   PHE A 133     1702   1764   1787    -83    -23     17       O  
ATOM    791  CB  PHE A 133      35.463  27.489   2.157  1.00 13.13           C  
ANISOU  791  CB  PHE A 133     1649   1660   1677    -73    -75     31       C  
ATOM    792  CG  PHE A 133      34.104  28.060   2.423  1.00 10.58           C  
ANISOU  792  CG  PHE A 133     1346   1339   1332    -60    -91     33       C  
ATOM    793  CD1 PHE A 133      32.969  27.541   1.818  1.00 16.68           C  
ANISOU  793  CD1 PHE A 133     2127   2125   2085    -54    -86     32       C  
ATOM    794  CD2 PHE A 133      33.965  29.193   3.220  1.00 13.94           C  
ANISOU  794  CD2 PHE A 133     1782   1754   1760    -53   -113     35       C  
ATOM    795  CE1 PHE A 133      31.723  28.080   2.082  1.00 17.03           C  
ANISOU  795  CE1 PHE A 133     2183   2170   2117    -41   -102     32       C  
ATOM    796  CE2 PHE A 133      32.715  29.711   3.495  1.00 16.52           C  
ANISOU  796  CE2 PHE A 133     2124   2082   2068    -39   -125     36       C  
ATOM    797  CZ  PHE A 133      31.600  29.165   2.898  1.00 19.38           C  
ANISOU  797  CZ  PHE A 133     2488   2457   2415    -33   -119     34       C  
ATOM    798  N   THR A 134      37.911  25.640   2.729  1.00 13.06           N  
ANISOU  798  N   THR A 134     1587   1647   1726    -78    -60     14       N  
ATOM    799  CA  THR A 134      39.252  25.221   2.374  1.00 12.93           C  
ANISOU  799  CA  THR A 134     1543   1625   1743    -89    -43      8       C  
ATOM    800  C   THR A 134      39.366  23.710   2.237  1.00 13.48           C  
ANISOU  800  C   THR A 134     1602   1704   1812    -81    -31      0       C  
ATOM    801  O   THR A 134      40.006  23.232   1.317  1.00 12.03           O  
ANISOU  801  O   THR A 134     1405   1524   1639    -89     -3     -3       O  
ATOM    802  CB  THR A 134      40.313  25.751   3.348  1.00 17.81           C  
ANISOU  802  CB  THR A 134     2140   2225   2400    -89    -68      2       C  
ATOM    803  OG1 THR A 134      40.297  27.184   3.302  1.00 27.95           O  
ANISOU  803  OG1 THR A 134     3434   3498   3688   -100    -76     11       O  
ATOM    804  CG2 THR A 134      41.711  25.269   2.926  1.00 18.32           C  
ANISOU  804  CG2 THR A 134     2168   2284   2508    -99    -49     -5       C  
ATOM    805  N   ASN A 135      38.738  22.971   3.139  1.00 13.13           N  
ANISOU  805  N   ASN A 135     1566   1664   1756    -64    -51     -5       N  
ATOM    806  CA  ASN A 135      38.670  21.489   3.043  1.00  9.44           C  
ANISOU  806  CA  ASN A 135     1095   1204   1286    -56    -41    -13       C  
ATOM    807  C   ASN A 135      38.124  21.035   1.710  1.00 11.54           C  
ANISOU  807  C   ASN A 135     1370   1483   1531    -63    -14    -11       C  
ATOM    808  O   ASN A 135      38.660  20.129   1.051  1.00 12.22           O  
ANISOU  808  O   ASN A 135     1446   1571   1624    -64      5    -18       O  
ATOM    809  CB  ASN A 135      37.803  20.915   4.153  1.00 13.59           C  
ANISOU  809  CB  ASN A 135     1638   1730   1796    -40    -61    -14       C  
ATOM    810  CG  ASN A 135      38.422  21.021   5.536  1.00 15.54           C  
ANISOU  810  CG  ASN A 135     1884   1961   2058    -28    -91    -18       C  
ATOM    811  OD1 ASN A 135      39.606  21.310   5.716  1.00 15.23           O  
ANISOU  811  OD1 ASN A 135     1825   1910   2050    -30   -102    -25       O  
ATOM    812  ND2 ASN A 135      37.588  20.756   6.545  1.00 12.75           N  
ANISOU  812  ND2 ASN A 135     1554   1605   1684    -14   -104    -16       N  
ATOM    813  N   CYS A 136      37.067  21.717   1.269  1.00 12.57           N  
ANISOU  813  N   CYS A 136     1521   1618   1634    -66    -14     -2       N  
ATOM    814  CA  CYS A 136      36.410  21.376   0.035  1.00 11.47           C  
ANISOU  814  CA  CYS A 136     1397   1488   1472    -70      2     -2       C  
ATOM    815  C   CYS A 136      37.369  21.635  -1.109  1.00 12.36           C  
ANISOU  815  C   CYS A 136     1507   1598   1588    -81     30      0       C  
ATOM    816  O   CYS A 136      37.515  20.794  -1.995  1.00 12.15           O  
ANISOU  816  O   CYS A 136     1485   1576   1554    -81     51     -6       O  
ATOM    817  CB  CYS A 136      35.123  22.183  -0.110  1.00 10.82           C  
ANISOU  817  CB  CYS A 136     1336   1408   1365    -68    -11      4       C  
ATOM    818  SG  CYS A 136      34.253  21.900  -1.622  1.00 16.91           S  
ANISOU  818  SG  CYS A 136     2131   2185   2106    -70     -2      4       S  
ATOM    819  N   TYR A 137      38.048  22.784  -1.067  1.00 13.94           N  
ANISOU  819  N   TYR A 137     1703   1790   1804    -92     34      6       N  
ATOM    820  CA  TYR A 137      39.037  23.137  -2.121  1.00 15.09           C  
ANISOU  820  CA  TYR A 137     1845   1929   1958   -106     69     10       C  
ATOM    821  C   TYR A 137      40.248  22.222  -2.146  1.00 15.95           C  
ANISOU  821  C   TYR A 137     1922   2036   2098   -106     90      0       C  
ATOM    822  O   TYR A 137      40.705  21.864  -3.223  1.00 14.09           O  
ANISOU  822  O   TYR A 137     1692   1803   1859   -110    127     -1       O  
ATOM    823  CB  TYR A 137      39.426  24.639  -2.059  1.00 12.17           C  
ANISOU  823  CB  TYR A 137     1476   1546   1599   -119     69     22       C  
ATOM    824  CG  TYR A 137      38.239  25.562  -2.096  1.00 15.29           C  
ANISOU  824  CG  TYR A 137     1903   1941   1963   -117     48     32       C  
ATOM    825  CD1 TYR A 137      37.168  25.306  -2.923  1.00 16.15           C  
ANISOU  825  CD1 TYR A 137     2043   2058   2033   -110     48     34       C  
ATOM    826  CD2 TYR A 137      38.232  26.742  -1.357  1.00 12.15           C  
ANISOU  826  CD2 TYR A 137     1505   1533   1576   -120     25     38       C  
ATOM    827  CE1 TYR A 137      36.043  26.166  -2.965  1.00 15.45           C  
ANISOU  827  CE1 TYR A 137     1982   1969   1920   -105     24     41       C  
ATOM    828  CE2 TYR A 137      37.132  27.574  -1.376  1.00 12.08           C  
ANISOU  828  CE2 TYR A 137     1525   1523   1540   -115      5     46       C  
ATOM    829  CZ  TYR A 137      36.060  27.301  -2.189  1.00 15.36           C  
ANISOU  829  CZ  TYR A 137     1968   1947   1920   -107      5     47       C  
ATOM    830  OH  TYR A 137      35.001  28.182  -2.182  1.00 13.98           O  
ANISOU  830  OH  TYR A 137     1817   1769   1724   -100    -17     53       O  
ATOM    831  N   ILE A 138      40.720  21.782  -0.970  1.00 16.11           N  
ANISOU  831  N   ILE A 138     1916   2054   2150    -98     67     -9       N  
ATOM    832  CA  ILE A 138      41.838  20.881  -0.857  1.00 14.11           C  
ANISOU  832  CA  ILE A 138     1631   1797   1932    -94     79    -22       C  
ATOM    833  C   ILE A 138      41.503  19.510  -1.446  1.00 18.02           C  
ANISOU  833  C   ILE A 138     2136   2302   2407    -83     93    -31       C  
ATOM    834  O   ILE A 138      42.264  18.961  -2.251  1.00 18.39           O  
ANISOU  834  O   ILE A 138     2171   2349   2464    -85    126    -38       O  
ATOM    835  CB  ILE A 138      42.267  20.713   0.590  1.00 14.18           C  
ANISOU  835  CB  ILE A 138     1617   1797   1971    -83     40    -30       C  
ATOM    836  CG1 ILE A 138      42.898  21.985   1.122  1.00 17.73           C  
ANISOU  836  CG1 ILE A 138     2052   2233   2452    -94     25    -26       C  
ATOM    837  CG2 ILE A 138      43.267  19.518   0.768  1.00 19.43           C  
ANISOU  837  CG2 ILE A 138     2252   2458   2670    -73     44    -47       C  
ATOM    838  CD1 ILE A 138      43.093  21.949   2.643  1.00 19.70           C  
ANISOU  838  CD1 ILE A 138     2293   2471   2721    -79    -22    -34       C  
ATOM    839  N   TYR A 139      40.357  18.966  -1.051  1.00 13.80           N  
ANISOU  839  N   TYR A 139     1623   1775   1844    -73     70    -31       N  
ATOM    840  CA  TYR A 139      40.018  17.575  -1.378  1.00 14.82           C  
ANISOU  840  CA  TYR A 139     1760   1909   1960    -63     75    -41       C  
ATOM    841  C   TYR A 139      39.626  17.438  -2.846  1.00 16.08           C  
ANISOU  841  C   TYR A 139     1944   2074   2088    -67    102    -40       C  
ATOM    842  O   TYR A 139      39.986  16.461  -3.512  1.00 15.36           O  
ANISOU  842  O   TYR A 139     1854   1984   1996    -62    122    -50       O  
ATOM    843  CB  TYR A 139      38.934  17.007  -0.445  1.00 15.84           C  
ANISOU  843  CB  TYR A 139     1901   2040   2075    -53     44    -41       C  
ATOM    844  CG  TYR A 139      38.680  15.571  -0.768  1.00 12.23           C  
ANISOU  844  CG  TYR A 139     1451   1585   1611    -45     48    -51       C  
ATOM    845  CD1 TYR A 139      39.584  14.589  -0.379  1.00 13.94           C  
ANISOU  845  CD1 TYR A 139     1648   1794   1851    -35     49    -62       C  
ATOM    846  CD2 TYR A 139      37.592  15.203  -1.553  1.00  9.79           C  
ANISOU  846  CD2 TYR A 139     1165   1281   1272    -46     51    -51       C  
ATOM    847  CE1 TYR A 139      39.396  13.262  -0.730  1.00 12.45           C  
ANISOU  847  CE1 TYR A 139     1467   1604   1656    -28     53    -72       C  
ATOM    848  CE2 TYR A 139      37.368  13.885  -1.901  1.00 13.49           C  
ANISOU  848  CE2 TYR A 139     1641   1749   1736    -40     53    -62       C  
ATOM    849  CZ  TYR A 139      38.273  12.909  -1.498  1.00 18.85           C  
ANISOU  849  CZ  TYR A 139     2303   2421   2437    -31     56    -72       C  
ATOM    850  OH  TYR A 139      38.074  11.584  -1.875  1.00 16.99           O  
ANISOU  850  OH  TYR A 139     2076   2181   2196    -24     58    -83       O  
ATOM    851  N   ASN A 140      38.908  18.436  -3.350  1.00 12.21           N  
ANISOU  851  N   ASN A 140     1479   1587   1573    -75    102    -28       N  
ATOM    852  CA  ASN A 140      38.302  18.384  -4.661  1.00 17.24           C  
ANISOU  852  CA  ASN A 140     2151   2227   2172    -76    117    -27       C  
ATOM    853  C   ASN A 140      39.131  19.088  -5.739  1.00 18.70           C  
ANISOU  853  C   ASN A 140     2347   2407   2352    -85    157    -21       C  
ATOM    854  O   ASN A 140      40.259  19.506  -5.482  1.00 21.99           O  
ANISOU  854  O   ASN A 140     2735   2818   2801    -93    176    -19       O  
ATOM    855  CB  ASN A 140      36.858  18.879  -4.552  1.00 16.67           C  
ANISOU  855  CB  ASN A 140     2101   2158   2074    -74     86    -21       C  
ATOM    856  CG  ASN A 140      36.029  17.979  -3.621  1.00 17.72           C  
ANISOU  856  CG  ASN A 140     2224   2294   2214    -65     58    -28       C  
ATOM    857  OD1 ASN A 140      35.632  16.858  -4.013  1.00 14.90           O  
ANISOU  857  OD1 ASN A 140     1875   1938   1848    -59     57    -38       O  
ATOM    858  ND2 ASN A 140      35.791  18.447  -2.382  1.00 15.57           N  
ANISOU  858  ND2 ASN A 140     1938   2021   1957    -64     37    -22       N  
ATOM    859  N   LYS A 141      38.594  19.122  -6.953  1.00 19.26           N  
ANISOU  859  N   LYS A 141     2458   2477   2382    -84    169    -19       N  
ATOM    860  CA  LYS A 141      39.282  19.659  -8.128  1.00 21.77           C  
ANISOU  860  CA  LYS A 141     2799   2787   2683    -91    213    -12       C  
ATOM    861  C   LYS A 141      38.527  20.866  -8.660  1.00 20.38           C  
ANISOU  861  C   LYS A 141     2663   2605   2473    -96    203      3       C  
ATOM    862  O   LYS A 141      37.277  20.948  -8.565  1.00 16.50           O  
ANISOU  862  O   LYS A 141     2192   2116   1958    -89    163      2       O  
ATOM    863  CB  LYS A 141      39.397  18.596  -9.243  1.00 24.80           C  
ANISOU  863  CB  LYS A 141     3210   3171   3041    -80    239    -23       C  
ATOM    864  CG  LYS A 141      40.225  17.386  -8.883  1.00 39.61           C  
ANISOU  864  CG  LYS A 141     5050   5050   4949    -73    253    -40       C  
ATOM    865  N   PRO A 142      39.263  21.791  -9.292  1.00 20.30           N  
ANISOU  865  N   PRO A 142     2667   2585   2460   -109    241     16       N  
ATOM    866  CA  PRO A 142      38.572  22.950  -9.831  1.00 24.21           C  
ANISOU  866  CA  PRO A 142     3206   3071   2920   -113    231     31       C  
ATOM    867  C   PRO A 142      37.459  22.527 -10.795  1.00 23.59           C  
ANISOU  867  C   PRO A 142     3182   2992   2787    -97    211     26       C  
ATOM    868  O   PRO A 142      37.615  21.567 -11.583  1.00 24.20           O  
ANISOU  868  O   PRO A 142     3279   3070   2844    -88    231     15       O  
ATOM    869  CB  PRO A 142      39.692  23.747 -10.537  1.00 30.06           C  
ANISOU  869  CB  PRO A 142     3958   3797   3665   -129    287     46       C  
ATOM    870  CG  PRO A 142      40.961  23.272  -9.901  1.00 31.94           C  
ANISOU  870  CG  PRO A 142     4136   4038   3960   -137    315     38       C  
ATOM    871  CD  PRO A 142      40.726  21.853  -9.493  1.00 27.31           C  
ANISOU  871  CD  PRO A 142     3529   3466   3381   -120    294     18       C  
ATOM    872  N   GLY A 143      36.342  23.236 -10.713  1.00 28.73           N  
ANISOU  872  N   GLY A 143     3856   3640   3418    -93    169     32       N  
ATOM    873  CA  GLY A 143      35.215  22.946 -11.580  1.00 27.69           C  
ANISOU  873  CA  GLY A 143     3773   3505   3241    -77    140     25       C  
ATOM    874  C   GLY A 143      34.349  21.768 -11.180  1.00 25.58           C  
ANISOU  874  C   GLY A 143     3487   3249   2982    -64    102      6       C  
ATOM    875  O   GLY A 143      33.323  21.548 -11.816  1.00 25.89           O  
ANISOU  875  O   GLY A 143     3560   3283   2991    -52     69     -1       O  
ATOM    876  N   ASP A 144      34.758  20.979 -10.175  1.00 19.89           N  
ANISOU  876  N   ASP A 144     2714   2540   2302    -68    105     -2       N  
ATOM    877  CA  ASP A 144      33.853  19.959  -9.581  1.00 16.76           C  
ANISOU  877  CA  ASP A 144     2295   2151   1919    -59     69    -17       C  
ATOM    878  C   ASP A 144      32.612  20.680  -9.075  1.00 16.02           C  
ANISOU  878  C   ASP A 144     2201   2059   1828    -56     25    -13       C  
ATOM    879  O   ASP A 144      32.700  21.836  -8.587  1.00 15.38           O  
ANISOU  879  O   ASP A 144     2113   1976   1755    -62     23      0       O  
ATOM    880  CB  ASP A 144      34.486  19.235  -8.394  1.00 15.76           C  
ANISOU  880  CB  ASP A 144     2117   2034   1836    -63     77    -22       C  
ATOM    881  CG  ASP A 144      35.495  18.178  -8.792  1.00 30.00           C  
ANISOU  881  CG  ASP A 144     3915   3837   3644    -61    111    -32       C  
ATOM    882  OD1 ASP A 144      35.621  17.820  -9.991  1.00 20.66           O  
ANISOU  882  OD1 ASP A 144     2770   2650   2431    -55    129    -37       O  
ATOM    883  OD2 ASP A 144      36.192  17.723  -7.861  1.00 23.22           O  
ANISOU  883  OD2 ASP A 144     3017   2984   2822    -63    119    -35       O  
ATOM    884  N   ASP A 145      31.467  20.010  -9.174  1.00 15.41           N  
ANISOU  884  N   ASP A 145     2126   1981   1747    -46     -9    -26       N  
ATOM    885  CA  ASP A 145      30.209  20.541  -8.619  1.00 15.89           C  
ANISOU  885  CA  ASP A 145     2175   2042   1818    -42    -50    -26       C  
ATOM    886  C   ASP A 145      30.347  21.071  -7.195  1.00 11.98           C  
ANISOU  886  C   ASP A 145     1640   1554   1356    -48    -47    -18       C  
ATOM    887  O   ASP A 145      29.898  22.176  -6.900  1.00 12.47           O  
ANISOU  887  O   ASP A 145     1704   1614   1419    -47    -63     -9       O  
ATOM    888  CB  ASP A 145      29.108  19.479  -8.650  1.00 16.47           C  
ANISOU  888  CB  ASP A 145     2239   2115   1902    -35    -81    -44       C  
ATOM    889  CG  ASP A 145      28.567  19.229 -10.041  1.00 20.14           C  
ANISOU  889  CG  ASP A 145     2750   2568   2333    -24   -104    -55       C  
ATOM    890  OD1 ASP A 145      28.627  20.149 -10.892  1.00 19.02           O  
ANISOU  890  OD1 ASP A 145     2651   2418   2158    -19   -106    -47       O  
ATOM    891  OD2 ASP A 145      28.031  18.126 -10.270  1.00 21.01           O  
ANISOU  891  OD2 ASP A 145     2856   2675   2450    -20   -122    -71       O  
ATOM    892  N   ILE A 146      30.956  20.287  -6.307  1.00 13.50           N  
ANISOU  892  N   ILE A 146     1799   1753   1575    -53    -31    -20       N  
ATOM    893  CA  ILE A 146      31.027  20.684  -4.909  1.00 14.33           C  
ANISOU  893  CA  ILE A 146     1873   1863   1708    -56    -33    -14       C  
ATOM    894  C   ILE A 146      31.845  21.998  -4.718  1.00 12.43           C  
ANISOU  894  C   ILE A 146     1636   1618   1466    -62    -21      0       C  
ATOM    895  O   ILE A 146      31.538  22.819  -3.843  1.00 13.95           O  
ANISOU  895  O   ILE A 146     1818   1811   1670    -61    -34      5       O  
ATOM    896  CB  ILE A 146      31.578  19.570  -4.038  1.00 12.01           C  
ANISOU  896  CB  ILE A 146     1551   1573   1437    -57    -21    -20       C  
ATOM    897  CG1 ILE A 146      31.340  19.912  -2.571  1.00 11.51           C  
ANISOU  897  CG1 ILE A 146     1465   1512   1396    -55    -30    -15       C  
ATOM    898  CG2 ILE A 146      33.131  19.302  -4.281  1.00 15.14           C  
ANISOU  898  CG2 ILE A 146     1943   1969   1839    -62     10    -19       C  
ATOM    899  CD1 ILE A 146      29.819  19.905  -2.159  1.00 11.68           C  
ANISOU  899  CD1 ILE A 146     1481   1534   1422    -49    -52    -18       C  
ATOM    900  N   VAL A 147      32.868  22.169  -5.564  1.00 11.94           N  
ANISOU  900  N   VAL A 147     1590   1553   1393    -69      6      4       N  
ATOM    901  CA  VAL A 147      33.726  23.362  -5.557  1.00 13.18           C  
ANISOU  901  CA  VAL A 147     1752   1703   1553    -79     22     17       C  
ATOM    902  C   VAL A 147      32.940  24.576  -6.041  1.00 12.09           C  
ANISOU  902  C   VAL A 147     1645   1557   1391    -77      3     26       C  
ATOM    903  O   VAL A 147      32.986  25.596  -5.410  1.00 12.24           O  
ANISOU  903  O   VAL A 147     1659   1571   1421    -80     -5     35       O  
ATOM    904  CB  VAL A 147      35.047  23.149  -6.397  1.00 11.88           C  
ANISOU  904  CB  VAL A 147     1593   1533   1386    -88     65     20       C  
ATOM    905  CG1 VAL A 147      35.830  24.461  -6.565  1.00 16.11           C  
ANISOU  905  CG1 VAL A 147     2136   2058   1926   -102     85     35       C  
ATOM    906  CG2 VAL A 147      35.927  22.081  -5.744  1.00 13.20           C  
ANISOU  906  CG2 VAL A 147     1722   1706   1585    -89     80     10       C  
ATOM    907  N   LEU A 148      32.142  24.439  -7.102  1.00 12.42           N  
ANISOU  907  N   LEU A 148     1721   1594   1401    -68     -9     23       N  
ATOM    908  CA  LEU A 148      31.256  25.517  -7.547  1.00 14.76           C  
ANISOU  908  CA  LEU A 148     2049   1881   1675    -62    -36     29       C  
ATOM    909  C   LEU A 148      30.242  25.926  -6.450  1.00 15.81           C  
ANISOU  909  C   LEU A 148     2157   2019   1829    -54    -70     26       C  
ATOM    910  O   LEU A 148      29.965  27.114  -6.240  1.00 14.20           O  
ANISOU  910  O   LEU A 148     1964   1808   1624    -52    -84     34       O  
ATOM    911  CB  LEU A 148      30.510  25.089  -8.823  1.00 13.46           C  
ANISOU  911  CB  LEU A 148     1926   1710   1475    -50    -52     21       C  
ATOM    912  CG  LEU A 148      31.383  24.755 -10.012  1.00 17.62           C  
ANISOU  912  CG  LEU A 148     2490   2231   1972    -54    -17     24       C  
ATOM    913  CD1 LEU A 148      30.527  24.389 -11.252  1.00 20.93           C  
ANISOU  913  CD1 LEU A 148     2960   2641   2352    -39    -43     14       C  
ATOM    914  CD2 LEU A 148      32.331  25.927 -10.311  1.00 22.45           C  
ANISOU  914  CD2 LEU A 148     3124   2830   2573    -67     14     44       C  
ATOM    915  N   MET A 149      29.735  24.922  -5.721  1.00 15.07           N  
ANISOU  915  N   MET A 149     2031   1936   1757    -49    -79     14       N  
ATOM    916  CA  MET A 149      28.808  25.123  -4.621  1.00 12.91           C  
ANISOU  916  CA  MET A 149     1731   1666   1505    -41   -101     10       C  
ATOM    917  C   MET A 149      29.468  25.882  -3.474  1.00 12.06           C  
ANISOU  917  C   MET A 149     1607   1558   1415    -45    -92     19       C  
ATOM    918  O   MET A 149      28.905  26.887  -2.983  1.00 13.95           O  
ANISOU  918  O   MET A 149     1849   1794   1657    -38   -110     23       O  
ATOM    919  CB  MET A 149      28.254  23.761  -4.143  1.00 10.72           C  
ANISOU  919  CB  MET A 149     1426   1398   1248    -38   -104     -2       C  
ATOM    920  CG  MET A 149      27.405  23.100  -5.210  1.00 10.27           C  
ANISOU  920  CG  MET A 149     1383   1338   1179    -32   -123    -14       C  
ATOM    921  SD  MET A 149      27.016  21.354  -4.914  1.00 16.50           S  
ANISOU  921  SD  MET A 149     2145   2132   1991    -33   -121    -29       S  
ATOM    922  CE  MET A 149      25.478  21.590  -4.038  1.00 10.91           C  
ANISOU  922  CE  MET A 149     1407   1424   1313    -25   -146    -35       C  
ATOM    923  N   ALA A 150      30.621  25.394  -3.049  1.00 13.60           N  
ANISOU  923  N   ALA A 150     1787   1756   1623    -55    -68     21       N  
ATOM    924  CA  ALA A 150      31.447  26.079  -2.026  1.00 13.68           C  
ANISOU  924  CA  ALA A 150     1783   1762   1650    -60    -63     28       C  
ATOM    925  C   ALA A 150      31.712  27.528  -2.425  1.00 13.75           C  
ANISOU  925  C   ALA A 150     1815   1759   1650    -65    -66     40       C  
ATOM    926  O   ALA A 150      31.606  28.440  -1.607  1.00 12.96           O  
ANISOU  926  O   ALA A 150     1711   1652   1558    -62    -80     43       O  
ATOM    927  CB  ALA A 150      32.764  25.331  -1.779  1.00 15.29           C  
ANISOU  927  CB  ALA A 150     1968   1968   1873    -69    -39     26       C  
ATOM    928  N   GLU A 151      32.065  27.733  -3.697  1.00 15.08           N  
ANISOU  928  N   GLU A 151     2009   1921   1799    -73    -51     46       N  
ATOM    929  CA  GLU A 151      32.391  29.069  -4.196  1.00 14.86           C  
ANISOU  929  CA  GLU A 151     2008   1878   1759    -80    -49     59       C  
ATOM    930  C   GLU A 151      31.199  30.016  -4.081  1.00 13.13           C  
ANISOU  930  C   GLU A 151     1808   1653   1528    -67    -84     61       C  
ATOM    931  O   GLU A 151      31.345  31.178  -3.642  1.00 13.64           O  
ANISOU  931  O   GLU A 151     1878   1705   1598    -69    -93     69       O  
ATOM    932  CB  GLU A 151      32.944  29.011  -5.636  1.00 13.27           C  
ANISOU  932  CB  GLU A 151     1839   1669   1533    -90    -21     67       C  
ATOM    933  CG  GLU A 151      34.399  28.538  -5.715  1.00 19.78           C  
ANISOU  933  CG  GLU A 151     2644   2493   2378   -106     19     69       C  
ATOM    934  CD  GLU A 151      34.936  28.319  -7.129  1.00 42.33           C  
ANISOU  934  CD  GLU A 151     5533   5343   5208   -113     55     74       C  
ATOM    935  OE1 GLU A 151      34.136  28.183  -8.071  1.00 30.81           O  
ANISOU  935  OE1 GLU A 151     4112   3881   3710   -102     45     73       O  
ATOM    936  OE2 GLU A 151      36.181  28.237  -7.288  1.00 35.74           O  
ANISOU  936  OE2 GLU A 151     4683   4504   4392   -128     95     78       O  
ATOM    937  N   ALA A 152      30.000  29.524  -4.407  1.00 12.43           N  
ANISOU  937  N   ALA A 152     1723   1570   1427    -52   -105     51       N  
ATOM    938  CA  ALA A 152      28.780  30.301  -4.308  1.00 15.15           C  
ANISOU  938  CA  ALA A 152     2079   1910   1766    -36   -140     49       C  
ATOM    939  C   ALA A 152      28.466  30.653  -2.867  1.00 11.55           C  
ANISOU  939  C   ALA A 152     1595   1458   1335    -28   -150     45       C  
ATOM    940  O   ALA A 152      28.128  31.808  -2.526  1.00 13.29           O  
ANISOU  940  O   ALA A 152     1826   1668   1555    -21   -168     49       O  
ATOM    941  CB  ALA A 152      27.574  29.515  -4.930  1.00 13.17           C  
ANISOU  941  CB  ALA A 152     1830   1665   1507    -22   -162     35       C  
ATOM    942  N   LEU A 153      28.587  29.663  -1.996  1.00 11.49           N  
ANISOU  942  N   LEU A 153     1555   1463   1347    -29   -139     38       N  
ATOM    943  CA  LEU A 153      28.359  29.914  -0.561  1.00 12.55           C  
ANISOU  943  CA  LEU A 153     1668   1598   1499    -20   -144     35       C  
ATOM    944  C   LEU A 153      29.403  30.840   0.023  1.00 11.82           C  
ANISOU  944  C   LEU A 153     1581   1495   1412    -28   -141     43       C  
ATOM    945  O   LEU A 153      29.064  31.694   0.879  1.00 13.45           O  
ANISOU  945  O   LEU A 153     1791   1695   1623    -17   -156     43       O  
ATOM    946  CB  LEU A 153      28.318  28.610   0.265  1.00 13.09           C  
ANISOU  946  CB  LEU A 153     1709   1679   1583    -18   -131     26       C  
ATOM    947  CG  LEU A 153      27.237  27.594  -0.124  1.00 13.53           C  
ANISOU  947  CG  LEU A 153     1753   1744   1643    -12   -134     16       C  
ATOM    948  CD1 LEU A 153      27.448  26.237   0.628  1.00 18.08           C  
ANISOU  948  CD1 LEU A 153     2305   2328   2233    -15   -116     11       C  
ATOM    949  CD2 LEU A 153      25.859  28.183   0.124  1.00 12.15           C  
ANISOU  949  CD2 LEU A 153     1574   1568   1474      3   -154     10       C  
ATOM    950  N   GLU A 154      30.651  30.685  -0.404  1.00 14.85           N  
ANISOU  950  N   GLU A 154     1966   1875   1798    -46   -122     50       N  
ATOM    951  CA  GLU A 154      31.733  31.490   0.125  1.00 11.70           C  
ANISOU  951  CA  GLU A 154     1567   1463   1414    -56   -120     56       C  
ATOM    952  C   GLU A 154      31.568  32.949  -0.300  1.00 14.11           C  
ANISOU  952  C   GLU A 154     1900   1751   1709    -57   -133     66       C  
ATOM    953  O   GLU A 154      31.924  33.857   0.458  1.00 15.03           O  
ANISOU  953  O   GLU A 154     2017   1854   1837    -58   -146     69       O  
ATOM    954  CB  GLU A 154      33.100  30.959  -0.308  1.00 12.91           C  
ANISOU  954  CB  GLU A 154     1708   1616   1581    -75    -93     59       C  
ATOM    955  CG  GLU A 154      34.268  31.608   0.436  1.00 14.34           C  
ANISOU  955  CG  GLU A 154     1876   1782   1789    -86    -94     62       C  
ATOM    956  CD  GLU A 154      35.618  31.177  -0.066  1.00 12.68           C  
ANISOU  956  CD  GLU A 154     1649   1568   1600   -106    -66     64       C  
ATOM    957  OE1 GLU A 154      35.712  30.540  -1.139  1.00 14.64           O  
ANISOU  957  OE1 GLU A 154     1902   1823   1835   -112    -40     66       O  
ATOM    958  OE2 GLU A 154      36.613  31.500   0.603  1.00 19.32           O  
ANISOU  958  OE2 GLU A 154     2471   2398   2472   -114    -70     63       O  
ATOM    959  N   LYS A 155      31.035  33.179  -1.504  1.00 13.49           N  
ANISOU  959  N   LYS A 155     1848   1670   1607    -57   -134     71       N  
ATOM    960  CA  LYS A 155      30.804  34.552  -1.974  1.00 11.97           C  
ANISOU  960  CA  LYS A 155     1688   1458   1400    -56   -149     82       C  
ATOM    961  C   LYS A 155      29.783  35.242  -1.081  1.00 15.26           C  
ANISOU  961  C   LYS A 155     2105   1872   1820    -35   -180     75       C  
ATOM    962  O   LYS A 155      29.969  36.374  -0.687  1.00 13.87           O  
ANISOU  962  O   LYS A 155     1942   1680   1648    -35   -194     80       O  
ATOM    963  CB  LYS A 155      30.323  34.577  -3.408  1.00 15.88           C  
ANISOU  963  CB  LYS A 155     2219   1949   1866    -55   -149     87       C  
ATOM    964  CG  LYS A 155      30.021  36.022  -3.927  1.00 19.75           C  
ANISOU  964  CG  LYS A 155     2750   2415   2337    -52   -168     99       C  
ATOM    965  CD  LYS A 155      29.463  36.030  -5.354  1.00 33.79           C  
ANISOU  965  CD  LYS A 155     4571   4185   4079    -46   -174    103       C  
ATOM    966  CE  LYS A 155      29.317  37.469  -5.888  1.00 31.77           C  
ANISOU  966  CE  LYS A 155     4364   3902   3803    -44   -191    117       C  
ATOM    967  NZ  LYS A 155      29.106  37.477  -7.353  1.00 37.34           N  
ANISOU  967  NZ  LYS A 155     5123   4596   4469    -41   -190    125       N  
ATOM    968  N   LEU A 156      28.699  34.535  -0.773  1.00 13.36           N  
ANISOU  968  N   LEU A 156     1848   1647   1580    -17   -190     62       N  
ATOM    969  CA  LEU A 156      27.675  35.046   0.146  1.00 14.76           C  
ANISOU  969  CA  LEU A 156     2019   1824   1763      5   -213     54       C  
ATOM    970  C   LEU A 156      28.227  35.234   1.551  1.00 14.64           C  
ANISOU  970  C   LEU A 156     1991   1807   1764      7   -210     51       C  
ATOM    971  O   LEU A 156      28.056  36.288   2.148  1.00 14.97           O  
ANISOU  971  O   LEU A 156     2045   1835   1807     17   -227     51       O  
ATOM    972  CB  LEU A 156      26.462  34.124   0.181  1.00 17.31           C  
ANISOU  972  CB  LEU A 156     2322   2164   2092     21   -216     41       C  
ATOM    973  CG  LEU A 156      25.406  34.189  -0.910  1.00 27.27           C  
ANISOU  973  CG  LEU A 156     3595   3423   3342     32   -237     36       C  
ATOM    974  CD1 LEU A 156      24.416  33.045  -0.709  1.00 29.35           C  
ANISOU  974  CD1 LEU A 156     3826   3702   3621     41   -236     22       C  
ATOM    975  CD2 LEU A 156      24.656  35.562  -0.955  1.00 26.18           C  
ANISOU  975  CD2 LEU A 156     3478   3268   3199     50   -268     36       C  
ATOM    976  N   PHE A 157      28.973  34.247   2.042  1.00 13.73           N  
ANISOU  976  N   PHE A 157     1854   1701   1661     -2   -191     49       N  
ATOM    977  CA  PHE A 157      29.702  34.375   3.316  1.00 13.17           C  
ANISOU  977  CA  PHE A 157     1776   1624   1603     -1   -193     46       C  
ATOM    978  C   PHE A 157      30.494  35.693   3.383  1.00 14.56           C  
ANISOU  978  C   PHE A 157     1970   1777   1783    -10   -207     54       C  
ATOM    979  O   PHE A 157      30.378  36.477   4.317  1.00 12.68           O  
ANISOU  979  O   PHE A 157     1742   1527   1548      2   -226     50       O  
ATOM    980  CB  PHE A 157      30.622  33.170   3.497  1.00 14.98           C  
ANISOU  980  CB  PHE A 157     1984   1863   1844    -14   -174     44       C  
ATOM    981  CG  PHE A 157      31.501  33.251   4.686  1.00 11.58           C  
ANISOU  981  CG  PHE A 157     1548   1422   1427    -13   -181     41       C  
ATOM    982  CD1 PHE A 157      30.967  33.087   5.954  1.00 16.53           C  
ANISOU  982  CD1 PHE A 157     2179   2051   2051      7   -189     33       C  
ATOM    983  CD2 PHE A 157      32.866  33.452   4.552  1.00 16.28           C  
ANISOU  983  CD2 PHE A 157     2138   2007   2042    -32   -180     45       C  
ATOM    984  CE1 PHE A 157      31.811  33.105   7.080  1.00 13.65           C  
ANISOU  984  CE1 PHE A 157     1816   1674   1695     11   -202     28       C  
ATOM    985  CE2 PHE A 157      33.706  33.507   5.651  1.00 21.07           C  
ANISOU  985  CE2 PHE A 157     2738   2601   2665    -30   -195     38       C  
ATOM    986  CZ  PHE A 157      33.185  33.328   6.918  1.00 17.21           C  
ANISOU  986  CZ  PHE A 157     2259   2113   2168     -7   -209     30       C  
ATOM    987  N   LEU A 158      31.318  35.929   2.376  1.00 12.77           N  
ANISOU  987  N   LEU A 158     1904   1496   1451    -62    -34    191       N  
ATOM    988  CA  LEU A 158      32.155  37.122   2.335  1.00 14.99           C  
ANISOU  988  CA  LEU A 158     2223   1724   1748   -132      1    145       C  
ATOM    989  C   LEU A 158      31.328  38.413   2.339  1.00 13.62           C  
ANISOU  989  C   LEU A 158     2170   1472   1533   -105    -82    219       C  
ATOM    990  O   LEU A 158      31.695  39.381   3.012  1.00 17.56           O  
ANISOU  990  O   LEU A 158     2670   1941   2059    -97    -74    188       O  
ATOM    991  CB  LEU A 158      33.097  37.068   1.131  1.00 17.70           C  
ANISOU  991  CB  LEU A 158     2646   2015   2061   -308    146     84       C  
ATOM    992  CG  LEU A 158      34.241  36.058   1.266  1.00 16.10           C  
ANISOU  992  CG  LEU A 158     2269   1872   1975   -324    251    -43       C  
ATOM    993  CD1 LEU A 158      34.847  35.750  -0.060  1.00 16.25           C  
ANISOU  993  CD1 LEU A 158     2388   1818   1966   -510    442   -100       C  
ATOM    994  CD2 LEU A 158      35.358  36.586   2.243  1.00 21.54           C  
ANISOU  994  CD2 LEU A 158     2774   2591   2817   -294    245   -189       C  
ATOM    995  N   GLN A 159      30.236  38.430   1.580  1.00 16.33           N  
ANISOU  995  N   GLN A 159     2616   1772   1817    -84   -179    302       N  
ATOM    996  CA  GLN A 159      29.351  39.591   1.543  1.00 17.42           C  
ANISOU  996  CA  GLN A 159     2858   1817   1944     -9   -303    362       C  
ATOM    997  C   GLN A 159      28.801  39.876   2.921  1.00 15.72           C  
ANISOU  997  C   GLN A 159     2489   1634   1850    122   -320    347       C  
ATOM    998  O   GLN A 159      28.792  41.039   3.367  1.00 18.50           O  
ANISOU  998  O   GLN A 159     2905   1910   2211    155   -327    355       O  
ATOM    999  CB  GLN A 159      28.228  39.372   0.534  1.00 17.58           C  
ANISOU  999  CB  GLN A 159     2967   1791   1919     26   -472    425       C  
ATOM   1000  CG  GLN A 159      28.740  39.335  -0.900  1.00 24.19           C  
ANISOU 1000  CG  GLN A 159     4087   2527   2575   -126   -458    451       C  
ATOM   1001  CD  GLN A 159      27.706  38.865  -1.916  1.00 32.58           C  
ANISOU 1001  CD  GLN A 159     5257   3549   3571   -102   -665    503       C  
ATOM   1002  OE1 GLN A 159      26.875  37.996  -1.636  1.00 41.94           O  
ANISOU 1002  OE1 GLN A 159     6220   4845   4869    -28   -740    485       O  
ATOM   1003  NE2 GLN A 159      27.763  39.446  -3.121  1.00 35.27           N  
ANISOU 1003  NE2 GLN A 159     5979   3708   3712   -181   -756    553       N  
ATOM   1004  N   LYS A 160      28.393  38.820   3.620  1.00 14.82           N  
ANISOU 1004  N   LYS A 160     2217   1604   1808    175   -291    316       N  
ATOM   1005  CA  LYS A 160      27.845  38.989   4.978  1.00 13.10           C  
ANISOU 1005  CA  LYS A 160     1917   1376   1683    268   -254    283       C  
ATOM   1006  C   LYS A 160      28.884  39.398   6.014  1.00 18.00           C  
ANISOU 1006  C   LYS A 160     2574   1986   2276    253   -190    247       C  
ATOM   1007  O   LYS A 160      28.638  40.306   6.824  1.00 18.56           O  
ANISOU 1007  O   LYS A 160     2683   1989   2378    294   -174    243       O  
ATOM   1008  CB  LYS A 160      27.110  37.725   5.424  1.00 15.77           C  
ANISOU 1008  CB  LYS A 160     2157   1763   2072    294   -196    240       C  
ATOM   1009  CG  LYS A 160      25.955  37.348   4.529  1.00 17.59           C  
ANISOU 1009  CG  LYS A 160     2303   2008   2370    303   -275    238       C  
ATOM   1010  CD  LYS A 160      24.839  38.408   4.445  1.00 24.66           C  
ANISOU 1010  CD  LYS A 160     3130   2828   3409    400   -386    227       C  
ATOM   1011  CE  LYS A 160      23.697  37.946   3.498  1.00 22.16           C  
ANISOU 1011  CE  LYS A 160     2693   2534   3192    423   -534    191       C  
ATOM   1012  NZ  LYS A 160      22.721  38.987   3.136  1.00 20.90           N  
ANISOU 1012  NZ  LYS A 160     2468   2288   3184    554   -734    174       N  
ATOM   1013  N   ILE A 161      30.057  38.782   5.987  1.00 14.79           N  
ANISOU 1013  N   ILE A 161     2153   1638   1828    199   -167    204       N  
ATOM   1014  CA AILE A 161      31.123  39.082   6.951  0.50 15.96           C  
ANISOU 1014  CA AILE A 161     2304   1784   1975    197   -169    136       C  
ATOM   1015  CA BILE A 161      31.031  39.137   7.015  0.50 13.95           C  
ANISOU 1015  CA BILE A 161     2055   1523   1721    202   -169    140       C  
ATOM   1016  C   ILE A 161      31.615  40.506   6.723  1.00 15.47           C  
ANISOU 1016  C   ILE A 161     2298   1671   1909    120   -155    126       C  
ATOM   1017  O   ILE A 161      32.139  41.152   7.627  1.00 20.62           O  
ANISOU 1017  O   ILE A 161     2973   2296   2566    115   -164     76       O  
ATOM   1018  CB AILE A 161      32.286  38.051   6.839  0.50 20.70           C  
ANISOU 1018  CB AILE A 161     2823   2453   2589    183   -183     58       C  
ATOM   1019  CB BILE A 161      32.091  38.052   7.273  0.50 17.17           C  
ANISOU 1019  CB BILE A 161     2398   1991   2133    215   -196     63       C  
ATOM   1020  CG1AILE A 161      31.801  36.683   7.316  0.50 27.57           C  
ANISOU 1020  CG1AILE A 161     3715   3336   3424    273   -190     68       C  
ATOM   1021  CG1BILE A 161      33.082  37.934   6.106  0.50 18.13           C  
ANISOU 1021  CG1BILE A 161     2435   2159   2294    111   -152      8       C  
ATOM   1022  CG2AILE A 161      33.519  38.459   7.654  0.50 26.63           C  
ANISOU 1022  CG2AILE A 161     3528   3206   3383    183   -247    -51       C  
ATOM   1023  CG2BILE A 161      31.376  36.742   7.589  0.50 16.18           C  
ANISOU 1023  CG2BILE A 161     2306   1871   1969    291   -182     86       C  
ATOM   1024  CD1AILE A 161      31.171  36.701   8.693  0.50 14.85           C  
ANISOU 1024  CD1AILE A 161     2230   1645   1766    351   -197     71       C  
ATOM   1025  CD1BILE A 161      34.266  36.979   6.388  0.50 13.49           C  
ANISOU 1025  CD1BILE A 161     1725   1620   1778    149   -192   -109       C  
ATOM   1026  N   ASN A 162      31.491  40.980   5.483  1.00 13.40           N  
ANISOU 1026  N   ASN A 162     2106   1373   1611     46   -130    166       N  
ATOM   1027  CA  ASN A 162      31.896  42.354   5.163  1.00 19.29           C  
ANISOU 1027  CA  ASN A 162     2988   2029   2312    -43    -83    155       C  
ATOM   1028  C   ASN A 162      31.070  43.374   5.969  1.00 22.29           C  
ANISOU 1028  C   ASN A 162     3447   2326   2697     48   -113    208       C  
ATOM   1029  O   ASN A 162      31.539  44.471   6.219  1.00 20.61           O  
ANISOU 1029  O   ASN A 162     3338   2043   2449    -15    -61    180       O  
ATOM   1030  CB  ASN A 162      31.724  42.630   3.659  1.00 18.32           C  
ANISOU 1030  CB  ASN A 162     3043   1823   2093   -127    -63    204       C  
ATOM   1031  CG  ASN A 162      32.238  44.009   3.240  1.00 33.71           C  
ANISOU 1031  CG  ASN A 162     5223   3634   3948   -250     27    180       C  
ATOM   1032  OD1 ASN A 162      33.364  44.391   3.579  1.00 31.41           O  
ANISOU 1032  OD1 ASN A 162     4891   3355   3688   -380    153     58       O  
ATOM   1033  ND2 ASN A 162      31.419  44.753   2.486  1.00 37.20           N  
ANISOU 1033  ND2 ASN A 162     5924   3930   4277   -210    -45    278       N  
ATOM   1034  N   GLU A 163      29.835  43.002   6.337  1.00 21.83           N  
ANISOU 1034  N   GLU A 163     3334   2262   2696    181   -168    263       N  
ATOM   1035  CA  GLU A 163      28.955  43.848   7.155  1.00 27.43           C  
ANISOU 1035  CA  GLU A 163     4082   2877   3460    275   -159    285       C  
ATOM   1036  C   GLU A 163      28.786  43.347   8.606  1.00 25.12           C  
ANISOU 1036  C   GLU A 163     3738   2594   3211    313    -96    237       C  
ATOM   1037  O   GLU A 163      27.785  43.644   9.274  1.00 21.70           O  
ANISOU 1037  O   GLU A 163     3308   2077   2859    388    -39    234       O  
ATOM   1038  CB  GLU A 163      27.581  43.972   6.479  1.00 33.02           C  
ANISOU 1038  CB  GLU A 163     4766   3529   4251    394   -248    335       C  
ATOM   1039  CG  GLU A 163      27.630  44.599   5.081  1.00 48.88           C  
ANISOU 1039  CG  GLU A 163     6946   5461   6163    377   -355    394       C  
ATOM   1040  CD  GLU A 163      26.247  44.929   4.514  1.00 65.25           C  
ANISOU 1040  CD  GLU A 163     9012   7445   8334    542   -528    429       C  
ATOM   1041  OE1 GLU A 163      25.382  44.021   4.419  1.00 72.96           O  
ANISOU 1041  OE1 GLU A 163     9789   8492   9439    610   -599    399       O  
ATOM   1042  OE2 GLU A 163      26.036  46.102   4.147  1.00 74.90           O  
ANISOU 1042  OE2 GLU A 163    10432   8516   9508    608   -605    471       O  
ATOM   1043  N   LEU A 164      29.758  42.585   9.101  1.00 21.48           N  
ANISOU 1043  N   LEU A 164     3257   2204   2698    265   -103    185       N  
ATOM   1044  CA  LEU A 164      29.751  42.157  10.496  1.00 18.83           C  
ANISOU 1044  CA  LEU A 164     2990   1828   2336    294    -74    141       C  
ATOM   1045  C   LEU A 164      29.667  43.425  11.380  1.00 23.34           C  
ANISOU 1045  C   LEU A 164     3700   2279   2889    277    -17    136       C  
ATOM   1046  O   LEU A 164      30.448  44.365  11.218  1.00 22.99           O  
ANISOU 1046  O   LEU A 164     3692   2231   2810    208    -39    123       O  
ATOM   1047  CB  LEU A 164      31.035  41.368  10.796  1.00 21.91           C  
ANISOU 1047  CB  LEU A 164     3366   2291   2668    272   -171     76       C  
ATOM   1048  CG  LEU A 164      31.153  40.706  12.160  1.00 28.84           C  
ANISOU 1048  CG  LEU A 164     4399   3096   3462    322   -208     33       C  
ATOM   1049  CD1 LEU A 164      30.240  39.450  12.229  1.00 25.56           C  
ANISOU 1049  CD1 LEU A 164     4025   2658   3028    374   -129     49       C  
ATOM   1050  CD2 LEU A 164      32.631  40.375  12.420  1.00 27.39           C  
ANISOU 1050  CD2 LEU A 164     4182   2969   3256    327   -388    -55       C  
ATOM   1051  N   PRO A 165      28.722  43.447  12.337  1.00 23.81           N  
ANISOU 1051  N   PRO A 165     3853   2220   2970    317     94    126       N  
ATOM   1052  CA  PRO A 165      28.570  44.661  13.128  1.00 29.01           C  
ANISOU 1052  CA  PRO A 165     4661   2744   3615    294    180    122       C  
ATOM   1053  C   PRO A 165      29.734  44.899  14.074  1.00 23.71           C  
ANISOU 1053  C   PRO A 165     4157   2048   2801    217    111     78       C  
ATOM   1054  O   PRO A 165      30.454  43.963  14.461  1.00 25.64           O  
ANISOU 1054  O   PRO A 165     4432   2340   2968    217     -6     35       O  
ATOM   1055  CB  PRO A 165      27.279  44.414  13.916  1.00 28.34           C  
ANISOU 1055  CB  PRO A 165     4632   2523   3611    332    364     87       C  
ATOM   1056  CG  PRO A 165      27.121  42.954  13.965  1.00 29.79           C  
ANISOU 1056  CG  PRO A 165     4788   2758   3773    339    367     55       C  
ATOM   1057  CD  PRO A 165      27.703  42.438  12.673  1.00 26.39           C  
ANISOU 1057  CD  PRO A 165     4164   2510   3349    358    197     98       C  
ATOM   1058  N   THR A 166      29.891  46.158  14.460  1.00 25.92           N  
ANISOU 1058  N   THR A 166     4557   2239   3052    163    165     78       N  
ATOM   1059  CA  THR A 166      30.921  46.528  15.403  1.00 32.89           C  
ANISOU 1059  CA  THR A 166     5604   3085   3808     75     85     18       C  
ATOM   1060  C   THR A 166      30.507  45.936  16.748  1.00 29.02           C  
ANISOU 1060  C   THR A 166     5367   2445   3213     89    129     -5       C  
ATOM   1061  O   THR A 166      29.317  45.985  17.126  1.00 36.99           O  
ANISOU 1061  O   THR A 166     6469   3316   4267    112    341     12       O  
ATOM   1062  CB  THR A 166      31.068  48.073  15.513  1.00 34.05           C  
ANISOU 1062  CB  THR A 166     5860   3145   3929     -8    175     21       C  
ATOM   1063  OG1 THR A 166      31.513  48.602  14.254  1.00 36.67           O  
ANISOU 1063  OG1 THR A 166     6047   3573   4310    -45    158     30       O  
ATOM   1064  CG2 THR A 166      32.077  48.449  16.597  1.00 42.61           C  
ANISOU 1064  CG2 THR A 166     7125   4182   4880   -116     80    -61       C  
ATOM   1065  N   GLU A 167      31.470  45.359  17.454  1.00 31.97           N  
ANISOU 1065  N   GLU A 167     5866   2821   3457     75    -67    -65       N  
ATOM   1066  CA  GLU A 167      31.222  44.819  18.775  1.00 42.71           C  
ANISOU 1066  CA  GLU A 167     7590   3989   4646     75    -56    -90       C  
ATOM   1067  C   GLU A 167      30.721  45.954  19.687  1.00 48.89           C  
ANISOU 1067  C   GLU A 167     8652   4564   5357    -19    139    -87       C  
ATOM   1068  O   GLU A 167      31.287  47.057  19.688  1.00 48.98           O  
ANISOU 1068  O   GLU A 167     8649   4595   5364    -92    100    -98       O  
ATOM   1069  CB  GLU A 167      32.499  44.169  19.318  1.00 44.05           C  
ANISOU 1069  CB  GLU A 167     7865   4184   4685    106   -394   -163       C  
ATOM   1070  CG  GLU A 167      32.306  43.377  20.613  1.00 64.32           C  
ANISOU 1070  CG  GLU A 167    10907   6516   7013    130   -441   -182       C  
ATOM   1071  CD  GLU A 167      33.461  42.417  20.876  1.00 68.51           C  
ANISOU 1071  CD  GLU A 167    11494   7085   7451    241   -839   -251       C  
ATOM   1072  OE1 GLU A 167      34.604  42.749  20.483  1.00 73.38           O  
ANISOU 1072  OE1 GLU A 167    11827   7872   8183    255  -1099   -328       O  
ATOM   1073  OE2 GLU A 167      33.225  41.342  21.476  1.00 64.88           O  
ANISOU 1073  OE2 GLU A 167    11369   6467   6814    313   -884   -249       O  
ATOM   1074  N   GLU A 168      29.649  45.701  20.437  1.00 57.86           N  
ANISOU 1074  N   GLU A 168    10048   5489   6448    -38    392    -90       N  
ATOM   1075  CA  GLU A 168      29.003  46.770  21.226  1.00 64.30           C  
ANISOU 1075  CA  GLU A 168    11111   6082   7238   -132    657    -98       C  
ATOM   1076  C   GLU A 168      29.262  46.656  22.733  1.00 69.32           C  
ANISOU 1076  C   GLU A 168    12300   6451   7586   -233    657   -144       C  
ATOM   1077  O   GLU A 168      29.607  45.587  23.240  1.00 71.33           O  
ANISOU 1077  O   GLU A 168    12799   6640   7660   -210    501   -170       O  
ATOM   1078  CB  GLU A 168      27.498  46.808  20.944  1.00 67.13           C  
ANISOU 1078  CB  GLU A 168    11336   6355   7816   -103   1012   -109       C  
ATOM   1079  CG  GLU A 168      26.724  45.577  21.424  1.00 72.66           C  
ANISOU 1079  CG  GLU A 168    12198   6921   8488   -117   1196   -175       C  
ATOM   1080  CD  GLU A 168      25.264  45.586  20.996  1.00 80.54           C  
ANISOU 1080  CD  GLU A 168    12938   7876   9788    -90   1527   -238       C  
ATOM   1081  OE1 GLU A 168      24.518  44.690  21.448  1.00 74.37           O  
ANISOU 1081  OE1 GLU A 168    12293   6953   9012   -147   1765   -333       O  
ATOM   1082  OE2 GLU A 168      24.861  46.477  20.212  1.00 82.48           O  
ANISOU 1082  OE2 GLU A 168    12856   8211  10268    -12   1542   -212       O  
TER    1083      GLU A 168                                                      
HETATM 1084  C1  EDO A   1      42.717  20.534   6.639  1.00 18.51           C  
HETATM 1085  O1  EDO A   1      41.535  19.805   7.014  1.00 16.72           O  
HETATM 1086  C2  EDO A   1      43.670  19.694   5.803  1.00 23.50           C  
HETATM 1087  O2  EDO A   1      44.146  18.551   6.534  1.00 23.29           O  
HETATM 1088  C1  EDO A   2      24.650  41.230   0.824  1.00 31.17           C  
HETATM 1089  O1  EDO A   2      24.251  41.479   2.172  1.00 35.13           O  
HETATM 1090  C2  EDO A   2      24.775  39.758   0.451  1.00 43.13           C  
HETATM 1091  O2  EDO A   2      23.487  39.154   0.245  1.00 48.93           O  
HETATM 1092  C1  EDO A   3      39.697  25.187  -6.327  1.00 38.51           C  
HETATM 1093  O1  EDO A   3      40.097  26.282  -5.458  1.00 33.77           O  
HETATM 1094  C2  EDO A   3      40.395  23.867  -5.959  1.00 51.28           C  
HETATM 1095  O2  EDO A   3      39.532  22.731  -5.725  1.00 34.76           O  
HETATM 1096  CAA ODR A 169      25.655  14.691   1.549  1.00 11.14           C  
HETATM 1097  CAB ODR A 169      27.004  15.063   0.945  1.00 11.98           C  
HETATM 1098  OAC ODR A 169      26.800  15.151  -0.488  1.00 15.63           O  
HETATM 1099  CAD ODR A 169      27.886  15.539  -1.201  1.00 13.39           C  
HETATM 1100  CAE ODR A 169      27.636  15.784  -2.536  1.00 16.22           C  
HETATM 1101  CAF ODR A 169      28.626  16.191  -3.413  1.00 15.29           C  
HETATM 1102  CAG ODR A 169      29.933  16.341  -2.930  1.00 13.83           C  
HETATM 1103  CAH ODR A 169      30.211  16.093  -1.566  1.00 13.03           C  
HETATM 1104  CAI ODR A 169      29.184  15.705  -0.706  1.00 18.87           C  
HETATM 1105  CAJ ODR A 169      31.514  16.349  -1.089  1.00 16.01           C  
HETATM 1106  CAK ODR A 169      31.837  17.240  -0.046  1.00 15.90           C  
HETATM 1107  CAL ODR A 169      30.936  18.050   0.869  1.00 16.15           C  
HETATM 1108  NAM ODR A 169      33.156  17.337   0.125  1.00 18.12           N  
HETATM 1109  OAN ODR A 169      33.739  16.515  -0.844  1.00 19.10           O  
HETATM 1110  CAO ODR A 169      32.749  15.933  -1.589  1.00 20.04           C  
HETATM 1111  CAP ODR A 169      33.037  14.953  -2.736  1.00 17.76           C  
HETATM 1112  CAQ ODR A 169      28.143  16.427  -4.865  1.00 22.90           C  
HETATM 1113  OAR ODR A 169      29.019  16.010  -5.892  1.00 18.42           O  
HETATM 1114  CAS ODR A 169      27.823  17.896  -5.047  1.00 16.73           C  
HETATM 1115  O   HOH A   4      38.878   7.342   6.536  1.00 17.38           O  
HETATM 1116  O   HOH A   5      37.749   9.059   4.677  1.00 14.23           O  
HETATM 1117  O   HOH A   6      33.696  15.113  10.526  1.00 14.63           O  
HETATM 1118  O   HOH A   7      31.495  17.460  -6.793  1.00 17.98           O  
HETATM 1119  O   HOH A   8      33.957  20.940   3.071  1.00 16.64           O  
HETATM 1120  O   HOH A   9      28.153  13.244   3.853  1.00 17.80           O  
HETATM 1121  O   HOH A  10      19.742  29.354  -3.383  1.00 17.56           O  
HETATM 1122  O   HOH A  11      41.182  23.638   6.029  1.00 19.06           O  
HETATM 1123  O   HOH A  12      18.149  29.209   7.125  1.00 18.98           O  
HETATM 1124  O   HOH A  13      47.619  11.003   7.295  1.00 21.54           O  
HETATM 1125  O   HOH A  14      31.458  11.475   9.204  1.00 15.94           O  
HETATM 1126  O   HOH A  15      26.799  33.312  -4.449  1.00 16.50           O  
HETATM 1127  O   HOH A  16      35.566  15.170  12.682  1.00 14.77           O  
HETATM 1128  O   HOH A  17      31.594  17.358 -10.324  1.00 23.07           O  
HETATM 1129  O   HOH A  18      34.987  18.927   1.779  1.00  6.31           O  
HETATM 1130  O   HOH A  19      36.439  37.968  17.068  1.00 21.59           O  
HETATM 1131  O   HOH A  20      50.935   9.734   4.631  1.00 20.36           O  
HETATM 1132  O   HOH A  21      36.507  33.131   2.800  1.00 17.49           O  
HETATM 1133  O   HOH A  22      35.020  18.934   6.007  1.00  6.85           O  
HETATM 1134  O   HOH A  23      27.873  16.281  -8.251  1.00 20.81           O  
HETATM 1135  O   HOH A  24      32.929  14.328  18.949  1.00 24.84           O  
HETATM 1136  O   HOH A  25      38.883  31.205  -0.820  1.00 19.61           O  
HETATM 1137  O   HOH A  26      20.881  32.271   0.534  1.00 19.22           O  
HETATM 1138  O   HOH A  27      32.468  12.770  11.445  1.00 16.56           O  
HETATM 1139  O   HOH A  28      37.973  38.435  24.724  1.00 16.03           O  
HETATM 1140  O   HOH A  29      31.172   9.840  -4.022  1.00 22.07           O  
HETATM 1141  O   HOH A  30      35.179   5.172   2.936  1.00 16.20           O  
HETATM 1142  O   HOH A  31      36.549  15.193  16.753  1.00 20.44           O  
HETATM 1143  O   HOH A  32      19.836  36.166   3.670  1.00 30.53           O  
HETATM 1144  O   HOH A  33      30.346  17.610  21.446  1.00 20.18           O  
HETATM 1145  O   HOH A  34      38.146  25.525  12.248  1.00 24.65           O  
HETATM 1146  O   HOH A  35      37.879  20.164  13.046  1.00 25.78           O  
HETATM 1147  O   HOH A  36      21.454  17.885   4.419  1.00 18.84           O  
HETATM 1148  O   HOH A  37      29.714  16.979  18.040  1.00 30.20           O  
HETATM 1149  O   HOH A  38      31.395  27.224  31.000  1.00 23.26           O  
HETATM 1150  O   HOH A  39      32.982  17.217   7.246  1.00 17.67           O  
HETATM 1151  O   HOH A  40      32.187  20.096   5.000  1.00 17.67           O  
HETATM 1152  O   HOH A  41      27.218  13.040   8.136  1.00 19.01           O  
HETATM 1153  O   HOH A 170      28.045  15.977   4.127  1.00 12.83           O  
HETATM 1154  O   HOH A 171      32.872  17.880   9.910  1.00 11.00           O  
HETATM 1155  O   HOH A 172      30.106  18.535   4.759  1.00 13.31           O  
HETATM 1156  O   HOH A 173      44.713   9.017   8.120  1.00 20.80           O  
HETATM 1157  O   HOH A 174      29.696  12.366  12.134  1.00 25.74           O  
HETATM 1158  O   HOH A 175      41.129   8.008   5.049  1.00 24.60           O  
HETATM 1159  O   HOH A 176      17.003  25.916  -0.773  1.00 25.39           O  
HETATM 1160  O   HOH A 177      43.499   7.331   6.406  1.00 18.53           O  
HETATM 1161  O   HOH A 178      37.117  17.009  18.815  1.00 20.80           O  
HETATM 1162  O   HOH A 179      36.510  29.892  24.703  1.00 20.52           O  
HETATM 1163  O   HOH A 180      18.217  34.297   5.935  1.00 30.80           O  
HETATM 1164  O   HOH A 181      14.706  33.484   3.865  1.00 20.73           O  
HETATM 1165  O   HOH A 182      33.235  38.694  18.548  1.00 21.13           O  
HETATM 1166  O   HOH A 183      24.836  33.151  18.453  1.00 35.24           O  
HETATM 1167  O   HOH A 184      29.879  28.887  -8.071  1.00 20.11           O  
HETATM 1168  O   HOH A 185      35.136  39.657  20.215  1.00 24.87           O  
HETATM 1169  O   HOH A 186      27.293  20.344 -13.234  1.00 19.27           O  
HETATM 1170  O   HOH A 187      24.138  32.146  -5.002  1.00 20.14           O  
HETATM 1171  O   HOH A 188      19.844  31.714  -1.996  1.00 23.36           O  
HETATM 1172  O   HOH A 189      25.952  17.852  12.422  1.00 31.96           O  
HETATM 1173  O   HOH A 190      44.209  23.748   5.634  1.00 28.59           O  
HETATM 1174  O   HOH A 191      41.094  11.970  -3.775  1.00 29.30           O  
HETATM 1175  O   HOH A 192      36.549  27.093  18.749  1.00 26.20           O  
HETATM 1176  O   HOH A 193      37.453  35.385   6.429  1.00 29.26           O  
HETATM 1177  O   HOH A 194      33.022   4.660  10.066  1.00 23.87           O  
HETATM 1178  O   HOH A 195      23.068  21.135  13.267  1.00 26.72           O  
HETATM 1179  O   HOH A 196      42.030   8.324  -4.074  1.00 23.47           O  
HETATM 1180  O   HOH A 197      36.540  19.369  17.658  1.00 20.96           O  
HETATM 1181  O   HOH A 198      39.476  32.647   9.299  1.00 28.80           O  
HETATM 1182  O   HOH A 199      37.176  23.337  16.035  1.00 31.41           O  
HETATM 1183  O   HOH A 200      17.753  21.276  -1.193  1.00 36.21           O  
HETATM 1184  O   HOH A 201      28.862  10.958   9.191  1.00 28.80           O  
HETATM 1185  O   HOH A 202      36.304  16.408  21.208  1.00 27.58           O  
HETATM 1186  O   HOH A 203      37.194   6.153  13.029  1.00 23.94           O  
HETATM 1187  O   HOH A 204      38.542  20.424  26.686  1.00 35.23           O  
HETATM 1188  O   HOH A 205      33.056  44.923  12.278  1.00 35.70           O  
HETATM 1189  O   HOH A 206      28.377   6.405  -3.175  1.00 35.88           O  
HETATM 1190  O   HOH A 207      38.972  34.001  11.622  1.00 38.48           O  
HETATM 1191  O   HOH A 208      38.238  36.534  12.139  1.00 36.88           O  
HETATM 1192  O   HOH A 209      40.928  32.255  13.989  1.00 40.67           O  
HETATM 1193  O   HOH A 210      37.631  -0.033   3.315  1.00 16.74           O  
HETATM 1194  O   HOH A 211      31.904   2.919   1.239  1.00 25.19           O  
HETATM 1195  O   HOH A 212      34.406   2.891   1.740  1.00 27.04           O  
HETATM 1196  O   HOH A 213      32.920   2.211   8.829  1.00 33.29           O  
HETATM 1197  O   HOH A 214      35.388   1.208   6.439  1.00 33.72           O  
HETATM 1198  O   HOH A 215      27.580   5.920   7.069  1.00 30.31           O  
HETATM 1199  O   HOH A 216      31.220   9.586  13.188  1.00 32.92           O  
HETATM 1200  O   HOH A 217      40.269  34.211  18.570  1.00 31.57           O  
HETATM 1201  O   HOH A 218      29.623  17.903  14.872  1.00 26.61           O  
HETATM 1202  O   HOH A 219      38.152  18.892  15.140  1.00 27.97           O  
HETATM 1203  O   HOH A 220      28.305  24.509  23.342  1.00 29.91           O  
HETATM 1204  O   HOH A 221      34.672  19.946  29.350  1.00 32.84           O  
HETATM 1205  O   HOH A 222      29.019  31.114  20.276  1.00 38.34           O  
HETATM 1206  O   HOH A 223      26.560  32.065  19.802  1.00 30.36           O  
HETATM 1207  O   HOH A 224      30.165  41.561  19.301  1.00 37.32           O  
HETATM 1208  O   HOH A 225      21.261  39.957  13.758  1.00 39.07           O  
HETATM 1209  O   HOH A 226      18.842  24.506   2.291  1.00 27.51           O  
HETATM 1210  O   HOH A 227      15.647  26.789   1.813  1.00 31.48           O  
HETATM 1211  O   HOH A 228      20.327  22.877   0.157  1.00 17.75           O  
HETATM 1212  O   HOH A 229      22.175  15.913   2.603  1.00 24.17           O  
HETATM 1213  O   HOH A 230      27.419   4.085  -0.309  1.00 31.13           O  
HETATM 1214  O   HOH A 231      28.694   8.910  -4.072  1.00 34.70           O  
HETATM 1215  O   HOH A 232      38.758   7.832  -2.311  1.00 42.64           O  
HETATM 1216  O   HOH A 233      21.693  16.373   8.234  1.00 32.94           O  
HETATM 1217  O   HOH A 234      37.016  27.557  15.526  1.00 32.75           O  
HETATM 1218  O   HOH A 235      41.515  25.083   8.501  1.00 29.07           O  
HETATM 1219  O   HOH A 236      37.780  30.039   2.765  1.00 29.11           O  
HETATM 1220  O   HOH A 237      40.358  30.882   3.006  1.00 31.91           O  
HETATM 1221  O   HOH A 238      40.690  29.075  -0.910  1.00 31.33           O  
HETATM 1222  O   HOH A 239      37.876  27.906  -5.089  1.00 38.78           O  
HETATM 1223  O   HOH A 240      36.650  26.179  -9.588  1.00 35.66           O  
HETATM 1224  O   HOH A 241      32.171  29.602  -9.005  1.00 33.34           O  
HETATM 1225  O   HOH A 242      27.557  32.899  -6.910  1.00 28.90           O  
HETATM 1226  O   HOH A 243      25.867  35.752  -4.497  1.00 33.03           O  
HETATM 1227  O   HOH A 244      37.690  15.614  -7.374  1.00 26.68           O  
HETATM 1228  O   HOH A 245      39.876  20.527 -12.929  1.00 38.24           O  
HETATM 1229  O   HOH A 246      28.467  13.782  -8.323  1.00 28.85           O  
HETATM 1230  O   HOH A 247      34.376  39.956   3.481  1.00 33.80           O  
HETATM 1231  O   HOH A 248      28.720  43.152   1.688  1.00 32.69           O  
HETATM 1232  O   HOH A 249      28.183  42.312  22.098  1.00 38.34           O  
HETATM 1233  O   HOH A 250      27.458  37.224  27.728  1.00 34.65           O  
HETATM 1234  O   HOH A 251      26.499  32.374  27.259  1.00 41.50           O  
HETATM 1235  O   HOH A 252      43.114  18.111  -4.870  1.00 37.59           O  
HETATM 1236  O   HOH A 253      43.055  24.194  -6.401  1.00 31.59           O  
HETATM 1237  O   HOH A 254      33.793  16.369  -6.193  1.00 36.52           O  
HETATM 1238  O   HOH A 255      30.833  21.071 -12.624  1.00 38.56           O  
HETATM 1239  O   HOH A 256      36.535  18.985 -12.372  1.00 33.24           O  
CONECT 1084 1085 1086                                                           
CONECT 1085 1084                                                                
CONECT 1086 1084 1087                                                           
CONECT 1087 1086                                                                
CONECT 1088 1089 1090                                                           
CONECT 1089 1088                                                                
CONECT 1090 1088 1091                                                           
CONECT 1091 1090                                                                
CONECT 1092 1093 1094                                                           
CONECT 1093 1092                                                                
CONECT 1094 1092 1095                                                           
CONECT 1095 1094                                                                
CONECT 1096 1097                                                                
CONECT 1097 1096 1098                                                           
CONECT 1098 1097 1099                                                           
CONECT 1099 1098 1100 1104                                                      
CONECT 1100 1099 1101                                                           
CONECT 1101 1100 1102 1112                                                      
CONECT 1102 1101 1103                                                           
CONECT 1103 1102 1104 1105                                                      
CONECT 1104 1099 1103                                                           
CONECT 1105 1103 1106 1110                                                      
CONECT 1106 1105 1107 1108                                                      
CONECT 1107 1106                                                                
CONECT 1108 1106 1109                                                           
CONECT 1109 1108 1110                                                           
CONECT 1110 1105 1109 1111                                                      
CONECT 1111 1110                                                                
CONECT 1112 1101 1113 1114                                                      
CONECT 1113 1112                                                                
CONECT 1114 1112                                                                
MASTER      315    0    4    7    0    0   10    6 1208    1   31   10          
END                                                                             
