# Supplementary material for: Predictive classification models and targets identification for betulin derivatives as Leishmania donovani inhibitors
Source: J Cheminform. 2018 Aug 17;10:40. doi: 10.1186/s13321-018-0291-x (PMC6097978; doi:10.1186/s13321-018-0291-x)
Supplement: Supplementary file 5 — Additional file 5. Zip file with all potential protein target structures protein data bank files. [file 13321_2018_291_MOESM5_ESM.zip › 3tfq.pdb]

HEADER    OXIDOREDUCTASE/OXIDOREDUCTASE INHIBITOR 16-AUG-11   3TFQ              
TITLE     CRYSTAL STRUCTURE OF 11B-HSD1 DOUBLE MUTANT (L262R, F278E) COMPLEXED  
TITLE    2 WITH 8-{[(2-CYANOPYRIDIN-3-YL)METHYL]SULFANYL}-6-HYDROXY-3,4-DIHYDRO-
TITLE    3 1H-PYRANO[3,4-C]PYRIDINE-5-CARBONITRILE                              
COMPND    MOL_ID: 1;                                                            
COMPND   2 MOLECULE: CORTICOSTEROID 11-BETA-DEHYDROGENASE ISOZYME 1;            
COMPND   3 CHAIN: A, B, D, E;                                                   
COMPND   4 SYNONYM: 11-BETA-HYDROXYSTEROID DEHYDROGENASE 1, 11-DH, 11-BETA-HSD1;
COMPND   5 EC: 1.1.1.146;                                                       
COMPND   6 ENGINEERED: YES;                                                     
COMPND   7 MUTATION: YES                                                        
SOURCE    MOL_ID: 1;                                                            
SOURCE   2 ORGANISM_SCIENTIFIC: HOMO SAPIENS;                                   
SOURCE   3 ORGANISM_COMMON: HUMAN;                                              
SOURCE   4 ORGANISM_TAXID: 9606;                                                
SOURCE   5 GENE: HSD11B1, HSD11, HSD11L;                                        
SOURCE   6 EXPRESSION_SYSTEM: ESCHERICHIA COLI;                                 
SOURCE   7 EXPRESSION_SYSTEM_TAXID: 469008;                                     
SOURCE   8 EXPRESSION_SYSTEM_STRAIN: BL21(DE3);                                 
SOURCE   9 EXPRESSION_SYSTEM_VECTOR_TYPE: PLASMID;                              
SOURCE  10 EXPRESSION_SYSTEM_PLASMID: PET28                                     
KEYWDS    11B-HSD1, SDR, DEHYDROGENASE, HYDROXYSTEROID, INHIBITOR,              
KEYWDS   2 OXIDOREDUCTASE-OXIDOREDUCTASE INHIBITOR COMPLEX                      
EXPDTA    X-RAY DIFFRACTION                                                     
AUTHOR    S.SHERIFF                                                             
REVDAT   1   02-NOV-11 3TFQ    0                                                
JRNL        AUTH   S.C.WU,D.YOON,J.CHIN,K.VAN KIRK,R.SEETHALA,R.GOLLA,B.HE,     
JRNL        AUTH 2 T.HARRITY,L.K.KUNSELMAN,N.N.MORGAN,R.P.PONTICIELLO,          
JRNL        AUTH 3 J.R.TAYLOR,R.ZEBO,T.W.HARPER,W.LI,M.WANG,L.ZHANG,            
JRNL        AUTH 4 B.G.SLECZKA,A.NAYEEM,S.SHERIFF,D.M.CAMAC,P.E.MORIN,          
JRNL        AUTH 5 J.G.EVERLOF,Y.X.LI,C.A.FERRARO,K.KIELTYKA,W.SHOU,M.B.VATH,   
JRNL        AUTH 6 T.A.ZVYAGA,D.A.GORDON,J.A.ROBL                               
JRNL        TITL   DISCOVERY OF 3-HYDROXY-4-CYANO-ISOQUINOLINES AS NOVEL,       
JRNL        TITL 2 POTENT, AND SELECTIVE INHIBITORS OF HUMAN                    
JRNL        TITL 3 11BETA-HYDROXYDEHYDROGENASE 1 (11BETA-HSD1)                  
JRNL        REF    BIOORG.MED.CHEM.LETT.         V.  21  6693 2011              
JRNL        REFN                   ISSN 0960-894X                               
JRNL        PMID   21983444                                                     
JRNL        DOI    10.1016/J.BMCL.2011.09.058                                   
REMARK   2                                                                      
REMARK   2 RESOLUTION.    1.80 ANGSTROMS.                                       
REMARK   3                                                                      
REMARK   3 REFINEMENT.                                                          
REMARK   3   PROGRAM     : BUSTER 2.11.1                                        
REMARK   3   AUTHORS     : BRICOGNE,BLANC,BRANDL,FLENSBURG,KELLER,              
REMARK   3               : PACIOREK,ROVERSI,SHARFF,SMART,VONRHEIN,              
REMARK   3               : WOMACK,MATTHEWS,TEN EYCK,TRONRUD                     
REMARK   3                                                                      
REMARK   3  DATA USED IN REFINEMENT.                                            
REMARK   3   RESOLUTION RANGE HIGH (ANGSTROMS) : 1.80                           
REMARK   3   RESOLUTION RANGE LOW  (ANGSTROMS) : 26.35                          
REMARK   3   DATA CUTOFF            (SIGMA(F)) : 0.000                          
REMARK   3   COMPLETENESS FOR RANGE        (%) : 96.9                           
REMARK   3   NUMBER OF REFLECTIONS             : 106304                         
REMARK   3                                                                      
REMARK   3  FIT TO DATA USED IN REFINEMENT.                                     
REMARK   3   CROSS-VALIDATION METHOD           : THROUGHOUT                     
REMARK   3   FREE R VALUE TEST SET SELECTION   : RANDOM                         
REMARK   3   R VALUE     (WORKING + TEST SET)  : 0.166                          
REMARK   3   R VALUE            (WORKING SET)  : 0.165                          
REMARK   3   FREE R VALUE                      : 0.193                          
REMARK   3   FREE R VALUE TEST SET SIZE   (%)  : 2.090                          
REMARK   3   FREE R VALUE TEST SET COUNT       : 2223                           
REMARK   3   ESTIMATED ERROR OF FREE R VALUE   : NULL                           
REMARK   3                                                                      
REMARK   3  FIT IN THE HIGHEST RESOLUTION BIN.                                  
REMARK   3   TOTAL NUMBER OF BINS USED               : 20                       
REMARK   3   BIN RESOLUTION RANGE HIGH   (ANGSTROMS) : 1.80                     
REMARK   3   BIN RESOLUTION RANGE LOW    (ANGSTROMS) : 1.85                     
REMARK   3   BIN COMPLETENESS (WORKING+TEST)     (%) : 96.92                    
REMARK   3   REFLECTIONS IN BIN (WORKING + TEST SET) : 7543                     
REMARK   3   BIN R VALUE        (WORKING + TEST SET) : 0.1804                   
REMARK   3   REFLECTIONS IN BIN        (WORKING SET) : 7366                     
REMARK   3   BIN R VALUE               (WORKING SET) : 0.1794                   
REMARK   3   BIN FREE R VALUE                        : 0.2272                   
REMARK   3   BIN FREE R VALUE TEST SET SIZE      (%) : 2.35                     
REMARK   3   BIN FREE R VALUE TEST SET COUNT         : 177                      
REMARK   3   ESTIMATED ERROR OF BIN FREE R VALUE     : NULL                     
REMARK   3                                                                      
REMARK   3  NUMBER OF NON-HYDROGEN ATOMS USED IN REFINEMENT.                    
REMARK   3   PROTEIN ATOMS            : 8221                                    
REMARK   3   NUCLEIC ACID ATOMS       : 0                                       
REMARK   3   HETEROGEN ATOMS          : 290                                     
REMARK   3   SOLVENT ATOMS            : 814                                     
REMARK   3                                                                      
REMARK   3  B VALUES.                                                           
REMARK   3   FROM WILSON PLOT           (A**2) : 21.54                          
REMARK   3   MEAN B VALUE      (OVERALL, A**2) : 23.86                          
REMARK   3   OVERALL ANISOTROPIC B VALUE.                                       
REMARK   3    B11 (A**2) : 3.93460                                              
REMARK   3    B22 (A**2) : -1.56000                                             
REMARK   3    B33 (A**2) : -2.37450                                             
REMARK   3    B12 (A**2) : 0.00000                                              
REMARK   3    B13 (A**2) : 0.00000                                              
REMARK   3    B23 (A**2) : 0.00000                                              
REMARK   3                                                                      
REMARK   3  ESTIMATED COORDINATE ERROR.                                         
REMARK   3   ESD FROM LUZZATI PLOT                    (A) : 0.17                
REMARK   3   DPI (BLOW EQ-10) BASED ON R VALUE        (A) : NULL                
REMARK   3   DPI (BLOW EQ-9) BASED ON FREE R VALUE    (A) : NULL                
REMARK   3   DPI (CRUICKSHANK) BASED ON R VALUE       (A) : 0.11                
REMARK   3   DPI (CRUICKSHANK) BASED ON FREE R VALUE  (A) : NULL                
REMARK   3                                                                      
REMARK   3   REFERENCES: BLOW, D. (2002) ACTA CRYST D58, 792-797                
REMARK   3               CRUICKSHANK, D.W.J. (1999) ACTA CRYST D55, 583-601     
REMARK   3                                                                      
REMARK   3 CORRELATION COEFFICIENTS.                                            
REMARK   3   CORRELATION COEFFICIENT FO-FC      : 0.949                         
REMARK   3   CORRELATION COEFFICIENT FO-FC FREE : 0.935                         
REMARK   3                                                                      
REMARK   3   NUMBER OF GEOMETRIC FUNCTION TERMS DEFINED : 15                    
REMARK   3   TERM                          COUNT    WEIGHT   FUNCTION.          
REMARK   3    BOND LENGTHS              : 8729   ; 2.000  ; HARMONIC            
REMARK   3    BOND ANGLES               : 11811  ; 2.000  ; HARMONIC            
REMARK   3    TORSION ANGLES            : 3116   ; 2.000  ; SINUSOIDAL          
REMARK   3    TRIGONAL CARBON PLANES    : 193    ; 2.000  ; HARMONIC            
REMARK   3    GENERAL PLANES            : 1258   ; 5.000  ; HARMONIC            
REMARK   3    ISOTROPIC THERMAL FACTORS : 8729   ; 20.000 ; HARMONIC            
REMARK   3    BAD NON-BONDED CONTACTS   : NULL   ; NULL   ; NULL                
REMARK   3    IMPROPER TORSIONS         : NULL   ; NULL   ; NULL                
REMARK   3    PSEUDOROTATION ANGLES     : NULL   ; NULL   ; NULL                
REMARK   3    CHIRAL IMPROPER TORSION   : 1152   ; 5.000  ; SEMIHARMONIC        
REMARK   3    SUM OF OCCUPANCIES        : NULL   ; NULL   ; NULL                
REMARK   3    UTILITY DISTANCES         : NULL   ; NULL   ; NULL                
REMARK   3    UTILITY ANGLES            : NULL   ; NULL   ; NULL                
REMARK   3    UTILITY TORSION           : NULL   ; NULL   ; NULL                
REMARK   3    IDEAL-DIST CONTACT TERM   : 10992  ; 4.000  ; SEMIHARMONIC        
REMARK   3                                                                      
REMARK   3   RMS DEVIATIONS FROM IDEAL VALUES.                                  
REMARK   3    BOND LENGTHS                       (A) : 0.010                    
REMARK   3    BOND ANGLES                  (DEGREES) : 0.99                     
REMARK   3    PEPTIDE OMEGA TORSION ANGLES (DEGREES) : 3.41                     
REMARK   3    OTHER TORSION ANGLES         (DEGREES) : 16.31                    
REMARK   3                                                                      
REMARK   3  TLS DETAILS                                                         
REMARK   3   NUMBER OF TLS GROUPS  : NULL                                       
REMARK   3                                                                      
REMARK   3  OTHER REFINEMENT REMARKS: NULL                                      
REMARK   4                                                                      
REMARK   4 3TFQ COMPLIES WITH FORMAT V. 3.30, 13-JUL-11                         
REMARK 100                                                                      
REMARK 100 THIS ENTRY HAS BEEN PROCESSED BY RCSB ON 29-SEP-11.                  
REMARK 100 THE RCSB ID CODE IS RCSB067425.                                      
REMARK 200                                                                      
REMARK 200 EXPERIMENTAL DETAILS                                                 
REMARK 200  EXPERIMENT TYPE                : X-RAY DIFFRACTION                  
REMARK 200  DATE OF DATA COLLECTION        : 13-OCT-06                          
REMARK 200  TEMPERATURE           (KELVIN) : 100.0                              
REMARK 200  PH                             : 7.3                                
REMARK 200  NUMBER OF CRYSTALS USED        : 1                                  
REMARK 200                                                                      
REMARK 200  SYNCHROTRON              (Y/N) : Y                                  
REMARK 200  RADIATION SOURCE               : APS                                
REMARK 200  BEAMLINE                       : 17-ID                              
REMARK 200  X-RAY GENERATOR MODEL          : NULL                               
REMARK 200  MONOCHROMATIC OR LAUE    (M/L) : M                                  
REMARK 200  WAVELENGTH OR RANGE        (A) : 1.0                                
REMARK 200  MONOCHROMATOR                  : NULL                               
REMARK 200  OPTICS                         : NULL                               
REMARK 200                                                                      
REMARK 200  DETECTOR TYPE                  : CCD                                
REMARK 200  DETECTOR MANUFACTURER          : ADSC QUANTUM 210                   
REMARK 200  INTENSITY-INTEGRATION SOFTWARE : HKL2000 (DENZO)                    
REMARK 200  DATA SCALING SOFTWARE          : HKL2000 (SCALEPACK)                
REMARK 200                                                                      
REMARK 200  NUMBER OF UNIQUE REFLECTIONS   : 106364                             
REMARK 200  RESOLUTION RANGE HIGH      (A) : 1.800                              
REMARK 200  RESOLUTION RANGE LOW       (A) : 50.000                             
REMARK 200  REJECTION CRITERIA  (SIGMA(I)) : 0.000                              
REMARK 200                                                                      
REMARK 200 OVERALL.                                                             
REMARK 200  COMPLETENESS FOR RANGE     (%) : 97.0                               
REMARK 200  DATA REDUNDANCY                : 4.400                              
REMARK 200  R MERGE                    (I) : 0.03800                            
REMARK 200  R SYM                      (I) : NULL                               
REMARK 200  <I/SIGMA(I)> FOR THE DATA SET  : 35.1000                            
REMARK 200                                                                      
REMARK 200 IN THE HIGHEST RESOLUTION SHELL.                                     
REMARK 200  HIGHEST RESOLUTION SHELL, RANGE HIGH (A) : 1.80                     
REMARK 200  HIGHEST RESOLUTION SHELL, RANGE LOW  (A) : 1.86                     
REMARK 200  COMPLETENESS FOR SHELL     (%) : 96.7                               
REMARK 200  DATA REDUNDANCY IN SHELL       : 3.70                               
REMARK 200  R MERGE FOR SHELL          (I) : 0.08800                            
REMARK 200  R SYM FOR SHELL            (I) : NULL                               
REMARK 200  <I/SIGMA(I)> FOR SHELL         : 14.800                             
REMARK 200                                                                      
REMARK 200 DIFFRACTION PROTOCOL: SINGLE WAVELENGTH                              
REMARK 200 METHOD USED TO DETERMINE THE STRUCTURE: MOLECULAR REPLACEMENT        
REMARK 200 SOFTWARE USED: AMORE                                                 
REMARK 200 STARTING MODEL: 11BHSD/LIGAND                                        
REMARK 200                                                                      
REMARK 200 REMARK: NULL                                                         
REMARK 280                                                                      
REMARK 280 CRYSTAL                                                              
REMARK 280 SOLVENT CONTENT, VS   (%): 47.50                                     
REMARK 280 MATTHEWS COEFFICIENT, VM (ANGSTROMS**3/DA): 2.34                     
REMARK 280                                                                      
REMARK 280 CRYSTALLIZATION CONDITIONS: 200 MM POTASSIUM FORMATE, PH 7.3, 22%    
REMARK 280  (W/V) PEG3350, 1.5 MM ZWITTERGENT 3-12, VAPOR DIFFUSION, HANGING    
REMARK 280  DROP, TEMPERATURE 277K                                              
REMARK 290                                                                      
REMARK 290 CRYSTALLOGRAPHIC SYMMETRY                                            
REMARK 290 SYMMETRY OPERATORS FOR SPACE GROUP: P 21 21 21                       
REMARK 290                                                                      
REMARK 290      SYMOP   SYMMETRY                                                
REMARK 290     NNNMMM   OPERATOR                                                
REMARK 290       1555   X,Y,Z                                                   
REMARK 290       2555   -X+1/2,-Y,Z+1/2                                         
REMARK 290       3555   -X,Y+1/2,-Z+1/2                                         
REMARK 290       4555   X+1/2,-Y+1/2,-Z                                         
REMARK 290                                                                      
REMARK 290     WHERE NNN -> OPERATOR NUMBER                                     
REMARK 290           MMM -> TRANSLATION VECTOR                                  
REMARK 290                                                                      
REMARK 290 CRYSTALLOGRAPHIC SYMMETRY TRANSFORMATIONS                            
REMARK 290 THE FOLLOWING TRANSFORMATIONS OPERATE ON THE ATOM/HETATM             
REMARK 290 RECORDS IN THIS ENTRY TO PRODUCE CRYSTALLOGRAPHICALLY                
REMARK 290 RELATED MOLECULES.                                                   
REMARK 290   SMTRY1   1  1.000000  0.000000  0.000000        0.00000            
REMARK 290   SMTRY2   1  0.000000  1.000000  0.000000        0.00000            
REMARK 290   SMTRY3   1  0.000000  0.000000  1.000000        0.00000            
REMARK 290   SMTRY1   2 -1.000000  0.000000  0.000000       37.25000            
REMARK 290   SMTRY2   2  0.000000 -1.000000  0.000000        0.00000            
REMARK 290   SMTRY3   2  0.000000  0.000000  1.000000       83.90000            
REMARK 290   SMTRY1   3 -1.000000  0.000000  0.000000        0.00000            
REMARK 290   SMTRY2   3  0.000000  1.000000  0.000000       47.00000            
REMARK 290   SMTRY3   3  0.000000  0.000000 -1.000000       83.90000            
REMARK 290   SMTRY1   4  1.000000  0.000000  0.000000       37.25000            
REMARK 290   SMTRY2   4  0.000000 -1.000000  0.000000       47.00000            
REMARK 290   SMTRY3   4  0.000000  0.000000 -1.000000        0.00000            
REMARK 290                                                                      
REMARK 290 REMARK: NULL                                                         
REMARK 300                                                                      
REMARK 300 BIOMOLECULE: 1, 2                                                    
REMARK 300 SEE REMARK 350 FOR THE AUTHOR PROVIDED AND/OR PROGRAM                
REMARK 300 GENERATED ASSEMBLY INFORMATION FOR THE STRUCTURE IN                  
REMARK 300 THIS ENTRY. THE REMARK MAY ALSO PROVIDE INFORMATION ON               
REMARK 300 BURIED SURFACE AREA.                                                 
REMARK 350                                                                      
REMARK 350 COORDINATES FOR A COMPLETE MULTIMER REPRESENTING THE KNOWN           
REMARK 350 BIOLOGICALLY SIGNIFICANT OLIGOMERIZATION STATE OF THE                
REMARK 350 MOLECULE CAN BE GENERATED BY APPLYING BIOMT TRANSFORMATIONS          
REMARK 350 GIVEN BELOW.  BOTH NON-CRYSTALLOGRAPHIC AND                          
REMARK 350 CRYSTALLOGRAPHIC OPERATIONS ARE GIVEN.                               
REMARK 350                                                                      
REMARK 350 BIOMOLECULE: 1                                                       
REMARK 350 AUTHOR DETERMINED BIOLOGICAL UNIT: DIMERIC                           
REMARK 350 SOFTWARE DETERMINED QUATERNARY STRUCTURE: DIMERIC                    
REMARK 350 SOFTWARE USED: PISA                                                  
REMARK 350 TOTAL BURIED SURFACE AREA: 8080 ANGSTROM**2                          
REMARK 350 SURFACE AREA OF THE COMPLEX: 21890 ANGSTROM**2                       
REMARK 350 CHANGE IN SOLVENT FREE ENERGY: -61.0 KCAL/MOL                        
REMARK 350 APPLY THE FOLLOWING TO CHAINS: A, B                                  
REMARK 350   BIOMT1   1  1.000000  0.000000  0.000000        0.00000            
REMARK 350   BIOMT2   1  0.000000  1.000000  0.000000        0.00000            
REMARK 350   BIOMT3   1  0.000000  0.000000  1.000000        0.00000            
REMARK 350                                                                      
REMARK 350 BIOMOLECULE: 2                                                       
REMARK 350 AUTHOR DETERMINED BIOLOGICAL UNIT: DIMERIC                           
REMARK 350 SOFTWARE DETERMINED QUATERNARY STRUCTURE: DIMERIC                    
REMARK 350 SOFTWARE USED: PISA                                                  
REMARK 350 TOTAL BURIED SURFACE AREA: 7700 ANGSTROM**2                          
REMARK 350 SURFACE AREA OF THE COMPLEX: 21980 ANGSTROM**2                       
REMARK 350 CHANGE IN SOLVENT FREE ENERGY: -54.0 KCAL/MOL                        
REMARK 350 APPLY THE FOLLOWING TO CHAINS: D, E                                  
REMARK 350   BIOMT1   1  1.000000  0.000000  0.000000        0.00000            
REMARK 350   BIOMT2   1  0.000000  1.000000  0.000000        0.00000            
REMARK 350   BIOMT3   1  0.000000  0.000000  1.000000        0.00000            
REMARK 465                                                                      
REMARK 465 MISSING RESIDUES                                                     
REMARK 465 THE FOLLOWING RESIDUES WERE NOT LOCATED IN THE                       
REMARK 465 EXPERIMENT. (M=MODEL NUMBER; RES=RESIDUE NAME; C=CHAIN               
REMARK 465 IDENTIFIER; SSSEQ=SEQUENCE NUMBER; I=INSERTION CODE.)                
REMARK 465                                                                      
REMARK 465   M RES C SSSEQI                                                     
REMARK 465     GLY A     7                                                      
REMARK 465     SER A     8                                                      
REMARK 465     HIS A     9                                                      
REMARK 465     MET A    10                                                      
REMARK 465     ALA A    11                                                      
REMARK 465     SER A    12                                                      
REMARK 465     MET A    13                                                      
REMARK 465     THR A    14                                                      
REMARK 465     GLY A    15                                                      
REMARK 465     GLY A    16                                                      
REMARK 465     GLN A    17                                                      
REMARK 465     GLN A    18                                                      
REMARK 465     MET A    19                                                      
REMARK 465     GLY A    20                                                      
REMARK 465     ARG A    21                                                      
REMARK 465     GLY A    22                                                      
REMARK 465     SER A    23                                                      
REMARK 465     ASN A    24                                                      
REMARK 465     GLU A    25                                                      
REMARK 465     ARG A   288                                                      
REMARK 465     PHE A   289                                                      
REMARK 465     ILE A   290                                                      
REMARK 465     ASN A   291                                                      
REMARK 465     LYS A   292                                                      
REMARK 465     GLY B     7                                                      
REMARK 465     SER B     8                                                      
REMARK 465     HIS B     9                                                      
REMARK 465     ASN B   291                                                      
REMARK 465     LYS B   292                                                      
REMARK 465     GLY D     7                                                      
REMARK 465     SER D     8                                                      
REMARK 465     HIS D     9                                                      
REMARK 465     ASN D   285                                                      
REMARK 465     MET D   286                                                      
REMARK 465     ASP D   287                                                      
REMARK 465     ARG D   288                                                      
REMARK 465     PHE D   289                                                      
REMARK 465     ILE D   290                                                      
REMARK 465     ASN D   291                                                      
REMARK 465     LYS D   292                                                      
REMARK 465     GLY E     7                                                      
REMARK 465     SER E     8                                                      
REMARK 465     HIS E     9                                                      
REMARK 465     MET E    10                                                      
REMARK 465     ALA E    11                                                      
REMARK 465     SER E    12                                                      
REMARK 465     MET E    13                                                      
REMARK 465     THR E    14                                                      
REMARK 465     GLY E    15                                                      
REMARK 465     GLY E    16                                                      
REMARK 465     GLN E    17                                                      
REMARK 465     GLN E    18                                                      
REMARK 465     MET E    19                                                      
REMARK 465     GLY E    20                                                      
REMARK 465     ARG E    21                                                      
REMARK 465     GLY E    22                                                      
REMARK 465     SER E    23                                                      
REMARK 465     ASN E    24                                                      
REMARK 465     TYR E   284                                                      
REMARK 465     ASN E   285                                                      
REMARK 465     MET E   286                                                      
REMARK 465     ASP E   287                                                      
REMARK 465     ARG E   288                                                      
REMARK 465     PHE E   289                                                      
REMARK 465     ILE E   290                                                      
REMARK 465     ASN E   291                                                      
REMARK 465     LYS E   292                                                      
REMARK 470                                                                      
REMARK 470 MISSING ATOM                                                         
REMARK 470 THE FOLLOWING RESIDUES HAVE MISSING ATOMS (M=MODEL NUMBER;           
REMARK 470 RES=RESIDUE NAME; C=CHAIN IDENTIFIER; SSEQ=SEQUENCE NUMBER;          
REMARK 470 I=INSERTION CODE):                                                   
REMARK 470   M RES CSSEQI  ATOMS                                                
REMARK 470     GLN B  17    CG   CD   OE1  NE2                                  
REMARK 470     ARG B  21    CG   CD   NE   CZ   NH1  NH2                        
REMARK 470     GLU B  25    CG   CD   OE1  OE2                                  
REMARK 470     ILE B 290    CG1  CG2  CD1                                       
REMARK 470     SER D  12    OG                                                  
REMARK 500                                                                      
REMARK 500 GEOMETRY AND STEREOCHEMISTRY                                         
REMARK 500 SUBTOPIC: CLOSE CONTACTS IN SAME ASYMMETRIC UNIT                     
REMARK 500                                                                      
REMARK 500 THE FOLLOWING ATOMS ARE IN CLOSE CONTACT.                            
REMARK 500                                                                      
REMARK 500  ATM1  RES C  SSEQI   ATM2  RES C  SSEQI           DISTANCE          
REMARK 500   OE2  GLU D   255     OH   TYR D   257              2.14            
REMARK 500   OE2  GLU B   255     OH   TYR B   257              2.17            
REMARK 500   OE2  GLU A   255     OH   TYR A   257              2.18            
REMARK 500   OE2  GLU E   255     OH   TYR E   257              2.19            
REMARK 500                                                                      
REMARK 500 REMARK: NULL                                                         
REMARK 500                                                                      
REMARK 500 GEOMETRY AND STEREOCHEMISTRY                                         
REMARK 500 SUBTOPIC: TORSION ANGLES                                             
REMARK 500                                                                      
REMARK 500 TORSION ANGLES OUTSIDE THE EXPECTED RAMACHANDRAN REGIONS:            
REMARK 500 (M=MODEL NUMBER; RES=RESIDUE NAME; C=CHAIN IDENTIFIER;               
REMARK 500 SSEQ=SEQUENCE NUMBER; I=INSERTION CODE).                             
REMARK 500                                                                      
REMARK 500 STANDARD TABLE:                                                      
REMARK 500 FORMAT:(10X,I3,1X,A3,1X,A1,I4,A1,4X,F7.2,3X,F7.2)                    
REMARK 500                                                                      
REMARK 500 EXPECTED VALUES: GJ KLEYWEGT AND TA JONES (1996). PHI/PSI-           
REMARK 500 CHOLOGY: RAMACHANDRAN REVISITED. STRUCTURE 4, 1395 - 1400            
REMARK 500                                                                      
REMARK 500  M RES CSSEQI        PSI       PHI                                   
REMARK 500    ALA A  65      179.63    175.87                                   
REMARK 500    HIS A 130      -66.49   -125.37                                   
REMARK 500    ASP A 131       15.57   -147.50                                   
REMARK 500    PHE A 144      -62.63   -125.59                                   
REMARK 500    SER A 169     -153.10   -123.94                                   
REMARK 500    LYS A 174      -30.71   -132.38                                   
REMARK 500    MET A 179       -2.30     74.86                                   
REMARK 500    ASP A 219       38.34    -73.65                                   
REMARK 500    ALA B  65     -178.88    176.43                                   
REMARK 500    HIS B 130      -67.84   -127.99                                   
REMARK 500    ASP B 131       16.41   -147.15                                   
REMARK 500    PHE B 144      -62.80   -124.76                                   
REMARK 500    SER B 169     -152.10   -125.15                                   
REMARK 500    MET B 179       -1.07     75.04                                   
REMARK 500    ASP B 219       38.18    -71.99                                   
REMARK 500    HIS B 232       79.60   -112.46                                   
REMARK 500    ALA D  65     -178.11    176.51                                   
REMARK 500    HIS D 130      -69.33   -123.88                                   
REMARK 500    ASP D 131       17.12   -146.72                                   
REMARK 500    PHE D 144      -62.96   -125.17                                   
REMARK 500    SER D 169     -152.62   -124.77                                   
REMARK 500    LYS D 174      -31.68   -133.41                                   
REMARK 500    MET D 179       -3.12     75.27                                   
REMARK 500    ASP D 219       37.77    -73.13                                   
REMARK 500    ALA E  65     -177.66    177.22                                   
REMARK 500    HIS E 130      -69.02   -122.94                                   
REMARK 500    ASP E 131       14.98   -150.02                                   
REMARK 500    PHE E 144      -63.49   -126.79                                   
REMARK 500    SER E 169     -152.77   -122.74                                   
REMARK 500    LYS E 174      -30.48   -133.40                                   
REMARK 500    MET E 179       -0.38     76.17                                   
REMARK 500    ASP E 219       38.44    -72.49                                   
REMARK 500    HIS E 232       52.99   -112.97                                   
REMARK 500                                                                      
REMARK 500 REMARK: NULL                                                         
REMARK 800                                                                      
REMARK 800 SITE                                                                 
REMARK 800 SITE_IDENTIFIER: AC1                                                 
REMARK 800 EVIDENCE_CODE: SOFTWARE                                              
REMARK 800 SITE_DESCRIPTION: BINDING SITE FOR RESIDUE NAP A 301                 
REMARK 800                                                                      
REMARK 800 SITE_IDENTIFIER: AC2                                                 
REMARK 800 EVIDENCE_CODE: SOFTWARE                                              
REMARK 800 SITE_DESCRIPTION: BINDING SITE FOR RESIDUE 07M A 302                 
REMARK 800                                                                      
REMARK 800 SITE_IDENTIFIER: AC3                                                 
REMARK 800 EVIDENCE_CODE: SOFTWARE                                              
REMARK 800 SITE_DESCRIPTION: BINDING SITE FOR RESIDUE NAP B 301                 
REMARK 800                                                                      
REMARK 800 SITE_IDENTIFIER: AC4                                                 
REMARK 800 EVIDENCE_CODE: SOFTWARE                                              
REMARK 800 SITE_DESCRIPTION: BINDING SITE FOR RESIDUE 07M B 302                 
REMARK 800                                                                      
REMARK 800 SITE_IDENTIFIER: AC5                                                 
REMARK 800 EVIDENCE_CODE: SOFTWARE                                              
REMARK 800 SITE_DESCRIPTION: BINDING SITE FOR RESIDUE NAP D 301                 
REMARK 800                                                                      
REMARK 800 SITE_IDENTIFIER: AC6                                                 
REMARK 800 EVIDENCE_CODE: SOFTWARE                                              
REMARK 800 SITE_DESCRIPTION: BINDING SITE FOR RESIDUE 07M D 302                 
REMARK 800                                                                      
REMARK 800 SITE_IDENTIFIER: AC7                                                 
REMARK 800 EVIDENCE_CODE: SOFTWARE                                              
REMARK 800 SITE_DESCRIPTION: BINDING SITE FOR RESIDUE NAP E 301                 
REMARK 800                                                                      
REMARK 800 SITE_IDENTIFIER: AC8                                                 
REMARK 800 EVIDENCE_CODE: SOFTWARE                                              
REMARK 800 SITE_DESCRIPTION: BINDING SITE FOR RESIDUE 07M E 302                 
REMARK 800                                                                      
REMARK 800 SITE_IDENTIFIER: AC9                                                 
REMARK 800 EVIDENCE_CODE: SOFTWARE                                              
REMARK 800 SITE_DESCRIPTION: BINDING SITE FOR RESIDUE GOL E 351                 
REMARK 900                                                                      
REMARK 900 RELATED ENTRIES                                                      
REMARK 900 RELATED ID: 3CH6   RELATED DB: PDB                                   
DBREF  3TFQ A   24   292  UNP    P28845   DHI1_HUMAN      24    292             
DBREF  3TFQ B   24   292  UNP    P28845   DHI1_HUMAN      24    292             
DBREF  3TFQ D   24   292  UNP    P28845   DHI1_HUMAN      24    292             
DBREF  3TFQ E   24   292  UNP    P28845   DHI1_HUMAN      24    292             
SEQADV 3TFQ GLY A    7  UNP  P28845              EXPRESSION TAG                 
SEQADV 3TFQ SER A    8  UNP  P28845              EXPRESSION TAG                 
SEQADV 3TFQ HIS A    9  UNP  P28845              EXPRESSION TAG                 
SEQADV 3TFQ MET A   10  UNP  P28845              EXPRESSION TAG                 
SEQADV 3TFQ ALA A   11  UNP  P28845              EXPRESSION TAG                 
SEQADV 3TFQ SER A   12  UNP  P28845              EXPRESSION TAG                 
SEQADV 3TFQ MET A   13  UNP  P28845              EXPRESSION TAG                 
SEQADV 3TFQ THR A   14  UNP  P28845              EXPRESSION TAG                 
SEQADV 3TFQ GLY A   15  UNP  P28845              EXPRESSION TAG                 
SEQADV 3TFQ GLY A   16  UNP  P28845              EXPRESSION TAG                 
SEQADV 3TFQ GLN A   17  UNP  P28845              EXPRESSION TAG                 
SEQADV 3TFQ GLN A   18  UNP  P28845              EXPRESSION TAG                 
SEQADV 3TFQ MET A   19  UNP  P28845              EXPRESSION TAG                 
SEQADV 3TFQ GLY A   20  UNP  P28845              EXPRESSION TAG                 
SEQADV 3TFQ ARG A   21  UNP  P28845              EXPRESSION TAG                 
SEQADV 3TFQ GLY A   22  UNP  P28845              EXPRESSION TAG                 
SEQADV 3TFQ SER A   23  UNP  P28845              EXPRESSION TAG                 
SEQADV 3TFQ ARG A  262  UNP  P28845    LEU   262 ENGINEERED MUTATION            
SEQADV 3TFQ GLU A  278  UNP  P28845    PHE   278 ENGINEERED MUTATION            
SEQADV 3TFQ GLY B    7  UNP  P28845              EXPRESSION TAG                 
SEQADV 3TFQ SER B    8  UNP  P28845              EXPRESSION TAG                 
SEQADV 3TFQ HIS B    9  UNP  P28845              EXPRESSION TAG                 
SEQADV 3TFQ MET B   10  UNP  P28845              EXPRESSION TAG                 
SEQADV 3TFQ ALA B   11  UNP  P28845              EXPRESSION TAG                 
SEQADV 3TFQ SER B   12  UNP  P28845              EXPRESSION TAG                 
SEQADV 3TFQ MET B   13  UNP  P28845              EXPRESSION TAG                 
SEQADV 3TFQ THR B   14  UNP  P28845              EXPRESSION TAG                 
SEQADV 3TFQ GLY B   15  UNP  P28845              EXPRESSION TAG                 
SEQADV 3TFQ GLY B   16  UNP  P28845              EXPRESSION TAG                 
SEQADV 3TFQ GLN B   17  UNP  P28845              EXPRESSION TAG                 
SEQADV 3TFQ GLN B   18  UNP  P28845              EXPRESSION TAG                 
SEQADV 3TFQ MET B   19  UNP  P28845              EXPRESSION TAG                 
SEQADV 3TFQ GLY B   20  UNP  P28845              EXPRESSION TAG                 
SEQADV 3TFQ ARG B   21  UNP  P28845              EXPRESSION TAG                 
SEQADV 3TFQ GLY B   22  UNP  P28845              EXPRESSION TAG                 
SEQADV 3TFQ SER B   23  UNP  P28845              EXPRESSION TAG                 
SEQADV 3TFQ ARG B  262  UNP  P28845    LEU   262 ENGINEERED MUTATION            
SEQADV 3TFQ GLU B  278  UNP  P28845    PHE   278 ENGINEERED MUTATION            
SEQADV 3TFQ GLY D    7  UNP  P28845              EXPRESSION TAG                 
SEQADV 3TFQ SER D    8  UNP  P28845              EXPRESSION TAG                 
SEQADV 3TFQ HIS D    9  UNP  P28845              EXPRESSION TAG                 
SEQADV 3TFQ MET D   10  UNP  P28845              EXPRESSION TAG                 
SEQADV 3TFQ ALA D   11  UNP  P28845              EXPRESSION TAG                 
SEQADV 3TFQ SER D   12  UNP  P28845              EXPRESSION TAG                 
SEQADV 3TFQ MET D   13  UNP  P28845              EXPRESSION TAG                 
SEQADV 3TFQ THR D   14  UNP  P28845              EXPRESSION TAG                 
SEQADV 3TFQ GLY D   15  UNP  P28845              EXPRESSION TAG                 
SEQADV 3TFQ GLY D   16  UNP  P28845              EXPRESSION TAG                 
SEQADV 3TFQ GLN D   17  UNP  P28845              EXPRESSION TAG                 
SEQADV 3TFQ GLN D   18  UNP  P28845              EXPRESSION TAG                 
SEQADV 3TFQ MET D   19  UNP  P28845              EXPRESSION TAG                 
SEQADV 3TFQ GLY D   20  UNP  P28845              EXPRESSION TAG                 
SEQADV 3TFQ ARG D   21  UNP  P28845              EXPRESSION TAG                 
SEQADV 3TFQ GLY D   22  UNP  P28845              EXPRESSION TAG                 
SEQADV 3TFQ SER D   23  UNP  P28845              EXPRESSION TAG                 
SEQADV 3TFQ ARG D  262  UNP  P28845    LEU   262 ENGINEERED MUTATION            
SEQADV 3TFQ GLU D  278  UNP  P28845    PHE   278 ENGINEERED MUTATION            
SEQADV 3TFQ GLY E    7  UNP  P28845              EXPRESSION TAG                 
SEQADV 3TFQ SER E    8  UNP  P28845              EXPRESSION TAG                 
SEQADV 3TFQ HIS E    9  UNP  P28845              EXPRESSION TAG                 
SEQADV 3TFQ MET E   10  UNP  P28845              EXPRESSION TAG                 
SEQADV 3TFQ ALA E   11  UNP  P28845              EXPRESSION TAG                 
SEQADV 3TFQ SER E   12  UNP  P28845              EXPRESSION TAG                 
SEQADV 3TFQ MET E   13  UNP  P28845              EXPRESSION TAG                 
SEQADV 3TFQ THR E   14  UNP  P28845              EXPRESSION TAG                 
SEQADV 3TFQ GLY E   15  UNP  P28845              EXPRESSION TAG                 
SEQADV 3TFQ GLY E   16  UNP  P28845              EXPRESSION TAG                 
SEQADV 3TFQ GLN E   17  UNP  P28845              EXPRESSION TAG                 
SEQADV 3TFQ GLN E   18  UNP  P28845              EXPRESSION TAG                 
SEQADV 3TFQ MET E   19  UNP  P28845              EXPRESSION TAG                 
SEQADV 3TFQ GLY E   20  UNP  P28845              EXPRESSION TAG                 
SEQADV 3TFQ ARG E   21  UNP  P28845              EXPRESSION TAG                 
SEQADV 3TFQ GLY E   22  UNP  P28845              EXPRESSION TAG                 
SEQADV 3TFQ SER E   23  UNP  P28845              EXPRESSION TAG                 
SEQADV 3TFQ ARG E  262  UNP  P28845    LEU   262 ENGINEERED MUTATION            
SEQADV 3TFQ GLU E  278  UNP  P28845    PHE   278 ENGINEERED MUTATION            
SEQRES   1 A  286  GLY SER HIS MET ALA SER MET THR GLY GLY GLN GLN MET          
SEQRES   2 A  286  GLY ARG GLY SER ASN GLU GLU PHE ARG PRO GLU MET LEU          
SEQRES   3 A  286  GLN GLY LYS LYS VAL ILE VAL THR GLY ALA SER LYS GLY          
SEQRES   4 A  286  ILE GLY ARG GLU MET ALA TYR HIS LEU ALA LYS MET GLY          
SEQRES   5 A  286  ALA HIS VAL VAL VAL THR ALA ARG SER LYS GLU THR LEU          
SEQRES   6 A  286  GLN LYS VAL VAL SER HIS CYS LEU GLU LEU GLY ALA ALA          
SEQRES   7 A  286  SER ALA HIS TYR ILE ALA GLY THR MET GLU ASP MET THR          
SEQRES   8 A  286  PHE ALA GLU GLN PHE VAL ALA GLN ALA GLY LYS LEU MET          
SEQRES   9 A  286  GLY GLY LEU ASP MET LEU ILE LEU ASN HIS ILE THR ASN          
SEQRES  10 A  286  THR SER LEU ASN LEU PHE HIS ASP ASP ILE HIS HIS VAL          
SEQRES  11 A  286  ARG LYS SER MET GLU VAL ASN PHE LEU SER TYR VAL VAL          
SEQRES  12 A  286  LEU THR VAL ALA ALA LEU PRO MET LEU LYS GLN SER ASN          
SEQRES  13 A  286  GLY SER ILE VAL VAL VAL SER SER LEU ALA GLY LYS VAL          
SEQRES  14 A  286  ALA TYR PRO MET VAL ALA ALA TYR SER ALA SER LYS PHE          
SEQRES  15 A  286  ALA LEU ASP GLY PHE PHE SER SER ILE ARG LYS GLU TYR          
SEQRES  16 A  286  SER VAL SER ARG VAL ASN VAL SER ILE THR LEU CYS VAL          
SEQRES  17 A  286  LEU GLY LEU ILE ASP THR GLU THR ALA MET LYS ALA VAL          
SEQRES  18 A  286  SER GLY ILE VAL HIS MET GLN ALA ALA PRO LYS GLU GLU          
SEQRES  19 A  286  CYS ALA LEU GLU ILE ILE LYS GLY GLY ALA LEU ARG GLN          
SEQRES  20 A  286  GLU GLU VAL TYR TYR ASP SER SER ARG TRP THR THR LEU          
SEQRES  21 A  286  LEU ILE ARG ASN PRO CYS ARG LYS ILE LEU GLU GLU LEU          
SEQRES  22 A  286  TYR SER THR SER TYR ASN MET ASP ARG PHE ILE ASN LYS          
SEQRES   1 B  286  GLY SER HIS MET ALA SER MET THR GLY GLY GLN GLN MET          
SEQRES   2 B  286  GLY ARG GLY SER ASN GLU GLU PHE ARG PRO GLU MET LEU          
SEQRES   3 B  286  GLN GLY LYS LYS VAL ILE VAL THR GLY ALA SER LYS GLY          
SEQRES   4 B  286  ILE GLY ARG GLU MET ALA TYR HIS LEU ALA LYS MET GLY          
SEQRES   5 B  286  ALA HIS VAL VAL VAL THR ALA ARG SER LYS GLU THR LEU          
SEQRES   6 B  286  GLN LYS VAL VAL SER HIS CYS LEU GLU LEU GLY ALA ALA          
SEQRES   7 B  286  SER ALA HIS TYR ILE ALA GLY THR MET GLU ASP MET THR          
SEQRES   8 B  286  PHE ALA GLU GLN PHE VAL ALA GLN ALA GLY LYS LEU MET          
SEQRES   9 B  286  GLY GLY LEU ASP MET LEU ILE LEU ASN HIS ILE THR ASN          
SEQRES  10 B  286  THR SER LEU ASN LEU PHE HIS ASP ASP ILE HIS HIS VAL          
SEQRES  11 B  286  ARG LYS SER MET GLU VAL ASN PHE LEU SER TYR VAL VAL          
SEQRES  12 B  286  LEU THR VAL ALA ALA LEU PRO MET LEU LYS GLN SER ASN          
SEQRES  13 B  286  GLY SER ILE VAL VAL VAL SER SER LEU ALA GLY LYS VAL          
SEQRES  14 B  286  ALA TYR PRO MET VAL ALA ALA TYR SER ALA SER LYS PHE          
SEQRES  15 B  286  ALA LEU ASP GLY PHE PHE SER SER ILE ARG LYS GLU TYR          
SEQRES  16 B  286  SER VAL SER ARG VAL ASN VAL SER ILE THR LEU CYS VAL          
SEQRES  17 B  286  LEU GLY LEU ILE ASP THR GLU THR ALA MET LYS ALA VAL          
SEQRES  18 B  286  SER GLY ILE VAL HIS MET GLN ALA ALA PRO LYS GLU GLU          
SEQRES  19 B  286  CYS ALA LEU GLU ILE ILE LYS GLY GLY ALA LEU ARG GLN          
SEQRES  20 B  286  GLU GLU VAL TYR TYR ASP SER SER ARG TRP THR THR LEU          
SEQRES  21 B  286  LEU ILE ARG ASN PRO CYS ARG LYS ILE LEU GLU GLU LEU          
SEQRES  22 B  286  TYR SER THR SER TYR ASN MET ASP ARG PHE ILE ASN LYS          
SEQRES   1 D  286  GLY SER HIS MET ALA SER MET THR GLY GLY GLN GLN MET          
SEQRES   2 D  286  GLY ARG GLY SER ASN GLU GLU PHE ARG PRO GLU MET LEU          
SEQRES   3 D  286  GLN GLY LYS LYS VAL ILE VAL THR GLY ALA SER LYS GLY          
SEQRES   4 D  286  ILE GLY ARG GLU MET ALA TYR HIS LEU ALA LYS MET GLY          
SEQRES   5 D  286  ALA HIS VAL VAL VAL THR ALA ARG SER LYS GLU THR LEU          
SEQRES   6 D  286  GLN LYS VAL VAL SER HIS CYS LEU GLU LEU GLY ALA ALA          
SEQRES   7 D  286  SER ALA HIS TYR ILE ALA GLY THR MET GLU ASP MET THR          
SEQRES   8 D  286  PHE ALA GLU GLN PHE VAL ALA GLN ALA GLY LYS LEU MET          
SEQRES   9 D  286  GLY GLY LEU ASP MET LEU ILE LEU ASN HIS ILE THR ASN          
SEQRES  10 D  286  THR SER LEU ASN LEU PHE HIS ASP ASP ILE HIS HIS VAL          
SEQRES  11 D  286  ARG LYS SER MET GLU VAL ASN PHE LEU SER TYR VAL VAL          
SEQRES  12 D  286  LEU THR VAL ALA ALA LEU PRO MET LEU LYS GLN SER ASN          
SEQRES  13 D  286  GLY SER ILE VAL VAL VAL SER SER LEU ALA GLY LYS VAL          
SEQRES  14 D  286  ALA TYR PRO MET VAL ALA ALA TYR SER ALA SER LYS PHE          
SEQRES  15 D  286  ALA LEU ASP GLY PHE PHE SER SER ILE ARG LYS GLU TYR          
SEQRES  16 D  286  SER VAL SER ARG VAL ASN VAL SER ILE THR LEU CYS VAL          
SEQRES  17 D  286  LEU GLY LEU ILE ASP THR GLU THR ALA MET LYS ALA VAL          
SEQRES  18 D  286  SER GLY ILE VAL HIS MET GLN ALA ALA PRO LYS GLU GLU          
SEQRES  19 D  286  CYS ALA LEU GLU ILE ILE LYS GLY GLY ALA LEU ARG GLN          
SEQRES  20 D  286  GLU GLU VAL TYR TYR ASP SER SER ARG TRP THR THR LEU          
SEQRES  21 D  286  LEU ILE ARG ASN PRO CYS ARG LYS ILE LEU GLU GLU LEU          
SEQRES  22 D  286  TYR SER THR SER TYR ASN MET ASP ARG PHE ILE ASN LYS          
SEQRES   1 E  286  GLY SER HIS MET ALA SER MET THR GLY GLY GLN GLN MET          
SEQRES   2 E  286  GLY ARG GLY SER ASN GLU GLU PHE ARG PRO GLU MET LEU          
SEQRES   3 E  286  GLN GLY LYS LYS VAL ILE VAL THR GLY ALA SER LYS GLY          
SEQRES   4 E  286  ILE GLY ARG GLU MET ALA TYR HIS LEU ALA LYS MET GLY          
SEQRES   5 E  286  ALA HIS VAL VAL VAL THR ALA ARG SER LYS GLU THR LEU          
SEQRES   6 E  286  GLN LYS VAL VAL SER HIS CYS LEU GLU LEU GLY ALA ALA          
SEQRES   7 E  286  SER ALA HIS TYR ILE ALA GLY THR MET GLU ASP MET THR          
SEQRES   8 E  286  PHE ALA GLU GLN PHE VAL ALA GLN ALA GLY LYS LEU MET          
SEQRES   9 E  286  GLY GLY LEU ASP MET LEU ILE LEU ASN HIS ILE THR ASN          
SEQRES  10 E  286  THR SER LEU ASN LEU PHE HIS ASP ASP ILE HIS HIS VAL          
SEQRES  11 E  286  ARG LYS SER MET GLU VAL ASN PHE LEU SER TYR VAL VAL          
SEQRES  12 E  286  LEU THR VAL ALA ALA LEU PRO MET LEU LYS GLN SER ASN          
SEQRES  13 E  286  GLY SER ILE VAL VAL VAL SER SER LEU ALA GLY LYS VAL          
SEQRES  14 E  286  ALA TYR PRO MET VAL ALA ALA TYR SER ALA SER LYS PHE          
SEQRES  15 E  286  ALA LEU ASP GLY PHE PHE SER SER ILE ARG LYS GLU TYR          
SEQRES  16 E  286  SER VAL SER ARG VAL ASN VAL SER ILE THR LEU CYS VAL          
SEQRES  17 E  286  LEU GLY LEU ILE ASP THR GLU THR ALA MET LYS ALA VAL          
SEQRES  18 E  286  SER GLY ILE VAL HIS MET GLN ALA ALA PRO LYS GLU GLU          
SEQRES  19 E  286  CYS ALA LEU GLU ILE ILE LYS GLY GLY ALA LEU ARG GLN          
SEQRES  20 E  286  GLU GLU VAL TYR TYR ASP SER SER ARG TRP THR THR LEU          
SEQRES  21 E  286  LEU ILE ARG ASN PRO CYS ARG LYS ILE LEU GLU GLU LEU          
SEQRES  22 E  286  TYR SER THR SER TYR ASN MET ASP ARG PHE ILE ASN LYS          
HET    NAP  A 301      48                                                       
HET    07M  A 302      23                                                       
HET    NAP  B 301      48                                                       
HET    07M  B 302      23                                                       
HET    NAP  D 301      48                                                       
HET    07M  D 302      23                                                       
HET    NAP  E 301      48                                                       
HET    07M  E 302      23                                                       
HET    GOL  E 351       6                                                       
HETNAM     NAP NADP NICOTINAMIDE-ADENINE-DINUCLEOTIDE PHOSPHATE                 
HETNAM     07M 8-{[(2-CYANOPYRIDIN-3-YL)METHYL]SULFANYL}-6-HYDROXY-3,           
HETNAM   2 07M  4-DIHYDRO-1H-PYRANO[3,4-C]PYRIDINE-5-CARBONITRILE               
HETNAM     GOL GLYCEROL                                                         
HETSYN     NAP 2'-MONOPHOSPHOADENOSINE 5'-DIPHOSPHORIBOSE                       
HETSYN     GOL GLYCERIN; PROPANE-1,2,3-TRIOL                                    
FORMUL   5  NAP    4(C21 H28 N7 O17 P3)                                         
FORMUL   6  07M    4(C16 H12 N4 O2 S)                                           
FORMUL  13  GOL    C3 H8 O3                                                     
FORMUL  14  HOH   *814(H2 O)                                                    
HELIX    1   1 ARG A   28  GLN A   33  5                                   6    
HELIX    2   2 LYS A   44  MET A   57  1                                  14    
HELIX    3   3 SER A   67  GLY A   82  1                                  16    
HELIX    4   4 ASP A   95  GLY A  111  1                                  17    
HELIX    5   5 ASP A  132  PHE A  144  1                                  13    
HELIX    6   6 PHE A  144  ASN A  162  1                                  19    
HELIX    7   7 SER A  170  LYS A  174  5                                   5    
HELIX    8   8 VAL A  180  SER A  204  1                                  25    
HELIX    9   9 THR A  220  SER A  228  1                                   9    
HELIX   10  10 PRO A  237  LEU A  251  1                                  15    
HELIX   11  11 SER A  261  ILE A  268  1                                   8    
HELIX   12  12 ASN A  270  THR A  282  1                                  13    
HELIX   13  13 MET B   10  THR B   14  5                                   5    
HELIX   14  14 ARG B   28  GLN B   33  5                                   6    
HELIX   15  15 LYS B   44  MET B   57  1                                  14    
HELIX   16  16 SER B   67  GLY B   82  1                                  16    
HELIX   17  17 ASP B   95  GLY B  111  1                                  17    
HELIX   18  18 ASP B  132  PHE B  144  1                                  13    
HELIX   19  19 PHE B  144  ASN B  162  1                                  19    
HELIX   20  20 SER B  170  LYS B  174  5                                   5    
HELIX   21  21 VAL B  180  SER B  204  1                                  25    
HELIX   22  22 THR B  220  SER B  228  1                                   9    
HELIX   23  23 PRO B  237  LEU B  251  1                                  15    
HELIX   24  24 SER B  261  ILE B  268  1                                   8    
HELIX   25  25 ASN B  270  SER B  281  1                                  12    
HELIX   26  26 MET D   10  THR D   14  5                                   5    
HELIX   27  27 ARG D   28  GLN D   33  5                                   6    
HELIX   28  28 LYS D   44  MET D   57  1                                  14    
HELIX   29  29 SER D   67  GLY D   82  1                                  16    
HELIX   30  30 ASP D   95  GLY D  111  1                                  17    
HELIX   31  31 ASP D  132  PHE D  144  1                                  13    
HELIX   32  32 PHE D  144  ASN D  162  1                                  19    
HELIX   33  33 SER D  170  LYS D  174  5                                   5    
HELIX   34  34 VAL D  180  SER D  204  1                                  25    
HELIX   35  35 THR D  220  SER D  228  1                                   9    
HELIX   36  36 PRO D  237  LEU D  251  1                                  15    
HELIX   37  37 SER D  261  ILE D  268  1                                   8    
HELIX   38  38 ASN D  270  SER D  281  1                                  12    
HELIX   39  39 THR D  282  TYR D  284  5                                   3    
HELIX   40  40 ARG E   28  GLN E   33  5                                   6    
HELIX   41  41 LYS E   44  MET E   57  1                                  14    
HELIX   42  42 SER E   67  GLY E   82  1                                  16    
HELIX   43  43 ASP E   95  GLY E  111  1                                  17    
HELIX   44  44 ASP E  132  PHE E  144  1                                  13    
HELIX   45  45 PHE E  144  ASN E  162  1                                  19    
HELIX   46  46 SER E  170  LYS E  174  5                                   5    
HELIX   47  47 VAL E  180  SER E  204  1                                  25    
HELIX   48  48 THR E  220  SER E  228  1                                   9    
HELIX   49  49 PRO E  237  LEU E  251  1                                  15    
HELIX   50  50 SER E  261  ILE E  268  1                                   8    
HELIX   51  51 ASN E  270  SER E  281  1                                  12    
SHEET    1   A 7 SER A  85  ALA A  90  0                                        
SHEET    2   A 7 HIS A  60  ALA A  65  1  N  VAL A  63   O  HIS A  87           
SHEET    3   A 7 LYS A  36  VAL A  39  1  N  VAL A  37   O  HIS A  60           
SHEET    4   A 7 MET A 115  LEU A 118  1  O  ILE A 117   N  ILE A  38           
SHEET    5   A 7 SER A 164  VAL A 168  1  O  VAL A 166   N  LEU A 118           
SHEET    6   A 7 SER A 209  LEU A 215  1  O  THR A 211   N  VAL A 167           
SHEET    7   A 7 GLU A 255  TYR A 258  1  O  VAL A 256   N  VAL A 214           
SHEET    1   B 7 SER B  85  ALA B  90  0                                        
SHEET    2   B 7 HIS B  60  ALA B  65  1  N  VAL B  63   O  HIS B  87           
SHEET    3   B 7 LYS B  36  VAL B  39  1  N  VAL B  37   O  HIS B  60           
SHEET    4   B 7 MET B 115  LEU B 118  1  O  ILE B 117   N  ILE B  38           
SHEET    5   B 7 SER B 164  VAL B 168  1  O  VAL B 166   N  LEU B 116           
SHEET    6   B 7 SER B 209  LEU B 215  1  O  THR B 211   N  VAL B 167           
SHEET    7   B 7 GLU B 255  TYR B 258  1  O  VAL B 256   N  VAL B 214           
SHEET    1   C 7 SER D  85  TYR D  88  0                                        
SHEET    2   C 7 HIS D  60  VAL D  63  1  N  VAL D  63   O  HIS D  87           
SHEET    3   C 7 LYS D  36  VAL D  39  1  N  VAL D  37   O  HIS D  60           
SHEET    4   C 7 MET D 115  LEU D 118  1  O  ILE D 117   N  ILE D  38           
SHEET    5   C 7 SER D 164  VAL D 168  1  O  VAL D 166   N  LEU D 118           
SHEET    6   C 7 SER D 209  LEU D 215  1  O  THR D 211   N  VAL D 167           
SHEET    7   C 7 GLU D 255  TYR D 258  1  O  VAL D 256   N  VAL D 214           
SHEET    1   D 7 SER E  85  ALA E  90  0                                        
SHEET    2   D 7 HIS E  60  ALA E  65  1  N  VAL E  63   O  HIS E  87           
SHEET    3   D 7 LYS E  36  VAL E  39  1  N  VAL E  37   O  HIS E  60           
SHEET    4   D 7 MET E 115  LEU E 118  1  O  ILE E 117   N  ILE E  38           
SHEET    5   D 7 SER E 164  VAL E 168  1  O  VAL E 166   N  LEU E 118           
SHEET    6   D 7 SER E 209  LEU E 215  1  O  THR E 211   N  VAL E 167           
SHEET    7   D 7 GLU E 255  TYR E 258  1  O  VAL E 256   N  VAL E 214           
SITE     1 AC1 34 GLY A  41  ALA A  42  SER A  43  LYS A  44                    
SITE     2 AC1 34 GLY A  45  ILE A  46  ALA A  65  ARG A  66                    
SITE     3 AC1 34 SER A  67  THR A  92  MET A  93  ASN A 119                    
SITE     4 AC1 34 ILE A 121  VAL A 168  SER A 169  TYR A 183                    
SITE     5 AC1 34 LYS A 187  LEU A 215  GLY A 216  LEU A 217                    
SITE     6 AC1 34 ILE A 218  THR A 220  THR A 222  ALA A 223                    
SITE     7 AC1 34 07M A 302  HOH A 406  HOH A 409  HOH A 413                    
SITE     8 AC1 34 HOH A 425  HOH A 428  HOH A 437  HOH A 452                    
SITE     9 AC1 34 HOH A 465  HOH A 580                                          
SITE     1 AC2 11 THR A 124  SER A 125  LEU A 126  SER A 170                    
SITE     2 AC2 11 LEU A 171  TYR A 183  LEU A 215  GLY A 216                    
SITE     3 AC2 11 THR A 222  ALA A 226  NAP A 301                               
SITE     1 AC3 33 GLY B  41  ALA B  42  SER B  43  LYS B  44                    
SITE     2 AC3 33 GLY B  45  ILE B  46  ALA B  65  ARG B  66                    
SITE     3 AC3 33 SER B  67  THR B  92  MET B  93  ASN B 119                    
SITE     4 AC3 33 ILE B 121  VAL B 168  SER B 169  TYR B 183                    
SITE     5 AC3 33 LYS B 187  LEU B 215  GLY B 216  LEU B 217                    
SITE     6 AC3 33 ILE B 218  THR B 220  THR B 222  ALA B 223                    
SITE     7 AC3 33 07M B 302  HOH B 402  HOH B 408  HOH B 412                    
SITE     8 AC3 33 HOH B 424  HOH B 425  HOH B 428  HOH B 474                    
SITE     9 AC3 33 HOH B 485                                                     
SITE     1 AC4 11 HOH A 598  THR B 124  SER B 125  SER B 170                    
SITE     2 AC4 11 LEU B 171  TYR B 183  LEU B 215  GLY B 216                    
SITE     3 AC4 11 THR B 222  ALA B 226  NAP B 301                               
SITE     1 AC5 35 GLY D  41  ALA D  42  SER D  43  LYS D  44                    
SITE     2 AC5 35 GLY D  45  ILE D  46  ALA D  65  ARG D  66                    
SITE     3 AC5 35 SER D  67  THR D  92  MET D  93  ASN D 119                    
SITE     4 AC5 35 ILE D 121  VAL D 168  SER D 169  TYR D 183                    
SITE     5 AC5 35 LYS D 187  LEU D 215  GLY D 216  LEU D 217                    
SITE     6 AC5 35 ILE D 218  THR D 220  THR D 222  ALA D 223                    
SITE     7 AC5 35 07M D 302  HOH D 401  HOH D 403  HOH D 416                    
SITE     8 AC5 35 HOH D 421  HOH D 427  HOH D 436  HOH D 466                    
SITE     9 AC5 35 HOH D 517  HOH D 524  HOH D 607                               
SITE     1 AC6 13 ILE D 121  THR D 124  SER D 125  LEU D 126                    
SITE     2 AC6 13 SER D 170  LEU D 171  TYR D 183  LEU D 215                    
SITE     3 AC6 13 GLY D 216  THR D 222  ALA D 226  NAP D 301                    
SITE     4 AC6 13 HOH D 512                                                     
SITE     1 AC7 33 GLY E  41  ALA E  42  SER E  43  LYS E  44                    
SITE     2 AC7 33 GLY E  45  ILE E  46  ALA E  65  ARG E  66                    
SITE     3 AC7 33 SER E  67  THR E  92  MET E  93  ASN E 119                    
SITE     4 AC7 33 ILE E 121  VAL E 168  SER E 169  TYR E 183                    
SITE     5 AC7 33 LYS E 187  LEU E 215  GLY E 216  LEU E 217                    
SITE     6 AC7 33 ILE E 218  THR E 220  THR E 222  ALA E 223                    
SITE     7 AC7 33 07M E 302  HOH E 403  HOH E 420  HOH E 431                    
SITE     8 AC7 33 HOH E 433  HOH E 447  HOH E 448  HOH E 477                    
SITE     9 AC7 33 HOH E 520                                                     
SITE     1 AC8 13 HOH D 611  ILE E 121  THR E 124  SER E 125                    
SITE     2 AC8 13 SER E 170  LEU E 171  TYR E 183  LEU E 215                    
SITE     3 AC8 13 GLY E 216  THR E 222  ALA E 226  MET E 233                    
SITE     4 AC8 13 NAP E 301                                                     
SITE     1 AC9  4 ASN E 207  SER E 209  ARG E 252  HOH E 418                    
CRYST1   74.500   94.000  167.800  90.00  90.00  90.00 P 21 21 21   16          
ORIGX1      1.000000  0.000000  0.000000        0.00000                         
ORIGX2      0.000000  1.000000  0.000000        0.00000                         
ORIGX3      0.000000  0.000000  1.000000        0.00000                         
SCALE1      0.013423  0.000000  0.000000        0.00000                         
SCALE2      0.000000  0.010638  0.000000        0.00000                         
SCALE3      0.000000  0.000000  0.005959        0.00000                         
ATOM      1  N   GLU A  26      60.464  57.721 106.288  1.00 34.72           N  
ATOM      2  CA  GLU A  26      61.071  58.912 105.702  1.00 34.09           C  
ATOM      3  C   GLU A  26      62.085  58.554 104.614  1.00 33.51           C  
ATOM      4  O   GLU A  26      63.107  57.919 104.879  1.00 32.89           O  
ATOM      5  CB  GLU A  26      61.703  59.837 106.762  1.00 36.02           C  
ATOM      6  CG  GLU A  26      62.077  61.219 106.232  1.00 44.55           C  
ATOM      7  CD  GLU A  26      60.938  62.216 106.089  1.00 76.64           C  
ATOM      8  OE1 GLU A  26      60.068  62.019 105.209  1.00 72.19           O  
ATOM      9  OE2 GLU A  26      60.940  63.223 106.836  1.00 76.29           O  
ATOM     10  N   PHE A  27      61.800  59.009 103.395  1.00 26.40           N  
ATOM     11  CA  PHE A  27      62.686  58.773 102.259  1.00 25.41           C  
ATOM     12  C   PHE A  27      63.990  59.572 102.410  1.00 30.07           C  
ATOM     13  O   PHE A  27      63.979  60.710 102.900  1.00 30.28           O  
ATOM     14  CB  PHE A  27      61.988  59.181 100.944  1.00 25.89           C  
ATOM     15  CG  PHE A  27      62.863  59.085  99.713  1.00 25.54           C  
ATOM     16  CD1 PHE A  27      63.079  57.860  99.088  1.00 26.35           C  
ATOM     17  CD2 PHE A  27      63.450  60.222  99.165  1.00 26.76           C  
ATOM     18  CE1 PHE A  27      63.891  57.768  97.954  1.00 26.93           C  
ATOM     19  CE2 PHE A  27      64.270  60.127  98.035  1.00 29.32           C  
ATOM     20  CZ  PHE A  27      64.484  58.897  97.437  1.00 26.69           C  
ATOM     21  N   ARG A  28      65.087  58.969 101.943  1.00 26.25           N  
ATOM     22  CA  ARG A  28      66.425  59.550 101.860  1.00 25.81           C  
ATOM     23  C   ARG A  28      66.993  59.117 100.500  1.00 29.56           C  
ATOM     24  O   ARG A  28      66.861  57.943 100.167  1.00 29.76           O  
ATOM     25  CB  ARG A  28      67.335  59.090 103.023  1.00 24.54           C  
ATOM     26  CG  ARG A  28      66.836  59.455 104.441  1.00 35.04           C  
ATOM     27  CD  ARG A  28      66.810  60.951 104.724  1.00 50.09           C  
ATOM     28  NE  ARG A  28      66.444  61.257 106.112  1.00 68.50           N  
ATOM     29  CZ  ARG A  28      67.321  61.503 107.086  1.00 84.92           C  
ATOM     30  NH1 ARG A  28      66.899  61.779 108.314  1.00 73.07           N  
ATOM     31  NH2 ARG A  28      68.625  61.478 106.837  1.00 69.14           N  
ATOM     32  N   PRO A  29      67.573  60.037  99.681  1.00 26.18           N  
ATOM     33  CA  PRO A  29      68.085  59.647  98.336  1.00 26.12           C  
ATOM     34  C   PRO A  29      69.091  58.513  98.307  1.00 28.15           C  
ATOM     35  O   PRO A  29      69.197  57.833  97.282  1.00 28.13           O  
ATOM     36  CB  PRO A  29      68.697  60.937  97.787  1.00 28.06           C  
ATOM     37  CG  PRO A  29      68.928  61.800  99.003  1.00 32.80           C  
ATOM     38  CD  PRO A  29      67.802  61.470  99.939  1.00 28.17           C  
ATOM     39  N   GLU A  30      69.787  58.265  99.458  1.00 23.50           N  
ATOM     40  CA  GLU A  30      70.757  57.186  99.584  1.00 23.29           C  
ATOM     41  C   GLU A  30      70.093  55.809  99.453  1.00 24.63           C  
ATOM     42  O   GLU A  30      70.785  54.824  99.181  1.00 24.34           O  
ATOM     43  CB  GLU A  30      71.571  57.287 100.901  1.00 24.78           C  
ATOM     44  CG  GLU A  30      72.508  58.487 100.958  1.00 32.11           C  
ATOM     45  CD  GLU A  30      71.861  59.841 101.200  1.00 42.97           C  
ATOM     46  OE1 GLU A  30      70.731  59.879 101.733  1.00 29.17           O  
ATOM     47  OE2 GLU A  30      72.489  60.868 100.855  1.00 43.12           O  
ATOM     48  N   MET A  31      68.745  55.743  99.625  1.00 20.82           N  
ATOM     49  CA  MET A  31      67.986  54.509  99.463  1.00 21.07           C  
ATOM     50  C   MET A  31      68.106  53.944  98.044  1.00 23.58           C  
ATOM     51  O   MET A  31      67.953  52.741  97.878  1.00 24.35           O  
ATOM     52  CB  MET A  31      66.496  54.690  99.837  1.00 22.54           C  
ATOM     53  CG  MET A  31      66.272  54.830 101.313  1.00 24.27           C  
ATOM     54  SD  MET A  31      64.578  55.257 101.675  1.00 26.58           S  
ATOM     55  CE  MET A  31      64.640  55.282 103.524  1.00 25.16           C  
ATOM     56  N   LEU A  32      68.431  54.791  97.038  1.00 20.87           N  
ATOM     57  CA  LEU A  32      68.593  54.345  95.650  1.00 19.66           C  
ATOM     58  C   LEU A  32      70.049  54.170  95.211  1.00 23.22           C  
ATOM     59  O   LEU A  32      70.329  53.616  94.145  1.00 20.97           O  
ATOM     60  CB  LEU A  32      67.824  55.262  94.681  1.00 19.54           C  
ATOM     61  CG  LEU A  32      66.299  54.984  94.524  1.00 23.15           C  
ATOM     62  CD1 LEU A  32      66.028  53.541  94.027  1.00 23.92           C  
ATOM     63  CD2 LEU A  32      65.528  55.271  95.822  1.00 23.04           C  
ATOM     64  N   GLN A  33      70.985  54.605  96.063  1.00 21.00           N  
ATOM     65  CA  GLN A  33      72.404  54.496  95.745  1.00 20.78           C  
ATOM     66  C   GLN A  33      72.823  53.058  95.472  1.00 21.71           C  
ATOM     67  O   GLN A  33      72.633  52.197  96.319  1.00 21.74           O  
ATOM     68  CB  GLN A  33      73.235  55.145  96.871  1.00 22.17           C  
ATOM     69  CG  GLN A  33      74.636  55.513  96.444  1.00 33.39           C  
ATOM     70  CD  GLN A  33      75.402  56.080  97.608  1.00 53.96           C  
ATOM     71  OE1 GLN A  33      76.401  55.504  98.026  1.00 52.88           O  
ATOM     72  NE2 GLN A  33      74.969  57.221  98.143  1.00 44.81           N  
ATOM     73  N   GLY A  34      73.298  52.798  94.251  1.00 17.82           N  
ATOM     74  CA  GLY A  34      73.746  51.483  93.812  1.00 17.34           C  
ATOM     75  C   GLY A  34      72.650  50.463  93.546  1.00 21.32           C  
ATOM     76  O   GLY A  34      72.944  49.289  93.297  1.00 20.44           O  
ATOM     77  N   LYS A  35      71.382  50.902  93.584  1.00 19.41           N  
ATOM     78  CA  LYS A  35      70.245  50.008  93.315  1.00 18.55           C  
ATOM     79  C   LYS A  35      70.138  49.802  91.802  1.00 20.30           C  
ATOM     80  O   LYS A  35      70.463  50.716  91.041  1.00 20.79           O  
ATOM     81  CB  LYS A  35      68.938  50.573  93.917  1.00 20.06           C  
ATOM     82  CG  LYS A  35      68.912  50.606  95.444  1.00 19.65           C  
ATOM     83  CD  LYS A  35      68.923  49.212  96.087  1.00 28.75           C  
ATOM     84  CE  LYS A  35      68.876  49.284  97.598  1.00 39.50           C  
ATOM     85  NZ  LYS A  35      68.923  47.928  98.204  1.00 55.08           N  
ATOM     86  N   LYS A  36      69.707  48.600  91.373  1.00 16.07           N  
ATOM     87  CA  LYS A  36      69.597  48.230  89.951  1.00 14.28           C  
ATOM     88  C   LYS A  36      68.120  48.417  89.560  1.00 14.73           C  
ATOM     89  O   LYS A  36      67.250  47.707  90.072  1.00 12.90           O  
ATOM     90  CB  LYS A  36      70.055  46.773  89.773  1.00 14.76           C  
ATOM     91  CG  LYS A  36      71.526  46.616  90.205  1.00 18.55           C  
ATOM     92  CD  LYS A  36      71.912  45.163  90.446  1.00 25.60           C  
ATOM     93  CE  LYS A  36      73.277  45.122  91.102  1.00 46.43           C  
ATOM     94  NZ  LYS A  36      73.964  43.826  90.857  1.00 57.91           N  
ATOM     95  N   VAL A  37      67.854  49.394  88.702  1.00 12.14           N  
ATOM     96  CA  VAL A  37      66.480  49.801  88.396  1.00 12.89           C  
ATOM     97  C   VAL A  37      66.182  49.782  86.901  1.00 15.55           C  
ATOM     98  O   VAL A  37      66.947  50.310  86.101  1.00 13.71           O  
ATOM     99  CB  VAL A  37      66.147  51.209  89.007  1.00 16.54           C  
ATOM    100  CG1 VAL A  37      64.642  51.543  88.871  1.00 15.49           C  
ATOM    101  CG2 VAL A  37      66.566  51.314  90.484  1.00 16.79           C  
ATOM    102  N   ILE A  38      65.010  49.243  86.547  1.00 12.49           N  
ATOM    103  CA  ILE A  38      64.473  49.305  85.198  1.00 11.62           C  
ATOM    104  C   ILE A  38      63.404  50.409  85.220  1.00 14.20           C  
ATOM    105  O   ILE A  38      62.590  50.456  86.147  1.00 12.80           O  
ATOM    106  CB  ILE A  38      63.829  47.943  84.764  1.00 14.10           C  
ATOM    107  CG1 ILE A  38      64.922  46.926  84.340  1.00 13.86           C  
ATOM    108  CG2 ILE A  38      62.793  48.141  83.610  1.00 15.56           C  
ATOM    109  CD1 ILE A  38      64.381  45.452  84.191  1.00 15.91           C  
ATOM    110  N   VAL A  39      63.372  51.247  84.175  1.00 11.77           N  
ATOM    111  CA  VAL A  39      62.312  52.250  83.977  1.00 10.84           C  
ATOM    112  C   VAL A  39      61.792  52.071  82.577  1.00 13.50           C  
ATOM    113  O   VAL A  39      62.564  52.220  81.630  1.00 12.26           O  
ATOM    114  CB  VAL A  39      62.753  53.740  84.208  1.00 14.86           C  
ATOM    115  CG1 VAL A  39      61.531  54.670  84.235  1.00 14.20           C  
ATOM    116  CG2 VAL A  39      63.556  53.896  85.505  1.00 15.79           C  
ATOM    117  N   THR A  40      60.477  51.798  82.428  1.00 12.05           N  
ATOM    118  CA  THR A  40      59.900  51.667  81.088  1.00 11.12           C  
ATOM    119  C   THR A  40      59.261  52.997  80.713  1.00 14.12           C  
ATOM    120  O   THR A  40      58.995  53.814  81.587  1.00 14.52           O  
ATOM    121  CB  THR A  40      58.912  50.506  80.963  1.00 14.53           C  
ATOM    122  OG1 THR A  40      57.688  50.866  81.620  1.00 13.93           O  
ATOM    123  CG2 THR A  40      59.463  49.164  81.517  1.00 13.75           C  
ATOM    124  N   GLY A  41      59.011  53.199  79.421  1.00 12.33           N  
ATOM    125  CA  GLY A  41      58.443  54.468  78.937  1.00 12.37           C  
ATOM    126  C   GLY A  41      59.313  55.631  79.385  1.00 15.48           C  
ATOM    127  O   GLY A  41      58.802  56.648  79.851  1.00 14.28           O  
ATOM    128  N   ALA A  42      60.641  55.480  79.261  1.00 14.15           N  
ATOM    129  CA  ALA A  42      61.595  56.449  79.806  1.00 14.71           C  
ATOM    130  C   ALA A  42      62.240  57.402  78.804  1.00 16.59           C  
ATOM    131  O   ALA A  42      63.181  58.115  79.168  1.00 16.29           O  
ATOM    132  CB  ALA A  42      62.654  55.729  80.629  1.00 16.56           C  
ATOM    133  N   SER A  43      61.728  57.445  77.567  1.00 14.69           N  
ATOM    134  CA  SER A  43      62.278  58.375  76.564  1.00 14.86           C  
ATOM    135  C   SER A  43      61.686  59.766  76.742  1.00 20.63           C  
ATOM    136  O   SER A  43      62.274  60.747  76.287  1.00 18.14           O  
ATOM    137  CB  SER A  43      62.012  57.864  75.162  1.00 16.23           C  
ATOM    138  OG  SER A  43      60.617  57.698  74.942  1.00 15.70           O  
ATOM    139  N   LYS A  44      60.512  59.863  77.416  1.00 18.82           N  
ATOM    140  CA  LYS A  44      59.881  61.165  77.643  1.00 19.22           C  
ATOM    141  C   LYS A  44      59.009  61.194  78.888  1.00 19.79           C  
ATOM    142  O   LYS A  44      58.890  60.175  79.586  1.00 17.67           O  
ATOM    143  CB  LYS A  44      59.109  61.640  76.403  1.00 23.57           C  
ATOM    144  CG  LYS A  44      58.103  60.668  75.838  1.00 30.19           C  
ATOM    145  CD  LYS A  44      58.080  60.738  74.302  1.00 36.30           C  
ATOM    146  CE  LYS A  44      56.850  61.432  73.772  1.00 50.69           C  
ATOM    147  NZ  LYS A  44      56.595  61.093  72.345  1.00 60.37           N  
ATOM    148  N   GLY A  45      58.451  62.379  79.167  1.00 16.72           N  
ATOM    149  CA  GLY A  45      57.529  62.626  80.269  1.00 16.17           C  
ATOM    150  C   GLY A  45      58.022  62.163  81.620  1.00 18.77           C  
ATOM    151  O   GLY A  45      59.187  62.366  81.964  1.00 18.17           O  
ATOM    152  N   ILE A  46      57.138  61.527  82.394  1.00 14.90           N  
ATOM    153  CA  ILE A  46      57.432  61.075  83.764  1.00 14.01           C  
ATOM    154  C   ILE A  46      58.564  60.038  83.827  1.00 16.73           C  
ATOM    155  O   ILE A  46      59.424  60.125  84.717  1.00 14.21           O  
ATOM    156  CB  ILE A  46      56.126  60.599  84.470  1.00 16.24           C  
ATOM    157  CG1 ILE A  46      55.081  61.747  84.530  1.00 15.45           C  
ATOM    158  CG2 ILE A  46      56.419  60.053  85.889  1.00 17.61           C  
ATOM    159  CD1 ILE A  46      53.638  61.258  84.501  1.00 17.20           C  
ATOM    160  N   GLY A  47      58.570  59.087  82.890  1.00 13.51           N  
ATOM    161  CA  GLY A  47      59.591  58.031  82.832  1.00 12.92           C  
ATOM    162  C   GLY A  47      60.996  58.594  82.688  1.00 17.59           C  
ATOM    163  O   GLY A  47      61.920  58.178  83.386  1.00 16.54           O  
ATOM    164  N   ARG A  48      61.151  59.583  81.797  1.00 15.03           N  
ATOM    165  CA  ARG A  48      62.445  60.252  81.599  1.00 15.14           C  
ATOM    166  C   ARG A  48      62.859  60.967  82.891  1.00 16.64           C  
ATOM    167  O   ARG A  48      64.010  60.846  83.319  1.00 15.48           O  
ATOM    168  CB  ARG A  48      62.361  61.226  80.423  1.00 15.42           C  
ATOM    169  CG  ARG A  48      63.696  61.939  80.145  1.00 23.63           C  
ATOM    170  CD  ARG A  48      63.627  62.781  78.884  1.00 21.38           C  
ATOM    171  NE  ARG A  48      62.712  63.907  79.032  1.00 35.94           N  
ATOM    172  CZ  ARG A  48      62.488  64.819  78.090  1.00 57.85           C  
ATOM    173  NH1 ARG A  48      63.135  64.762  76.933  1.00 47.79           N  
ATOM    174  NH2 ARG A  48      61.631  65.806  78.306  1.00 47.56           N  
ATOM    175  N   GLU A  49      61.909  61.653  83.545  1.00 14.65           N  
ATOM    176  CA  GLU A  49      62.177  62.338  84.821  1.00 15.13           C  
ATOM    177  C   GLU A  49      62.586  61.349  85.912  1.00 18.10           C  
ATOM    178  O   GLU A  49      63.472  61.645  86.707  1.00 16.73           O  
ATOM    179  CB  GLU A  49      60.968  63.168  85.284  1.00 15.94           C  
ATOM    180  CG  GLU A  49      60.607  64.337  84.387  1.00 21.63           C  
ATOM    181  CD  GLU A  49      61.694  65.354  84.119  1.00 35.86           C  
ATOM    182  OE1 GLU A  49      61.824  65.775  82.948  1.00 26.41           O  
ATOM    183  OE2 GLU A  49      62.470  65.665  85.050  1.00 29.60           O  
ATOM    184  N   MET A  50      61.981  60.141  85.923  1.00 12.70           N  
ATOM    185  CA  MET A  50      62.373  59.142  86.922  1.00 11.16           C  
ATOM    186  C   MET A  50      63.805  58.669  86.667  1.00 16.05           C  
ATOM    187  O   MET A  50      64.569  58.543  87.620  1.00 15.79           O  
ATOM    188  CB  MET A  50      61.397  57.950  86.901  1.00 12.57           C  
ATOM    189  CG  MET A  50      60.081  58.287  87.559  1.00 14.99           C  
ATOM    190  SD  MET A  50      59.010  56.859  87.848  1.00 16.84           S  
ATOM    191  CE  MET A  50      58.372  56.563  86.177  1.00 13.05           C  
ATOM    192  N   ALA A  51      64.171  58.423  85.383  1.00 15.50           N  
ATOM    193  CA  ALA A  51      65.541  58.014  85.025  1.00 14.40           C  
ATOM    194  C   ALA A  51      66.550  59.067  85.538  1.00 19.61           C  
ATOM    195  O   ALA A  51      67.568  58.703  86.144  1.00 17.00           O  
ATOM    196  CB  ALA A  51      65.657  57.862  83.522  1.00 15.46           C  
ATOM    197  N   TYR A  52      66.230  60.372  85.340  1.00 16.39           N  
ATOM    198  CA  TYR A  52      67.096  61.486  85.786  1.00 16.99           C  
ATOM    199  C   TYR A  52      67.248  61.537  87.304  1.00 19.49           C  
ATOM    200  O   TYR A  52      68.368  61.696  87.788  1.00 19.42           O  
ATOM    201  CB  TYR A  52      66.613  62.823  85.206  1.00 17.98           C  
ATOM    202  CG  TYR A  52      66.744  62.947  83.694  1.00 19.07           C  
ATOM    203  CD1 TYR A  52      67.484  62.022  82.954  1.00 20.64           C  
ATOM    204  CD2 TYR A  52      66.183  64.029  83.011  1.00 20.26           C  
ATOM    205  CE1 TYR A  52      67.621  62.146  81.566  1.00 22.46           C  
ATOM    206  CE2 TYR A  52      66.312  64.160  81.625  1.00 19.93           C  
ATOM    207  CZ  TYR A  52      67.041  63.222  80.910  1.00 25.01           C  
ATOM    208  OH  TYR A  52      67.199  63.372  79.547  1.00 29.88           O  
ATOM    209  N   HIS A  53      66.148  61.364  88.069  1.00 15.74           N  
ATOM    210  CA  HIS A  53      66.232  61.315  89.535  1.00 15.04           C  
ATOM    211  C   HIS A  53      67.093  60.140  89.990  1.00 18.87           C  
ATOM    212  O   HIS A  53      67.971  60.296  90.842  1.00 17.53           O  
ATOM    213  CB  HIS A  53      64.833  61.199  90.160  1.00 15.87           C  
ATOM    214  CG  HIS A  53      64.093  62.496  90.243  1.00 20.16           C  
ATOM    215  ND1 HIS A  53      64.600  63.576  90.958  1.00 22.80           N  
ATOM    216  CD2 HIS A  53      62.864  62.818  89.776  1.00 21.86           C  
ATOM    217  CE1 HIS A  53      63.687  64.535  90.856  1.00 22.50           C  
ATOM    218  NE2 HIS A  53      62.633  64.132  90.141  1.00 22.17           N  
ATOM    219  N   LEU A  54      66.869  58.958  89.391  1.00 15.67           N  
ATOM    220  CA  LEU A  54      67.631  57.765  89.766  1.00 14.47           C  
ATOM    221  C   LEU A  54      69.123  57.965  89.477  1.00 17.85           C  
ATOM    222  O   LEU A  54      69.938  57.564  90.293  1.00 19.27           O  
ATOM    223  CB  LEU A  54      67.105  56.532  89.006  1.00 13.57           C  
ATOM    224  CG  LEU A  54      65.706  56.087  89.455  1.00 15.00           C  
ATOM    225  CD1 LEU A  54      65.086  55.205  88.414  1.00 15.44           C  
ATOM    226  CD2 LEU A  54      65.763  55.374  90.797  1.00 16.94           C  
ATOM    227  N   ALA A  55      69.462  58.612  88.350  1.00 16.18           N  
ATOM    228  CA  ALA A  55      70.855  58.917  87.968  1.00 16.01           C  
ATOM    229  C   ALA A  55      71.507  59.808  89.037  1.00 21.43           C  
ATOM    230  O   ALA A  55      72.598  59.499  89.514  1.00 21.60           O  
ATOM    231  CB  ALA A  55      70.883  59.625  86.624  1.00 16.15           C  
ATOM    232  N   LYS A  56      70.823  60.903  89.420  1.00 18.33           N  
ATOM    233  CA  LYS A  56      71.287  61.831  90.475  1.00 18.04           C  
ATOM    234  C   LYS A  56      71.522  61.117  91.804  1.00 23.12           C  
ATOM    235  O   LYS A  56      72.450  61.482  92.537  1.00 21.93           O  
ATOM    236  CB  LYS A  56      70.288  62.981  90.672  1.00 19.26           C  
ATOM    237  CG  LYS A  56      70.278  63.981  89.519  1.00 23.94           C  
ATOM    238  CD  LYS A  56      69.490  65.233  89.850  1.00 29.95           C  
ATOM    239  CE  LYS A  56      68.016  65.133  89.590  1.00 28.15           C  
ATOM    240  NZ  LYS A  56      67.338  66.408  89.952  1.00 28.19           N  
ATOM    241  N   MET A  57      70.712  60.076  92.101  1.00 20.14           N  
ATOM    242  CA  MET A  57      70.825  59.277  93.330  1.00 19.84           C  
ATOM    243  C   MET A  57      71.918  58.187  93.227  1.00 22.58           C  
ATOM    244  O   MET A  57      72.154  57.476  94.201  1.00 22.51           O  
ATOM    245  CB  MET A  57      69.464  58.642  93.683  1.00 22.25           C  
ATOM    246  CG  MET A  57      68.440  59.640  94.173  1.00 26.48           C  
ATOM    247  SD  MET A  57      66.840  58.829  94.353  1.00 31.55           S  
ATOM    248  CE  MET A  57      65.787  60.158  94.222  1.00 29.85           C  
ATOM    249  N   GLY A  58      72.550  58.060  92.057  1.00 20.01           N  
ATOM    250  CA  GLY A  58      73.634  57.100  91.836  1.00 19.97           C  
ATOM    251  C   GLY A  58      73.181  55.660  91.666  1.00 22.49           C  
ATOM    252  O   GLY A  58      73.918  54.728  91.996  1.00 21.17           O  
ATOM    253  N   ALA A  59      71.975  55.459  91.083  1.00 18.41           N  
ATOM    254  CA  ALA A  59      71.464  54.110  90.818  1.00 16.92           C  
ATOM    255  C   ALA A  59      72.051  53.583  89.511  1.00 20.30           C  
ATOM    256  O   ALA A  59      72.576  54.362  88.714  1.00 20.89           O  
ATOM    257  CB  ALA A  59      69.936  54.163  90.705  1.00 17.45           C  
ATOM    258  N   HIS A  60      71.969  52.250  89.291  1.00 14.98           N  
ATOM    259  CA  HIS A  60      72.280  51.621  88.016  1.00 15.00           C  
ATOM    260  C   HIS A  60      70.909  51.644  87.317  1.00 18.33           C  
ATOM    261  O   HIS A  60      69.909  51.238  87.931  1.00 17.04           O  
ATOM    262  CB  HIS A  60      72.695  50.160  88.193  1.00 15.58           C  
ATOM    263  CG  HIS A  60      74.018  49.995  88.876  1.00 19.88           C  
ATOM    264  ND1 HIS A  60      75.195  50.069  88.167  1.00 22.24           N  
ATOM    265  CD2 HIS A  60      74.301  49.774  90.184  1.00 22.37           C  
ATOM    266  CE1 HIS A  60      76.173  49.881  89.054  1.00 22.08           C  
ATOM    267  NE2 HIS A  60      75.688  49.727  90.285  1.00 22.54           N  
ATOM    268  N   VAL A  61      70.852  52.156  86.088  1.00 15.71           N  
ATOM    269  CA  VAL A  61      69.577  52.219  85.356  1.00 15.61           C  
ATOM    270  C   VAL A  61      69.589  51.546  84.003  1.00 17.35           C  
ATOM    271  O   VAL A  61      70.583  51.591  83.274  1.00 17.02           O  
ATOM    272  CB  VAL A  61      68.991  53.661  85.261  1.00 19.73           C  
ATOM    273  CG1 VAL A  61      68.800  54.289  86.637  1.00 20.26           C  
ATOM    274  CG2 VAL A  61      69.828  54.563  84.363  1.00 20.26           C  
ATOM    275  N   VAL A  62      68.458  50.926  83.647  1.00 14.70           N  
ATOM    276  CA  VAL A  62      68.245  50.381  82.306  1.00 12.91           C  
ATOM    277  C   VAL A  62      66.913  50.979  81.891  1.00 17.07           C  
ATOM    278  O   VAL A  62      65.912  50.758  82.575  1.00 17.29           O  
ATOM    279  CB  VAL A  62      68.304  48.838  82.134  1.00 15.98           C  
ATOM    280  CG1 VAL A  62      67.983  48.461  80.682  1.00 16.35           C  
ATOM    281  CG2 VAL A  62      69.695  48.293  82.509  1.00 15.36           C  
ATOM    282  N   VAL A  63      66.921  51.784  80.839  1.00 13.74           N  
ATOM    283  CA  VAL A  63      65.727  52.480  80.343  1.00 13.59           C  
ATOM    284  C   VAL A  63      65.229  51.857  79.041  1.00 14.57           C  
ATOM    285  O   VAL A  63      66.011  51.344  78.255  1.00 14.96           O  
ATOM    286  CB  VAL A  63      65.925  54.024  80.207  1.00 16.10           C  
ATOM    287  CG1 VAL A  63      66.137  54.679  81.570  1.00 16.03           C  
ATOM    288  CG2 VAL A  63      67.069  54.376  79.243  1.00 15.68           C  
ATOM    289  N   THR A  64      63.917  51.902  78.812  1.00 12.44           N  
ATOM    290  CA  THR A  64      63.341  51.375  77.585  1.00 10.96           C  
ATOM    291  C   THR A  64      62.183  52.245  77.127  1.00 14.46           C  
ATOM    292  O   THR A  64      61.583  52.973  77.928  1.00 12.90           O  
ATOM    293  CB  THR A  64      63.011  49.866  77.697  1.00 13.38           C  
ATOM    294  OG1 THR A  64      62.655  49.381  76.397  1.00 13.97           O  
ATOM    295  CG2 THR A  64      61.859  49.577  78.685  1.00 14.42           C  
ATOM    296  N   ALA A  65      61.923  52.178  75.814  1.00 12.09           N  
ATOM    297  CA  ALA A  65      60.903  52.843  75.001  1.00 12.22           C  
ATOM    298  C   ALA A  65      61.209  52.423  73.559  1.00 16.83           C  
ATOM    299  O   ALA A  65      62.150  51.653  73.334  1.00 15.60           O  
ATOM    300  CB  ALA A  65      61.007  54.365  75.131  1.00 13.46           C  
ATOM    301  N   ARG A  66      60.417  52.886  72.594  1.00 13.75           N  
ATOM    302  CA  ARG A  66      60.668  52.502  71.212  1.00 13.99           C  
ATOM    303  C   ARG A  66      61.765  53.345  70.567  1.00 18.98           C  
ATOM    304  O   ARG A  66      62.447  52.831  69.690  1.00 19.57           O  
ATOM    305  CB  ARG A  66      59.378  52.613  70.373  1.00 13.47           C  
ATOM    306  CG  ARG A  66      58.333  51.552  70.739  1.00 14.60           C  
ATOM    307  CD  ARG A  66      56.965  51.861  70.150  1.00 17.10           C  
ATOM    308  NE  ARG A  66      56.506  53.204  70.509  1.00 17.76           N  
ATOM    309  CZ  ARG A  66      55.418  53.789  70.017  1.00 26.20           C  
ATOM    310  NH1 ARG A  66      55.105  55.028  70.374  1.00 20.81           N  
ATOM    311  NH2 ARG A  66      54.640  53.144  69.157  1.00 20.74           N  
ATOM    312  N   SER A  67      61.868  54.635  70.933  1.00 18.86           N  
ATOM    313  CA  SER A  67      62.782  55.610  70.304  1.00 19.06           C  
ATOM    314  C   SER A  67      64.237  55.445  70.717  1.00 20.26           C  
ATOM    315  O   SER A  67      64.681  56.025  71.715  1.00 20.24           O  
ATOM    316  CB  SER A  67      62.326  57.050  70.554  1.00 22.20           C  
ATOM    317  OG  SER A  67      60.939  57.280  70.341  1.00 28.15           O  
ATOM    318  N   LYS A  68      64.984  54.686  69.942  1.00 18.84           N  
ATOM    319  CA  LYS A  68      66.397  54.423  70.204  1.00 19.07           C  
ATOM    320  C   LYS A  68      67.203  55.735  70.359  1.00 21.59           C  
ATOM    321  O   LYS A  68      67.926  55.903  71.334  1.00 20.30           O  
ATOM    322  CB  LYS A  68      66.959  53.548  69.072  1.00 22.37           C  
ATOM    323  CG  LYS A  68      68.346  52.976  69.309  1.00 39.02           C  
ATOM    324  CD  LYS A  68      69.145  53.072  68.016  1.00 55.37           C  
ATOM    325  CE  LYS A  68      70.099  51.932  67.820  1.00 74.63           C  
ATOM    326  NZ  LYS A  68      69.443  50.803  67.115  1.00 88.84           N  
ATOM    327  N   GLU A  69      67.017  56.689  69.423  1.00 19.84           N  
ATOM    328  CA  GLU A  69      67.744  57.970  69.447  1.00 20.71           C  
ATOM    329  C   GLU A  69      67.483  58.801  70.685  1.00 22.06           C  
ATOM    330  O   GLU A  69      68.426  59.357  71.249  1.00 19.85           O  
ATOM    331  CB  GLU A  69      67.487  58.764  68.154  1.00 22.39           C  
ATOM    332  CG  GLU A  69      67.978  58.026  66.912  1.00 29.68           C  
ATOM    333  CD  GLU A  69      67.146  56.856  66.414  1.00 41.28           C  
ATOM    334  OE1 GLU A  69      67.701  56.036  65.647  1.00 35.45           O  
ATOM    335  OE2 GLU A  69      65.966  56.727  66.821  1.00 38.64           O  
ATOM    336  N   THR A  70      66.196  58.870  71.128  1.00 18.65           N  
ATOM    337  CA  THR A  70      65.839  59.608  72.333  1.00 18.08           C  
ATOM    338  C   THR A  70      66.397  58.893  73.552  1.00 18.70           C  
ATOM    339  O   THR A  70      66.941  59.550  74.435  1.00 17.04           O  
ATOM    340  CB  THR A  70      64.313  59.866  72.416  1.00 22.98           C  
ATOM    341  OG1 THR A  70      63.862  60.385  71.158  1.00 22.96           O  
ATOM    342  CG2 THR A  70      63.963  60.868  73.501  1.00 20.22           C  
ATOM    343  N   LEU A  71      66.336  57.540  73.572  1.00 15.88           N  
ATOM    344  CA  LEU A  71      66.890  56.785  74.706  1.00 14.67           C  
ATOM    345  C   LEU A  71      68.421  56.993  74.828  1.00 18.55           C  
ATOM    346  O   LEU A  71      68.931  57.108  75.943  1.00 16.77           O  
ATOM    347  CB  LEU A  71      66.586  55.293  74.565  1.00 14.60           C  
ATOM    348  CG  LEU A  71      65.134  54.880  74.767  1.00 14.51           C  
ATOM    349  CD1 LEU A  71      64.933  53.440  74.296  1.00 15.42           C  
ATOM    350  CD2 LEU A  71      64.673  55.104  76.245  1.00 15.99           C  
ATOM    351  N   GLN A  72      69.130  57.101  73.691  1.00 19.11           N  
ATOM    352  CA  GLN A  72      70.588  57.371  73.676  1.00 20.40           C  
ATOM    353  C   GLN A  72      70.890  58.684  74.441  1.00 23.02           C  
ATOM    354  O   GLN A  72      71.780  58.704  75.289  1.00 22.09           O  
ATOM    355  CB  GLN A  72      71.092  57.495  72.237  1.00 21.87           C  
ATOM    356  CG  GLN A  72      71.237  56.185  71.490  1.00 34.55           C  
ATOM    357  CD  GLN A  72      71.477  56.369  70.003  1.00 60.23           C  
ATOM    358  OE1 GLN A  72      71.627  57.488  69.479  1.00 58.35           O  
ATOM    359  NE2 GLN A  72      71.508  55.262  69.281  1.00 49.65           N  
ATOM    360  N   LYS A  73      70.089  59.738  74.189  1.00 20.28           N  
ATOM    361  CA  LYS A  73      70.182  61.060  74.839  1.00 20.67           C  
ATOM    362  C   LYS A  73      69.886  60.985  76.337  1.00 21.29           C  
ATOM    363  O   LYS A  73      70.566  61.632  77.133  1.00 20.73           O  
ATOM    364  CB  LYS A  73      69.242  62.069  74.156  1.00 24.27           C  
ATOM    365  CG  LYS A  73      69.758  62.571  72.807  1.00 43.87           C  
ATOM    366  CD  LYS A  73      68.714  63.373  72.048  1.00 56.75           C  
ATOM    367  CE  LYS A  73      69.255  64.716  71.632  1.00 76.03           C  
ATOM    368  NZ  LYS A  73      68.740  65.821  72.490  1.00 88.66           N  
ATOM    369  N   VAL A  74      68.865  60.192  76.730  1.00 18.32           N  
ATOM    370  CA  VAL A  74      68.510  59.990  78.142  1.00 17.25           C  
ATOM    371  C   VAL A  74      69.670  59.299  78.855  1.00 19.62           C  
ATOM    372  O   VAL A  74      70.070  59.744  79.932  1.00 19.17           O  
ATOM    373  CB  VAL A  74      67.177  59.195  78.299  1.00 20.02           C  
ATOM    374  CG1 VAL A  74      66.924  58.801  79.754  1.00 19.87           C  
ATOM    375  CG2 VAL A  74      65.999  59.998  77.747  1.00 19.75           C  
ATOM    376  N   VAL A  75      70.236  58.237  78.239  1.00 15.92           N  
ATOM    377  CA  VAL A  75      71.356  57.520  78.853  1.00 16.20           C  
ATOM    378  C   VAL A  75      72.580  58.433  79.019  1.00 20.41           C  
ATOM    379  O   VAL A  75      73.159  58.476  80.115  1.00 18.43           O  
ATOM    380  CB  VAL A  75      71.658  56.197  78.093  1.00 18.60           C  
ATOM    381  CG1 VAL A  75      73.013  55.624  78.470  1.00 19.06           C  
ATOM    382  CG2 VAL A  75      70.568  55.181  78.375  1.00 17.72           C  
ATOM    383  N   SER A  76      72.919  59.204  77.971  1.00 19.51           N  
ATOM    384  CA  SER A  76      74.059  60.138  78.037  1.00 20.27           C  
ATOM    385  C   SER A  76      73.857  61.114  79.187  1.00 23.76           C  
ATOM    386  O   SER A  76      74.771  61.302  79.986  1.00 23.07           O  
ATOM    387  CB  SER A  76      74.242  60.875  76.714  1.00 24.56           C  
ATOM    388  OG  SER A  76      74.631  59.943  75.723  1.00 31.63           O  
ATOM    389  N   HIS A  77      72.633  61.663  79.331  1.00 19.79           N  
ATOM    390  CA  HIS A  77      72.291  62.560  80.423  1.00 19.47           C  
ATOM    391  C   HIS A  77      72.338  61.894  81.809  1.00 22.20           C  
ATOM    392  O   HIS A  77      72.786  62.515  82.771  1.00 21.70           O  
ATOM    393  CB  HIS A  77      70.960  63.281  80.161  1.00 20.42           C  
ATOM    394  CG  HIS A  77      70.781  64.487  81.029  1.00 24.41           C  
ATOM    395  ND1 HIS A  77      71.696  65.534  81.017  1.00 26.27           N  
ATOM    396  CD2 HIS A  77      69.799  64.782  81.910  1.00 25.69           C  
ATOM    397  CE1 HIS A  77      71.252  66.403  81.902  1.00 25.16           C  
ATOM    398  NE2 HIS A  77      70.127  65.994  82.476  1.00 25.60           N  
ATOM    399  N   CYS A  78      71.871  60.637  81.923  1.00 17.69           N  
ATOM    400  CA  CYS A  78      71.940  59.907  83.186  1.00 16.29           C  
ATOM    401  C   CYS A  78      73.401  59.776  83.643  1.00 17.40           C  
ATOM    402  O   CYS A  78      73.700  59.941  84.827  1.00 16.78           O  
ATOM    403  CB  CYS A  78      71.288  58.530  83.051  1.00 15.58           C  
ATOM    404  SG  CYS A  78      69.482  58.581  82.967  1.00 19.78           S  
ATOM    405  N   LEU A  79      74.294  59.484  82.706  1.00 17.01           N  
ATOM    406  CA  LEU A  79      75.726  59.338  83.035  1.00 17.29           C  
ATOM    407  C   LEU A  79      76.288  60.683  83.540  1.00 22.94           C  
ATOM    408  O   LEU A  79      76.927  60.709  84.600  1.00 21.07           O  
ATOM    409  CB  LEU A  79      76.523  58.757  81.870  1.00 17.87           C  
ATOM    410  CG  LEU A  79      76.196  57.289  81.502  1.00 22.49           C  
ATOM    411  CD1 LEU A  79      76.701  56.929  80.129  1.00 23.97           C  
ATOM    412  CD2 LEU A  79      76.737  56.314  82.556  1.00 23.96           C  
ATOM    413  N   GLU A  80      75.936  61.797  82.866  1.00 22.53           N  
ATOM    414  CA  GLU A  80      76.349  63.165  83.297  1.00 23.35           C  
ATOM    415  C   GLU A  80      75.850  63.476  84.711  1.00 26.16           C  
ATOM    416  O   GLU A  80      76.583  64.063  85.503  1.00 25.70           O  
ATOM    417  CB  GLU A  80      75.788  64.250  82.366  1.00 24.23           C  
ATOM    418  CG  GLU A  80      76.265  64.265  80.930  1.00 33.51           C  
ATOM    419  CD  GLU A  80      75.740  65.495  80.205  1.00 66.21           C  
ATOM    420  OE1 GLU A  80      76.380  66.567  80.305  1.00 72.73           O  
ATOM    421  OE2 GLU A  80      74.645  65.410  79.605  1.00 61.31           O  
ATOM    422  N   LEU A  81      74.608  63.060  85.041  1.00 21.23           N  
ATOM    423  CA  LEU A  81      73.981  63.309  86.340  1.00 20.20           C  
ATOM    424  C   LEU A  81      74.550  62.510  87.498  1.00 23.92           C  
ATOM    425  O   LEU A  81      74.312  62.874  88.646  1.00 24.10           O  
ATOM    426  CB  LEU A  81      72.454  63.126  86.265  1.00 19.80           C  
ATOM    427  CG  LEU A  81      71.663  64.174  85.477  1.00 23.61           C  
ATOM    428  CD1 LEU A  81      70.227  63.677  85.241  1.00 23.47           C  
ATOM    429  CD2 LEU A  81      71.616  65.541  86.219  1.00 23.23           C  
ATOM    430  N   GLY A  82      75.296  61.442  87.198  1.00 21.24           N  
ATOM    431  CA  GLY A  82      75.943  60.631  88.219  1.00 21.03           C  
ATOM    432  C   GLY A  82      75.442  59.209  88.376  1.00 23.44           C  
ATOM    433  O   GLY A  82      75.634  58.619  89.445  1.00 22.61           O  
ATOM    434  N   ALA A  83      74.807  58.631  87.328  1.00 19.56           N  
ATOM    435  CA  ALA A  83      74.344  57.230  87.430  1.00 18.59           C  
ATOM    436  C   ALA A  83      75.556  56.303  87.600  1.00 23.57           C  
ATOM    437  O   ALA A  83      76.606  56.563  86.995  1.00 24.50           O  
ATOM    438  CB  ALA A  83      73.577  56.836  86.171  1.00 19.28           C  
ATOM    439  N   ALA A  84      75.421  55.236  88.426  1.00 18.84           N  
ATOM    440  CA  ALA A  84      76.482  54.243  88.621  1.00 18.95           C  
ATOM    441  C   ALA A  84      76.767  53.548  87.285  1.00 21.12           C  
ATOM    442  O   ALA A  84      77.910  53.161  87.005  1.00 20.90           O  
ATOM    443  CB  ALA A  84      76.062  53.225  89.678  1.00 19.15           C  
ATOM    444  N   SER A  85      75.716  53.377  86.459  1.00 15.47           N  
ATOM    445  CA  SER A  85      75.769  52.857  85.094  1.00 13.63           C  
ATOM    446  C   SER A  85      74.425  53.181  84.449  1.00 16.42           C  
ATOM    447  O   SER A  85      73.453  53.435  85.167  1.00 15.62           O  
ATOM    448  CB  SER A  85      76.030  51.348  85.051  1.00 19.97           C  
ATOM    449  OG  SER A  85      74.959  50.555  85.544  1.00 20.05           O  
ATOM    450  N   ALA A  86      74.394  53.238  83.120  1.00 15.82           N  
ATOM    451  CA  ALA A  86      73.143  53.536  82.390  1.00 15.96           C  
ATOM    452  C   ALA A  86      73.173  52.875  81.035  1.00 17.06           C  
ATOM    453  O   ALA A  86      74.169  52.966  80.309  1.00 16.63           O  
ATOM    454  CB  ALA A  86      72.939  55.063  82.255  1.00 16.85           C  
ATOM    455  N   HIS A  87      72.090  52.171  80.689  1.00 13.21           N  
ATOM    456  CA  HIS A  87      71.959  51.505  79.405  1.00 12.78           C  
ATOM    457  C   HIS A  87      70.544  51.696  78.933  1.00 16.63           C  
ATOM    458  O   HIS A  87      69.659  51.957  79.760  1.00 16.32           O  
ATOM    459  CB  HIS A  87      72.226  49.975  79.555  1.00 13.72           C  
ATOM    460  CG  HIS A  87      73.658  49.643  79.893  1.00 17.87           C  
ATOM    461  ND1 HIS A  87      74.108  49.622  81.213  1.00 19.37           N  
ATOM    462  CD2 HIS A  87      74.698  49.378  79.064  1.00 19.18           C  
ATOM    463  CE1 HIS A  87      75.407  49.341  81.142  1.00 19.23           C  
ATOM    464  NE2 HIS A  87      75.805  49.196  79.864  1.00 19.57           N  
ATOM    465  N   TYR A  88      70.315  51.538  77.626  1.00 15.21           N  
ATOM    466  CA  TYR A  88      68.966  51.553  77.068  1.00 14.73           C  
ATOM    467  C   TYR A  88      68.831  50.304  76.224  1.00 17.50           C  
ATOM    468  O   TYR A  88      69.837  49.761  75.739  1.00 16.01           O  
ATOM    469  CB  TYR A  88      68.703  52.823  76.220  1.00 17.18           C  
ATOM    470  CG  TYR A  88      69.522  52.869  74.942  1.00 21.36           C  
ATOM    471  CD1 TYR A  88      69.067  52.260  73.776  1.00 24.16           C  
ATOM    472  CD2 TYR A  88      70.773  53.477  74.915  1.00 23.13           C  
ATOM    473  CE1 TYR A  88      69.850  52.225  72.621  1.00 25.38           C  
ATOM    474  CE2 TYR A  88      71.563  53.458  73.764  1.00 24.04           C  
ATOM    475  CZ  TYR A  88      71.088  52.842  72.615  1.00 32.40           C  
ATOM    476  OH  TYR A  88      71.855  52.819  71.473  1.00 35.15           O  
ATOM    477  N   ILE A  89      67.598  49.819  76.054  1.00 13.88           N  
ATOM    478  CA  ILE A  89      67.282  48.721  75.148  1.00 12.96           C  
ATOM    479  C   ILE A  89      65.993  49.176  74.500  1.00 17.32           C  
ATOM    480  O   ILE A  89      65.015  49.398  75.220  1.00 17.42           O  
ATOM    481  CB  ILE A  89      67.115  47.325  75.826  1.00 16.47           C  
ATOM    482  CG1 ILE A  89      68.422  46.880  76.575  1.00 18.16           C  
ATOM    483  CG2 ILE A  89      66.686  46.296  74.777  1.00 17.06           C  
ATOM    484  CD1 ILE A  89      68.222  45.748  77.574  1.00 17.83           C  
ATOM    485  N   ALA A  90      66.010  49.402  73.182  1.00 14.02           N  
ATOM    486  CA  ALA A  90      64.820  49.923  72.477  1.00 14.46           C  
ATOM    487  C   ALA A  90      63.922  48.803  71.928  1.00 18.02           C  
ATOM    488  O   ALA A  90      64.400  47.769  71.455  1.00 18.93           O  
ATOM    489  CB  ALA A  90      65.247  50.882  71.352  1.00 14.61           C  
ATOM    490  N   GLY A  91      62.613  49.000  72.034  1.00 14.49           N  
ATOM    491  CA  GLY A  91      61.665  48.031  71.522  1.00 13.47           C  
ATOM    492  C   GLY A  91      60.235  48.385  71.884  1.00 15.58           C  
ATOM    493  O   GLY A  91      59.995  49.322  72.643  1.00 13.41           O  
ATOM    494  N   THR A  92      59.285  47.658  71.307  1.00 13.14           N  
ATOM    495  CA  THR A  92      57.867  47.915  71.566  1.00 12.86           C  
ATOM    496  C   THR A  92      57.282  46.922  72.555  1.00 15.49           C  
ATOM    497  O   THR A  92      57.437  45.705  72.406  1.00 13.80           O  
ATOM    498  CB  THR A  92      57.041  48.008  70.258  1.00 16.22           C  
ATOM    499  OG1 THR A  92      55.679  48.175  70.639  1.00 14.59           O  
ATOM    500  CG2 THR A  92      57.181  46.777  69.367  1.00 16.15           C  
ATOM    501  N   MET A  93      56.552  47.458  73.545  1.00 13.76           N  
ATOM    502  CA  MET A  93      55.878  46.635  74.528  1.00 13.11           C  
ATOM    503  C   MET A  93      54.597  45.984  73.956  1.00 17.25           C  
ATOM    504  O   MET A  93      53.897  45.283  74.683  1.00 16.93           O  
ATOM    505  CB  MET A  93      55.635  47.448  75.824  1.00 13.76           C  
ATOM    506  CG  MET A  93      56.955  47.769  76.540  1.00 14.29           C  
ATOM    507  SD  MET A  93      57.799  46.269  77.120  1.00 15.28           S  
ATOM    508  CE  MET A  93      59.265  47.006  77.897  1.00 12.25           C  
ATOM    509  N   GLU A  94      54.295  46.197  72.634  1.00 14.16           N  
ATOM    510  CA  GLU A  94      53.198  45.473  71.963  1.00 13.47           C  
ATOM    511  C   GLU A  94      53.712  44.042  71.744  1.00 17.48           C  
ATOM    512  O   GLU A  94      52.932  43.108  71.576  1.00 16.77           O  
ATOM    513  CB  GLU A  94      52.915  46.076  70.576  1.00 15.01           C  
ATOM    514  CG  GLU A  94      52.430  47.502  70.629  1.00 17.48           C  
ATOM    515  CD  GLU A  94      52.653  48.227  69.319  1.00 43.03           C  
ATOM    516  OE1 GLU A  94      51.639  48.497  68.652  1.00 28.89           O  
ATOM    517  OE2 GLU A  94      53.818  48.509  68.943  1.00 32.67           O  
ATOM    518  N   ASP A  95      55.046  43.878  71.729  1.00 15.11           N  
ATOM    519  CA  ASP A  95      55.684  42.591  71.501  1.00 14.72           C  
ATOM    520  C   ASP A  95      56.015  41.938  72.839  1.00 17.22           C  
ATOM    521  O   ASP A  95      56.955  42.376  73.508  1.00 16.45           O  
ATOM    522  CB  ASP A  95      56.944  42.784  70.623  1.00 16.01           C  
ATOM    523  CG  ASP A  95      57.676  41.510  70.228  1.00 24.74           C  
ATOM    524  OD1 ASP A  95      57.389  40.442  70.819  1.00 21.62           O  
ATOM    525  OD2 ASP A  95      58.523  41.575  69.312  1.00 28.80           O  
ATOM    526  N   MET A  96      55.238  40.904  73.237  1.00 13.98           N  
ATOM    527  CA  MET A  96      55.424  40.228  74.552  1.00 12.59           C  
ATOM    528  C   MET A  96      56.756  39.474  74.620  1.00 16.62           C  
ATOM    529  O   MET A  96      57.310  39.295  75.699  1.00 13.91           O  
ATOM    530  CB  MET A  96      54.233  39.310  74.902  1.00 14.93           C  
ATOM    531  CG  MET A  96      52.879  40.026  74.882  1.00 17.14           C  
ATOM    532  SD  MET A  96      52.792  41.392  76.068  1.00 19.73           S  
ATOM    533  CE  MET A  96      51.868  42.604  75.129  1.00 17.81           C  
ATOM    534  N   THR A  97      57.306  39.064  73.447  1.00 14.74           N  
ATOM    535  CA  THR A  97      58.621  38.417  73.402  1.00 14.08           C  
ATOM    536  C   THR A  97      59.691  39.454  73.690  1.00 15.86           C  
ATOM    537  O   THR A  97      60.606  39.170  74.461  1.00 16.26           O  
ATOM    538  CB  THR A  97      58.832  37.714  72.048  1.00 20.53           C  
ATOM    539  OG1 THR A  97      57.808  36.709  71.933  1.00 18.60           O  
ATOM    540  CG2 THR A  97      60.210  37.082  71.940  1.00 21.65           C  
ATOM    541  N   PHE A  98      59.566  40.681  73.109  1.00 15.71           N  
ATOM    542  CA  PHE A  98      60.495  41.761  73.439  1.00 14.59           C  
ATOM    543  C   PHE A  98      60.437  42.033  74.954  1.00 16.71           C  
ATOM    544  O   PHE A  98      61.490  42.152  75.576  1.00 15.53           O  
ATOM    545  CB  PHE A  98      60.186  43.068  72.673  1.00 15.83           C  
ATOM    546  CG  PHE A  98      61.003  44.219  73.224  1.00 15.91           C  
ATOM    547  CD1 PHE A  98      62.383  44.296  72.991  1.00 17.01           C  
ATOM    548  CD2 PHE A  98      60.423  45.167  74.064  1.00 16.42           C  
ATOM    549  CE1 PHE A  98      63.141  45.329  73.542  1.00 16.93           C  
ATOM    550  CE2 PHE A  98      61.189  46.172  74.647  1.00 17.80           C  
ATOM    551  CZ  PHE A  98      62.550  46.245  74.391  1.00 16.35           C  
ATOM    552  N   ALA A  99      59.223  42.149  75.544  1.00 13.80           N  
ATOM    553  CA  ALA A  99      59.100  42.438  76.993  1.00 13.28           C  
ATOM    554  C   ALA A  99      59.853  41.406  77.849  1.00 15.46           C  
ATOM    555  O   ALA A  99      60.636  41.771  78.722  1.00 13.77           O  
ATOM    556  CB  ALA A  99      57.620  42.492  77.384  1.00 14.21           C  
ATOM    557  N   GLU A 100      59.688  40.123  77.540  1.00 14.05           N  
ATOM    558  CA  GLU A 100      60.338  39.036  78.267  1.00 15.53           C  
ATOM    559  C   GLU A 100      61.867  39.069  78.082  1.00 19.07           C  
ATOM    560  O   GLU A 100      62.598  39.043  79.074  1.00 18.78           O  
ATOM    561  CB  GLU A 100      59.743  37.695  77.793  1.00 17.28           C  
ATOM    562  CG  GLU A 100      60.215  36.500  78.594  1.00 26.81           C  
ATOM    563  CD  GLU A 100      59.634  35.174  78.136  1.00 47.75           C  
ATOM    564  OE1 GLU A 100      60.049  34.135  78.695  1.00 36.22           O  
ATOM    565  OE2 GLU A 100      58.753  35.171  77.244  1.00 37.49           O  
ATOM    566  N   GLN A 101      62.337  39.220  76.839  1.00 17.30           N  
ATOM    567  CA  GLN A 101      63.775  39.269  76.535  1.00 16.62           C  
ATOM    568  C   GLN A 101      64.447  40.509  77.108  1.00 17.36           C  
ATOM    569  O   GLN A 101      65.582  40.426  77.588  1.00 18.58           O  
ATOM    570  CB  GLN A 101      64.009  39.143  75.029  1.00 18.46           C  
ATOM    571  CG  GLN A 101      63.674  37.731  74.501  1.00 26.16           C  
ATOM    572  CD  GLN A 101      63.740  37.640  72.981  1.00 39.16           C  
ATOM    573  OE1 GLN A 101      63.898  38.633  72.259  1.00 34.09           O  
ATOM    574  NE2 GLN A 101      63.576  36.442  72.459  1.00 30.97           N  
ATOM    575  N   PHE A 102      63.738  41.649  77.085  1.00 12.30           N  
ATOM    576  CA  PHE A 102      64.244  42.917  77.613  1.00 12.26           C  
ATOM    577  C   PHE A 102      64.659  42.761  79.089  1.00 16.66           C  
ATOM    578  O   PHE A 102      65.719  43.241  79.467  1.00 15.69           O  
ATOM    579  CB  PHE A 102      63.171  44.027  77.477  1.00 13.28           C  
ATOM    580  CG  PHE A 102      63.454  45.213  78.382  1.00 13.48           C  
ATOM    581  CD1 PHE A 102      64.506  46.083  78.107  1.00 13.97           C  
ATOM    582  CD2 PHE A 102      62.715  45.410  79.555  1.00 15.59           C  
ATOM    583  CE1 PHE A 102      64.834  47.110  78.991  1.00 13.92           C  
ATOM    584  CE2 PHE A 102      63.015  46.463  80.421  1.00 16.06           C  
ATOM    585  CZ  PHE A 102      64.082  47.301  80.144  1.00 14.65           C  
ATOM    586  N   VAL A 103      63.793  42.152  79.925  1.00 14.63           N  
ATOM    587  CA  VAL A 103      64.073  42.009  81.369  1.00 13.30           C  
ATOM    588  C   VAL A 103      65.329  41.147  81.583  1.00 14.99           C  
ATOM    589  O   VAL A 103      66.202  41.512  82.378  1.00 15.10           O  
ATOM    590  CB  VAL A 103      62.852  41.478  82.165  1.00 15.42           C  
ATOM    591  CG1 VAL A 103      63.229  41.195  83.615  1.00 14.26           C  
ATOM    592  CG2 VAL A 103      61.688  42.465  82.107  1.00 14.99           C  
ATOM    593  N   ALA A 104      65.435  40.039  80.842  1.00 15.26           N  
ATOM    594  CA  ALA A 104      66.611  39.154  80.958  1.00 14.66           C  
ATOM    595  C   ALA A 104      67.884  39.932  80.592  1.00 18.22           C  
ATOM    596  O   ALA A 104      68.854  39.856  81.330  1.00 17.33           O  
ATOM    597  CB  ALA A 104      66.450  37.934  80.052  1.00 15.19           C  
ATOM    598  N   GLN A 105      67.863  40.713  79.488  1.00 16.68           N  
ATOM    599  CA  GLN A 105      69.030  41.514  79.071  1.00 16.44           C  
ATOM    600  C   GLN A 105      69.354  42.628  80.057  1.00 20.61           C  
ATOM    601  O   GLN A 105      70.530  42.859  80.354  1.00 19.38           O  
ATOM    602  CB  GLN A 105      68.887  42.038  77.636  1.00 18.54           C  
ATOM    603  CG  GLN A 105      70.179  42.720  77.098  1.00 22.33           C  
ATOM    604  CD  GLN A 105      71.454  41.890  77.192  1.00 37.20           C  
ATOM    605  OE1 GLN A 105      71.449  40.652  77.161  1.00 37.01           O  
ATOM    606  NE2 GLN A 105      72.581  42.559  77.281  1.00 32.84           N  
ATOM    607  N   ALA A 106      68.328  43.319  80.583  1.00 16.32           N  
ATOM    608  CA  ALA A 106      68.547  44.395  81.553  1.00 15.92           C  
ATOM    609  C   ALA A 106      69.200  43.811  82.830  1.00 18.65           C  
ATOM    610  O   ALA A 106      70.139  44.399  83.356  1.00 17.74           O  
ATOM    611  CB  ALA A 106      67.209  45.057  81.904  1.00 16.76           C  
ATOM    612  N   GLY A 107      68.709  42.650  83.277  1.00 16.22           N  
ATOM    613  CA  GLY A 107      69.236  41.956  84.447  1.00 15.45           C  
ATOM    614  C   GLY A 107      70.678  41.515  84.252  1.00 19.36           C  
ATOM    615  O   GLY A 107      71.498  41.643  85.164  1.00 19.62           O  
ATOM    616  N   LYS A 108      71.000  41.029  83.048  1.00 17.54           N  
ATOM    617  CA  LYS A 108      72.358  40.610  82.673  1.00 18.09           C  
ATOM    618  C   LYS A 108      73.308  41.813  82.683  1.00 21.56           C  
ATOM    619  O   LYS A 108      74.436  41.690  83.180  1.00 22.12           O  
ATOM    620  CB  LYS A 108      72.346  39.932  81.294  1.00 21.19           C  
ATOM    621  CG  LYS A 108      73.653  39.246  80.914  1.00 35.12           C  
ATOM    622  CD  LYS A 108      73.552  38.591  79.564  1.00 33.32           C  
ATOM    623  CE  LYS A 108      74.861  37.970  79.156  1.00 35.95           C  
ATOM    624  NZ  LYS A 108      74.732  37.264  77.849  1.00 35.78           N  
ATOM    625  N   LEU A 109      72.863  42.971  82.168  1.00 15.71           N  
ATOM    626  CA  LEU A 109      73.700  44.187  82.141  1.00 15.59           C  
ATOM    627  C   LEU A 109      74.022  44.686  83.539  1.00 19.91           C  
ATOM    628  O   LEU A 109      75.139  45.156  83.783  1.00 20.09           O  
ATOM    629  CB  LEU A 109      72.990  45.327  81.361  1.00 15.87           C  
ATOM    630  CG  LEU A 109      72.894  45.181  79.838  1.00 19.00           C  
ATOM    631  CD1 LEU A 109      71.888  46.218  79.259  1.00 18.07           C  
ATOM    632  CD2 LEU A 109      74.269  45.371  79.175  1.00 22.12           C  
ATOM    633  N   MET A 110      73.044  44.612  84.472  1.00 15.65           N  
ATOM    634  CA  MET A 110      73.247  45.143  85.812  1.00 14.44           C  
ATOM    635  C   MET A 110      73.729  44.111  86.824  1.00 18.41           C  
ATOM    636  O   MET A 110      74.167  44.485  87.908  1.00 18.34           O  
ATOM    637  CB  MET A 110      71.962  45.851  86.322  1.00 15.65           C  
ATOM    638  CG  MET A 110      71.604  47.117  85.524  1.00 16.51           C  
ATOM    639  SD  MET A 110      70.220  48.026  86.231  1.00 16.82           S  
ATOM    640  CE  MET A 110      68.863  46.888  85.904  1.00 14.05           C  
ATOM    641  N   GLY A 111      73.620  42.832  86.482  1.00 16.82           N  
ATOM    642  CA  GLY A 111      73.956  41.750  87.404  1.00 17.00           C  
ATOM    643  C   GLY A 111      72.882  41.580  88.467  1.00 22.62           C  
ATOM    644  O   GLY A 111      73.170  41.284  89.637  1.00 22.81           O  
ATOM    645  N   GLY A 112      71.630  41.793  88.065  1.00 18.42           N  
ATOM    646  CA  GLY A 112      70.492  41.652  88.968  1.00 17.55           C  
ATOM    647  C   GLY A 112      69.470  42.758  88.789  1.00 19.64           C  
ATOM    648  O   GLY A 112      69.576  43.587  87.876  1.00 16.86           O  
ATOM    649  N   LEU A 113      68.489  42.784  89.703  1.00 15.88           N  
ATOM    650  CA  LEU A 113      67.423  43.782  89.664  1.00 14.98           C  
ATOM    651  C   LEU A 113      66.856  44.017  91.047  1.00 17.40           C  
ATOM    652  O   LEU A 113      66.483  43.061  91.734  1.00 16.79           O  
ATOM    653  CB  LEU A 113      66.315  43.312  88.695  1.00 14.13           C  
ATOM    654  CG  LEU A 113      65.184  44.309  88.439  1.00 17.93           C  
ATOM    655  CD1 LEU A 113      65.692  45.525  87.639  1.00 15.41           C  
ATOM    656  CD2 LEU A 113      64.051  43.634  87.705  1.00 20.17           C  
ATOM    657  N   ASP A 114      66.751  45.291  91.434  1.00 13.71           N  
ATOM    658  CA  ASP A 114      66.197  45.707  92.712  1.00 14.03           C  
ATOM    659  C   ASP A 114      64.805  46.329  92.571  1.00 15.97           C  
ATOM    660  O   ASP A 114      63.992  46.197  93.473  1.00 14.81           O  
ATOM    661  CB  ASP A 114      67.111  46.723  93.396  1.00 16.47           C  
ATOM    662  CG  ASP A 114      68.452  46.137  93.787  1.00 22.31           C  
ATOM    663  OD1 ASP A 114      68.466  45.167  94.564  1.00 22.78           O  
ATOM    664  OD2 ASP A 114      69.479  46.661  93.331  1.00 20.25           O  
ATOM    665  N   MET A 115      64.557  47.057  91.468  1.00 13.20           N  
ATOM    666  CA  MET A 115      63.275  47.743  91.316  1.00 12.43           C  
ATOM    667  C   MET A 115      62.855  47.745  89.856  1.00 15.65           C  
ATOM    668  O   MET A 115      63.660  48.074  88.977  1.00 12.61           O  
ATOM    669  CB  MET A 115      63.386  49.189  91.863  1.00 13.91           C  
ATOM    670  CG  MET A 115      62.049  49.974  91.846  1.00 16.41           C  
ATOM    671  SD  MET A 115      62.197  51.666  92.505  1.00 19.96           S  
ATOM    672  CE  MET A 115      62.270  51.315  94.264  1.00 17.16           C  
ATOM    673  N   LEU A 116      61.581  47.413  89.616  1.00 11.65           N  
ATOM    674  CA  LEU A 116      61.003  47.387  88.279  1.00 11.66           C  
ATOM    675  C   LEU A 116      59.917  48.458  88.205  1.00 14.03           C  
ATOM    676  O   LEU A 116      58.891  48.337  88.876  1.00 13.27           O  
ATOM    677  CB  LEU A 116      60.390  45.995  88.025  1.00 11.22           C  
ATOM    678  CG  LEU A 116      59.599  45.815  86.716  1.00 14.07           C  
ATOM    679  CD1 LEU A 116      60.548  45.839  85.501  1.00 13.77           C  
ATOM    680  CD2 LEU A 116      58.829  44.478  86.730  1.00 15.48           C  
ATOM    681  N   ILE A 117      60.181  49.542  87.446  1.00 10.43           N  
ATOM    682  CA  ILE A 117      59.242  50.649  87.321  1.00 10.24           C  
ATOM    683  C   ILE A 117      58.522  50.534  85.991  1.00 13.02           C  
ATOM    684  O   ILE A 117      59.122  50.735  84.932  1.00 12.22           O  
ATOM    685  CB  ILE A 117      59.882  52.048  87.531  1.00 13.32           C  
ATOM    686  CG1 ILE A 117      60.622  52.126  88.908  1.00 13.58           C  
ATOM    687  CG2 ILE A 117      58.778  53.116  87.431  1.00 11.88           C  
ATOM    688  CD1 ILE A 117      61.348  53.507  89.195  1.00 16.34           C  
ATOM    689  N   LEU A 118      57.229  50.203  86.072  1.00 11.32           N  
ATOM    690  CA  LEU A 118      56.347  49.977  84.909  1.00 10.99           C  
ATOM    691  C   LEU A 118      55.529  51.225  84.680  1.00 13.35           C  
ATOM    692  O   LEU A 118      54.619  51.527  85.458  1.00 12.84           O  
ATOM    693  CB  LEU A 118      55.462  48.761  85.210  1.00  9.80           C  
ATOM    694  CG  LEU A 118      56.226  47.452  85.539  1.00 11.68           C  
ATOM    695  CD1 LEU A 118      55.257  46.354  85.957  1.00 11.89           C  
ATOM    696  CD2 LEU A 118      57.063  46.989  84.368  1.00 14.82           C  
ATOM    697  N   ASN A 119      55.867  51.964  83.607  1.00 11.24           N  
ATOM    698  CA  ASN A 119      55.356  53.308  83.357  1.00 10.08           C  
ATOM    699  C   ASN A 119      54.786  53.583  81.942  1.00 13.31           C  
ATOM    700  O   ASN A 119      53.914  54.447  81.788  1.00 11.85           O  
ATOM    701  CB  ASN A 119      56.505  54.267  83.671  1.00  9.34           C  
ATOM    702  CG  ASN A 119      56.293  55.696  83.253  1.00 17.47           C  
ATOM    703  OD1 ASN A 119      55.596  56.451  83.928  1.00 14.20           O  
ATOM    704  ND2 ASN A 119      56.886  56.079  82.110  1.00 15.01           N  
ATOM    705  N   HIS A 120      55.256  52.852  80.936  1.00 11.32           N  
ATOM    706  CA  HIS A 120      54.824  53.045  79.549  1.00 10.41           C  
ATOM    707  C   HIS A 120      53.332  52.855  79.347  1.00 13.41           C  
ATOM    708  O   HIS A 120      52.675  52.082  80.076  1.00 12.67           O  
ATOM    709  CB  HIS A 120      55.594  52.102  78.594  1.00  8.90           C  
ATOM    710  CG  HIS A 120      55.306  50.648  78.814  1.00 11.29           C  
ATOM    711  ND1 HIS A 120      55.916  49.948  79.829  1.00 12.71           N  
ATOM    712  CD2 HIS A 120      54.424  49.841  78.189  1.00 12.51           C  
ATOM    713  CE1 HIS A 120      55.434  48.714  79.764  1.00 12.09           C  
ATOM    714  NE2 HIS A 120      54.516  48.604  78.803  1.00 12.53           N  
ATOM    715  N   ILE A 121      52.805  53.553  78.336  1.00  9.13           N  
ATOM    716  CA  ILE A 121      51.412  53.417  77.894  1.00  9.64           C  
ATOM    717  C   ILE A 121      51.407  53.569  76.382  1.00 14.50           C  
ATOM    718  O   ILE A 121      52.309  54.207  75.821  1.00 14.03           O  
ATOM    719  CB  ILE A 121      50.410  54.420  78.524  1.00 12.24           C  
ATOM    720  CG1 ILE A 121      50.840  55.902  78.305  1.00 12.48           C  
ATOM    721  CG2 ILE A 121      50.138  54.101  80.041  1.00 12.69           C  
ATOM    722  CD1 ILE A 121      49.764  56.979  78.649  1.00 18.56           C  
ATOM    723  N   THR A 122      50.363  53.054  75.743  1.00 12.33           N  
ATOM    724  CA  THR A 122      50.207  53.210  74.299  1.00 12.15           C  
ATOM    725  C   THR A 122      49.683  54.629  74.033  1.00 14.83           C  
ATOM    726  O   THR A 122      48.981  55.209  74.867  1.00 12.94           O  
ATOM    727  CB  THR A 122      49.268  52.091  73.726  1.00 15.42           C  
ATOM    728  OG1 THR A 122      49.468  52.025  72.315  1.00 14.75           O  
ATOM    729  CG2 THR A 122      47.774  52.316  74.012  1.00 12.77           C  
ATOM    730  N   ASN A 123      50.012  55.182  72.837  1.00 12.51           N  
ATOM    731  CA  ASN A 123      49.555  56.523  72.488  1.00 12.86           C  
ATOM    732  C   ASN A 123      48.022  56.562  72.503  1.00 15.69           C  
ATOM    733  O   ASN A 123      47.368  55.662  71.971  1.00 16.02           O  
ATOM    734  CB  ASN A 123      50.061  56.874  71.070  1.00 15.91           C  
ATOM    735  CG  ASN A 123      51.539  57.163  70.989  1.00 35.26           C  
ATOM    736  OD1 ASN A 123      52.261  57.170  71.986  1.00 26.71           O  
ATOM    737  ND2 ASN A 123      52.018  57.461  69.784  1.00 33.71           N  
ATOM    738  N   THR A 124      47.459  57.584  73.144  1.00 12.81           N  
ATOM    739  CA  THR A 124      45.995  57.694  73.212  1.00 13.79           C  
ATOM    740  C   THR A 124      45.587  59.152  73.052  1.00 19.05           C  
ATOM    741  O   THR A 124      46.442  60.027  72.893  1.00 17.75           O  
ATOM    742  CB  THR A 124      45.454  56.999  74.484  1.00 21.38           C  
ATOM    743  OG1 THR A 124      44.025  56.899  74.406  1.00 24.64           O  
ATOM    744  CG2 THR A 124      45.875  57.681  75.760  1.00 18.95           C  
ATOM    745  N   SER A 125      44.298  59.415  73.100  1.00 18.25           N  
ATOM    746  CA  SER A 125      43.785  60.782  72.969  1.00 18.84           C  
ATOM    747  C   SER A 125      42.415  60.822  73.620  1.00 22.86           C  
ATOM    748  O   SER A 125      41.857  59.762  73.933  1.00 21.28           O  
ATOM    749  CB  SER A 125      43.694  61.167  71.489  1.00 20.70           C  
ATOM    750  OG  SER A 125      42.730  60.356  70.838  1.00 24.18           O  
ATOM    751  N   LEU A 126      41.886  62.030  73.868  1.00 18.66           N  
ATOM    752  CA  LEU A 126      40.562  62.184  74.475  1.00 18.48           C  
ATOM    753  C   LEU A 126      39.526  62.137  73.372  1.00 23.33           C  
ATOM    754  O   LEU A 126      39.553  62.973  72.471  1.00 22.95           O  
ATOM    755  CB  LEU A 126      40.451  63.499  75.268  1.00 18.67           C  
ATOM    756  CG  LEU A 126      41.076  63.484  76.683  1.00 23.64           C  
ATOM    757  CD1 LEU A 126      42.604  63.430  76.619  1.00 24.41           C  
ATOM    758  CD2 LEU A 126      40.667  64.720  77.459  1.00 23.97           C  
ATOM    759  N   ASN A 127      38.654  61.124  73.410  1.00 18.04           N  
ATOM    760  CA  ASN A 127      37.609  60.934  72.408  1.00 17.26           C  
ATOM    761  C   ASN A 127      36.486  60.122  72.998  1.00 22.03           C  
ATOM    762  O   ASN A 127      36.730  59.228  73.820  1.00 20.30           O  
ATOM    763  CB  ASN A 127      38.160  60.204  71.180  1.00 19.59           C  
ATOM    764  CG  ASN A 127      38.729  61.122  70.111  1.00 42.97           C  
ATOM    765  OD1 ASN A 127      39.930  61.098  69.805  1.00 40.45           O  
ATOM    766  ND2 ASN A 127      37.879  61.936  69.504  1.00 31.73           N  
ATOM    767  N   LEU A 128      35.261  60.360  72.523  1.00 18.74           N  
ATOM    768  CA  LEU A 128      34.128  59.537  72.949  1.00 18.98           C  
ATOM    769  C   LEU A 128      34.339  58.138  72.377  1.00 20.25           C  
ATOM    770  O   LEU A 128      34.934  57.977  71.299  1.00 18.79           O  
ATOM    771  CB  LEU A 128      32.809  60.097  72.393  1.00 20.42           C  
ATOM    772  CG  LEU A 128      32.361  61.468  72.883  1.00 27.12           C  
ATOM    773  CD1 LEU A 128      31.100  61.896  72.147  1.00 27.81           C  
ATOM    774  CD2 LEU A 128      32.122  61.497  74.407  1.00 30.81           C  
ATOM    775  N   PHE A 129      33.871  57.108  73.096  1.00 15.17           N  
ATOM    776  CA  PHE A 129      34.019  55.770  72.578  1.00 14.08           C  
ATOM    777  C   PHE A 129      32.876  55.472  71.624  1.00 21.57           C  
ATOM    778  O   PHE A 129      31.710  55.631  71.999  1.00 22.39           O  
ATOM    779  CB  PHE A 129      34.026  54.728  73.733  1.00 14.81           C  
ATOM    780  CG  PHE A 129      34.038  53.321  73.198  1.00 15.45           C  
ATOM    781  CD1 PHE A 129      35.212  52.756  72.717  1.00 18.76           C  
ATOM    782  CD2 PHE A 129      32.867  52.575  73.131  1.00 16.35           C  
ATOM    783  CE1 PHE A 129      35.208  51.476  72.154  1.00 18.67           C  
ATOM    784  CE2 PHE A 129      32.873  51.281  72.597  1.00 18.40           C  
ATOM    785  CZ  PHE A 129      34.046  50.745  72.115  1.00 16.16           C  
ATOM    786  N   HIS A 130      33.197  54.974  70.423  1.00 20.29           N  
ATOM    787  CA  HIS A 130      32.135  54.594  69.486  1.00 21.63           C  
ATOM    788  C   HIS A 130      32.301  53.141  69.027  1.00 24.45           C  
ATOM    789  O   HIS A 130      31.482  52.290  69.368  1.00 24.98           O  
ATOM    790  CB  HIS A 130      32.019  55.605  68.302  1.00 23.09           C  
ATOM    791  CG AHIS A 130      31.511  56.965  68.695  0.50 26.73           C  
ATOM    792  CG BHIS A 130      31.072  55.149  67.234  0.50 26.71           C  
ATOM    793  ND1AHIS A 130      32.256  58.116  68.456  0.50 28.54           N  
ATOM    794  ND1BHIS A 130      29.722  54.977  67.489  0.50 28.23           N  
ATOM    795  CD2AHIS A 130      30.342  57.319  69.279  0.50 28.65           C  
ATOM    796  CD2BHIS A 130      31.319  54.826  65.943  0.50 28.47           C  
ATOM    797  CE1AHIS A 130      31.526  59.119  68.919  0.50 27.95           C  
ATOM    798  CE1BHIS A 130      29.197  54.551  66.352  0.50 27.86           C  
ATOM    799  NE2AHIS A 130      30.367  58.692  69.422  0.50 28.44           N  
ATOM    800  NE2BHIS A 130      30.119  54.443  65.395  0.50 28.22           N  
ATOM    801  N   ASP A 131      33.368  52.839  68.278  1.00 20.82           N  
ATOM    802  CA  ASP A 131      33.564  51.471  67.800  1.00 20.32           C  
ATOM    803  C   ASP A 131      35.030  51.078  67.685  1.00 22.44           C  
ATOM    804  O   ASP A 131      35.333  50.081  67.034  1.00 22.04           O  
ATOM    805  CB  ASP A 131      32.858  51.289  66.433  1.00 22.99           C  
ATOM    806  CG  ASP A 131      33.379  52.191  65.321  1.00 32.47           C  
ATOM    807  OD1 ASP A 131      34.232  53.064  65.610  1.00 31.52           O  
ATOM    808  OD2 ASP A 131      32.900  52.050  64.164  1.00 38.90           O  
ATOM    809  N   ASP A 132      35.943  51.844  68.306  1.00 21.37           N  
ATOM    810  CA  ASP A 132      37.362  51.526  68.184  1.00 20.19           C  
ATOM    811  C   ASP A 132      37.796  50.407  69.127  1.00 22.88           C  
ATOM    812  O   ASP A 132      38.509  50.658  70.099  1.00 20.34           O  
ATOM    813  CB  ASP A 132      38.252  52.791  68.281  1.00 20.41           C  
ATOM    814  CG  ASP A 132      39.665  52.622  67.754  1.00 24.64           C  
ATOM    815  OD1 ASP A 132      40.044  51.481  67.417  1.00 25.90           O  
ATOM    816  OD2 ASP A 132      40.408  53.629  67.710  1.00 27.58           O  
ATOM    817  N   ILE A 133      37.393  49.165  68.804  1.00 20.23           N  
ATOM    818  CA  ILE A 133      37.770  47.978  69.579  1.00 20.85           C  
ATOM    819  C   ILE A 133      39.296  47.753  69.479  1.00 21.77           C  
ATOM    820  O   ILE A 133      39.914  47.264  70.431  1.00 18.54           O  
ATOM    821  CB  ILE A 133      36.939  46.721  69.171  1.00 24.27           C  
ATOM    822  CG1 ILE A 133      37.184  45.540  70.132  1.00 24.45           C  
ATOM    823  CG2 ILE A 133      37.198  46.282  67.741  1.00 26.89           C  
ATOM    824  CD1 ILE A 133      36.655  45.797  71.590  1.00 27.87           C  
ATOM    825  N   HIS A 134      39.889  48.105  68.320  1.00 17.43           N  
ATOM    826  CA  HIS A 134      41.332  47.964  68.119  1.00 18.09           C  
ATOM    827  C   HIS A 134      42.082  48.764  69.191  1.00 17.41           C  
ATOM    828  O   HIS A 134      43.054  48.241  69.749  1.00 15.02           O  
ATOM    829  CB  HIS A 134      41.764  48.371  66.691  1.00 20.41           C  
ATOM    830  CG AHIS A 134      41.245  47.441  65.632  0.50 24.46           C  
ATOM    831  CG BHIS A 134      43.238  48.191  66.441  0.50 24.45           C  
ATOM    832  ND1AHIS A 134      41.097  46.078  65.867  0.50 26.89           N  
ATOM    833  ND1BHIS A 134      44.163  49.149  66.827  0.50 27.19           N  
ATOM    834  CD2AHIS A 134      40.863  47.705  64.359  0.50 27.45           C  
ATOM    835  CD2BHIS A 134      43.898  47.162  65.862  0.50 26.96           C  
ATOM    836  CE1AHIS A 134      40.616  45.568  64.745  0.50 27.01           C  
ATOM    837  CE1BHIS A 134      45.350  48.666  66.484  0.50 26.45           C  
ATOM    838  NE2AHIS A 134      40.451  46.509  63.810  0.50 27.30           N  
ATOM    839  NE2BHIS A 134      45.242  47.470  65.910  0.50 26.71           N  
ATOM    840  N   HIS A 135      41.614  49.986  69.506  1.00 14.23           N  
ATOM    841  CA  HIS A 135      42.266  50.794  70.533  1.00 14.23           C  
ATOM    842  C   HIS A 135      42.063  50.196  71.919  1.00 15.74           C  
ATOM    843  O   HIS A 135      42.968  50.259  72.757  1.00 14.38           O  
ATOM    844  CB  HIS A 135      41.770  52.249  70.514  1.00 15.22           C  
ATOM    845  CG  HIS A 135      42.523  53.145  71.443  1.00 17.82           C  
ATOM    846  ND1 HIS A 135      43.900  53.318  71.328  1.00 19.24           N  
ATOM    847  CD2 HIS A 135      42.069  53.918  72.455  1.00 19.56           C  
ATOM    848  CE1 HIS A 135      44.230  54.177  72.278  1.00 18.41           C  
ATOM    849  NE2 HIS A 135      43.169  54.570  72.974  1.00 18.99           N  
ATOM    850  N   VAL A 136      40.872  49.656  72.174  1.00 13.32           N  
ATOM    851  CA  VAL A 136      40.593  49.037  73.481  1.00 13.20           C  
ATOM    852  C   VAL A 136      41.550  47.856  73.688  1.00 15.99           C  
ATOM    853  O   VAL A 136      42.203  47.777  74.732  1.00 13.59           O  
ATOM    854  CB  VAL A 136      39.106  48.619  73.629  1.00 15.55           C  
ATOM    855  CG1 VAL A 136      38.864  47.953  74.992  1.00 15.40           C  
ATOM    856  CG2 VAL A 136      38.177  49.815  73.457  1.00 14.94           C  
ATOM    857  N   ARG A 137      41.673  46.974  72.675  1.00 13.97           N  
ATOM    858  CA  ARG A 137      42.552  45.809  72.789  1.00 14.62           C  
ATOM    859  C   ARG A 137      44.015  46.225  72.915  1.00 15.21           C  
ATOM    860  O   ARG A 137      44.711  45.672  73.757  1.00 12.37           O  
ATOM    861  CB  ARG A 137      42.395  44.874  71.579  1.00 14.86           C  
ATOM    862  CG  ARG A 137      43.285  43.636  71.607  1.00 17.51           C  
ATOM    863  CD  ARG A 137      42.875  42.632  70.521  1.00 23.82           C  
ATOM    864  NE  ARG A 137      41.668  41.865  70.887  1.00 30.68           N  
ATOM    865  CZ  ARG A 137      40.433  42.113  70.448  1.00 43.56           C  
ATOM    866  NH1 ARG A 137      40.215  43.089  69.570  1.00 27.87           N  
ATOM    867  NH2 ARG A 137      39.402  41.419  70.920  1.00 23.98           N  
ATOM    868  N   LYS A 138      44.474  47.197  72.103  1.00 13.41           N  
ATOM    869  CA  LYS A 138      45.876  47.632  72.156  1.00 12.78           C  
ATOM    870  C   LYS A 138      46.183  48.254  73.513  1.00 15.68           C  
ATOM    871  O   LYS A 138      47.272  48.013  74.057  1.00 14.44           O  
ATOM    872  CB  LYS A 138      46.203  48.609  71.012  1.00 13.97           C  
ATOM    873  CG  LYS A 138      47.720  48.905  70.916  1.00 20.78           C  
ATOM    874  CD  LYS A 138      48.043  49.749  69.692  1.00 26.49           C  
ATOM    875  CE  LYS A 138      48.330  48.886  68.487  1.00 36.49           C  
ATOM    876  NZ  LYS A 138      48.655  49.706  67.290  1.00 53.11           N  
ATOM    877  N   SER A 139      45.248  49.059  74.055  1.00 11.88           N  
ATOM    878  CA  SER A 139      45.413  49.625  75.407  1.00 11.85           C  
ATOM    879  C   SER A 139      45.561  48.502  76.433  1.00 13.02           C  
ATOM    880  O   SER A 139      46.460  48.557  77.265  1.00 11.43           O  
ATOM    881  CB  SER A 139      44.231  50.527  75.752  1.00 13.05           C  
ATOM    882  OG  SER A 139      44.219  51.640  74.861  1.00 13.62           O  
ATOM    883  N   MET A 140      44.726  47.456  76.349  1.00 11.26           N  
ATOM    884  CA  MET A 140      44.850  46.327  77.294  1.00 11.27           C  
ATOM    885  C   MET A 140      46.192  45.586  77.126  1.00 15.61           C  
ATOM    886  O   MET A 140      46.841  45.250  78.120  1.00 12.99           O  
ATOM    887  CB  MET A 140      43.661  45.360  77.182  1.00 13.57           C  
ATOM    888  CG  MET A 140      42.309  45.965  77.555  1.00 19.86           C  
ATOM    889  SD  MET A 140      42.151  46.710  79.238  1.00 27.38           S  
ATOM    890  CE  MET A 140      43.189  45.681  80.126  1.00 17.18           C  
ATOM    891  N   GLU A 141      46.631  45.374  75.883  1.00 11.23           N  
ATOM    892  CA  GLU A 141      47.896  44.685  75.632  1.00 10.70           C  
ATOM    893  C   GLU A 141      49.112  45.465  76.128  1.00 12.73           C  
ATOM    894  O   GLU A 141      49.964  44.919  76.828  1.00 11.59           O  
ATOM    895  CB  GLU A 141      48.042  44.374  74.133  1.00 11.77           C  
ATOM    896  CG  GLU A 141      47.120  43.256  73.670  1.00 16.51           C  
ATOM    897  CD  GLU A 141      47.598  41.843  73.937  1.00 39.93           C  
ATOM    898  OE1 GLU A 141      46.732  40.960  74.129  1.00 28.91           O  
ATOM    899  OE2 GLU A 141      48.829  41.608  73.918  1.00 42.71           O  
ATOM    900  N   VAL A 142      49.194  46.758  75.763  1.00 10.83           N  
ATOM    901  CA  VAL A 142      50.361  47.551  76.128  1.00 10.59           C  
ATOM    902  C   VAL A 142      50.340  48.015  77.582  1.00 14.41           C  
ATOM    903  O   VAL A 142      51.351  47.891  78.295  1.00 13.35           O  
ATOM    904  CB  VAL A 142      50.543  48.734  75.142  1.00 13.39           C  
ATOM    905  CG1 VAL A 142      51.699  49.634  75.552  1.00 12.77           C  
ATOM    906  CG2 VAL A 142      50.722  48.226  73.695  1.00 13.10           C  
ATOM    907  N   ASN A 143      49.211  48.587  78.017  1.00 10.97           N  
ATOM    908  CA  ASN A 143      49.147  49.195  79.337  1.00  9.62           C  
ATOM    909  C   ASN A 143      48.978  48.204  80.468  1.00 13.04           C  
ATOM    910  O   ASN A 143      49.163  48.591  81.626  1.00 12.35           O  
ATOM    911  CB  ASN A 143      47.985  50.184  79.387  1.00 10.02           C  
ATOM    912  CG  ASN A 143      48.004  51.302  78.349  1.00 17.45           C  
ATOM    913  OD1 ASN A 143      48.922  51.422  77.527  1.00 12.49           O  
ATOM    914  ND2 ASN A 143      46.989  52.154  78.388  1.00 13.36           N  
ATOM    915  N   PHE A 144      48.522  46.979  80.156  1.00  9.88           N  
ATOM    916  CA  PHE A 144      48.240  46.003  81.201  1.00 10.16           C  
ATOM    917  C   PHE A 144      48.974  44.688  80.982  1.00 13.03           C  
ATOM    918  O   PHE A 144      49.776  44.285  81.817  1.00 10.24           O  
ATOM    919  CB  PHE A 144      46.703  45.785  81.356  1.00 11.07           C  
ATOM    920  CG  PHE A 144      46.341  44.571  82.205  1.00 11.84           C  
ATOM    921  CD1 PHE A 144      46.617  44.550  83.566  1.00 14.19           C  
ATOM    922  CD2 PHE A 144      45.802  43.426  81.621  1.00 13.87           C  
ATOM    923  CE1 PHE A 144      46.382  43.392  84.329  1.00 14.37           C  
ATOM    924  CE2 PHE A 144      45.536  42.281  82.390  1.00 16.15           C  
ATOM    925  CZ  PHE A 144      45.834  42.272  83.739  1.00 12.26           C  
ATOM    926  N   LEU A 145      48.683  43.987  79.880  1.00 10.64           N  
ATOM    927  CA  LEU A 145      49.304  42.661  79.698  1.00  8.66           C  
ATOM    928  C   LEU A 145      50.819  42.696  79.670  1.00 10.70           C  
ATOM    929  O   LEU A 145      51.441  41.823  80.286  1.00 11.09           O  
ATOM    930  CB  LEU A 145      48.770  41.986  78.440  1.00 10.25           C  
ATOM    931  CG  LEU A 145      49.021  40.508  78.381  1.00 17.78           C  
ATOM    932  CD1 LEU A 145      48.017  39.736  79.305  1.00 20.84           C  
ATOM    933  CD2 LEU A 145      48.840  40.018  76.984  1.00 21.43           C  
ATOM    934  N   SER A 146      51.420  43.707  79.018  1.00 10.41           N  
ATOM    935  CA  SER A 146      52.901  43.769  79.011  1.00 10.83           C  
ATOM    936  C   SER A 146      53.452  43.980  80.421  1.00 12.13           C  
ATOM    937  O   SER A 146      54.539  43.502  80.712  1.00 11.56           O  
ATOM    938  CB  SER A 146      53.422  44.838  78.051  1.00 13.29           C  
ATOM    939  OG  SER A 146      53.227  46.137  78.590  1.00 12.87           O  
ATOM    940  N   TYR A 147      52.698  44.673  81.305  1.00  8.97           N  
ATOM    941  CA  TYR A 147      53.155  44.867  82.704  1.00  7.97           C  
ATOM    942  C   TYR A 147      53.217  43.491  83.400  1.00 11.51           C  
ATOM    943  O   TYR A 147      54.129  43.224  84.195  1.00 10.88           O  
ATOM    944  CB  TYR A 147      52.186  45.783  83.473  1.00  8.41           C  
ATOM    945  CG  TYR A 147      52.380  47.265  83.248  1.00  9.74           C  
ATOM    946  CD1 TYR A 147      52.710  47.765  81.983  1.00 12.16           C  
ATOM    947  CD2 TYR A 147      52.105  48.180  84.257  1.00  9.39           C  
ATOM    948  CE1 TYR A 147      52.788  49.137  81.749  1.00 10.68           C  
ATOM    949  CE2 TYR A 147      52.184  49.548  84.033  1.00 10.80           C  
ATOM    950  CZ  TYR A 147      52.544  50.022  82.784  1.00 13.57           C  
ATOM    951  OH  TYR A 147      52.617  51.381  82.590  1.00 12.56           O  
ATOM    952  N   VAL A 148      52.245  42.627  83.119  1.00 10.06           N  
ATOM    953  CA  VAL A 148      52.209  41.268  83.685  1.00 10.57           C  
ATOM    954  C   VAL A 148      53.415  40.455  83.150  1.00 14.19           C  
ATOM    955  O   VAL A 148      54.115  39.789  83.924  1.00 12.68           O  
ATOM    956  CB  VAL A 148      50.868  40.550  83.417  1.00 14.08           C  
ATOM    957  CG1 VAL A 148      50.885  39.124  84.012  1.00 14.80           C  
ATOM    958  CG2 VAL A 148      49.690  41.350  83.975  1.00 13.36           C  
ATOM    959  N   VAL A 149      53.639  40.498  81.832  1.00 11.32           N  
ATOM    960  CA  VAL A 149      54.762  39.767  81.216  1.00 11.28           C  
ATOM    961  C   VAL A 149      56.108  40.229  81.836  1.00 13.29           C  
ATOM    962  O   VAL A 149      56.958  39.393  82.144  1.00 12.32           O  
ATOM    963  CB  VAL A 149      54.777  39.939  79.686  1.00 13.97           C  
ATOM    964  CG1 VAL A 149      56.075  39.374  79.073  1.00 13.89           C  
ATOM    965  CG2 VAL A 149      53.520  39.295  79.057  1.00 14.55           C  
ATOM    966  N   LEU A 150      56.287  41.543  81.984  1.00 11.62           N  
ATOM    967  CA  LEU A 150      57.522  42.121  82.566  1.00 10.17           C  
ATOM    968  C   LEU A 150      57.703  41.661  84.008  1.00 13.10           C  
ATOM    969  O   LEU A 150      58.818  41.330  84.420  1.00 11.89           O  
ATOM    970  CB  LEU A 150      57.473  43.653  82.490  1.00  9.19           C  
ATOM    971  CG  LEU A 150      57.584  44.234  81.070  1.00 11.07           C  
ATOM    972  CD1 LEU A 150      57.045  45.666  81.000  1.00 11.50           C  
ATOM    973  CD2 LEU A 150      59.028  44.171  80.546  1.00 13.98           C  
ATOM    974  N   THR A 151      56.600  41.620  84.772  1.00 11.07           N  
ATOM    975  CA  THR A 151      56.622  41.169  86.173  1.00 11.50           C  
ATOM    976  C   THR A 151      57.047  39.708  86.262  1.00 15.69           C  
ATOM    977  O   THR A 151      57.908  39.369  87.087  1.00 15.58           O  
ATOM    978  CB  THR A 151      55.234  41.401  86.813  1.00 14.89           C  
ATOM    979  OG1 THR A 151      55.001  42.814  86.874  1.00 12.72           O  
ATOM    980  CG2 THR A 151      55.129  40.798  88.223  1.00 16.61           C  
ATOM    981  N   VAL A 152      56.444  38.840  85.415  1.00 12.73           N  
ATOM    982  CA  VAL A 152      56.780  37.404  85.414  1.00 12.39           C  
ATOM    983  C   VAL A 152      58.286  37.256  85.093  1.00 15.24           C  
ATOM    984  O   VAL A 152      58.979  36.495  85.762  1.00 13.47           O  
ATOM    985  CB  VAL A 152      55.883  36.614  84.411  1.00 15.49           C  
ATOM    986  CG1 VAL A 152      56.391  35.176  84.184  1.00 15.55           C  
ATOM    987  CG2 VAL A 152      54.435  36.598  84.884  1.00 14.78           C  
ATOM    988  N   ALA A 153      58.784  38.008  84.099  1.00 12.92           N  
ATOM    989  CA  ALA A 153      60.206  37.926  83.698  1.00 12.56           C  
ATOM    990  C   ALA A 153      61.151  38.433  84.787  1.00 16.79           C  
ATOM    991  O   ALA A 153      62.256  37.886  84.937  1.00 17.83           O  
ATOM    992  CB  ALA A 153      60.437  38.699  82.413  1.00 13.02           C  
ATOM    993  N   ALA A 154      60.715  39.452  85.564  1.00 12.32           N  
ATOM    994  CA  ALA A 154      61.544  40.079  86.600  1.00 12.34           C  
ATOM    995  C   ALA A 154      61.503  39.386  87.955  1.00 14.87           C  
ATOM    996  O   ALA A 154      62.402  39.614  88.767  1.00 14.84           O  
ATOM    997  CB  ALA A 154      61.126  41.535  86.781  1.00 13.63           C  
ATOM    998  N   LEU A 155      60.419  38.658  88.254  1.00 14.28           N  
ATOM    999  CA  LEU A 155      60.227  38.099  89.598  1.00 14.13           C  
ATOM   1000  C   LEU A 155      61.385  37.277  90.187  1.00 17.99           C  
ATOM   1001  O   LEU A 155      61.754  37.554  91.330  1.00 16.66           O  
ATOM   1002  CB  LEU A 155      58.853  37.476  89.785  1.00 14.06           C  
ATOM   1003  CG  LEU A 155      58.351  37.327  91.219  1.00 19.89           C  
ATOM   1004  CD1 LEU A 155      58.003  38.692  91.841  1.00 21.66           C  
ATOM   1005  CD2 LEU A 155      57.124  36.442  91.261  1.00 19.86           C  
ATOM   1006  N   PRO A 156      62.035  36.353  89.427  1.00 16.52           N  
ATOM   1007  CA  PRO A 156      63.166  35.594  90.006  1.00 16.06           C  
ATOM   1008  C   PRO A 156      64.268  36.502  90.561  1.00 18.51           C  
ATOM   1009  O   PRO A 156      64.689  36.316  91.704  1.00 15.46           O  
ATOM   1010  CB  PRO A 156      63.632  34.732  88.839  1.00 17.86           C  
ATOM   1011  CG  PRO A 156      62.404  34.509  88.021  1.00 21.46           C  
ATOM   1012  CD  PRO A 156      61.712  35.851  88.070  1.00 18.11           C  
ATOM   1013  N   MET A 157      64.649  37.546  89.807  1.00 15.23           N  
ATOM   1014  CA  MET A 157      65.647  38.535  90.250  1.00 14.62           C  
ATOM   1015  C   MET A 157      65.165  39.366  91.423  1.00 17.55           C  
ATOM   1016  O   MET A 157      65.944  39.652  92.334  1.00 17.79           O  
ATOM   1017  CB  MET A 157      66.060  39.456  89.102  1.00 15.65           C  
ATOM   1018  CG  MET A 157      67.005  38.789  88.094  1.00 17.43           C  
ATOM   1019  SD  MET A 157      67.575  39.957  86.827  1.00 19.93           S  
ATOM   1020  CE  MET A 157      66.065  40.224  85.863  1.00 17.27           C  
ATOM   1021  N   LEU A 158      63.889  39.806  91.399  1.00 13.16           N  
ATOM   1022  CA  LEU A 158      63.342  40.597  92.494  1.00 12.92           C  
ATOM   1023  C   LEU A 158      63.229  39.760  93.789  1.00 15.95           C  
ATOM   1024  O   LEU A 158      63.421  40.311  94.870  1.00 16.73           O  
ATOM   1025  CB  LEU A 158      61.967  41.195  92.115  1.00 12.96           C  
ATOM   1026  CG  LEU A 158      62.011  42.224  90.984  1.00 16.50           C  
ATOM   1027  CD1 LEU A 158      60.606  42.513  90.459  1.00 16.42           C  
ATOM   1028  CD2 LEU A 158      62.724  43.529  91.422  1.00 15.03           C  
ATOM   1029  N   LYS A 159      62.948  38.451  93.672  1.00 14.99           N  
ATOM   1030  CA  LYS A 159      62.885  37.544  94.833  1.00 15.08           C  
ATOM   1031  C   LYS A 159      64.300  37.424  95.445  1.00 19.64           C  
ATOM   1032  O   LYS A 159      64.461  37.485  96.670  1.00 20.10           O  
ATOM   1033  CB  LYS A 159      62.371  36.173  94.420  1.00 18.11           C  
ATOM   1034  CG  LYS A 159      60.852  36.065  94.364  1.00 22.57           C  
ATOM   1035  CD  LYS A 159      60.427  34.786  93.639  1.00 25.90           C  
ATOM   1036  CE  LYS A 159      58.953  34.517  93.822  1.00 29.41           C  
ATOM   1037  NZ  LYS A 159      58.464  33.459  92.883  1.00 31.15           N  
ATOM   1038  N   GLN A 160      65.326  37.342  94.591  1.00 18.21           N  
ATOM   1039  CA  GLN A 160      66.730  37.278  95.037  1.00 19.02           C  
ATOM   1040  C   GLN A 160      67.156  38.534  95.825  1.00 23.49           C  
ATOM   1041  O   GLN A 160      67.872  38.417  96.817  1.00 23.90           O  
ATOM   1042  CB  GLN A 160      67.653  37.055  93.830  1.00 21.47           C  
ATOM   1043  CG  GLN A 160      69.103  36.698  94.159  1.00 50.18           C  
ATOM   1044  CD  GLN A 160      69.286  35.252  94.556  1.00 81.57           C  
ATOM   1045  OE1 GLN A 160      69.383  34.926  95.742  1.00 79.75           O  
ATOM   1046  NE2 GLN A 160      69.354  34.356  93.573  1.00 78.19           N  
ATOM   1047  N   SER A 161      66.706  39.728  95.397  1.00 19.16           N  
ATOM   1048  CA  SER A 161      67.068  40.990  96.035  1.00 18.03           C  
ATOM   1049  C   SER A 161      66.051  41.536  97.066  1.00 18.48           C  
ATOM   1050  O   SER A 161      66.280  42.631  97.618  1.00 17.26           O  
ATOM   1051  CB  SER A 161      67.328  42.034  94.956  1.00 19.77           C  
ATOM   1052  OG  SER A 161      66.113  42.311  94.269  1.00 20.28           O  
ATOM   1053  N   ASN A 162      64.913  40.827  97.297  1.00 15.82           N  
ATOM   1054  CA  ASN A 162      63.790  41.309  98.140  1.00 16.44           C  
ATOM   1055  C   ASN A 162      63.377  42.690  97.594  1.00 17.41           C  
ATOM   1056  O   ASN A 162      63.236  43.667  98.336  1.00 16.17           O  
ATOM   1057  CB  ASN A 162      64.154  41.395  99.647  1.00 21.93           C  
ATOM   1058  CG  ASN A 162      64.460  40.044 100.252  1.00 40.79           C  
ATOM   1059  OD1 ASN A 162      63.818  39.034  99.954  1.00 30.78           O  
ATOM   1060  ND2 ASN A 162      65.475  39.998 101.087  1.00 39.79           N  
ATOM   1061  N   GLY A 163      63.262  42.737  96.274  1.00 14.68           N  
ATOM   1062  CA  GLY A 163      63.021  43.938  95.499  1.00 14.74           C  
ATOM   1063  C   GLY A 163      61.617  44.490  95.487  1.00 17.56           C  
ATOM   1064  O   GLY A 163      60.789  44.169  96.341  1.00 14.97           O  
ATOM   1065  N   SER A 164      61.353  45.356  94.491  1.00 14.40           N  
ATOM   1066  CA  SER A 164      60.106  46.109  94.427  1.00 13.22           C  
ATOM   1067  C   SER A 164      59.600  46.260  93.001  1.00 14.74           C  
ATOM   1068  O   SER A 164      60.396  46.493  92.094  1.00 13.61           O  
ATOM   1069  CB  SER A 164      60.365  47.514  94.971  1.00 16.77           C  
ATOM   1070  OG  SER A 164      60.801  47.435  96.319  1.00 24.30           O  
ATOM   1071  N   ILE A 165      58.280  46.209  92.841  1.00 11.39           N  
ATOM   1072  CA  ILE A 165      57.574  46.481  91.571  1.00 11.64           C  
ATOM   1073  C   ILE A 165      56.811  47.778  91.797  1.00 12.94           C  
ATOM   1074  O   ILE A 165      56.123  47.925  92.806  1.00 13.34           O  
ATOM   1075  CB  ILE A 165      56.612  45.341  91.167  1.00 14.83           C  
ATOM   1076  CG1 ILE A 165      57.388  44.030  90.974  1.00 14.42           C  
ATOM   1077  CG2 ILE A 165      55.825  45.705  89.887  1.00 16.13           C  
ATOM   1078  CD1 ILE A 165      56.486  42.790  91.111  1.00 15.84           C  
ATOM   1079  N   VAL A 166      56.944  48.726  90.858  1.00 10.60           N  
ATOM   1080  CA  VAL A 166      56.276  50.012  90.946  1.00 10.37           C  
ATOM   1081  C   VAL A 166      55.413  50.106  89.691  1.00 13.68           C  
ATOM   1082  O   VAL A 166      55.944  50.007  88.581  1.00 14.20           O  
ATOM   1083  CB  VAL A 166      57.295  51.170  91.045  1.00 14.23           C  
ATOM   1084  CG1 VAL A 166      56.567  52.506  91.092  1.00 15.33           C  
ATOM   1085  CG2 VAL A 166      58.198  51.004  92.273  1.00 14.35           C  
ATOM   1086  N   VAL A 167      54.107  50.259  89.876  1.00 11.51           N  
ATOM   1087  CA  VAL A 167      53.133  50.279  88.762  1.00 10.72           C  
ATOM   1088  C   VAL A 167      52.557  51.678  88.693  1.00 12.90           C  
ATOM   1089  O   VAL A 167      51.892  52.113  89.632  1.00 12.06           O  
ATOM   1090  CB  VAL A 167      52.003  49.231  89.006  1.00 13.32           C  
ATOM   1091  CG1 VAL A 167      50.928  49.289  87.902  1.00 12.61           C  
ATOM   1092  CG2 VAL A 167      52.578  47.818  89.117  1.00 14.08           C  
ATOM   1093  N   VAL A 168      52.733  52.339  87.550  1.00 10.48           N  
ATOM   1094  CA  VAL A 168      52.267  53.710  87.389  1.00 10.43           C  
ATOM   1095  C   VAL A 168      50.813  53.671  86.898  1.00 14.42           C  
ATOM   1096  O   VAL A 168      50.514  53.115  85.817  1.00 14.34           O  
ATOM   1097  CB  VAL A 168      53.185  54.582  86.502  1.00 13.96           C  
ATOM   1098  CG1 VAL A 168      52.656  56.012  86.436  1.00 13.46           C  
ATOM   1099  CG2 VAL A 168      54.634  54.569  87.015  1.00 13.56           C  
ATOM   1100  N   SER A 169      49.916  54.246  87.703  1.00 11.26           N  
ATOM   1101  CA  SER A 169      48.505  54.276  87.361  1.00 10.77           C  
ATOM   1102  C   SER A 169      48.008  55.723  87.357  1.00 16.62           C  
ATOM   1103  O   SER A 169      48.783  56.649  87.098  1.00 16.14           O  
ATOM   1104  CB  SER A 169      47.682  53.356  88.275  1.00 11.47           C  
ATOM   1105  OG  SER A 169      46.342  53.268  87.804  1.00 12.26           O  
ATOM   1106  N   SER A 170      46.726  55.914  87.610  1.00 12.61           N  
ATOM   1107  CA  SER A 170      46.102  57.212  87.431  1.00 12.58           C  
ATOM   1108  C   SER A 170      44.879  57.335  88.322  1.00 15.13           C  
ATOM   1109  O   SER A 170      44.287  56.323  88.706  1.00 14.19           O  
ATOM   1110  CB  SER A 170      45.638  57.285  85.967  1.00 14.82           C  
ATOM   1111  OG  SER A 170      44.780  58.373  85.659  1.00 16.75           O  
ATOM   1112  N   LEU A 171      44.410  58.578  88.528  1.00 13.98           N  
ATOM   1113  CA  LEU A 171      43.104  58.775  89.161  1.00 13.46           C  
ATOM   1114  C   LEU A 171      42.057  58.059  88.292  1.00 15.39           C  
ATOM   1115  O   LEU A 171      41.093  57.532  88.837  1.00 13.69           O  
ATOM   1116  CB  LEU A 171      42.742  60.268  89.214  1.00 14.12           C  
ATOM   1117  CG  LEU A 171      43.520  61.132  90.200  1.00 18.25           C  
ATOM   1118  CD1 LEU A 171      43.062  62.575  90.079  1.00 19.14           C  
ATOM   1119  CD2 LEU A 171      43.316  60.646  91.649  1.00 21.64           C  
ATOM   1120  N   ALA A 172      42.272  58.007  86.938  1.00 12.29           N  
ATOM   1121  CA  ALA A 172      41.360  57.303  86.011  1.00 12.21           C  
ATOM   1122  C   ALA A 172      41.457  55.764  86.156  1.00 13.98           C  
ATOM   1123  O   ALA A 172      40.776  55.020  85.452  1.00 13.27           O  
ATOM   1124  CB  ALA A 172      41.592  57.755  84.561  1.00 13.08           C  
ATOM   1125  N   GLY A 173      42.283  55.313  87.082  1.00 10.78           N  
ATOM   1126  CA  GLY A 173      42.397  53.904  87.430  1.00 10.70           C  
ATOM   1127  C   GLY A 173      41.739  53.613  88.775  1.00 14.40           C  
ATOM   1128  O   GLY A 173      41.864  52.509  89.302  1.00 14.18           O  
ATOM   1129  N   LYS A 174      41.054  54.619  89.344  1.00 13.01           N  
ATOM   1130  CA  LYS A 174      40.353  54.510  90.649  1.00 11.32           C  
ATOM   1131  C   LYS A 174      38.936  55.061  90.585  1.00 15.25           C  
ATOM   1132  O   LYS A 174      38.073  54.618  91.345  1.00 15.63           O  
ATOM   1133  CB  LYS A 174      41.140  55.242  91.766  1.00 12.08           C  
ATOM   1134  CG  LYS A 174      42.453  54.558  92.192  1.00 14.29           C  
ATOM   1135  CD  LYS A 174      42.204  53.230  92.965  1.00 12.49           C  
ATOM   1136  CE  LYS A 174      43.477  52.740  93.630  1.00 13.49           C  
ATOM   1137  NZ  LYS A 174      43.240  51.484  94.393  1.00 14.13           N  
ATOM   1138  N   VAL A 175      38.703  56.057  89.736  1.00 12.87           N  
ATOM   1139  CA  VAL A 175      37.366  56.622  89.531  1.00 12.46           C  
ATOM   1140  C   VAL A 175      37.145  56.720  88.015  1.00 16.48           C  
ATOM   1141  O   VAL A 175      38.110  56.659  87.238  1.00 14.85           O  
ATOM   1142  CB  VAL A 175      37.154  57.984  90.251  1.00 16.58           C  
ATOM   1143  CG1 VAL A 175      37.482  57.899  91.743  1.00 16.23           C  
ATOM   1144  CG2 VAL A 175      37.962  59.092  89.590  1.00 17.22           C  
ATOM   1145  N   ALA A 176      35.906  56.926  87.598  1.00 14.99           N  
ATOM   1146  CA  ALA A 176      35.586  56.950  86.173  1.00 15.41           C  
ATOM   1147  C   ALA A 176      35.708  58.341  85.603  1.00 17.60           C  
ATOM   1148  O   ALA A 176      35.432  59.314  86.296  1.00 15.48           O  
ATOM   1149  CB  ALA A 176      34.166  56.445  85.961  1.00 17.33           C  
ATOM   1150  N   TYR A 177      36.112  58.425  84.346  1.00 15.53           N  
ATOM   1151  CA  TYR A 177      36.251  59.695  83.627  1.00 17.33           C  
ATOM   1152  C   TYR A 177      35.753  59.481  82.209  1.00 19.21           C  
ATOM   1153  O   TYR A 177      36.088  58.470  81.604  1.00 18.90           O  
ATOM   1154  CB  TYR A 177      37.741  60.074  83.517  1.00 20.25           C  
ATOM   1155  CG  TYR A 177      38.377  60.682  84.743  1.00 24.71           C  
ATOM   1156  CD1 TYR A 177      38.910  59.878  85.748  1.00 26.58           C  
ATOM   1157  CD2 TYR A 177      38.534  62.059  84.859  1.00 26.53           C  
ATOM   1158  CE1 TYR A 177      39.594  60.428  86.833  1.00 26.82           C  
ATOM   1159  CE2 TYR A 177      39.216  62.621  85.944  1.00 27.40           C  
ATOM   1160  CZ  TYR A 177      39.749  61.799  86.924  1.00 33.62           C  
ATOM   1161  OH  TYR A 177      40.410  62.316  88.013  1.00 34.74           O  
ATOM   1162  N   PRO A 178      35.035  60.439  81.603  1.00 16.63           N  
ATOM   1163  CA  PRO A 178      34.650  60.271  80.196  1.00 15.71           C  
ATOM   1164  C   PRO A 178      35.865  60.548  79.293  1.00 16.99           C  
ATOM   1165  O   PRO A 178      36.830  61.152  79.747  1.00 17.62           O  
ATOM   1166  CB  PRO A 178      33.587  61.365  80.003  1.00 18.60           C  
ATOM   1167  CG  PRO A 178      34.023  62.456  80.921  1.00 22.03           C  
ATOM   1168  CD  PRO A 178      34.556  61.732  82.149  1.00 17.66           C  
ATOM   1169  N   MET A 179      35.786  60.130  78.007  1.00 14.76           N  
ATOM   1170  CA  MET A 179      36.766  60.365  76.935  1.00 14.95           C  
ATOM   1171  C   MET A 179      38.045  59.525  77.012  1.00 17.27           C  
ATOM   1172  O   MET A 179      38.883  59.623  76.109  1.00 16.65           O  
ATOM   1173  CB  MET A 179      37.134  61.868  76.804  1.00 17.94           C  
ATOM   1174  CG  MET A 179      35.971  62.799  76.571  1.00 22.85           C  
ATOM   1175  SD  MET A 179      36.641  64.497  76.743  1.00 28.84           S  
ATOM   1176  CE  MET A 179      36.723  64.665  78.555  1.00 27.37           C  
ATOM   1177  N   VAL A 180      38.195  58.685  78.062  1.00 13.55           N  
ATOM   1178  CA  VAL A 180      39.398  57.853  78.258  1.00 13.05           C  
ATOM   1179  C   VAL A 180      38.968  56.410  78.605  1.00 14.51           C  
ATOM   1180  O   VAL A 180      39.624  55.766  79.427  1.00 13.83           O  
ATOM   1181  CB  VAL A 180      40.351  58.476  79.341  1.00 17.49           C  
ATOM   1182  CG1 VAL A 180      40.908  59.834  78.880  1.00 17.64           C  
ATOM   1183  CG2 VAL A 180      39.629  58.636  80.700  1.00 17.10           C  
ATOM   1184  N   ALA A 181      37.877  55.907  77.993  1.00 10.76           N  
ATOM   1185  CA  ALA A 181      37.357  54.576  78.399  1.00 12.34           C  
ATOM   1186  C   ALA A 181      38.357  53.428  78.324  1.00 14.90           C  
ATOM   1187  O   ALA A 181      38.473  52.661  79.295  1.00 13.77           O  
ATOM   1188  CB  ALA A 181      36.081  54.225  77.640  1.00 13.30           C  
ATOM   1189  N   ALA A 182      39.043  53.285  77.176  1.00 13.60           N  
ATOM   1190  CA  ALA A 182      40.033  52.222  76.954  1.00 12.81           C  
ATOM   1191  C   ALA A 182      41.185  52.346  77.964  1.00 14.57           C  
ATOM   1192  O   ALA A 182      41.580  51.367  78.592  1.00 15.29           O  
ATOM   1193  CB  ALA A 182      40.570  52.316  75.514  1.00 12.99           C  
ATOM   1194  N   TYR A 183      41.716  53.566  78.121  1.00 10.21           N  
ATOM   1195  CA  TYR A 183      42.800  53.883  79.037  1.00  9.44           C  
ATOM   1196  C   TYR A 183      42.369  53.543  80.480  1.00 11.61           C  
ATOM   1197  O   TYR A 183      43.098  52.852  81.189  1.00 10.47           O  
ATOM   1198  CB  TYR A 183      43.118  55.386  78.882  1.00 10.72           C  
ATOM   1199  CG  TYR A 183      44.112  55.954  79.871  1.00 10.67           C  
ATOM   1200  CD1 TYR A 183      45.480  55.846  79.649  1.00 12.17           C  
ATOM   1201  CD2 TYR A 183      43.682  56.639  81.007  1.00 10.69           C  
ATOM   1202  CE1 TYR A 183      46.401  56.419  80.527  1.00 14.11           C  
ATOM   1203  CE2 TYR A 183      44.591  57.231  81.884  1.00 10.84           C  
ATOM   1204  CZ  TYR A 183      45.953  57.137  81.625  1.00 11.52           C  
ATOM   1205  OH  TYR A 183      46.862  57.715  82.481  1.00 13.21           O  
ATOM   1206  N   SER A 184      41.178  54.017  80.900  1.00  9.39           N  
ATOM   1207  CA  SER A 184      40.668  53.765  82.247  1.00 10.81           C  
ATOM   1208  C   SER A 184      40.513  52.250  82.520  1.00 13.87           C  
ATOM   1209  O   SER A 184      40.906  51.788  83.596  1.00 12.46           O  
ATOM   1210  CB  SER A 184      39.337  54.495  82.465  1.00 11.88           C  
ATOM   1211  OG  SER A 184      38.805  54.195  83.739  1.00 16.71           O  
ATOM   1212  N   ALA A 185      39.970  51.499  81.570  1.00 10.93           N  
ATOM   1213  CA  ALA A 185      39.793  50.038  81.723  1.00 10.32           C  
ATOM   1214  C   ALA A 185      41.176  49.401  82.011  1.00 13.39           C  
ATOM   1215  O   ALA A 185      41.283  48.554  82.910  1.00 11.20           O  
ATOM   1216  CB  ALA A 185      39.212  49.451  80.439  1.00 11.35           C  
ATOM   1217  N   SER A 186      42.226  49.836  81.276  1.00  9.24           N  
ATOM   1218  CA  SER A 186      43.566  49.254  81.444  1.00  8.83           C  
ATOM   1219  C   SER A 186      44.153  49.599  82.819  1.00 10.76           C  
ATOM   1220  O   SER A 186      44.795  48.745  83.446  1.00 10.31           O  
ATOM   1221  CB  SER A 186      44.507  49.688  80.313  1.00  9.38           C  
ATOM   1222  OG  SER A 186      44.930  51.039  80.430  1.00 12.07           O  
ATOM   1223  N   LYS A 187      43.886  50.824  83.314  1.00  8.34           N  
ATOM   1224  CA  LYS A 187      44.408  51.237  84.619  1.00  7.85           C  
ATOM   1225  C   LYS A 187      43.655  50.548  85.759  1.00  9.91           C  
ATOM   1226  O   LYS A 187      44.276  50.141  86.732  1.00 10.40           O  
ATOM   1227  CB  LYS A 187      44.393  52.775  84.766  1.00  8.51           C  
ATOM   1228  CG  LYS A 187      45.347  53.498  83.770  1.00  8.74           C  
ATOM   1229  CD  LYS A 187      46.810  53.017  83.894  1.00  8.56           C  
ATOM   1230  CE  LYS A 187      47.749  54.060  83.295  1.00 10.77           C  
ATOM   1231  NZ  LYS A 187      49.195  53.660  83.394  1.00 11.19           N  
ATOM   1232  N   PHE A 188      42.331  50.406  85.640  1.00  8.21           N  
ATOM   1233  CA  PHE A 188      41.544  49.637  86.620  1.00  7.25           C  
ATOM   1234  C   PHE A 188      42.052  48.184  86.641  1.00 11.14           C  
ATOM   1235  O   PHE A 188      42.172  47.599  87.714  1.00  9.65           O  
ATOM   1236  CB  PHE A 188      40.054  49.629  86.235  1.00  8.47           C  
ATOM   1237  CG  PHE A 188      39.247  50.740  86.886  1.00  8.68           C  
ATOM   1238  CD1 PHE A 188      38.326  50.454  87.891  1.00 12.51           C  
ATOM   1239  CD2 PHE A 188      39.372  52.063  86.449  1.00 10.39           C  
ATOM   1240  CE1 PHE A 188      37.565  51.473  88.473  1.00 13.09           C  
ATOM   1241  CE2 PHE A 188      38.623  53.079  87.034  1.00 12.69           C  
ATOM   1242  CZ  PHE A 188      37.720  52.778  88.037  1.00 10.82           C  
ATOM   1243  N   ALA A 189      42.330  47.599  85.469  1.00  8.65           N  
ATOM   1244  CA  ALA A 189      42.818  46.203  85.384  1.00  8.16           C  
ATOM   1245  C   ALA A 189      44.123  46.030  86.196  1.00 10.90           C  
ATOM   1246  O   ALA A 189      44.285  45.008  86.853  1.00  9.96           O  
ATOM   1247  CB  ALA A 189      43.100  45.830  83.936  1.00  9.48           C  
ATOM   1248  N   LEU A 190      45.019  47.022  86.143  1.00  9.62           N  
ATOM   1249  CA  LEU A 190      46.287  46.982  86.891  1.00  9.42           C  
ATOM   1250  C   LEU A 190      46.006  46.889  88.380  1.00 11.12           C  
ATOM   1251  O   LEU A 190      46.671  46.138  89.075  1.00 11.57           O  
ATOM   1252  CB  LEU A 190      47.100  48.241  86.616  1.00  9.54           C  
ATOM   1253  CG  LEU A 190      47.740  48.346  85.204  1.00 10.85           C  
ATOM   1254  CD1 LEU A 190      48.347  49.747  85.013  1.00 12.96           C  
ATOM   1255  CD2 LEU A 190      48.805  47.248  85.009  1.00 12.38           C  
ATOM   1256  N   ASP A 191      45.007  47.632  88.869  1.00  9.10           N  
ATOM   1257  CA  ASP A 191      44.664  47.575  90.292  1.00  9.42           C  
ATOM   1258  C   ASP A 191      44.171  46.192  90.674  1.00 13.12           C  
ATOM   1259  O   ASP A 191      44.671  45.616  91.631  1.00 12.75           O  
ATOM   1260  CB  ASP A 191      43.620  48.655  90.633  1.00 11.04           C  
ATOM   1261  CG  ASP A 191      43.357  48.873  92.122  1.00 15.56           C  
ATOM   1262  OD1 ASP A 191      44.042  48.243  92.950  1.00 15.47           O  
ATOM   1263  OD2 ASP A 191      42.492  49.692  92.447  1.00 12.56           O  
ATOM   1264  N   GLY A 192      43.231  45.647  89.922  1.00 10.78           N  
ATOM   1265  CA  GLY A 192      42.711  44.311  90.212  1.00 10.41           C  
ATOM   1266  C   GLY A 192      43.814  43.273  90.210  1.00 13.55           C  
ATOM   1267  O   GLY A 192      43.924  42.472  91.143  1.00 12.80           O  
ATOM   1268  N   PHE A 193      44.662  43.293  89.161  1.00  9.75           N  
ATOM   1269  CA  PHE A 193      45.698  42.273  89.029  1.00  9.16           C  
ATOM   1270  C   PHE A 193      46.768  42.395  90.121  1.00 12.08           C  
ATOM   1271  O   PHE A 193      47.039  41.422  90.844  1.00 11.29           O  
ATOM   1272  CB  PHE A 193      46.352  42.330  87.643  1.00  9.56           C  
ATOM   1273  CG  PHE A 193      47.242  41.124  87.442  1.00 11.03           C  
ATOM   1274  CD1 PHE A 193      48.614  41.197  87.697  1.00 14.20           C  
ATOM   1275  CD2 PHE A 193      46.718  39.928  86.990  1.00 12.98           C  
ATOM   1276  CE1 PHE A 193      49.430  40.061  87.535  1.00 14.53           C  
ATOM   1277  CE2 PHE A 193      47.538  38.808  86.823  1.00 15.82           C  
ATOM   1278  CZ  PHE A 193      48.877  38.885  87.097  1.00 13.90           C  
ATOM   1279  N   PHE A 194      47.412  43.565  90.194  1.00  9.59           N  
ATOM   1280  CA  PHE A 194      48.522  43.759  91.121  1.00  8.51           C  
ATOM   1281  C   PHE A 194      48.101  43.730  92.576  1.00 13.10           C  
ATOM   1282  O   PHE A 194      48.871  43.276  93.414  1.00 14.01           O  
ATOM   1283  CB  PHE A 194      49.330  45.007  90.751  1.00 10.17           C  
ATOM   1284  CG  PHE A 194      50.214  44.754  89.555  1.00 11.02           C  
ATOM   1285  CD1 PHE A 194      49.776  45.062  88.266  1.00 13.82           C  
ATOM   1286  CD2 PHE A 194      51.444  44.106  89.700  1.00 12.33           C  
ATOM   1287  CE1 PHE A 194      50.581  44.780  87.142  1.00 14.23           C  
ATOM   1288  CE2 PHE A 194      52.236  43.800  88.588  1.00 14.92           C  
ATOM   1289  CZ  PHE A 194      51.808  44.153  87.311  1.00 14.50           C  
ATOM   1290  N   SER A 195      46.866  44.178  92.874  1.00 11.13           N  
ATOM   1291  CA  SER A 195      46.408  44.134  94.277  1.00  9.90           C  
ATOM   1292  C   SER A 195      46.126  42.687  94.685  1.00 14.47           C  
ATOM   1293  O   SER A 195      46.324  42.335  95.853  1.00 14.45           O  
ATOM   1294  CB  SER A 195      45.170  44.992  94.470  1.00 12.19           C  
ATOM   1295  OG  SER A 195      45.508  46.349  94.241  1.00 11.71           O  
ATOM   1296  N   SER A 196      45.692  41.841  93.725  1.00 10.92           N  
ATOM   1297  CA  SER A 196      45.451  40.403  93.993  1.00 11.48           C  
ATOM   1298  C   SER A 196      46.768  39.686  94.275  1.00 14.73           C  
ATOM   1299  O   SER A 196      46.879  38.964  95.282  1.00 14.29           O  
ATOM   1300  CB  SER A 196      44.751  39.742  92.811  1.00 13.48           C  
ATOM   1301  OG ASER A 196      44.617  38.332  93.020  0.50 10.28           O  
ATOM   1302  OG BSER A 196      43.441  40.288  92.727  0.50 23.35           O  
ATOM   1303  N   ILE A 197      47.776  39.901  93.408  1.00 12.91           N  
ATOM   1304  CA  ILE A 197      49.072  39.247  93.615  1.00 12.93           C  
ATOM   1305  C   ILE A 197      49.763  39.775  94.850  1.00 15.64           C  
ATOM   1306  O   ILE A 197      50.465  39.016  95.488  1.00 14.69           O  
ATOM   1307  CB  ILE A 197      49.987  39.143  92.361  1.00 16.20           C  
ATOM   1308  CG1 ILE A 197      50.492  40.511  91.894  1.00 16.83           C  
ATOM   1309  CG2 ILE A 197      49.293  38.341  91.197  1.00 15.08           C  
ATOM   1310  CD1 ILE A 197      51.663  40.405  90.795  1.00 16.32           C  
ATOM   1311  N   ARG A 198      49.536  41.048  95.218  1.00 13.94           N  
ATOM   1312  CA  ARG A 198      50.125  41.565  96.474  1.00 13.91           C  
ATOM   1313  C   ARG A 198      49.648  40.687  97.671  1.00 18.46           C  
ATOM   1314  O   ARG A 198      50.463  40.296  98.509  1.00 17.98           O  
ATOM   1315  CB  ARG A 198      49.741  43.015  96.712  1.00 12.92           C  
ATOM   1316  CG  ARG A 198      50.467  43.573  97.944  1.00 15.97           C  
ATOM   1317  CD  ARG A 198      49.988  44.938  98.356  1.00 16.71           C  
ATOM   1318  NE  ARG A 198      50.297  45.985  97.371  1.00 15.47           N  
ATOM   1319  CZ  ARG A 198      49.384  46.659  96.692  1.00 16.04           C  
ATOM   1320  NH1 ARG A 198      48.086  46.372  96.835  1.00 15.74           N  
ATOM   1321  NH2 ARG A 198      49.748  47.636  95.875  1.00 17.32           N  
ATOM   1322  N   LYS A 199      48.353  40.352  97.710  1.00 16.31           N  
ATOM   1323  CA  LYS A 199      47.785  39.483  98.765  1.00 16.65           C  
ATOM   1324  C   LYS A 199      48.385  38.099  98.719  1.00 22.38           C  
ATOM   1325  O   LYS A 199      48.715  37.549  99.775  1.00 24.22           O  
ATOM   1326  CB  LYS A 199      46.259  39.416  98.680  1.00 18.18           C  
ATOM   1327  CG  LYS A 199      45.635  40.771  98.892  1.00 27.72           C  
ATOM   1328  CD  LYS A 199      44.153  40.677  99.108  1.00 37.36           C  
ATOM   1329  CE  LYS A 199      43.614  42.029  99.496  1.00 33.85           C  
ATOM   1330  NZ  LYS A 199      44.198  42.573 100.764  1.00 20.28           N  
ATOM   1331  N   GLU A 200      48.588  37.558  97.500  1.00 19.19           N  
ATOM   1332  CA  GLU A 200      49.199  36.239  97.318  1.00 17.89           C  
ATOM   1333  C   GLU A 200      50.636  36.240  97.818  1.00 23.43           C  
ATOM   1334  O   GLU A 200      51.045  35.285  98.474  1.00 22.57           O  
ATOM   1335  CB  GLU A 200      49.188  35.832  95.847  1.00 18.58           C  
ATOM   1336  CG  GLU A 200      47.785  35.643  95.302  1.00 17.79           C  
ATOM   1337  CD  GLU A 200      47.717  35.187  93.866  1.00 17.04           C  
ATOM   1338  OE1 GLU A 200      46.582  35.081  93.343  1.00 18.50           O  
ATOM   1339  OE2 GLU A 200      48.785  34.944  93.260  1.00 15.70           O  
ATOM   1340  N   TYR A 201      51.407  37.298  97.498  1.00 18.41           N  
ATOM   1341  CA  TYR A 201      52.814  37.373  97.923  1.00 18.32           C  
ATOM   1342  C   TYR A 201      52.934  37.433  99.446  1.00 26.86           C  
ATOM   1343  O   TYR A 201      53.860  36.853 100.005  1.00 27.61           O  
ATOM   1344  CB  TYR A 201      53.521  38.586  97.282  1.00 17.35           C  
ATOM   1345  CG  TYR A 201      53.772  38.462  95.789  1.00 17.07           C  
ATOM   1346  CD1 TYR A 201      53.345  37.345  95.075  1.00 17.71           C  
ATOM   1347  CD2 TYR A 201      54.401  39.487  95.081  1.00 17.41           C  
ATOM   1348  CE1 TYR A 201      53.549  37.245  93.703  1.00 18.85           C  
ATOM   1349  CE2 TYR A 201      54.579  39.408  93.704  1.00 18.03           C  
ATOM   1350  CZ  TYR A 201      54.154  38.282  93.019  1.00 24.82           C  
ATOM   1351  OH  TYR A 201      54.327  38.192  91.661  1.00 24.81           O  
ATOM   1352  N   SER A 202      51.988  38.123 100.101  1.00 28.44           N  
ATOM   1353  CA  SER A 202      51.944  38.256 101.560  1.00 30.98           C  
ATOM   1354  C   SER A 202      51.820  36.879 102.223  1.00 40.51           C  
ATOM   1355  O   SER A 202      52.630  36.531 103.087  1.00 40.95           O  
ATOM   1356  CB  SER A 202      50.796  39.170 101.976  1.00 36.49           C  
ATOM   1357  OG  SER A 202      50.743  39.297 103.385  1.00 49.50           O  
ATOM   1358  N   VAL A 203      50.862  36.069 101.768  1.00 40.57           N  
ATOM   1359  CA  VAL A 203      50.662  34.729 102.336  1.00 41.26           C  
ATOM   1360  C   VAL A 203      51.713  33.710 101.888  1.00 43.00           C  
ATOM   1361  O   VAL A 203      51.985  32.757 102.623  1.00 43.86           O  
ATOM   1362  CB  VAL A 203      49.212  34.200 102.162  1.00 45.92           C  
ATOM   1363  CG1 VAL A 203      48.198  35.117 102.838  1.00 45.65           C  
ATOM   1364  CG2 VAL A 203      48.864  33.995 100.688  1.00 46.13           C  
ATOM   1365  N   SER A 204      52.291  33.891 100.686  1.00 35.67           N  
ATOM   1366  CA  SER A 204      53.284  32.962 100.144  1.00 33.64           C  
ATOM   1367  C   SER A 204      54.718  33.342 100.515  1.00 36.64           C  
ATOM   1368  O   SER A 204      55.663  32.707 100.045  1.00 35.60           O  
ATOM   1369  CB  SER A 204      53.119  32.790  98.635  1.00 35.94           C  
ATOM   1370  OG  SER A 204      53.282  34.005  97.924  1.00 41.46           O  
ATOM   1371  N   ARG A 205      54.867  34.375 101.371  1.00 33.81           N  
ATOM   1372  CA  ARG A 205      56.142  34.901 101.873  1.00 33.57           C  
ATOM   1373  C   ARG A 205      57.111  35.316 100.748  1.00 34.60           C  
ATOM   1374  O   ARG A 205      58.320  35.060 100.815  1.00 33.47           O  
ATOM   1375  CB  ARG A 205      56.800  33.941 102.906  1.00 38.27           C  
ATOM   1376  CG  ARG A 205      55.816  33.281 103.872  1.00 55.54           C  
ATOM   1377  CD  ARG A 205      56.145  33.524 105.335  1.00 76.47           C  
ATOM   1378  NE  ARG A 205      55.635  32.444 106.186  1.00 94.04           N  
ATOM   1379  CZ  ARG A 205      54.393  32.373 106.660  1.00111.96           C  
ATOM   1380  NH1 ARG A 205      53.509  33.324 106.378  1.00 99.82           N  
ATOM   1381  NH2 ARG A 205      54.025  31.348 107.418  1.00 99.52           N  
ATOM   1382  N   VAL A 206      56.564  35.948  99.691  1.00 27.75           N  
ATOM   1383  CA  VAL A 206      57.359  36.490  98.590  1.00 25.94           C  
ATOM   1384  C   VAL A 206      57.605  37.939  99.024  1.00 26.54           C  
ATOM   1385  O   VAL A 206      56.666  38.731  99.053  1.00 26.00           O  
ATOM   1386  CB  VAL A 206      56.624  36.383  97.229  1.00 29.24           C  
ATOM   1387  CG1 VAL A 206      57.357  37.172  96.139  1.00 29.09           C  
ATOM   1388  CG2 VAL A 206      56.435  34.920  96.819  1.00 29.08           C  
ATOM   1389  N   ASN A 207      58.859  38.259  99.394  1.00 19.83           N  
ATOM   1390  CA AASN A 207      59.255  39.576  99.882  0.50 18.94           C  
ATOM   1391  CA BASN A 207      59.272  39.565  99.893  0.50 18.87           C  
ATOM   1392  C   ASN A 207      59.554  40.563  98.756  1.00 21.28           C  
ATOM   1393  O   ASN A 207      60.642  41.134  98.682  1.00 19.41           O  
ATOM   1394  CB AASN A 207      60.436  39.456 100.858  0.50 20.79           C  
ATOM   1395  CB BASN A 207      60.496  39.402 100.838  0.50 20.04           C  
ATOM   1396  CG AASN A 207      60.185  38.474 101.968  0.50 35.85           C  
ATOM   1397  CG BASN A 207      60.790  40.581 101.747  0.50 32.03           C  
ATOM   1398  OD1AASN A 207      59.203  38.571 102.716  0.50 25.31           O  
ATOM   1399  OD1BASN A 207      59.981  41.491 101.917  0.50 28.59           O  
ATOM   1400  ND2AASN A 207      61.066  37.501 102.087  0.50 33.93           N  
ATOM   1401  ND2BASN A 207      61.972  40.594 102.356  0.50 23.96           N  
ATOM   1402  N   VAL A 208      58.555  40.774  97.872  1.00 16.40           N  
ATOM   1403  CA  VAL A 208      58.651  41.708  96.748  1.00 14.62           C  
ATOM   1404  C   VAL A 208      57.490  42.674  96.931  1.00 16.73           C  
ATOM   1405  O   VAL A 208      56.327  42.238  96.970  1.00 17.23           O  
ATOM   1406  CB  VAL A 208      58.629  41.027  95.358  1.00 17.87           C  
ATOM   1407  CG1 VAL A 208      58.632  42.084  94.240  1.00 17.73           C  
ATOM   1408  CG2 VAL A 208      59.809  40.051  95.174  1.00 17.45           C  
ATOM   1409  N   SER A 209      57.789  43.963  97.112  1.00 13.07           N  
ATOM   1410  CA  SER A 209      56.728  44.946  97.337  1.00 12.70           C  
ATOM   1411  C   SER A 209      56.096  45.343  96.018  1.00 14.29           C  
ATOM   1412  O   SER A 209      56.717  45.188  94.971  1.00 13.24           O  
ATOM   1413  CB  SER A 209      57.255  46.165  98.079  1.00 16.17           C  
ATOM   1414  OG  SER A 209      58.251  46.826  97.327  1.00 17.21           O  
ATOM   1415  N   ILE A 210      54.829  45.754  96.073  1.00 13.19           N  
ATOM   1416  CA  ILE A 210      54.081  46.220  94.907  1.00 12.02           C  
ATOM   1417  C   ILE A 210      53.485  47.578  95.251  1.00 13.56           C  
ATOM   1418  O   ILE A 210      52.684  47.679  96.186  1.00 15.31           O  
ATOM   1419  CB  ILE A 210      52.992  45.205  94.485  1.00 14.66           C  
ATOM   1420  CG1 ILE A 210      53.638  43.891  93.979  1.00 13.77           C  
ATOM   1421  CG2 ILE A 210      52.058  45.848  93.395  1.00 16.03           C  
ATOM   1422  CD1 ILE A 210      52.642  42.737  93.869  1.00 16.36           C  
ATOM   1423  N   THR A 211      53.917  48.615  94.545  1.00 10.75           N  
ATOM   1424  CA  THR A 211      53.460  49.992  94.760  1.00 10.28           C  
ATOM   1425  C   THR A 211      52.621  50.433  93.580  1.00 13.15           C  
ATOM   1426  O   THR A 211      53.140  50.477  92.468  1.00 14.64           O  
ATOM   1427  CB  THR A 211      54.660  50.955  94.903  1.00 15.81           C  
ATOM   1428  OG1 THR A 211      55.478  50.548  96.001  1.00 15.89           O  
ATOM   1429  CG2 THR A 211      54.220  52.397  95.114  1.00 14.83           C  
ATOM   1430  N   LEU A 212      51.354  50.773  93.834  1.00 11.94           N  
ATOM   1431  CA  LEU A 212      50.451  51.275  92.787  1.00 11.62           C  
ATOM   1432  C   LEU A 212      50.408  52.794  92.929  1.00 13.65           C  
ATOM   1433  O   LEU A 212      50.017  53.296  93.978  1.00 14.19           O  
ATOM   1434  CB  LEU A 212      49.050  50.674  92.936  1.00 11.98           C  
ATOM   1435  CG  LEU A 212      48.035  51.055  91.830  1.00 15.80           C  
ATOM   1436  CD1 LEU A 212      48.372  50.353  90.515  1.00 16.03           C  
ATOM   1437  CD2 LEU A 212      46.595  50.682  92.261  1.00 17.30           C  
ATOM   1438  N   CYS A 213      50.823  53.520  91.882  1.00 12.40           N  
ATOM   1439  CA  CYS A 213      50.914  54.978  91.924  1.00 12.80           C  
ATOM   1440  C   CYS A 213      49.701  55.607  91.270  1.00 17.37           C  
ATOM   1441  O   CYS A 213      49.539  55.528  90.058  1.00 16.67           O  
ATOM   1442  CB  CYS A 213      52.217  55.459  91.298  1.00 13.55           C  
ATOM   1443  SG  CYS A 213      53.684  54.718  92.055  1.00 17.76           S  
ATOM   1444  N   VAL A 214      48.886  56.279  92.074  1.00 11.96           N  
ATOM   1445  CA  VAL A 214      47.654  56.916  91.591  1.00 12.30           C  
ATOM   1446  C   VAL A 214      47.943  58.386  91.375  1.00 15.65           C  
ATOM   1447  O   VAL A 214      47.987  59.181  92.328  1.00 15.32           O  
ATOM   1448  CB  VAL A 214      46.494  56.677  92.584  1.00 14.26           C  
ATOM   1449  CG1 VAL A 214      45.198  57.307  92.061  1.00 13.87           C  
ATOM   1450  CG2 VAL A 214      46.306  55.158  92.822  1.00 13.40           C  
ATOM   1451  N   LEU A 215      48.134  58.745  90.111  1.00 13.27           N  
ATOM   1452  CA  LEU A 215      48.494  60.100  89.732  1.00 13.48           C  
ATOM   1453  C   LEU A 215      47.344  60.841  89.092  1.00 15.44           C  
ATOM   1454  O   LEU A 215      46.641  60.300  88.232  1.00 14.24           O  
ATOM   1455  CB  LEU A 215      49.647  60.082  88.703  1.00 13.84           C  
ATOM   1456  CG  LEU A 215      50.847  59.151  88.904  1.00 19.19           C  
ATOM   1457  CD1 LEU A 215      51.845  59.330  87.743  1.00 19.24           C  
ATOM   1458  CD2 LEU A 215      51.506  59.369  90.259  1.00 20.63           C  
ATOM   1459  N   GLY A 216      47.251  62.124  89.430  1.00 13.71           N  
ATOM   1460  CA  GLY A 216      46.331  63.034  88.776  1.00 14.98           C  
ATOM   1461  C   GLY A 216      46.992  63.625  87.548  1.00 20.26           C  
ATOM   1462  O   GLY A 216      48.002  63.103  87.072  1.00 18.44           O  
ATOM   1463  N   LEU A 217      46.432  64.705  87.015  1.00 16.88           N  
ATOM   1464  CA  LEU A 217      46.996  65.327  85.806  1.00 16.23           C  
ATOM   1465  C   LEU A 217      48.400  65.877  86.056  1.00 17.32           C  
ATOM   1466  O   LEU A 217      48.627  66.586  87.047  1.00 17.32           O  
ATOM   1467  CB  LEU A 217      46.059  66.411  85.281  1.00 15.49           C  
ATOM   1468  CG  LEU A 217      46.346  66.947  83.878  1.00 21.15           C  
ATOM   1469  CD1 LEU A 217      46.128  65.845  82.782  1.00 21.95           C  
ATOM   1470  CD2 LEU A 217      45.492  68.195  83.603  1.00 25.67           C  
ATOM   1471  N   ILE A 218      49.341  65.504  85.168  1.00 14.85           N  
ATOM   1472  CA  ILE A 218      50.771  65.876  85.222  1.00 13.79           C  
ATOM   1473  C   ILE A 218      51.121  66.635  83.960  1.00 17.49           C  
ATOM   1474  O   ILE A 218      50.695  66.249  82.859  1.00 17.48           O  
ATOM   1475  CB  ILE A 218      51.679  64.617  85.380  1.00 15.71           C  
ATOM   1476  CG1 ILE A 218      51.163  63.636  86.497  1.00 15.94           C  
ATOM   1477  CG2 ILE A 218      53.144  65.016  85.602  1.00 16.46           C  
ATOM   1478  CD1 ILE A 218      51.012  64.269  87.955  1.00 17.35           C  
ATOM   1479  N   ASP A 219      51.968  67.678  84.110  1.00 14.31           N  
ATOM   1480  CA  ASP A 219      52.317  68.593  83.018  1.00 16.29           C  
ATOM   1481  C   ASP A 219      53.267  68.049  81.936  1.00 19.98           C  
ATOM   1482  O   ASP A 219      54.105  68.796  81.418  1.00 19.70           O  
ATOM   1483  CB  ASP A 219      52.811  69.946  83.604  1.00 18.65           C  
ATOM   1484  CG  ASP A 219      54.154  69.894  84.313  1.00 28.90           C  
ATOM   1485  OD1 ASP A 219      54.614  70.960  84.791  1.00 25.77           O  
ATOM   1486  OD2 ASP A 219      54.777  68.786  84.355  1.00 23.64           O  
ATOM   1487  N   THR A 220      53.126  66.769  81.546  1.00 16.52           N  
ATOM   1488  CA  THR A 220      53.969  66.224  80.475  1.00 15.77           C  
ATOM   1489  C   THR A 220      53.511  66.819  79.164  1.00 20.38           C  
ATOM   1490  O   THR A 220      52.328  67.154  79.041  1.00 18.31           O  
ATOM   1491  CB  THR A 220      53.914  64.673  80.432  1.00 18.79           C  
ATOM   1492  OG1 THR A 220      52.588  64.256  80.086  1.00 16.68           O  
ATOM   1493  CG2 THR A 220      54.337  64.036  81.752  1.00 14.47           C  
ATOM   1494  N   GLU A 221      54.421  66.936  78.178  1.00 18.14           N  
ATOM   1495  CA  GLU A 221      54.073  67.493  76.860  1.00 19.29           C  
ATOM   1496  C   GLU A 221      52.920  66.749  76.224  1.00 20.75           C  
ATOM   1497  O   GLU A 221      51.982  67.381  75.736  1.00 20.87           O  
ATOM   1498  CB  GLU A 221      55.290  67.488  75.923  1.00 21.34           C  
ATOM   1499  CG  GLU A 221      56.353  68.489  76.346  1.00 34.80           C  
ATOM   1500  CD  GLU A 221      57.507  68.660  75.370  1.00 66.02           C  
ATOM   1501  OE1 GLU A 221      58.596  69.092  75.814  1.00 58.19           O  
ATOM   1502  OE2 GLU A 221      57.319  68.384  74.161  1.00 61.57           O  
ATOM   1503  N   THR A 222      52.940  65.406  76.283  1.00 16.16           N  
ATOM   1504  CA  THR A 222      51.881  64.576  75.711  1.00 16.08           C  
ATOM   1505  C   THR A 222      50.523  64.900  76.323  1.00 18.48           C  
ATOM   1506  O   THR A 222      49.560  65.102  75.571  1.00 19.58           O  
ATOM   1507  CB  THR A 222      52.208  63.082  75.877  1.00 19.62           C  
ATOM   1508  OG1 THR A 222      53.461  62.798  75.261  1.00 25.70           O  
ATOM   1509  CG2 THR A 222      51.129  62.173  75.276  1.00 21.52           C  
ATOM   1510  N   ALA A 223      50.431  64.886  77.676  1.00 15.79           N  
ATOM   1511  CA  ALA A 223      49.149  65.125  78.342  1.00 16.16           C  
ATOM   1512  C   ALA A 223      48.631  66.519  78.089  1.00 20.58           C  
ATOM   1513  O   ALA A 223      47.445  66.682  77.825  1.00 17.46           O  
ATOM   1514  CB  ALA A 223      49.258  64.867  79.848  1.00 17.36           C  
ATOM   1515  N   MET A 224      49.522  67.526  78.177  1.00 18.26           N  
ATOM   1516  CA  MET A 224      49.137  68.934  78.000  1.00 18.11           C  
ATOM   1517  C   MET A 224      48.581  69.206  76.615  1.00 23.53           C  
ATOM   1518  O   MET A 224      47.553  69.873  76.501  1.00 23.23           O  
ATOM   1519  CB  MET A 224      50.288  69.871  78.385  1.00 19.78           C  
ATOM   1520  CG  MET A 224      50.624  69.817  79.871  1.00 22.22           C  
ATOM   1521  SD  MET A 224      49.247  70.132  81.008  1.00 25.72           S  
ATOM   1522  CE  MET A 224      48.608  68.473  81.319  1.00 22.41           C  
ATOM   1523  N   LYS A 225      49.180  68.600  75.590  1.00 20.35           N  
ATOM   1524  CA  LYS A 225      48.688  68.695  74.215  1.00 20.23           C  
ATOM   1525  C   LYS A 225      47.332  67.983  74.085  1.00 22.65           C  
ATOM   1526  O   LYS A 225      46.403  68.526  73.478  1.00 21.32           O  
ATOM   1527  CB  LYS A 225      49.709  68.081  73.237  1.00 22.47           C  
ATOM   1528  CG  LYS A 225      50.931  68.970  72.972  1.00 32.32           C  
ATOM   1529  CD  LYS A 225      51.845  68.376  71.894  1.00 40.76           C  
ATOM   1530  CE  LYS A 225      53.315  68.672  72.127  1.00 47.78           C  
ATOM   1531  NZ  LYS A 225      53.655  70.104  71.914  1.00 54.79           N  
ATOM   1532  N   ALA A 226      47.209  66.766  74.680  1.00 17.24           N  
ATOM   1533  CA  ALA A 226      45.981  66.001  74.563  1.00 16.09           C  
ATOM   1534  C   ALA A 226      44.763  66.684  75.232  1.00 19.93           C  
ATOM   1535  O   ALA A 226      43.658  66.583  74.706  1.00 21.48           O  
ATOM   1536  CB  ALA A 226      46.190  64.589  75.138  1.00 16.87           C  
ATOM   1537  N   VAL A 227      44.964  67.327  76.390  1.00 18.28           N  
ATOM   1538  CA  VAL A 227      43.853  67.918  77.155  1.00 18.30           C  
ATOM   1539  C   VAL A 227      43.513  69.353  76.754  1.00 23.60           C  
ATOM   1540  O   VAL A 227      42.481  69.870  77.194  1.00 23.03           O  
ATOM   1541  CB  VAL A 227      44.035  67.803  78.689  1.00 21.85           C  
ATOM   1542  CG1 VAL A 227      44.165  66.340  79.131  1.00 21.76           C  
ATOM   1543  CG2 VAL A 227      45.201  68.664  79.193  1.00 21.32           C  
ATOM   1544  N   SER A 228      44.396  69.997  75.981  1.00 21.15           N  
ATOM   1545  CA  SER A 228      44.247  71.407  75.605  1.00 21.37           C  
ATOM   1546  C   SER A 228      42.849  71.762  75.074  1.00 23.84           C  
ATOM   1547  O   SER A 228      42.374  71.161  74.123  1.00 23.64           O  
ATOM   1548  CB  SER A 228      45.329  71.824  74.607  1.00 27.61           C  
ATOM   1549  OG  SER A 228      45.248  73.220  74.355  1.00 32.48           O  
ATOM   1550  N   GLY A 229      42.190  72.700  75.760  1.00 23.46           N  
ATOM   1551  CA  GLY A 229      40.846  73.168  75.408  1.00 22.72           C  
ATOM   1552  C   GLY A 229      39.696  72.281  75.854  1.00 26.33           C  
ATOM   1553  O   GLY A 229      38.530  72.650  75.670  1.00 24.64           O  
ATOM   1554  N   ILE A 230      40.004  71.095  76.434  1.00 22.35           N  
ATOM   1555  CA  ILE A 230      38.996  70.112  76.881  1.00 21.23           C  
ATOM   1556  C   ILE A 230      38.959  70.034  78.401  1.00 24.59           C  
ATOM   1557  O   ILE A 230      37.893  70.129  78.993  1.00 27.02           O  
ATOM   1558  CB  ILE A 230      39.267  68.700  76.250  1.00 23.61           C  
ATOM   1559  CG1 ILE A 230      39.415  68.760  74.719  1.00 24.55           C  
ATOM   1560  CG2 ILE A 230      38.197  67.673  76.669  1.00 22.48           C  
ATOM   1561  CD1 ILE A 230      40.046  67.466  74.041  1.00 29.50           C  
ATOM   1562  N   VAL A 231      40.108  69.784  79.023  1.00 19.97           N  
ATOM   1563  CA  VAL A 231      40.235  69.612  80.469  1.00 21.07           C  
ATOM   1564  C   VAL A 231      40.980  70.810  81.049  1.00 27.30           C  
ATOM   1565  O   VAL A 231      42.078  71.116  80.594  1.00 27.62           O  
ATOM   1566  CB  VAL A 231      40.953  68.264  80.802  1.00 24.88           C  
ATOM   1567  CG1 VAL A 231      41.238  68.151  82.297  1.00 24.79           C  
ATOM   1568  CG2 VAL A 231      40.141  67.067  80.327  1.00 24.50           C  
ATOM   1569  N   HIS A 232      40.397  71.471  82.073  1.00 26.17           N  
ATOM   1570  CA  HIS A 232      40.992  72.690  82.654  1.00 26.70           C  
ATOM   1571  C   HIS A 232      41.573  72.563  84.070  1.00 37.74           C  
ATOM   1572  O   HIS A 232      41.883  73.567  84.734  1.00 40.72           O  
ATOM   1573  CB  HIS A 232      40.019  73.874  82.533  1.00 26.20           C  
ATOM   1574  CG AHIS A 232      39.417  74.018  81.167  0.50 28.41           C  
ATOM   1575  CG BHIS A 232      38.651  73.595  83.053  0.50 29.13           C  
ATOM   1576  ND1AHIS A 232      38.217  73.409  80.841  0.50 29.17           N  
ATOM   1577  ND1BHIS A 232      37.578  73.455  82.201  0.50 30.73           N  
ATOM   1578  CD2AHIS A 232      39.876  74.687  80.083  0.50 29.18           C  
ATOM   1579  CD2BHIS A 232      38.222  73.447  84.328  0.50 30.96           C  
ATOM   1580  CE1AHIS A 232      37.995  73.711  79.576  0.50 28.10           C  
ATOM   1581  CE1BHIS A 232      36.534  73.229  82.977  0.50 30.17           C  
ATOM   1582  NE2AHIS A 232      38.965  74.482  79.077  0.50 28.56           N  
ATOM   1583  NE2BHIS A 232      36.867  73.254  84.265  0.50 30.74           N  
ATOM   1584  N   MET A 233      41.780  71.330  84.498  1.00 34.46           N  
ATOM   1585  CA  MET A 233      42.350  70.969  85.796  1.00 34.25           C  
ATOM   1586  C   MET A 233      43.765  71.549  85.918  1.00 35.72           C  
ATOM   1587  O   MET A 233      44.456  71.722  84.912  1.00 35.78           O  
ATOM   1588  CB  MET A 233      42.485  69.438  85.885  1.00 37.84           C  
ATOM   1589  CG  MET A 233      41.190  68.673  85.960  1.00 43.00           C  
ATOM   1590  SD  MET A 233      41.554  66.907  85.825  1.00 48.92           S  
ATOM   1591  CE  MET A 233      39.985  66.285  85.343  1.00 46.09           C  
ATOM   1592  N   GLN A 234      44.212  71.817  87.145  1.00 29.43           N  
ATOM   1593  CA  GLN A 234      45.578  72.267  87.371  1.00 28.81           C  
ATOM   1594  C   GLN A 234      46.473  71.007  87.195  1.00 30.68           C  
ATOM   1595  O   GLN A 234      46.142  69.965  87.749  1.00 31.23           O  
ATOM   1596  CB  GLN A 234      45.699  72.797  88.817  1.00 31.17           C  
ATOM   1597  CG  GLN A 234      47.120  73.135  89.265  1.00 49.55           C  
ATOM   1598  CD  GLN A 234      47.706  74.307  88.522  1.00 73.95           C  
ATOM   1599  OE1 GLN A 234      48.639  74.157  87.731  1.00 67.03           O  
ATOM   1600  NE2 GLN A 234      47.207  75.511  88.797  1.00 70.16           N  
ATOM   1601  N   ALA A 235      47.562  71.094  86.416  1.00 24.31           N  
ATOM   1602  CA  ALA A 235      48.477  69.958  86.243  1.00 23.49           C  
ATOM   1603  C   ALA A 235      49.628  70.086  87.217  1.00 26.05           C  
ATOM   1604  O   ALA A 235      50.145  71.196  87.414  1.00 25.18           O  
ATOM   1605  CB  ALA A 235      49.006  69.917  84.822  1.00 23.97           C  
ATOM   1606  N   ALA A 236      50.054  68.953  87.809  1.00 20.04           N  
ATOM   1607  CA  ALA A 236      51.140  68.927  88.765  1.00 19.39           C  
ATOM   1608  C   ALA A 236      52.489  68.792  88.030  1.00 21.76           C  
ATOM   1609  O   ALA A 236      52.521  68.324  86.887  1.00 19.23           O  
ATOM   1610  CB  ALA A 236      50.919  67.800  89.769  1.00 20.11           C  
ATOM   1611  N   PRO A 237      53.610  69.250  88.627  1.00 20.62           N  
ATOM   1612  CA  PRO A 237      54.894  69.195  87.903  1.00 20.87           C  
ATOM   1613  C   PRO A 237      55.450  67.779  87.749  1.00 21.77           C  
ATOM   1614  O   PRO A 237      55.453  67.014  88.715  1.00 20.76           O  
ATOM   1615  CB  PRO A 237      55.814  70.100  88.741  1.00 23.21           C  
ATOM   1616  CG  PRO A 237      55.230  70.121  90.078  1.00 27.36           C  
ATOM   1617  CD  PRO A 237      53.760  69.879  89.961  1.00 22.99           C  
ATOM   1618  N   LYS A 238      55.900  67.435  86.516  1.00 18.92           N  
ATOM   1619  CA  LYS A 238      56.439  66.107  86.184  1.00 18.13           C  
ATOM   1620  C   LYS A 238      57.659  65.705  87.009  1.00 21.13           C  
ATOM   1621  O   LYS A 238      57.794  64.533  87.352  1.00 20.25           O  
ATOM   1622  CB  LYS A 238      56.679  65.947  84.673  1.00 20.22           C  
ATOM   1623  CG  LYS A 238      57.643  66.969  84.073  1.00 23.30           C  
ATOM   1624  CD  LYS A 238      57.752  66.822  82.569  1.00 30.34           C  
ATOM   1625  CE  LYS A 238      58.812  67.753  82.042  1.00 44.74           C  
ATOM   1626  NZ  LYS A 238      58.914  67.665  80.569  1.00 64.90           N  
ATOM   1627  N   GLU A 239      58.551  66.671  87.323  1.00 18.46           N  
ATOM   1628  CA  GLU A 239      59.753  66.389  88.103  1.00 18.72           C  
ATOM   1629  C   GLU A 239      59.417  65.916  89.527  1.00 21.29           C  
ATOM   1630  O   GLU A 239      59.963  64.907  89.974  1.00 19.47           O  
ATOM   1631  CB  GLU A 239      60.715  67.615  88.113  1.00 20.50           C  
ATOM   1632  CG  GLU A 239      61.077  68.209  86.753  1.00 29.79           C  
ATOM   1633  CD  GLU A 239      60.086  69.070  85.979  1.00 47.94           C  
ATOM   1634  OE1 GLU A 239      58.994  69.401  86.503  1.00 29.50           O  
ATOM   1635  OE2 GLU A 239      60.420  69.409  84.819  1.00 38.55           O  
ATOM   1636  N   GLU A 240      58.508  66.620  90.238  1.00 19.19           N  
ATOM   1637  CA  GLU A 240      58.083  66.231  91.590  1.00 19.08           C  
ATOM   1638  C   GLU A 240      57.295  64.911  91.524  1.00 20.37           C  
ATOM   1639  O   GLU A 240      57.482  64.032  92.356  1.00 18.52           O  
ATOM   1640  CB  GLU A 240      57.213  67.337  92.217  1.00 20.66           C  
ATOM   1641  CG  GLU A 240      56.852  67.095  93.668  1.00 30.12           C  
ATOM   1642  CD  GLU A 240      56.022  68.186  94.318  1.00 55.02           C  
ATOM   1643  OE1 GLU A 240      54.912  68.486  93.819  1.00 36.42           O  
ATOM   1644  OE2 GLU A 240      56.478  68.727  95.349  1.00 57.49           O  
ATOM   1645  N   CYS A 241      56.440  64.770  90.514  1.00 17.51           N  
ATOM   1646  CA  CYS A 241      55.675  63.538  90.321  1.00 15.85           C  
ATOM   1647  C   CYS A 241      56.610  62.315  90.270  1.00 19.72           C  
ATOM   1648  O   CYS A 241      56.390  61.329  90.966  1.00 16.77           O  
ATOM   1649  CB  CYS A 241      54.846  63.635  89.046  1.00 16.13           C  
ATOM   1650  SG  CYS A 241      53.843  62.155  88.734  1.00 19.41           S  
ATOM   1651  N   ALA A 242      57.640  62.394  89.439  1.00 15.99           N  
ATOM   1652  CA  ALA A 242      58.608  61.316  89.214  1.00 15.29           C  
ATOM   1653  C   ALA A 242      59.310  60.937  90.521  1.00 19.72           C  
ATOM   1654  O   ALA A 242      59.468  59.757  90.822  1.00 17.09           O  
ATOM   1655  CB  ALA A 242      59.625  61.773  88.203  1.00 15.86           C  
ATOM   1656  N   LEU A 243      59.671  61.948  91.341  1.00 16.38           N  
ATOM   1657  CA  LEU A 243      60.301  61.677  92.622  1.00 16.19           C  
ATOM   1658  C   LEU A 243      59.358  60.984  93.602  1.00 17.82           C  
ATOM   1659  O   LEU A 243      59.780  60.054  94.279  1.00 17.35           O  
ATOM   1660  CB  LEU A 243      60.900  62.976  93.218  1.00 17.36           C  
ATOM   1661  CG  LEU A 243      61.655  62.807  94.551  1.00 23.85           C  
ATOM   1662  CD1 LEU A 243      62.799  61.824  94.410  1.00 24.60           C  
ATOM   1663  CD2 LEU A 243      62.192  64.144  95.034  1.00 27.75           C  
ATOM   1664  N   GLU A 244      58.074  61.373  93.636  1.00 15.94           N  
ATOM   1665  CA  GLU A 244      57.085  60.760  94.529  1.00 14.17           C  
ATOM   1666  C   GLU A 244      56.871  59.279  94.228  1.00 18.40           C  
ATOM   1667  O   GLU A 244      56.631  58.489  95.143  1.00 17.32           O  
ATOM   1668  CB  GLU A 244      55.761  61.535  94.503  1.00 15.27           C  
ATOM   1669  CG  GLU A 244      55.863  62.906  95.181  1.00 24.11           C  
ATOM   1670  CD  GLU A 244      56.396  62.910  96.605  1.00 42.79           C  
ATOM   1671  OE1 GLU A 244      57.319  63.708  96.887  1.00 36.01           O  
ATOM   1672  OE2 GLU A 244      55.941  62.071  97.415  1.00 33.61           O  
ATOM   1673  N   ILE A 245      56.946  58.912  92.935  1.00 15.01           N  
ATOM   1674  CA  ILE A 245      56.818  57.517  92.506  1.00 14.35           C  
ATOM   1675  C   ILE A 245      58.001  56.716  93.079  1.00 18.31           C  
ATOM   1676  O   ILE A 245      57.791  55.665  93.673  1.00 17.53           O  
ATOM   1677  CB  ILE A 245      56.750  57.437  90.957  1.00 15.98           C  
ATOM   1678  CG1 ILE A 245      55.423  58.078  90.438  1.00 14.52           C  
ATOM   1679  CG2 ILE A 245      56.909  55.978  90.448  1.00 16.62           C  
ATOM   1680  CD1 ILE A 245      55.393  58.326  88.919  1.00 14.03           C  
ATOM   1681  N   ILE A 246      59.229  57.196  92.842  1.00 16.48           N  
ATOM   1682  CA  ILE A 246      60.463  56.553  93.333  1.00 15.80           C  
ATOM   1683  C   ILE A 246      60.424  56.410  94.866  1.00 18.51           C  
ATOM   1684  O   ILE A 246      60.725  55.325  95.382  1.00 17.29           O  
ATOM   1685  CB  ILE A 246      61.725  57.317  92.833  1.00 18.15           C  
ATOM   1686  CG1 ILE A 246      61.838  57.216  91.316  1.00 17.89           C  
ATOM   1687  CG2 ILE A 246      63.006  56.786  93.504  1.00 18.48           C  
ATOM   1688  CD1 ILE A 246      62.797  58.296  90.679  1.00 15.53           C  
ATOM   1689  N   LYS A 247      60.032  57.477  95.585  1.00 16.84           N  
ATOM   1690  CA  LYS A 247      59.918  57.436  97.049  1.00 16.63           C  
ATOM   1691  C   LYS A 247      58.983  56.299  97.513  1.00 19.66           C  
ATOM   1692  O   LYS A 247      59.300  55.548  98.444  1.00 19.37           O  
ATOM   1693  CB  LYS A 247      59.361  58.782  97.563  1.00 19.77           C  
ATOM   1694  CG  LYS A 247      60.313  59.972  97.510  1.00 31.81           C  
ATOM   1695  CD  LYS A 247      59.679  61.135  98.299  1.00 34.92           C  
ATOM   1696  CE  LYS A 247      60.422  62.440  98.213  1.00 43.37           C  
ATOM   1697  NZ  LYS A 247      59.577  63.576  98.693  1.00 42.44           N  
ATOM   1698  N   GLY A 248      57.817  56.199  96.864  1.00 18.57           N  
ATOM   1699  CA  GLY A 248      56.819  55.178  97.172  1.00 19.12           C  
ATOM   1700  C   GLY A 248      57.374  53.781  97.046  1.00 19.18           C  
ATOM   1701  O   GLY A 248      57.211  52.964  97.955  1.00 17.25           O  
ATOM   1702  N   GLY A 249      58.073  53.532  95.942  1.00 15.07           N  
ATOM   1703  CA  GLY A 249      58.738  52.265  95.686  1.00 14.74           C  
ATOM   1704  C   GLY A 249      59.835  51.978  96.713  1.00 19.27           C  
ATOM   1705  O   GLY A 249      59.908  50.876  97.251  1.00 17.42           O  
ATOM   1706  N   ALA A 250      60.679  52.976  97.012  1.00 18.20           N  
ATOM   1707  CA  ALA A 250      61.797  52.814  97.974  1.00 18.24           C  
ATOM   1708  C   ALA A 250      61.288  52.496  99.382  1.00 20.99           C  
ATOM   1709  O   ALA A 250      61.901  51.709 100.104  1.00 20.92           O  
ATOM   1710  CB  ALA A 250      62.646  54.070  97.998  1.00 19.54           C  
ATOM   1711  N   LEU A 251      60.172  53.114  99.760  1.00 19.52           N  
ATOM   1712  CA  LEU A 251      59.529  52.925 101.061  1.00 19.28           C  
ATOM   1713  C   LEU A 251      58.604  51.711 101.102  1.00 20.62           C  
ATOM   1714  O   LEU A 251      58.016  51.423 102.146  1.00 19.56           O  
ATOM   1715  CB  LEU A 251      58.802  54.202 101.500  1.00 19.12           C  
ATOM   1716  CG  LEU A 251      59.717  55.427 101.715  1.00 22.73           C  
ATOM   1717  CD1 LEU A 251      58.907  56.654 102.013  1.00 23.72           C  
ATOM   1718  CD2 LEU A 251      60.787  55.158 102.811  1.00 23.21           C  
ATOM   1719  N   ARG A 252      58.481  50.978  99.968  1.00 15.80           N  
ATOM   1720  CA  ARG A 252      57.648  49.765  99.883  1.00 15.27           C  
ATOM   1721  C   ARG A 252      56.171  50.057 100.224  1.00 18.36           C  
ATOM   1722  O   ARG A 252      55.470  49.221 100.824  1.00 18.19           O  
ATOM   1723  CB  ARG A 252      58.224  48.614 100.737  1.00 15.52           C  
ATOM   1724  CG  ARG A 252      59.717  48.375 100.487  1.00 18.15           C  
ATOM   1725  CD  ARG A 252      60.276  47.236 101.317  1.00 18.95           C  
ATOM   1726  NE  ARG A 252      59.922  45.910 100.826  1.00 17.96           N  
ATOM   1727  CZ  ARG A 252      60.547  45.278  99.836  1.00 17.00           C  
ATOM   1728  NH1 ARG A 252      61.537  45.877  99.174  1.00 21.62           N  
ATOM   1729  NH2 ARG A 252      60.166  44.064  99.473  1.00 18.02           N  
ATOM   1730  N   GLN A 253      55.706  51.259  99.861  1.00 15.69           N  
ATOM   1731  CA  GLN A 253      54.335  51.652 100.135  1.00 14.76           C  
ATOM   1732  C   GLN A 253      53.397  50.911  99.182  1.00 19.12           C  
ATOM   1733  O   GLN A 253      53.759  50.690  98.020  1.00 19.46           O  
ATOM   1734  CB  GLN A 253      54.150  53.166  99.966  1.00 17.16           C  
ATOM   1735  CG  GLN A 253      54.865  54.001 101.016  1.00 29.46           C  
ATOM   1736  CD  GLN A 253      54.737  55.481 100.730  1.00 38.04           C  
ATOM   1737  OE1 GLN A 253      53.893  55.936  99.948  1.00 40.39           O  
ATOM   1738  NE2 GLN A 253      55.552  56.269 101.378  1.00 40.49           N  
ATOM   1739  N   GLU A 254      52.224  50.508  99.664  1.00 15.24           N  
ATOM   1740  CA  GLU A 254      51.259  49.825  98.787  1.00 13.70           C  
ATOM   1741  C   GLU A 254      50.716  50.774  97.724  1.00 16.57           C  
ATOM   1742  O   GLU A 254      50.559  50.364  96.573  1.00 15.65           O  
ATOM   1743  CB  GLU A 254      50.126  49.205  99.598  1.00 14.87           C  
ATOM   1744  CG  GLU A 254      50.618  48.040 100.446  1.00 19.69           C  
ATOM   1745  CD  GLU A 254      49.533  47.211 101.105  1.00 24.84           C  
ATOM   1746  OE1 GLU A 254      49.889  46.305 101.891  1.00 30.41           O  
ATOM   1747  OE2 GLU A 254      48.338  47.429 100.813  1.00 21.82           O  
ATOM   1748  N   GLU A 255      50.387  52.019  98.114  1.00 15.57           N  
ATOM   1749  CA  GLU A 255      49.837  53.015  97.189  1.00 15.55           C  
ATOM   1750  C   GLU A 255      50.455  54.394  97.396  1.00 21.74           C  
ATOM   1751  O   GLU A 255      50.793  54.768  98.528  1.00 21.77           O  
ATOM   1752  CB  GLU A 255      48.288  53.078  97.253  1.00 16.57           C  
ATOM   1753  CG  GLU A 255      47.621  51.794  96.769  1.00 23.56           C  
ATOM   1754  CD  GLU A 255      46.134  51.809  96.472  1.00 37.63           C  
ATOM   1755  OE1 GLU A 255      45.672  50.922  95.726  1.00 22.89           O  
ATOM   1756  OE2 GLU A 255      45.414  52.644  97.054  1.00 34.41           O  
ATOM   1757  N   VAL A 256      50.629  55.129  96.300  1.00 17.17           N  
ATOM   1758  CA  VAL A 256      51.114  56.517  96.283  1.00 18.45           C  
ATOM   1759  C   VAL A 256      49.976  57.301  95.672  1.00 21.91           C  
ATOM   1760  O   VAL A 256      49.437  56.869  94.655  1.00 20.60           O  
ATOM   1761  CB  VAL A 256      52.402  56.699  95.415  1.00 23.53           C  
ATOM   1762  CG1 VAL A 256      52.740  58.182  95.180  1.00 23.84           C  
ATOM   1763  CG2 VAL A 256      53.583  55.993  96.039  1.00 24.57           C  
ATOM   1764  N   TYR A 257      49.651  58.473  96.242  1.00 17.65           N  
ATOM   1765  CA  TYR A 257      48.631  59.352  95.677  1.00 18.02           C  
ATOM   1766  C   TYR A 257      49.280  60.688  95.452  1.00 24.24           C  
ATOM   1767  O   TYR A 257      49.917  61.217  96.362  1.00 25.77           O  
ATOM   1768  CB  TYR A 257      47.439  59.498  96.621  1.00 20.03           C  
ATOM   1769  CG  TYR A 257      46.723  58.201  96.856  1.00 22.22           C  
ATOM   1770  CD1 TYR A 257      46.958  57.452  98.003  1.00 24.85           C  
ATOM   1771  CD2 TYR A 257      45.787  57.725  95.942  1.00 22.46           C  
ATOM   1772  CE1 TYR A 257      46.306  56.245  98.218  1.00 24.57           C  
ATOM   1773  CE2 TYR A 257      45.111  56.535  96.162  1.00 23.83           C  
ATOM   1774  CZ  TYR A 257      45.390  55.791  97.291  1.00 28.83           C  
ATOM   1775  OH  TYR A 257      44.686  54.648  97.518  1.00 34.71           O  
ATOM   1776  N   TYR A 258      49.197  61.196  94.222  1.00 19.54           N  
ATOM   1777  CA  TYR A 258      49.850  62.461  93.894  1.00 19.41           C  
ATOM   1778  C   TYR A 258      48.959  63.256  92.972  1.00 22.01           C  
ATOM   1779  O   TYR A 258      48.712  62.846  91.836  1.00 21.17           O  
ATOM   1780  CB  TYR A 258      51.254  62.221  93.284  1.00 18.69           C  
ATOM   1781  CG  TYR A 258      51.979  63.508  92.933  1.00 19.14           C  
ATOM   1782  CD1 TYR A 258      51.971  64.004  91.632  1.00 19.35           C  
ATOM   1783  CD2 TYR A 258      52.608  64.271  93.915  1.00 20.20           C  
ATOM   1784  CE1 TYR A 258      52.604  65.200  91.309  1.00 21.22           C  
ATOM   1785  CE2 TYR A 258      53.235  65.486  93.601  1.00 22.16           C  
ATOM   1786  CZ  TYR A 258      53.243  65.934  92.293  1.00 29.00           C  
ATOM   1787  OH  TYR A 258      53.836  67.119  91.954  1.00 29.86           O  
ATOM   1788  N   ASP A 259      48.480  64.414  93.467  1.00 18.37           N  
ATOM   1789  CA  ASP A 259      47.610  65.278  92.671  1.00 19.05           C  
ATOM   1790  C   ASP A 259      47.758  66.728  93.162  1.00 23.93           C  
ATOM   1791  O   ASP A 259      48.105  66.937  94.321  1.00 24.37           O  
ATOM   1792  CB  ASP A 259      46.137  64.835  92.825  1.00 19.53           C  
ATOM   1793  CG  ASP A 259      45.190  65.549  91.892  1.00 26.17           C  
ATOM   1794  OD1 ASP A 259      44.423  66.401  92.373  1.00 26.17           O  
ATOM   1795  OD2 ASP A 259      45.341  65.397  90.664  1.00 27.89           O  
ATOM   1796  N   SER A 260      47.456  67.697  92.294  1.00 21.54           N  
ATOM   1797  CA  SER A 260      47.491  69.133  92.607  1.00 21.88           C  
ATOM   1798  C   SER A 260      46.410  69.537  93.637  1.00 27.19           C  
ATOM   1799  O   SER A 260      46.605  70.507  94.368  1.00 26.79           O  
ATOM   1800  CB  SER A 260      47.236  69.939  91.340  1.00 23.93           C  
ATOM   1801  OG  SER A 260      48.226  69.733  90.349  1.00 32.99           O  
ATOM   1802  N   SER A 261      45.255  68.841  93.656  1.00 24.39           N  
ATOM   1803  CA  SER A 261      44.106  69.191  94.509  1.00 24.51           C  
ATOM   1804  C   SER A 261      44.099  68.548  95.877  1.00 31.00           C  
ATOM   1805  O   SER A 261      44.361  67.350  95.991  1.00 29.10           O  
ATOM   1806  CB  SER A 261      42.789  68.910  93.788  1.00 28.14           C  
ATOM   1807  OG  SER A 261      41.659  69.177  94.608  1.00 37.82           O  
ATOM   1808  N   ARG A 262      43.795  69.351  96.927  1.00 30.62           N  
ATOM   1809  CA  ARG A 262      43.729  68.834  98.300  1.00 31.35           C  
ATOM   1810  C   ARG A 262      42.428  68.052  98.511  1.00 35.49           C  
ATOM   1811  O   ARG A 262      42.390  67.140  99.326  1.00 35.52           O  
ATOM   1812  CB  ARG A 262      43.933  69.940  99.364  1.00 32.93           C  
ATOM   1813  CG  ARG A 262      44.790  69.473 100.558  1.00 50.57           C  
ATOM   1814  CD  ARG A 262      46.304  69.547 100.328  1.00 65.20           C  
ATOM   1815  NE  ARG A 262      46.776  68.570  99.341  1.00 75.93           N  
ATOM   1816  CZ  ARG A 262      48.014  68.520  98.856  1.00 93.06           C  
ATOM   1817  NH1 ARG A 262      48.934  69.382  99.273  1.00 82.72           N  
ATOM   1818  NH2 ARG A 262      48.342  67.604  97.955  1.00 80.42           N  
ATOM   1819  N   TRP A 263      41.401  68.360  97.721  1.00 33.18           N  
ATOM   1820  CA  TRP A 263      40.126  67.645  97.761  1.00 34.81           C  
ATOM   1821  C   TRP A 263      40.262  66.260  97.142  1.00 33.96           C  
ATOM   1822  O   TRP A 263      39.657  65.309  97.631  1.00 32.84           O  
ATOM   1823  CB  TRP A 263      39.019  68.473  97.115  1.00 35.93           C  
ATOM   1824  CG  TRP A 263      38.889  69.805  97.794  1.00 38.87           C  
ATOM   1825  CD1 TRP A 263      39.360  71.003  97.337  1.00 42.31           C  
ATOM   1826  CD2 TRP A 263      38.466  70.031  99.146  1.00 39.35           C  
ATOM   1827  NE1 TRP A 263      39.167  71.981  98.288  1.00 42.25           N  
ATOM   1828  CE2 TRP A 263      38.624  71.411  99.410  1.00 43.90           C  
ATOM   1829  CE3 TRP A 263      37.923  69.208 100.147  1.00 40.84           C  
ATOM   1830  CZ2 TRP A 263      38.263  71.984 100.634  1.00 43.46           C  
ATOM   1831  CZ3 TRP A 263      37.564  69.777 101.359  1.00 42.62           C  
ATOM   1832  CH2 TRP A 263      37.742  71.147 101.597  1.00 43.45           C  
ATOM   1833  N   THR A 264      41.105  66.137  96.106  1.00 27.91           N  
ATOM   1834  CA  THR A 264      41.381  64.851  95.481  1.00 25.73           C  
ATOM   1835  C   THR A 264      42.104  64.003  96.515  1.00 26.52           C  
ATOM   1836  O   THR A 264      41.675  62.880  96.788  1.00 24.47           O  
ATOM   1837  CB  THR A 264      42.184  65.047  94.196  1.00 28.07           C  
ATOM   1838  OG1 THR A 264      41.383  65.766  93.258  1.00 30.75           O  
ATOM   1839  CG2 THR A 264      42.621  63.738  93.593  1.00 28.52           C  
ATOM   1840  N   THR A 265      43.154  64.555  97.144  1.00 26.12           N  
ATOM   1841  CA  THR A 265      43.898  63.837  98.186  1.00 27.39           C  
ATOM   1842  C   THR A 265      43.015  63.448  99.392  1.00 30.48           C  
ATOM   1843  O   THR A 265      43.186  62.365  99.935  1.00 30.94           O  
ATOM   1844  CB  THR A 265      45.215  64.537  98.567  1.00 46.96           C  
ATOM   1845  OG1 THR A 265      44.939  65.858  99.012  1.00 52.83           O  
ATOM   1846  CG2 THR A 265      46.218  64.565  97.422  1.00 50.05           C  
ATOM   1847  N   LEU A 266      42.018  64.267  99.723  1.00 26.50           N  
ATOM   1848  CA  LEU A 266      41.073  63.985 100.812  1.00 26.86           C  
ATOM   1849  C   LEU A 266      40.102  62.828 100.466  1.00 28.62           C  
ATOM   1850  O   LEU A 266      39.654  62.115 101.372  1.00 29.61           O  
ATOM   1851  CB  LEU A 266      40.237  65.249 101.119  1.00 27.07           C  
ATOM   1852  CG  LEU A 266      39.137  65.096 102.208  1.00 32.25           C  
ATOM   1853  CD1 LEU A 266      39.721  65.161 103.605  1.00 33.12           C  
ATOM   1854  CD2 LEU A 266      38.033  66.135 102.043  1.00 35.90           C  
ATOM   1855  N   LEU A 267      39.717  62.703  99.184  1.00 20.63           N  
ATOM   1856  CA  LEU A 267      38.670  61.760  98.777  1.00 19.84           C  
ATOM   1857  C   LEU A 267      39.119  60.487  98.088  1.00 24.87           C  
ATOM   1858  O   LEU A 267      38.315  59.560  97.952  1.00 23.63           O  
ATOM   1859  CB  LEU A 267      37.651  62.473  97.879  1.00 19.81           C  
ATOM   1860  CG  LEU A 267      36.829  63.603  98.518  1.00 24.04           C  
ATOM   1861  CD1 LEU A 267      36.271  64.523  97.469  1.00 24.30           C  
ATOM   1862  CD2 LEU A 267      35.706  63.042  99.354  1.00 26.64           C  
ATOM   1863  N   ILE A 268      40.363  60.463  97.600  1.00 21.51           N  
ATOM   1864  CA  ILE A 268      40.853  59.333  96.797  1.00 20.57           C  
ATOM   1865  C   ILE A 268      40.992  58.008  97.514  1.00 25.83           C  
ATOM   1866  O   ILE A 268      40.744  56.973  96.905  1.00 27.21           O  
ATOM   1867  CB  ILE A 268      42.097  59.729  95.946  1.00 22.32           C  
ATOM   1868  CG1 ILE A 268      42.361  58.733  94.768  1.00 22.22           C  
ATOM   1869  CG2 ILE A 268      43.339  59.920  96.826  1.00 22.03           C  
ATOM   1870  CD1 ILE A 268      41.156  58.513  93.778  1.00 21.22           C  
ATOM   1871  N   ARG A 269      41.395  58.020  98.788  1.00 23.68           N  
ATOM   1872  CA  ARG A 269      41.582  56.784  99.530  1.00 22.76           C  
ATOM   1873  C   ARG A 269      40.241  56.073  99.742  1.00 24.91           C  
ATOM   1874  O   ARG A 269      39.183  56.711  99.778  1.00 23.33           O  
ATOM   1875  CB  ARG A 269      42.316  57.041 100.853  1.00 27.68           C  
ATOM   1876  CG  ARG A 269      43.772  57.438 100.655  1.00 36.01           C  
ATOM   1877  CD  ARG A 269      44.435  57.891 101.937  1.00 50.88           C  
ATOM   1878  NE  ARG A 269      45.858  57.546 101.951  1.00 65.96           N  
ATOM   1879  CZ  ARG A 269      46.828  58.328 101.488  1.00 83.47           C  
ATOM   1880  NH1 ARG A 269      48.092  57.925 101.533  1.00 74.08           N  
ATOM   1881  NH2 ARG A 269      46.542  59.516 100.970  1.00 70.84           N  
ATOM   1882  N   ASN A 270      40.295  54.750  99.830  1.00 20.76           N  
ATOM   1883  CA  ASN A 270      39.112  53.944 100.045  1.00 20.78           C  
ATOM   1884  C   ASN A 270      39.350  53.062 101.280  1.00 23.84           C  
ATOM   1885  O   ASN A 270      39.719  51.878 101.170  1.00 23.10           O  
ATOM   1886  CB  ASN A 270      38.734  53.125  98.783  1.00 18.81           C  
ATOM   1887  CG  ASN A 270      37.404  52.400  98.902  1.00 30.41           C  
ATOM   1888  OD1 ASN A 270      36.770  52.336  99.967  1.00 22.15           O  
ATOM   1889  ND2 ASN A 270      36.963  51.798  97.812  1.00 19.39           N  
ATOM   1890  N   PRO A 271      39.161  53.627 102.492  1.00 22.69           N  
ATOM   1891  CA  PRO A 271      39.376  52.821 103.714  1.00 22.41           C  
ATOM   1892  C   PRO A 271      38.406  51.654 103.841  1.00 24.80           C  
ATOM   1893  O   PRO A 271      38.783  50.626 104.407  1.00 25.07           O  
ATOM   1894  CB  PRO A 271      39.196  53.845 104.857  1.00 24.43           C  
ATOM   1895  CG  PRO A 271      38.378  54.928 104.273  1.00 28.60           C  
ATOM   1896  CD  PRO A 271      38.754  55.013 102.819  1.00 24.73           C  
ATOM   1897  N   CYS A 272      37.172  51.795 103.304  1.00 21.61           N  
ATOM   1898  CA  CYS A 272      36.191  50.709 103.352  1.00 23.40           C  
ATOM   1899  C   CYS A 272      36.641  49.492 102.556  1.00 20.70           C  
ATOM   1900  O   CYS A 272      36.378  48.366 102.961  1.00 18.09           O  
ATOM   1901  CB  CYS A 272      34.806  51.185 102.957  1.00 26.41           C  
ATOM   1902  SG  CYS A 272      34.049  52.250 104.219  1.00 32.07           S  
ATOM   1903  N   ARG A 273      37.355  49.722 101.452  1.00 16.56           N  
ATOM   1904  CA  ARG A 273      37.900  48.601 100.672  1.00 14.36           C  
ATOM   1905  C   ARG A 273      38.927  47.847 101.535  1.00 15.85           C  
ATOM   1906  O   ARG A 273      38.882  46.614 101.584  1.00 15.33           O  
ATOM   1907  CB  ARG A 273      38.574  49.125  99.368  1.00 15.67           C  
ATOM   1908  CG  ARG A 273      39.531  48.089  98.745  1.00 14.36           C  
ATOM   1909  CD  ARG A 273      39.828  48.371  97.272  1.00 17.40           C  
ATOM   1910  NE  ARG A 273      41.013  47.620  96.848  1.00 12.90           N  
ATOM   1911  CZ  ARG A 273      41.671  47.830  95.711  1.00 15.46           C  
ATOM   1912  NH1 ARG A 273      41.251  48.751  94.851  1.00 11.85           N  
ATOM   1913  NH2 ARG A 273      42.774  47.151  95.447  1.00 14.04           N  
ATOM   1914  N   LYS A 274      39.831  48.573 102.231  1.00 13.95           N  
ATOM   1915  CA  LYS A 274      40.841  47.931 103.097  1.00 15.30           C  
ATOM   1916  C   LYS A 274      40.170  47.116 104.231  1.00 19.31           C  
ATOM   1917  O   LYS A 274      40.580  45.985 104.508  1.00 18.24           O  
ATOM   1918  CB  LYS A 274      41.799  48.977 103.686  1.00 20.43           C  
ATOM   1919  CG  LYS A 274      42.467  49.889 102.667  1.00 44.65           C  
ATOM   1920  CD  LYS A 274      43.540  50.713 103.331  1.00 60.88           C  
ATOM   1921  CE  LYS A 274      44.921  50.258 102.932  1.00 77.43           C  
ATOM   1922  NZ  LYS A 274      45.964  51.148 103.505  1.00 88.80           N  
ATOM   1923  N   ILE A 275      39.101  47.662 104.822  1.00 17.96           N  
ATOM   1924  CA  ILE A 275      38.352  46.964 105.872  1.00 17.76           C  
ATOM   1925  C   ILE A 275      37.721  45.676 105.321  1.00 18.55           C  
ATOM   1926  O   ILE A 275      37.907  44.617 105.920  1.00 17.83           O  
ATOM   1927  CB  ILE A 275      37.335  47.907 106.569  1.00 22.57           C  
ATOM   1928  CG1 ILE A 275      38.098  48.998 107.366  1.00 24.07           C  
ATOM   1929  CG2 ILE A 275      36.361  47.124 107.468  1.00 23.68           C  
ATOM   1930  CD1 ILE A 275      37.276  50.256 107.649  1.00 30.76           C  
ATOM   1931  N   LEU A 276      37.022  45.747 104.162  1.00 15.90           N  
ATOM   1932  CA  LEU A 276      36.416  44.560 103.553  1.00 15.96           C  
ATOM   1933  C   LEU A 276      37.425  43.490 103.260  1.00 17.77           C  
ATOM   1934  O   LEU A 276      37.168  42.323 103.544  1.00 19.13           O  
ATOM   1935  CB  LEU A 276      35.664  44.888 102.256  1.00 17.21           C  
ATOM   1936  CG  LEU A 276      34.198  45.196 102.372  1.00 23.68           C  
ATOM   1937  CD1 LEU A 276      33.604  45.362 100.982  1.00 23.82           C  
ATOM   1938  CD2 LEU A 276      33.420  44.077 103.179  1.00 20.93           C  
ATOM   1939  N   GLU A 277      38.583  43.859 102.656  1.00 13.79           N  
ATOM   1940  CA  GLU A 277      39.615  42.873 102.357  1.00 13.61           C  
ATOM   1941  C   GLU A 277      40.098  42.151 103.623  1.00 20.92           C  
ATOM   1942  O   GLU A 277      40.282  40.937 103.619  1.00 22.91           O  
ATOM   1943  CB  GLU A 277      40.801  43.507 101.627  1.00 15.11           C  
ATOM   1944  CG  GLU A 277      40.385  44.008 100.241  1.00 14.33           C  
ATOM   1945  CD  GLU A 277      41.442  44.793  99.496  1.00 23.43           C  
ATOM   1946  OE1 GLU A 277      41.149  45.283  98.384  1.00 14.93           O  
ATOM   1947  OE2 GLU A 277      42.553  44.960 100.041  1.00 20.83           O  
ATOM   1948  N   GLU A 278      40.250  42.898 104.700  1.00 18.51           N  
ATOM   1949  CA  GLU A 278      40.672  42.326 105.996  1.00 18.32           C  
ATOM   1950  C   GLU A 278      39.580  41.401 106.556  1.00 24.41           C  
ATOM   1951  O   GLU A 278      39.902  40.313 107.053  1.00 25.84           O  
ATOM   1952  CB  GLU A 278      40.993  43.443 106.981  1.00 20.08           C  
ATOM   1953  CG  GLU A 278      41.725  42.940 108.207  1.00 37.37           C  
ATOM   1954  CD  GLU A 278      43.235  43.064 108.159  1.00 63.52           C  
ATOM   1955  OE1 GLU A 278      43.753  44.104 108.620  1.00 69.53           O  
ATOM   1956  OE2 GLU A 278      43.901  42.115 107.685  1.00 47.86           O  
ATOM   1957  N   LEU A 279      38.300  41.791 106.422  1.00 21.40           N  
ATOM   1958  CA  LEU A 279      37.177  40.944 106.867  1.00 22.60           C  
ATOM   1959  C   LEU A 279      37.113  39.647 106.094  1.00 29.85           C  
ATOM   1960  O   LEU A 279      36.850  38.608 106.705  1.00 32.52           O  
ATOM   1961  CB  LEU A 279      35.827  41.670 106.798  1.00 22.38           C  
ATOM   1962  CG  LEU A 279      35.602  42.765 107.879  1.00 28.77           C  
ATOM   1963  CD1 LEU A 279      34.378  43.613 107.538  1.00 29.70           C  
ATOM   1964  CD2 LEU A 279      35.496  42.176 109.322  1.00 31.82           C  
ATOM   1965  N   TYR A 280      37.362  39.688 104.764  1.00 24.62           N  
ATOM   1966  CA  TYR A 280      37.369  38.481 103.917  1.00 25.48           C  
ATOM   1967  C   TYR A 280      38.648  37.632 104.085  1.00 30.49           C  
ATOM   1968  O   TYR A 280      38.632  36.466 103.692  1.00 31.84           O  
ATOM   1969  CB  TYR A 280      37.170  38.795 102.417  1.00 27.50           C  
ATOM   1970  CG  TYR A 280      35.972  39.633 102.010  1.00 31.46           C  
ATOM   1971  CD1 TYR A 280      36.104  40.665 101.080  1.00 34.74           C  
ATOM   1972  CD2 TYR A 280      34.691  39.310 102.442  1.00 32.42           C  
ATOM   1973  CE1 TYR A 280      35.008  41.416 100.671  1.00 36.44           C  
ATOM   1974  CE2 TYR A 280      33.582  40.052 102.035  1.00 32.84           C  
ATOM   1975  CZ  TYR A 280      33.747  41.102 101.144  1.00 41.98           C  
ATOM   1976  OH  TYR A 280      32.686  41.861 100.716  1.00 42.63           O  
ATOM   1977  N   SER A 281      39.738  38.194 104.655  1.00 26.79           N  
ATOM   1978  CA  SER A 281      41.025  37.478 104.855  1.00 25.93           C  
ATOM   1979  C   SER A 281      40.869  36.229 105.750  1.00 33.52           C  
ATOM   1980  O   SER A 281      41.579  35.238 105.563  1.00 34.27           O  
ATOM   1981  CB  SER A 281      42.112  38.402 105.404  1.00 25.92           C  
ATOM   1982  OG  SER A 281      41.936  38.803 106.756  1.00 30.32           O  
ATOM   1983  N   THR A 282      39.895  36.274 106.676  1.00 30.95           N  
ATOM   1984  CA  THR A 282      39.581  35.211 107.635  1.00 31.29           C  
ATOM   1985  C   THR A 282      38.989  33.954 106.994  1.00 35.66           C  
ATOM   1986  O   THR A 282      38.845  32.946 107.680  1.00 36.14           O  
ATOM   1987  CB  THR A 282      38.506  35.714 108.609  1.00 35.47           C  
ATOM   1988  OG1 THR A 282      37.322  36.064 107.865  1.00 30.73           O  
ATOM   1989  CG2 THR A 282      38.983  36.835 109.471  1.00 36.92           C  
ATOM   1990  N   SER A 283      38.564  34.048 105.732  1.00 30.23           N  
ATOM   1991  CA  SER A 283      37.876  32.988 105.020  1.00 31.10           C  
ATOM   1992  C   SER A 283      38.761  32.112 104.110  1.00 33.71           C  
ATOM   1993  O   SER A 283      38.210  31.317 103.362  1.00 33.53           O  
ATOM   1994  CB  SER A 283      36.691  33.584 104.265  1.00 37.79           C  
ATOM   1995  OG  SER A 283      35.671  33.982 105.169  1.00 48.86           O  
ATOM   1996  N   TYR A 284      40.116  32.171 104.261  1.00 31.55           N  
ATOM   1997  CA  TYR A 284      41.060  31.410 103.425  1.00 32.44           C  
ATOM   1998  C   TYR A 284      41.854  30.289 104.025  1.00 41.31           C  
ATOM   1999  O   TYR A 284      42.330  30.376 105.162  1.00 42.07           O  
ATOM   2000  CB  TYR A 284      42.071  32.349 102.735  1.00 34.34           C  
ATOM   2001  CG  TYR A 284      41.389  33.277 101.770  1.00 35.93           C  
ATOM   2002  CD1 TYR A 284      40.890  32.808 100.566  1.00 38.95           C  
ATOM   2003  CD2 TYR A 284      41.121  34.593 102.116  1.00 36.75           C  
ATOM   2004  CE1 TYR A 284      40.178  33.640  99.706  1.00 40.62           C  
ATOM   2005  CE2 TYR A 284      40.418  35.436 101.263  1.00 37.17           C  
ATOM   2006  CZ  TYR A 284      39.934  34.951 100.066  1.00 44.34           C  
ATOM   2007  OH  TYR A 284      39.224  35.770  99.229  1.00 44.54           O  
ATOM   2008  N   ASN A 285      42.060  29.260 103.183  1.00 39.45           N  
ATOM   2009  CA  ASN A 285      42.989  28.160 103.339  1.00 40.52           C  
ATOM   2010  C   ASN A 285      43.829  28.192 102.050  1.00 45.87           C  
ATOM   2011  O   ASN A 285      43.443  27.565 101.063  1.00 46.09           O  
ATOM   2012  CB  ASN A 285      42.311  26.791 103.476  1.00 41.51           C  
ATOM   2013  CG  ASN A 285      43.309  25.631 103.540  1.00 52.72           C  
ATOM   2014  OD1 ASN A 285      44.469  25.798 103.936  1.00 47.11           O  
ATOM   2015  ND2 ASN A 285      42.908  24.449 103.078  1.00 39.90           N  
ATOM   2016  N   MET A 286      44.946  28.932 102.043  1.00 43.34           N  
ATOM   2017  CA  MET A 286      45.814  29.009 100.857  1.00 43.23           C  
ATOM   2018  C   MET A 286      47.021  28.059 100.966  1.00 45.76           C  
ATOM   2019  O   MET A 286      48.055  28.287 100.319  1.00 44.64           O  
ATOM   2020  CB  MET A 286      46.262  30.458 100.600  1.00 45.91           C  
ATOM   2021  CG  MET A 286      45.389  31.184  99.610  1.00 50.03           C  
ATOM   2022  SD  MET A 286      45.851  32.928  99.379  1.00 54.27           S  
ATOM   2023  CE  MET A 286      45.228  33.613 100.906  1.00 51.47           C  
ATOM   2024  N   ASP A 287      46.879  26.981 101.773  1.00 40.32           N  
ATOM   2025  CA  ASP A 287      47.932  25.988 101.995  1.00 54.43           C  
ATOM   2026  C   ASP A 287      48.016  25.026 100.822  1.00101.10           C  
ATOM   2027  O   ASP A 287      49.039  24.378 100.635  1.00 76.38           O  
ATOM   2028  CB  ASP A 287      47.681  25.214 103.306  1.00 56.18           C  
ATOM   2029  CG  ASP A 287      47.610  26.057 104.564  1.00 66.38           C  
ATOM   2030  OD1 ASP A 287      47.306  25.492 105.637  1.00 69.43           O  
ATOM   2031  OD2 ASP A 287      47.850  27.283 104.477  1.00 67.44           O  
TER    2032      ASP A 287                                                      
ATOM   2033  N   MET B  10      -5.624  42.108  69.621  1.00 39.25           N  
ATOM   2034  CA  MET B  10      -5.705  42.970  70.802  1.00 38.16           C  
ATOM   2035  C   MET B  10      -4.458  43.852  70.967  1.00 41.13           C  
ATOM   2036  O   MET B  10      -4.593  45.016  71.348  1.00 41.02           O  
ATOM   2037  CB  MET B  10      -5.999  42.163  72.081  1.00 40.15           C  
ATOM   2038  CG  MET B  10      -6.364  43.047  73.279  1.00 43.21           C  
ATOM   2039  SD  MET B  10      -7.438  42.285  74.512  1.00 46.66           S  
ATOM   2040  CE  MET B  10      -9.006  42.444  73.708  1.00 43.16           C  
ATOM   2041  N   ALA B  11      -3.255  43.308  70.668  1.00 35.91           N  
ATOM   2042  CA  ALA B  11      -1.987  44.037  70.774  1.00 35.13           C  
ATOM   2043  C   ALA B  11      -1.974  45.336  69.965  1.00 37.74           C  
ATOM   2044  O   ALA B  11      -1.476  46.351  70.455  1.00 37.94           O  
ATOM   2045  CB  ALA B  11      -0.832  43.138  70.359  1.00 36.43           C  
ATOM   2046  N   SER B  12      -2.591  45.330  68.757  1.00 33.24           N  
ATOM   2047  CA  SER B  12      -2.659  46.512  67.887  1.00 32.57           C  
ATOM   2048  C   SER B  12      -3.617  47.570  68.459  1.00 37.26           C  
ATOM   2049  O   SER B  12      -3.536  48.745  68.087  1.00 38.27           O  
ATOM   2050  CB  SER B  12      -3.094  46.119  66.477  1.00 33.93           C  
ATOM   2051  OG  SER B  12      -4.442  45.667  66.445  1.00 37.95           O  
ATOM   2052  N   MET B  13      -4.512  47.149  69.366  1.00 31.19           N  
ATOM   2053  CA  MET B  13      -5.511  48.035  69.985  1.00 30.05           C  
ATOM   2054  C   MET B  13      -5.130  48.418  71.413  1.00 28.39           C  
ATOM   2055  O   MET B  13      -5.935  49.028  72.123  1.00 23.92           O  
ATOM   2056  CB  MET B  13      -6.905  47.368  69.931  1.00 32.93           C  
ATOM   2057  CG  MET B  13      -7.452  47.227  68.518  1.00 37.24           C  
ATOM   2058  SD  MET B  13      -7.921  48.822  67.830  1.00 42.26           S  
ATOM   2059  CE  MET B  13      -9.658  48.809  68.220  1.00 39.37           C  
ATOM   2060  N   THR B  14      -3.883  48.073  71.819  1.00 24.97           N  
ATOM   2061  CA  THR B  14      -3.317  48.310  73.152  1.00 22.84           C  
ATOM   2062  C   THR B  14      -2.089  49.201  73.075  1.00 26.91           C  
ATOM   2063  O   THR B  14      -1.267  49.049  72.179  1.00 27.60           O  
ATOM   2064  CB  THR B  14      -2.915  46.951  73.811  1.00 30.84           C  
ATOM   2065  OG1 THR B  14      -4.003  46.030  73.737  1.00 30.79           O  
ATOM   2066  CG2 THR B  14      -2.463  47.103  75.278  1.00 25.80           C  
ATOM   2067  N   GLY B  15      -1.956  50.091  74.044  1.00 22.14           N  
ATOM   2068  CA  GLY B  15      -0.792  50.956  74.191  1.00 20.69           C  
ATOM   2069  C   GLY B  15      -0.645  51.407  75.627  1.00 21.71           C  
ATOM   2070  O   GLY B  15      -1.502  51.126  76.461  1.00 19.36           O  
ATOM   2071  N   GLY B  16       0.454  52.080  75.930  1.00 19.17           N  
ATOM   2072  CA  GLY B  16       0.686  52.554  77.285  1.00 19.20           C  
ATOM   2073  C   GLY B  16       2.092  52.327  77.790  1.00 23.84           C  
ATOM   2074  O   GLY B  16       2.982  51.925  77.033  1.00 23.85           O  
ATOM   2075  N   GLN B  17       2.279  52.571  79.087  1.00 20.61           N  
ATOM   2076  CA  GLN B  17       3.586  52.495  79.721  1.00 21.18           C  
ATOM   2077  C   GLN B  17       3.531  51.885  81.097  1.00 23.81           C  
ATOM   2078  O   GLN B  17       2.700  52.278  81.934  1.00 20.97           O  
ATOM   2079  CB  GLN B  17       4.189  53.912  79.788  1.00 22.83           C  
ATOM   2080  N   GLN B  18       4.439  50.928  81.345  1.00 22.07           N  
ATOM   2081  CA  GLN B  18       4.585  50.295  82.653  1.00 22.84           C  
ATOM   2082  C   GLN B  18       5.355  51.210  83.622  1.00 26.28           C  
ATOM   2083  O   GLN B  18       5.138  51.153  84.828  1.00 25.25           O  
ATOM   2084  CB  GLN B  18       5.371  48.965  82.515  1.00 23.70           C  
ATOM   2085  CG  GLN B  18       4.596  47.818  81.879  1.00 22.10           C  
ATOM   2086  CD  GLN B  18       3.441  47.279  82.725  1.00 19.42           C  
ATOM   2087  OE1 GLN B  18       3.213  47.684  83.864  1.00 22.96           O  
ATOM   2088  NE2 GLN B  18       2.755  46.281  82.209  1.00 17.26           N  
ATOM   2089  N   MET B  19       6.285  52.007  83.087  1.00 24.14           N  
ATOM   2090  CA  MET B  19       7.209  52.830  83.876  1.00 24.34           C  
ATOM   2091  C   MET B  19       6.683  54.219  84.250  1.00 31.30           C  
ATOM   2092  O   MET B  19       7.156  55.227  83.716  1.00 32.74           O  
ATOM   2093  CB  MET B  19       8.601  52.913  83.184  1.00 26.21           C  
ATOM   2094  CG  MET B  19       9.179  51.563  82.770  1.00 28.71           C  
ATOM   2095  SD  MET B  19       9.454  50.461  84.183  1.00 32.02           S  
ATOM   2096  CE  MET B  19      10.995  51.148  84.844  1.00 29.02           C  
ATOM   2097  N   GLY B  20       5.737  54.259  85.187  1.00 26.74           N  
ATOM   2098  CA  GLY B  20       5.156  55.507  85.668  1.00 26.97           C  
ATOM   2099  C   GLY B  20       5.740  55.902  87.004  1.00 32.66           C  
ATOM   2100  O   GLY B  20       6.922  55.659  87.251  1.00 31.57           O  
ATOM   2101  N   ARG B  21       4.919  56.498  87.891  1.00 31.61           N  
ATOM   2102  CA  ARG B  21       5.381  56.946  89.210  1.00 32.02           C  
ATOM   2103  C   ARG B  21       5.847  55.796  90.101  1.00 38.22           C  
ATOM   2104  O   ARG B  21       5.140  54.794  90.236  1.00 38.07           O  
ATOM   2105  CB  ARG B  21       4.325  57.802  89.915  1.00 31.82           C  
ATOM   2106  N   GLY B  22       7.055  55.942  90.658  1.00 35.04           N  
ATOM   2107  CA  GLY B  22       7.655  54.948  91.542  1.00 34.96           C  
ATOM   2108  C   GLY B  22       8.385  53.818  90.843  1.00 39.71           C  
ATOM   2109  O   GLY B  22       8.964  52.950  91.508  1.00 39.22           O  
ATOM   2110  N   SER B  23       8.387  53.830  89.495  1.00 36.00           N  
ATOM   2111  CA  SER B  23       9.020  52.800  88.669  1.00 35.81           C  
ATOM   2112  C   SER B  23      10.557  52.853  88.640  1.00 41.59           C  
ATOM   2113  O   SER B  23      11.177  51.963  88.056  1.00 42.69           O  
ATOM   2114  CB  SER B  23       8.449  52.813  87.260  1.00 36.75           C  
ATOM   2115  OG  SER B  23       8.831  53.995  86.578  1.00 43.92           O  
ATOM   2116  N   ASN B  24      11.169  53.881  89.250  1.00 37.28           N  
ATOM   2117  CA  ASN B  24      12.631  53.977  89.330  1.00 37.60           C  
ATOM   2118  C   ASN B  24      13.103  53.331  90.642  1.00 41.46           C  
ATOM   2119  O   ASN B  24      14.302  53.087  90.817  1.00 40.46           O  
ATOM   2120  CB  ASN B  24      13.111  55.435  89.213  1.00 41.29           C  
ATOM   2121  CG  ASN B  24      12.570  56.378  90.267  1.00 71.03           C  
ATOM   2122  OD1 ASN B  24      11.350  56.520  90.455  1.00 68.43           O  
ATOM   2123  ND2 ASN B  24      13.470  57.066  90.961  1.00 62.65           N  
ATOM   2124  N   GLU B  25      12.143  53.028  91.546  1.00 38.51           N  
ATOM   2125  CA  GLU B  25      12.412  52.436  92.860  1.00 38.52           C  
ATOM   2126  C   GLU B  25      11.669  51.135  93.177  1.00 39.57           C  
ATOM   2127  O   GLU B  25      12.178  50.356  93.982  1.00 40.13           O  
ATOM   2128  CB  GLU B  25      12.196  53.472  93.982  1.00 40.31           C  
ATOM   2129  N   GLU B  26      10.483  50.895  92.588  1.00 33.63           N  
ATOM   2130  CA  GLU B  26       9.722  49.671  92.892  1.00 31.98           C  
ATOM   2131  C   GLU B  26       9.532  48.766  91.681  1.00 30.46           C  
ATOM   2132  O   GLU B  26       8.779  49.104  90.763  1.00 29.86           O  
ATOM   2133  CB  GLU B  26       8.388  49.994  93.596  1.00 33.81           C  
ATOM   2134  CG  GLU B  26       7.743  48.804  94.298  1.00 50.02           C  
ATOM   2135  CD  GLU B  26       8.329  48.405  95.644  1.00 81.70           C  
ATOM   2136  OE1 GLU B  26       9.452  47.851  95.668  1.00 80.90           O  
ATOM   2137  OE2 GLU B  26       7.641  48.600  96.671  1.00 80.78           O  
ATOM   2138  N   PHE B  27      10.209  47.602  91.680  1.00 23.01           N  
ATOM   2139  CA  PHE B  27      10.137  46.675  90.560  1.00 19.74           C  
ATOM   2140  C   PHE B  27       8.807  45.937  90.505  1.00 22.97           C  
ATOM   2141  O   PHE B  27       8.259  45.584  91.549  1.00 22.89           O  
ATOM   2142  CB  PHE B  27      11.308  45.657  90.615  1.00 19.92           C  
ATOM   2143  CG  PHE B  27      11.285  44.572  89.558  1.00 18.35           C  
ATOM   2144  CD1 PHE B  27      11.797  44.806  88.281  1.00 18.75           C  
ATOM   2145  CD2 PHE B  27      10.752  43.316  89.835  1.00 19.44           C  
ATOM   2146  CE1 PHE B  27      11.795  43.794  87.309  1.00 19.37           C  
ATOM   2147  CE2 PHE B  27      10.741  42.311  88.863  1.00 20.65           C  
ATOM   2148  CZ  PHE B  27      11.252  42.558  87.599  1.00 18.57           C  
ATOM   2149  N   ARG B  28       8.344  45.622  89.278  1.00 18.65           N  
ATOM   2150  CA  ARG B  28       7.191  44.750  89.048  1.00 17.95           C  
ATOM   2151  C   ARG B  28       7.588  43.820  87.941  1.00 22.00           C  
ATOM   2152  O   ARG B  28       8.134  44.293  86.944  1.00 21.15           O  
ATOM   2153  CB  ARG B  28       5.904  45.520  88.647  1.00 16.99           C  
ATOM   2154  CG  ARG B  28       5.315  46.384  89.756  1.00 26.20           C  
ATOM   2155  CD  ARG B  28       3.961  46.982  89.352  1.00 31.62           C  
ATOM   2156  NE  ARG B  28       3.872  47.331  87.922  1.00 42.97           N  
ATOM   2157  CZ  ARG B  28       4.387  48.433  87.382  1.00 55.98           C  
ATOM   2158  NH1 ARG B  28       5.047  49.302  88.132  1.00 52.08           N  
ATOM   2159  NH2 ARG B  28       4.266  48.660  86.085  1.00 36.59           N  
ATOM   2160  N   PRO B  29       7.271  42.509  88.023  1.00 19.53           N  
ATOM   2161  CA  PRO B  29       7.642  41.601  86.924  1.00 19.55           C  
ATOM   2162  C   PRO B  29       7.057  41.996  85.565  1.00 22.26           C  
ATOM   2163  O   PRO B  29       7.649  41.696  84.543  1.00 20.91           O  
ATOM   2164  CB  PRO B  29       7.143  40.230  87.402  1.00 20.68           C  
ATOM   2165  CG  PRO B  29       6.200  40.510  88.484  1.00 24.73           C  
ATOM   2166  CD  PRO B  29       6.613  41.781  89.126  1.00 20.51           C  
ATOM   2167  N   GLU B  30       5.916  42.720  85.557  1.00 21.35           N  
ATOM   2168  CA  GLU B  30       5.276  43.190  84.320  1.00 20.26           C  
ATOM   2169  C   GLU B  30       6.171  44.188  83.565  1.00 22.77           C  
ATOM   2170  O   GLU B  30       5.975  44.417  82.375  1.00 21.18           O  
ATOM   2171  CB  GLU B  30       3.871  43.764  84.610  1.00 21.73           C  
ATOM   2172  CG  GLU B  30       2.853  42.694  85.015  1.00 26.73           C  
ATOM   2173  CD  GLU B  30       2.985  42.111  86.411  1.00 30.80           C  
ATOM   2174  OE1 GLU B  30       3.561  42.796  87.289  1.00 22.49           O  
ATOM   2175  OE2 GLU B  30       2.560  40.950  86.611  1.00 30.68           O  
ATOM   2176  N   MET B  31       7.214  44.724  84.240  1.00 20.91           N  
ATOM   2177  CA  MET B  31       8.164  45.629  83.567  1.00 19.54           C  
ATOM   2178  C   MET B  31       8.973  44.919  82.479  1.00 22.02           C  
ATOM   2179  O   MET B  31       9.502  45.595  81.599  1.00 22.95           O  
ATOM   2180  CB  MET B  31       9.103  46.299  84.575  1.00 20.48           C  
ATOM   2181  CG  MET B  31       8.403  47.214  85.531  1.00 22.42           C  
ATOM   2182  SD  MET B  31       9.586  47.785  86.761  1.00 24.94           S  
ATOM   2183  CE  MET B  31       8.606  49.010  87.542  1.00 22.05           C  
ATOM   2184  N   LEU B  32       9.076  43.564  82.525  1.00 17.79           N  
ATOM   2185  CA  LEU B  32       9.791  42.795  81.509  1.00 18.08           C  
ATOM   2186  C   LEU B  32       8.861  42.169  80.457  1.00 19.67           C  
ATOM   2187  O   LEU B  32       9.317  41.592  79.467  1.00 18.73           O  
ATOM   2188  CB  LEU B  32      10.709  41.729  82.149  1.00 18.37           C  
ATOM   2189  CG  LEU B  32      12.124  42.159  82.607  1.00 21.31           C  
ATOM   2190  CD1 LEU B  32      12.973  42.683  81.432  1.00 21.94           C  
ATOM   2191  CD2 LEU B  32      12.072  43.171  83.758  1.00 21.88           C  
ATOM   2192  N   GLN B  33       7.546  42.275  80.674  1.00 19.35           N  
ATOM   2193  CA  GLN B  33       6.564  41.700  79.764  1.00 18.02           C  
ATOM   2194  C   GLN B  33       6.747  42.240  78.343  1.00 19.69           C  
ATOM   2195  O   GLN B  33       6.733  43.455  78.137  1.00 22.18           O  
ATOM   2196  CB  GLN B  33       5.141  41.960  80.295  1.00 18.49           C  
ATOM   2197  CG  GLN B  33       4.084  41.071  79.684  1.00 22.97           C  
ATOM   2198  CD  GLN B  33       2.722  41.450  80.230  1.00 34.34           C  
ATOM   2199  OE1 GLN B  33       1.901  42.093  79.566  1.00 28.60           O  
ATOM   2200  NE2 GLN B  33       2.492  41.138  81.486  1.00 24.55           N  
ATOM   2201  N   GLY B  34       7.024  41.338  77.413  1.00 17.18           N  
ATOM   2202  CA  GLY B  34       7.237  41.659  76.005  1.00 17.68           C  
ATOM   2203  C   GLY B  34       8.555  42.345  75.678  1.00 22.24           C  
ATOM   2204  O   GLY B  34       8.770  42.769  74.535  1.00 20.56           O  
ATOM   2205  N   LYS B  35       9.457  42.468  76.674  1.00 18.87           N  
ATOM   2206  CA  LYS B  35      10.771  43.075  76.442  1.00 18.02           C  
ATOM   2207  C   LYS B  35      11.668  42.067  75.729  1.00 21.57           C  
ATOM   2208  O   LYS B  35      11.521  40.856  75.938  1.00 21.37           O  
ATOM   2209  CB  LYS B  35      11.398  43.579  77.756  1.00 19.78           C  
ATOM   2210  CG  LYS B  35      10.641  44.738  78.423  1.00 24.16           C  
ATOM   2211  CD  LYS B  35      10.696  46.036  77.632  1.00 27.43           C  
ATOM   2212  CE  LYS B  35      10.004  47.165  78.350  1.00 34.89           C  
ATOM   2213  NZ  LYS B  35       9.900  48.371  77.479  1.00 35.82           N  
ATOM   2214  N   LYS B  36      12.562  42.561  74.843  1.00 15.86           N  
ATOM   2215  CA  LYS B  36      13.439  41.733  74.014  1.00 15.16           C  
ATOM   2216  C   LYS B  36      14.812  41.707  74.698  1.00 18.17           C  
ATOM   2217  O   LYS B  36      15.455  42.738  74.795  1.00 15.92           O  
ATOM   2218  CB  LYS B  36      13.526  42.339  72.613  1.00 18.92           C  
ATOM   2219  CG  LYS B  36      12.135  42.372  71.960  1.00 25.17           C  
ATOM   2220  CD  LYS B  36      12.057  43.288  70.760  1.00 30.10           C  
ATOM   2221  CE  LYS B  36      10.614  43.438  70.326  1.00 39.42           C  
ATOM   2222  NZ  LYS B  36      10.514  43.805  68.894  1.00 53.41           N  
ATOM   2223  N   VAL B  37      15.200  40.534  75.223  1.00 16.13           N  
ATOM   2224  CA  VAL B  37      16.407  40.423  76.061  1.00 15.57           C  
ATOM   2225  C   VAL B  37      17.381  39.373  75.575  1.00 18.96           C  
ATOM   2226  O   VAL B  37      16.999  38.233  75.284  1.00 18.63           O  
ATOM   2227  CB  VAL B  37      16.004  40.149  77.552  1.00 18.41           C  
ATOM   2228  CG1 VAL B  37      17.229  40.232  78.481  1.00 18.41           C  
ATOM   2229  CG2 VAL B  37      14.912  41.110  78.052  1.00 18.13           C  
ATOM   2230  N   ILE B  38      18.667  39.731  75.584  1.00 14.81           N  
ATOM   2231  CA  ILE B  38      19.763  38.804  75.314  1.00 14.33           C  
ATOM   2232  C   ILE B  38      20.351  38.455  76.681  1.00 17.30           C  
ATOM   2233  O   ILE B  38      20.567  39.359  77.482  1.00 16.48           O  
ATOM   2234  CB  ILE B  38      20.857  39.459  74.426  1.00 17.67           C  
ATOM   2235  CG1 ILE B  38      20.446  39.450  72.943  1.00 18.40           C  
ATOM   2236  CG2 ILE B  38      22.235  38.730  74.594  1.00 18.75           C  
ATOM   2237  CD1 ILE B  38      21.358  40.391  72.039  1.00 18.80           C  
ATOM   2238  N   VAL B  39      20.662  37.160  76.911  1.00 13.00           N  
ATOM   2239  CA  VAL B  39      21.353  36.699  78.105  1.00 13.15           C  
ATOM   2240  C   VAL B  39      22.535  35.871  77.618  1.00 18.10           C  
ATOM   2241  O   VAL B  39      22.329  34.860  76.945  1.00 15.80           O  
ATOM   2242  CB  VAL B  39      20.478  35.887  79.106  1.00 16.61           C  
ATOM   2243  CG1 VAL B  39      21.229  35.672  80.437  1.00 15.94           C  
ATOM   2244  CG2 VAL B  39      19.148  36.577  79.385  1.00 16.98           C  
ATOM   2245  N   THR B  40      23.772  36.269  77.976  1.00 14.31           N  
ATOM   2246  CA  THR B  40      24.938  35.485  77.592  1.00 13.49           C  
ATOM   2247  C   THR B  40      25.300  34.587  78.769  1.00 15.45           C  
ATOM   2248  O   THR B  40      24.862  34.856  79.886  1.00 14.11           O  
ATOM   2249  CB  THR B  40      26.130  36.357  77.143  1.00 17.62           C  
ATOM   2250  OG1 THR B  40      26.717  36.976  78.292  1.00 15.95           O  
ATOM   2251  CG2 THR B  40      25.768  37.406  76.095  1.00 16.26           C  
ATOM   2252  N   GLY B  41      26.071  33.535  78.513  1.00 14.73           N  
ATOM   2253  CA  GLY B  41      26.447  32.573  79.556  1.00 14.96           C  
ATOM   2254  C   GLY B  41      25.201  31.999  80.207  1.00 18.25           C  
ATOM   2255  O   GLY B  41      25.112  31.903  81.431  1.00 17.61           O  
ATOM   2256  N   ALA B  42      24.192  31.655  79.385  1.00 17.39           N  
ATOM   2257  CA  ALA B  42      22.876  31.270  79.901  1.00 18.31           C  
ATOM   2258  C   ALA B  42      22.563  29.786  79.885  1.00 22.26           C  
ATOM   2259  O   ALA B  42      21.411  29.418  80.115  1.00 20.70           O  
ATOM   2260  CB  ALA B  42      21.784  32.062  79.170  1.00 19.47           C  
ATOM   2261  N   SER B  43      23.569  28.935  79.623  1.00 17.78           N  
ATOM   2262  CA  SER B  43      23.340  27.485  79.631  1.00 17.99           C  
ATOM   2263  C   SER B  43      23.373  26.943  81.066  1.00 21.98           C  
ATOM   2264  O   SER B  43      22.844  25.862  81.323  1.00 21.41           O  
ATOM   2265  CB  SER B  43      24.381  26.783  78.770  1.00 21.71           C  
ATOM   2266  OG  SER B  43      25.693  27.047  79.244  1.00 22.90           O  
ATOM   2267  N   LYS B  44      24.004  27.685  82.005  1.00 17.67           N  
ATOM   2268  CA  LYS B  44      24.085  27.258  83.402  1.00 18.83           C  
ATOM   2269  C   LYS B  44      24.187  28.418  84.382  1.00 18.35           C  
ATOM   2270  O   LYS B  44      24.209  29.576  83.969  1.00 17.22           O  
ATOM   2271  CB  LYS B  44      25.214  26.237  83.618  1.00 24.26           C  
ATOM   2272  CG  LYS B  44      26.575  26.657  83.112  1.00 31.88           C  
ATOM   2273  CD  LYS B  44      27.347  25.486  82.519  1.00 44.01           C  
ATOM   2274  CE  LYS B  44      28.531  25.096  83.360  1.00 59.91           C  
ATOM   2275  NZ  LYS B  44      29.423  24.146  82.641  1.00 75.84           N  
ATOM   2276  N   GLY B  45      24.226  28.080  85.664  1.00 14.69           N  
ATOM   2277  CA  GLY B  45      24.406  29.039  86.758  1.00 13.22           C  
ATOM   2278  C   GLY B  45      23.451  30.202  86.763  1.00 17.17           C  
ATOM   2279  O   GLY B  45      22.248  30.031  86.536  1.00 16.79           O  
ATOM   2280  N   ILE B  46      23.985  31.402  87.033  1.00 13.28           N  
ATOM   2281  CA  ILE B  46      23.186  32.635  87.141  1.00 12.83           C  
ATOM   2282  C   ILE B  46      22.493  33.011  85.810  1.00 14.46           C  
ATOM   2283  O   ILE B  46      21.327  33.406  85.828  1.00 14.21           O  
ATOM   2284  CB  ILE B  46      24.066  33.784  87.718  1.00 14.90           C  
ATOM   2285  CG1 ILE B  46      24.597  33.401  89.126  1.00 14.90           C  
ATOM   2286  CG2 ILE B  46      23.282  35.107  87.778  1.00 15.11           C  
ATOM   2287  CD1 ILE B  46      25.949  34.024  89.449  1.00 17.55           C  
ATOM   2288  N   GLY B  47      23.196  32.850  84.685  1.00 13.65           N  
ATOM   2289  CA  GLY B  47      22.645  33.169  83.361  1.00 13.34           C  
ATOM   2290  C   GLY B  47      21.397  32.356  83.043  1.00 19.19           C  
ATOM   2291  O   GLY B  47      20.389  32.902  82.575  1.00 16.79           O  
ATOM   2292  N   ARG B  48      21.444  31.045  83.341  1.00 17.09           N  
ATOM   2293  CA  ARG B  48      20.285  30.162  83.151  1.00 16.54           C  
ATOM   2294  C   ARG B  48      19.126  30.616  84.050  1.00 19.07           C  
ATOM   2295  O   ARG B  48      17.987  30.722  83.578  1.00 18.09           O  
ATOM   2296  CB  ARG B  48      20.675  28.707  83.443  1.00 16.30           C  
ATOM   2297  CG  ARG B  48      19.503  27.731  83.254  1.00 23.49           C  
ATOM   2298  CD  ARG B  48      19.942  26.289  83.360  1.00 23.97           C  
ATOM   2299  NE  ARG B  48      20.355  25.946  84.711  1.00 34.58           N  
ATOM   2300  CZ  ARG B  48      20.755  24.735  85.087  1.00 50.14           C  
ATOM   2301  NH1 ARG B  48      20.786  23.735  84.213  1.00 34.16           N  
ATOM   2302  NH2 ARG B  48      21.130  24.514  86.339  1.00 37.75           N  
ATOM   2303  N   GLU B  49      19.414  30.946  85.321  1.00 15.40           N  
ATOM   2304  CA  GLU B  49      18.393  31.442  86.241  1.00 13.19           C  
ATOM   2305  C   GLU B  49      17.782  32.755  85.730  1.00 16.55           C  
ATOM   2306  O   GLU B  49      16.582  32.961  85.877  1.00 17.04           O  
ATOM   2307  CB  GLU B  49      18.944  31.630  87.657  1.00 15.12           C  
ATOM   2308  CG  GLU B  49      19.389  30.332  88.339  1.00 19.13           C  
ATOM   2309  CD  GLU B  49      18.340  29.247  88.481  1.00 30.95           C  
ATOM   2310  OE1 GLU B  49      18.691  28.068  88.245  1.00 25.82           O  
ATOM   2311  OE2 GLU B  49      17.163  29.575  88.768  1.00 29.80           O  
ATOM   2312  N   MET B  50      18.603  33.650  85.132  1.00 13.86           N  
ATOM   2313  CA  MET B  50      18.051  34.900  84.581  1.00 11.88           C  
ATOM   2314  C   MET B  50      17.108  34.609  83.420  1.00 15.99           C  
ATOM   2315  O   MET B  50      16.024  35.203  83.364  1.00 17.97           O  
ATOM   2316  CB  MET B  50      19.167  35.848  84.149  1.00 12.81           C  
ATOM   2317  CG  MET B  50      19.853  36.481  85.342  1.00 14.81           C  
ATOM   2318  SD  MET B  50      20.991  37.808  84.882  1.00 16.19           S  
ATOM   2319  CE  MET B  50      22.399  36.881  84.247  1.00 15.18           C  
ATOM   2320  N   ALA B  51      17.495  33.698  82.511  1.00 16.71           N  
ATOM   2321  CA  ALA B  51      16.640  33.305  81.367  1.00 15.63           C  
ATOM   2322  C   ALA B  51      15.274  32.792  81.889  1.00 21.44           C  
ATOM   2323  O   ALA B  51      14.226  33.179  81.354  1.00 19.86           O  
ATOM   2324  CB  ALA B  51      17.317  32.229  80.552  1.00 16.48           C  
ATOM   2325  N   TYR B  52      15.291  31.964  82.966  1.00 18.30           N  
ATOM   2326  CA  TYR B  52      14.062  31.424  83.572  1.00 17.83           C  
ATOM   2327  C   TYR B  52      13.182  32.520  84.189  1.00 21.90           C  
ATOM   2328  O   TYR B  52      11.965  32.509  83.990  1.00 21.27           O  
ATOM   2329  CB  TYR B  52      14.389  30.309  84.598  1.00 19.24           C  
ATOM   2330  CG  TYR B  52      14.967  29.046  83.986  1.00 20.62           C  
ATOM   2331  CD1 TYR B  52      14.976  28.854  82.608  1.00 21.47           C  
ATOM   2332  CD2 TYR B  52      15.484  28.028  84.792  1.00 22.32           C  
ATOM   2333  CE1 TYR B  52      15.519  27.702  82.039  1.00 23.74           C  
ATOM   2334  CE2 TYR B  52      16.017  26.864  84.232  1.00 23.97           C  
ATOM   2335  CZ  TYR B  52      16.017  26.702  82.856  1.00 27.56           C  
ATOM   2336  OH  TYR B  52      16.521  25.569  82.272  1.00 30.71           O  
ATOM   2337  N   HIS B  53      13.788  33.498  84.912  1.00 17.55           N  
ATOM   2338  CA  HIS B  53      13.008  34.598  85.475  1.00 16.98           C  
ATOM   2339  C   HIS B  53      12.373  35.420  84.337  1.00 19.26           C  
ATOM   2340  O   HIS B  53      11.175  35.747  84.398  1.00 18.30           O  
ATOM   2341  CB  HIS B  53      13.876  35.507  86.343  1.00 17.31           C  
ATOM   2342  CG  HIS B  53      14.119  34.976  87.728  1.00 21.10           C  
ATOM   2343  ND1 HIS B  53      13.073  34.715  88.599  1.00 23.09           N  
ATOM   2344  CD2 HIS B  53      15.294  34.756  88.375  1.00 22.97           C  
ATOM   2345  CE1 HIS B  53      13.637  34.301  89.728  1.00 22.91           C  
ATOM   2346  NE2 HIS B  53      14.972  34.308  89.641  1.00 22.97           N  
ATOM   2347  N   LEU B  54      13.164  35.713  83.298  1.00 16.02           N  
ATOM   2348  CA  LEU B  54      12.674  36.489  82.149  1.00 15.80           C  
ATOM   2349  C   LEU B  54      11.517  35.778  81.449  1.00 19.90           C  
ATOM   2350  O   LEU B  54      10.553  36.436  81.079  1.00 19.10           O  
ATOM   2351  CB  LEU B  54      13.787  36.798  81.157  1.00 15.68           C  
ATOM   2352  CG  LEU B  54      14.838  37.761  81.697  1.00 18.27           C  
ATOM   2353  CD1 LEU B  54      16.100  37.650  80.890  1.00 17.63           C  
ATOM   2354  CD2 LEU B  54      14.327  39.197  81.705  1.00 17.60           C  
ATOM   2355  N   ALA B  55      11.606  34.449  81.316  1.00 19.03           N  
ATOM   2356  CA  ALA B  55      10.561  33.621  80.709  1.00 19.05           C  
ATOM   2357  C   ALA B  55       9.262  33.748  81.510  1.00 22.53           C  
ATOM   2358  O   ALA B  55       8.210  34.019  80.923  1.00 21.60           O  
ATOM   2359  CB  ALA B  55      11.013  32.169  80.667  1.00 19.74           C  
ATOM   2360  N   LYS B  56       9.340  33.599  82.860  1.00 19.96           N  
ATOM   2361  CA  LYS B  56       8.199  33.728  83.775  1.00 20.23           C  
ATOM   2362  C   LYS B  56       7.546  35.111  83.663  1.00 24.96           C  
ATOM   2363  O   LYS B  56       6.324  35.238  83.789  1.00 26.27           O  
ATOM   2364  CB  LYS B  56       8.622  33.453  85.225  1.00 22.22           C  
ATOM   2365  CG  LYS B  56       8.935  31.981  85.500  1.00 33.58           C  
ATOM   2366  CD  LYS B  56       9.085  31.694  86.993  1.00 48.20           C  
ATOM   2367  CE  LYS B  56      10.506  31.831  87.494  1.00 64.86           C  
ATOM   2368  NZ  LYS B  56      10.624  31.470  88.935  1.00 80.96           N  
ATOM   2369  N   MET B  57       8.357  36.152  83.399  1.00 18.25           N  
ATOM   2370  CA  MET B  57       7.876  37.521  83.227  1.00 17.17           C  
ATOM   2371  C   MET B  57       7.268  37.785  81.826  1.00 21.96           C  
ATOM   2372  O   MET B  57       6.773  38.884  81.574  1.00 21.65           O  
ATOM   2373  CB  MET B  57       9.016  38.517  83.513  1.00 18.33           C  
ATOM   2374  CG  MET B  57       9.435  38.540  84.976  1.00 22.07           C  
ATOM   2375  SD  MET B  57      10.918  39.569  85.154  1.00 25.86           S  
ATOM   2376  CE  MET B  57      11.459  39.002  86.754  1.00 23.64           C  
ATOM   2377  N   GLY B  58       7.329  36.803  80.933  1.00 20.19           N  
ATOM   2378  CA  GLY B  58       6.807  36.959  79.572  1.00 19.85           C  
ATOM   2379  C   GLY B  58       7.663  37.765  78.608  1.00 22.47           C  
ATOM   2380  O   GLY B  58       7.142  38.353  77.646  1.00 20.50           O  
ATOM   2381  N   ALA B  59       8.993  37.771  78.815  1.00 18.68           N  
ATOM   2382  CA  ALA B  59       9.904  38.462  77.903  1.00 18.70           C  
ATOM   2383  C   ALA B  59      10.190  37.596  76.689  1.00 20.65           C  
ATOM   2384  O   ALA B  59       9.923  36.391  76.699  1.00 21.25           O  
ATOM   2385  CB  ALA B  59      11.225  38.781  78.629  1.00 19.04           C  
ATOM   2386  N   HIS B  60      10.742  38.215  75.635  1.00 17.66           N  
ATOM   2387  CA  HIS B  60      11.277  37.533  74.479  1.00 18.61           C  
ATOM   2388  C   HIS B  60      12.754  37.349  74.867  1.00 21.70           C  
ATOM   2389  O   HIS B  60      13.388  38.324  75.293  1.00 21.42           O  
ATOM   2390  CB  HIS B  60      11.227  38.428  73.234  1.00 20.03           C  
ATOM   2391  CG  HIS B  60       9.844  38.678  72.734  1.00 24.29           C  
ATOM   2392  ND1 HIS B  60       9.219  37.782  71.871  1.00 26.38           N  
ATOM   2393  CD2 HIS B  60       9.018  39.726  72.956  1.00 25.85           C  
ATOM   2394  CE1 HIS B  60       8.033  38.312  71.608  1.00 25.60           C  
ATOM   2395  NE2 HIS B  60       7.862  39.474  72.240  1.00 25.78           N  
ATOM   2396  N   VAL B  61      13.279  36.122  74.748  1.00 18.55           N  
ATOM   2397  CA  VAL B  61      14.674  35.860  75.116  1.00 19.40           C  
ATOM   2398  C   VAL B  61      15.502  35.228  74.008  1.00 23.05           C  
ATOM   2399  O   VAL B  61      15.013  34.384  73.257  1.00 24.77           O  
ATOM   2400  CB  VAL B  61      14.832  35.091  76.456  1.00 24.14           C  
ATOM   2401  CG1 VAL B  61      14.157  35.818  77.621  1.00 24.48           C  
ATOM   2402  CG2 VAL B  61      14.345  33.647  76.352  1.00 24.31           C  
ATOM   2403  N   VAL B  62      16.779  35.625  73.916  1.00 17.17           N  
ATOM   2404  CA  VAL B  62      17.746  34.961  73.061  1.00 16.93           C  
ATOM   2405  C   VAL B  62      18.896  34.636  74.002  1.00 21.36           C  
ATOM   2406  O   VAL B  62      19.458  35.551  74.603  1.00 20.45           O  
ATOM   2407  CB  VAL B  62      18.205  35.723  71.786  1.00 20.35           C  
ATOM   2408  CG1 VAL B  62      19.282  34.942  71.041  1.00 20.37           C  
ATOM   2409  CG2 VAL B  62      17.022  35.993  70.854  1.00 19.49           C  
ATOM   2410  N   VAL B  63      19.188  33.345  74.162  1.00 18.22           N  
ATOM   2411  CA  VAL B  63      20.246  32.861  75.048  1.00 18.34           C  
ATOM   2412  C   VAL B  63      21.464  32.372  74.267  1.00 22.88           C  
ATOM   2413  O   VAL B  63      21.334  31.882  73.144  1.00 21.05           O  
ATOM   2414  CB  VAL B  63      19.735  31.813  76.077  1.00 21.78           C  
ATOM   2415  CG1 VAL B  63      18.730  32.427  77.056  1.00 20.58           C  
ATOM   2416  CG2 VAL B  63      19.157  30.565  75.388  1.00 21.64           C  
ATOM   2417  N   THR B  64      22.662  32.547  74.846  1.00 18.21           N  
ATOM   2418  CA  THR B  64      23.891  32.074  74.219  1.00 18.47           C  
ATOM   2419  C   THR B  64      24.842  31.515  75.262  1.00 21.51           C  
ATOM   2420  O   THR B  64      24.753  31.867  76.445  1.00 19.40           O  
ATOM   2421  CB  THR B  64      24.510  33.143  73.295  1.00 22.10           C  
ATOM   2422  OG1 THR B  64      25.569  32.575  72.517  1.00 17.86           O  
ATOM   2423  CG2 THR B  64      25.020  34.366  74.054  1.00 22.21           C  
ATOM   2424  N   ALA B  65      25.732  30.632  74.790  1.00 18.34           N  
ATOM   2425  CA  ALA B  65      26.796  29.880  75.442  1.00 17.00           C  
ATOM   2426  C   ALA B  65      27.379  28.976  74.329  1.00 21.90           C  
ATOM   2427  O   ALA B  65      26.945  29.064  73.170  1.00 20.09           O  
ATOM   2428  CB  ALA B  65      26.237  29.046  76.587  1.00 18.03           C  
ATOM   2429  N   ARG B  66      28.368  28.150  74.651  1.00 19.04           N  
ATOM   2430  CA  ARG B  66      28.952  27.279  73.638  1.00 19.38           C  
ATOM   2431  C   ARG B  66      28.133  25.997  73.454  1.00 25.63           C  
ATOM   2432  O   ARG B  66      28.114  25.460  72.347  1.00 25.09           O  
ATOM   2433  CB  ARG B  66      30.399  26.910  74.005  1.00 18.85           C  
ATOM   2434  CG  ARG B  66      31.357  28.094  73.891  1.00 18.47           C  
ATOM   2435  CD  ARG B  66      32.703  27.817  74.525  1.00 20.72           C  
ATOM   2436  NE  ARG B  66      32.547  27.453  75.930  1.00 18.38           N  
ATOM   2437  CZ  ARG B  66      33.527  26.983  76.688  1.00 30.98           C  
ATOM   2438  NH1 ARG B  66      33.289  26.627  77.939  1.00 19.11           N  
ATOM   2439  NH2 ARG B  66      34.756  26.858  76.196  1.00 26.09           N  
ATOM   2440  N   SER B  67      27.516  25.491  74.537  1.00 22.35           N  
ATOM   2441  CA  SER B  67      26.793  24.208  74.551  1.00 24.42           C  
ATOM   2442  C   SER B  67      25.423  24.228  73.904  1.00 29.59           C  
ATOM   2443  O   SER B  67      24.427  24.553  74.560  1.00 28.19           O  
ATOM   2444  CB  SER B  67      26.709  23.639  75.959  1.00 29.75           C  
ATOM   2445  OG  SER B  67      26.077  22.371  75.886  1.00 43.61           O  
ATOM   2446  N   LYS B  68      25.371  23.778  72.638  1.00 28.43           N  
ATOM   2447  CA  LYS B  68      24.162  23.693  71.812  1.00 28.43           C  
ATOM   2448  C   LYS B  68      23.067  22.880  72.511  1.00 30.92           C  
ATOM   2449  O   LYS B  68      21.924  23.319  72.575  1.00 30.25           O  
ATOM   2450  CB  LYS B  68      24.527  23.076  70.442  1.00 31.80           C  
ATOM   2451  CG  LYS B  68      23.401  22.989  69.430  1.00 49.57           C  
ATOM   2452  CD  LYS B  68      23.491  21.700  68.630  1.00 60.26           C  
ATOM   2453  CE  LYS B  68      22.816  21.802  67.280  1.00 76.76           C  
ATOM   2454  NZ  LYS B  68      23.677  22.486  66.274  1.00 88.78           N  
ATOM   2455  N   GLU B  69      23.430  21.713  73.047  1.00 28.07           N  
ATOM   2456  CA  GLU B  69      22.511  20.784  73.699  1.00 28.74           C  
ATOM   2457  C   GLU B  69      21.910  21.348  74.978  1.00 31.74           C  
ATOM   2458  O   GLU B  69      20.692  21.275  75.163  1.00 33.30           O  
ATOM   2459  CB  GLU B  69      23.173  19.407  73.928  1.00 30.68           C  
ATOM   2460  CG  GLU B  69      23.678  18.722  72.660  1.00 42.36           C  
ATOM   2461  CD  GLU B  69      24.931  19.274  71.996  1.00 67.06           C  
ATOM   2462  OE1 GLU B  69      25.108  19.012  70.784  1.00 69.95           O  
ATOM   2463  OE2 GLU B  69      25.718  19.987  72.667  1.00 47.33           O  
ATOM   2464  N   THR B  70      22.742  21.967  75.840  1.00 25.73           N  
ATOM   2465  CA  THR B  70      22.265  22.569  77.083  1.00 24.25           C  
ATOM   2466  C   THR B  70      21.386  23.784  76.775  1.00 27.39           C  
ATOM   2467  O   THR B  70      20.352  23.937  77.414  1.00 27.46           O  
ATOM   2468  CB  THR B  70      23.439  22.872  78.029  1.00 31.79           C  
ATOM   2469  OG1 THR B  70      24.275  21.713  78.094  1.00 32.66           O  
ATOM   2470  CG2 THR B  70      22.977  23.209  79.421  1.00 30.02           C  
ATOM   2471  N   LEU B  71      21.767  24.628  75.779  1.00 23.43           N  
ATOM   2472  CA  LEU B  71      20.953  25.794  75.413  1.00 21.31           C  
ATOM   2473  C   LEU B  71      19.578  25.352  74.895  1.00 27.02           C  
ATOM   2474  O   LEU B  71      18.578  25.999  75.194  1.00 23.99           O  
ATOM   2475  CB  LEU B  71      21.646  26.629  74.356  1.00 21.21           C  
ATOM   2476  CG  LEU B  71      22.893  27.434  74.793  1.00 23.74           C  
ATOM   2477  CD1 LEU B  71      23.654  27.908  73.560  1.00 23.67           C  
ATOM   2478  CD2 LEU B  71      22.480  28.643  75.658  1.00 22.57           C  
ATOM   2479  N   GLN B  72      19.541  24.240  74.127  1.00 26.84           N  
ATOM   2480  CA  GLN B  72      18.301  23.635  73.614  1.00 27.56           C  
ATOM   2481  C   GLN B  72      17.305  23.417  74.763  1.00 32.74           C  
ATOM   2482  O   GLN B  72      16.168  23.876  74.676  1.00 33.43           O  
ATOM   2483  CB  GLN B  72      18.622  22.316  72.880  1.00 28.98           C  
ATOM   2484  CG  GLN B  72      18.846  22.499  71.386  1.00 47.18           C  
ATOM   2485  CD  GLN B  72      19.644  21.405  70.714  1.00 63.16           C  
ATOM   2486  OE1 GLN B  72      19.945  20.348  71.285  1.00 57.55           O  
ATOM   2487  NE2 GLN B  72      20.006  21.644  69.466  1.00 59.47           N  
ATOM   2488  N   LYS B  73      17.776  22.811  75.868  1.00 30.16           N  
ATOM   2489  CA  LYS B  73      17.034  22.514  77.095  1.00 30.17           C  
ATOM   2490  C   LYS B  73      16.576  23.791  77.814  1.00 30.94           C  
ATOM   2491  O   LYS B  73      15.444  23.845  78.282  1.00 29.58           O  
ATOM   2492  CB  LYS B  73      17.883  21.593  77.996  1.00 33.74           C  
ATOM   2493  CG  LYS B  73      17.521  21.567  79.473  1.00 53.24           C  
ATOM   2494  CD  LYS B  73      18.751  21.366  80.363  1.00 65.58           C  
ATOM   2495  CE  LYS B  73      18.864  19.974  80.946  1.00 83.90           C  
ATOM   2496  NZ  LYS B  73      17.706  19.629  81.813  1.00 96.37           N  
ATOM   2497  N   VAL B  74      17.449  24.816  77.915  1.00 25.41           N  
ATOM   2498  CA  VAL B  74      17.057  26.091  78.535  1.00 22.93           C  
ATOM   2499  C   VAL B  74      15.919  26.742  77.739  1.00 23.88           C  
ATOM   2500  O   VAL B  74      14.958  27.207  78.337  1.00 24.00           O  
ATOM   2501  CB  VAL B  74      18.273  27.047  78.657  1.00 25.33           C  
ATOM   2502  CG1 VAL B  74      17.833  28.469  79.020  1.00 24.36           C  
ATOM   2503  CG2 VAL B  74      19.273  26.502  79.682  1.00 24.82           C  
ATOM   2504  N   VAL B  75      16.037  26.767  76.403  1.00 21.17           N  
ATOM   2505  CA  VAL B  75      15.027  27.362  75.501  1.00 21.08           C  
ATOM   2506  C   VAL B  75      13.681  26.662  75.718  1.00 25.64           C  
ATOM   2507  O   VAL B  75      12.674  27.336  75.970  1.00 23.14           O  
ATOM   2508  CB  VAL B  75      15.511  27.351  74.026  1.00 26.02           C  
ATOM   2509  CG1 VAL B  75      14.366  27.592  73.028  1.00 26.11           C  
ATOM   2510  CG2 VAL B  75      16.612  28.382  73.822  1.00 25.90           C  
ATOM   2511  N   SER B  76      13.694  25.305  75.712  1.00 25.75           N  
ATOM   2512  CA  SER B  76      12.476  24.507  75.924  1.00 25.85           C  
ATOM   2513  C   SER B  76      11.800  24.829  77.257  1.00 28.42           C  
ATOM   2514  O   SER B  76      10.582  25.047  77.274  1.00 27.84           O  
ATOM   2515  CB  SER B  76      12.776  23.021  75.783  1.00 29.66           C  
ATOM   2516  OG  SER B  76      13.171  22.775  74.440  1.00 38.99           O  
ATOM   2517  N   HIS B  77      12.592  24.942  78.360  1.00 24.80           N  
ATOM   2518  CA  HIS B  77      12.056  25.306  79.669  1.00 24.69           C  
ATOM   2519  C   HIS B  77      11.541  26.742  79.708  1.00 26.94           C  
ATOM   2520  O   HIS B  77      10.512  26.979  80.339  1.00 27.92           O  
ATOM   2521  CB  HIS B  77      13.023  25.002  80.826  1.00 25.98           C  
ATOM   2522  CG  HIS B  77      12.338  24.940  82.159  1.00 30.17           C  
ATOM   2523  ND1 HIS B  77      12.659  25.813  83.183  1.00 32.09           N  
ATOM   2524  CD2 HIS B  77      11.337  24.127  82.582  1.00 32.06           C  
ATOM   2525  CE1 HIS B  77      11.868  25.494  84.197  1.00 31.75           C  
ATOM   2526  NE2 HIS B  77      11.052  24.486  83.880  1.00 32.36           N  
ATOM   2527  N   CYS B  78      12.211  27.687  78.992  1.00 22.52           N  
ATOM   2528  CA  CYS B  78      11.736  29.091  78.925  1.00 20.40           C  
ATOM   2529  C   CYS B  78      10.341  29.140  78.311  1.00 23.41           C  
ATOM   2530  O   CYS B  78       9.477  29.859  78.803  1.00 22.28           O  
ATOM   2531  CB  CYS B  78      12.700  29.966  78.137  1.00 19.49           C  
ATOM   2532  SG  CYS B  78      14.221  30.373  79.030  1.00 22.33           S  
ATOM   2533  N   LEU B  79      10.136  28.382  77.226  1.00 23.66           N  
ATOM   2534  CA  LEU B  79       8.822  28.324  76.566  1.00 24.10           C  
ATOM   2535  C   LEU B  79       7.752  27.763  77.529  1.00 28.65           C  
ATOM   2536  O   LEU B  79       6.703  28.388  77.684  1.00 27.49           O  
ATOM   2537  CB  LEU B  79       8.907  27.541  75.259  1.00 24.24           C  
ATOM   2538  CG  LEU B  79       9.721  28.193  74.130  1.00 29.15           C  
ATOM   2539  CD1 LEU B  79      10.005  27.210  73.022  1.00 28.97           C  
ATOM   2540  CD2 LEU B  79       9.019  29.428  73.571  1.00 32.39           C  
ATOM   2541  N   GLU B  80       8.069  26.675  78.270  1.00 27.40           N  
ATOM   2542  CA  GLU B  80       7.161  26.099  79.291  1.00 27.43           C  
ATOM   2543  C   GLU B  80       6.794  27.130  80.360  1.00 29.30           C  
ATOM   2544  O   GLU B  80       5.654  27.155  80.817  1.00 26.98           O  
ATOM   2545  CB  GLU B  80       7.803  24.907  80.031  1.00 29.32           C  
ATOM   2546  CG  GLU B  80       8.108  23.666  79.215  1.00 46.20           C  
ATOM   2547  CD  GLU B  80       8.567  22.522  80.102  1.00 68.42           C  
ATOM   2548  OE1 GLU B  80       7.692  21.787  80.616  1.00 63.19           O  
ATOM   2549  OE2 GLU B  80       9.793  22.407  80.344  1.00 53.20           O  
ATOM   2550  N   LEU B  81       7.777  27.969  80.786  1.00 24.27           N  
ATOM   2551  CA  LEU B  81       7.588  28.978  81.841  1.00 22.40           C  
ATOM   2552  C   LEU B  81       6.749  30.187  81.442  1.00 23.72           C  
ATOM   2553  O   LEU B  81       6.306  30.939  82.318  1.00 21.66           O  
ATOM   2554  CB  LEU B  81       8.947  29.436  82.409  1.00 22.04           C  
ATOM   2555  CG  LEU B  81       9.700  28.423  83.275  1.00 25.64           C  
ATOM   2556  CD1 LEU B  81      11.149  28.904  83.487  1.00 24.53           C  
ATOM   2557  CD2 LEU B  81       9.002  28.199  84.623  1.00 28.19           C  
ATOM   2558  N   GLY B  82       6.558  30.375  80.143  1.00 22.83           N  
ATOM   2559  CA  GLY B  82       5.747  31.475  79.630  1.00 23.43           C  
ATOM   2560  C   GLY B  82       6.458  32.564  78.858  1.00 27.40           C  
ATOM   2561  O   GLY B  82       5.919  33.673  78.757  1.00 27.10           O  
ATOM   2562  N   ALA B  83       7.661  32.279  78.296  1.00 24.68           N  
ATOM   2563  CA  ALA B  83       8.376  33.279  77.497  1.00 23.92           C  
ATOM   2564  C   ALA B  83       7.546  33.622  76.260  1.00 28.21           C  
ATOM   2565  O   ALA B  83       6.927  32.719  75.682  1.00 25.98           O  
ATOM   2566  CB  ALA B  83       9.738  32.752  77.061  1.00 24.39           C  
ATOM   2567  N   ALA B  84       7.532  34.925  75.852  1.00 24.25           N  
ATOM   2568  CA  ALA B  84       6.820  35.363  74.645  1.00 23.34           C  
ATOM   2569  C   ALA B  84       7.423  34.653  73.423  1.00 27.90           C  
ATOM   2570  O   ALA B  84       6.709  34.297  72.481  1.00 27.78           O  
ATOM   2571  CB  ALA B  84       6.917  36.864  74.499  1.00 23.36           C  
ATOM   2572  N   SER B  85       8.752  34.396  73.474  1.00 23.06           N  
ATOM   2573  CA  SER B  85       9.516  33.645  72.483  1.00 23.00           C  
ATOM   2574  C   SER B  85      10.859  33.320  73.114  1.00 26.57           C  
ATOM   2575  O   SER B  85      11.258  33.988  74.077  1.00 24.06           O  
ATOM   2576  CB  SER B  85       9.708  34.428  71.183  1.00 26.32           C  
ATOM   2577  OG  SER B  85      10.569  35.547  71.341  1.00 27.47           O  
ATOM   2578  N   ALA B  86      11.510  32.260  72.627  1.00 23.92           N  
ATOM   2579  CA  ALA B  86      12.822  31.853  73.145  1.00 23.35           C  
ATOM   2580  C   ALA B  86      13.630  31.196  72.054  1.00 28.79           C  
ATOM   2581  O   ALA B  86      13.140  30.303  71.355  1.00 27.83           O  
ATOM   2582  CB  ALA B  86      12.660  30.923  74.335  1.00 23.96           C  
ATOM   2583  N   HIS B  87      14.865  31.662  71.868  1.00 25.12           N  
ATOM   2584  CA  HIS B  87      15.766  31.104  70.864  1.00 25.00           C  
ATOM   2585  C   HIS B  87      17.141  31.037  71.472  1.00 26.81           C  
ATOM   2586  O   HIS B  87      17.404  31.726  72.462  1.00 25.57           O  
ATOM   2587  CB  HIS B  87      15.852  32.026  69.641  1.00 26.83           C  
ATOM   2588  CG  HIS B  87      14.587  32.111  68.849  1.00 31.96           C  
ATOM   2589  ND1 HIS B  87      13.602  33.024  69.166  1.00 34.26           N  
ATOM   2590  CD2 HIS B  87      14.175  31.360  67.800  1.00 34.69           C  
ATOM   2591  CE1 HIS B  87      12.624  32.811  68.297  1.00 34.49           C  
ATOM   2592  NE2 HIS B  87      12.928  31.821  67.451  1.00 34.82           N  
ATOM   2593  N   TYR B  88      18.008  30.214  70.884  1.00 21.54           N  
ATOM   2594  CA  TYR B  88      19.421  30.178  71.268  1.00 21.89           C  
ATOM   2595  C   TYR B  88      20.279  30.312  70.039  1.00 24.38           C  
ATOM   2596  O   TYR B  88      19.866  29.926  68.929  1.00 23.13           O  
ATOM   2597  CB  TYR B  88      19.797  28.890  72.048  1.00 23.49           C  
ATOM   2598  CG  TYR B  88      19.910  27.664  71.168  1.00 28.01           C  
ATOM   2599  CD1 TYR B  88      21.129  27.299  70.597  1.00 29.67           C  
ATOM   2600  CD2 TYR B  88      18.785  26.907  70.847  1.00 30.78           C  
ATOM   2601  CE1 TYR B  88      21.229  26.203  69.740  1.00 33.07           C  
ATOM   2602  CE2 TYR B  88      18.876  25.800  70.000  1.00 32.80           C  
ATOM   2603  CZ  TYR B  88      20.102  25.446  69.457  1.00 41.60           C  
ATOM   2604  OH  TYR B  88      20.208  24.339  68.650  1.00 44.03           O  
ATOM   2605  N   ILE B  89      21.526  30.757  70.242  1.00 18.81           N  
ATOM   2606  CA  ILE B  89      22.549  30.811  69.209  1.00 19.37           C  
ATOM   2607  C   ILE B  89      23.803  30.364  69.932  1.00 23.97           C  
ATOM   2608  O   ILE B  89      24.171  30.996  70.928  1.00 23.10           O  
ATOM   2609  CB  ILE B  89      22.735  32.204  68.529  1.00 21.84           C  
ATOM   2610  CG1 ILE B  89      21.431  32.698  67.854  1.00 22.38           C  
ATOM   2611  CG2 ILE B  89      23.882  32.138  67.512  1.00 21.61           C  
ATOM   2612  CD1 ILE B  89      21.372  34.171  67.575  1.00 27.88           C  
ATOM   2613  N   ALA B  90      24.398  29.237  69.510  1.00 20.38           N  
ATOM   2614  CA  ALA B  90      25.590  28.712  70.179  1.00 19.65           C  
ATOM   2615  C   ALA B  90      26.876  29.220  69.545  1.00 23.27           C  
ATOM   2616  O   ALA B  90      26.961  29.365  68.327  1.00 21.92           O  
ATOM   2617  CB  ALA B  90      25.573  27.184  70.208  1.00 19.57           C  
ATOM   2618  N   GLY B  91      27.871  29.499  70.386  1.00 19.90           N  
ATOM   2619  CA  GLY B  91      29.168  29.943  69.904  1.00 19.51           C  
ATOM   2620  C   GLY B  91      30.086  30.356  71.031  1.00 21.06           C  
ATOM   2621  O   GLY B  91      29.652  30.459  72.181  1.00 18.60           O  
ATOM   2622  N   THR B  92      31.354  30.582  70.700  1.00 17.52           N  
ATOM   2623  CA  THR B  92      32.348  31.007  71.703  1.00 15.43           C  
ATOM   2624  C   THR B  92      32.602  32.493  71.668  1.00 17.64           C  
ATOM   2625  O   THR B  92      32.889  33.070  70.617  1.00 16.90           O  
ATOM   2626  CB  THR B  92      33.644  30.178  71.647  1.00 23.36           C  
ATOM   2627  OG1 THR B  92      34.557  30.725  72.606  1.00 22.90           O  
ATOM   2628  CG2 THR B  92      34.296  30.192  70.268  1.00 24.04           C  
ATOM   2629  N   MET B  93      32.579  33.110  72.867  1.00 15.09           N  
ATOM   2630  CA  MET B  93      32.902  34.538  73.008  1.00 14.84           C  
ATOM   2631  C   MET B  93      34.414  34.843  72.918  1.00 17.83           C  
ATOM   2632  O   MET B  93      34.849  35.997  73.065  1.00 16.37           O  
ATOM   2633  CB  MET B  93      32.239  35.096  74.264  1.00 16.12           C  
ATOM   2634  CG  MET B  93      30.708  35.093  74.135  1.00 18.06           C  
ATOM   2635  SD  MET B  93      30.050  36.243  72.885  1.00 19.25           S  
ATOM   2636  CE  MET B  93      28.305  36.038  73.183  1.00 17.23           C  
ATOM   2637  N   GLU B  94      35.217  33.807  72.652  1.00 16.52           N  
ATOM   2638  CA  GLU B  94      36.637  34.002  72.346  1.00 17.06           C  
ATOM   2639  C   GLU B  94      36.705  34.540  70.910  1.00 21.98           C  
ATOM   2640  O   GLU B  94      37.692  35.159  70.531  1.00 21.75           O  
ATOM   2641  CB  GLU B  94      37.392  32.678  72.374  1.00 18.76           C  
ATOM   2642  CG  GLU B  94      37.390  31.994  73.731  1.00 24.35           C  
ATOM   2643  CD  GLU B  94      37.719  30.525  73.598  1.00 48.03           C  
ATOM   2644  OE1 GLU B  94      38.895  30.180  73.839  1.00 38.57           O  
ATOM   2645  OE2 GLU B  94      36.844  29.740  73.155  1.00 46.62           O  
ATOM   2646  N   ASP B  95      35.655  34.270  70.107  1.00 19.57           N  
ATOM   2647  CA  ASP B  95      35.581  34.689  68.710  1.00 19.74           C  
ATOM   2648  C   ASP B  95      34.819  36.010  68.616  1.00 20.61           C  
ATOM   2649  O   ASP B  95      33.594  36.019  68.752  1.00 17.30           O  
ATOM   2650  CB  ASP B  95      34.921  33.566  67.872  1.00 21.76           C  
ATOM   2651  CG  ASP B  95      34.824  33.836  66.371  1.00 25.16           C  
ATOM   2652  OD1 ASP B  95      35.044  34.994  65.954  1.00 25.04           O  
ATOM   2653  OD2 ASP B  95      34.541  32.890  65.624  1.00 31.52           O  
ATOM   2654  N   MET B  96      35.538  37.123  68.383  1.00 20.08           N  
ATOM   2655  CA  MET B  96      34.938  38.475  68.319  1.00 19.48           C  
ATOM   2656  C   MET B  96      33.997  38.629  67.131  1.00 22.02           C  
ATOM   2657  O   MET B  96      33.061  39.423  67.208  1.00 21.59           O  
ATOM   2658  CB  MET B  96      35.992  39.596  68.349  1.00 21.03           C  
ATOM   2659  CG  MET B  96      36.940  39.512  69.563  1.00 22.87           C  
ATOM   2660  SD  MET B  96      36.058  39.666  71.144  1.00 24.54           S  
ATOM   2661  CE  MET B  96      36.961  38.486  72.099  1.00 20.89           C  
ATOM   2662  N   THR B  97      34.221  37.839  66.043  1.00 19.74           N  
ATOM   2663  CA  THR B  97      33.320  37.849  64.875  1.00 18.75           C  
ATOM   2664  C   THR B  97      31.997  37.198  65.282  1.00 20.83           C  
ATOM   2665  O   THR B  97      30.940  37.744  64.954  1.00 20.82           O  
ATOM   2666  CB  THR B  97      33.964  37.126  63.679  1.00 27.68           C  
ATOM   2667  OG1 THR B  97      35.141  37.833  63.320  1.00 24.37           O  
ATOM   2668  CG2 THR B  97      33.035  37.066  62.460  1.00 31.41           C  
ATOM   2669  N   PHE B  98      32.051  36.070  66.033  1.00 18.28           N  
ATOM   2670  CA  PHE B  98      30.845  35.432  66.549  1.00 18.10           C  
ATOM   2671  C   PHE B  98      30.084  36.429  67.430  1.00 21.72           C  
ATOM   2672  O   PHE B  98      28.885  36.574  67.255  1.00 20.21           O  
ATOM   2673  CB  PHE B  98      31.127  34.130  67.338  1.00 19.93           C  
ATOM   2674  CG  PHE B  98      29.875  33.652  68.058  1.00 21.62           C  
ATOM   2675  CD1 PHE B  98      28.822  33.085  67.352  1.00 24.48           C  
ATOM   2676  CD2 PHE B  98      29.702  33.883  69.424  1.00 23.27           C  
ATOM   2677  CE1 PHE B  98      27.635  32.716  68.004  1.00 25.46           C  
ATOM   2678  CE2 PHE B  98      28.510  33.537  70.069  1.00 26.40           C  
ATOM   2679  CZ  PHE B  98      27.479  32.959  69.357  1.00 25.66           C  
ATOM   2680  N   ALA B  99      30.772  37.113  68.380  1.00 18.12           N  
ATOM   2681  CA  ALA B  99      30.098  38.066  69.276  1.00 17.52           C  
ATOM   2682  C   ALA B  99      29.322  39.140  68.501  1.00 19.70           C  
ATOM   2683  O   ALA B  99      28.152  39.388  68.782  1.00 18.19           O  
ATOM   2684  CB  ALA B  99      31.114  38.723  70.215  1.00 17.65           C  
ATOM   2685  N   GLU B 100      29.966  39.732  67.480  1.00 18.54           N  
ATOM   2686  CA  GLU B 100      29.376  40.792  66.659  1.00 19.34           C  
ATOM   2687  C   GLU B 100      28.160  40.260  65.876  1.00 23.21           C  
ATOM   2688  O   GLU B 100      27.088  40.854  65.940  1.00 22.31           O  
ATOM   2689  CB  GLU B 100      30.452  41.359  65.719  1.00 20.49           C  
ATOM   2690  CG  GLU B 100      29.996  42.569  64.916  1.00 30.37           C  
ATOM   2691  CD  GLU B 100      31.020  43.099  63.928  1.00 37.67           C  
ATOM   2692  OE1 GLU B 100      30.629  43.903  63.051  1.00 36.11           O  
ATOM   2693  OE2 GLU B 100      32.198  42.681  64.002  1.00 31.05           O  
ATOM   2694  N   GLN B 101      28.329  39.112  65.209  1.00 21.78           N  
ATOM   2695  CA  GLN B 101      27.275  38.497  64.397  1.00 21.54           C  
ATOM   2696  C   GLN B 101      26.125  37.988  65.250  1.00 24.51           C  
ATOM   2697  O   GLN B 101      24.965  38.130  64.848  1.00 23.64           O  
ATOM   2698  CB  GLN B 101      27.850  37.407  63.489  1.00 22.60           C  
ATOM   2699  CG  GLN B 101      28.759  37.949  62.397  1.00 26.43           C  
ATOM   2700  CD  GLN B 101      29.446  36.841  61.603  1.00 44.22           C  
ATOM   2701  OE1 GLN B 101      29.400  35.652  61.945  1.00 34.83           O  
ATOM   2702  NE2 GLN B 101      30.111  37.212  60.518  1.00 37.36           N  
ATOM   2703  N   PHE B 102      26.427  37.452  66.455  1.00 19.53           N  
ATOM   2704  CA  PHE B 102      25.403  36.991  67.396  1.00 18.71           C  
ATOM   2705  C   PHE B 102      24.367  38.078  67.705  1.00 20.86           C  
ATOM   2706  O   PHE B 102      23.171  37.796  67.713  1.00 22.37           O  
ATOM   2707  CB  PHE B 102      26.041  36.461  68.706  1.00 20.26           C  
ATOM   2708  CG  PHE B 102      25.044  36.361  69.838  1.00 21.34           C  
ATOM   2709  CD1 PHE B 102      24.085  35.351  69.856  1.00 22.78           C  
ATOM   2710  CD2 PHE B 102      25.012  37.323  70.845  1.00 22.38           C  
ATOM   2711  CE1 PHE B 102      23.104  35.306  70.860  1.00 22.69           C  
ATOM   2712  CE2 PHE B 102      24.053  37.262  71.861  1.00 24.76           C  
ATOM   2713  CZ  PHE B 102      23.086  36.268  71.849  1.00 21.90           C  
ATOM   2714  N   VAL B 103      24.815  39.296  68.026  1.00 15.72           N  
ATOM   2715  CA  VAL B 103      23.892  40.391  68.373  1.00 16.02           C  
ATOM   2716  C   VAL B 103      22.957  40.727  67.190  1.00 21.67           C  
ATOM   2717  O   VAL B 103      21.745  40.883  67.389  1.00 19.31           O  
ATOM   2718  CB  VAL B 103      24.652  41.640  68.890  1.00 19.05           C  
ATOM   2719  CG1 VAL B 103      23.701  42.802  69.125  1.00 18.86           C  
ATOM   2720  CG2 VAL B 103      25.393  41.313  70.188  1.00 18.91           C  
ATOM   2721  N   ALA B 104      23.522  40.799  65.974  1.00 20.39           N  
ATOM   2722  CA  ALA B 104      22.726  41.079  64.771  1.00 22.34           C  
ATOM   2723  C   ALA B 104      21.663  39.988  64.589  1.00 26.88           C  
ATOM   2724  O   ALA B 104      20.495  40.314  64.384  1.00 28.19           O  
ATOM   2725  CB  ALA B 104      23.634  41.157  63.540  1.00 23.25           C  
ATOM   2726  N   GLN B 105      22.043  38.708  64.735  1.00 24.72           N  
ATOM   2727  CA  GLN B 105      21.104  37.585  64.587  1.00 24.44           C  
ATOM   2728  C   GLN B 105      20.041  37.563  65.693  1.00 28.38           C  
ATOM   2729  O   GLN B 105      18.872  37.294  65.412  1.00 28.06           O  
ATOM   2730  CB  GLN B 105      21.843  36.240  64.475  1.00 25.37           C  
ATOM   2731  CG  GLN B 105      22.749  36.126  63.237  1.00 42.13           C  
ATOM   2732  CD  GLN B 105      23.702  34.940  63.231  1.00 57.97           C  
ATOM   2733  OE1 GLN B 105      23.540  33.944  63.956  1.00 48.85           O  
ATOM   2734  NE2 GLN B 105      24.712  34.998  62.371  1.00 46.65           N  
ATOM   2735  N   ALA B 106      20.437  37.843  66.949  1.00 23.77           N  
ATOM   2736  CA  ALA B 106      19.498  37.877  68.071  1.00 23.23           C  
ATOM   2737  C   ALA B 106      18.465  38.995  67.872  1.00 25.97           C  
ATOM   2738  O   ALA B 106      17.273  38.772  68.096  1.00 27.14           O  
ATOM   2739  CB  ALA B 106      20.250  38.105  69.376  1.00 23.54           C  
ATOM   2740  N   GLY B 107      18.924  40.166  67.431  1.00 21.80           N  
ATOM   2741  CA  GLY B 107      18.066  41.316  67.180  1.00 21.82           C  
ATOM   2742  C   GLY B 107      17.078  41.030  66.067  1.00 27.82           C  
ATOM   2743  O   GLY B 107      15.906  41.402  66.176  1.00 25.57           O  
ATOM   2744  N   LYS B 108      17.555  40.343  65.002  1.00 26.92           N  
ATOM   2745  CA  LYS B 108      16.727  39.928  63.859  1.00 27.88           C  
ATOM   2746  C   LYS B 108      15.641  38.957  64.321  1.00 32.38           C  
ATOM   2747  O   LYS B 108      14.494  39.098  63.911  1.00 33.05           O  
ATOM   2748  CB  LYS B 108      17.600  39.309  62.755  1.00 30.36           C  
ATOM   2749  CG  LYS B 108      16.873  39.083  61.432  1.00 48.54           C  
ATOM   2750  CD  LYS B 108      17.783  38.431  60.394  1.00 55.28           C  
ATOM   2751  CE  LYS B 108      17.007  37.753  59.288  1.00 64.71           C  
ATOM   2752  NZ  LYS B 108      17.623  36.467  58.852  1.00 70.72           N  
ATOM   2753  N   LEU B 109      15.987  37.991  65.193  1.00 29.02           N  
ATOM   2754  CA  LEU B 109      15.015  37.022  65.715  1.00 28.59           C  
ATOM   2755  C   LEU B 109      13.901  37.672  66.530  1.00 31.79           C  
ATOM   2756  O   LEU B 109      12.751  37.234  66.444  1.00 33.17           O  
ATOM   2757  CB  LEU B 109      15.692  35.939  66.567  1.00 28.74           C  
ATOM   2758  CG  LEU B 109      16.544  34.898  65.856  1.00 34.23           C  
ATOM   2759  CD1 LEU B 109      17.370  34.118  66.866  1.00 35.06           C  
ATOM   2760  CD2 LEU B 109      15.686  33.921  65.036  1.00 37.16           C  
ATOM   2761  N   MET B 110      14.234  38.694  67.330  1.00 22.56           N  
ATOM   2762  CA  MET B 110      13.262  39.351  68.201  1.00 20.30           C  
ATOM   2763  C   MET B 110      12.622  40.590  67.598  1.00 26.60           C  
ATOM   2764  O   MET B 110      11.645  41.084  68.141  1.00 27.39           O  
ATOM   2765  CB  MET B 110      13.899  39.694  69.565  1.00 20.77           C  
ATOM   2766  CG  MET B 110      14.270  38.461  70.357  1.00 21.95           C  
ATOM   2767  SD  MET B 110      14.843  38.848  72.047  1.00 22.53           S  
ATOM   2768  CE  MET B 110      16.423  39.636  71.657  1.00 18.94           C  
ATOM   2769  N   GLY B 111      13.199  41.106  66.520  1.00 24.73           N  
ATOM   2770  CA  GLY B 111      12.736  42.346  65.912  1.00 24.60           C  
ATOM   2771  C   GLY B 111      13.150  43.559  66.720  1.00 27.70           C  
ATOM   2772  O   GLY B 111      12.421  44.544  66.774  1.00 26.63           O  
ATOM   2773  N   GLY B 112      14.325  43.486  67.357  1.00 23.62           N  
ATOM   2774  CA  GLY B 112      14.867  44.583  68.149  1.00 21.94           C  
ATOM   2775  C   GLY B 112      15.527  44.083  69.423  1.00 22.60           C  
ATOM   2776  O   GLY B 112      15.671  42.873  69.622  1.00 19.88           O  
ATOM   2777  N   LEU B 113      15.877  45.014  70.296  1.00 19.19           N  
ATOM   2778  CA  LEU B 113      16.555  44.708  71.561  1.00 18.08           C  
ATOM   2779  C   LEU B 113      16.290  45.777  72.596  1.00 20.04           C  
ATOM   2780  O   LEU B 113      16.494  46.972  72.349  1.00 19.41           O  
ATOM   2781  CB  LEU B 113      18.072  44.549  71.319  1.00 17.09           C  
ATOM   2782  CG  LEU B 113      18.891  44.061  72.530  1.00 19.33           C  
ATOM   2783  CD1 LEU B 113      18.559  42.595  72.860  1.00 18.44           C  
ATOM   2784  CD2 LEU B 113      20.378  44.218  72.248  1.00 20.73           C  
ATOM   2785  N   ASP B 114      15.859  45.336  73.790  1.00 16.21           N  
ATOM   2786  CA  ASP B 114      15.587  46.226  74.909  1.00 15.29           C  
ATOM   2787  C   ASP B 114      16.645  46.103  75.998  1.00 17.65           C  
ATOM   2788  O   ASP B 114      16.894  47.079  76.689  1.00 17.68           O  
ATOM   2789  CB  ASP B 114      14.223  45.890  75.532  1.00 18.34           C  
ATOM   2790  CG  ASP B 114      13.064  46.195  74.595  1.00 25.58           C  
ATOM   2791  OD1 ASP B 114      12.931  47.364  74.184  1.00 25.94           O  
ATOM   2792  OD2 ASP B 114      12.304  45.265  74.273  1.00 20.10           O  
ATOM   2793  N   MET B 115      17.195  44.896  76.210  1.00 14.50           N  
ATOM   2794  CA  MET B 115      18.160  44.700  77.313  1.00 14.35           C  
ATOM   2795  C   MET B 115      19.224  43.708  76.917  1.00 18.16           C  
ATOM   2796  O   MET B 115      18.916  42.634  76.397  1.00 18.51           O  
ATOM   2797  CB  MET B 115      17.418  44.247  78.588  1.00 16.33           C  
ATOM   2798  CG  MET B 115      18.323  44.113  79.846  1.00 18.15           C  
ATOM   2799  SD  MET B 115      17.383  43.569  81.339  1.00 22.93           S  
ATOM   2800  CE  MET B 115      16.611  45.080  81.789  1.00 20.16           C  
ATOM   2801  N   LEU B 116      20.491  44.071  77.165  1.00 13.55           N  
ATOM   2802  CA  LEU B 116      21.630  43.227  76.852  1.00 12.91           C  
ATOM   2803  C   LEU B 116      22.281  42.807  78.189  1.00 15.33           C  
ATOM   2804  O   LEU B 116      22.837  43.660  78.886  1.00 14.46           O  
ATOM   2805  CB  LEU B 116      22.628  44.008  75.995  1.00 13.07           C  
ATOM   2806  CG  LEU B 116      23.975  43.337  75.684  1.00 16.91           C  
ATOM   2807  CD1 LEU B 116      23.793  42.134  74.743  1.00 16.96           C  
ATOM   2808  CD2 LEU B 116      24.941  44.358  75.053  1.00 17.66           C  
ATOM   2809  N   ILE B 117      22.158  41.516  78.544  1.00 10.93           N  
ATOM   2810  CA  ILE B 117      22.702  40.985  79.795  1.00 11.84           C  
ATOM   2811  C   ILE B 117      23.982  40.244  79.500  1.00 13.36           C  
ATOM   2812  O   ILE B 117      23.969  39.161  78.909  1.00 14.71           O  
ATOM   2813  CB  ILE B 117      21.685  40.160  80.636  1.00 14.94           C  
ATOM   2814  CG1 ILE B 117      20.397  40.981  80.919  1.00 16.15           C  
ATOM   2815  CG2 ILE B 117      22.363  39.726  81.960  1.00 16.79           C  
ATOM   2816  CD1 ILE B 117      19.257  40.192  81.746  1.00 18.22           C  
ATOM   2817  N   LEU B 118      25.106  40.857  79.902  1.00 11.11           N  
ATOM   2818  CA  LEU B 118      26.458  40.350  79.663  1.00 10.97           C  
ATOM   2819  C   LEU B 118      26.920  39.637  80.926  1.00 15.61           C  
ATOM   2820  O   LEU B 118      27.216  40.287  81.940  1.00 14.61           O  
ATOM   2821  CB  LEU B 118      27.369  41.536  79.316  1.00 11.39           C  
ATOM   2822  CG  LEU B 118      26.914  42.360  78.094  1.00 14.82           C  
ATOM   2823  CD1 LEU B 118      27.814  43.585  77.901  1.00 16.19           C  
ATOM   2824  CD2 LEU B 118      26.931  41.496  76.821  1.00 15.98           C  
ATOM   2825  N   ASN B 119      26.967  38.301  80.857  1.00 12.00           N  
ATOM   2826  CA  ASN B 119      27.172  37.434  82.022  1.00 11.44           C  
ATOM   2827  C   ASN B 119      28.264  36.361  81.898  1.00 15.32           C  
ATOM   2828  O   ASN B 119      28.835  35.938  82.922  1.00 14.69           O  
ATOM   2829  CB  ASN B 119      25.798  36.804  82.334  1.00 13.26           C  
ATOM   2830  CG  ASN B 119      25.803  35.707  83.354  1.00 13.58           C  
ATOM   2831  OD1 ASN B 119      25.863  35.957  84.571  1.00 14.04           O  
ATOM   2832  ND2 ASN B 119      25.756  34.471  82.864  1.00 14.44           N  
ATOM   2833  N   HIS B 120      28.562  35.904  80.668  1.00 12.45           N  
ATOM   2834  CA  HIS B 120      29.544  34.843  80.449  1.00 11.32           C  
ATOM   2835  C   HIS B 120      30.951  35.214  80.952  1.00 15.80           C  
ATOM   2836  O   HIS B 120      31.337  36.393  80.984  1.00 14.79           O  
ATOM   2837  CB  HIS B 120      29.633  34.478  78.948  1.00 11.43           C  
ATOM   2838  CG  HIS B 120      30.144  35.593  78.084  1.00 12.98           C  
ATOM   2839  ND1 HIS B 120      29.318  36.616  77.685  1.00 13.73           N  
ATOM   2840  CD2 HIS B 120      31.402  35.835  77.634  1.00 12.86           C  
ATOM   2841  CE1 HIS B 120      30.073  37.434  76.965  1.00 12.95           C  
ATOM   2842  NE2 HIS B 120      31.333  36.998  76.889  1.00 13.14           N  
ATOM   2843  N   ILE B 121      31.714  34.189  81.316  1.00 11.61           N  
ATOM   2844  CA  ILE B 121      33.130  34.314  81.692  1.00 11.23           C  
ATOM   2845  C   ILE B 121      33.847  33.081  81.146  1.00 15.93           C  
ATOM   2846  O   ILE B 121      33.218  32.032  80.941  1.00 17.22           O  
ATOM   2847  CB  ILE B 121      33.379  34.447  83.235  1.00 14.27           C  
ATOM   2848  CG1 ILE B 121      32.729  33.278  84.040  1.00 15.33           C  
ATOM   2849  CG2 ILE B 121      32.944  35.835  83.764  1.00 13.92           C  
ATOM   2850  CD1 ILE B 121      33.145  33.196  85.541  1.00 19.66           C  
ATOM   2851  N   THR B 122      35.166  33.173  81.002  1.00 13.11           N  
ATOM   2852  CA  THR B 122      35.971  32.022  80.605  1.00 13.26           C  
ATOM   2853  C   THR B 122      36.139  31.114  81.814  1.00 16.45           C  
ATOM   2854  O   THR B 122      36.147  31.593  82.952  1.00 15.22           O  
ATOM   2855  CB  THR B 122      37.319  32.496  79.975  1.00 16.46           C  
ATOM   2856  OG1 THR B 122      37.861  31.416  79.218  1.00 15.39           O  
ATOM   2857  CG2 THR B 122      38.351  32.988  81.002  1.00 14.29           C  
ATOM   2858  N   ASN B 123      36.279  29.793  81.576  1.00 14.55           N  
ATOM   2859  CA  ASN B 123      36.473  28.857  82.684  1.00 14.94           C  
ATOM   2860  C   ASN B 123      37.716  29.233  83.482  1.00 17.54           C  
ATOM   2861  O   ASN B 123      38.759  29.512  82.910  1.00 17.73           O  
ATOM   2862  CB  ASN B 123      36.606  27.422  82.139  1.00 17.21           C  
ATOM   2863  CG  ASN B 123      35.315  26.810  81.635  1.00 30.02           C  
ATOM   2864  OD1 ASN B 123      34.239  27.407  81.671  1.00 23.32           O  
ATOM   2865  ND2 ASN B 123      35.405  25.589  81.124  1.00 26.61           N  
ATOM   2866  N   THR B 124      37.590  29.290  84.799  1.00 14.50           N  
ATOM   2867  CA  THR B 124      38.743  29.642  85.628  1.00 15.87           C  
ATOM   2868  C   THR B 124      38.750  28.772  86.878  1.00 22.60           C  
ATOM   2869  O   THR B 124      37.864  27.937  87.063  1.00 25.35           O  
ATOM   2870  CB  THR B 124      38.737  31.176  85.909  1.00 23.98           C  
ATOM   2871  OG1 THR B 124      39.969  31.549  86.538  1.00 25.07           O  
ATOM   2872  CG2 THR B 124      37.557  31.610  86.761  1.00 22.55           C  
ATOM   2873  N   SER B 125      39.746  28.948  87.704  1.00 18.45           N  
ATOM   2874  CA  SER B 125      39.914  28.181  88.935  1.00 19.08           C  
ATOM   2875  C   SER B 125      40.721  29.045  89.898  1.00 21.90           C  
ATOM   2876  O   SER B 125      41.294  30.072  89.492  1.00 20.74           O  
ATOM   2877  CB  SER B 125      40.646  26.873  88.641  1.00 20.17           C  
ATOM   2878  OG  SER B 125      41.966  27.159  88.219  1.00 30.12           O  
ATOM   2879  N   LEU B 126      40.732  28.668  91.175  1.00 16.98           N  
ATOM   2880  CA  LEU B 126      41.486  29.407  92.183  1.00 16.98           C  
ATOM   2881  C   LEU B 126      42.900  28.869  92.210  1.00 21.82           C  
ATOM   2882  O   LEU B 126      43.113  27.678  92.443  1.00 22.97           O  
ATOM   2883  CB  LEU B 126      40.825  29.279  93.565  1.00 17.25           C  
ATOM   2884  CG  LEU B 126      39.636  30.196  93.833  1.00 21.69           C  
ATOM   2885  CD1 LEU B 126      38.400  29.774  93.050  1.00 23.12           C  
ATOM   2886  CD2 LEU B 126      39.291  30.154  95.281  1.00 26.36           C  
ATOM   2887  N   ASN B 127      43.868  29.729  91.931  1.00 17.26           N  
ATOM   2888  CA  ASN B 127      45.281  29.337  91.906  1.00 17.06           C  
ATOM   2889  C   ASN B 127      46.129  30.553  92.121  1.00 20.87           C  
ATOM   2890  O   ASN B 127      45.753  31.626  91.652  1.00 17.74           O  
ATOM   2891  CB  ASN B 127      45.654  28.712  90.549  1.00 19.02           C  
ATOM   2892  CG  ASN B 127      45.457  27.207  90.493  1.00 41.28           C  
ATOM   2893  OD1 ASN B 127      44.617  26.693  89.745  1.00 37.50           O  
ATOM   2894  ND2 ASN B 127      46.193  26.472  91.321  1.00 29.32           N  
ATOM   2895  N   LEU B 128      47.311  30.383  92.744  1.00 17.61           N  
ATOM   2896  CA  LEU B 128      48.232  31.506  92.895  1.00 18.52           C  
ATOM   2897  C   LEU B 128      48.737  31.845  91.504  1.00 18.92           C  
ATOM   2898  O   LEU B 128      48.883  30.947  90.674  1.00 19.24           O  
ATOM   2899  CB  LEU B 128      49.438  31.141  93.777  1.00 18.86           C  
ATOM   2900  CG  LEU B 128      49.154  30.772  95.235  1.00 24.29           C  
ATOM   2901  CD1 LEU B 128      50.409  30.242  95.903  1.00 26.20           C  
ATOM   2902  CD2 LEU B 128      48.599  31.945  96.016  1.00 25.30           C  
ATOM   2903  N   PHE B 129      48.997  33.117  91.231  1.00 14.14           N  
ATOM   2904  CA  PHE B 129      49.514  33.453  89.914  1.00 13.68           C  
ATOM   2905  C   PHE B 129      51.029  33.225  89.856  1.00 20.66           C  
ATOM   2906  O   PHE B 129      51.757  33.708  90.719  1.00 20.84           O  
ATOM   2907  CB  PHE B 129      49.208  34.939  89.595  1.00 15.31           C  
ATOM   2908  CG  PHE B 129      49.823  35.351  88.278  1.00 16.18           C  
ATOM   2909  CD1 PHE B 129      49.235  34.982  87.071  1.00 18.66           C  
ATOM   2910  CD2 PHE B 129      51.002  36.085  88.246  1.00 18.79           C  
ATOM   2911  CE1 PHE B 129      49.838  35.317  85.853  1.00 18.48           C  
ATOM   2912  CE2 PHE B 129      51.604  36.413  87.026  1.00 20.36           C  
ATOM   2913  CZ  PHE B 129      51.010  36.038  85.845  1.00 17.92           C  
ATOM   2914  N   HIS B 130      51.499  32.549  88.798  1.00 18.22           N  
ATOM   2915  CA  HIS B 130      52.931  32.378  88.603  1.00 19.71           C  
ATOM   2916  C   HIS B 130      53.338  32.813  87.206  1.00 22.63           C  
ATOM   2917  O   HIS B 130      54.043  33.814  87.065  1.00 23.28           O  
ATOM   2918  CB  HIS B 130      53.451  30.955  88.969  1.00 21.01           C  
ATOM   2919  CG AHIS B 130      53.266  30.600  90.417  0.50 24.48           C  
ATOM   2920  CG BHIS B 130      54.950  30.904  89.030  0.50 24.68           C  
ATOM   2921  ND1AHIS B 130      53.900  31.316  91.425  0.50 26.63           N  
ATOM   2922  ND1BHIS B 130      55.657  31.558  90.031  0.50 26.88           N  
ATOM   2923  CD2AHIS B 130      52.527  29.617  90.983  0.50 25.80           C  
ATOM   2924  CD2BHIS B 130      55.833  30.320  88.186  0.50 26.96           C  
ATOM   2925  CE1AHIS B 130      53.521  30.753  92.563  0.50 25.75           C  
ATOM   2926  CE1BHIS B 130      56.937  31.335  89.772  0.50 26.33           C  
ATOM   2927  NE2AHIS B 130      52.709  29.721  92.351  0.50 25.74           N  
ATOM   2928  NE2BHIS B 130      57.094  30.600  88.671  0.50 26.60           N  
ATOM   2929  N   ASP B 131      52.914  32.084  86.168  1.00 18.36           N  
ATOM   2930  CA  ASP B 131      53.354  32.468  84.838  1.00 19.05           C  
ATOM   2931  C   ASP B 131      52.322  32.189  83.755  1.00 22.30           C  
ATOM   2932  O   ASP B 131      52.674  32.202  82.577  1.00 21.12           O  
ATOM   2933  CB  ASP B 131      54.694  31.751  84.522  1.00 20.98           C  
ATOM   2934  CG  ASP B 131      54.617  30.229  84.486  1.00 35.11           C  
ATOM   2935  OD1 ASP B 131      53.525  29.669  84.794  1.00 33.38           O  
ATOM   2936  OD2 ASP B 131      55.640  29.594  84.148  1.00 42.18           O  
ATOM   2937  N   ASP B 132      51.053  31.960  84.129  1.00 20.77           N  
ATOM   2938  CA  ASP B 132      50.039  31.668  83.113  1.00 20.08           C  
ATOM   2939  C   ASP B 132      49.498  32.954  82.465  1.00 23.58           C  
ATOM   2940  O   ASP B 132      48.352  33.365  82.721  1.00 20.33           O  
ATOM   2941  CB  ASP B 132      48.916  30.777  83.671  1.00 21.10           C  
ATOM   2942  CG  ASP B 132      48.020  30.139  82.621  1.00 26.40           C  
ATOM   2943  OD1 ASP B 132      47.169  29.296  82.995  1.00 24.83           O  
ATOM   2944  OD2 ASP B 132      48.161  30.482  81.434  1.00 22.06           O  
ATOM   2945  N   ILE B 133      50.318  33.551  81.577  1.00 22.52           N  
ATOM   2946  CA  ILE B 133      49.961  34.756  80.822  1.00 23.31           C  
ATOM   2947  C   ILE B 133      48.817  34.438  79.857  1.00 23.04           C  
ATOM   2948  O   ILE B 133      47.978  35.298  79.566  1.00 19.31           O  
ATOM   2949  CB  ILE B 133      51.220  35.404  80.168  1.00 29.24           C  
ATOM   2950  CG1 ILE B 133      51.649  36.661  80.989  1.00 32.79           C  
ATOM   2951  CG2 ILE B 133      51.034  35.761  78.699  1.00 33.76           C  
ATOM   2952  CD1 ILE B 133      50.619  37.862  80.745  1.00 41.57           C  
ATOM   2953  N   HIS B 134      48.789  33.184  79.357  1.00 20.29           N  
ATOM   2954  CA  HIS B 134      47.723  32.781  78.430  1.00 20.61           C  
ATOM   2955  C   HIS B 134      46.365  32.884  79.098  1.00 18.47           C  
ATOM   2956  O   HIS B 134      45.441  33.384  78.461  1.00 18.12           O  
ATOM   2957  CB  HIS B 134      47.986  31.386  77.850  1.00 24.29           C  
ATOM   2958  CG  HIS B 134      49.197  31.364  76.959  1.00 31.05           C  
ATOM   2959  ND1 HIS B 134      50.162  30.374  77.074  1.00 35.17           N  
ATOM   2960  CD2 HIS B 134      49.596  32.254  76.016  1.00 34.79           C  
ATOM   2961  CE1 HIS B 134      51.090  30.673  76.177  1.00 35.18           C  
ATOM   2962  NE2 HIS B 134      50.794  31.796  75.519  1.00 35.40           N  
ATOM   2963  N   HIS B 135      46.270  32.543  80.394  1.00 14.45           N  
ATOM   2964  CA  HIS B 135      45.011  32.663  81.128  1.00 15.04           C  
ATOM   2965  C   HIS B 135      44.666  34.139  81.368  1.00 16.55           C  
ATOM   2966  O   HIS B 135      43.504  34.505  81.306  1.00 15.32           O  
ATOM   2967  CB  HIS B 135      45.034  31.909  82.465  1.00 16.32           C  
ATOM   2968  CG  HIS B 135      43.707  31.907  83.180  1.00 20.68           C  
ATOM   2969  ND1 HIS B 135      42.564  31.383  82.583  1.00 22.98           N  
ATOM   2970  CD2 HIS B 135      43.386  32.337  84.424  1.00 23.48           C  
ATOM   2971  CE1 HIS B 135      41.586  31.541  83.463  1.00 22.92           C  
ATOM   2972  NE2 HIS B 135      42.029  32.104  84.590  1.00 23.45           N  
ATOM   2973  N   VAL B 136      45.667  34.970  81.642  1.00 14.43           N  
ATOM   2974  CA  VAL B 136      45.432  36.403  81.850  1.00 12.63           C  
ATOM   2975  C   VAL B 136      44.858  37.007  80.562  1.00 14.21           C  
ATOM   2976  O   VAL B 136      43.829  37.663  80.621  1.00 14.10           O  
ATOM   2977  CB  VAL B 136      46.710  37.149  82.314  1.00 15.25           C  
ATOM   2978  CG1 VAL B 136      46.444  38.655  82.484  1.00 14.47           C  
ATOM   2979  CG2 VAL B 136      47.245  36.570  83.621  1.00 15.73           C  
ATOM   2980  N   ARG B 137      45.503  36.747  79.398  1.00 13.11           N  
ATOM   2981  CA  ARG B 137      45.002  37.275  78.128  1.00 13.94           C  
ATOM   2982  C   ARG B 137      43.611  36.739  77.792  1.00 14.10           C  
ATOM   2983  O   ARG B 137      42.746  37.506  77.357  1.00 12.76           O  
ATOM   2984  CB  ARG B 137      45.986  36.964  76.988  1.00 14.97           C  
ATOM   2985  CG  ARG B 137      45.544  37.565  75.651  1.00 17.94           C  
ATOM   2986  CD  ARG B 137      46.473  37.150  74.523  1.00 21.87           C  
ATOM   2987  NE  ARG B 137      47.710  37.918  74.478  1.00 29.58           N  
ATOM   2988  CZ  ARG B 137      48.892  37.484  74.912  1.00 59.88           C  
ATOM   2989  NH1 ARG B 137      48.997  36.307  75.521  1.00 47.30           N  
ATOM   2990  NH2 ARG B 137      49.973  38.235  74.768  1.00 60.42           N  
ATOM   2991  N   LYS B 138      43.384  35.429  77.967  1.00 12.03           N  
ATOM   2992  CA  LYS B 138      42.079  34.844  77.613  1.00 10.49           C  
ATOM   2993  C   LYS B 138      40.983  35.422  78.504  1.00 15.09           C  
ATOM   2994  O   LYS B 138      39.882  35.693  78.020  1.00 14.32           O  
ATOM   2995  CB  LYS B 138      42.140  33.316  77.711  1.00 13.48           C  
ATOM   2996  CG  LYS B 138      40.859  32.630  77.192  1.00 16.31           C  
ATOM   2997  CD  LYS B 138      41.000  31.106  77.195  1.00 25.42           C  
ATOM   2998  CE  LYS B 138      41.533  30.617  75.865  1.00 45.78           C  
ATOM   2999  NZ  LYS B 138      41.613  29.133  75.826  1.00 61.57           N  
ATOM   3000  N   SER B 139      41.278  35.604  79.814  1.00 13.20           N  
ATOM   3001  CA  SER B 139      40.317  36.243  80.736  1.00 11.42           C  
ATOM   3002  C   SER B 139      39.994  37.645  80.244  1.00 12.90           C  
ATOM   3003  O   SER B 139      38.820  38.021  80.230  1.00 12.48           O  
ATOM   3004  CB  SER B 139      40.884  36.291  82.155  1.00 14.54           C  
ATOM   3005  OG  SER B 139      41.038  34.959  82.632  1.00 14.66           O  
ATOM   3006  N   MET B 140      41.004  38.409  79.816  1.00 10.59           N  
ATOM   3007  CA  MET B 140      40.740  39.778  79.309  1.00 11.89           C  
ATOM   3008  C   MET B 140      39.904  39.752  78.013  1.00 13.97           C  
ATOM   3009  O   MET B 140      38.975  40.531  77.861  1.00 14.50           O  
ATOM   3010  CB  MET B 140      42.043  40.571  79.092  1.00 15.38           C  
ATOM   3011  CG  MET B 140      42.825  40.881  80.378  1.00 20.99           C  
ATOM   3012  SD  MET B 140      41.925  41.720  81.737  1.00 26.93           S  
ATOM   3013  CE  MET B 140      40.897  42.756  80.818  1.00 17.01           C  
ATOM   3014  N   GLU B 141      40.205  38.819  77.110  1.00 12.91           N  
ATOM   3015  CA  GLU B 141      39.465  38.713  75.845  1.00 11.77           C  
ATOM   3016  C   GLU B 141      38.000  38.315  76.064  1.00 15.02           C  
ATOM   3017  O   GLU B 141      37.106  38.978  75.541  1.00 14.64           O  
ATOM   3018  CB  GLU B 141      40.155  37.706  74.905  1.00 12.90           C  
ATOM   3019  CG  GLU B 141      41.445  38.235  74.282  1.00 16.91           C  
ATOM   3020  CD  GLU B 141      41.290  39.199  73.115  1.00 33.65           C  
ATOM   3021  OE1 GLU B 141      42.160  40.085  72.961  1.00 26.78           O  
ATOM   3022  OE2 GLU B 141      40.306  39.072  72.349  1.00 29.08           O  
ATOM   3023  N   VAL B 142      37.759  37.238  76.813  1.00 11.54           N  
ATOM   3024  CA  VAL B 142      36.409  36.723  77.006  1.00 11.49           C  
ATOM   3025  C   VAL B 142      35.585  37.564  78.005  1.00 16.31           C  
ATOM   3026  O   VAL B 142      34.419  37.902  77.736  1.00 14.68           O  
ATOM   3027  CB  VAL B 142      36.414  35.223  77.419  1.00 13.49           C  
ATOM   3028  CG1 VAL B 142      34.987  34.744  77.689  1.00 12.10           C  
ATOM   3029  CG2 VAL B 142      37.096  34.348  76.352  1.00 13.78           C  
ATOM   3030  N   ASN B 143      36.173  37.858  79.185  1.00 11.97           N  
ATOM   3031  CA  ASN B 143      35.393  38.510  80.241  1.00 10.56           C  
ATOM   3032  C   ASN B 143      35.242  39.993  80.050  1.00 11.66           C  
ATOM   3033  O   ASN B 143      34.417  40.583  80.716  1.00 11.56           O  
ATOM   3034  CB  ASN B 143      36.067  38.266  81.598  1.00 11.46           C  
ATOM   3035  CG  ASN B 143      36.267  36.811  82.000  1.00 20.01           C  
ATOM   3036  OD1 ASN B 143      35.895  35.871  81.300  1.00 13.84           O  
ATOM   3037  ND2 ASN B 143      36.894  36.602  83.155  1.00 13.34           N  
ATOM   3038  N   PHE B 144      36.100  40.612  79.218  1.00 10.75           N  
ATOM   3039  CA  PHE B 144      36.075  42.060  79.060  1.00 10.06           C  
ATOM   3040  C   PHE B 144      35.908  42.477  77.601  1.00 13.18           C  
ATOM   3041  O   PHE B 144      34.908  43.117  77.268  1.00 12.24           O  
ATOM   3042  CB  PHE B 144      37.329  42.704  79.714  1.00 10.42           C  
ATOM   3043  CG  PHE B 144      37.518  44.164  79.338  1.00 12.01           C  
ATOM   3044  CD1 PHE B 144      36.603  45.128  79.743  1.00 16.32           C  
ATOM   3045  CD2 PHE B 144      38.571  44.558  78.524  1.00 14.42           C  
ATOM   3046  CE1 PHE B 144      36.717  46.455  79.311  1.00 16.03           C  
ATOM   3047  CE2 PHE B 144      38.703  45.887  78.121  1.00 16.12           C  
ATOM   3048  CZ  PHE B 144      37.771  46.829  78.519  1.00 14.42           C  
ATOM   3049  N   LEU B 145      36.861  42.136  76.749  1.00 11.59           N  
ATOM   3050  CA  LEU B 145      36.794  42.599  75.361  1.00 11.99           C  
ATOM   3051  C   LEU B 145      35.553  42.158  74.619  1.00 14.60           C  
ATOM   3052  O   LEU B 145      34.968  42.970  73.912  1.00 14.91           O  
ATOM   3053  CB  LEU B 145      38.069  42.252  74.587  1.00 12.68           C  
ATOM   3054  CG  LEU B 145      39.314  43.063  75.074  1.00 20.35           C  
ATOM   3055  CD1 LEU B 145      40.578  42.485  74.536  1.00 23.10           C  
ATOM   3056  CD2 LEU B 145      39.232  44.515  74.657  1.00 24.79           C  
ATOM   3057  N   SER B 146      35.099  40.908  74.832  1.00 11.57           N  
ATOM   3058  CA  SER B 146      33.864  40.466  74.153  1.00 12.75           C  
ATOM   3059  C   SER B 146      32.654  41.280  74.624  1.00 14.97           C  
ATOM   3060  O   SER B 146      31.733  41.495  73.844  1.00 12.44           O  
ATOM   3061  CB  SER B 146      33.639  38.961  74.315  1.00 13.91           C  
ATOM   3062  OG  SER B 146      33.191  38.669  75.628  1.00 15.07           O  
ATOM   3063  N   TYR B 147      32.642  41.740  75.901  1.00 11.10           N  
ATOM   3064  CA  TYR B 147      31.539  42.562  76.410  1.00 11.01           C  
ATOM   3065  C   TYR B 147      31.498  43.886  75.634  1.00 15.08           C  
ATOM   3066  O   TYR B 147      30.425  44.388  75.336  1.00 15.11           O  
ATOM   3067  CB  TYR B 147      31.727  42.869  77.906  1.00 10.97           C  
ATOM   3068  CG  TYR B 147      31.295  41.758  78.848  1.00 11.86           C  
ATOM   3069  CD1 TYR B 147      31.515  40.412  78.531  1.00 14.27           C  
ATOM   3070  CD2 TYR B 147      30.781  42.054  80.114  1.00 10.52           C  
ATOM   3071  CE1 TYR B 147      31.183  39.391  79.433  1.00 13.12           C  
ATOM   3072  CE2 TYR B 147      30.465  41.040  81.020  1.00 11.95           C  
ATOM   3073  CZ  TYR B 147      30.643  39.716  80.663  1.00 14.89           C  
ATOM   3074  OH  TYR B 147      30.299  38.734  81.566  1.00 11.66           O  
ATOM   3075  N   VAL B 148      32.678  44.440  75.316  1.00 12.27           N  
ATOM   3076  CA  VAL B 148      32.775  45.707  74.562  1.00 12.26           C  
ATOM   3077  C   VAL B 148      32.261  45.466  73.125  1.00 15.80           C  
ATOM   3078  O   VAL B 148      31.452  46.271  72.606  1.00 16.42           O  
ATOM   3079  CB  VAL B 148      34.215  46.274  74.553  1.00 14.78           C  
ATOM   3080  CG1 VAL B 148      34.269  47.577  73.732  1.00 14.53           C  
ATOM   3081  CG2 VAL B 148      34.711  46.525  75.988  1.00 14.16           C  
ATOM   3082  N   VAL B 149      32.698  44.370  72.504  1.00 13.51           N  
ATOM   3083  CA  VAL B 149      32.268  44.023  71.128  1.00 13.17           C  
ATOM   3084  C   VAL B 149      30.739  43.880  71.080  1.00 17.68           C  
ATOM   3085  O   VAL B 149      30.097  44.411  70.165  1.00 17.62           O  
ATOM   3086  CB  VAL B 149      32.986  42.745  70.609  1.00 17.78           C  
ATOM   3087  CG1 VAL B 149      32.371  42.254  69.288  1.00 18.18           C  
ATOM   3088  CG2 VAL B 149      34.482  42.982  70.455  1.00 17.48           C  
ATOM   3089  N   LEU B 150      30.165  43.157  72.059  1.00 13.72           N  
ATOM   3090  CA  LEU B 150      28.712  42.945  72.139  1.00 13.86           C  
ATOM   3091  C   LEU B 150      27.966  44.266  72.296  1.00 16.80           C  
ATOM   3092  O   LEU B 150      26.939  44.480  71.647  1.00 14.90           O  
ATOM   3093  CB  LEU B 150      28.370  41.986  73.292  1.00 13.37           C  
ATOM   3094  CG  LEU B 150      28.835  40.535  73.084  1.00 15.75           C  
ATOM   3095  CD1 LEU B 150      28.941  39.771  74.411  1.00 14.81           C  
ATOM   3096  CD2 LEU B 150      27.921  39.775  72.113  1.00 18.01           C  
ATOM   3097  N   THR B 151      28.506  45.166  73.136  1.00 14.56           N  
ATOM   3098  CA  THR B 151      27.924  46.482  73.379  1.00 15.14           C  
ATOM   3099  C   THR B 151      27.920  47.321  72.084  1.00 18.59           C  
ATOM   3100  O   THR B 151      26.908  47.956  71.760  1.00 18.30           O  
ATOM   3101  CB  THR B 151      28.693  47.195  74.513  1.00 20.86           C  
ATOM   3102  OG1 THR B 151      28.452  46.463  75.730  1.00 18.05           O  
ATOM   3103  CG2 THR B 151      28.222  48.632  74.706  1.00 18.74           C  
ATOM   3104  N   VAL B 152      29.050  47.338  71.376  1.00 14.83           N  
ATOM   3105  CA  VAL B 152      29.163  48.105  70.115  1.00 15.45           C  
ATOM   3106  C   VAL B 152      28.117  47.574  69.117  1.00 19.02           C  
ATOM   3107  O   VAL B 152      27.392  48.383  68.523  1.00 18.77           O  
ATOM   3108  CB  VAL B 152      30.594  48.077  69.522  1.00 18.44           C  
ATOM   3109  CG1 VAL B 152      30.621  48.698  68.122  1.00 17.46           C  
ATOM   3110  CG2 VAL B 152      31.569  48.821  70.438  1.00 18.18           C  
ATOM   3111  N   ALA B 153      28.000  46.238  69.002  1.00 15.45           N  
ATOM   3112  CA  ALA B 153      27.032  45.604  68.099  1.00 17.07           C  
ATOM   3113  C   ALA B 153      25.567  45.897  68.484  1.00 21.56           C  
ATOM   3114  O   ALA B 153      24.711  46.027  67.596  1.00 21.59           O  
ATOM   3115  CB  ALA B 153      27.273  44.101  68.042  1.00 18.19           C  
ATOM   3116  N   ALA B 154      25.278  45.998  69.791  1.00 16.64           N  
ATOM   3117  CA  ALA B 154      23.932  46.206  70.314  1.00 16.91           C  
ATOM   3118  C   ALA B 154      23.476  47.630  70.378  1.00 20.55           C  
ATOM   3119  O   ALA B 154      22.268  47.867  70.437  1.00 18.96           O  
ATOM   3120  CB  ALA B 154      23.810  45.585  71.713  1.00 17.87           C  
ATOM   3121  N   LEU B 155      24.416  48.580  70.487  1.00 17.13           N  
ATOM   3122  CA  LEU B 155      24.054  49.974  70.738  1.00 18.01           C  
ATOM   3123  C   LEU B 155      23.013  50.610  69.797  1.00 19.64           C  
ATOM   3124  O   LEU B 155      22.075  51.213  70.323  1.00 17.89           O  
ATOM   3125  CB  LEU B 155      25.275  50.855  70.998  1.00 18.49           C  
ATOM   3126  CG  LEU B 155      25.014  52.155  71.746  1.00 25.15           C  
ATOM   3127  CD1 LEU B 155      24.620  51.893  73.234  1.00 25.63           C  
ATOM   3128  CD2 LEU B 155      26.254  53.041  71.670  1.00 29.04           C  
ATOM   3129  N   PRO B 156      23.086  50.415  68.453  1.00 19.81           N  
ATOM   3130  CA  PRO B 156      22.049  51.011  67.571  1.00 19.53           C  
ATOM   3131  C   PRO B 156      20.633  50.589  67.973  1.00 23.24           C  
ATOM   3132  O   PRO B 156      19.762  51.452  68.096  1.00 22.61           O  
ATOM   3133  CB  PRO B 156      22.428  50.491  66.183  1.00 21.46           C  
ATOM   3134  CG  PRO B 156      23.929  50.346  66.249  1.00 26.89           C  
ATOM   3135  CD  PRO B 156      24.155  49.771  67.650  1.00 21.68           C  
ATOM   3136  N   MET B 157      20.419  49.278  68.262  1.00 19.76           N  
ATOM   3137  CA  MET B 157      19.111  48.764  68.699  1.00 18.52           C  
ATOM   3138  C   MET B 157      18.708  49.292  70.054  1.00 22.59           C  
ATOM   3139  O   MET B 157      17.532  49.616  70.265  1.00 22.10           O  
ATOM   3140  CB  MET B 157      19.074  47.233  68.691  1.00 20.24           C  
ATOM   3141  CG  MET B 157      18.923  46.640  67.314  1.00 23.15           C  
ATOM   3142  SD  MET B 157      18.736  44.855  67.316  1.00 27.03           S  
ATOM   3143  CE  MET B 157      20.451  44.297  67.933  1.00 23.56           C  
ATOM   3144  N   LEU B 158      19.671  49.351  71.007  1.00 17.32           N  
ATOM   3145  CA  LEU B 158      19.383  49.861  72.347  1.00 16.66           C  
ATOM   3146  C   LEU B 158      19.071  51.363  72.324  1.00 18.71           C  
ATOM   3147  O   LEU B 158      18.239  51.803  73.097  1.00 19.73           O  
ATOM   3148  CB  LEU B 158      20.561  49.563  73.302  1.00 15.85           C  
ATOM   3149  CG  LEU B 158      20.807  48.074  73.581  1.00 18.98           C  
ATOM   3150  CD1 LEU B 158      22.159  47.876  74.273  1.00 18.16           C  
ATOM   3151  CD2 LEU B 158      19.674  47.449  74.407  1.00 19.18           C  
ATOM   3152  N   LYS B 159      19.695  52.133  71.407  1.00 18.48           N  
ATOM   3153  CA  LYS B 159      19.422  53.572  71.269  1.00 20.16           C  
ATOM   3154  C   LYS B 159      17.981  53.746  70.767  1.00 26.62           C  
ATOM   3155  O   LYS B 159      17.253  54.608  71.262  1.00 26.69           O  
ATOM   3156  CB  LYS B 159      20.405  54.216  70.281  1.00 22.11           C  
ATOM   3157  CG  LYS B 159      21.727  54.630  70.903  1.00 24.34           C  
ATOM   3158  CD  LYS B 159      22.752  54.958  69.795  1.00 29.92           C  
ATOM   3159  CE  LYS B 159      23.978  55.638  70.364  1.00 42.47           C  
ATOM   3160  NZ  LYS B 159      25.107  55.658  69.395  1.00 51.36           N  
ATOM   3161  N   GLN B 160      17.558  52.875  69.833  1.00 26.64           N  
ATOM   3162  CA  GLN B 160      16.195  52.900  69.275  1.00 26.35           C  
ATOM   3163  C   GLN B 160      15.131  52.630  70.345  1.00 28.93           C  
ATOM   3164  O   GLN B 160      14.081  53.272  70.333  1.00 29.63           O  
ATOM   3165  CB  GLN B 160      16.075  51.880  68.131  1.00 28.21           C  
ATOM   3166  CG  GLN B 160      14.812  52.010  67.271  1.00 54.58           C  
ATOM   3167  CD  GLN B 160      14.891  53.129  66.258  1.00 85.28           C  
ATOM   3168  OE1 GLN B 160      14.382  54.236  66.477  1.00 82.14           O  
ATOM   3169  NE2 GLN B 160      15.533  52.864  65.126  1.00 82.36           N  
ATOM   3170  N   SER B 161      15.403  51.698  71.283  1.00 21.96           N  
ATOM   3171  CA  SER B 161      14.448  51.331  72.334  1.00 20.50           C  
ATOM   3172  C   SER B 161      14.638  52.049  73.687  1.00 23.26           C  
ATOM   3173  O   SER B 161      13.897  51.745  74.631  1.00 23.55           O  
ATOM   3174  CB  SER B 161      14.485  49.820  72.542  1.00 22.40           C  
ATOM   3175  OG  SER B 161      15.762  49.437  73.039  1.00 25.94           O  
ATOM   3176  N   ASN B 162      15.650  52.965  73.812  1.00 19.57           N  
ATOM   3177  CA  ASN B 162      16.034  53.602  75.083  1.00 18.89           C  
ATOM   3178  C   ASN B 162      16.305  52.468  76.095  1.00 22.05           C  
ATOM   3179  O   ASN B 162      15.794  52.487  77.216  1.00 22.74           O  
ATOM   3180  CB  ASN B 162      14.964  54.572  75.620  1.00 18.98           C  
ATOM   3181  CG  ASN B 162      14.757  55.765  74.713  1.00 44.09           C  
ATOM   3182  OD1 ASN B 162      15.697  56.313  74.125  1.00 34.32           O  
ATOM   3183  ND2 ASN B 162      13.511  56.159  74.548  1.00 44.18           N  
ATOM   3184  N   GLY B 163      17.030  51.464  75.616  1.00 19.25           N  
ATOM   3185  CA  GLY B 163      17.310  50.216  76.314  1.00 18.35           C  
ATOM   3186  C   GLY B 163      18.330  50.241  77.432  1.00 20.34           C  
ATOM   3187  O   GLY B 163      18.670  51.290  77.973  1.00 17.66           O  
ATOM   3188  N   SER B 164      18.796  49.046  77.796  1.00 16.67           N  
ATOM   3189  CA  SER B 164      19.677  48.865  78.948  1.00 16.61           C  
ATOM   3190  C   SER B 164      20.755  47.836  78.717  1.00 18.13           C  
ATOM   3191  O   SER B 164      20.502  46.803  78.104  1.00 16.90           O  
ATOM   3192  CB  SER B 164      18.834  48.392  80.132  1.00 22.32           C  
ATOM   3193  OG  SER B 164      17.806  49.329  80.423  1.00 28.84           O  
ATOM   3194  N   ILE B 165      21.953  48.105  79.253  1.00 14.98           N  
ATOM   3195  CA  ILE B 165      23.080  47.161  79.257  1.00 14.28           C  
ATOM   3196  C   ILE B 165      23.256  46.756  80.717  1.00 14.95           C  
ATOM   3197  O   ILE B 165      23.309  47.632  81.592  1.00 13.91           O  
ATOM   3198  CB  ILE B 165      24.380  47.790  78.701  1.00 17.27           C  
ATOM   3199  CG1 ILE B 165      24.193  48.236  77.239  1.00 18.22           C  
ATOM   3200  CG2 ILE B 165      25.584  46.807  78.836  1.00 18.80           C  
ATOM   3201  CD1 ILE B 165      25.167  49.301  76.820  1.00 18.54           C  
ATOM   3202  N   VAL B 166      23.375  45.447  80.965  1.00 12.13           N  
ATOM   3203  CA  VAL B 166      23.552  44.901  82.323  1.00 12.32           C  
ATOM   3204  C   VAL B 166      24.852  44.133  82.283  1.00 13.96           C  
ATOM   3205  O   VAL B 166      25.013  43.225  81.459  1.00 13.33           O  
ATOM   3206  CB  VAL B 166      22.350  44.014  82.747  1.00 16.68           C  
ATOM   3207  CG1 VAL B 166      22.577  43.453  84.158  1.00 16.91           C  
ATOM   3208  CG2 VAL B 166      21.038  44.816  82.699  1.00 17.03           C  
ATOM   3209  N   VAL B 167      25.803  44.529  83.136  1.00 11.83           N  
ATOM   3210  CA  VAL B 167      27.149  43.945  83.138  1.00 11.34           C  
ATOM   3211  C   VAL B 167      27.310  43.185  84.461  1.00 13.63           C  
ATOM   3212  O   VAL B 167      27.326  43.811  85.517  1.00 12.18           O  
ATOM   3213  CB  VAL B 167      28.241  45.060  82.993  1.00 14.73           C  
ATOM   3214  CG1 VAL B 167      29.653  44.457  83.083  1.00 14.37           C  
ATOM   3215  CG2 VAL B 167      28.076  45.834  81.683  1.00 15.53           C  
ATOM   3216  N   VAL B 168      27.510  41.873  84.379  1.00 10.53           N  
ATOM   3217  CA  VAL B 168      27.659  41.068  85.587  1.00 10.97           C  
ATOM   3218  C   VAL B 168      29.105  41.099  86.047  1.00 13.30           C  
ATOM   3219  O   VAL B 168      30.013  40.684  85.319  1.00 13.37           O  
ATOM   3220  CB  VAL B 168      27.110  39.626  85.408  1.00 14.35           C  
ATOM   3221  CG1 VAL B 168      27.213  38.851  86.722  1.00 14.00           C  
ATOM   3222  CG2 VAL B 168      25.649  39.639  84.913  1.00 14.41           C  
ATOM   3223  N   SER B 169      29.314  41.595  87.272  1.00 10.99           N  
ATOM   3224  CA  SER B 169      30.669  41.687  87.823  1.00 10.41           C  
ATOM   3225  C   SER B 169      30.698  40.959  89.169  1.00 15.62           C  
ATOM   3226  O   SER B 169      29.943  39.996  89.373  1.00 15.39           O  
ATOM   3227  CB  SER B 169      31.122  43.144  87.943  1.00 11.82           C  
ATOM   3228  OG  SER B 169      32.497  43.210  88.311  1.00 11.94           O  
ATOM   3229  N   SER B 170      31.588  41.383  90.060  1.00 14.01           N  
ATOM   3230  CA  SER B 170      31.867  40.636  91.282  1.00 13.10           C  
ATOM   3231  C   SER B 170      32.417  41.547  92.347  1.00 13.78           C  
ATOM   3232  O   SER B 170      32.977  42.595  92.035  1.00 12.37           O  
ATOM   3233  CB  SER B 170      32.954  39.607  90.945  1.00 16.47           C  
ATOM   3234  OG  SER B 170      33.504  38.933  92.070  1.00 17.28           O  
ATOM   3235  N   LEU B 171      32.385  41.097  93.612  1.00 11.66           N  
ATOM   3236  CA  LEU B 171      33.094  41.829  94.654  1.00 10.45           C  
ATOM   3237  C   LEU B 171      34.587  41.869  94.271  1.00 11.15           C  
ATOM   3238  O   LEU B 171      35.262  42.846  94.589  1.00 13.34           O  
ATOM   3239  CB  LEU B 171      32.968  41.111  96.014  1.00 11.25           C  
ATOM   3240  CG  LEU B 171      31.608  41.156  96.690  1.00 16.73           C  
ATOM   3241  CD1 LEU B 171      31.647  40.315  97.958  1.00 16.93           C  
ATOM   3242  CD2 LEU B 171      31.221  42.590  97.038  1.00 20.58           C  
ATOM   3243  N   ALA B 172      35.082  40.850  93.561  1.00 11.45           N  
ATOM   3244  CA  ALA B 172      36.485  40.790  93.088  1.00 11.94           C  
ATOM   3245  C   ALA B 172      36.728  41.777  91.924  1.00 14.66           C  
ATOM   3246  O   ALA B 172      37.840  41.869  91.406  1.00 14.49           O  
ATOM   3247  CB  ALA B 172      36.859  39.358  92.690  1.00 12.34           C  
ATOM   3248  N   GLY B 173      35.688  42.532  91.555  1.00 11.55           N  
ATOM   3249  CA  GLY B 173      35.788  43.611  90.576  1.00  9.75           C  
ATOM   3250  C   GLY B 173      35.724  44.968  91.266  1.00 12.54           C  
ATOM   3251  O   GLY B 173      35.636  46.000  90.603  1.00 12.60           O  
ATOM   3252  N   LYS B 174      35.749  44.979  92.627  1.00  9.59           N  
ATOM   3253  CA  LYS B 174      35.703  46.204  93.440  1.00  9.49           C  
ATOM   3254  C   LYS B 174      36.768  46.215  94.542  1.00 13.09           C  
ATOM   3255  O   LYS B 174      37.198  47.288  94.985  1.00 12.56           O  
ATOM   3256  CB  LYS B 174      34.306  46.393  94.076  1.00 11.04           C  
ATOM   3257  CG  LYS B 174      33.191  46.774  93.102  1.00 13.55           C  
ATOM   3258  CD  LYS B 174      33.354  48.245  92.563  1.00 14.79           C  
ATOM   3259  CE  LYS B 174      32.102  48.698  91.833  1.00 15.62           C  
ATOM   3260  NZ  LYS B 174      32.250  50.099  91.354  1.00 13.21           N  
ATOM   3261  N   VAL B 175      37.147  45.039  95.029  1.00 11.71           N  
ATOM   3262  CA  VAL B 175      38.188  44.920  96.053  1.00 11.67           C  
ATOM   3263  C   VAL B 175      39.104  43.780  95.612  1.00 15.50           C  
ATOM   3264  O   VAL B 175      38.746  42.998  94.738  1.00 16.07           O  
ATOM   3265  CB  VAL B 175      37.637  44.730  97.512  1.00 16.11           C  
ATOM   3266  CG1 VAL B 175      36.662  45.833  97.914  1.00 16.21           C  
ATOM   3267  CG2 VAL B 175      37.002  43.350  97.693  1.00 16.83           C  
ATOM   3268  N   ALA B 176      40.278  43.686  96.213  1.00 13.94           N  
ATOM   3269  CA  ALA B 176      41.245  42.673  95.820  1.00 14.42           C  
ATOM   3270  C   ALA B 176      41.023  41.372  96.547  1.00 17.31           C  
ATOM   3271  O   ALA B 176      40.684  41.386  97.722  1.00 16.05           O  
ATOM   3272  CB  ALA B 176      42.649  43.175  96.083  1.00 15.40           C  
ATOM   3273  N   TYR B 177      41.274  40.259  95.856  1.00 15.79           N  
ATOM   3274  CA  TYR B 177      41.150  38.909  96.415  1.00 17.14           C  
ATOM   3275  C   TYR B 177      42.313  38.094  95.894  1.00 18.91           C  
ATOM   3276  O   TYR B 177      42.588  38.143  94.699  1.00 18.34           O  
ATOM   3277  CB  TYR B 177      39.878  38.231  95.885  1.00 20.34           C  
ATOM   3278  CG  TYR B 177      38.590  38.614  96.568  1.00 25.27           C  
ATOM   3279  CD1 TYR B 177      37.895  39.758  96.192  1.00 27.86           C  
ATOM   3280  CD2 TYR B 177      37.987  37.760  97.483  1.00 26.50           C  
ATOM   3281  CE1 TYR B 177      36.660  40.067  96.748  1.00 29.94           C  
ATOM   3282  CE2 TYR B 177      36.763  38.072  98.067  1.00 27.37           C  
ATOM   3283  CZ  TYR B 177      36.109  39.232  97.701  1.00 32.91           C  
ATOM   3284  OH  TYR B 177      34.903  39.562  98.254  1.00 28.75           O  
ATOM   3285  N   PRO B 178      42.957  37.263  96.721  1.00 17.42           N  
ATOM   3286  CA  PRO B 178      44.014  36.411  96.184  1.00 17.05           C  
ATOM   3287  C   PRO B 178      43.401  35.247  95.407  1.00 17.33           C  
ATOM   3288  O   PRO B 178      42.210  34.951  95.587  1.00 16.65           O  
ATOM   3289  CB  PRO B 178      44.724  35.910  97.441  1.00 19.55           C  
ATOM   3290  CG  PRO B 178      43.651  35.846  98.466  1.00 21.93           C  
ATOM   3291  CD  PRO B 178      42.738  37.020  98.168  1.00 18.29           C  
ATOM   3292  N   MET B 179      44.233  34.559  94.581  1.00 12.86           N  
ATOM   3293  CA  MET B 179      43.908  33.346  93.816  1.00 14.05           C  
ATOM   3294  C   MET B 179      43.036  33.564  92.580  1.00 14.38           C  
ATOM   3295  O   MET B 179      42.760  32.603  91.875  1.00 13.70           O  
ATOM   3296  CB  MET B 179      43.282  32.252  94.701  1.00 17.56           C  
ATOM   3297  CG  MET B 179      44.176  31.801  95.836  1.00 23.81           C  
ATOM   3298  SD  MET B 179      43.190  30.719  96.860  1.00 30.34           S  
ATOM   3299  CE  MET B 179      42.252  31.889  97.734  1.00 27.50           C  
ATOM   3300  N   VAL B 180      42.629  34.821  92.315  1.00 11.73           N  
ATOM   3301  CA  VAL B 180      41.754  35.138  91.159  1.00 10.99           C  
ATOM   3302  C   VAL B 180      42.320  36.376  90.438  1.00 12.79           C  
ATOM   3303  O   VAL B 180      41.537  37.200  89.972  1.00 11.61           O  
ATOM   3304  CB  VAL B 180      40.258  35.345  91.614  1.00 15.43           C  
ATOM   3305  CG1 VAL B 180      39.659  34.056  92.167  1.00 17.52           C  
ATOM   3306  CG2 VAL B 180      40.133  36.458  92.658  1.00 14.53           C  
ATOM   3307  N   ALA B 181      43.666  36.504  90.328  1.00 10.79           N  
ATOM   3308  CA  ALA B 181      44.253  37.731  89.759  1.00 11.84           C  
ATOM   3309  C   ALA B 181      43.783  38.065  88.347  1.00 12.60           C  
ATOM   3310  O   ALA B 181      43.385  39.197  88.100  1.00 11.90           O  
ATOM   3311  CB  ALA B 181      45.775  37.701  89.833  1.00 13.06           C  
ATOM   3312  N   ALA B 182      43.818  37.080  87.430  1.00 10.99           N  
ATOM   3313  CA  ALA B 182      43.374  37.295  86.034  1.00 11.78           C  
ATOM   3314  C   ALA B 182      41.884  37.682  85.980  1.00 14.98           C  
ATOM   3315  O   ALA B 182      41.497  38.649  85.307  1.00 13.58           O  
ATOM   3316  CB  ALA B 182      43.619  36.018  85.217  1.00 12.02           C  
ATOM   3317  N   TYR B 183      41.051  36.940  86.727  1.00  9.91           N  
ATOM   3318  CA  TYR B 183      39.617  37.168  86.806  1.00  9.40           C  
ATOM   3319  C   TYR B 183      39.340  38.575  87.357  1.00 12.13           C  
ATOM   3320  O   TYR B 183      38.557  39.322  86.774  1.00 11.13           O  
ATOM   3321  CB  TYR B 183      39.021  36.080  87.712  1.00 10.70           C  
ATOM   3322  CG  TYR B 183      37.558  36.244  88.059  1.00 10.56           C  
ATOM   3323  CD1 TYR B 183      36.562  35.746  87.221  1.00 11.81           C  
ATOM   3324  CD2 TYR B 183      37.169  36.831  89.263  1.00  9.95           C  
ATOM   3325  CE1 TYR B 183      35.214  35.840  87.570  1.00 12.86           C  
ATOM   3326  CE2 TYR B 183      35.831  36.888  89.640  1.00 10.83           C  
ATOM   3327  CZ  TYR B 183      34.858  36.411  88.780  1.00 15.20           C  
ATOM   3328  OH  TYR B 183      33.548  36.445  89.174  1.00 13.15           O  
ATOM   3329  N   SER B 184      39.993  38.934  88.475  1.00 10.67           N  
ATOM   3330  CA  SER B 184      39.822  40.248  89.111  1.00  9.28           C  
ATOM   3331  C   SER B 184      40.213  41.379  88.157  1.00 12.40           C  
ATOM   3332  O   SER B 184      39.474  42.357  88.034  1.00 11.12           O  
ATOM   3333  CB  SER B 184      40.623  40.328  90.419  1.00 10.88           C  
ATOM   3334  OG ASER B 184      40.473  41.579  91.054  0.50  4.89           O  
ATOM   3335  OG BSER B 184      40.051  39.488  91.400  0.50 22.98           O  
ATOM   3336  N   ALA B 185      41.342  41.246  87.455  1.00 11.15           N  
ATOM   3337  CA  ALA B 185      41.768  42.276  86.495  1.00  9.54           C  
ATOM   3338  C   ALA B 185      40.649  42.506  85.451  1.00 11.45           C  
ATOM   3339  O   ALA B 185      40.333  43.657  85.124  1.00 10.30           O  
ATOM   3340  CB  ALA B 185      43.046  41.828  85.800  1.00 11.88           C  
ATOM   3341  N   SER B 186      40.052  41.412  84.948  1.00  8.41           N  
ATOM   3342  CA  SER B 186      38.975  41.532  83.926  1.00 10.03           C  
ATOM   3343  C   SER B 186      37.722  42.208  84.474  1.00 12.00           C  
ATOM   3344  O   SER B 186      37.096  43.024  83.784  1.00 11.28           O  
ATOM   3345  CB  SER B 186      38.666  40.162  83.312  1.00 11.33           C  
ATOM   3346  OG  SER B 186      37.888  39.337  84.174  1.00 13.54           O  
ATOM   3347  N   LYS B 187      37.387  41.944  85.762  1.00  9.03           N  
ATOM   3348  CA  LYS B 187      36.197  42.545  86.375  1.00  9.19           C  
ATOM   3349  C   LYS B 187      36.442  44.008  86.704  1.00 10.98           C  
ATOM   3350  O   LYS B 187      35.560  44.842  86.488  1.00 10.02           O  
ATOM   3351  CB  LYS B 187      35.728  41.739  87.602  1.00  9.84           C  
ATOM   3352  CG  LYS B 187      35.255  40.314  87.246  1.00 12.96           C  
ATOM   3353  CD  LYS B 187      34.100  40.294  86.207  1.00 11.15           C  
ATOM   3354  CE  LYS B 187      33.359  38.972  86.272  1.00 13.33           C  
ATOM   3355  NZ  LYS B 187      32.213  38.913  85.282  1.00 14.39           N  
ATOM   3356  N   PHE B 188      37.658  44.345  87.179  1.00  9.00           N  
ATOM   3357  CA  PHE B 188      37.988  45.761  87.415  1.00  7.99           C  
ATOM   3358  C   PHE B 188      37.931  46.515  86.077  1.00 10.85           C  
ATOM   3359  O   PHE B 188      37.421  47.629  86.028  1.00  9.56           O  
ATOM   3360  CB  PHE B 188      39.398  45.884  88.002  1.00  8.27           C  
ATOM   3361  CG  PHE B 188      39.471  45.918  89.519  1.00  7.74           C  
ATOM   3362  CD1 PHE B 188      39.777  47.097  90.189  1.00 10.62           C  
ATOM   3363  CD2 PHE B 188      39.257  44.766  90.268  1.00  8.93           C  
ATOM   3364  CE1 PHE B 188      39.891  47.119  91.590  1.00 11.38           C  
ATOM   3365  CE2 PHE B 188      39.331  44.792  91.667  1.00 10.95           C  
ATOM   3366  CZ  PHE B 188      39.660  45.963  92.322  1.00  8.91           C  
ATOM   3367  N   ALA B 189      38.443  45.920  85.002  1.00 11.41           N  
ATOM   3368  CA  ALA B 189      38.438  46.536  83.656  1.00 10.00           C  
ATOM   3369  C   ALA B 189      37.015  46.900  83.222  1.00 12.62           C  
ATOM   3370  O   ALA B 189      36.825  47.990  82.667  1.00 11.08           O  
ATOM   3371  CB  ALA B 189      39.062  45.603  82.645  1.00 10.13           C  
ATOM   3372  N   LEU B 190      36.038  46.020  83.490  1.00  9.79           N  
ATOM   3373  CA  LEU B 190      34.619  46.282  83.162  1.00  9.02           C  
ATOM   3374  C   LEU B 190      34.129  47.547  83.867  1.00 11.34           C  
ATOM   3375  O   LEU B 190      33.425  48.352  83.277  1.00 10.83           O  
ATOM   3376  CB  LEU B 190      33.742  45.113  83.586  1.00  8.76           C  
ATOM   3377  CG  LEU B 190      33.881  43.821  82.781  1.00 11.95           C  
ATOM   3378  CD1 LEU B 190      33.106  42.692  83.447  1.00 11.61           C  
ATOM   3379  CD2 LEU B 190      33.366  44.046  81.337  1.00 14.60           C  
ATOM   3380  N   ASP B 191      34.503  47.732  85.134  1.00  9.42           N  
ATOM   3381  CA  ASP B 191      34.089  48.931  85.871  1.00  8.73           C  
ATOM   3382  C   ASP B 191      34.682  50.178  85.228  1.00 13.17           C  
ATOM   3383  O   ASP B 191      33.940  51.107  84.940  1.00 12.35           O  
ATOM   3384  CB  ASP B 191      34.524  48.817  87.354  1.00  9.31           C  
ATOM   3385  CG  ASP B 191      33.950  49.883  88.288  1.00 13.77           C  
ATOM   3386  OD1 ASP B 191      33.120  50.713  87.821  1.00 13.00           O  
ATOM   3387  OD2 ASP B 191      34.300  49.864  89.485  1.00 14.31           O  
ATOM   3388  N   GLY B 192      35.990  50.185  84.963  1.00 10.20           N  
ATOM   3389  CA  GLY B 192      36.606  51.367  84.369  1.00 11.05           C  
ATOM   3390  C   GLY B 192      35.979  51.693  83.023  1.00 13.39           C  
ATOM   3391  O   GLY B 192      35.642  52.847  82.747  1.00 13.71           O  
ATOM   3392  N   PHE B 193      35.813  50.669  82.182  1.00  9.90           N  
ATOM   3393  CA  PHE B 193      35.280  50.904  80.829  1.00 10.09           C  
ATOM   3394  C   PHE B 193      33.832  51.374  80.838  1.00 14.03           C  
ATOM   3395  O   PHE B 193      33.515  52.409  80.261  1.00 12.07           O  
ATOM   3396  CB  PHE B 193      35.402  49.619  79.972  1.00 11.35           C  
ATOM   3397  CG  PHE B 193      35.111  49.925  78.517  1.00 12.26           C  
ATOM   3398  CD1 PHE B 193      33.832  49.747  77.997  1.00 16.47           C  
ATOM   3399  CD2 PHE B 193      36.104  50.446  77.688  1.00 14.75           C  
ATOM   3400  CE1 PHE B 193      33.547  50.065  76.652  1.00 16.63           C  
ATOM   3401  CE2 PHE B 193      35.817  50.770  76.350  1.00 18.69           C  
ATOM   3402  CZ  PHE B 193      34.539  50.582  75.854  1.00 16.86           C  
ATOM   3403  N   PHE B 194      32.941  50.565  81.426  1.00 10.03           N  
ATOM   3404  CA  PHE B 194      31.512  50.859  81.432  1.00  9.47           C  
ATOM   3405  C   PHE B 194      31.142  52.095  82.234  1.00 14.83           C  
ATOM   3406  O   PHE B 194      30.201  52.822  81.846  1.00 12.91           O  
ATOM   3407  CB  PHE B 194      30.700  49.610  81.826  1.00 11.22           C  
ATOM   3408  CG  PHE B 194      30.637  48.633  80.671  1.00 11.68           C  
ATOM   3409  CD1 PHE B 194      31.535  47.572  80.582  1.00 14.11           C  
ATOM   3410  CD2 PHE B 194      29.717  48.808  79.636  1.00 15.02           C  
ATOM   3411  CE1 PHE B 194      31.505  46.686  79.488  1.00 16.44           C  
ATOM   3412  CE2 PHE B 194      29.683  47.919  78.550  1.00 16.60           C  
ATOM   3413  CZ  PHE B 194      30.573  46.862  78.481  1.00 15.71           C  
ATOM   3414  N   SER B 195      31.891  52.385  83.308  1.00 12.99           N  
ATOM   3415  CA  SER B 195      31.617  53.596  84.090  1.00 12.47           C  
ATOM   3416  C   SER B 195      32.035  54.843  83.300  1.00 15.86           C  
ATOM   3417  O   SER B 195      31.409  55.887  83.434  1.00 15.65           O  
ATOM   3418  CB  SER B 195      32.314  53.547  85.444  1.00 13.34           C  
ATOM   3419  OG  SER B 195      31.809  52.461  86.198  1.00 13.65           O  
ATOM   3420  N   SER B 196      33.075  54.734  82.463  1.00 13.39           N  
ATOM   3421  CA  SER B 196      33.526  55.847  81.611  1.00 13.50           C  
ATOM   3422  C   SER B 196      32.494  56.127  80.521  1.00 17.11           C  
ATOM   3423  O   SER B 196      32.096  57.293  80.324  1.00 16.30           O  
ATOM   3424  CB  SER B 196      34.867  55.522  80.954  1.00 15.53           C  
ATOM   3425  OG  SER B 196      35.173  56.525  79.994  1.00 23.57           O  
ATOM   3426  N   ILE B 197      32.035  55.068  79.826  1.00 13.83           N  
ATOM   3427  CA  ILE B 197      31.033  55.261  78.772  1.00 14.94           C  
ATOM   3428  C   ILE B 197      29.704  55.716  79.344  1.00 17.72           C  
ATOM   3429  O   ILE B 197      29.010  56.488  78.682  1.00 17.91           O  
ATOM   3430  CB  ILE B 197      30.923  54.126  77.716  1.00 18.36           C  
ATOM   3431  CG1 ILE B 197      30.356  52.836  78.302  1.00 19.88           C  
ATOM   3432  CG2 ILE B 197      32.290  53.897  76.986  1.00 18.75           C  
ATOM   3433  CD1 ILE B 197      29.958  51.744  77.229  1.00 22.31           C  
ATOM   3434  N   ARG B 198      29.377  55.333  80.596  1.00 14.61           N  
ATOM   3435  CA  ARG B 198      28.138  55.846  81.211  1.00 15.38           C  
ATOM   3436  C   ARG B 198      28.179  57.397  81.238  1.00 19.71           C  
ATOM   3437  O   ARG B 198      27.200  58.066  80.871  1.00 18.29           O  
ATOM   3438  CB  ARG B 198      27.947  55.279  82.621  1.00 14.67           C  
ATOM   3439  CG  ARG B 198      26.577  55.644  83.199  1.00 20.65           C  
ATOM   3440  CD  ARG B 198      26.436  55.269  84.669  1.00 17.68           C  
ATOM   3441  NE  ARG B 198      26.372  53.824  84.895  1.00 19.64           N  
ATOM   3442  CZ  ARG B 198      27.276  53.133  85.590  1.00 19.71           C  
ATOM   3443  NH1 ARG B 198      28.362  53.733  86.063  1.00 15.82           N  
ATOM   3444  NH2 ARG B 198      27.113  51.832  85.794  1.00 19.22           N  
ATOM   3445  N   LYS B 199      29.336  57.961  81.627  1.00 15.83           N  
ATOM   3446  CA  LYS B 199      29.525  59.431  81.672  1.00 16.40           C  
ATOM   3447  C   LYS B 199      29.446  60.047  80.276  1.00 20.80           C  
ATOM   3448  O   LYS B 199      28.841  61.115  80.104  1.00 22.88           O  
ATOM   3449  CB  LYS B 199      30.845  59.805  82.369  1.00 16.67           C  
ATOM   3450  CG  LYS B 199      30.868  59.330  83.822  1.00 19.35           C  
ATOM   3451  CD  LYS B 199      32.030  59.849  84.621  1.00 21.26           C  
ATOM   3452  CE  LYS B 199      31.908  59.387  86.074  1.00 24.45           C  
ATOM   3453  NZ  LYS B 199      30.666  59.867  86.756  1.00 20.23           N  
ATOM   3454  N   GLU B 200      30.006  59.359  79.274  1.00 17.19           N  
ATOM   3455  CA  GLU B 200      29.957  59.807  77.876  1.00 17.54           C  
ATOM   3456  C   GLU B 200      28.520  59.804  77.343  1.00 23.42           C  
ATOM   3457  O   GLU B 200      28.131  60.745  76.647  1.00 22.15           O  
ATOM   3458  CB  GLU B 200      30.802  58.911  76.997  1.00 18.00           C  
ATOM   3459  CG  GLU B 200      32.282  59.005  77.322  1.00 17.29           C  
ATOM   3460  CD  GLU B 200      33.165  58.183  76.417  1.00 21.71           C  
ATOM   3461  OE1 GLU B 200      34.382  58.136  76.697  1.00 19.59           O  
ATOM   3462  OE2 GLU B 200      32.650  57.556  75.461  1.00 18.19           O  
ATOM   3463  N   TYR B 201      27.737  58.762  77.666  1.00 19.36           N  
ATOM   3464  CA  TYR B 201      26.332  58.674  77.232  1.00 19.24           C  
ATOM   3465  C   TYR B 201      25.500  59.797  77.834  1.00 24.19           C  
ATOM   3466  O   TYR B 201      24.591  60.309  77.169  1.00 24.23           O  
ATOM   3467  CB  TYR B 201      25.717  57.289  77.577  1.00 18.87           C  
ATOM   3468  CG  TYR B 201      26.276  56.133  76.769  1.00 19.54           C  
ATOM   3469  CD1 TYR B 201      27.268  56.339  75.802  1.00 21.19           C  
ATOM   3470  CD2 TYR B 201      25.825  54.829  76.974  1.00 19.74           C  
ATOM   3471  CE1 TYR B 201      27.808  55.276  75.081  1.00 23.77           C  
ATOM   3472  CE2 TYR B 201      26.347  53.762  76.241  1.00 20.60           C  
ATOM   3473  CZ  TYR B 201      27.343  53.992  75.302  1.00 25.30           C  
ATOM   3474  OH  TYR B 201      27.880  52.936  74.602  1.00 28.97           O  
ATOM   3475  N   SER B 202      25.815  60.194  79.072  1.00 23.26           N  
ATOM   3476  CA  SER B 202      25.119  61.277  79.772  1.00 25.58           C  
ATOM   3477  C   SER B 202      25.287  62.592  79.008  1.00 34.09           C  
ATOM   3478  O   SER B 202      24.291  63.249  78.700  1.00 33.63           O  
ATOM   3479  CB  SER B 202      25.628  61.412  81.201  1.00 29.98           C  
ATOM   3480  OG  SER B 202      24.960  62.476  81.855  1.00 41.27           O  
ATOM   3481  N   VAL B 203      26.532  62.933  78.630  1.00 32.42           N  
ATOM   3482  CA  VAL B 203      26.799  64.178  77.890  1.00 33.21           C  
ATOM   3483  C   VAL B 203      26.379  64.113  76.417  1.00 35.43           C  
ATOM   3484  O   VAL B 203      26.041  65.143  75.832  1.00 35.00           O  
ATOM   3485  CB  VAL B 203      28.239  64.722  78.095  1.00 38.69           C  
ATOM   3486  CG1 VAL B 203      28.513  65.007  79.570  1.00 39.40           C  
ATOM   3487  CG2 VAL B 203      29.279  63.774  77.529  1.00 38.73           C  
ATOM   3488  N   SER B 204      26.393  62.911  75.812  1.00 30.65           N  
ATOM   3489  CA  SER B 204      26.017  62.732  74.419  1.00 30.04           C  
ATOM   3490  C   SER B 204      24.522  62.431  74.222  1.00 33.23           C  
ATOM   3491  O   SER B 204      24.086  62.178  73.099  1.00 32.74           O  
ATOM   3492  CB  SER B 204      26.912  61.694  73.739  1.00 34.20           C  
ATOM   3493  OG  SER B 204      26.834  60.416  74.337  1.00 43.62           O  
ATOM   3494  N   ARG B 205      23.742  62.480  75.321  1.00 31.16           N  
ATOM   3495  CA  ARG B 205      22.283  62.237  75.358  1.00 31.56           C  
ATOM   3496  C   ARG B 205      21.878  60.869  74.783  1.00 33.01           C  
ATOM   3497  O   ARG B 205      20.880  60.743  74.063  1.00 31.33           O  
ATOM   3498  CB  ARG B 205      21.473  63.413  74.747  1.00 34.56           C  
ATOM   3499  CG  ARG B 205      22.044  64.792  75.072  1.00 50.94           C  
ATOM   3500  CD  ARG B 205      21.026  65.757  75.644  1.00 70.23           C  
ATOM   3501  NE  ARG B 205      21.370  67.148  75.329  1.00 87.10           N  
ATOM   3502  CZ  ARG B 205      22.229  67.895  76.021  1.00107.43           C  
ATOM   3503  NH1 ARG B 205      22.851  67.395  77.083  1.00 96.81           N  
ATOM   3504  NH2 ARG B 205      22.477  69.144  75.650  1.00 97.55           N  
ATOM   3505  N   VAL B 206      22.680  59.838  75.101  1.00 26.19           N  
ATOM   3506  CA  VAL B 206      22.414  58.456  74.694  1.00 25.25           C  
ATOM   3507  C   VAL B 206      21.624  57.871  75.868  1.00 27.68           C  
ATOM   3508  O   VAL B 206      22.163  57.718  76.964  1.00 26.48           O  
ATOM   3509  CB  VAL B 206      23.716  57.673  74.394  1.00 28.91           C  
ATOM   3510  CG1 VAL B 206      23.433  56.185  74.206  1.00 28.05           C  
ATOM   3511  CG2 VAL B 206      24.440  58.248  73.169  1.00 28.70           C  
ATOM   3512  N   ASN B 207      20.330  57.609  75.649  1.00 22.77           N  
ATOM   3513  CA  ASN B 207      19.411  57.135  76.688  1.00 21.56           C  
ATOM   3514  C   ASN B 207      19.454  55.604  76.835  1.00 23.51           C  
ATOM   3515  O   ASN B 207      18.445  54.911  76.675  1.00 21.78           O  
ATOM   3516  CB  ASN B 207      17.994  57.650  76.405  1.00 25.08           C  
ATOM   3517  CG  ASN B 207      17.914  59.160  76.353  1.00 53.44           C  
ATOM   3518  OD1 ASN B 207      18.289  59.872  77.303  1.00 46.54           O  
ATOM   3519  ND2 ASN B 207      17.452  59.682  75.220  1.00 48.18           N  
ATOM   3520  N   VAL B 208      20.645  55.083  77.124  1.00 19.35           N  
ATOM   3521  CA  VAL B 208      20.882  53.650  77.323  1.00 17.91           C  
ATOM   3522  C   VAL B 208      21.508  53.539  78.716  1.00 20.55           C  
ATOM   3523  O   VAL B 208      22.559  54.128  78.965  1.00 19.33           O  
ATOM   3524  CB  VAL B 208      21.767  52.994  76.225  1.00 20.40           C  
ATOM   3525  CG1 VAL B 208      22.030  51.520  76.551  1.00 20.04           C  
ATOM   3526  CG2 VAL B 208      21.129  53.120  74.822  1.00 19.39           C  
ATOM   3527  N   SER B 209      20.835  52.838  79.626  1.00 17.31           N  
ATOM   3528  CA  SER B 209      21.338  52.696  80.988  1.00 15.03           C  
ATOM   3529  C   SER B 209      22.385  51.603  81.033  1.00 16.74           C  
ATOM   3530  O   SER B 209      22.407  50.717  80.180  1.00 17.09           O  
ATOM   3531  CB  SER B 209      20.198  52.400  81.967  1.00 18.38           C  
ATOM   3532  OG  SER B 209      19.570  51.168  81.652  1.00 18.65           O  
ATOM   3533  N   ILE B 210      23.300  51.716  82.000  1.00 14.65           N  
ATOM   3534  CA  ILE B 210      24.379  50.751  82.207  1.00 12.40           C  
ATOM   3535  C   ILE B 210      24.326  50.373  83.676  1.00 14.95           C  
ATOM   3536  O   ILE B 210      24.511  51.226  84.530  1.00 15.47           O  
ATOM   3537  CB  ILE B 210      25.759  51.350  81.814  1.00 14.46           C  
ATOM   3538  CG1 ILE B 210      25.825  51.579  80.274  1.00 14.97           C  
ATOM   3539  CG2 ILE B 210      26.895  50.395  82.260  1.00 14.67           C  
ATOM   3540  CD1 ILE B 210      27.001  52.463  79.803  1.00 17.66           C  
ATOM   3541  N   THR B 211      24.085  49.085  83.949  1.00 12.66           N  
ATOM   3542  CA  THR B 211      23.989  48.556  85.315  1.00 12.65           C  
ATOM   3543  C   THR B 211      25.162  47.615  85.555  1.00 14.24           C  
ATOM   3544  O   THR B 211      25.258  46.595  84.879  1.00 14.97           O  
ATOM   3545  CB  THR B 211      22.672  47.775  85.501  1.00 15.54           C  
ATOM   3546  OG1 THR B 211      21.566  48.661  85.260  1.00 18.63           O  
ATOM   3547  CG2 THR B 211      22.535  47.189  86.913  1.00 15.39           C  
ATOM   3548  N   LEU B 212      26.014  47.945  86.530  1.00 11.80           N  
ATOM   3549  CA  LEU B 212      27.140  47.092  86.907  1.00 12.45           C  
ATOM   3550  C   LEU B 212      26.712  46.292  88.154  1.00 15.40           C  
ATOM   3551  O   LEU B 212      26.401  46.893  89.174  1.00 13.66           O  
ATOM   3552  CB  LEU B 212      28.374  47.941  87.200  1.00 12.62           C  
ATOM   3553  CG  LEU B 212      29.651  47.143  87.542  1.00 16.27           C  
ATOM   3554  CD1 LEU B 212      30.216  46.437  86.281  1.00 16.43           C  
ATOM   3555  CD2 LEU B 212      30.717  48.072  88.154  1.00 17.47           C  
ATOM   3556  N   CYS B 213      26.707  44.951  88.060  1.00 14.16           N  
ATOM   3557  CA  CYS B 213      26.231  44.082  89.145  1.00 13.30           C  
ATOM   3558  C   CYS B 213      27.384  43.525  89.937  1.00 16.61           C  
ATOM   3559  O   CYS B 213      28.163  42.727  89.425  1.00 16.53           O  
ATOM   3560  CB  CYS B 213      25.332  42.978  88.600  1.00 14.36           C  
ATOM   3561  SG  CYS B 213      23.939  43.619  87.634  1.00 18.21           S  
ATOM   3562  N   VAL B 214      27.490  43.946  91.195  1.00 12.78           N  
ATOM   3563  CA  VAL B 214      28.604  43.538  92.063  1.00 11.66           C  
ATOM   3564  C   VAL B 214      28.095  42.416  92.950  1.00 16.42           C  
ATOM   3565  O   VAL B 214      27.391  42.662  93.924  1.00 15.96           O  
ATOM   3566  CB  VAL B 214      29.126  44.742  92.866  1.00 15.40           C  
ATOM   3567  CG1 VAL B 214      30.291  44.334  93.790  1.00 14.69           C  
ATOM   3568  CG2 VAL B 214      29.557  45.874  91.919  1.00 15.24           C  
ATOM   3569  N   LEU B 215      28.456  41.190  92.584  1.00 14.17           N  
ATOM   3570  CA  LEU B 215      28.020  39.989  93.278  1.00 13.20           C  
ATOM   3571  C   LEU B 215      29.099  39.365  94.125  1.00 16.35           C  
ATOM   3572  O   LEU B 215      30.243  39.209  93.695  1.00 13.92           O  
ATOM   3573  CB  LEU B 215      27.561  38.914  92.264  1.00 13.34           C  
ATOM   3574  CG  LEU B 215      26.704  39.317  91.054  1.00 18.16           C  
ATOM   3575  CD1 LEU B 215      26.380  38.069  90.234  1.00 18.95           C  
ATOM   3576  CD2 LEU B 215      25.426  40.033  91.468  1.00 21.94           C  
ATOM   3577  N   GLY B 216      28.687  38.884  95.293  1.00 14.55           N  
ATOM   3578  CA  GLY B 216      29.554  38.088  96.144  1.00 12.62           C  
ATOM   3579  C   GLY B 216      29.456  36.627  95.756  1.00 16.82           C  
ATOM   3580  O   GLY B 216      28.954  36.304  94.678  1.00 15.56           O  
ATOM   3581  N   LEU B 217      29.943  35.708  96.623  1.00 12.65           N  
ATOM   3582  CA  LEU B 217      29.885  34.280  96.305  1.00 13.14           C  
ATOM   3583  C   LEU B 217      28.437  33.765  96.134  1.00 14.73           C  
ATOM   3584  O   LEU B 217      27.591  34.023  96.990  1.00 14.51           O  
ATOM   3585  CB  LEU B 217      30.633  33.470  97.378  1.00 13.75           C  
ATOM   3586  CG  LEU B 217      30.913  32.008  97.038  1.00 18.55           C  
ATOM   3587  CD1 LEU B 217      31.915  31.887  95.861  1.00 15.81           C  
ATOM   3588  CD2 LEU B 217      31.481  31.273  98.263  1.00 21.70           C  
ATOM   3589  N   ILE B 218      28.173  33.076  95.009  1.00 11.93           N  
ATOM   3590  CA  ILE B 218      26.855  32.529  94.630  1.00 10.82           C  
ATOM   3591  C   ILE B 218      26.960  31.025  94.503  1.00 15.28           C  
ATOM   3592  O   ILE B 218      27.922  30.516  93.946  1.00 16.90           O  
ATOM   3593  CB  ILE B 218      26.332  33.180  93.302  1.00 12.33           C  
ATOM   3594  CG1 ILE B 218      26.454  34.733  93.310  1.00 10.28           C  
ATOM   3595  CG2 ILE B 218      24.881  32.740  93.004  1.00 13.34           C  
ATOM   3596  CD1 ILE B 218      25.709  35.512  94.499  1.00 12.18           C  
ATOM   3597  N   ASP B 219      25.921  30.310  94.956  1.00 14.62           N  
ATOM   3598  CA  ASP B 219      25.899  28.855  94.986  1.00 15.59           C  
ATOM   3599  C   ASP B 219      25.766  28.117  93.626  1.00 18.59           C  
ATOM   3600  O   ASP B 219      25.128  27.070  93.559  1.00 18.45           O  
ATOM   3601  CB  ASP B 219      24.861  28.367  96.034  1.00 16.78           C  
ATOM   3602  CG  ASP B 219      23.416  28.604  95.645  1.00 24.04           C  
ATOM   3603  OD1 ASP B 219      22.538  28.211  96.411  1.00 24.62           O  
ATOM   3604  OD2 ASP B 219      23.167  29.159  94.529  1.00 24.01           O  
ATOM   3605  N   THR B 220      26.412  28.614  92.556  1.00 14.97           N  
ATOM   3606  CA  THR B 220      26.374  27.913  91.264  1.00 14.46           C  
ATOM   3607  C   THR B 220      27.246  26.681  91.364  1.00 17.95           C  
ATOM   3608  O   THR B 220      28.194  26.667  92.152  1.00 18.27           O  
ATOM   3609  CB  THR B 220      26.832  28.823  90.097  1.00 15.34           C  
ATOM   3610  OG1 THR B 220      28.219  29.159  90.291  1.00 15.88           O  
ATOM   3611  CG2 THR B 220      26.000  30.105  89.991  1.00 12.63           C  
ATOM   3612  N   GLU B 221      26.951  25.646  90.546  1.00 16.39           N  
ATOM   3613  CA  GLU B 221      27.737  24.409  90.569  1.00 17.41           C  
ATOM   3614  C   GLU B 221      29.218  24.665  90.304  1.00 20.10           C  
ATOM   3615  O   GLU B 221      30.082  24.161  91.039  1.00 18.78           O  
ATOM   3616  CB  GLU B 221      27.178  23.401  89.571  1.00 19.58           C  
ATOM   3617  CG  GLU B 221      25.852  22.809  90.030  1.00 34.68           C  
ATOM   3618  CD  GLU B 221      25.310  21.694  89.155  1.00 58.96           C  
ATOM   3619  OE1 GLU B 221      24.083  21.446  89.209  1.00 58.07           O  
ATOM   3620  OE2 GLU B 221      26.110  21.056  88.432  1.00 52.06           O  
ATOM   3621  N   THR B 222      29.510  25.542  89.313  1.00 15.86           N  
ATOM   3622  CA  THR B 222      30.894  25.890  88.987  1.00 16.79           C  
ATOM   3623  C   THR B 222      31.631  26.508  90.169  1.00 18.55           C  
ATOM   3624  O   THR B 222      32.745  26.069  90.468  1.00 18.28           O  
ATOM   3625  CB  THR B 222      30.924  26.823  87.761  1.00 25.07           C  
ATOM   3626  OG1 THR B 222      30.316  26.125  86.674  1.00 27.83           O  
ATOM   3627  CG2 THR B 222      32.347  27.206  87.355  1.00 28.15           C  
ATOM   3628  N   ALA B 223      31.058  27.564  90.785  1.00 15.21           N  
ATOM   3629  CA  ALA B 223      31.713  28.248  91.899  1.00 15.81           C  
ATOM   3630  C   ALA B 223      31.907  27.339  93.104  1.00 18.51           C  
ATOM   3631  O   ALA B 223      32.971  27.363  93.711  1.00 16.29           O  
ATOM   3632  CB  ALA B 223      30.935  29.483  92.307  1.00 16.65           C  
ATOM   3633  N   MET B 224      30.883  26.537  93.441  1.00 17.47           N  
ATOM   3634  CA  MET B 224      30.942  25.648  94.606  1.00 16.55           C  
ATOM   3635  C   MET B 224      32.048  24.599  94.479  1.00 19.52           C  
ATOM   3636  O   MET B 224      32.803  24.376  95.433  1.00 20.45           O  
ATOM   3637  CB  MET B 224      29.557  25.067  94.907  1.00 18.00           C  
ATOM   3638  CG  MET B 224      28.536  26.130  95.345  1.00 20.45           C  
ATOM   3639  SD  MET B 224      29.010  27.116  96.788  1.00 23.59           S  
ATOM   3640  CE  MET B 224      29.844  28.539  96.022  1.00 20.46           C  
ATOM   3641  N   LYS B 225      32.213  24.063  93.273  1.00 16.45           N  
ATOM   3642  CA  LYS B 225      33.290  23.127  92.971  1.00 17.42           C  
ATOM   3643  C   LYS B 225      34.652  23.844  93.048  1.00 21.49           C  
ATOM   3644  O   LYS B 225      35.611  23.312  93.637  1.00 20.47           O  
ATOM   3645  CB  LYS B 225      33.067  22.506  91.565  1.00 20.79           C  
ATOM   3646  CG  LYS B 225      34.083  21.445  91.172  1.00 36.06           C  
ATOM   3647  CD  LYS B 225      33.723  20.806  89.839  1.00 46.21           C  
ATOM   3648  CE  LYS B 225      34.907  20.097  89.218  1.00 58.19           C  
ATOM   3649  NZ  LYS B 225      34.567  19.556  87.878  1.00 67.08           N  
ATOM   3650  N   ALA B 226      34.736  25.065  92.482  1.00 16.27           N  
ATOM   3651  CA  ALA B 226      36.002  25.788  92.447  1.00 16.81           C  
ATOM   3652  C   ALA B 226      36.513  26.192  93.816  1.00 19.18           C  
ATOM   3653  O   ALA B 226      37.724  26.137  94.045  1.00 19.90           O  
ATOM   3654  CB  ALA B 226      35.886  27.004  91.547  1.00 17.82           C  
ATOM   3655  N   VAL B 227      35.610  26.572  94.749  1.00 16.05           N  
ATOM   3656  CA  VAL B 227      36.047  27.062  96.051  1.00 16.49           C  
ATOM   3657  C   VAL B 227      36.252  25.978  97.085  1.00 19.00           C  
ATOM   3658  O   VAL B 227      36.814  26.256  98.143  1.00 18.92           O  
ATOM   3659  CB  VAL B 227      35.154  28.215  96.588  1.00 21.13           C  
ATOM   3660  CG1 VAL B 227      35.133  29.406  95.614  1.00 21.13           C  
ATOM   3661  CG2 VAL B 227      33.740  27.724  96.918  1.00 21.03           C  
ATOM   3662  N   SER B 228      35.740  24.770  96.799  1.00 17.76           N  
ATOM   3663  CA  SER B 228      35.771  23.642  97.742  1.00 19.27           C  
ATOM   3664  C   SER B 228      37.134  23.417  98.387  1.00 20.26           C  
ATOM   3665  O   SER B 228      38.118  23.169  97.684  1.00 19.50           O  
ATOM   3666  CB  SER B 228      35.253  22.365  97.082  1.00 24.36           C  
ATOM   3667  OG  SER B 228      35.107  21.366  98.075  1.00 31.25           O  
ATOM   3668  N   GLY B 229      37.178  23.545  99.717  1.00 19.47           N  
ATOM   3669  CA  GLY B 229      38.381  23.352 100.525  1.00 20.17           C  
ATOM   3670  C   GLY B 229      39.367  24.504 100.550  1.00 23.89           C  
ATOM   3671  O   GLY B 229      40.404  24.409 101.207  1.00 24.28           O  
ATOM   3672  N   ILE B 230      39.078  25.597  99.807  1.00 19.62           N  
ATOM   3673  CA  ILE B 230      39.957  26.763  99.690  1.00 19.54           C  
ATOM   3674  C   ILE B 230      39.330  28.001 100.317  1.00 22.99           C  
ATOM   3675  O   ILE B 230      40.013  28.698 101.069  1.00 24.48           O  
ATOM   3676  CB  ILE B 230      40.309  27.048  98.199  1.00 22.42           C  
ATOM   3677  CG1 ILE B 230      40.910  25.802  97.507  1.00 23.08           C  
ATOM   3678  CG2 ILE B 230      41.241  28.259  98.088  1.00 22.93           C  
ATOM   3679  CD1 ILE B 230      40.932  25.887  95.927  1.00 24.76           C  
ATOM   3680  N   VAL B 231      38.078  28.300  99.952  1.00 19.77           N  
ATOM   3681  CA  VAL B 231      37.330  29.470 100.414  1.00 20.91           C  
ATOM   3682  C   VAL B 231      36.194  28.987 101.257  1.00 22.43           C  
ATOM   3683  O   VAL B 231      35.397  28.170 100.808  1.00 24.94           O  
ATOM   3684  CB  VAL B 231      36.809  30.329  99.215  1.00 25.18           C  
ATOM   3685  CG1 VAL B 231      35.853  31.426  99.679  1.00 26.53           C  
ATOM   3686  CG2 VAL B 231      37.958  30.933  98.456  1.00 25.07           C  
ATOM   3687  N   HIS B 232      36.149  29.465 102.493  1.00 17.31           N  
ATOM   3688  CA  HIS B 232      35.105  29.087 103.423  1.00 17.42           C  
ATOM   3689  C   HIS B 232      34.260  30.330 103.670  1.00 24.78           C  
ATOM   3690  O   HIS B 232      34.515  31.083 104.607  1.00 24.13           O  
ATOM   3691  CB  HIS B 232      35.741  28.537 104.744  1.00 17.02           C  
ATOM   3692  CG  HIS B 232      36.794  27.492 104.497  1.00 19.45           C  
ATOM   3693  ND1 HIS B 232      36.476  26.270 103.932  1.00 20.84           N  
ATOM   3694  CD2 HIS B 232      38.121  27.527 104.740  1.00 20.72           C  
ATOM   3695  CE1 HIS B 232      37.618  25.602 103.850  1.00 20.47           C  
ATOM   3696  NE2 HIS B 232      38.637  26.312 104.323  1.00 20.28           N  
ATOM   3697  N   MET B 233      33.362  30.627 102.726  1.00 23.72           N  
ATOM   3698  CA  MET B 233      32.453  31.777 102.795  1.00 23.42           C  
ATOM   3699  C   MET B 233      31.045  31.267 102.601  1.00 23.03           C  
ATOM   3700  O   MET B 233      30.842  30.250 101.945  1.00 20.92           O  
ATOM   3701  CB  MET B 233      32.724  32.797 101.661  1.00 26.76           C  
ATOM   3702  CG  MET B 233      33.952  33.627 101.836  1.00 32.46           C  
ATOM   3703  SD  MET B 233      34.228  34.624 100.350  1.00 39.16           S  
ATOM   3704  CE  MET B 233      35.887  35.144 100.613  1.00 35.71           C  
ATOM   3705  N   GLN B 234      30.063  31.995 103.129  1.00 19.84           N  
ATOM   3706  CA  GLN B 234      28.657  31.661 102.919  1.00 19.00           C  
ATOM   3707  C   GLN B 234      28.290  32.072 101.471  1.00 22.95           C  
ATOM   3708  O   GLN B 234      28.585  33.204 101.093  1.00 25.63           O  
ATOM   3709  CB  GLN B 234      27.797  32.468 103.911  1.00 20.98           C  
ATOM   3710  CG  GLN B 234      26.294  32.308 103.704  1.00 24.04           C  
ATOM   3711  CD  GLN B 234      25.846  30.932 104.069  1.00 40.31           C  
ATOM   3712  OE1 GLN B 234      26.094  30.468 105.194  1.00 36.30           O  
ATOM   3713  NE2 GLN B 234      25.213  30.255 103.118  1.00 32.27           N  
ATOM   3714  N   ALA B 235      27.672  31.170 100.686  1.00 19.13           N  
ATOM   3715  CA  ALA B 235      27.240  31.456  99.310  1.00 18.88           C  
ATOM   3716  C   ALA B 235      25.777  31.856  99.291  1.00 26.10           C  
ATOM   3717  O   ALA B 235      24.961  31.272 100.020  1.00 28.48           O  
ATOM   3718  CB  ALA B 235      27.455  30.260  98.406  1.00 19.48           C  
ATOM   3719  N   ALA B 236      25.440  32.841  98.443  1.00 17.64           N  
ATOM   3720  CA  ALA B 236      24.060  33.321  98.311  1.00 16.88           C  
ATOM   3721  C   ALA B 236      23.314  32.505  97.248  1.00 19.26           C  
ATOM   3722  O   ALA B 236      23.951  31.905  96.374  1.00 18.47           O  
ATOM   3723  CB  ALA B 236      24.056  34.806  97.962  1.00 16.99           C  
ATOM   3724  N   PRO B 237      21.961  32.421  97.302  1.00 17.33           N  
ATOM   3725  CA  PRO B 237      21.251  31.575  96.327  1.00 17.08           C  
ATOM   3726  C   PRO B 237      21.205  32.160  94.907  1.00 19.93           C  
ATOM   3727  O   PRO B 237      20.911  33.351  94.742  1.00 18.79           O  
ATOM   3728  CB  PRO B 237      19.848  31.417  96.943  1.00 19.26           C  
ATOM   3729  CG  PRO B 237      19.677  32.583  97.807  1.00 23.80           C  
ATOM   3730  CD  PRO B 237      21.037  32.985  98.309  1.00 19.76           C  
ATOM   3731  N   LYS B 238      21.507  31.322  93.899  1.00 16.45           N  
ATOM   3732  CA  LYS B 238      21.545  31.719  92.481  1.00 16.46           C  
ATOM   3733  C   LYS B 238      20.220  32.251  91.948  1.00 18.97           C  
ATOM   3734  O   LYS B 238      20.222  33.173  91.115  1.00 17.12           O  
ATOM   3735  CB  LYS B 238      22.132  30.605  91.590  1.00 18.37           C  
ATOM   3736  CG  LYS B 238      21.351  29.295  91.636  1.00 17.13           C  
ATOM   3737  CD  LYS B 238      22.032  28.213  90.815  1.00 22.23           C  
ATOM   3738  CE  LYS B 238      21.163  26.973  90.797  1.00 29.60           C  
ATOM   3739  NZ  LYS B 238      21.829  25.874  90.054  1.00 51.38           N  
ATOM   3740  N   GLU B 239      19.074  31.682  92.423  1.00 16.07           N  
ATOM   3741  CA  GLU B 239      17.769  32.143  91.931  1.00 15.61           C  
ATOM   3742  C   GLU B 239      17.487  33.602  92.326  1.00 18.70           C  
ATOM   3743  O   GLU B 239      17.066  34.390  91.475  1.00 18.70           O  
ATOM   3744  CB  GLU B 239      16.639  31.199  92.400  1.00 16.82           C  
ATOM   3745  CG  GLU B 239      15.341  31.470  91.645  1.00 29.66           C  
ATOM   3746  CD  GLU B 239      14.188  30.550  92.005  1.00 54.44           C  
ATOM   3747  OE1 GLU B 239      14.397  29.316  92.063  1.00 42.83           O  
ATOM   3748  OE2 GLU B 239      13.069  31.066  92.217  1.00 51.80           O  
ATOM   3749  N   GLU B 240      17.702  33.956  93.603  1.00 17.54           N  
ATOM   3750  CA  GLU B 240      17.497  35.318  94.114  1.00 17.10           C  
ATOM   3751  C   GLU B 240      18.511  36.257  93.459  1.00 19.68           C  
ATOM   3752  O   GLU B 240      18.167  37.386  93.093  1.00 17.44           O  
ATOM   3753  CB  GLU B 240      17.654  35.355  95.639  1.00 19.17           C  
ATOM   3754  CG  GLU B 240      17.304  36.689  96.271  1.00 29.33           C  
ATOM   3755  CD  GLU B 240      17.413  36.745  97.784  1.00 52.99           C  
ATOM   3756  OE1 GLU B 240      18.510  36.463  98.317  1.00 30.20           O  
ATOM   3757  OE2 GLU B 240      16.421  37.147  98.432  1.00 59.79           O  
ATOM   3758  N   CYS B 241      19.754  35.788  93.314  1.00 16.14           N  
ATOM   3759  CA  CYS B 241      20.813  36.574  92.657  1.00 14.80           C  
ATOM   3760  C   CYS B 241      20.364  37.020  91.266  1.00 16.63           C  
ATOM   3761  O   CYS B 241      20.432  38.198  90.937  1.00 16.35           O  
ATOM   3762  CB  CYS B 241      22.099  35.761  92.574  1.00 14.57           C  
ATOM   3763  SG  CYS B 241      23.476  36.678  91.831  1.00 17.53           S  
ATOM   3764  N   ALA B 242      19.914  36.063  90.457  1.00 15.78           N  
ATOM   3765  CA  ALA B 242      19.468  36.318  89.087  1.00 15.26           C  
ATOM   3766  C   ALA B 242      18.338  37.334  89.017  1.00 18.03           C  
ATOM   3767  O   ALA B 242      18.362  38.207  88.135  1.00 16.76           O  
ATOM   3768  CB  ALA B 242      19.067  35.023  88.416  1.00 16.13           C  
ATOM   3769  N   LEU B 243      17.378  37.265  89.966  1.00 16.01           N  
ATOM   3770  CA  LEU B 243      16.288  38.226  90.006  1.00 16.53           C  
ATOM   3771  C   LEU B 243      16.769  39.628  90.362  1.00 19.27           C  
ATOM   3772  O   LEU B 243      16.315  40.599  89.743  1.00 18.78           O  
ATOM   3773  CB  LEU B 243      15.176  37.755  90.970  1.00 18.11           C  
ATOM   3774  CG  LEU B 243      13.926  38.659  91.048  1.00 23.26           C  
ATOM   3775  CD1 LEU B 243      13.290  38.842  89.683  1.00 23.95           C  
ATOM   3776  CD2 LEU B 243      12.920  38.082  92.018  1.00 27.76           C  
ATOM   3777  N   GLU B 244      17.722  39.752  91.311  1.00 15.21           N  
ATOM   3778  CA  GLU B 244      18.251  41.072  91.690  1.00 15.04           C  
ATOM   3779  C   GLU B 244      18.969  41.764  90.523  1.00 16.17           C  
ATOM   3780  O   GLU B 244      18.902  42.995  90.407  1.00 17.62           O  
ATOM   3781  CB  GLU B 244      19.173  40.952  92.915  1.00 17.42           C  
ATOM   3782  CG  GLU B 244      18.408  40.624  94.193  1.00 26.05           C  
ATOM   3783  CD  GLU B 244      17.260  41.561  94.541  1.00 40.69           C  
ATOM   3784  OE1 GLU B 244      16.158  41.050  94.844  1.00 33.00           O  
ATOM   3785  OE2 GLU B 244      17.436  42.799  94.445  1.00 30.79           O  
ATOM   3786  N   ILE B 245      19.636  40.981  89.660  1.00 13.92           N  
ATOM   3787  CA  ILE B 245      20.314  41.504  88.466  1.00 12.47           C  
ATOM   3788  C   ILE B 245      19.248  42.101  87.506  1.00 15.92           C  
ATOM   3789  O   ILE B 245      19.366  43.243  87.057  1.00 15.53           O  
ATOM   3790  CB  ILE B 245      21.155  40.403  87.788  1.00 13.81           C  
ATOM   3791  CG1 ILE B 245      22.360  39.993  88.719  1.00 13.79           C  
ATOM   3792  CG2 ILE B 245      21.639  40.832  86.374  1.00 14.97           C  
ATOM   3793  CD1 ILE B 245      23.100  38.689  88.267  1.00 16.12           C  
ATOM   3794  N   ILE B 246      18.220  41.321  87.212  1.00 14.51           N  
ATOM   3795  CA  ILE B 246      17.120  41.771  86.331  1.00 14.33           C  
ATOM   3796  C   ILE B 246      16.459  43.026  86.881  1.00 17.49           C  
ATOM   3797  O   ILE B 246      16.253  43.986  86.115  1.00 17.26           O  
ATOM   3798  CB  ILE B 246      16.119  40.620  86.057  1.00 17.08           C  
ATOM   3799  CG1 ILE B 246      16.806  39.498  85.259  1.00 16.14           C  
ATOM   3800  CG2 ILE B 246      14.871  41.150  85.278  1.00 16.66           C  
ATOM   3801  CD1 ILE B 246      16.077  38.151  85.330  1.00 17.96           C  
ATOM   3802  N   LYS B 247      16.149  43.045  88.216  1.00 14.86           N  
ATOM   3803  CA  LYS B 247      15.536  44.225  88.847  1.00 14.26           C  
ATOM   3804  C   LYS B 247      16.360  45.479  88.656  1.00 21.65           C  
ATOM   3805  O   LYS B 247      15.800  46.526  88.336  1.00 21.79           O  
ATOM   3806  CB  LYS B 247      15.282  44.031  90.341  1.00 15.89           C  
ATOM   3807  CG  LYS B 247      14.312  42.936  90.710  1.00 22.43           C  
ATOM   3808  CD  LYS B 247      13.982  43.122  92.196  1.00 28.74           C  
ATOM   3809  CE  LYS B 247      13.436  41.912  92.890  1.00 42.99           C  
ATOM   3810  NZ  LYS B 247      13.381  42.140  94.365  1.00 43.57           N  
ATOM   3811  N   GLY B 248      17.682  45.386  88.875  1.00 17.09           N  
ATOM   3812  CA  GLY B 248      18.551  46.551  88.709  1.00 16.61           C  
ATOM   3813  C   GLY B 248      18.559  47.095  87.298  1.00 18.42           C  
ATOM   3814  O   GLY B 248      18.505  48.315  87.102  1.00 19.82           O  
ATOM   3815  N   GLY B 249      18.618  46.201  86.321  1.00 15.76           N  
ATOM   3816  CA  GLY B 249      18.566  46.561  84.909  1.00 15.73           C  
ATOM   3817  C   GLY B 249      17.244  47.229  84.565  1.00 20.21           C  
ATOM   3818  O   GLY B 249      17.227  48.294  83.957  1.00 18.26           O  
ATOM   3819  N   ALA B 250      16.125  46.629  85.007  1.00 17.88           N  
ATOM   3820  CA  ALA B 250      14.769  47.175  84.775  1.00 17.90           C  
ATOM   3821  C   ALA B 250      14.578  48.557  85.386  1.00 20.17           C  
ATOM   3822  O   ALA B 250      13.943  49.417  84.763  1.00 19.95           O  
ATOM   3823  CB  ALA B 250      13.727  46.222  85.325  1.00 18.90           C  
ATOM   3824  N   LEU B 251      15.129  48.789  86.593  1.00 17.80           N  
ATOM   3825  CA  LEU B 251      15.032  50.085  87.265  1.00 17.83           C  
ATOM   3826  C   LEU B 251      16.102  51.070  86.797  1.00 19.56           C  
ATOM   3827  O   LEU B 251      16.113  52.191  87.280  1.00 19.48           O  
ATOM   3828  CB  LEU B 251      15.054  49.941  88.799  1.00 18.78           C  
ATOM   3829  CG  LEU B 251      13.994  49.038  89.458  1.00 24.07           C  
ATOM   3830  CD1 LEU B 251      14.110  49.094  90.975  1.00 24.64           C  
ATOM   3831  CD2 LEU B 251      12.595  49.421  89.058  1.00 25.55           C  
ATOM   3832  N   ARG B 252      17.001  50.651  85.845  1.00 16.65           N  
ATOM   3833  CA  ARG B 252      18.057  51.492  85.268  1.00 15.35           C  
ATOM   3834  C   ARG B 252      19.020  51.969  86.375  1.00 19.91           C  
ATOM   3835  O   ARG B 252      19.512  53.103  86.355  1.00 18.37           O  
ATOM   3836  CB  ARG B 252      17.423  52.690  84.472  1.00 15.92           C  
ATOM   3837  CG  ARG B 252      16.432  52.219  83.420  1.00 22.74           C  
ATOM   3838  CD  ARG B 252      15.823  53.374  82.635  1.00 22.36           C  
ATOM   3839  NE  ARG B 252      16.711  53.908  81.598  1.00 18.80           N  
ATOM   3840  CZ  ARG B 252      16.849  53.373  80.388  1.00 20.25           C  
ATOM   3841  NH1 ARG B 252      16.243  52.233  80.086  1.00 21.64           N  
ATOM   3842  NH2 ARG B 252      17.662  53.927  79.501  1.00 18.42           N  
ATOM   3843  N   GLN B 253      19.278  51.098  87.365  1.00 16.06           N  
ATOM   3844  CA  GLN B 253      20.189  51.450  88.454  1.00 15.12           C  
ATOM   3845  C   GLN B 253      21.632  51.389  87.927  1.00 18.91           C  
ATOM   3846  O   GLN B 253      21.964  50.514  87.126  1.00 17.51           O  
ATOM   3847  CB  GLN B 253      20.041  50.482  89.636  1.00 17.03           C  
ATOM   3848  CG  GLN B 253      18.712  50.593  90.367  1.00 27.96           C  
ATOM   3849  CD  GLN B 253      18.570  49.511  91.421  1.00 37.60           C  
ATOM   3850  OE1 GLN B 253      19.519  48.812  91.784  1.00 40.34           O  
ATOM   3851  NE2 GLN B 253      17.391  49.356  91.949  1.00 32.55           N  
ATOM   3852  N   GLU B 254      22.490  52.295  88.405  1.00 16.08           N  
ATOM   3853  CA  GLU B 254      23.887  52.285  87.966  1.00 14.40           C  
ATOM   3854  C   GLU B 254      24.624  51.062  88.512  1.00 16.25           C  
ATOM   3855  O   GLU B 254      25.416  50.454  87.794  1.00 14.49           O  
ATOM   3856  CB  GLU B 254      24.592  53.576  88.364  1.00 15.41           C  
ATOM   3857  CG  GLU B 254      24.042  54.776  87.597  1.00 21.54           C  
ATOM   3858  CD  GLU B 254      24.804  56.069  87.783  1.00 35.83           C  
ATOM   3859  OE1 GLU B 254      24.339  57.108  87.266  1.00 27.01           O  
ATOM   3860  OE2 GLU B 254      25.880  56.043  88.421  1.00 28.79           O  
ATOM   3861  N   GLU B 255      24.361  50.696  89.785  1.00 14.59           N  
ATOM   3862  CA  GLU B 255      25.004  49.532  90.409  1.00 15.13           C  
ATOM   3863  C   GLU B 255      24.031  48.708  91.237  1.00 18.70           C  
ATOM   3864  O   GLU B 255      23.097  49.252  91.823  1.00 20.23           O  
ATOM   3865  CB  GLU B 255      26.250  49.947  91.242  1.00 16.73           C  
ATOM   3866  CG  GLU B 255      27.382  50.545  90.397  1.00 17.95           C  
ATOM   3867  CD  GLU B 255      28.757  50.707  91.017  1.00 34.53           C  
ATOM   3868  OE1 GLU B 255      29.746  50.792  90.256  1.00 23.98           O  
ATOM   3869  OE2 GLU B 255      28.842  50.848  92.256  1.00 33.74           O  
ATOM   3870  N   VAL B 256      24.226  47.393  91.241  1.00 15.62           N  
ATOM   3871  CA  VAL B 256      23.466  46.420  92.043  1.00 15.09           C  
ATOM   3872  C   VAL B 256      24.522  45.764  92.937  1.00 17.60           C  
ATOM   3873  O   VAL B 256      25.585  45.405  92.447  1.00 17.46           O  
ATOM   3874  CB  VAL B 256      22.804  45.325  91.165  1.00 18.66           C  
ATOM   3875  CG1 VAL B 256      22.277  44.158  92.024  1.00 19.02           C  
ATOM   3876  CG2 VAL B 256      21.694  45.910  90.320  1.00 18.85           C  
ATOM   3877  N   TYR B 257      24.209  45.585  94.219  1.00 14.36           N  
ATOM   3878  CA  TYR B 257      25.096  44.893  95.144  1.00 16.23           C  
ATOM   3879  C   TYR B 257      24.317  43.752  95.734  1.00 21.05           C  
ATOM   3880  O   TYR B 257      23.174  43.952  96.173  1.00 22.54           O  
ATOM   3881  CB  TYR B 257      25.568  45.839  96.251  1.00 18.67           C  
ATOM   3882  CG  TYR B 257      26.380  46.998  95.715  1.00 21.44           C  
ATOM   3883  CD1 TYR B 257      25.805  48.246  95.532  1.00 24.79           C  
ATOM   3884  CD2 TYR B 257      27.735  46.853  95.427  1.00 23.96           C  
ATOM   3885  CE1 TYR B 257      26.541  49.315  95.026  1.00 27.30           C  
ATOM   3886  CE2 TYR B 257      28.489  47.921  94.939  1.00 25.59           C  
ATOM   3887  CZ  TYR B 257      27.881  49.148  94.736  1.00 32.91           C  
ATOM   3888  OH  TYR B 257      28.621  50.219  94.324  1.00 41.53           O  
ATOM   3889  N   TYR B 258      24.877  42.554  95.663  1.00 15.60           N  
ATOM   3890  CA  TYR B 258      24.210  41.371  96.170  1.00 15.72           C  
ATOM   3891  C   TYR B 258      25.211  40.428  96.813  1.00 18.04           C  
ATOM   3892  O   TYR B 258      26.076  39.884  96.133  1.00 15.44           O  
ATOM   3893  CB  TYR B 258      23.396  40.678  95.044  1.00 15.95           C  
ATOM   3894  CG  TYR B 258      22.634  39.468  95.526  1.00 16.91           C  
ATOM   3895  CD1 TYR B 258      23.151  38.192  95.367  1.00 17.44           C  
ATOM   3896  CD2 TYR B 258      21.433  39.607  96.225  1.00 18.98           C  
ATOM   3897  CE1 TYR B 258      22.482  37.072  95.858  1.00 19.29           C  
ATOM   3898  CE2 TYR B 258      20.759  38.496  96.728  1.00 20.47           C  
ATOM   3899  CZ  TYR B 258      21.288  37.228  96.535  1.00 24.13           C  
ATOM   3900  OH  TYR B 258      20.656  36.109  97.021  1.00 26.77           O  
ATOM   3901  N   ASP B 259      25.078  40.223  98.131  1.00 14.76           N  
ATOM   3902  CA  ASP B 259      25.990  39.342  98.860  1.00 16.07           C  
ATOM   3903  C   ASP B 259      25.287  38.801 100.099  1.00 17.50           C  
ATOM   3904  O   ASP B 259      24.373  39.451 100.597  1.00 16.89           O  
ATOM   3905  CB  ASP B 259      27.229  40.132  99.320  1.00 18.13           C  
ATOM   3906  CG  ASP B 259      28.307  39.256  99.919  1.00 22.22           C  
ATOM   3907  OD1 ASP B 259      28.499  39.313 101.150  1.00 23.61           O  
ATOM   3908  OD2 ASP B 259      28.839  38.409  99.197  1.00 23.54           O  
ATOM   3909  N   SER B 260      25.721  37.615 100.576  1.00 14.17           N  
ATOM   3910  CA  SER B 260      25.154  36.978 101.773  1.00 14.82           C  
ATOM   3911  C   SER B 260      25.352  37.803 103.034  1.00 22.74           C  
ATOM   3912  O   SER B 260      24.547  37.687 103.969  1.00 23.10           O  
ATOM   3913  CB  SER B 260      25.828  35.635 102.022  1.00 15.47           C  
ATOM   3914  OG ASER B 260      25.447  34.694 101.033  0.50 16.92           O  
ATOM   3915  OG BSER B 260      27.197  35.760 102.355  0.50 18.36           O  
ATOM   3916  N   SER B 261      26.474  38.534 103.102  1.00 22.28           N  
ATOM   3917  CA  SER B 261      26.830  39.303 104.284  1.00 23.42           C  
ATOM   3918  C   SER B 261      26.288  40.710 104.339  1.00 28.66           C  
ATOM   3919  O   SER B 261      26.485  41.500 103.410  1.00 25.17           O  
ATOM   3920  CB  SER B 261      28.330  39.264 104.535  1.00 30.04           C  
ATOM   3921  OG  SER B 261      28.657  40.033 105.682  1.00 38.50           O  
ATOM   3922  N   ARG B 262      25.615  41.037 105.469  1.00 28.45           N  
ATOM   3923  CA  ARG B 262      25.070  42.371 105.722  1.00 29.73           C  
ATOM   3924  C   ARG B 262      26.245  43.373 105.873  1.00 33.09           C  
ATOM   3925  O   ARG B 262      26.087  44.545 105.563  1.00 33.53           O  
ATOM   3926  CB  ARG B 262      24.114  42.372 106.957  1.00 31.76           C  
ATOM   3927  CG  ARG B 262      24.750  42.749 108.299  1.00 48.54           C  
ATOM   3928  CD  ARG B 262      23.832  42.539 109.497  1.00 59.99           C  
ATOM   3929  NE  ARG B 262      24.009  41.207 110.079  1.00 68.74           N  
ATOM   3930  CZ  ARG B 262      23.230  40.161 109.818  1.00 83.17           C  
ATOM   3931  NH1 ARG B 262      22.192  40.283 108.998  1.00 65.74           N  
ATOM   3932  NH2 ARG B 262      23.477  38.986 110.382  1.00 72.27           N  
ATOM   3933  N   TRP B 263      27.422  42.888 106.283  1.00 30.22           N  
ATOM   3934  CA  TRP B 263      28.613  43.729 106.450  1.00 31.22           C  
ATOM   3935  C   TRP B 263      29.161  44.170 105.087  1.00 31.31           C  
ATOM   3936  O   TRP B 263      29.537  45.337 104.908  1.00 29.43           O  
ATOM   3937  CB  TRP B 263      29.669  42.997 107.284  1.00 31.47           C  
ATOM   3938  CG  TRP B 263      29.234  42.653 108.687  1.00 33.58           C  
ATOM   3939  CD1 TRP B 263      28.040  42.946 109.285  1.00 36.80           C  
ATOM   3940  CD2 TRP B 263      30.035  42.016 109.686  1.00 34.24           C  
ATOM   3941  NE1 TRP B 263      28.028  42.481 110.580  1.00 37.05           N  
ATOM   3942  CE2 TRP B 263      29.251  41.929 110.862  1.00 39.02           C  
ATOM   3943  CE3 TRP B 263      31.349  41.518 109.707  1.00 36.21           C  
ATOM   3944  CZ2 TRP B 263      29.724  41.323 112.030  1.00 38.95           C  
ATOM   3945  CZ3 TRP B 263      31.826  40.944 110.873  1.00 38.73           C  
ATOM   3946  CH2 TRP B 263      31.010  40.825 112.008  1.00 39.58           C  
ATOM   3947  N   THR B 264      29.164  43.242 104.110  1.00 25.20           N  
ATOM   3948  CA  THR B 264      29.588  43.554 102.753  1.00 23.47           C  
ATOM   3949  C   THR B 264      28.702  44.646 102.185  1.00 25.71           C  
ATOM   3950  O   THR B 264      29.211  45.669 101.721  1.00 24.74           O  
ATOM   3951  CB  THR B 264      29.520  42.281 101.924  1.00 32.89           C  
ATOM   3952  OG1 THR B 264      30.487  41.380 102.451  1.00 34.25           O  
ATOM   3953  CG2 THR B 264      29.745  42.534 100.467  1.00 30.74           C  
ATOM   3954  N   THR B 265      27.368  44.452 102.272  1.00 21.96           N  
ATOM   3955  CA  THR B 265      26.412  45.416 101.739  1.00 23.31           C  
ATOM   3956  C   THR B 265      26.518  46.754 102.461  1.00 28.20           C  
ATOM   3957  O   THR B 265      26.275  47.786 101.849  1.00 30.85           O  
ATOM   3958  CB  THR B 265      25.006  44.804 101.636  1.00 38.46           C  
ATOM   3959  OG1 THR B 265      24.587  44.375 102.926  1.00 38.21           O  
ATOM   3960  CG2 THR B 265      24.966  43.611 100.692  1.00 40.64           C  
ATOM   3961  N   LEU B 266      26.968  46.749 103.714  1.00 23.98           N  
ATOM   3962  CA  LEU B 266      27.179  48.010 104.457  1.00 24.98           C  
ATOM   3963  C   LEU B 266      28.442  48.767 103.981  1.00 29.13           C  
ATOM   3964  O   LEU B 266      28.465  49.999 104.031  1.00 30.00           O  
ATOM   3965  CB  LEU B 266      27.327  47.727 105.962  1.00 25.87           C  
ATOM   3966  CG  LEU B 266      26.035  47.528 106.783  1.00 32.39           C  
ATOM   3967  CD1 LEU B 266      26.368  47.106 108.212  1.00 33.47           C  
ATOM   3968  CD2 LEU B 266      25.164  48.772 106.776  1.00 35.66           C  
ATOM   3969  N   LEU B 267      29.497  48.034 103.560  1.00 21.81           N  
ATOM   3970  CA  LEU B 267      30.813  48.630 103.254  1.00 19.51           C  
ATOM   3971  C   LEU B 267      31.215  48.754 101.798  1.00 23.42           C  
ATOM   3972  O   LEU B 267      32.179  49.474 101.500  1.00 20.50           O  
ATOM   3973  CB  LEU B 267      31.900  47.794 103.947  1.00 19.26           C  
ATOM   3974  CG  LEU B 267      31.915  47.785 105.483  1.00 24.52           C  
ATOM   3975  CD1 LEU B 267      32.804  46.688 105.978  1.00 25.09           C  
ATOM   3976  CD2 LEU B 267      32.403  49.118 106.051  1.00 28.26           C  
ATOM   3977  N   ILE B 268      30.550  48.009 100.905  1.00 20.41           N  
ATOM   3978  CA  ILE B 268      30.918  47.964  99.478  1.00 18.04           C  
ATOM   3979  C   ILE B 268      30.769  49.275  98.709  1.00 22.97           C  
ATOM   3980  O   ILE B 268      31.561  49.523  97.793  1.00 21.78           O  
ATOM   3981  CB  ILE B 268      30.231  46.763  98.779  1.00 20.34           C  
ATOM   3982  CG1 ILE B 268      30.889  46.412  97.406  1.00 20.24           C  
ATOM   3983  CG2 ILE B 268      28.718  46.949  98.665  1.00 20.05           C  
ATOM   3984  CD1 ILE B 268      32.440  46.045  97.464  1.00 17.48           C  
ATOM   3985  N   ARG B 269      29.758  50.104  99.046  1.00 20.31           N  
ATOM   3986  CA  ARG B 269      29.557  51.364  98.353  1.00 20.41           C  
ATOM   3987  C   ARG B 269      30.731  52.308  98.604  1.00 26.13           C  
ATOM   3988  O   ARG B 269      31.385  52.237  99.652  1.00 25.20           O  
ATOM   3989  CB  ARG B 269      28.214  52.001  98.712  1.00 23.20           C  
ATOM   3990  CG  ARG B 269      27.032  51.177  98.193  1.00 32.04           C  
ATOM   3991  CD  ARG B 269      25.705  51.697  98.715  1.00 46.53           C  
ATOM   3992  NE  ARG B 269      24.622  51.475  97.755  1.00 60.90           N  
ATOM   3993  CZ  ARG B 269      23.886  50.371  97.683  1.00 78.53           C  
ATOM   3994  NH1 ARG B 269      22.925  50.267  96.775  1.00 70.23           N  
ATOM   3995  NH2 ARG B 269      24.102  49.362  98.520  1.00 65.73           N  
ATOM   3996  N   ASN B 270      31.035  53.150  97.618  1.00 22.23           N  
ATOM   3997  CA  ASN B 270      32.173  54.060  97.731  1.00 20.53           C  
ATOM   3998  C   ASN B 270      31.660  55.473  97.487  1.00 23.25           C  
ATOM   3999  O   ASN B 270      31.733  55.980  96.363  1.00 21.76           O  
ATOM   4000  CB  ASN B 270      33.308  53.667  96.724  1.00 18.59           C  
ATOM   4001  CG  ASN B 270      34.565  54.479  96.856  1.00 23.50           C  
ATOM   4002  OD1 ASN B 270      34.612  55.481  97.578  1.00 23.97           O  
ATOM   4003  ND2 ASN B 270      35.619  54.104  96.151  1.00 18.34           N  
ATOM   4004  N   PRO B 271      31.099  56.130  98.531  1.00 21.47           N  
ATOM   4005  CA  PRO B 271      30.589  57.498  98.340  1.00 20.08           C  
ATOM   4006  C   PRO B 271      31.673  58.499  97.934  1.00 19.41           C  
ATOM   4007  O   PRO B 271      31.364  59.440  97.213  1.00 17.95           O  
ATOM   4008  CB  PRO B 271      29.969  57.839  99.700  1.00 22.43           C  
ATOM   4009  CG  PRO B 271      30.684  56.942 100.685  1.00 27.19           C  
ATOM   4010  CD  PRO B 271      30.889  55.663  99.916  1.00 23.20           C  
ATOM   4011  N   CYS B 272      32.934  58.310  98.384  1.00 16.70           N  
ATOM   4012  CA  CYS B 272      34.028  59.209  98.011  1.00 17.46           C  
ATOM   4013  C   CYS B 272      34.289  59.205  96.518  1.00 18.78           C  
ATOM   4014  O   CYS B 272      34.551  60.261  95.933  1.00 16.36           O  
ATOM   4015  CB  CYS B 272      35.289  58.912  98.805  1.00 19.26           C  
ATOM   4016  SG  CYS B 272      35.130  59.254 100.582  1.00 24.03           S  
ATOM   4017  N   ARG B 273      34.154  58.032  95.887  1.00 14.66           N  
ATOM   4018  CA  ARG B 273      34.323  57.961  94.426  1.00 13.36           C  
ATOM   4019  C   ARG B 273      33.210  58.771  93.730  1.00 16.75           C  
ATOM   4020  O   ARG B 273      33.508  59.535  92.821  1.00 15.60           O  
ATOM   4021  CB  ARG B 273      34.295  56.480  93.962  1.00 12.92           C  
ATOM   4022  CG  ARG B 273      34.043  56.349  92.450  1.00 19.03           C  
ATOM   4023  CD  ARG B 273      34.498  55.009  91.878  1.00 16.85           C  
ATOM   4024  NE  ARG B 273      33.931  54.807  90.542  1.00 15.06           N  
ATOM   4025  CZ  ARG B 273      33.890  53.651  89.894  1.00 19.66           C  
ATOM   4026  NH1 ARG B 273      34.432  52.561  90.428  1.00 13.26           N  
ATOM   4027  NH2 ARG B 273      33.289  53.567  88.711  1.00 12.56           N  
ATOM   4028  N   LYS B 274      31.950  58.654  94.192  1.00 15.06           N  
ATOM   4029  CA  LYS B 274      30.828  59.398  93.602  1.00 15.64           C  
ATOM   4030  C   LYS B 274      31.038  60.922  93.762  1.00 19.98           C  
ATOM   4031  O   LYS B 274      30.803  61.669  92.821  1.00 19.74           O  
ATOM   4032  CB  LYS B 274      29.481  59.002  94.243  1.00 19.70           C  
ATOM   4033  CG  LYS B 274      29.177  57.519  94.219  1.00 37.76           C  
ATOM   4034  CD  LYS B 274      27.746  57.310  94.642  1.00 54.76           C  
ATOM   4035  CE  LYS B 274      27.648  56.085  95.504  1.00 66.17           C  
ATOM   4036  NZ  LYS B 274      26.318  55.968  96.142  1.00 77.51           N  
ATOM   4037  N   ILE B 275      31.505  61.365  94.937  1.00 18.72           N  
ATOM   4038  CA  ILE B 275      31.801  62.783  95.198  1.00 18.44           C  
ATOM   4039  C   ILE B 275      32.905  63.281  94.260  1.00 21.21           C  
ATOM   4040  O   ILE B 275      32.712  64.308  93.599  1.00 20.15           O  
ATOM   4041  CB  ILE B 275      32.113  63.035  96.689  1.00 21.49           C  
ATOM   4042  CG1 ILE B 275      30.846  62.789  97.529  1.00 22.13           C  
ATOM   4043  CG2 ILE B 275      32.652  64.483  96.906  1.00 23.23           C  
ATOM   4044  CD1 ILE B 275      31.157  62.509  99.027  1.00 26.50           C  
ATOM   4045  N   LEU B 276      34.046  62.539  94.167  1.00 18.35           N  
ATOM   4046  CA  LEU B 276      35.135  62.936  93.274  1.00 18.94           C  
ATOM   4047  C   LEU B 276      34.697  63.054  91.840  1.00 20.35           C  
ATOM   4048  O   LEU B 276      35.058  64.024  91.176  1.00 21.02           O  
ATOM   4049  CB  LEU B 276      36.326  61.973  93.332  1.00 19.98           C  
ATOM   4050  CG  LEU B 276      37.429  62.279  94.284  1.00 26.70           C  
ATOM   4051  CD1 LEU B 276      38.564  61.279  94.104  1.00 26.22           C  
ATOM   4052  CD2 LEU B 276      37.958  63.739  94.113  1.00 30.76           C  
ATOM   4053  N   GLU B 277      33.929  62.063  91.338  1.00 17.06           N  
ATOM   4054  CA  GLU B 277      33.452  62.118  89.955  1.00 17.32           C  
ATOM   4055  C   GLU B 277      32.600  63.347  89.698  1.00 22.44           C  
ATOM   4056  O   GLU B 277      32.741  63.961  88.652  1.00 23.01           O  
ATOM   4057  CB  GLU B 277      32.685  60.854  89.574  1.00 17.57           C  
ATOM   4058  CG  GLU B 277      33.632  59.660  89.550  1.00 17.20           C  
ATOM   4059  CD  GLU B 277      32.944  58.342  89.304  1.00 19.11           C  
ATOM   4060  OE1 GLU B 277      33.656  57.316  89.320  1.00 16.83           O  
ATOM   4061  OE2 GLU B 277      31.706  58.328  89.101  1.00 21.02           O  
ATOM   4062  N   GLU B 278      31.755  63.711  90.663  1.00 22.38           N  
ATOM   4063  CA  GLU B 278      30.916  64.909  90.565  1.00 23.50           C  
ATOM   4064  C   GLU B 278      31.779  66.170  90.576  1.00 28.49           C  
ATOM   4065  O   GLU B 278      31.509  67.075  89.796  1.00 29.63           O  
ATOM   4066  CB  GLU B 278      29.911  64.950  91.701  1.00 25.23           C  
ATOM   4067  CG  GLU B 278      28.759  65.850  91.353  1.00 40.17           C  
ATOM   4068  CD  GLU B 278      27.789  66.096  92.483  1.00 60.65           C  
ATOM   4069  OE1 GLU B 278      27.254  65.118  93.056  1.00 41.60           O  
ATOM   4070  OE2 GLU B 278      27.515  67.284  92.757  1.00 62.45           O  
ATOM   4071  N   LEU B 279      32.839  66.215  91.401  1.00 24.74           N  
ATOM   4072  CA  LEU B 279      33.759  67.361  91.426  1.00 25.09           C  
ATOM   4073  C   LEU B 279      34.493  67.517  90.081  1.00 30.45           C  
ATOM   4074  O   LEU B 279      34.622  68.637  89.588  1.00 30.30           O  
ATOM   4075  CB  LEU B 279      34.767  67.246  92.590  1.00 25.53           C  
ATOM   4076  CG  LEU B 279      34.203  67.548  93.979  1.00 31.07           C  
ATOM   4077  CD1 LEU B 279      35.186  67.123  95.064  1.00 32.75           C  
ATOM   4078  CD2 LEU B 279      33.888  69.041  94.135  1.00 31.59           C  
ATOM   4079  N   TYR B 280      34.945  66.392  89.477  1.00 27.06           N  
ATOM   4080  CA  TYR B 280      35.631  66.410  88.176  1.00 26.88           C  
ATOM   4081  C   TYR B 280      34.659  66.603  86.993  1.00 29.94           C  
ATOM   4082  O   TYR B 280      35.125  66.884  85.892  1.00 31.02           O  
ATOM   4083  CB  TYR B 280      36.459  65.126  87.918  1.00 28.54           C  
ATOM   4084  CG  TYR B 280      37.461  64.709  88.973  1.00 33.15           C  
ATOM   4085  CD1 TYR B 280      37.585  63.376  89.352  1.00 36.25           C  
ATOM   4086  CD2 TYR B 280      38.377  65.616  89.491  1.00 34.73           C  
ATOM   4087  CE1 TYR B 280      38.518  62.976  90.301  1.00 39.39           C  
ATOM   4088  CE2 TYR B 280      39.331  65.224  90.432  1.00 35.85           C  
ATOM   4089  CZ  TYR B 280      39.399  63.902  90.828  1.00 43.94           C  
ATOM   4090  OH  TYR B 280      40.320  63.505  91.759  1.00 46.91           O  
ATOM   4091  N   SER B 281      33.334  66.422  87.190  1.00 25.75           N  
ATOM   4092  CA  SER B 281      32.352  66.562  86.095  1.00 25.38           C  
ATOM   4093  C   SER B 281      32.304  67.970  85.496  1.00 31.59           C  
ATOM   4094  O   SER B 281      31.962  68.136  84.324  1.00 31.22           O  
ATOM   4095  CB  SER B 281      30.960  66.110  86.525  1.00 27.83           C  
ATOM   4096  OG  SER B 281      30.392  66.973  87.497  1.00 28.35           O  
ATOM   4097  N   THR B 282      32.690  68.962  86.289  1.00 30.18           N  
ATOM   4098  CA  THR B 282      32.712  70.373  85.897  1.00 31.57           C  
ATOM   4099  C   THR B 282      34.099  70.786  85.360  1.00 38.99           C  
ATOM   4100  O   THR B 282      34.240  71.900  84.851  1.00 39.72           O  
ATOM   4101  CB  THR B 282      32.305  71.246  87.109  1.00 35.82           C  
ATOM   4102  OG1 THR B 282      33.304  71.143  88.123  1.00 31.17           O  
ATOM   4103  CG2 THR B 282      30.934  70.875  87.674  1.00 37.14           C  
ATOM   4104  N   SER B 283      35.110  69.877  85.469  1.00 36.53           N  
ATOM   4105  CA  SER B 283      36.504  70.111  85.058  1.00 37.15           C  
ATOM   4106  C   SER B 283      36.761  70.026  83.547  1.00 43.46           C  
ATOM   4107  O   SER B 283      37.914  70.169  83.119  1.00 43.92           O  
ATOM   4108  CB  SER B 283      37.459  69.194  85.813  1.00 40.37           C  
ATOM   4109  OG  SER B 283      37.361  67.863  85.325  1.00 47.79           O  
ATOM   4110  N   TYR B 284      35.707  69.824  82.742  1.00 40.97           N  
ATOM   4111  CA  TYR B 284      35.862  69.742  81.301  1.00 41.33           C  
ATOM   4112  C   TYR B 284      34.932  70.613  80.455  1.00 41.99           C  
ATOM   4113  O   TYR B 284      33.989  71.230  80.966  1.00 42.40           O  
ATOM   4114  CB  TYR B 284      35.950  68.281  80.784  1.00 44.68           C  
ATOM   4115  CG  TYR B 284      35.222  67.240  81.602  1.00 48.54           C  
ATOM   4116  CD1 TYR B 284      35.922  66.296  82.348  1.00 51.14           C  
ATOM   4117  CD2 TYR B 284      33.835  67.178  81.610  1.00 50.53           C  
ATOM   4118  CE1 TYR B 284      35.257  65.326  83.095  1.00 52.82           C  
ATOM   4119  CE2 TYR B 284      33.158  66.200  82.338  1.00 52.14           C  
ATOM   4120  CZ  TYR B 284      33.872  65.284  83.091  1.00 61.11           C  
ATOM   4121  OH  TYR B 284      33.194  64.329  83.812  1.00 65.29           O  
ATOM   4122  N   ASN B 285      35.274  70.724  79.160  1.00 34.47           N  
ATOM   4123  CA  ASN B 285      34.517  71.409  78.125  1.00 32.82           C  
ATOM   4124  C   ASN B 285      34.412  70.387  76.998  1.00 36.01           C  
ATOM   4125  O   ASN B 285      35.336  70.252  76.192  1.00 33.78           O  
ATOM   4126  CB  ASN B 285      35.220  72.700  77.652  1.00 29.93           C  
ATOM   4127  CG  ASN B 285      34.492  73.407  76.525  1.00 39.06           C  
ATOM   4128  OD1 ASN B 285      33.424  72.996  76.091  1.00 30.90           O  
ATOM   4129  ND2 ASN B 285      35.017  74.530  76.060  1.00 28.58           N  
ATOM   4130  N   MET B 286      33.312  69.615  76.987  1.00 34.53           N  
ATOM   4131  CA  MET B 286      33.104  68.560  75.989  1.00 34.98           C  
ATOM   4132  C   MET B 286      32.285  69.011  74.778  1.00 39.83           C  
ATOM   4133  O   MET B 286      31.861  68.175  73.972  1.00 39.98           O  
ATOM   4134  CB  MET B 286      32.502  67.291  76.635  1.00 37.05           C  
ATOM   4135  CG  MET B 286      33.526  66.444  77.336  1.00 40.18           C  
ATOM   4136  SD  MET B 286      32.886  64.883  77.981  1.00 44.74           S  
ATOM   4137  CE  MET B 286      32.089  65.446  79.369  1.00 42.02           C  
ATOM   4138  N   ASP B 287      32.112  70.328  74.622  1.00 35.73           N  
ATOM   4139  CA  ASP B 287      31.360  70.928  73.521  1.00 34.86           C  
ATOM   4140  C   ASP B 287      31.755  70.527  72.103  1.00 37.42           C  
ATOM   4141  O   ASP B 287      30.871  70.447  71.247  1.00 37.50           O  
ATOM   4142  CB  ASP B 287      31.220  72.435  73.705  1.00 36.28           C  
ATOM   4143  CG  ASP B 287      30.470  72.808  74.976  1.00 44.60           C  
ATOM   4144  OD1 ASP B 287      30.385  74.009  75.275  1.00 42.18           O  
ATOM   4145  OD2 ASP B 287      30.034  71.882  75.711  1.00 56.19           O  
ATOM   4146  N   ARG B 288      33.041  70.197  71.860  1.00 32.84           N  
ATOM   4147  CA  ARG B 288      33.499  69.745  70.544  1.00 32.65           C  
ATOM   4148  C   ARG B 288      33.061  68.303  70.241  1.00 36.86           C  
ATOM   4149  O   ARG B 288      33.181  67.862  69.098  1.00 35.59           O  
ATOM   4150  CB  ARG B 288      35.030  69.906  70.388  1.00 32.85           C  
ATOM   4151  CG  ARG B 288      35.861  68.826  71.092  1.00 36.95           C  
ATOM   4152  CD  ARG B 288      36.943  69.456  71.929  1.00 45.11           C  
ATOM   4153  NE  ARG B 288      38.250  69.358  71.301  1.00 45.05           N  
ATOM   4154  CZ  ARG B 288      39.224  70.247  71.449  1.00 45.46           C  
ATOM   4155  NH1 ARG B 288      40.390  70.059  70.856  1.00 35.78           N  
ATOM   4156  NH2 ARG B 288      39.036  71.338  72.186  1.00 27.03           N  
ATOM   4157  N   PHE B 289      32.600  67.562  71.272  1.00 35.27           N  
ATOM   4158  CA  PHE B 289      32.163  66.166  71.136  1.00 35.04           C
[truncated: 446,878 more chars]
