# Supplementary material for: Predictive classification models and targets identification for betulin derivatives as Leishmania donovani inhibitors
Source: J Cheminform. 2018 Aug 17;10:40. doi: 10.1186/s13321-018-0291-x (PMC6097978; doi:10.1186/s13321-018-0291-x)
Supplement: Supplementary file 5 — Additional file 5. Zip file with all potential protein target structures protein data bank files. [file 13321_2018_291_MOESM5_ESM.zip › 3ugr.pdb]

HEADER    OXIDOREDUCTASE                          02-NOV-11   3UGR              
TITLE     AKR1C3 COMPLEX WITH INDOMETHACIN AT PH 6.8                            
COMPND    MOL_ID: 1;                                                            
COMPND   2 MOLECULE: ALDO-KETO REDUCTASE FAMILY 1 MEMBER C3;                    
COMPND   3 CHAIN: A;                                                            
COMPND   4 SYNONYM: 17-BETA-HYDROXYSTEROID DEHYDROGENASE TYPE 5, 17-BETA-HSD 5, 
COMPND   5 3-ALPHA-HSD TYPE II, BRAIN, 3-ALPHA-HYDROXYSTEROID DEHYDROGENASE TYPE
COMPND   6 2, 3-ALPHA-HSD TYPE 2, CHLORDECONE REDUCTASE HOMOLOG HAKRB,          
COMPND   7 DIHYDRODIOL DEHYDROGENASE 3, DD-3, DD3, DIHYDRODIOL DEHYDROGENASE    
COMPND   8 TYPE I, HA1753, INDANOL DEHYDROGENASE, PROSTAGLANDIN F SYNTHASE,     
COMPND   9 PGFS, TESTOSTERONE 17-BETA-DEHYDROGENASE 5, TRANS-1,2-DIHYDROBENZENE-
COMPND  10 1,2-DIOL DEHYDROGENASE, ALDO-KETO REDUCTASE 1C3;                     
COMPND  11 EC: 1.1.1.213, 1.1.1.112, 1.1.1.188, 1.1.1.63, 1.1.1.64, 1.3.1.20;   
COMPND  12 ENGINEERED: YES                                                      
SOURCE    MOL_ID: 1;                                                            
SOURCE   2 ORGANISM_SCIENTIFIC: HOMO SAPIENS;                                   
SOURCE   3 ORGANISM_COMMON: HUMAN;                                              
SOURCE   4 ORGANISM_TAXID: 9606;                                                
SOURCE   5 GENE: AKR1C3, DDH1, HSD17B5, KIAA0119, PGFS;                         
SOURCE   6 EXPRESSION_SYSTEM: ESCHERICHIA COLI;                                 
SOURCE   7 EXPRESSION_SYSTEM_TAXID: 562;                                        
SOURCE   8 EXPRESSION_SYSTEM_STRAIN: BL21(DE3);                                 
SOURCE   9 EXPRESSION_SYSTEM_VECTOR_TYPE: PLASMID;                              
SOURCE  10 EXPRESSION_SYSTEM_PLASMID: PET22A                                    
KEYWDS    TIM BARREL, OXIDOREDUCTASE, MULTIPLE SMALL MOELCULES, HORMONES,       
KEYWDS   2 PROSTAGLANDINS, NSAIDS                                               
EXPDTA    X-RAY DIFFRACTION                                                     
AUTHOR    J.U.FLANAGAN,Y.YOSAATMADJA,R.M.TEAGUE,M.CHAI,C.J.SQUIRE               
REVDAT   2   05-NOV-14 3UGR    1       JRNL                                     
REVDAT   1   15-AUG-12 3UGR    0                                                
JRNL        AUTH   J.U.FLANAGAN,Y.YOSAATMADJA,R.M.TEAGUE,M.Z.CHAI,A.P.TURNBULL, 
JRNL        AUTH 2 C.J.SQUIRE                                                   
JRNL        TITL   CRYSTAL STRUCTURES OF THREE CLASSES OF NON-STEROIDAL         
JRNL        TITL 2 ANTI-INFLAMMATORY DRUGS IN COMPLEX WITH ALDO-KETO REDUCTASE  
JRNL        TITL 3 1C3.                                                         
JRNL        REF    PLOS ONE                      V.   7 43965 2012              
JRNL        REFN                   ESSN 1932-6203                               
JRNL        PMID   22937138                                                     
JRNL        DOI    10.1371/JOURNAL.PONE.0043965                                 
REMARK   2                                                                      
REMARK   2 RESOLUTION.    1.65 ANGSTROMS.                                       
REMARK   3                                                                      
REMARK   3 REFINEMENT.                                                          
REMARK   3   PROGRAM     : REFMAC 5.5.0109                                      
REMARK   3   AUTHORS     : MURSHUDOV,VAGIN,DODSON                               
REMARK   3                                                                      
REMARK   3    REFINEMENT TARGET : MAXIMUM LIKELIHOOD                            
REMARK   3                                                                      
REMARK   3  DATA USED IN REFINEMENT.                                            
REMARK   3   RESOLUTION RANGE HIGH (ANGSTROMS) : 1.65                           
REMARK   3   RESOLUTION RANGE LOW  (ANGSTROMS) : 48.39                          
REMARK   3   DATA CUTOFF            (SIGMA(F)) : NULL                           
REMARK   3   COMPLETENESS FOR RANGE        (%) : 99.8                           
REMARK   3   NUMBER OF REFLECTIONS             : 39922                          
REMARK   3                                                                      
REMARK   3  FIT TO DATA USED IN REFINEMENT.                                     
REMARK   3   CROSS-VALIDATION METHOD          : THROUGHOUT                      
REMARK   3   FREE R VALUE TEST SET SELECTION  : RANDOM                          
REMARK   3   R VALUE     (WORKING + TEST SET) : 0.171                           
REMARK   3   R VALUE            (WORKING SET) : 0.169                           
REMARK   3   FREE R VALUE                     : 0.203                           
REMARK   3   FREE R VALUE TEST SET SIZE   (%) : 5.100                           
REMARK   3   FREE R VALUE TEST SET COUNT      : 2124                            
REMARK   3                                                                      
REMARK   3  FIT IN THE HIGHEST RESOLUTION BIN.                                  
REMARK   3   TOTAL NUMBER OF BINS USED           : 20                           
REMARK   3   BIN RESOLUTION RANGE HIGH       (A) : 1.65                         
REMARK   3   BIN RESOLUTION RANGE LOW        (A) : 1.69                         
REMARK   3   REFLECTION IN BIN     (WORKING SET) : 2824                         
REMARK   3   BIN COMPLETENESS (WORKING+TEST) (%) : 96.98                        
REMARK   3   BIN R VALUE           (WORKING SET) : 0.2120                       
REMARK   3   BIN FREE R VALUE SET COUNT          : 134                          
REMARK   3   BIN FREE R VALUE                    : 0.2670                       
REMARK   3                                                                      
REMARK   3  NUMBER OF NON-HYDROGEN ATOMS USED IN REFINEMENT.                    
REMARK   3   PROTEIN ATOMS            : 2450                                    
REMARK   3   NUCLEIC ACID ATOMS       : 0                                       
REMARK   3   HETEROGEN ATOMS          : 85                                      
REMARK   3   SOLVENT ATOMS            : 217                                     
REMARK   3                                                                      
REMARK   3  B VALUES.                                                           
REMARK   3   FROM WILSON PLOT           (A**2) : NULL                           
REMARK   3   MEAN B VALUE      (OVERALL, A**2) : 18.60                          
REMARK   3   OVERALL ANISOTROPIC B VALUE.                                       
REMARK   3    B11 (A**2) : 0.01000                                              
REMARK   3    B22 (A**2) : -0.05000                                             
REMARK   3    B33 (A**2) : 0.04000                                              
REMARK   3    B12 (A**2) : 0.00000                                              
REMARK   3    B13 (A**2) : -0.00000                                             
REMARK   3    B23 (A**2) : -0.00000                                             
REMARK   3                                                                      
REMARK   3  ESTIMATED OVERALL COORDINATE ERROR.                                 
REMARK   3   ESU BASED ON R VALUE                            (A): NULL          
REMARK   3   ESU BASED ON FREE R VALUE                       (A): 0.092         
REMARK   3   ESU BASED ON MAXIMUM LIKELIHOOD                 (A): 0.053         
REMARK   3   ESU FOR B VALUES BASED ON MAXIMUM LIKELIHOOD (A**2): 3.304         
REMARK   3                                                                      
REMARK   3 CORRELATION COEFFICIENTS.                                            
REMARK   3   CORRELATION COEFFICIENT FO-FC      : 0.961                         
REMARK   3   CORRELATION COEFFICIENT FO-FC FREE : 0.947                         
REMARK   3                                                                      
REMARK   3  RMS DEVIATIONS FROM IDEAL VALUES        COUNT    RMS    WEIGHT      
REMARK   3   BOND LENGTHS REFINED ATOMS        (A):  2750 ; 0.025 ; 0.022       
REMARK   3   BOND LENGTHS OTHERS               (A):  NULL ;  NULL ;  NULL       
REMARK   3   BOND ANGLES REFINED ATOMS   (DEGREES):  3754 ; 2.123 ; 2.010       
REMARK   3   BOND ANGLES OTHERS          (DEGREES):  NULL ;  NULL ;  NULL       
REMARK   3   TORSION ANGLES, PERIOD 1    (DEGREES):   332 ; 5.938 ; 5.000       
REMARK   3   TORSION ANGLES, PERIOD 2    (DEGREES):   122 ;34.567 ;23.852       
REMARK   3   TORSION ANGLES, PERIOD 3    (DEGREES):   458 ;12.922 ;15.000       
REMARK   3   TORSION ANGLES, PERIOD 4    (DEGREES):    17 ;15.234 ;15.000       
REMARK   3   CHIRAL-CENTER RESTRAINTS       (A**3):   401 ; 0.306 ; 0.200       
REMARK   3   GENERAL PLANES REFINED ATOMS      (A):  2117 ; 0.013 ; 0.021       
REMARK   3   GENERAL PLANES OTHERS             (A):  NULL ;  NULL ;  NULL       
REMARK   3   NON-BONDED CONTACTS REFINED ATOMS (A):  NULL ;  NULL ;  NULL       
REMARK   3   NON-BONDED CONTACTS OTHERS        (A):  NULL ;  NULL ;  NULL       
REMARK   3   NON-BONDED TORSION REFINED ATOMS  (A):  NULL ;  NULL ;  NULL       
REMARK   3   NON-BONDED TORSION OTHERS         (A):  NULL ;  NULL ;  NULL       
REMARK   3   H-BOND (X...Y) REFINED ATOMS      (A):  NULL ;  NULL ;  NULL       
REMARK   3   H-BOND (X...Y) OTHERS             (A):  NULL ;  NULL ;  NULL       
REMARK   3   POTENTIAL METAL-ION REFINED ATOMS (A):  NULL ;  NULL ;  NULL       
REMARK   3   POTENTIAL METAL-ION OTHERS        (A):  NULL ;  NULL ;  NULL       
REMARK   3   SYMMETRY VDW REFINED ATOMS        (A):  NULL ;  NULL ;  NULL       
REMARK   3   SYMMETRY VDW OTHERS               (A):  NULL ;  NULL ;  NULL       
REMARK   3   SYMMETRY H-BOND REFINED ATOMS     (A):  NULL ;  NULL ;  NULL       
REMARK   3   SYMMETRY H-BOND OTHERS            (A):  NULL ;  NULL ;  NULL       
REMARK   3   SYMMETRY METAL-ION REFINED ATOMS  (A):  NULL ;  NULL ;  NULL       
REMARK   3   SYMMETRY METAL-ION OTHERS         (A):  NULL ;  NULL ;  NULL       
REMARK   3                                                                      
REMARK   3  ISOTROPIC THERMAL FACTOR RESTRAINTS.     COUNT   RMS    WEIGHT      
REMARK   3   MAIN-CHAIN BOND REFINED ATOMS  (A**2):  1630 ; 1.189 ; 1.500       
REMARK   3   MAIN-CHAIN BOND OTHER ATOMS    (A**2):  NULL ;  NULL ;  NULL       
REMARK   3   MAIN-CHAIN ANGLE REFINED ATOMS (A**2):  2655 ; 1.804 ; 2.000       
REMARK   3   MAIN-CHAIN ANGLE OTHER ATOMS   (A**2):  NULL ;  NULL ;  NULL       
REMARK   3   SIDE-CHAIN BOND REFINED ATOMS  (A**2):  1120 ; 2.805 ; 3.000       
REMARK   3   SIDE-CHAIN BOND OTHER ATOMS    (A**2):  NULL ;  NULL ;  NULL       
REMARK   3   SIDE-CHAIN ANGLE REFINED ATOMS (A**2):  1097 ; 4.110 ; 4.500       
REMARK   3   SIDE-CHAIN ANGLE OTHER ATOMS   (A**2):  NULL ;  NULL ;  NULL       
REMARK   3   LONG RANGE B REFINED ATOMS     (A**2):  NULL ;  NULL ;  NULL       
REMARK   3   LONG RANGE B OTHER ATOMS       (A**2):  NULL ;  NULL ;  NULL       
REMARK   3                                                                      
REMARK   3 ANISOTROPIC THERMAL FACTOR RESTRAINTS.    COUNT   RMS   WEIGHT       
REMARK   3   RIGID-BOND RESTRAINTS          (A**2):  NULL ;  NULL ;  NULL       
REMARK   3   SPHERICITY; FREE ATOMS         (A**2):  NULL ;  NULL ;  NULL       
REMARK   3   SPHERICITY; BONDED ATOMS       (A**2):  NULL ;  NULL ;  NULL       
REMARK   3                                                                      
REMARK   3  NCS RESTRAINTS STATISTICS                                           
REMARK   3   NUMBER OF DIFFERENT NCS GROUPS : NULL                              
REMARK   3                                                                      
REMARK   3  TLS DETAILS                                                         
REMARK   3   NUMBER OF TLS GROUPS  : 1                                          
REMARK   3                                                                      
REMARK   3   TLS GROUP : 1                                                      
REMARK   3    NUMBER OF COMPONENTS GROUP : 1                                    
REMARK   3    COMPONENTS        C SSSEQI   TO  C SSSEQI                         
REMARK   3    RESIDUE RANGE :   A     6        A   319                          
REMARK   3    ORIGIN FOR THE GROUP (A):   6.2370  -5.4460 -10.8240              
REMARK   3    T TENSOR                                                          
REMARK   3      T11:   0.0048 T22:   0.0171                                     
REMARK   3      T33:   0.0338 T12:   0.0024                                     
REMARK   3      T13:  -0.0042 T23:  -0.0025                                     
REMARK   3    L TENSOR                                                          
REMARK   3      L11:   0.9253 L22:   0.8071                                     
REMARK   3      L33:   1.8164 L12:  -0.0419                                     
REMARK   3      L13:  -0.1957 L23:  -0.4977                                     
REMARK   3    S TENSOR                                                          
REMARK   3      S11:   0.0259 S12:   0.0406 S13:   0.0438                       
REMARK   3      S21:  -0.0395 S22:  -0.0292 S23:   0.0394                       
REMARK   3      S31:  -0.0351 S32:  -0.0144 S33:   0.0034                       
REMARK   3                                                                      
REMARK   3  BULK SOLVENT MODELLING.                                             
REMARK   3   METHOD USED : MASK                                                 
REMARK   3   PARAMETERS FOR MASK CALCULATION                                    
REMARK   3   VDW PROBE RADIUS   : 1.40                                          
REMARK   3   ION PROBE RADIUS   : 0.80                                          
REMARK   3   SHRINKAGE RADIUS   : 0.80                                          
REMARK   3                                                                      
REMARK   3  OTHER REFINEMENT REMARKS: HYDROGENS HAVE BEEN ADDED IN THE RIDING   
REMARK   3  POSITIONS                                                           
REMARK   4                                                                      
REMARK   4 3UGR COMPLIES WITH FORMAT V. 3.30, 13-JUL-11                         
REMARK 100                                                                      
REMARK 100 THIS ENTRY HAS BEEN PROCESSED BY PDBJ ON 17-NOV-11.                  
REMARK 100 THE RCSB ID CODE IS RCSB068734.                                      
REMARK 200                                                                      
REMARK 200 EXPERIMENTAL DETAILS                                                 
REMARK 200  EXPERIMENT TYPE                : X-RAY DIFFRACTION                  
REMARK 200  DATE OF DATA COLLECTION        : 29-OCT-11                          
REMARK 200  TEMPERATURE           (KELVIN) : 100                                
REMARK 200  PH                             : 7.5                                
REMARK 200  NUMBER OF CRYSTALS USED        : 1                                  
REMARK 200                                                                      
REMARK 200  SYNCHROTRON              (Y/N) : Y                                  
REMARK 200  RADIATION SOURCE               : AUSTRALIAN SYNCHROTRON             
REMARK 200  BEAMLINE                       : MX2                                
REMARK 200  X-RAY GENERATOR MODEL          : NULL                               
REMARK 200  MONOCHROMATIC OR LAUE    (M/L) : M                                  
REMARK 200  WAVELENGTH OR RANGE        (A) : 0.978688                           
REMARK 200  MONOCHROMATOR                  : NULL                               
REMARK 200  OPTICS                         : NULL                               
REMARK 200                                                                      
REMARK 200  DETECTOR TYPE                  : CCD                                
REMARK 200  DETECTOR MANUFACTURER          : ADSC QUANTUM 315R                  
REMARK 200  INTENSITY-INTEGRATION SOFTWARE : XDS                                
REMARK 200  DATA SCALING SOFTWARE          : SCALA                              
REMARK 200                                                                      
REMARK 200  NUMBER OF UNIQUE REFLECTIONS   : 42119                              
REMARK 200  RESOLUTION RANGE HIGH      (A) : 1.650                              
REMARK 200  RESOLUTION RANGE LOW       (A) : 96.390                             
REMARK 200  REJECTION CRITERIA  (SIGMA(I)) : 0.000                              
REMARK 200                                                                      
REMARK 200 OVERALL.                                                             
REMARK 200  COMPLETENESS FOR RANGE     (%) : 99.7                               
REMARK 200  DATA REDUNDANCY                : 28.600                             
REMARK 200  R MERGE                    (I) : 0.07100                            
REMARK 200  R SYM                      (I) : NULL                               
REMARK 200  <I/SIGMA(I)> FOR THE DATA SET  : 39.3000                            
REMARK 200                                                                      
REMARK 200 IN THE HIGHEST RESOLUTION SHELL.                                     
REMARK 200  HIGHEST RESOLUTION SHELL, RANGE HIGH (A) : 1.65                     
REMARK 200  HIGHEST RESOLUTION SHELL, RANGE LOW  (A) : 1.74                     
REMARK 200  COMPLETENESS FOR SHELL     (%) : 98.2                               
REMARK 200  DATA REDUNDANCY IN SHELL       : 27.80                              
REMARK 200  R MERGE FOR SHELL          (I) : 0.62300                            
REMARK 200  R SYM FOR SHELL            (I) : NULL                               
REMARK 200  <I/SIGMA(I)> FOR SHELL         : 6.300                              
REMARK 200                                                                      
REMARK 200 DIFFRACTION PROTOCOL: SINGLE WAVELENGTH                              
REMARK 200 METHOD USED TO DETERMINE THE STRUCTURE: MOLECULAR REPLACEMENT        
REMARK 200 SOFTWARE USED: PHASER                                                
REMARK 200 STARTING MODEL: 2FGB                                                 
REMARK 200                                                                      
REMARK 200 REMARK: NULL                                                         
REMARK 280                                                                      
REMARK 280 CRYSTAL                                                              
REMARK 280 SOLVENT CONTENT, VS   (%): 45.26                                     
REMARK 280 MATTHEWS COEFFICIENT, VM (ANGSTROMS**3/DA): 2.25                     
REMARK 280                                                                      
REMARK 280 CRYSTALLIZATION CONDITIONS: 200MM SODIUM ACETATE, 20% MPEG 5000,     
REMARK 280  PH 7.5, VAPOR DIFFUSION, HANGING DROP, TEMPERATURE 291K             
REMARK 290                                                                      
REMARK 290 CRYSTALLOGRAPHIC SYMMETRY                                            
REMARK 290 SYMMETRY OPERATORS FOR SPACE GROUP: P 21 21 21                       
REMARK 290                                                                      
REMARK 290      SYMOP   SYMMETRY                                                
REMARK 290     NNNMMM   OPERATOR                                                
REMARK 290       1555   X,Y,Z                                                   
REMARK 290       2555   -X+1/2,-Y,Z+1/2                                         
REMARK 290       3555   -X,Y+1/2,-Z+1/2                                         
REMARK 290       4555   X+1/2,-Y+1/2,-Z                                         
REMARK 290                                                                      
REMARK 290     WHERE NNN -> OPERATOR NUMBER                                     
REMARK 290           MMM -> TRANSLATION VECTOR                                  
REMARK 290                                                                      
REMARK 290 CRYSTALLOGRAPHIC SYMMETRY TRANSFORMATIONS                            
REMARK 290 THE FOLLOWING TRANSFORMATIONS OPERATE ON THE ATOM/HETATM             
REMARK 290 RECORDS IN THIS ENTRY TO PRODUCE CRYSTALLOGRAPHICALLY                
REMARK 290 RELATED MOLECULES.                                                   
REMARK 290   SMTRY1   1  1.000000  0.000000  0.000000        0.00000            
REMARK 290   SMTRY2   1  0.000000  1.000000  0.000000        0.00000            
REMARK 290   SMTRY3   1  0.000000  0.000000  1.000000        0.00000            
REMARK 290   SMTRY1   2 -1.000000  0.000000  0.000000       27.97850            
REMARK 290   SMTRY2   2  0.000000 -1.000000  0.000000        0.00000            
REMARK 290   SMTRY3   2  0.000000  0.000000  1.000000       48.19700            
REMARK 290   SMTRY1   3 -1.000000  0.000000  0.000000        0.00000            
REMARK 290   SMTRY2   3  0.000000  1.000000  0.000000       31.64350            
REMARK 290   SMTRY3   3  0.000000  0.000000 -1.000000       48.19700            
REMARK 290   SMTRY1   4  1.000000  0.000000  0.000000       27.97850            
REMARK 290   SMTRY2   4  0.000000 -1.000000  0.000000       31.64350            
REMARK 290   SMTRY3   4  0.000000  0.000000 -1.000000        0.00000            
REMARK 290                                                                      
REMARK 290 REMARK: NULL                                                         
REMARK 300                                                                      
REMARK 300 BIOMOLECULE: 1                                                       
REMARK 300 SEE REMARK 350 FOR THE AUTHOR PROVIDED AND/OR PROGRAM                
REMARK 300 GENERATED ASSEMBLY INFORMATION FOR THE STRUCTURE IN                  
REMARK 300 THIS ENTRY. THE REMARK MAY ALSO PROVIDE INFORMATION ON               
REMARK 300 BURIED SURFACE AREA.                                                 
REMARK 350                                                                      
REMARK 350 COORDINATES FOR A COMPLETE MULTIMER REPRESENTING THE KNOWN           
REMARK 350 BIOLOGICALLY SIGNIFICANT OLIGOMERIZATION STATE OF THE                
REMARK 350 MOLECULE CAN BE GENERATED BY APPLYING BIOMT TRANSFORMATIONS          
REMARK 350 GIVEN BELOW.  BOTH NON-CRYSTALLOGRAPHIC AND                          
REMARK 350 CRYSTALLOGRAPHIC OPERATIONS ARE GIVEN.                               
REMARK 350                                                                      
REMARK 350 BIOMOLECULE: 1                                                       
REMARK 350 AUTHOR DETERMINED BIOLOGICAL UNIT: MONOMERIC                         
REMARK 350 SOFTWARE DETERMINED QUATERNARY STRUCTURE: MONOMERIC                  
REMARK 350 SOFTWARE USED: PISA                                                  
REMARK 350 APPLY THE FOLLOWING TO CHAINS: A                                     
REMARK 350   BIOMT1   1  1.000000  0.000000  0.000000        0.00000            
REMARK 350   BIOMT2   1  0.000000  1.000000  0.000000        0.00000            
REMARK 350   BIOMT3   1  0.000000  0.000000  1.000000        0.00000            
REMARK 465                                                                      
REMARK 465 MISSING RESIDUES                                                     
REMARK 465 THE FOLLOWING RESIDUES WERE NOT LOCATED IN THE                       
REMARK 465 EXPERIMENT. (M=MODEL NUMBER; RES=RESIDUE NAME; C=CHAIN               
REMARK 465 IDENTIFIER; SSSEQ=SEQUENCE NUMBER; I=INSERTION CODE.)                
REMARK 465                                                                      
REMARK 465   M RES C SSSEQI                                                     
REMARK 465     MET A     1                                                      
REMARK 465     ASP A     2                                                      
REMARK 465     SER A     3                                                      
REMARK 465     LYS A     4                                                      
REMARK 465     HIS A     5                                                      
REMARK 465     GLY A   125                                                      
REMARK 465     GLU A   126                                                      
REMARK 465     GLU A   127                                                      
REMARK 465     LEU A   128                                                      
REMARK 465     SER A   129                                                      
REMARK 465     PRO A   130                                                      
REMARK 465     SER A   320                                                      
REMARK 465     ASP A   321                                                      
REMARK 465     GLU A   322                                                      
REMARK 465     TYR A   323                                                      
REMARK 465     LEU A   324                                                      
REMARK 465     GLU A   325                                                      
REMARK 465     HIS A   326                                                      
REMARK 465     HIS A   327                                                      
REMARK 465     HIS A   328                                                      
REMARK 465     HIS A   329                                                      
REMARK 465     HIS A   330                                                      
REMARK 465     HIS A   331                                                      
REMARK 470                                                                      
REMARK 470 MISSING ATOM                                                         
REMARK 470 THE FOLLOWING RESIDUES HAVE MISSING ATOMS (M=MODEL NUMBER;           
REMARK 470 RES=RESIDUE NAME; C=CHAIN IDENTIFIER; SSEQ=SEQUENCE NUMBER;          
REMARK 470 I=INSERTION CODE):                                                   
REMARK 470   M RES CSSEQI  ATOMS                                                
REMARK 470     GLU A  59    CD   OE1  OE2                                       
REMARK 470     ARG A  66    CG   CD   NE   CZ   NH1  NH2                        
REMARK 470     LYS A 123    NZ                                                  
REMARK 470     GLU A 133    CG   CD   OE1  OE2                                  
REMARK 470     LYS A 201    CD   CE   NZ                                        
REMARK 470     GLN A 275    CG   CD   OE1  NE2                                  
REMARK 470     ARG A 278    NE   CZ   NH1  NH2                                  
REMARK 500                                                                      
REMARK 500 GEOMETRY AND STEREOCHEMISTRY                                         
REMARK 500 SUBTOPIC: COVALENT BOND LENGTHS                                      
REMARK 500                                                                      
REMARK 500 THE STEREOCHEMICAL PARAMETERS OF THE FOLLOWING RESIDUES              
REMARK 500 HAVE VALUES WHICH DEVIATE FROM EXPECTED VALUES BY MORE               
REMARK 500 THAN 6*RMSD (M=MODEL NUMBER; RES=RESIDUE NAME; C=CHAIN               
REMARK 500 IDENTIFIER; SSEQ=SEQUENCE NUMBER; I=INSERTION CODE).                 
REMARK 500                                                                      
REMARK 500 STANDARD TABLE:                                                      
REMARK 500 FORMAT: (10X,I3,1X,2(A3,1X,A1,I4,A1,1X,A4,3X),1X,F6.3)               
REMARK 500                                                                      
REMARK 500 EXPECTED VALUES PROTEIN: ENGH AND HUBER, 1999                        
REMARK 500 EXPECTED VALUES NUCLEIC ACID: CLOWNEY ET AL 1996                     
REMARK 500                                                                      
REMARK 500  M RES CSSEQI ATM1   RES CSSEQI ATM2   DEVIATION                     
REMARK 500    ASP A 210   CB    ASP A 210   CG      0.137                       
REMARK 500    GLU A 237   CG    GLU A 237   CD      0.099                       
REMARK 500                                                                      
REMARK 500 REMARK: NULL                                                         
REMARK 500                                                                      
REMARK 500 GEOMETRY AND STEREOCHEMISTRY                                         
REMARK 500 SUBTOPIC: COVALENT BOND ANGLES                                       
REMARK 500                                                                      
REMARK 500 THE STEREOCHEMICAL PARAMETERS OF THE FOLLOWING RESIDUES              
REMARK 500 HAVE VALUES WHICH DEVIATE FROM EXPECTED VALUES BY MORE               
REMARK 500 THAN 6*RMSD (M=MODEL NUMBER; RES=RESIDUE NAME; C=CHAIN               
REMARK 500 IDENTIFIER; SSEQ=SEQUENCE NUMBER; I=INSERTION CODE).                 
REMARK 500                                                                      
REMARK 500 STANDARD TABLE:                                                      
REMARK 500 FORMAT: (10X,I3,1X,A3,1X,A1,I4,A1,3(1X,A4,2X),12X,F5.1)              
REMARK 500                                                                      
REMARK 500 EXPECTED VALUES PROTEIN: ENGH AND HUBER, 1999                        
REMARK 500 EXPECTED VALUES NUCLEIC ACID: CLOWNEY ET AL 1996                     
REMARK 500                                                                      
REMARK 500  M RES CSSEQI ATM1   ATM2   ATM3                                     
REMARK 500    ARG A  47   NE  -  CZ  -  NH2 ANGL. DEV. =  -3.4 DEGREES          
REMARK 500    ARG A  96   NE  -  CZ  -  NH2 ANGL. DEV. =  -3.4 DEGREES          
REMARK 500    LEU A 303   CB  -  CG  -  CD2 ANGL. DEV. =  11.7 DEGREES          
REMARK 500                                                                      
REMARK 500 REMARK: NULL                                                         
REMARK 500                                                                      
REMARK 500 GEOMETRY AND STEREOCHEMISTRY                                         
REMARK 500 SUBTOPIC: TORSION ANGLES                                             
REMARK 500                                                                      
REMARK 500 TORSION ANGLES OUTSIDE THE EXPECTED RAMACHANDRAN REGIONS:            
REMARK 500 (M=MODEL NUMBER; RES=RESIDUE NAME; C=CHAIN IDENTIFIER;               
REMARK 500 SSEQ=SEQUENCE NUMBER; I=INSERTION CODE).                             
REMARK 500                                                                      
REMARK 500 STANDARD TABLE:                                                      
REMARK 500 FORMAT:(10X,I3,1X,A3,1X,A1,I4,A1,4X,F7.2,3X,F7.2)                    
REMARK 500                                                                      
REMARK 500 EXPECTED VALUES: GJ KLEYWEGT AND TA JONES (1996). PHI/PSI-           
REMARK 500 CHOLOGY: RAMACHANDRAN REVISITED. STRUCTURE 4, 1395 - 1400            
REMARK 500                                                                      
REMARK 500  M RES CSSEQI        PSI       PHI                                   
REMARK 500    ASN A  57       10.19   -141.92                                   
REMARK 500    PHE A 197       76.68   -158.66                                   
REMARK 500    SER A 221      170.70     73.77                                   
REMARK 500    ARG A 250     -150.58   -127.19                                   
REMARK 500    ARG A 301       21.91   -145.74                                   
REMARK 500    ASN A 307       74.92   -158.44                                   
REMARK 500                                                                      
REMARK 500 REMARK: NULL                                                         
REMARK 500                                                                      
REMARK 500 GEOMETRY AND STEREOCHEMISTRY                                         
REMARK 500 SUBTOPIC: MAIN CHAIN PLANARITY                                       
REMARK 500                                                                      
REMARK 500 THE FOLLOWING RESIDUES HAVE A PSEUDO PLANARITY                       
REMARK 500 TORSION ANGLE, C(I) - CA(I) - N(I+1) - O(I), GREATER                 
REMARK 500 10.0 DEGREES. (M=MODEL NUMBER; RES=RESIDUE NAME;                     
REMARK 500 C=CHAIN IDENTIFIER; SSEQ=SEQUENCE NUMBER;                            
REMARK 500 I=INSERTION CODE).                                                   
REMARK 500                                                                      
REMARK 500  M RES CSSEQI        ANGLE                                           
REMARK 500    TRP A 227         11.79                                           
REMARK 500                                                                      
REMARK 500 REMARK: NULL                                                         
REMARK 800                                                                      
REMARK 800 SITE                                                                 
REMARK 800 SITE_IDENTIFIER: AC1                                                 
REMARK 800 EVIDENCE_CODE: SOFTWARE                                              
REMARK 800 SITE_DESCRIPTION: BINDING SITE FOR RESIDUE NAP A 1001                
REMARK 800                                                                      
REMARK 800 SITE_IDENTIFIER: AC2                                                 
REMARK 800 EVIDENCE_CODE: SOFTWARE                                              
REMARK 800 SITE_DESCRIPTION: BINDING SITE FOR RESIDUE IMN A 2001                
REMARK 800                                                                      
REMARK 800 SITE_IDENTIFIER: AC3                                                 
REMARK 800 EVIDENCE_CODE: SOFTWARE                                              
REMARK 800 SITE_DESCRIPTION: BINDING SITE FOR RESIDUE DMS A 2002                
REMARK 800                                                                      
REMARK 800 SITE_IDENTIFIER: AC4                                                 
REMARK 800 EVIDENCE_CODE: SOFTWARE                                              
REMARK 800 SITE_DESCRIPTION: BINDING SITE FOR RESIDUE EDO A 2004                
REMARK 800                                                                      
REMARK 800 SITE_IDENTIFIER: AC5                                                 
REMARK 800 EVIDENCE_CODE: SOFTWARE                                              
REMARK 800 SITE_DESCRIPTION: BINDING SITE FOR RESIDUE EDO A 2005                
REMARK 900                                                                      
REMARK 900 RELATED ENTRIES                                                      
REMARK 900 RELATED ID: 3UG8   RELATED DB: PDB                                   
REMARK 900 AKR1C3 COMPLEX WITH INDOMETHACIN AT PH 7.5                           
REMARK 900 RELATED ID: 1S2A   RELATED DB: PDB                                   
REMARK 900 AKR1C3 COMPLEX WITH INDOMETHACIN AT PH 6.0                           
REMARK 900 RELATED ID: 3UFY   RELATED DB: PDB                                   
DBREF  3UGR A    1   323  UNP    P42330   AK1C3_HUMAN      1    323             
SEQADV 3UGR LEU A  324  UNP  P42330              EXPRESSION TAG                 
SEQADV 3UGR GLU A  325  UNP  P42330              EXPRESSION TAG                 
SEQADV 3UGR HIS A  326  UNP  P42330              EXPRESSION TAG                 
SEQADV 3UGR HIS A  327  UNP  P42330              EXPRESSION TAG                 
SEQADV 3UGR HIS A  328  UNP  P42330              EXPRESSION TAG                 
SEQADV 3UGR HIS A  329  UNP  P42330              EXPRESSION TAG                 
SEQADV 3UGR HIS A  330  UNP  P42330              EXPRESSION TAG                 
SEQADV 3UGR HIS A  331  UNP  P42330              EXPRESSION TAG                 
SEQRES   1 A  331  MET ASP SER LYS HIS GLN CYS VAL LYS LEU ASN ASP GLY          
SEQRES   2 A  331  HIS PHE MET PRO VAL LEU GLY PHE GLY THR TYR ALA PRO          
SEQRES   3 A  331  PRO GLU VAL PRO ARG SER LYS ALA LEU GLU VAL THR LYS          
SEQRES   4 A  331  LEU ALA ILE GLU ALA GLY PHE ARG HIS ILE ASP SER ALA          
SEQRES   5 A  331  HIS LEU TYR ASN ASN GLU GLU GLN VAL GLY LEU ALA ILE          
SEQRES   6 A  331  ARG SER LYS ILE ALA ASP GLY SER VAL LYS ARG GLU ASP          
SEQRES   7 A  331  ILE PHE TYR THR SER LYS LEU TRP SER THR PHE HIS ARG          
SEQRES   8 A  331  PRO GLU LEU VAL ARG PRO ALA LEU GLU ASN SER LEU LYS          
SEQRES   9 A  331  LYS ALA GLN LEU ASP TYR VAL ASP LEU TYR LEU ILE HIS          
SEQRES  10 A  331  SER PRO MET SER LEU LYS PRO GLY GLU GLU LEU SER PRO          
SEQRES  11 A  331  THR ASP GLU ASN GLY LYS VAL ILE PHE ASP ILE VAL ASP          
SEQRES  12 A  331  LEU CYS THR THR TRP GLU ALA MET GLU LYS CYS LYS ASP          
SEQRES  13 A  331  ALA GLY LEU ALA LYS SER ILE GLY VAL SER ASN PHE ASN          
SEQRES  14 A  331  ARG ARG GLN LEU GLU MET ILE LEU ASN LYS PRO GLY LEU          
SEQRES  15 A  331  LYS TYR LYS PRO VAL CYS ASN GLN VAL GLU CYS HIS PRO          
SEQRES  16 A  331  TYR PHE ASN ARG SER LYS LEU LEU ASP PHE CYS LYS SER          
SEQRES  17 A  331  LYS ASP ILE VAL LEU VAL ALA TYR SER ALA LEU GLY SER          
SEQRES  18 A  331  GLN ARG ASP LYS ARG TRP VAL ASP PRO ASN SER PRO VAL          
SEQRES  19 A  331  LEU LEU GLU ASP PRO VAL LEU CYS ALA LEU ALA LYS LYS          
SEQRES  20 A  331  HIS LYS ARG THR PRO ALA LEU ILE ALA LEU ARG TYR GLN          
SEQRES  21 A  331  LEU GLN ARG GLY VAL VAL VAL LEU ALA LYS SER TYR ASN          
SEQRES  22 A  331  GLU GLN ARG ILE ARG GLN ASN VAL GLN VAL PHE GLU PHE          
SEQRES  23 A  331  GLN LEU THR ALA GLU ASP MET LYS ALA ILE ASP GLY LEU          
SEQRES  24 A  331  ASP ARG ASN LEU HIS TYR PHE ASN SER ASP SER PHE ALA          
SEQRES  25 A  331  SER HIS PRO ASN TYR PRO TYR SER ASP GLU TYR LEU GLU          
SEQRES  26 A  331  HIS HIS HIS HIS HIS HIS                                      
HET    NAP  A1001      48                                                       
HET    IMN  A2001      50                                                       
HET    DMS  A2002       4                                                       
HET    EDO  A2004       4                                                       
HET    EDO  A2005       4                                                       
HETNAM     NAP NADP NICOTINAMIDE-ADENINE-DINUCLEOTIDE PHOSPHATE                 
HETNAM     IMN INDOMETHACIN                                                     
HETNAM     DMS DIMETHYL SULFOXIDE                                               
HETNAM     EDO 1,2-ETHANEDIOL                                                   
HETSYN     NAP 2'-MONOPHOSPHOADENOSINE 5'-DIPHOSPHORIBOSE                       
HETSYN     EDO ETHYLENE GLYCOL                                                  
FORMUL   2  NAP    C21 H28 N7 O17 P3                                            
FORMUL   3  IMN    C19 H16 CL N O4                                              
FORMUL   4  DMS    C2 H6 O S                                                    
FORMUL   5  EDO    2(C2 H6 O2)                                                  
FORMUL   7  HOH   *217(H2 O)                                                    
HELIX    1   1 SER A   32  GLY A   45  1                                  14    
HELIX    2   2 ALA A   52  ASN A   56  5                                   5    
HELIX    3   3 ASN A   57  ASP A   71  1                                  15    
HELIX    4   4 LYS A   75  ILE A   79  5                                   5    
HELIX    5   5 TRP A   86  HIS A   90  5                                   5    
HELIX    6   6 ARG A   91  GLU A   93  5                                   3    
HELIX    7   7 LEU A   94  GLN A  107  1                                  14    
HELIX    8   8 ASP A  143  ALA A  157  1                                  15    
HELIX    9   9 ASN A  169  ASN A  178  1                                  10    
HELIX   10  10 ARG A  199  LYS A  209  1                                  11    
HELIX   11  11 VAL A  234  GLU A  237  5                                   4    
HELIX   12  12 ASP A  238  LYS A  249  1                                  12    
HELIX   13  13 THR A  251  ARG A  263  1                                  13    
HELIX   14  14 ASN A  273  VAL A  281  1                                   9    
HELIX   15  15 GLN A  282  PHE A  286  5                                   5    
HELIX   16  16 THR A  289  GLY A  298  1                                  10    
SHEET    1   A 2 CYS A   7  LYS A   9  0                                        
SHEET    2   A 2 PHE A  15  PRO A  17 -1  O  MET A  16   N  VAL A   8           
SHEET    1   B 9 LEU A  19  GLY A  22  0                                        
SHEET    2   B 9 HIS A  48  ASP A  50  1  O  HIS A  48   N  PHE A  21           
SHEET    3   B 9 PHE A  80  LEU A  85  1  O  PHE A  80   N  ILE A  49           
SHEET    4   B 9 VAL A 111  ILE A 116  1  O  LEU A 115   N  LEU A  85           
SHEET    5   B 9 ALA A 160  SER A 166  1  O  LYS A 161   N  VAL A 111           
SHEET    6   B 9 CYS A 188  GLU A 192  1  O  CYS A 188   N  VAL A 165           
SHEET    7   B 9 VAL A 212  TYR A 216  1  O  VAL A 214   N  VAL A 191           
SHEET    8   B 9 VAL A 266  LYS A 270  1  O  VAL A 266   N  ALA A 215           
SHEET    9   B 9 LEU A  19  GLY A  22  1  N  GLY A  20   O  VAL A 267           
SITE     1 AC1 33 GLY A  22  THR A  23  TYR A  24  ASP A  50                    
SITE     2 AC1 33 TYR A  55  HIS A 117  SER A 166  ASN A 167                    
SITE     3 AC1 33 GLN A 190  TYR A 216  SER A 217  ALA A 218                    
SITE     4 AC1 33 LEU A 219  GLY A 220  SER A 221  GLN A 222                    
SITE     5 AC1 33 LEU A 236  ALA A 253  LEU A 268  ALA A 269                    
SITE     6 AC1 33 LYS A 270  SER A 271  TYR A 272  ARG A 276                    
SITE     7 AC1 33 GLN A 279  ASN A 280  HOH A 337  HOH A 410                    
SITE     8 AC1 33 HOH A 425  HOH A 430  HOH A 436  HOH A 459                    
SITE     9 AC1 33 IMN A2001                                                     
SITE     1 AC2 22 TYR A  24  LEU A  54  TYR A  55  TRP A  86                    
SITE     2 AC2 22 HIS A 117  SER A 118  MET A 120  ASN A 167                    
SITE     3 AC2 22 GLU A 192  TYR A 216  SER A 217  SER A 221                    
SITE     4 AC2 22 GLN A 222  TRP A 227  PHE A 306  PHE A 311                    
SITE     5 AC2 22 TYR A 317  TYR A 319  HOH A 398  HOH A 489                    
SITE     6 AC2 22 NAP A1001  DMS A2002                                          
SITE     1 AC3  5 SER A 118  MET A 120  ASN A 167  PHE A 306                    
SITE     2 AC3  5 IMN A2001                                                     
SITE     1 AC4  7 PHE A  15  GLU A  77  ASP A  78  ILE A  79                    
SITE     2 AC4  7 PHE A  80  ASP A 112  HOH A 473                               
SITE     1 AC5  6 LEU A 182  LYS A 183  LYS A 185  HOH A 466                    
SITE     2 AC5  6 HOH A 484  HOH A 498                                          
CRYST1   55.957   63.287   96.394  90.00  90.00  90.00 P 21 21 21    4          
ORIGX1      1.000000  0.000000  0.000000        0.00000                         
ORIGX2      0.000000  1.000000  0.000000        0.00000                         
ORIGX3      0.000000  0.000000  1.000000        0.00000                         
SCALE1      0.017871  0.000000  0.000000        0.00000                         
SCALE2      0.000000  0.015801  0.000000        0.00000                         
SCALE3      0.000000  0.000000  0.010374        0.00000                         
ATOM      1  N   GLN A   6      22.610  -5.696  -2.082  1.00 28.63           N  
ANISOU    1  N   GLN A   6     2828   4558   3490   -343   -215    395       N  
ATOM      2  CA  GLN A   6      21.271  -5.067  -2.293  1.00 22.33           C  
ANISOU    2  CA  GLN A   6     2151   3610   2721   -367   -202    311       C  
ATOM      3  C   GLN A   6      20.678  -5.275  -3.705  1.00 18.42           C  
ANISOU    3  C   GLN A   6     1695   3032   2270   -295   -149    301       C  
ATOM      4  O   GLN A   6      19.567  -4.872  -3.930  1.00 14.91           O  
ANISOU    4  O   GLN A   6     1335   2479   1848   -300   -138    243       O  
ATOM      5  CB  GLN A   6      21.407  -3.536  -2.144  1.00 26.57           C  
ANISOU    5  CB  GLN A   6     2717   4125   3252   -507   -237    276       C  
ATOM      6  CG  GLN A   6      22.302  -2.840  -3.298  1.00 30.91           C  
ANISOU    6  CG  GLN A   6     3210   4714   3819   -559   -228    322       C  
ATOM      7  CD  GLN A   6      23.808  -2.946  -3.037  1.00 43.71           C  
ANISOU    7  CD  GLN A   6     4699   6500   5408   -606   -259    402       C  
ATOM      8  OE1 GLN A   6      24.493  -1.781  -3.020  1.00 46.36           O  
ANISOU    8  OE1 GLN A   6     4953   6935   5727   -517   -251    459       O  
ATOM      9  NE2 GLN A   6      24.359  -4.059  -2.824  1.00 43.09           N  
ANISOU    9  NE2 GLN A   6     4597   6456   5319   -748   -295    411       N  
ATOM     10  N  ACYS A   7      21.464  -5.841  -4.618  0.50 17.87           N  
ANISOU   10  N  ACYS A   7     1559   3025   2205   -233   -118    360       N  
ATOM     11  N  BCYS A   7      21.408  -5.938  -4.590  0.50 18.26           N  
ANISOU   11  N  BCYS A   7     1611   3070   2254   -225   -117    359       N  
ATOM     12  CA ACYS A   7      21.042  -6.130  -5.970  0.50 16.30           C  
ANISOU   12  CA ACYS A   7     1394   2764   2033   -162    -69    355       C  
ATOM     13  CA BCYS A   7      20.949  -6.181  -5.930  0.50 17.07           C  
ANISOU   13  CA BCYS A   7     1497   2855   2131   -158    -69    351       C  
ATOM     14  C  ACYS A   7      21.146  -7.618  -6.238  0.50 15.70           C  
ANISOU   14  C  ACYS A   7     1307   2704   1953    -32    -31    384       C  
ATOM     15  C  BCYS A   7      21.347  -7.562  -6.384  0.50 15.86           C  
ANISOU   15  C  BCYS A   7     1314   2740   1972    -32    -28    394       C  
ATOM     16  O  ACYS A   7      21.709  -8.364  -5.428  0.50 16.09           O  
ANISOU   16  O  ACYS A   7     1308   2823   1981      6    -39    424       O  
ATOM     17  O  BCYS A   7      22.324  -8.168  -5.852  0.50 16.29           O  
ANISOU   17  O  BCYS A   7     1288   2899   2002      3    -31    455       O  
ATOM     18  CB ACYS A   7      21.937  -5.386  -6.958  0.50 16.23           C  
ANISOU   18  CB ACYS A   7     1328   2812   2025   -204    -57    399       C  
ATOM     19  CB BCYS A   7      21.569  -5.179  -6.885  0.50 18.26           C  
ANISOU   19  CB BCYS A   7     1616   3033   2288   -219    -62    376       C  
ATOM     20  SG ACYS A   7      21.613  -3.566  -6.962  0.50 16.75           S  
ANISOU   20  SG ACYS A   7     1447   2812   2105   -354    -90    358       S  
ATOM     21  SG BCYS A   7      23.340  -5.143  -6.866  0.50 21.35           S  
ANISOU   21  SG BCYS A   7     1863   3596   2652   -247    -69    472       S  
ATOM     22  N   VAL A   8      20.588  -8.039  -7.371  1.00 14.20           N  
ANISOU   22  N   VAL A   8     1170   2445   1779     34     10    364       N  
ATOM     23  CA  VAL A   8      20.781  -9.373  -7.928  1.00 14.34           C  
ANISOU   23  CA  VAL A   8     1193   2464   1789    157     56    388       C  
ATOM     24  C   VAL A   8      21.285  -9.199  -9.370  1.00 13.96           C  
ANISOU   24  C   VAL A   8     1127   2439   1735    191     97    411       C  
ATOM     25  O   VAL A   8      20.893  -8.271 -10.048  1.00 16.22           O  
ANISOU   25  O   VAL A   8     1440   2689   2032    133     93    387       O  
ATOM     26  CB  VAL A   8      19.455 -10.239  -7.918  1.00 16.03           C  
ANISOU   26  CB  VAL A   8     1512   2558   2018    205     67    330       C  
ATOM     27  CG1 VAL A   8      18.343  -9.580  -8.664  1.00 14.31           C  
ANISOU   27  CG1 VAL A   8     1362   2252   1820    162     63    271       C  
ATOM     28  CG2 VAL A   8      19.777 -11.637  -8.463  1.00 23.52           C  
ANISOU   28  CG2 VAL A   8     2482   3499   2956    328    116    354       C  
ATOM     29  N   LYS A   9      22.202 -10.079  -9.797  1.00 13.12           N  
ANISOU   29  N   LYS A   9      975   2401   1607    292    142    466       N  
ATOM     30  CA  LYS A   9      22.715 -10.007 -11.145  1.00 13.41           C  
ANISOU   30  CA  LYS A   9      995   2469   1628    338    190    491       C  
ATOM     31  C   LYS A   9      21.737 -10.669 -12.103  1.00 13.75           C  
ANISOU   31  C   LYS A   9     1154   2399   1669    402    222    431       C  
ATOM     32  O   LYS A   9      21.330 -11.804 -11.905  1.00 17.41           O  
ANISOU   32  O   LYS A   9     1680   2803   2130    478    238    408       O  
ATOM     33  CB  LYS A   9      24.044 -10.727 -11.256  1.00 14.73           C  
ANISOU   33  CB  LYS A   9     1072   2755   1768    436    234    573       C  
ATOM     34  CG  LYS A   9      24.734 -10.392 -12.549  1.00 13.13           C  
ANISOU   34  CG  LYS A   9      828   2616   1544    465    284    611       C  
ATOM     35  CD  LYS A   9      26.140 -11.060 -12.564  1.00 17.40           C  
ANISOU   35  CD  LYS A   9     1257   3298   2055    570    333    705       C  
ATOM     36  CE  LYS A   9      26.909 -10.702 -13.849  1.00 18.54           C  
ANISOU   36  CE  LYS A   9     1347   3524   2172    601    392    753       C  
ATOM     37  NZ  LYS A   9      28.287 -11.372 -13.770  1.00 21.85           N  
ANISOU   37  NZ  LYS A   9     1641   4097   2562    714    443    854       N  
ATOM     38  N   LEU A  10      21.363  -9.946 -13.146  1.00 13.07           N  
ANISOU   38  N   LEU A  10     1098   2284   1580    367    229    408       N  
ATOM     39  CA  LEU A  10      20.411 -10.462 -14.126  1.00 14.16           C  
ANISOU   39  CA  LEU A  10     1342   2328   1707    412    249    351       C  
ATOM     40  C   LEU A  10      21.212 -11.247 -15.181  1.00 13.66           C  
ANISOU   40  C   LEU A  10     1280   2308   1601    526    317    380       C  
ATOM     41  O   LEU A  10      22.459 -11.255 -15.252  1.00 13.35           O  
ANISOU   41  O   LEU A  10     1150   2378   1544    570    352    451       O  
ATOM     42  CB  LEU A  10      19.724  -9.272 -14.846  1.00 13.18           C  
ANISOU   42  CB  LEU A  10     1245   2170   1591    331    226    325       C  
ATOM     43  CG  LEU A  10      18.955  -8.361 -13.889  1.00 11.64           C  
ANISOU   43  CG  LEU A  10     1056   1931   1435    228    169    296       C  
ATOM     44  CD1 LEU A  10      18.460  -7.115 -14.717  1.00 14.22           C  
ANISOU   44  CD1 LEU A  10     1405   2230   1767    165    157    288       C  
ATOM     45  CD2 LEU A  10      17.825  -9.107 -13.181  1.00 12.90           C  
ANISOU   45  CD2 LEU A  10     1282   2005   1612    238    145    240       C  
ATOM     46  N   ASN A  11      20.449 -11.986 -16.016  1.00 13.74           N  
ANISOU   46  N   ASN A  11     1398   2232   1589    580    338    324       N  
ATOM     47  CA  ASN A  11      21.047 -12.987 -16.884  1.00 13.75           C  
ANISOU   47  CA  ASN A  11     1435   2246   1543    704    406    333       C  
ATOM     48  C   ASN A  11      21.691 -12.326 -18.132  1.00 15.51           C  
ANISOU   48  C   ASN A  11     1621   2546   1725    719    447    367       C  
ATOM     49  O   ASN A  11      22.343 -13.006 -18.943  1.00 16.79           O  
ANISOU   49  O   ASN A  11     1801   2740   1838    828    515    384       O  
ATOM     50  CB  ASN A  11      20.045 -14.091 -17.218  1.00 12.99           C  
ANISOU   50  CB  ASN A  11     1479   2025   1432    746    410    256       C  
ATOM     51  CG  ASN A  11      18.864 -13.584 -18.020  1.00 14.95           C  
ANISOU   51  CG  ASN A  11     1798   2210   1672    673    374    193       C  
ATOM     52  OD1 ASN A  11      18.997 -12.644 -18.788  1.00 16.60           O  
ANISOU   52  OD1 ASN A  11     1975   2468   1864    640    375    210       O  
ATOM     53  ND2 ASN A  11      17.723 -14.272 -17.890  1.00 12.73           N  
ANISOU   53  ND2 ASN A  11     1614   1822   1398    653    345    126       N  
ATOM     54  N   ASP A  12      21.589 -10.996 -18.195  1.00 15.62           N  
ANISOU   54  N   ASP A  12     1581   2593   1759    612    411    386       N  
ATOM     55  CA  ASP A  12      22.303 -10.258 -19.219  1.00 14.31           C  
ANISOU   55  CA  ASP A  12     1364   2511   1559    611    449    436       C  
ATOM     56  C   ASP A  12      23.475  -9.451 -18.664  1.00 14.96           C  
ANISOU   56  C   ASP A  12     1305   2715   1661    560    449    524       C  
ATOM     57  O   ASP A  12      24.111  -8.647 -19.434  1.00 16.21           O  
ANISOU   57  O   ASP A  12     1406   2953   1799    532    477    579       O  
ATOM     58  CB  ASP A  12      21.347  -9.292 -20.000  1.00 14.89           C  
ANISOU   58  CB  ASP A  12     1494   2532   1630    531    417    402       C  
ATOM     59  CG  ASP A  12      20.816  -8.178 -19.124  1.00 14.11           C  
ANISOU   59  CG  ASP A  12     1369   2402   1590    407    350    399       C  
ATOM     60  OD1 ASP A  12      21.129  -8.134 -17.941  1.00 14.15           O  
ANISOU   60  OD1 ASP A  12     1319   2424   1631    372    324    414       O  
ATOM     61  OD2 ASP A  12      20.087  -7.327 -19.687  1.00 13.82           O  
ANISOU   61  OD2 ASP A  12     1370   2324   1554    350    326    382       O  
ATOM     62  N   GLY A  13      23.793  -9.674 -17.379  1.00 14.49           N  
ANISOU   62  N   GLY A  13     1189   2680   1636    543    420    542       N  
ATOM     63  CA  GLY A  13      24.968  -8.994 -16.768  1.00 16.59           C  
ANISOU   63  CA  GLY A  13     1313   3076   1913    486    411    627       C  
ATOM     64  C   GLY A  13      24.645  -7.706 -16.027  1.00 15.22           C  
ANISOU   64  C   GLY A  13     1116   2884   1781    327    340    620       C  
ATOM     65  O   GLY A  13      25.553  -7.149 -15.385  1.00 17.71           O  
ANISOU   65  O   GLY A  13     1322   3299   2105    259    320    681       O  
ATOM     66  N   HIS A  14      23.406  -7.175 -16.185  1.00 14.83           N  
ANISOU   66  N   HIS A  14     1167   2714   1752    268    304    551       N  
ATOM     67  CA  HIS A  14      23.039  -5.957 -15.471  1.00 14.72           C  
ANISOU   67  CA  HIS A  14     1151   2666   1775    132    244    538       C  
ATOM     68  C   HIS A  14      22.567  -6.329 -14.078  1.00 15.55           C  
ANISOU   68  C   HIS A  14     1272   2729   1905    113    197    497       C  
ATOM     69  O   HIS A  14      22.468  -7.504 -13.758  1.00 17.18           O  
ANISOU   69  O   HIS A  14     1496   2926   2104    202    211    483       O  
ATOM     70  CB  HIS A  14      21.906  -5.190 -16.250  1.00 12.85           C  
ANISOU   70  CB  HIS A  14     1010   2325   1547     92    232    491       C  
ATOM     71  CG  HIS A  14      22.416  -4.550 -17.491  1.00 14.73           C  
ANISOU   71  CG  HIS A  14     1226   2610   1759     84    271    542       C  
ATOM     72  ND1 HIS A  14      23.361  -3.542 -17.453  1.00 18.17           N  
ANISOU   72  ND1 HIS A  14     1582   3120   2201     -7    271    611       N  
ATOM     73  CD2 HIS A  14      22.150  -4.770 -18.805  1.00 15.70           C  
ANISOU   73  CD2 HIS A  14     1397   2722   1844    149    312    539       C  
ATOM     74  CE1 HIS A  14      23.665  -3.189 -18.701  1.00 19.50           C  
ANISOU   74  CE1 HIS A  14     1746   3322   2339      7    316    654       C  
ATOM     75  NE2 HIS A  14      22.926  -3.903 -19.538  1.00 15.90           N  
ANISOU   75  NE2 HIS A  14     1369   2816   1854    105    340    610       N  
ATOM     76  N   PHE A  15      22.402  -5.331 -13.233  1.00 13.22           N  
ANISOU   76  N   PHE A  15      971   2415   1635     -1    146    486       N  
ATOM     77  CA  PHE A  15      22.062  -5.573 -11.793  1.00 12.40           C  
ANISOU   77  CA  PHE A  15      875   2289   1547    -29    100    453       C  
ATOM     78  C   PHE A  15      20.776  -4.899 -11.455  1.00 13.19           C  
ANISOU   78  C   PHE A  15     1068   2271   1673    -87     66    383       C  
ATOM     79  O   PHE A  15      20.570  -3.768 -11.843  1.00 15.41           O  
ANISOU   79  O   PHE A  15     1375   2516   1965   -159     57    379       O  
ATOM     80  CB  PHE A  15      23.202  -5.058 -10.869  1.00 14.40           C  
ANISOU   80  CB  PHE A  15     1026   2651   1793   -113     68    506       C  
ATOM     81  CG  PHE A  15      24.509  -5.842 -11.039  1.00 15.62           C  
ANISOU   81  CG  PHE A  15     1067   2945   1920    -40    101    588       C  
ATOM     82  CD1 PHE A  15      24.726  -6.935 -10.198  1.00 17.10           C  
ANISOU   82  CD1 PHE A  15     1226   3172   2096     36     98    600       C  
ATOM     83  CD2 PHE A  15      25.419  -5.514 -12.076  1.00 14.64           C  
ANISOU   83  CD2 PHE A  15      872   2908   1781    -37    142    654       C  
ATOM     84  CE1 PHE A  15      25.904  -7.677 -10.341  1.00 17.37           C  
ANISOU   84  CE1 PHE A  15     1156   3336   2105    122    134    681       C  
ATOM     85  CE2 PHE A  15      26.578  -6.228 -12.228  1.00 22.43           C  
ANISOU   85  CE2 PHE A  15     1750   4031   2742     42    180    732       C  
ATOM     86  CZ  PHE A  15      26.799  -7.321 -11.371  1.00 16.92           C  
ANISOU   86  CZ  PHE A  15     1023   3370   2034    128    176    744       C  
ATOM     87  N   MET A  16      19.941  -5.584 -10.681  1.00 12.33           N  
ANISOU   87  N   MET A  16     1007   2105   1571    -53     51    336       N  
ATOM     88  CA  MET A  16      18.617  -5.048 -10.325  1.00 12.67           C  
ANISOU   88  CA  MET A  16     1132   2043   1637    -91     25    271       C  
ATOM     89  C   MET A  16      18.502  -4.982  -8.792  1.00 13.99           C  
ANISOU   89  C   MET A  16     1296   2212   1805   -138    -11    250       C  
ATOM     90  O   MET A  16      18.718  -5.986  -8.108  1.00 13.31           O  
ANISOU   90  O   MET A  16     1187   2162   1708    -91    -12    260       O  
ATOM     91  CB  MET A  16      17.558  -6.026 -10.792  1.00 14.38           C  
ANISOU   91  CB  MET A  16     1411   2193   1857    -10     43    232       C  
ATOM     92  CG  MET A  16      16.122  -5.617 -10.349  1.00 12.32           C  
ANISOU   92  CG  MET A  16     1219   1842   1619    -38     19    174       C  
ATOM     93  SD  MET A  16      14.891  -6.935 -10.809  1.00 14.62           S  
ANISOU   93  SD  MET A  16     1570   2071   1912     38     32    134       S  
ATOM     94  CE  MET A  16      14.619  -6.539 -12.534  1.00 14.81           C  
ANISOU   94  CE  MET A  16     1623   2079   1925     58     49    136       C  
ATOM     95  N   PRO A  17      18.176  -3.805  -8.226  1.00 13.32           N  
ANISOU   95  N   PRO A  17     1244   2087   1729   -226    -40    222       N  
ATOM     96  CA  PRO A  17      18.033  -3.741  -6.724  1.00 12.16           C  
ANISOU   96  CA  PRO A  17     1105   1943   1571   -269    -74    195       C  
ATOM     97  C   PRO A  17      16.832  -4.606  -6.344  1.00 11.49           C  
ANISOU   97  C   PRO A  17     1070   1798   1495   -202    -65    154       C  
ATOM     98  O   PRO A  17      15.792  -4.649  -7.061  1.00 11.95           O  
ANISOU   98  O   PRO A  17     1180   1785   1574   -164    -47    126       O  
ATOM     99  CB  PRO A  17      17.670  -2.256  -6.438  1.00 13.68           C  
ANISOU   99  CB  PRO A  17     1354   2071   1771   -363    -94    159       C  
ATOM    100  CG  PRO A  17      18.217  -1.511  -7.690  1.00 13.08           C  
ANISOU  100  CG  PRO A  17     1264   1997   1706   -393    -78    196       C  
ATOM    101  CD  PRO A  17      17.957  -2.490  -8.868  1.00 13.45           C  
ANISOU  101  CD  PRO A  17     1299   2050   1760   -288    -40    215       C  
ATOM    102  N   VAL A  18      16.922  -5.323  -5.231  1.00 11.20           N  
ANISOU  102  N   VAL A  18     1017   1796   1440   -188    -78    156       N  
ATOM    103  CA  VAL A  18      15.908  -6.323  -4.841  1.00 11.01           C  
ANISOU  103  CA  VAL A  18     1033   1727   1423   -127    -65    131       C  
ATOM    104  C   VAL A  18      14.651  -5.753  -4.205  1.00 10.54           C  
ANISOU  104  C   VAL A  18     1035   1597   1372   -154    -72     77       C  
ATOM    105  O   VAL A  18      13.646  -6.469  -4.099  1.00 11.44           O  
ANISOU  105  O   VAL A  18     1179   1670   1497   -111    -58     58       O  
ATOM    106  CB  VAL A  18      16.523  -7.424  -3.947  1.00 11.81           C  
ANISOU  106  CB  VAL A  18     1092   1893   1499    -90    -70    168       C  
ATOM    107  CG1 VAL A  18      17.711  -8.105  -4.608  1.00 14.37           C  
ANISOU  107  CG1 VAL A  18     1354   2289   1816    -36    -53    228       C  
ATOM    108  CG2 VAL A  18      16.934  -6.859  -2.570  1.00 14.13           C  
ANISOU  108  CG2 VAL A  18     1368   2239   1761   -158   -108    166       C  
ATOM    109  N   LEU A  19      14.679  -4.455  -3.845  1.00 11.42           N  
ANISOU  109  N   LEU A  19     1169   1692   1477   -225    -89     52       N  
ATOM    110  CA  LEU A  19      13.478  -3.731  -3.380  1.00 11.94           C  
ANISOU  110  CA  LEU A  19     1302   1685   1550   -238    -85      0       C  
ATOM    111  C   LEU A  19      13.152  -2.653  -4.392  1.00 11.43           C  
ANISOU  111  C   LEU A  19     1272   1559   1510   -252    -75    -10       C  
ATOM    112  O   LEU A  19      14.033  -1.832  -4.648  1.00 13.40           O  
ANISOU  112  O   LEU A  19     1514   1820   1754   -310    -87      3       O  
ATOM    113  CB  LEU A  19      13.744  -3.142  -1.960  1.00 12.15           C  
ANISOU  113  CB  LEU A  19     1348   1730   1537   -299   -109    -25       C  
ATOM    114  CG  LEU A  19      12.572  -2.315  -1.417  1.00 12.64           C  
ANISOU  114  CG  LEU A  19     1486   1717   1599   -303    -95    -80       C  
ATOM    115  CD1 LEU A  19      11.326  -3.218  -1.140  1.00 13.98           C  
ANISOU  115  CD1 LEU A  19     1661   1871   1778   -232    -69    -89       C  
ATOM    116  CD2 LEU A  19      13.058  -1.516  -0.142  1.00 13.84           C  
ANISOU  116  CD2 LEU A  19     1673   1884   1701   -379   -122   -113       C  
ATOM    117  N   GLY A  20      11.920  -2.639  -4.879  1.00 11.19           N  
ANISOU  117  N   GLY A  20     1276   1472   1503   -205    -55    -30       N  
ATOM    118  CA  GLY A  20      11.538  -1.570  -5.848  1.00 12.09           C  
ANISOU  118  CA  GLY A  20     1427   1529   1639   -208    -45    -33       C  
ATOM    119  C   GLY A  20      10.333  -0.790  -5.374  1.00 11.32           C  
ANISOU  119  C   GLY A  20     1387   1365   1548   -192    -32    -71       C  
ATOM    120  O   GLY A  20       9.513  -1.330  -4.591  1.00 11.47           O  
ANISOU  120  O   GLY A  20     1408   1388   1562   -161    -24    -92       O  
ATOM    121  N   PHE A  21      10.244   0.454  -5.830  1.00 11.28           N  
ANISOU  121  N   PHE A  21     1430   1300   1553   -208    -24    -74       N  
ATOM    122  CA  PHE A  21       9.094   1.308  -5.437  1.00 11.86           C  
ANISOU  122  CA  PHE A  21     1567   1303   1633   -176     -3   -106       C  
ATOM    123  C   PHE A  21       8.020   1.193  -6.496  1.00 11.51           C  
ANISOU  123  C   PHE A  21     1512   1246   1615   -103     11    -85       C  
ATOM    124  O   PHE A  21       8.279   1.431  -7.696  1.00 12.02           O  
ANISOU  124  O   PHE A  21     1569   1305   1692    -99      9    -52       O  
ATOM    125  CB  PHE A  21       9.616   2.769  -5.344  1.00 12.29           C  
ANISOU  125  CB  PHE A  21     1697   1287   1683   -233     -1   -118       C  
ATOM    126  CG  PHE A  21       8.565   3.721  -5.004  1.00 12.92           C  
ANISOU  126  CG  PHE A  21     1856   1285   1768   -188     27   -148       C  
ATOM    127  CD1 PHE A  21       8.162   4.704  -5.879  1.00 12.62           C  
ANISOU  127  CD1 PHE A  21     1867   1174   1752   -158     47   -129       C  
ATOM    128  CD2 PHE A  21       7.896   3.582  -3.744  1.00 12.29           C  
ANISOU  128  CD2 PHE A  21     1799   1204   1664   -163     42   -192       C  
ATOM    129  CE1 PHE A  21       7.145   5.603  -5.519  1.00 14.98           C  
ANISOU  129  CE1 PHE A  21     2243   1392   2054    -98     82   -153       C  
ATOM    130  CE2 PHE A  21       6.864   4.517  -3.345  1.00 13.13           C  
ANISOU  130  CE2 PHE A  21     1984   1233   1769   -105     81   -222       C  
ATOM    131  CZ  PHE A  21       6.471   5.505  -4.233  1.00 15.35           C  
ANISOU  131  CZ  PHE A  21     2316   1438   2077    -66    102   -202       C  
ATOM    132  N   GLY A  22       6.794   0.851  -6.086  1.00 11.43           N  
ANISOU  132  N   GLY A  22     1493   1238   1609    -47     27   -100       N  
ATOM    133  CA  GLY A  22       5.628   0.780  -7.019  1.00 10.57           C  
ANISOU  133  CA  GLY A  22     1363   1130   1520     19     35    -77       C  
ATOM    134  C   GLY A  22       5.005   2.161  -7.187  1.00 12.69           C  
ANISOU  134  C   GLY A  22     1691   1330   1799     59     60    -75       C  
ATOM    135  O   GLY A  22       4.714   2.877  -6.178  1.00 13.32           O  
ANISOU  135  O   GLY A  22     1825   1364   1870     70     85   -107       O  
ATOM    136  N   THR A  23       4.811   2.569  -8.421  1.00 11.46           N  
ANISOU  136  N   THR A  23     1534   1161   1657     87     57    -39       N  
ATOM    137  CA  THR A  23       4.383   3.955  -8.643  1.00 12.24           C  
ANISOU  137  CA  THR A  23     1701   1182   1765    129     83    -27       C  
ATOM    138  C   THR A  23       2.923   4.092  -9.085  1.00 11.47           C  
ANISOU  138  C   THR A  23     1576   1100   1679    226     98      0       C  
ATOM    139  O   THR A  23       2.405   5.206  -9.198  1.00 14.32           O  
ANISOU  139  O   THR A  23     1993   1399   2049    284    127     14       O  
ATOM    140  CB  THR A  23       5.207   4.693  -9.724  1.00 12.80           C  
ANISOU  140  CB  THR A  23     1806   1213   1841     98     76      8       C  
ATOM    141  OG1 THR A  23       4.989   4.102 -11.010  1.00 12.85           O  
ANISOU  141  OG1 THR A  23     1755   1278   1848    124     57     50       O  
ATOM    142  CG2 THR A  23       6.704   4.714  -9.394  1.00 12.33           C  
ANISOU  142  CG2 THR A  23     1764   1147   1771     -2     61     -5       C  
ATOM    143  N   TYR A  24       2.190   2.981  -9.308  1.00 12.30           N  
ANISOU  143  N   TYR A  24     1598   1290   1785    246     81      9       N  
ATOM    144  CA  TYR A  24       0.785   3.115  -9.733  1.00 12.32           C  
ANISOU  144  CA  TYR A  24     1557   1327   1795    330     89     43       C  
ATOM    145  C   TYR A  24      -0.100   3.692  -8.610  1.00 14.29           C  
ANISOU  145  C   TYR A  24     1827   1554   2047    395    134     26       C  
ATOM    146  O   TYR A  24      -0.055   3.204  -7.426  1.00 14.45           O  
ANISOU  146  O   TYR A  24     1845   1587   2058    369    147    -13       O  
ATOM    147  CB  TYR A  24       0.245   1.691 -10.168  1.00 11.15           C  
ANISOU  147  CB  TYR A  24     1315   1279   1642    312     53     53       C  
ATOM    148  CG  TYR A  24      -1.216   1.877 -10.576  1.00 13.91           C  
ANISOU  148  CG  TYR A  24     1606   1681   1996    389     56     93       C  
ATOM    149  CD1 TYR A  24      -1.553   2.523 -11.796  1.00 13.58           C  
ANISOU  149  CD1 TYR A  24     1561   1644   1952    438     43    143       C  
ATOM    150  CD2 TYR A  24      -2.226   1.510  -9.686  1.00 16.98           C  
ANISOU  150  CD2 TYR A  24     1943   2117   2389    418     75     89       C  
ATOM    151  CE1 TYR A  24      -2.904   2.769 -12.170  1.00 18.74           C  
ANISOU  151  CE1 TYR A  24     2152   2359   2606    517     43    192       C  
ATOM    152  CE2 TYR A  24      -3.549   1.764 -10.043  1.00 15.72           C  
ANISOU  152  CE2 TYR A  24     1718   2019   2233    493     80    136       C  
ATOM    153  CZ  TYR A  24      -3.892   2.392 -11.284  1.00 18.51           C  
ANISOU  153  CZ  TYR A  24     2062   2385   2584    545     61    188       C  
ATOM    154  OH  TYR A  24      -5.211   2.657 -11.840  1.00 21.96           O  
ANISOU  154  OH  TYR A  24     2419   2902   3020    625     56    250       O  
ATOM    155  N   ALA A  25      -0.909   4.688  -8.997  1.00 13.47           N  
ANISOU  155  N   ALA A  25     1744   1422   1952    485    161     61       N  
ATOM    156  CA  ALA A  25      -2.035   5.109  -8.129  1.00 15.05           C  
ANISOU  156  CA  ALA A  25     1939   1626   2152    576    210     60       C  
ATOM    157  C   ALA A  25      -3.223   5.261  -8.990  1.00 16.76           C  
ANISOU  157  C   ALA A  25     2084   1906   2378    667    209    125       C  
ATOM    158  O   ALA A  25      -3.132   5.597 -10.166  1.00 17.57           O  
ANISOU  158  O   ALA A  25     2186   2003   2483    680    185    169       O  
ATOM    159  CB  ALA A  25      -1.663   6.466  -7.442  1.00 16.53           C  
ANISOU  159  CB  ALA A  25     2259   1685   2335    608    261     28       C  
ATOM    160  N   PRO A  26      -4.392   5.018  -8.412  1.00 18.26           N  
ANISOU  160  N   PRO A  26     2204   2166   2566    732    236    139       N  
ATOM    161  CA  PRO A  26      -5.600   5.150  -9.192  1.00 19.25           C  
ANISOU  161  CA  PRO A  26     2241   2373   2698    821    231    210       C  
ATOM    162  C   PRO A  26      -5.909   6.547  -9.753  1.00 22.43           C  
ANISOU  162  C   PRO A  26     2705   2708   3107    936    265    258       C  
ATOM    163  O   PRO A  26      -5.434   7.557  -9.232  1.00 22.55           O  
ANISOU  163  O   PRO A  26     2843   2599   3123    969    313    229       O  
ATOM    164  CB  PRO A  26      -6.699   4.696  -8.188  1.00 19.75           C  
ANISOU  164  CB  PRO A  26     2222   2523   2758    866    267    213       C  
ATOM    165  CG  PRO A  26      -6.159   4.657  -6.954  1.00 19.09           C  
ANISOU  165  CG  PRO A  26     2206   2381   2664    832    302    149       C  
ATOM    166  CD  PRO A  26      -4.641   4.593  -7.045  1.00 18.77           C  
ANISOU  166  CD  PRO A  26     2258   2250   2620    725    270     97       C  
ATOM    167  N   PRO A  27      -6.768   6.607 -10.807  1.00 24.39           N  
ANISOU  167  N   PRO A  27     2869   3041   3355   1001    240    335       N  
ATOM    168  CA  PRO A  27      -7.061   7.837 -11.531  1.00 28.18           C  
ANISOU  168  CA  PRO A  27     3399   3468   3840   1114    264    396       C  
ATOM    169  C   PRO A  27      -7.521   8.987 -10.641  1.00 29.46           C  
ANISOU  169  C   PRO A  27     3642   3541   4009   1244    352    395       C  
ATOM    170  O   PRO A  27      -7.274  10.138 -10.986  1.00 31.51           O  
ANISOU  170  O   PRO A  27     4010   3687   4274   1311    383    418       O  
ATOM    171  CB  PRO A  27      -8.190   7.455 -12.511  1.00 29.96           C  
ANISOU  171  CB  PRO A  27     3480   3845   4056   1167    221    481       C  
ATOM    172  CG  PRO A  27      -8.316   5.965 -12.435  1.00 30.70           C  
ANISOU  172  CG  PRO A  27     3464   4058   4141   1052    165    453       C  
ATOM    173  CD  PRO A  27      -7.434   5.422 -11.384  1.00 25.42           C  
ANISOU  173  CD  PRO A  27     2855   3323   3478    954    180    366       C  
ATOM    174  N   GLU A  28      -8.165   8.690  -9.494  1.00 29.93           N  
ANISOU  174  N   GLU A  28     3661   3646   4065   1279    395    367       N  
ATOM    175  CA  GLU A  28      -8.661   9.722  -8.570  1.00 32.32           C  
ANISOU  175  CA  GLU A  28     4044   3869   4364   1413    488    359       C  
ATOM    176  C   GLU A  28      -7.564  10.420  -7.763  1.00 31.23           C  
ANISOU  176  C   GLU A  28     4091   3555   4220   1367    525    272       C  
ATOM    177  O   GLU A  28      -7.839  11.397  -7.101  1.00 33.09           O  
ANISOU  177  O   GLU A  28     4430   3695   4448   1472    601    256       O  
ATOM    178  CB  GLU A  28      -9.788   9.207  -7.618  1.00 33.36           C  
ANISOU  178  CB  GLU A  28     4066   4122   4486   1479    531    366       C  
ATOM    179  CG  GLU A  28      -9.467   8.034  -6.716  1.00 35.49           C  
ANISOU  179  CG  GLU A  28     4291   4447   4745   1353    511    301       C  
ATOM    180  CD  GLU A  28      -9.586   6.623  -7.388  1.00 35.95           C  
ANISOU  180  CD  GLU A  28     4201   4648   4810   1234    424    327       C  
ATOM    181  OE1 GLU A  28      -9.622   5.606  -6.610  1.00 34.08           O  
ANISOU  181  OE1 GLU A  28     3907   4475   4565   1154    417    293       O  
ATOM    182  OE2 GLU A  28      -9.595   6.502  -8.662  1.00 31.68           O  
ANISOU  182  OE2 GLU A  28     3612   4148   4277   1214    363    376       O  
ATOM    183  N   VAL A  29      -6.340   9.910  -7.808  1.00 27.14           N  
ANISOU  183  N   VAL A  29     3613   2998   3701   1210    472    217       N  
ATOM    184  CA  VAL A  29      -5.186  10.544  -7.138  1.00 25.08           C  
ANISOU  184  CA  VAL A  29     3516   2583   3431   1140    492    140       C  
ATOM    185  C   VAL A  29      -4.574  11.515  -8.174  1.00 25.19           C  
ANISOU  185  C   VAL A  29     3627   2483   3460   1139    482    176       C  
ATOM    186  O   VAL A  29      -4.281  11.094  -9.283  1.00 24.76           O  
ANISOU  186  O   VAL A  29     3507   2483   3415   1087    424    221       O  
ATOM    187  CB  VAL A  29      -4.140   9.466  -6.662  1.00 23.48           C  
ANISOU  187  CB  VAL A  29     3290   2414   3217    972    438     75       C  
ATOM    188  CG1 VAL A  29      -2.865  10.101  -6.162  1.00 21.29           C  
ANISOU  188  CG1 VAL A  29     3162   1998   2928    881    441      8       C  
ATOM    189  CG2 VAL A  29      -4.724   8.566  -5.559  1.00 22.06           C  
ANISOU  189  CG2 VAL A  29     3031   2332   3018    973    455     44       C  
ATOM    190  N   PRO A  30      -4.435  12.786  -7.812  1.00 24.76           N  
ANISOU  190  N   PRO A  30     3731   2273   3404   1200    541    157       N  
ATOM    191  CA  PRO A  30      -3.926  13.791  -8.747  1.00 25.83           C  
ANISOU  191  CA  PRO A  30     3970   2288   3555   1205    541    200       C  
ATOM    192  C   PRO A  30      -2.591  13.355  -9.312  1.00 24.23           C  
ANISOU  192  C   PRO A  30     3769   2080   3356   1033    472    184       C  
ATOM    193  O   PRO A  30      -1.787  12.749  -8.604  1.00 23.47           O  
ANISOU  193  O   PRO A  30     3674   1996   3248    909    446    113       O  
ATOM    194  CB  PRO A  30      -3.745  15.024  -7.875  1.00 26.24           C  
ANISOU  194  CB  PRO A  30     4216   2156   3597   1248    614    146       C  
ATOM    195  CG  PRO A  30      -4.752  14.845  -6.757  1.00 27.46           C  
ANISOU  195  CG  PRO A  30     4340   2361   3730   1357    672    113       C  
ATOM    196  CD  PRO A  30      -4.777  13.371  -6.497  1.00 26.31           C  
ANISOU  196  CD  PRO A  30     4028   2390   3578   1270    617     96       C  
ATOM    197  N   ARG A  31      -2.387  13.663 -10.608  1.00 24.01           N  
ANISOU  197  N   ARG A  31     3735   2044   3342   1035    446    258       N  
ATOM    198  CA  ARG A  31      -1.169  13.290 -11.274  1.00 23.44           C  
ANISOU  198  CA  ARG A  31     3656   1978   3270    888    389    257       C  
ATOM    199  C   ARG A  31       0.079  13.811 -10.568  1.00 21.81           C  
ANISOU  199  C   ARG A  31     3582   1641   3060    763    396    188       C  
ATOM    200  O   ARG A  31       1.082  13.099 -10.531  1.00 21.38           O  
ANISOU  200  O   ARG A  31     3487   1635   2999    627    350    156       O  
ATOM    201  CB  ARG A  31      -1.215  13.670 -12.785  1.00 22.44           C  
ANISOU  201  CB  ARG A  31     3514   1859   3150    925    370    355       C  
ATOM    202  CG  ARG A  31      -2.362  12.989 -13.547  1.00 24.71           C  
ANISOU  202  CG  ARG A  31     3651   2305   3431   1022    344    421       C  
ATOM    203  CD  ARG A  31      -2.210  11.459 -13.553  1.00 23.26           C  
ANISOU  203  CD  ARG A  31     3329   2272   3234    928    283    387       C  
ATOM    204  NE  ARG A  31      -2.786  10.803 -12.343  1.00 21.35           N  
ANISOU  204  NE  ARG A  31     3034   2086   2992    940    298    328       N  
ATOM    205  CZ  ARG A  31      -2.689   9.501 -12.104  1.00 22.05           C  
ANISOU  205  CZ  ARG A  31     3021   2284   3071    861    256    292       C  
ATOM    206  NH1 ARG A  31      -1.980   8.726 -12.924  1.00 21.87           N  
ANISOU  206  NH1 ARG A  31     2951   2317   3039    767    200    297       N  
ATOM    207  NH2 ARG A  31      -3.231   8.963 -11.000  1.00 24.48           N  
ANISOU  207  NH2 ARG A  31     3286   2638   3377    874    274    248       N  
ATOM    208  N   SER A  32      -0.031  14.984  -9.981  1.00 23.77           N  
ANISOU  208  N   SER A  32     3983   1737   3310    812    454    165       N  
ATOM    209  CA  SER A  32       1.103  15.627  -9.316  1.00 23.85           C  
ANISOU  209  CA  SER A  32     4136   1611   3312    685    459     98       C  
ATOM    210  C   SER A  32       1.656  14.812  -8.141  1.00 23.48           C  
ANISOU  210  C   SER A  32     4057   1623   3240    578    432      6       C  
ATOM    211  O   SER A  32       2.836  14.931  -7.809  1.00 23.05           O  
ANISOU  211  O   SER A  32     4060   1521   3176    430    405    -36       O  
ATOM    212  CB  SER A  32       0.750  17.045  -8.895  1.00 26.11           C  
ANISOU  212  CB  SER A  32     4610   1709   3599    769    530     85       C  
ATOM    213  OG  SER A  32      -0.328  16.984  -7.982  1.00 29.41           O  
ANISOU  213  OG  SER A  32     5025   2147   4002    899    581     50       O  
ATOM    214  N   LYS A  33       0.816  13.958  -7.529  1.00 21.87           N  
ANISOU  214  N   LYS A  33     3752   1532   3024    647    439    -14       N  
ATOM    215  CA  LYS A  33       1.243  13.226  -6.342  1.00 21.08           C  
ANISOU  215  CA  LYS A  33     3629   1483   2895    561    421    -95       C  
ATOM    216  C   LYS A  33       2.441  12.252  -6.655  1.00 20.94           C  
ANISOU  216  C   LYS A  33     3521   1556   2876    405    348    -97       C  
ATOM    217  O   LYS A  33       3.338  12.038  -5.775  1.00 20.94           O  
ANISOU  217  O   LYS A  33     3551   1552   2852    290    325   -160       O  
ATOM    218  CB  LYS A  33       0.063  12.411  -5.778  1.00 22.54           C  
ANISOU  218  CB  LYS A  33     3707   1786   3070    665    442    -99       C  
ATOM    219  CG  LYS A  33      -0.798  13.118  -4.781  1.00 28.18           C  
ANISOU  219  CG  LYS A  33     4512   2431   3762    780    517   -138       C  
ATOM    220  CD  LYS A  33       0.040  13.636  -3.576  1.00 34.16           C  
ANISOU  220  CD  LYS A  33     5418   3080   4479    687    529   -236       C  
ATOM    221  CE  LYS A  33       0.247  12.653  -2.379  1.00 39.44           C  
ANISOU  221  CE  LYS A  33     6030   3847   5107    619    510   -301       C  
ATOM    222  NZ  LYS A  33       0.351  13.556  -1.106  1.00 41.87           N  
ANISOU  222  NZ  LYS A  33     6514   4031   5361    622    560   -392       N  
ATOM    223  N   ALA A  34       2.497  11.673  -7.874  1.00 17.89           N  
ANISOU  223  N   ALA A  34     3030   1254   2512    403    312    -29       N  
ATOM    224  CA  ALA A  34       3.575  10.734  -8.241  1.00 18.12           C  
ANISOU  224  CA  ALA A  34     2974   1370   2538    281    253    -26       C  
ATOM    225  C   ALA A  34       4.934  11.430  -8.153  1.00 18.77           C  
ANISOU  225  C   ALA A  34     3149   1367   2616    150    239    -44       C  
ATOM    226  O   ALA A  34       5.892  10.765  -7.802  1.00 19.15           O  
ANISOU  226  O   ALA A  34     3150   1476   2650     42    201    -70       O  
ATOM    227  CB  ALA A  34       3.380  10.115  -9.618  1.00 16.39           C  
ANISOU  227  CB  ALA A  34     2650   1242   2334    309    225     45       C  
ATOM    228  N   LEU A  35       4.984  12.719  -8.509  1.00 19.74           N  
ANISOU  228  N   LEU A  35     3394   1354   2750    161    269    -23       N  
ATOM    229  CA  LEU A  35       6.257  13.494  -8.469  1.00 20.91           C  
ANISOU  229  CA  LEU A  35     3637   1410   2895     21    256    -35       C  
ATOM    230  C   LEU A  35       6.709  13.571  -7.007  1.00 21.67           C  
ANISOU  230  C   LEU A  35     3799   1474   2959    -61    250   -127       C  
ATOM    231  O   LEU A  35       7.837  13.162  -6.652  1.00 21.63           O  
ANISOU  231  O   LEU A  35     3759   1522   2937   -197    205   -150       O  
ATOM    232  CB  LEU A  35       6.031  14.898  -9.040  1.00 21.07           C  
ANISOU  232  CB  LEU A  35     3797   1272   2934     62    298      3       C  
ATOM    233  CG  LEU A  35       7.156  15.903  -8.789  1.00 26.10           C  
ANISOU  233  CG  LEU A  35     4569   1780   3567    -84    293    -17       C  
ATOM    234  CD1 LEU A  35       8.414  15.393  -9.472  1.00 27.49           C  
ANISOU  234  CD1 LEU A  35     4649   2048   3746   -221    243     24       C  
ATOM    235  CD2 LEU A  35       6.772  17.258  -9.361  1.00 25.37           C  
ANISOU  235  CD2 LEU A  35     4625   1517   3495    -23    343     26       C  
ATOM    236  N   GLU A  36       5.781  13.945  -6.118  1.00 22.04           N  
ANISOU  236  N   GLU A  36     3923   1459   2990     31    294   -178       N  
ATOM    237  CA  GLU A  36       6.100  14.115  -4.686  1.00 23.26           C  
ANISOU  237  CA  GLU A  36     4161   1575   3101    -35    294   -271       C  
ATOM    238  C   GLU A  36       6.603  12.801  -4.059  1.00 20.91           C  
ANISOU  238  C   GLU A  36     3732   1432   2778   -105    245   -298       C  
ATOM    239  O   GLU A  36       7.638  12.766  -3.401  1.00 21.32           O  
ANISOU  239  O   GLU A  36     3806   1495   2800   -240    206   -340       O  
ATOM    240  CB  GLU A  36       4.878  14.562  -3.876  1.00 23.36           C  
ANISOU  240  CB  GLU A  36     4258   1520   3094    104    360   -316       C  
ATOM    241  CG  GLU A  36       4.046  15.716  -4.385  1.00 34.23           C  
ANISOU  241  CG  GLU A  36     5752   2759   4495    231    424   -284       C  
ATOM    242  CD  GLU A  36       2.986  16.086  -3.312  1.00 40.15           C  
ANISOU  242  CD  GLU A  36     6588   3455   5212    361    493   -344       C  
ATOM    243  OE1 GLU A  36       3.056  15.522  -2.160  1.00 40.52           O  
ANISOU  243  OE1 GLU A  36     6618   3564   5214    325    485   -414       O  
ATOM    244  OE2 GLU A  36       2.117  16.934  -3.634  1.00 46.89           O  
ANISOU  244  OE2 GLU A  36     7524   4209   6082    502    557   -314       O  
ATOM    245  N   VAL A  37       5.839  11.731  -4.260  1.00 18.94           N  
ANISOU  245  N   VAL A  37     3352   1304   2540    -13    246   -269       N  
ATOM    246  CA  VAL A  37       6.150  10.488  -3.599  1.00 17.37           C  
ANISOU  246  CA  VAL A  37     3045   1235   2317    -57    209   -292       C  
ATOM    247  C   VAL A  37       7.356   9.757  -4.165  1.00 18.08           C  
ANISOU  247  C   VAL A  37     3038   1414   2415   -168    151   -256       C  
ATOM    248  O   VAL A  37       8.053   9.103  -3.431  1.00 18.36           O  
ANISOU  248  O   VAL A  37     3031   1521   2422   -245    117   -284       O  
ATOM    249  CB  VAL A  37       4.921   9.526  -3.483  1.00 17.87           C  
ANISOU  249  CB  VAL A  37     3007   1395   2387     64    231   -277       C  
ATOM    250  CG1 VAL A  37       3.731  10.355  -2.836  1.00 20.91           C  
ANISOU  250  CG1 VAL A  37     3488   1698   2759    184    299   -309       C  
ATOM    251  CG2 VAL A  37       4.536   8.958  -4.811  1.00 19.40           C  
ANISOU  251  CG2 VAL A  37     3095   1655   2622    117    219   -203       C  
ATOM    252  N   THR A  38       7.637   9.907  -5.463  1.00 18.55           N  
ANISOU  252  N   THR A  38     3067   1470   2509   -172    143   -192       N  
ATOM    253  CA  THR A  38       8.814   9.261  -6.024  1.00 16.71           C  
ANISOU  253  CA  THR A  38     2745   1323   2279   -268     98   -156       C  
ATOM    254  C   THR A  38      10.064   9.965  -5.494  1.00 17.44           C  
ANISOU  254  C   THR A  38     2905   1371   2350   -414     73   -182       C  
ATOM    255  O   THR A  38      11.042   9.278  -5.180  1.00 16.49           O  
ANISOU  255  O   THR A  38     2708   1345   2211   -500     32   -181       O  
ATOM    256  CB  THR A  38       8.800   9.280  -7.566  1.00 16.69           C  
ANISOU  256  CB  THR A  38     2699   1333   2309   -234    101    -80       C  
ATOM    257  OG1 THR A  38       7.637   8.580  -8.039  1.00 16.01           O  
ANISOU  257  OG1 THR A  38     2545   1300   2235   -112    114    -58       O  
ATOM    258  CG2 THR A  38      10.048   8.551  -8.144  1.00 17.30           C  
ANISOU  258  CG2 THR A  38     2679   1509   2383   -321     63    -42       C  
ATOM    259  N   LYS A  39       9.997  11.274  -5.314  1.00 17.32           N  
ANISOU  259  N   LYS A  39     3030   1215   2333   -439     96   -206       N  
ATOM    260  CA  LYS A  39      11.089  11.998  -4.619  1.00 18.53           C  
ANISOU  260  CA  LYS A  39     3266   1317   2458   -594     67   -245       C  
ATOM    261  C   LYS A  39      11.245  11.449  -3.216  1.00 19.07           C  
ANISOU  261  C   LYS A  39     3321   1446   2476   -632     42   -315       C  
ATOM    262  O   LYS A  39      12.354  11.209  -2.794  1.00 20.43           O  
ANISOU  262  O   LYS A  39     3453   1688   2622   -758     -6   -321       O  
ATOM    263  CB  LYS A  39      10.883  13.524  -4.540  1.00 19.02           C  
ANISOU  263  CB  LYS A  39     3511   1192   2522   -614    101   -272       C  
ATOM    264  CG  LYS A  39      11.190  14.169  -5.935  1.00 21.40           C  
ANISOU  264  CG  LYS A  39     3826   1437   2867   -632    113   -189       C  
ATOM    265  CD  LYS A  39      11.229  15.668  -5.883  1.00 26.35           C  
ANISOU  265  CD  LYS A  39     4641   1872   3496   -680    141   -207       C  
ATOM    266  CE  LYS A  39       9.881  16.255  -5.780  1.00 32.28           C  
ANISOU  266  CE  LYS A  39     5501   2505   4257   -519    204   -227       C  
ATOM    267  NZ  LYS A  39       9.976  17.786  -5.838  1.00 32.16           N  
ANISOU  267  NZ  LYS A  39     5690   2280   4248   -562    238   -237       N  
ATOM    268  N   LEU A  40      10.132  11.258  -2.495  1.00 19.18           N  
ANISOU  268  N   LEU A  40     3367   1445   2473   -520     77   -360       N  
ATOM    269  CA  LEU A  40      10.212  10.748  -1.114  1.00 19.74           C  
ANISOU  269  CA  LEU A  40     3434   1575   2488   -549     59   -425       C  
ATOM    270  C   LEU A  40      10.814   9.310  -1.128  1.00 17.96           C  
ANISOU  270  C   LEU A  40     3041   1521   2260   -574     14   -386       C  
ATOM    271  O   LEU A  40      11.564   8.947  -0.212  1.00 18.36           O  
ANISOU  271  O   LEU A  40     3069   1641   2263   -660    -27   -414       O  
ATOM    272  CB  LEU A  40       8.834  10.704  -0.427  1.00 20.28           C  
ANISOU  272  CB  LEU A  40     3549   1614   2541   -410    114   -467       C  
ATOM    273  CG  LEU A  40       8.277  12.072  -0.072  1.00 21.89           C  
ANISOU  273  CG  LEU A  40     3935   1652   2730   -376    165   -520       C  
ATOM    274  CD1 LEU A  40       6.883  11.775   0.464  1.00 25.02           C  
ANISOU  274  CD1 LEU A  40     4329   2061   3115   -217    224   -541       C  
ATOM    275  CD2 LEU A  40       9.154  12.799   0.959  1.00 24.37           C  
ANISOU  275  CD2 LEU A  40     4375   1901   2981   -518    136   -599       C  
ATOM    276  N   ALA A  41      10.463   8.489  -2.126  1.00 15.53           N  
ANISOU  276  N   ALA A  41     2623   1279   1996   -494     22   -323       N  
ATOM    277  CA  ALA A  41      10.973   7.121  -2.229  1.00 14.51           C  
ANISOU  277  CA  ALA A  41     2352   1293   1867   -501    -10   -286       C  
ATOM    278  C   ALA A  41      12.484   7.152  -2.423  1.00 15.89           C  
ANISOU  278  C   ALA A  41     2482   1522   2031   -632    -58   -257       C  
ATOM    279  O   ALA A  41      13.195   6.422  -1.738  1.00 15.91           O  
ANISOU  279  O   ALA A  41     2418   1625   2002   -682    -95   -259       O  
ATOM    280  CB  ALA A  41      10.283   6.383  -3.336  1.00 13.69           C  
ANISOU  280  CB  ALA A  41     2167   1227   1807   -399      8   -233       C  
ATOM    281  N   ILE A  42      12.985   8.044  -3.297  1.00 16.18           N  
ANISOU  281  N   ILE A  42     2556   1496   2093   -689    -58   -227       N  
ATOM    282  CA  ILE A  42      14.430   8.112  -3.494  1.00 16.69           C  
ANISOU  282  CA  ILE A  42     2567   1624   2147   -820   -101   -191       C  
ATOM    283  C   ILE A  42      15.116   8.580  -2.204  1.00 18.13           C  
ANISOU  283  C   ILE A  42     2803   1807   2275   -945   -141   -246       C  
ATOM    284  O   ILE A  42      16.175   8.079  -1.806  1.00 20.10           O  
ANISOU  284  O   ILE A  42     2967   2173   2497  -1031   -188   -227       O  
ATOM    285  CB  ILE A  42      14.747   8.986  -4.710  1.00 17.18           C  
ANISOU  285  CB  ILE A  42     2660   1618   2246   -856    -85   -140       C  
ATOM    286  CG1 ILE A  42      14.302   8.208  -6.007  1.00 14.47           C  
ANISOU  286  CG1 ILE A  42     2229   1327   1942   -741    -59    -77       C  
ATOM    287  CG2 ILE A  42      16.254   9.327  -4.733  1.00 18.97           C  
ANISOU  287  CG2 ILE A  42     2848   1899   2458  -1018   -128   -108       C  
ATOM    288  CD1 ILE A  42      14.232   9.222  -7.223  1.00 18.71           C  
ANISOU  288  CD1 ILE A  42     2826   1770   2511   -744    -31    -29       C  
ATOM    289  N   GLU A  43      14.532   9.575  -1.541  1.00 18.70           N  
ANISOU  289  N   GLU A  43     3025   1751   2328   -956   -123   -315       N  
ATOM    290  CA  GLU A  43      15.073  10.066  -0.287  1.00 21.33           C  
ANISOU  290  CA  GLU A  43     3431   2073   2598  -1074   -161   -381       C  
ATOM    291  C   GLU A  43      15.167   8.955   0.761  1.00 20.32           C  
ANISOU  291  C   GLU A  43     3220   2078   2421  -1056   -191   -400       C  
ATOM    292  O   GLU A  43      16.172   8.868   1.473  1.00 21.28           O  
ANISOU  292  O   GLU A  43     3309   2282   2493  -1176   -249   -408       O  
ATOM    293  CB  GLU A  43      14.222  11.227   0.265  1.00 21.68           C  
ANISOU  293  CB  GLU A  43     3667   1946   2624  -1054   -122   -462       C  
ATOM    294  CG  GLU A  43      14.277  12.467  -0.596  1.00 31.45           C  
ANISOU  294  CG  GLU A  43     5013   3036   3900  -1095    -98   -445       C  
ATOM    295  CD  GLU A  43      13.246  13.508  -0.210  1.00 38.17           C  
ANISOU  295  CD  GLU A  43     6052   3708   4743  -1026    -42   -513       C  
ATOM    296  OE1 GLU A  43      12.836  13.565   0.986  1.00 43.59           O  
ANISOU  296  OE1 GLU A  43     6816   4373   5371  -1010    -35   -595       O  
ATOM    297  OE2 GLU A  43      12.885  14.286  -1.112  1.00 40.57           O  
ANISOU  297  OE2 GLU A  43     6428   3893   5093   -986     -1   -481       O  
ATOM    298  N   ALA A  44      14.166   8.082   0.810  1.00 19.51           N  
ANISOU  298  N   ALA A  44     3074   2004   2332   -912   -154   -397       N  
ATOM    299  CA  ALA A  44      14.141   7.007   1.783  1.00 18.63           C  
ANISOU  299  CA  ALA A  44     2893   2007   2177   -883   -173   -407       C  
ATOM    300  C   ALA A  44      15.127   5.919   1.453  1.00 19.61           C  
ANISOU  300  C   ALA A  44     2861   2280   2308   -908   -213   -336       C  
ATOM    301  O   ALA A  44      15.458   5.102   2.335  1.00 19.49           O  
ANISOU  301  O   ALA A  44     2786   2370   2248   -914   -243   -334       O  
ATOM    302  CB  ALA A  44      12.748   6.404   1.862  1.00 19.00           C  
ANISOU  302  CB  ALA A  44     2938   2038   2241   -728   -118   -417       C  
ATOM    303  N   GLY A  45      15.565   5.868   0.203  1.00 19.63           N  
ANISOU  303  N   GLY A  45     2799   2294   2363   -909   -209   -272       N  
ATOM    304  CA  GLY A  45      16.568   4.935  -0.185  1.00 18.38           C  
ANISOU  304  CA  GLY A  45     2500   2272   2211   -926   -239   -202       C  
ATOM    305  C   GLY A  45      16.160   3.948  -1.263  1.00 18.49           C  
ANISOU  305  C   GLY A  45     2432   2318   2276   -806   -204   -147       C  
ATOM    306  O   GLY A  45      16.955   3.084  -1.642  1.00 16.76           O  
ANISOU  306  O   GLY A  45     2101   2207   2060   -799   -218    -88       O  
ATOM    307  N   PHE A  46      14.949   4.105  -1.843  1.00 15.22           N  
ANISOU  307  N   PHE A  46     2073   1810   1898   -711   -157   -163       N  
ATOM    308  CA  PHE A  46      14.642   3.256  -2.994  1.00 14.84           C  
ANISOU  308  CA  PHE A  46     1954   1792   1892   -617   -132   -112       C  
ATOM    309  C   PHE A  46      15.457   3.708  -4.198  1.00 14.35           C  
ANISOU  309  C   PHE A  46     1861   1735   1855   -663   -132    -59       C  
ATOM    310  O   PHE A  46      15.651   4.884  -4.394  1.00 16.75           O  
ANISOU  310  O   PHE A  46     2233   1966   2164   -733   -133    -66       O  
ATOM    311  CB  PHE A  46      13.156   3.407  -3.401  1.00 14.58           C  
ANISOU  311  CB  PHE A  46     1978   1669   1889   -516    -89   -135       C  
ATOM    312  CG  PHE A  46      12.168   2.698  -2.471  1.00 13.86           C  
ANISOU  312  CG  PHE A  46     1892   1589   1782   -445    -75   -171       C  
ATOM    313  CD1 PHE A  46      11.738   1.420  -2.778  1.00 12.09           C  
ANISOU  313  CD1 PHE A  46     1597   1421   1573   -370    -66   -145       C  
ATOM    314  CD2 PHE A  46      11.706   3.320  -1.313  1.00 16.57           C  
ANISOU  314  CD2 PHE A  46     2317   1884   2092   -460    -69   -229       C  
ATOM    315  CE1 PHE A  46      10.725   0.770  -2.008  1.00 13.13           C  
ANISOU  315  CE1 PHE A  46     1732   1560   1696   -309    -49   -168       C  
ATOM    316  CE2 PHE A  46      10.790   2.671  -0.467  1.00 13.52           C  
ANISOU  316  CE2 PHE A  46     1930   1518   1689   -395    -50   -254       C  
ATOM    317  CZ  PHE A  46      10.318   1.421  -0.794  1.00 14.09           C  
ANISOU  317  CZ  PHE A  46     1924   1647   1781   -325    -41   -221       C  
ATOM    318  N   ARG A  47      15.896   2.714  -4.981  1.00 14.96           N  
ANISOU  318  N   ARG A  47     1841   1897   1944   -616   -127     -4       N  
ATOM    319  CA  ARG A  47      16.657   2.978  -6.196  1.00 15.00           C  
ANISOU  319  CA  ARG A  47     1804   1926   1967   -642   -119     54       C  
ATOM    320  C   ARG A  47      16.034   2.334  -7.406  1.00 15.16           C  
ANISOU  320  C   ARG A  47     1805   1942   2013   -535    -85     80       C  
ATOM    321  O   ARG A  47      16.248   2.801  -8.562  1.00 18.79           O  
ANISOU  321  O   ARG A  47     2265   2387   2488   -539    -67    119       O  
ATOM    322  CB  ARG A  47      18.096   2.478  -6.007  1.00 15.52           C  
ANISOU  322  CB  ARG A  47     1765   2122   2009   -701   -146    103       C  
ATOM    323  CG  ARG A  47      18.882   3.326  -4.954  1.00 15.44           C  
ANISOU  323  CG  ARG A  47     1771   2126   1967   -840   -191     85       C  
ATOM    324  CD  ARG A  47      19.120   4.768  -5.406  1.00 16.13           C  
ANISOU  324  CD  ARG A  47     1930   2130   2068   -944   -191     86       C  
ATOM    325  NE  ARG A  47      19.840   5.560  -4.369  1.00 18.59           N  
ANISOU  325  NE  ARG A  47     2271   2447   2343  -1092   -240     60       N  
ATOM    326  CZ  ARG A  47      19.245   6.290  -3.427  1.00 20.39           C  
ANISOU  326  CZ  ARG A  47     2619   2577   2552  -1132   -252    -16       C  
ATOM    327  NH1 ARG A  47      17.908   6.261  -3.239  1.00 18.17           N  
ANISOU  327  NH1 ARG A  47     2424   2196   2281  -1026   -217    -70       N  
ATOM    328  NH2 ARG A  47      20.045   7.011  -2.621  1.00 22.39           N  
ANISOU  328  NH2 ARG A  47     2898   2842   2765  -1283   -301    -37       N  
ATOM    329  N   HIS A  48      15.216   1.335  -7.201  1.00 12.62           N  
ANISOU  329  N   HIS A  48     1473   1628   1693   -447    -76     58       N  
ATOM    330  CA  HIS A  48      14.472   0.658  -8.297  1.00 11.93           C  
ANISOU  330  CA  HIS A  48     1376   1532   1623   -353    -50     71       C  
ATOM    331  C   HIS A  48      13.091   1.259  -8.282  1.00 11.97           C  
ANISOU  331  C   HIS A  48     1456   1445   1645   -315    -38     35       C  
ATOM    332  O   HIS A  48      12.400   1.335  -7.225  1.00 11.61           O  
ANISOU  332  O   HIS A  48     1446   1368   1596   -308    -41     -8       O  
ATOM    333  CB  HIS A  48      14.528  -0.849  -7.947  1.00 11.45           C  
ANISOU  333  CB  HIS A  48     1259   1539   1550   -296    -52     73       C  
ATOM    334  CG  HIS A  48      13.689  -1.785  -8.778  1.00 11.07           C  
ANISOU  334  CG  HIS A  48     1211   1482   1512   -209    -33     72       C  
ATOM    335  ND1 HIS A  48      13.852  -3.164  -8.644  1.00 10.33           N  
ANISOU  335  ND1 HIS A  48     1080   1435   1408   -161    -30     78       N  
ATOM    336  CD2 HIS A  48      12.737  -1.596  -9.750  1.00 11.10           C  
ANISOU  336  CD2 HIS A  48     1247   1439   1529   -167    -21     67       C  
ATOM    337  CE1 HIS A  48      12.982  -3.778  -9.459  1.00 10.85           C  
ANISOU  337  CE1 HIS A  48     1164   1474   1481   -103    -17     68       C  
ATOM    338  NE2 HIS A  48      12.315  -2.860 -10.147  1.00 10.87           N  
ANISOU  338  NE2 HIS A  48     1202   1430   1496   -107    -15     63       N  
ATOM    339  N   ILE A  49      12.696   1.772  -9.437  1.00 11.08           N  
ANISOU  339  N   ILE A  49     1367   1293   1548   -287    -22     57       N  
ATOM    340  CA  ILE A  49      11.394   2.508  -9.548  1.00 12.44           C  
ANISOU  340  CA  ILE A  49     1606   1381   1737   -242     -8     36       C  
ATOM    341  C   ILE A  49      10.617   1.853 -10.671  1.00 11.68           C  
ANISOU  341  C   ILE A  49     1485   1306   1646   -164      0     56       C  
ATOM    342  O   ILE A  49      11.156   1.738 -11.819  1.00 12.84           O  
ANISOU  342  O   ILE A  49     1608   1484   1786   -161      3     97       O  
ATOM    343  CB  ILE A  49      11.635   4.000  -9.785  1.00 13.26           C  
ANISOU  343  CB  ILE A  49     1780   1406   1850   -291      0     49       C  
ATOM    344  CG1 ILE A  49      12.449   4.647  -8.623  1.00 15.07           C  
ANISOU  344  CG1 ILE A  49     2045   1613   2066   -389    -15     21       C  
ATOM    345  CG2 ILE A  49      10.292   4.725 -10.070  1.00 14.60           C  
ANISOU  345  CG2 ILE A  49     2015   1493   2036   -219     21     42       C  
ATOM    346  CD1 ILE A  49      13.022   5.950  -8.913  1.00 21.28           C  
ANISOU  346  CD1 ILE A  49     2895   2331   2859   -466    -11     39       C  
ATOM    347  N   ASP A  50       9.384   1.399 -10.376  1.00 11.03           N  
ANISOU  347  N   ASP A  50     1403   1215   1570   -105      1     30       N  
ATOM    348  CA  ASP A  50       8.575   0.654 -11.370  1.00 10.26           C  
ANISOU  348  CA  ASP A  50     1278   1148   1472    -44     -1     44       C  
ATOM    349  C   ASP A  50       7.425   1.478 -11.889  1.00 10.20           C  
ANISOU  349  C   ASP A  50     1300   1097   1476      5      6     56       C  
ATOM    350  O   ASP A  50       6.527   1.898 -11.121  1.00 11.06           O  
ANISOU  350  O   ASP A  50     1432   1173   1597     33     16     35       O  
ATOM    351  CB  ASP A  50       8.032  -0.631 -10.704  1.00  9.86           C  
ANISOU  351  CB  ASP A  50     1191   1135   1419    -24     -9     15       C  
ATOM    352  CG  ASP A  50       7.287  -1.526 -11.705  1.00 11.18           C  
ANISOU  352  CG  ASP A  50     1332   1334   1579     17    -19     24       C  
ATOM    353  OD1 ASP A  50       7.974  -2.266 -12.412  1.00 10.79           O  
ANISOU  353  OD1 ASP A  50     1268   1318   1512     13    -23     34       O  
ATOM    354  OD2 ASP A  50       6.029  -1.477 -11.752  1.00 11.49           O  
ANISOU  354  OD2 ASP A  50     1369   1370   1627     51    -23     19       O  
ATOM    355  N   SER A  51       7.430   1.716 -13.195  1.00 10.59           N  
ANISOU  355  N   SER A  51     1350   1155   1518     25      4     95       N  
ATOM    356  CA  SER A  51       6.328   2.425 -13.890  1.00 12.28           C  
ANISOU  356  CA  SER A  51     1584   1345   1737     85      8    121       C  
ATOM    357  C   SER A  51       5.889   1.664 -15.134  1.00 12.42           C  
ANISOU  357  C   SER A  51     1563   1425   1730    117    -12    143       C  
ATOM    358  O   SER A  51       6.306   0.492 -15.326  1.00 11.75           O  
ANISOU  358  O   SER A  51     1445   1390   1626     98    -24    126       O  
ATOM    359  CB  SER A  51       6.783   3.877 -14.220  1.00 13.07           C  
ANISOU  359  CB  SER A  51     1746   1373   1844     72     27    156       C  
ATOM    360  OG  SER A  51       5.718   4.674 -14.768  1.00 17.13           O  
ANISOU  360  OG  SER A  51     2287   1854   2365    142     36    189       O  
ATOM    361  N   ALA A  52       5.045   2.305 -15.959  1.00 12.36           N  
ANISOU  361  N   ALA A  52     1564   1413   1717    169    -15    180       N  
ATOM    362  CA  ALA A  52       4.461   1.680 -17.162  1.00 12.51           C  
ANISOU  362  CA  ALA A  52     1549   1498   1703    199    -42    201       C  
ATOM    363  C   ALA A  52       3.726   2.750 -17.921  1.00 12.03           C  
ANISOU  363  C   ALA A  52     1507   1424   1639    256    -41    256       C  
ATOM    364  O   ALA A  52       3.222   3.731 -17.345  1.00 14.89           O  
ANISOU  364  O   ALA A  52     1896   1730   2030    293    -20    268       O  
ATOM    365  CB  ALA A  52       3.468   0.641 -16.713  1.00 12.18           C  
ANISOU  365  CB  ALA A  52     1461   1504   1664    207    -65    167       C  
ATOM    366  N   HIS A  53       3.530   2.544 -19.222  1.00 11.37           N  
ANISOU  366  N   HIS A  53     1409   1395   1515    276    -63    290       N  
ATOM    367  CA  HIS A  53       2.701   3.454 -19.975  1.00 12.54           C  
ANISOU  367  CA  HIS A  53     1564   1546   1652    340    -68    350       C  
ATOM    368  C   HIS A  53       1.265   3.519 -19.375  1.00 13.71           C  
ANISOU  368  C   HIS A  53     1671   1714   1823    396    -79    349       C  
ATOM    369  O   HIS A  53       0.624   4.590 -19.322  1.00 15.88           O  
ANISOU  369  O   HIS A  53     1964   1954   2115    465    -60    394       O  
ATOM    370  CB  HIS A  53       2.648   2.920 -21.428  1.00 12.27           C  
ANISOU  370  CB  HIS A  53     1511   1593   1556    345   -101    377       C  
ATOM    371  CG  HIS A  53       1.577   3.567 -22.261  1.00 15.10           C  
ANISOU  371  CG  HIS A  53     1854   1989   1891    415   -123    440       C  
ATOM    372  ND1 HIS A  53       1.711   4.858 -22.709  1.00 20.23           N  
ANISOU  372  ND1 HIS A  53     2552   2588   2546    459    -97    509       N  
ATOM    373  CD2 HIS A  53       0.335   3.146 -22.650  1.00 17.82           C  
ANISOU  373  CD2 HIS A  53     2140   2418   2211    449   -168    452       C  
ATOM    374  CE1 HIS A  53       0.618   5.192 -23.394  1.00 22.09           C  
ANISOU  374  CE1 HIS A  53     2757   2878   2756    529   -123    565       C  
ATOM    375  NE2 HIS A  53      -0.232   4.178 -23.366  1.00 19.43           N  
ANISOU  375  NE2 HIS A  53     2350   2631   2400    522   -169    532       N  
ATOM    376  N   LEU A  54       0.754   2.372 -19.001  1.00 12.77           N  
ANISOU  376  N   LEU A  54     1497   1654   1700    372   -105    306       N  
ATOM    377  CA  LEU A  54      -0.650   2.259 -18.533  1.00 15.28           C  
ANISOU  377  CA  LEU A  54     1754   2019   2032    416   -119    313       C  
ATOM    378  C   LEU A  54      -0.869   3.186 -17.297  1.00 15.23           C  
ANISOU  378  C   LEU A  54     1776   1938   2073    460    -70    309       C  
ATOM    379  O   LEU A  54      -2.002   3.668 -17.048  1.00 17.09           O  
ANISOU  379  O   LEU A  54     1977   2195   2321    534    -61    340       O  
ATOM    380  CB  LEU A  54      -0.893   0.781 -18.076  1.00 13.66           C  
ANISOU  380  CB  LEU A  54     1499   1869   1822    354   -147    257       C  
ATOM    381  CG  LEU A  54      -2.378   0.497 -17.724  1.00 17.53           C  
ANISOU  381  CG  LEU A  54     1907   2431   2319    382   -167    271       C  
ATOM    382  CD1 LEU A  54      -3.280   0.591 -19.004  1.00 18.03           C  
ANISOU  382  CD1 LEU A  54     1921   2588   2342    414   -216    326       C  
ATOM    383  CD2 LEU A  54      -2.506  -0.820 -16.992  1.00 23.04           C  
ANISOU  383  CD2 LEU A  54     2573   3155   3025    312   -181    218       C  
ATOM    384  N   TYR A  55       0.183   3.416 -16.511  1.00 13.60           N  
ANISOU  384  N   TYR A  55     1628   1650   1887    417    -38    271       N  
ATOM    385  CA  TYR A  55      -0.010   4.133 -15.199  1.00 14.88           C  
ANISOU  385  CA  TYR A  55     1827   1741   2084    445      6    249       C  
ATOM    386  C   TYR A  55      -0.184   5.639 -15.349  1.00 15.48           C  
ANISOU  386  C   TYR A  55     1971   1735   2173    517     42    293       C  
ATOM    387  O   TYR A  55      -0.544   6.260 -14.342  1.00 17.10           O  
ANISOU  387  O   TYR A  55     2214   1883   2400    558     81    275       O  
ATOM    388  CB  TYR A  55       1.176   3.859 -14.201  1.00 12.95           C  
ANISOU  388  CB  TYR A  55     1625   1444   1850    366     21    190       C  
ATOM    389  CG  TYR A  55       1.477   2.386 -13.965  1.00 14.21           C  
ANISOU  389  CG  TYR A  55     1733   1667   1999    302     -6    150       C  
ATOM    390  CD1 TYR A  55       2.681   2.003 -13.390  1.00 13.43           C  
ANISOU  390  CD1 TYR A  55     1658   1543   1900    234     -1    114       C  
ATOM    391  CD2 TYR A  55       0.545   1.348 -14.336  1.00 13.81           C  
ANISOU  391  CD2 TYR A  55     1608   1702   1935    309    -38    153       C  
ATOM    392  CE1 TYR A  55       2.970   0.600 -13.170  1.00 12.78           C  
ANISOU  392  CE1 TYR A  55     1534   1512   1807    189    -22     83       C  
ATOM    393  CE2 TYR A  55       0.825  -0.010 -14.160  1.00 12.13           C  
ANISOU  393  CE2 TYR A  55     1366   1530   1713    250    -60    118       C  
ATOM    394  CZ  TYR A  55       2.049  -0.394 -13.552  1.00 10.92           C  
ANISOU  394  CZ  TYR A  55     1244   1342   1562    197    -48     83       C  
ATOM    395  OH  TYR A  55       2.470  -1.641 -13.348  1.00 14.10           O  
ANISOU  395  OH  TYR A  55     1631   1769   1955    152    -62     55       O  
ATOM    396  N   ASN A  56       0.065   6.209 -16.537  1.00 16.39           N  
ANISOU  396  N   ASN A  56     2112   1841   2272    534     33    349       N  
ATOM    397  CA  ASN A  56      -0.223   7.607 -16.794  1.00 17.85           C  
ANISOU  397  CA  ASN A  56     2366   1947   2469    613     68    404       C  
ATOM    398  C   ASN A  56       0.524   8.468 -15.796  1.00 17.41           C  
ANISOU  398  C   ASN A  56     2414   1760   2440    583    113    366       C  
ATOM    399  O   ASN A  56      -0.022   9.439 -15.287  1.00 19.91           O  
ANISOU  399  O   ASN A  56     2791   1998   2775    658    155    377       O  
ATOM    400  CB  ASN A  56      -1.762   7.856 -16.609  1.00 19.87           C  
ANISOU  400  CB  ASN A  56     2570   2248   2732    731     78    438       C  
ATOM    401  CG  ASN A  56      -2.259   9.148 -17.195  1.00 20.81           C  
ANISOU  401  CG  ASN A  56     2740   2311   2853    838    106    516       C  
ATOM    402  OD1 ASN A  56      -1.529   9.716 -18.154  1.00 26.49           O  
ANISOU  402  OD1 ASN A  56     3447   3031   3586    950    137    543       O  
ATOM    403  ND2 ASN A  56      -3.335   9.671 -16.772  1.00 20.30           N  
ANISOU  403  ND2 ASN A  56     2735   2200   2776    818    103    561       N  
ATOM    404  N   ASN A  57       1.774   8.078 -15.514  1.00 15.65           N  
ANISOU  404  N   ASN A  57     2212   1517   2215    473    105    323       N  
ATOM    405  CA  ASN A  57       2.526   8.839 -14.566  1.00 15.12           C  
ANISOU  405  CA  ASN A  57     2238   1338   2166    424    137    284       C  
ATOM    406  C   ASN A  57       4.000   8.980 -14.931  1.00 15.27           C  
ANISOU  406  C   ASN A  57     2294   1326   2180    315    128    287       C  
ATOM    407  O   ASN A  57       4.775   9.477 -14.104  1.00 16.99           O  
ANISOU  407  O   ASN A  57     2580   1467   2407    246    144    250       O  
ATOM    408  CB  ASN A  57       2.420   8.214 -13.188  1.00 14.17           C  
ANISOU  408  CB  ASN A  57     2099   1234   2050    399    141    210       C  
ATOM    409  CG  ASN A  57       3.166   6.834 -13.081  1.00 14.14           C  
ANISOU  409  CG  ASN A  57     2019   1320   2033    311    103    175       C  
ATOM    410  OD1 ASN A  57       3.884   6.416 -13.973  1.00 15.50           O  
ANISOU  410  OD1 ASN A  57     2163   1532   2191    265     79    198       O  
ATOM    411  ND2 ASN A  57       2.976   6.148 -11.947  1.00 15.06           N  
ANISOU  411  ND2 ASN A  57     2107   1464   2150    295    103    121       N  
ATOM    412  N  AGLU A  58       4.374   8.584 -16.145  0.50 14.46           N  
ANISOU  412  N  AGLU A  58     2147   1288   2056    299    105    333       N  
ATOM    413  N  BGLU A  58       4.371   8.567 -16.137  0.50 14.23           N  
ANISOU  413  N  BGLU A  58     2117   1260   2027    299    105    333       N  
ATOM    414  CA AGLU A  58       5.818   8.574 -16.498  0.50 13.66           C  
ANISOU  414  CA AGLU A  58     2059   1184   1947    197    101    342       C  
ATOM    415  CA BGLU A  58       5.807   8.559 -16.496  0.50 13.19           C  
ANISOU  415  CA BGLU A  58     1999   1126   1887    197    101    342       C  
ATOM    416  C  AGLU A  58       6.436   9.961 -16.595  0.50 15.18           C  
ANISOU  416  C  AGLU A  58     2355   1258   2154    159    131    377       C  
ATOM    417  C  BGLU A  58       6.399   9.970 -16.474  0.50 15.03           C  
ANISOU  417  C  BGLU A  58     2339   1235   2137    159    132    371       C  
ATOM    418  O  AGLU A  58       7.649  10.090 -16.414  0.50 15.27           O  
ANISOU  418  O  AGLU A  58     2383   1252   2166     54    131    370       O  
ATOM    419  O  BGLU A  58       7.550  10.138 -16.039  0.50 15.70           O  
ANISOU  419  O  BGLU A  58     2448   1290   2226     54    133    352       O  
ATOM    420  CB AGLU A  58       6.062   7.818 -17.805  0.50 13.88           C  
ANISOU  420  CB AGLU A  58     2021   1312   1940    198     78    383       C  
ATOM    421  CB BGLU A  58       6.002   7.902 -17.865  0.50 13.15           C  
ANISOU  421  CB BGLU A  58     1932   1215   1847    204     79    388       C  
ATOM    422  CG AGLU A  58       5.969   6.310 -17.569  0.50 16.54           C  
ANISOU  422  CG AGLU A  58     2272   1750   2261    188     48    333       C  
ATOM    423  CG BGLU A  58       5.553   6.412 -17.853  0.50 13.91           C  
ANISOU  423  CG BGLU A  58     1937   1422   1924    219     46    348       C  
ATOM    424  CD AGLU A  58       6.407   5.468 -18.752  0.50 16.92           C  
ANISOU  424  CD AGLU A  58     2272   1888   2269    178     30    356       C  
ATOM    425  CD BGLU A  58       5.500   5.807 -19.252  0.50 13.42           C  
ANISOU  425  CD BGLU A  58     1832   1448   1819    240     24    386       C  
ATOM    426  OE1AGLU A  58       7.437   4.737 -18.623  0.50 18.34           O  
ANISOU  426  OE1AGLU A  58     2424   2105   2437    119     29    333       O  
ATOM    427  OE1BGLU A  58       6.275   4.861 -19.576  0.50 13.73           O  
ANISOU  427  OE1BGLU A  58     1835   1548   1832    196     13    368       O  
ATOM    428  OE2AGLU A  58       5.748   5.559 -19.796  0.50 18.44           O  
ANISOU  428  OE2AGLU A  58     2456   2115   2434    233     18    399       O  
ATOM    429  OE2BGLU A  58       4.686   6.333 -20.045  0.50 16.61           O  
ANISOU  429  OE2BGLU A  58     2244   1857   2209    307     19    438       O  
ATOM    430  N   GLU A  59       5.642  10.984 -16.919  1.00 16.00           N  
ANISOU  430  N   GLU A  59     2526   1283   2268    240    156    422       N  
ATOM    431  CA  GLU A  59       6.147  12.357 -16.875  1.00 17.95           C  
ANISOU  431  CA  GLU A  59     2895   1390   2533    204    189    450       C  
ATOM    432  C   GLU A  59       6.511  12.766 -15.470  1.00 18.91           C  
ANISOU  432  C   GLU A  59     3091   1420   2673    140    203    376       C  
ATOM    433  O   GLU A  59       7.591  13.361 -15.264  1.00 19.25           O  
ANISOU  433  O   GLU A  59     3198   1392   2721     26    208    372       O  
ATOM    434  CB  GLU A  59       5.125  13.361 -17.416  1.00 18.98           C  
ANISOU  434  CB  GLU A  59     3093   1444   2672    325    219    514       C  
ATOM    435  CG  GLU A  59       4.762  13.231 -18.882  1.00 26.09           C  
ANISOU  435  CG  GLU A  59     3942   2423   3546    390    205    602       C  
ATOM    436  N   GLN A  60       5.636  12.446 -14.499  1.00 17.28           N  
ANISOU  436  N   GLN A  60     2873   1219   2471    205    208    317       N  
ATOM    437  CA  GLN A  60       5.853  12.836 -13.097  1.00 17.63           C  
ANISOU  437  CA  GLN A  60     2996   1179   2521    157    224    240       C  
ATOM    438  C   GLN A  60       6.951  12.003 -12.465  1.00 17.27           C  
ANISOU  438  C   GLN A  60     2893   1204   2462     29    189    188       C  
ATOM    439  O   GLN A  60       7.777  12.531 -11.714  1.00 19.54           O  
ANISOU  439  O   GLN A  60     3253   1421   2747    -72    189    149       O  
ATOM    440  CB  GLN A  60       4.513  12.642 -12.305  1.00 19.70           C  
ANISOU  440  CB  GLN A  60     3248   1450   2784    279    246    202       C  
ATOM    441  CG  GLN A  60       3.287  13.419 -13.005  1.00 20.50           C  
ANISOU  441  CG  GLN A  60     3385   1506   2897    434    282    269       C  
ATOM    442  CD  GLN A  60       3.184  14.828 -12.576  1.00 29.53           C  
ANISOU  442  CD  GLN A  60     4692   2475   4053    466    334    264       C  
ATOM    443  OE1 GLN A  60       3.963  15.265 -11.760  1.00 34.14           O  
ANISOU  443  OE1 GLN A  60     5369   2967   4633    368    341    205       O  
ATOM    444  NE2 GLN A  60       2.207  15.582 -13.120  1.00 32.78           N  
ANISOU  444  NE2 GLN A  60     5145   2834   4474    608    372    328       N  
ATOM    445  N   VAL A  61       6.998  10.722 -12.757  1.00 15.46           N  
ANISOU  445  N   VAL A  61     2539   1112   2221     32    158    189       N  
ATOM    446  CA  VAL A  61       8.008   9.854 -12.180  1.00 15.16           C  
ANISOU  446  CA  VAL A  61     2439   1150   2171    -68    127    150       C  
ATOM    447  C   VAL A  61       9.381  10.259 -12.759  1.00 16.05           C  
ANISOU  447  C   VAL A  61     2563   1255   2281   -182    119    190       C  
ATOM    448  O   VAL A  61      10.389  10.390 -12.015  1.00 17.68           O  
ANISOU  448  O   VAL A  61     2784   1453   2481   -294    105    160       O  
ATOM    449  CB  VAL A  61       7.671   8.396 -12.446  1.00 14.31           C  
ANISOU  449  CB  VAL A  61     2209   1174   2051    -26    103    147       C  
ATOM    450  CG1 VAL A  61       8.811   7.440 -12.027  1.00 15.88           C  
ANISOU  450  CG1 VAL A  61     2340   1455   2235   -116     76    123       C  
ATOM    451  CG2 VAL A  61       6.438   8.024 -11.609  1.00 15.61           C  
ANISOU  451  CG2 VAL A  61     2362   1348   2219     56    112    105       C  
ATOM    452  N   GLY A  62       9.413  10.455 -14.071  1.00 16.47           N  
ANISOU  452  N   GLY A  62     2602   1320   2334   -155    126    261       N  
ATOM    453  CA  GLY A  62      10.602  10.974 -14.714  1.00 17.54           C  
ANISOU  453  CA  GLY A  62     2751   1445   2467   -254    127    313       C  
ATOM    454  C   GLY A  62      11.144  12.259 -14.102  1.00 19.30           C  
ANISOU  454  C   GLY A  62     3093   1535   2704   -350    140    303       C  
ATOM    455  O   GLY A  62      12.374  12.399 -13.902  1.00 19.44           O  
ANISOU  455  O   GLY A  62     3100   1569   2717   -482    126    308       O  
ATOM    456  N   LEU A  63      10.256  13.233 -13.859  1.00 18.72           N  
ANISOU  456  N   LEU A  63     3135   1330   2646   -286    169    293       N  
ATOM    457  CA  LEU A  63      10.662  14.516 -13.306  1.00 20.91           C  
ANISOU  457  CA  LEU A  63     3554   1455   2934   -370    186    278       C  
ATOM    458  C   LEU A  63      11.234  14.315 -11.890  1.00 19.64           C  
ANISOU  458  C   LEU A  63     3404   1297   2759   -471    161    189       C  
ATOM    459  O   LEU A  63      12.202  14.976 -11.496  1.00 21.50           O  
ANISOU  459  O   LEU A  63     3703   1473   2991   -614    150    178       O  
ATOM    460  CB  LEU A  63       9.485  15.479 -13.273  1.00 21.25           C  
ANISOU  460  CB  LEU A  63     3722   1357   2993   -252    229    280       C  
ATOM    461  CG  LEU A  63       9.845  16.842 -12.720  1.00 26.83           C  
ANISOU  461  CG  LEU A  63     4603   1881   3709   -332    253    259       C  
ATOM    462  CD1 LEU A  63      11.058  17.435 -13.448  1.00 28.12           C  
ANISOU  462  CD1 LEU A  63     4792   2013   3878   -477    246    324       C  
ATOM    463  CD2 LEU A  63       8.629  17.715 -12.918  1.00 29.36           C  
ANISOU  463  CD2 LEU A  63     5038   2072   4045   -181    305    281       C  
ATOM    464  N   ALA A  64      10.646  13.358 -11.136  1.00 19.61           N  
ANISOU  464  N   ALA A  64     3334   1373   2743   -405    149    131       N  
ATOM    465  CA  ALA A  64      11.184  13.115  -9.799  1.00 18.26           C  
ANISOU  465  CA  ALA A  64     3169   1218   2550   -496    123     54       C  
ATOM    466  C   ALA A  64      12.643  12.614  -9.877  1.00 20.18           C  
ANISOU  466  C   ALA A  64     3320   1567   2781   -638     81     75       C  
ATOM    467  O   ALA A  64      13.498  13.087  -9.141  1.00 20.73           O  
ANISOU  467  O   ALA A  64     3434   1606   2834   -771     59     44       O  
ATOM    468  CB  ALA A  64      10.330  12.067  -9.080  1.00 17.43           C  
ANISOU  468  CB  ALA A  64     2995   1195   2433   -398    119      4       C  
ATOM    469  N   ILE A  65      12.894  11.617 -10.751  1.00 17.89           N  
ANISOU  469  N   ILE A  65     2896   1408   2491   -604     71    128       N  
ATOM    470  CA  ILE A  65      14.258  11.103 -11.044  1.00 18.14           C  
ANISOU  470  CA  ILE A  65     2824   1554   2511   -710     43    167       C  
ATOM    471  C   ILE A  65      15.163  12.204 -11.468  1.00 20.28           C  
ANISOU  471  C   ILE A  65     3153   1761   2789   -836     46    214       C  
ATOM    472  O   ILE A  65      16.273  12.378 -10.889  1.00 22.01           O  
ANISOU  472  O   ILE A  65     3354   2011   2994   -979     16    207       O  
ATOM    473  CB  ILE A  65      14.237   9.944 -12.049  1.00 16.72           C  
ANISOU  473  CB  ILE A  65     2519   1504   2329   -629     46    216       C  
ATOM    474  CG1 ILE A  65      13.500   8.772 -11.399  1.00 15.84           C  
ANISOU  474  CG1 ILE A  65     2351   1457   2208   -539     35    162       C  
ATOM    475  CG2 ILE A  65      15.744   9.569 -12.464  1.00 18.79           C  
ANISOU  475  CG2 ILE A  65     2679   1881   2576   -731     30    270       C  
ATOM    476  CD1 ILE A  65      13.098   7.706 -12.408  1.00 16.80           C  
ANISOU  476  CD1 ILE A  65     2386   1669   2327   -439     41    196       C  
ATOM    477  N   ARG A  66      14.710  13.020 -12.450  1.00 19.90           N  
ANISOU  477  N   ARG A  66     3178   1620   2761   -792     81    267       N  
ATOM    478  CA  ARG A  66      15.569  14.125 -12.905  1.00 21.97           C  
ANISOU  478  CA  ARG A  66     3506   1808   3032   -920     89    322       C  
ATOM    479  C   ARG A  66      15.911  15.115 -11.808  1.00 23.57           C  
ANISOU  479  C   ARG A  66     3835   1887   3233  -1047     75    264       C  
ATOM    480  O   ARG A  66      17.007  15.666 -11.781  1.00 27.32           O  
ANISOU  480  O   ARG A  66     4319   2355   3704  -1209     57    291       O  
ATOM    481  CB  ARG A  66      14.887  14.844 -14.057  1.00 21.06           C  
ANISOU  481  CB  ARG A  66     3463   1601   2936   -834    131    389       C  
ATOM    482  N   SER A  67      14.962  15.346 -10.911  1.00 25.08           N  
ANISOU  482  N   SER A  67     4124   1983   3422   -977     84    184       N  
ATOM    483  CA  SER A  67      15.090  16.352  -9.885  1.00 27.14           C  
ANISOU  483  CA  SER A  67     4537   2101   3672  -1076     78    117       C  
ATOM    484  C   SER A  67      16.126  15.880  -8.855  1.00 26.98           C  
ANISOU  484  C   SER A  67     4449   2183   3618  -1222     21     68       C  
ATOM    485  O   SER A  67      16.924  16.683  -8.383  1.00 29.10           O  
ANISOU  485  O   SER A  67     4796   2386   3874  -1388     -2     49       O  
ATOM    486  CB  SER A  67      13.727  16.568  -9.203  1.00 26.23           C  
ANISOU  486  CB  SER A  67     4528   1880   3555   -933    111     45       C  
ATOM    487  OG  SER A  67      13.884  17.375  -8.010  1.00 33.17           O  
ANISOU  487  OG  SER A  67     5556   2636   4409  -1027    104    -41       O  
ATOM    488  N   LYS A  68      16.108  14.583  -8.536  1.00 24.40           N  
ANISOU  488  N   LYS A  68     3978   2016   3275  -1162     -1     52       N  
ATOM    489  CA  LYS A  68      17.045  14.017  -7.548  1.00 25.16           C  
ANISOU  489  CA  LYS A  68     3996   2229   3335  -1278    -56     16       C  
ATOM    490  C   LYS A  68      18.456  13.799  -8.121  1.00 26.52           C  
ANISOU  490  C   LYS A  68     4041   2528   3505  -1409    -87     94       C  
ATOM    491  O   LYS A  68      19.433  13.649  -7.373  1.00 29.46           O  
ANISOU  491  O   LYS A  68     4359   2986   3848  -1542   -137     80       O  
ATOM    492  CB  LYS A  68      16.532  12.696  -6.965  1.00 22.03           C  
ANISOU  492  CB  LYS A  68     3497   1951   2920  -1163    -66    -21       C  
ATOM    493  CG  LYS A  68      15.289  12.779  -6.121  1.00 22.17           C  
ANISOU  493  CG  LYS A  68     3613   1881   2927  -1056    -43   -102       C  
ATOM    494  CD  LYS A  68      15.416  13.829  -4.988  1.00 27.41           C  
ANISOU  494  CD  LYS A  68     4435   2420   3557  -1162    -55   -183       C  
ATOM    495  CE  LYS A  68      15.575  13.249  -3.655  1.00 31.15           C  
ANISOU  495  CE  LYS A  68     4885   2970   3980  -1195    -92   -253       C  
ATOM    496  NZ  LYS A  68      15.574  14.337  -2.620  1.00 34.90           N  
ANISOU  496  NZ  LYS A  68     5537   3308   4414  -1288    -99   -340       N  
ATOM    497  N   ILE A  69      18.561  13.712  -9.439  1.00 25.17           N  
ANISOU  497  N   ILE A  69     3811   2388   3361  -1364    -56    182       N  
ATOM    498  CA  ILE A  69      19.866  13.732 -10.102  1.00 26.18           C  
ANISOU  498  CA  ILE A  69     3837   2620   3490  -1487    -70    267       C  
ATOM    499  C   ILE A  69      20.357  15.180 -10.044  1.00 28.51           C  
ANISOU  499  C   ILE A  69     4263   2776   3792  -1655    -75    276       C  
ATOM    500  O   ILE A  69      21.528  15.467  -9.675  1.00 31.02           O  
ANISOU  500  O   ILE A  69     4540   3153   4093  -1838   -116    294       O  
ATOM    501  CB  ILE A  69      19.798  13.218 -11.559  1.00 25.70           C  
ANISOU  501  CB  ILE A  69     3684   2631   3446  -1381    -29    357       C  
ATOM    502  CG1 ILE A  69      19.466  11.740 -11.600  1.00 21.25           C  
ANISOU  502  CG1 ILE A  69     2996   2205   2871  -1240    -30    346       C  
ATOM    503  CG2 ILE A  69      21.164  13.532 -12.348  1.00 26.44           C  
ANISOU  503  CG2 ILE A  69     3693   2811   3539  -1520    -30    458       C  
ATOM    504  CD1 ILE A  69      18.957  11.200 -12.952  1.00 26.19           C  
ANISOU  504  CD1 ILE A  69     3573   2869   3506  -1100     11    403       C  
ATOM    505  N   ALA A  70      19.497  16.133 -10.398  1.00 29.34           N  
ANISOU  505  N   ALA A  70     4529   2696   3921  -1604    -34    268       N  
ATOM    506  CA  ALA A  70      19.961  17.537 -10.529  1.00 32.07           C  
ANISOU  506  CA  ALA A  70     5014   2890   4278  -1760    -29    290       C  
ATOM    507  C   ALA A  70      20.397  18.092  -9.186  1.00 33.31           C  
ANISOU  507  C   ALA A  70     5265   2984   4406  -1921    -77    202       C  
ATOM    508  O   ALA A  70      21.294  18.929  -9.152  1.00 37.12           O  
ANISOU  508  O   ALA A  70     5797   3420   4885  -2115   -100    226       O  
ATOM    509  CB  ALA A  70      18.891  18.464 -11.184  1.00 32.02           C  
ANISOU  509  CB  ALA A  70     5175   2686   4304  -1651     31    305       C  
ATOM    510  N   ASP A  71      19.783  17.652  -8.090  1.00 34.44           N  
ANISOU  510  N   ASP A  71     5437   3127   4522  -1851    -94    103       N  
ATOM    511  CA  ASP A  71      20.138  18.141  -6.760  1.00 37.55           C  
ANISOU  511  CA  ASP A  71     5929   3465   4873  -1995   -142      9       C  
ATOM    512  C   ASP A  71      21.309  17.383  -6.068  1.00 37.59           C  
ANISOU  512  C   ASP A  71     5771   3675   4835  -2130   -216      9       C  
ATOM    513  O   ASP A  71      21.721  17.722  -4.935  1.00 39.09           O  
ANISOU  513  O   ASP A  71     6024   3848   4978  -2269   -269    -65       O  
ATOM    514  CB  ASP A  71      18.882  18.288  -5.859  1.00 38.06           C  
ANISOU  514  CB  ASP A  71     6139   3401   4919  -1864   -116   -100       C  
ATOM    515  CG  ASP A  71      18.419  16.997  -5.229  1.00 39.75           C  
ANISOU  515  CG  ASP A  71     6231   3763   5109  -1734   -129   -140       C  
ATOM    516  OD1 ASP A  71      19.104  15.928  -5.319  1.00 36.86           O  
ANISOU  516  OD1 ASP A  71     5674   3596   4734  -1749   -165    -96       O  
ATOM    517  OD2 ASP A  71      17.307  17.014  -4.611  1.00 42.59           O  
ANISOU  517  OD2 ASP A  71     6686   4037   5456  -1605    -97   -215       O  
ATOM    518  N   GLY A  72      21.886  16.421  -6.776  1.00 34.68           N  
ANISOU  518  N   GLY A  72     5199   3497   4479  -2095   -221     96       N  
ATOM    519  CA  GLY A  72      23.031  15.686  -6.267  1.00 33.41           C  
ANISOU  519  CA  GLY A  72     4868   3543   4283  -2203   -284    119       C  
ATOM    520  C   GLY A  72      22.753  14.447  -5.456  1.00 32.34           C  
ANISOU  520  C   GLY A  72     4632   3539   4115  -2090   -306     73       C  
ATOM    521  O   GLY A  72      23.678  13.769  -5.082  1.00 32.82           O  
ANISOU  521  O   GLY A  72     4543   3778   4146  -2157   -355    103       O  
ATOM    522  N   SER A  73      21.479  14.122  -5.194  1.00 30.43           N  
ANISOU  522  N   SER A  73     4465   3217   3879  -1916   -270      9       N  
ATOM    523  CA  SER A  73      21.134  12.999  -4.354  1.00 28.40           C  
ANISOU  523  CA  SER A  73     4133   3067   3591  -1815   -288    -35       C  
ATOM    524  C   SER A  73      21.571  11.671  -4.933  1.00 28.51           C  
ANISOU  524  C   SER A  73     3944   3273   3615  -1728   -286     42       C  
ATOM    525  O   SER A  73      21.928  10.756  -4.184  1.00 27.74           O  
ANISOU  525  O   SER A  73     3744   3312   3483  -1718   -323     32       O  
ATOM    526  CB  SER A  73      19.609  12.988  -4.031  1.00 29.61           C  
ANISOU  526  CB  SER A  73     4407   3090   3750  -1647   -241   -111       C  
ATOM    527  OG  SER A  73      19.211  14.302  -3.633  1.00 32.28           O  
ANISOU  527  OG  SER A  73     4947   3234   4081  -1711   -228   -176       O  
ATOM    528  N   VAL A  74      21.418  11.524  -6.253  1.00 26.05           N  
ANISOU  528  N   VAL A  74     3587   2962   3347  -1644   -238    114       N  
ATOM    529  CA  VAL A  74      21.708  10.244  -6.925  1.00 22.89           C  
ANISOU  529  CA  VAL A  74     3016   2723   2955  -1537   -224    181       C  
ATOM    530  C   VAL A  74      22.254  10.608  -8.325  1.00 25.07           C  
ANISOU  530  C   VAL A  74     3248   3015   3261  -1564   -190    277       C  
ATOM    531  O   VAL A  74      22.095  11.754  -8.805  1.00 24.63           O  
ANISOU  531  O   VAL A  74     3304   2826   3226  -1626   -171    287       O  
ATOM    532  CB  VAL A  74      20.473   9.332  -7.121  1.00 24.11           C  
ANISOU  532  CB  VAL A  74     3175   2860   3125  -1336   -185    152       C  
ATOM    533  CG1 VAL A  74      19.862   8.996  -5.812  1.00 22.81           C  
ANISOU  533  CG1 VAL A  74     3057   2678   2932  -1303   -207     67       C  
ATOM    534  CG2 VAL A  74      19.457  10.036  -8.022  1.00 21.10           C  
ANISOU  534  CG2 VAL A  74     2905   2328   2780  -1258   -134    153       C  
ATOM    535  N   LYS A  75      22.943   9.663  -8.936  1.00 24.20           N  
ANISOU  535  N   LYS A  75     2979   3067   3148  -1519   -182    350       N  
ATOM    536  CA  LYS A  75      23.327   9.744 -10.350  1.00 24.47           C  
ANISOU  536  CA  LYS A  75     2957   3136   3201  -1499   -138    442       C  
ATOM    537  C   LYS A  75      22.370   8.778 -11.094  1.00 21.06           C  
ANISOU  537  C   LYS A  75     2512   2708   2781  -1296    -92    438       C  
ATOM    538  O   LYS A  75      21.799   7.888 -10.507  1.00 20.70           O  
ANISOU  538  O   LYS A  75     2453   2685   2727  -1198   -101    385       O  
ATOM    539  CB  LYS A  75      24.750   9.264 -10.489  1.00 25.63           C  
ANISOU  539  CB  LYS A  75     2933   3475   3328  -1574   -153    523       C  
ATOM    540  CG  LYS A  75      25.791  10.281  -9.897  1.00 32.16           C  
ANISOU  540  CG  LYS A  75     3759   4317   4142  -1802   -204    542       C  
ATOM    541  CD  LYS A  75      27.210   9.779  -9.963  1.00 41.56           C  
ANISOU  541  CD  LYS A  75     4757   5722   5309  -1876   -223    632       C  
ATOM    542  CE  LYS A  75      27.267   8.444  -9.209  1.00 45.13           C  
ANISOU  542  CE  LYS A  75     5105   6305   5734  -1766   -245    608       C  
ATOM    543  NZ  LYS A  75      28.658   8.195  -8.673  1.00 49.85           N  
ANISOU  543  NZ  LYS A  75     5537   7103   6299  -1881   -294    673       N  
ATOM    544  N   ARG A  76      22.267   8.975 -12.406  1.00 20.53           N  
ANISOU  544  N   ARG A  76     2447   2625   2728  -1249    -46    499       N  
ATOM    545  CA  ARG A  76      21.371   8.197 -13.241  1.00 19.15           C  
ANISOU  545  CA  ARG A  76     2270   2448   2557  -1077     -8    497       C  
ATOM    546  C   ARG A  76      21.729   6.720 -13.149  1.00 18.65           C  
ANISOU  546  C   ARG A  76     2080   2532   2471   -988     -8    502       C  
ATOM    547  O   ARG A  76      20.850   5.913 -13.097  1.00 17.47           O  
ANISOU  547  O   ARG A  76     1947   2367   2322   -866     -1    457       O  
ATOM    548  CB  ARG A  76      21.462   8.710 -14.708  1.00 19.57           C  
ANISOU  548  CB  ARG A  76     2334   2484   2615  -1064     37    576       C  
ATOM    549  CG  ARG A  76      20.630   7.736 -15.612  1.00 19.11           C  
ANISOU  549  CG  ARG A  76     2260   2453   2547   -889     69    573       C  
ATOM    550  CD  ARG A  76      19.107   7.842 -15.378  1.00 17.94           C  
ANISOU  550  CD  ARG A  76     2220   2178   2415   -796     65    503       C  
ATOM    551  NE  ARG A  76      18.398   6.914 -16.247  1.00 16.39           N  
ANISOU  551  NE  ARG A  76     2000   2021   2204   -654     87    504       N  
ATOM    552  CZ  ARG A  76      18.077   5.643 -15.896  1.00 16.34           C  
ANISOU  552  CZ  ARG A  76     1943   2077   2186   -570     77    459       C  
ATOM    553  NH1 ARG A  76      18.444   5.146 -14.705  1.00 15.49           N  
ANISOU  553  NH1 ARG A  76     1796   2007   2080   -603     49    419       N  
ATOM    554  NH2 ARG A  76      17.348   4.884 -16.715  1.00 15.61           N  
ANISOU  554  NH2 ARG A  76     1848   2003   2078   -456     93    454       N  
ATOM    555  N   GLU A  77      23.047   6.388 -13.174  1.00 21.56           N  
ANISOU  555  N   GLU A  77     2323   3046   2821  -1049    -13    565       N  
ATOM    556  CA  GLU A  77      23.518   4.988 -13.020  1.00 20.62           C  
ANISOU  556  CA  GLU A  77     2084   3070   2680   -960     -9    578       C  
ATOM    557  C   GLU A  77      23.132   4.360 -11.661  1.00 20.08           C  
ANISOU  557  C   GLU A  77     2023   2998   2606   -936    -50    505       C  
ATOM    558  O   GLU A  77      23.175   3.138 -11.523  1.00 22.52           O  
ANISOU  558  O   GLU A  77     2268   3386   2902   -834    -42    503       O  
ATOM    559  CB  GLU A  77      25.034   4.835 -13.210  1.00 22.80           C  
ANISOU  559  CB  GLU A  77     2215   3512   2936  -1028     -4    667       C  
ATOM    560  CG  GLU A  77      25.758   5.690 -12.241  1.00 28.92           C  
ANISOU  560  CG  GLU A  77     2975   4303   3710  -1204    -58    671       C  
ATOM    561  CD  GLU A  77      26.174   7.062 -12.849  1.00 32.71           C  
ANISOU  561  CD  GLU A  77     3494   4729   4204  -1349    -51    722       C  
ATOM    562  OE1 GLU A  77      27.301   7.430 -12.473  1.00 38.43           O  
ANISOU  562  OE1 GLU A  77     4130   5553   4915  -1491    -81    773       O  
ATOM    563  OE2 GLU A  77      25.441   7.731 -13.699  1.00 32.98           O  
ANISOU  563  OE2 GLU A  77     3636   4635   4257  -1325    -17    721       O  
ATOM    564  N   ASP A  78      22.693   5.172 -10.687  1.00 19.81           N  
ANISOU  564  N   ASP A  78     2081   2865   2579  -1022    -89    444       N  
ATOM    565  CA  ASP A  78      22.277   4.628  -9.407  1.00 19.11           C  
ANISOU  565  CA  ASP A  78     2007   2773   2478   -999   -124    376       C  
ATOM    566  C   ASP A  78      20.799   4.238  -9.375  1.00 18.50           C  
ANISOU  566  C   ASP A  78     2022   2591   2416   -874   -105    309       C  
ATOM    567  O   ASP A  78      20.351   3.557  -8.419  1.00 17.69           O  
ANISOU  567  O   ASP A  78     1923   2496   2302   -829   -123    261       O  
ATOM    568  CB  ASP A  78      22.415   5.662  -8.268  1.00 21.86           C  
ANISOU  568  CB  ASP A  78     2426   3063   2815  -1144   -173    329       C  
ATOM    569  CG  ASP A  78      23.824   6.141  -8.040  1.00 27.91           C  
ANISOU  569  CG  ASP A  78     3109   3933   3562  -1301   -209    385       C  
ATOM    570  OD1 ASP A  78      24.779   5.339  -8.128  1.00 32.14           O  
ANISOU  570  OD1 ASP A  78     3500   4631   4080  -1286   -213    449       O  
ATOM    571  OD2 ASP A  78      23.964   7.321  -7.620  1.00 32.39           O  
ANISOU  571  OD2 ASP A  78     3759   4420   4127  -1444   -238    360       O  
ATOM    572  N   ILE A  79      20.046   4.686 -10.389  1.00 16.17           N  
ANISOU  572  N   ILE A  79     1794   2205   2143   -824    -70    313       N  
ATOM    573  CA  ILE A  79      18.620   4.467 -10.427  1.00 15.74           C  
ANISOU  573  CA  ILE A  79     1818   2056   2103   -719    -55    259       C  
ATOM    574  C   ILE A  79      18.356   3.290 -11.410  1.00 14.68           C  
ANISOU  574  C   ILE A  79     1628   1981   1966   -594    -25    284       C  
ATOM    575  O   ILE A  79      18.952   3.258 -12.479  1.00 16.04           O  
ANISOU  575  O   ILE A  79     1755   2204   2132   -587      0    343       O  
ATOM    576  CB  ILE A  79      17.866   5.772 -10.916  1.00 16.22           C  
ANISOU  576  CB  ILE A  79     1997   1979   2188   -737    -38    251       C  
ATOM    577  CG1 ILE A  79      17.985   6.883  -9.862  1.00 14.88           C  
ANISOU  577  CG1 ILE A  79     1911   1724   2016   -851    -64    209       C  
ATOM    578  CG2 ILE A  79      16.385   5.391 -11.246  1.00 16.95           C  
ANISOU  578  CG2 ILE A  79     2138   2007   2292   -605    -17    216       C  
ATOM    579  CD1 ILE A  79      17.325   6.501  -8.514  1.00 17.90           C  
ANISOU  579  CD1 ILE A  79     2327   2087   2385   -823    -84    130       C  
ATOM    580  N   PHE A  80      17.432   2.396 -11.074  1.00 13.49           N  
ANISOU  580  N   PHE A  80     1490   1817   1816   -502    -25    239       N  
ATOM    581  CA  PHE A  80      17.023   1.340 -11.965  1.00 11.26           C  
ANISOU  581  CA  PHE A  80     1182   1567   1528   -395     -1    248       C  
ATOM    582  C   PHE A  80      15.557   1.636 -12.261  1.00 12.56           C  
ANISOU  582  C   PHE A  80     1426   1635   1710   -339      4    211       C  
ATOM    583  O   PHE A  80      14.679   1.500 -11.354  1.00 12.12           O  
ANISOU  583  O   PHE A  80     1405   1535   1663   -320     -8    159       O  
ATOM    584  CB  PHE A  80      17.136  -0.005 -11.223  1.00 12.68           C  
ANISOU  584  CB  PHE A  80     1311   1808   1695   -345     -9    229       C  
ATOM    585  CG  PHE A  80      16.832  -1.181 -12.090  1.00 11.66           C  
ANISOU  585  CG  PHE A  80     1166   1706   1557   -243     15    234       C  
ATOM    586  CD1 PHE A  80      17.912  -1.898 -12.667  1.00 13.19           C  
ANISOU  586  CD1 PHE A  80     1290   1992   1728   -212     38    283       C  
ATOM    587  CD2 PHE A  80      15.512  -1.566 -12.376  1.00 11.89           C  
ANISOU  587  CD2 PHE A  80     1249   1674   1594   -181     17    194       C  
ATOM    588  CE1 PHE A  80      17.695  -3.034 -13.477  1.00 12.37           C  
ANISOU  588  CE1 PHE A  80     1187   1905   1607   -116     65    281       C  
ATOM    589  CE2 PHE A  80      15.266  -2.717 -13.220  1.00 12.45           C  
ANISOU  589  CE2 PHE A  80     1314   1766   1648    -99     35    193       C  
ATOM    590  CZ  PHE A  80      16.378  -3.407 -13.807  1.00 12.52           C  
ANISOU  590  CZ  PHE A  80     1272   1852   1631    -67     61    234       C  
ATOM    591  N   TYR A  81      15.290   2.109 -13.496  1.00 12.82           N  
ANISOU  591  N   TYR A  81     1483   1642   1743   -315     24    243       N  
ATOM    592  CA  TYR A  81      13.902   2.522 -13.843  1.00 12.21           C  
ANISOU  592  CA  TYR A  81     1473   1484   1679   -260     26    221       C  
ATOM    593  C   TYR A  81      13.287   1.562 -14.853  1.00 12.43           C  
ANISOU  593  C   TYR A  81     1483   1548   1689   -173     34    224       C  
ATOM    594  O   TYR A  81      13.927   1.243 -15.870  1.00 12.73           O  
ANISOU  594  O   TYR A  81     1491   1641   1703   -159     51    263       O  
ATOM    595  CB  TYR A  81      14.009   3.905 -14.496  1.00 12.26           C  
ANISOU  595  CB  TYR A  81     1532   1429   1694   -301     39    261       C  
ATOM    596  CG  TYR A  81      12.649   4.420 -15.012  1.00 13.47           C  
ANISOU  596  CG  TYR A  81     1748   1509   1858   -232     45    257       C  
ATOM    597  CD1 TYR A  81      11.639   4.808 -14.120  1.00 14.97           C  
ANISOU  597  CD1 TYR A  81     1991   1628   2069   -209     39    211       C  
ATOM    598  CD2 TYR A  81      12.368   4.402 -16.381  1.00 15.32           C  
ANISOU  598  CD2 TYR A  81     1981   1763   2075   -180     57    301       C  
ATOM    599  CE1 TYR A  81      10.439   5.255 -14.603  1.00 14.77           C  
ANISOU  599  CE1 TYR A  81     2006   1552   2051   -136     47    219       C  
ATOM    600  CE2 TYR A  81      11.175   4.797 -16.848  1.00 18.01           C  
ANISOU  600  CE2 TYR A  81     2364   2058   2420   -115     57    305       C  
ATOM    601  CZ  TYR A  81      10.227   5.296 -15.930  1.00 16.33           C  
ANISOU  601  CZ  TYR A  81     2197   1772   2234    -94     53    268       C  
ATOM    602  OH  TYR A  81       8.983   5.679 -16.399  1.00 14.55           O  
ANISOU  602  OH  TYR A  81     2000   1513   2011    -15     55    281       O  
ATOM    603  N   THR A  82      12.115   1.052 -14.523  1.00 10.90           N  
ANISOU  603  N   THR A  82     1306   1331   1504   -122     22    182       N  
ATOM    604  CA  THR A  82      11.398   0.121 -15.401  1.00 10.63           C  
ANISOU  604  CA  THR A  82     1262   1325   1449    -54     20    176       C  
ATOM    605  C   THR A  82      10.166   0.777 -15.987  1.00 10.56           C  
ANISOU  605  C   THR A  82     1291   1275   1446    -16     14    182       C  
ATOM    606  O   THR A  82       9.455   1.519 -15.277  1.00 12.24           O  
ANISOU  606  O   THR A  82     1534   1430   1684    -16     11    167       O  
ATOM    607  CB  THR A  82      10.867  -1.005 -14.550  1.00 10.41           C  
ANISOU  607  CB  THR A  82     1218   1309   1427    -32      6    129       C  
ATOM    608  OG1 THR A  82      12.003  -1.674 -13.967  1.00 10.91           O  
ANISOU  608  OG1 THR A  82     1244   1417   1483    -55     12    131       O  
ATOM    609  CG2 THR A  82       9.956  -1.966 -15.387  1.00 12.71           C  
ANISOU  609  CG2 THR A  82     1510   1619   1698     20     -2    115       C  
ATOM    610  N   SER A  83       9.965   0.603 -17.282  1.00 12.80           N  
ANISOU  610  N   SER A  83     1575   1588   1700     19     14    208       N  
ATOM    611  CA  SER A  83       8.623   0.847 -17.895  1.00 10.94           C  
ANISOU  611  CA  SER A  83     1358   1340   1459     68     -1    213       C  
ATOM    612  C   SER A  83       8.161  -0.407 -18.614  1.00 11.99           C  
ANISOU  612  C   SER A  83     1471   1529   1555    100    -20    193       C  
ATOM    613  O   SER A  83       8.859  -1.442 -18.619  1.00 10.33           O  
ANISOU  613  O   SER A  83     1246   1351   1326     92    -13    172       O  
ATOM    614  CB  SER A  83       8.620   2.112 -18.744  1.00 14.54           C  
ANISOU  614  CB  SER A  83     1847   1766   1909     77     10    271       C  
ATOM    615  OG  SER A  83       7.259   2.422 -19.077  1.00 16.67           O  
ANISOU  615  OG  SER A  83     2127   2027   2179    132     -7    280       O  
ATOM    616  N   LYS A  84       6.970  -0.313 -19.200  1.00 10.45           N  
ANISOU  616  N   LYS A  84     1278   1344   1347    136    -43    199       N  
ATOM    617  CA  LYS A  84       6.382  -1.544 -19.751  1.00 10.29           C  
ANISOU  617  CA  LYS A  84     1246   1373   1291    148    -71    169       C  
ATOM    618  C   LYS A  84       5.589  -1.153 -20.999  1.00 10.73           C  
ANISOU  618  C   LYS A  84     1306   1462   1306    181    -95    203       C  
ATOM    619  O   LYS A  84       4.996  -0.034 -21.086  1.00 13.75           O  
ANISOU  619  O   LYS A  84     1691   1826   1705    208    -96    245       O  
ATOM    620  CB  LYS A  84       5.418  -2.165 -18.714  1.00 10.42           C  
ANISOU  620  CB  LYS A  84     1238   1381   1338    141    -91    128       C  
ATOM    621  CG  LYS A  84       6.052  -2.441 -17.325  1.00 11.08           C  
ANISOU  621  CG  LYS A  84     1317   1433   1460    113    -70     99       C  
ATOM    622  CD  LYS A  84       5.069  -3.181 -16.431  1.00 12.34           C  
ANISOU  622  CD  LYS A  84     1454   1594   1640    107    -87     65       C  
ATOM    623  CE  LYS A  84       5.655  -3.261 -14.975  1.00 11.06           C  
ANISOU  623  CE  LYS A  84     1289   1403   1510     84    -66     44       C  
ATOM    624  NZ  LYS A  84       5.216  -1.995 -14.234  1.00 11.91           N  
ANISOU  624  NZ  LYS A  84     1403   1475   1647     94    -53     55       N  
ATOM    625  N   LEU A  85       5.564  -2.097 -21.941  1.00 10.59           N  
ANISOU  625  N   LEU A  85     1297   1493   1232    182   -113    185       N  
ATOM    626  CA  LEU A  85       4.843  -2.066 -23.207  1.00 10.67           C  
ANISOU  626  CA  LEU A  85     1313   1557   1184    204   -146    206       C  
ATOM    627  C   LEU A  85       3.386  -2.430 -22.954  1.00 12.17           C  
ANISOU  627  C   LEU A  85     1468   1773   1382    201   -195    188       C  
ATOM    628  O   LEU A  85       3.097  -3.534 -22.551  1.00 11.87           O  
ANISOU  628  O   LEU A  85     1424   1740   1344    169   -213    136       O  
ATOM    629  CB  LEU A  85       5.491  -3.090 -24.107  1.00 10.59           C  
ANISOU  629  CB  LEU A  85     1335   1580   1106    198   -143    177       C  
ATOM    630  CG  LEU A  85       4.845  -3.206 -25.496  1.00 11.58           C  
ANISOU  630  CG  LEU A  85     1477   1770   1152    213   -181    189       C  
ATOM    631  CD1 LEU A  85       5.205  -1.991 -26.359  1.00 12.65           C  
ANISOU  631  CD1 LEU A  85     1622   1923   1262    247   -162    264       C  
ATOM    632  CD2 LEU A  85       5.281  -4.523 -26.195  1.00 13.44           C  
ANISOU  632  CD2 LEU A  85     1761   2029   1317    201   -183    133       C  
ATOM    633  N   TRP A  86       2.460  -1.531 -23.293  1.00 12.04           N  
ANISOU  633  N   TRP A  86     1428   1781   1365    236   -216    238       N  
ATOM    634  CA  TRP A  86       1.060  -1.846 -23.101  1.00 11.54           C  
ANISOU  634  CA  TRP A  86     1313   1764   1306    235   -262    232       C  
ATOM    635  C   TRP A  86       0.538  -2.837 -24.193  1.00 13.43           C  
ANISOU  635  C   TRP A  86     1552   2081   1469    204   -319    209       C  
ATOM    636  O   TRP A  86       1.100  -2.931 -25.302  1.00 13.51           O  
ANISOU  636  O   TRP A  86     1605   2114   1413    208   -321    214       O  
ATOM    637  CB  TRP A  86       0.247  -0.561 -22.900  1.00 12.25           C  
ANISOU  637  CB  TRP A  86     1372   1854   1429    295   -258    296       C  
ATOM    638  CG  TRP A  86      -1.215  -0.893 -22.653  1.00 15.13           C  
ANISOU  638  CG  TRP A  86     1664   2285   1798    299   -302    299       C  
ATOM    639  CD1 TRP A  86      -2.266  -0.483 -23.437  1.00 18.12           C  
ANISOU  639  CD1 TRP A  86     1996   2744   2143    338   -344    355       C  
ATOM    640  CD2 TRP A  86      -1.753  -1.740 -21.613  1.00 13.23           C  
ANISOU  640  CD2 TRP A  86     1384   2049   1593    258   -310    253       C  
ATOM    641  NE1 TRP A  86      -3.443  -1.038 -22.929  1.00 19.50           N  
ANISOU  641  NE1 TRP A  86     2095   2982   2333    320   -379    346       N  
ATOM    642  CE2 TRP A  86      -3.168  -1.831 -21.862  1.00 18.84           C  
ANISOU  642  CE2 TRP A  86     2016   2852   2289    267   -359    284       C  
ATOM    643  CE3 TRP A  86      -1.184  -2.503 -20.558  1.00 17.01           C  
ANISOU  643  CE3 TRP A  86     1881   2473   2108    211   -284    195       C  
ATOM    644  CZ2 TRP A  86      -4.037  -2.554 -21.020  1.00 17.44           C  
ANISOU  644  CZ2 TRP A  86     1777   2709   2139    229   -375    262       C  
ATOM    645  CZ3 TRP A  86      -2.045  -3.245 -19.725  1.00 20.87           C  
ANISOU  645  CZ3 TRP A  86     2319   2988   2622    177   -299    171       C  
ATOM    646  CH2 TRP A  86      -3.473  -3.296 -20.019  1.00 17.48           C  
ANISOU  646  CH2 TRP A  86     1810   2652   2179    180   -346    204       C  
ATOM    647  N   SER A  87      -0.563  -3.531 -23.844  1.00 13.03           N  
ANISOU  647  N   SER A  87     1454   2071   1423    170   -363    185       N  
ATOM    648  CA  SER A  87      -1.042  -4.641 -24.618  1.00 15.65           C  
ANISOU  648  CA  SER A  87     1794   2460   1689    114   -420    146       C  
ATOM    649  C   SER A  87      -1.638  -4.293 -25.987  1.00 16.22           C  
ANISOU  649  C   SER A  87     1855   2624   1683    130   -472    187       C  
ATOM    650  O   SER A  87      -1.797  -5.165 -26.830  1.00 15.16           O  
ANISOU  650  O   SER A  87     1751   2533   1474     81   -518    148       O  
ATOM    651  CB  SER A  87      -2.072  -5.384 -23.771  1.00 14.40           C  
ANISOU  651  CB  SER A  87     1581   2323   1567     61   -451    120       C  
ATOM    652  OG  SER A  87      -1.444  -5.835 -22.621  1.00 14.88           O  
ANISOU  652  OG  SER A  87     1663   2304   1684     45   -405     81       O  
ATOM    653  N   THR A  88      -1.924  -3.016 -26.285  1.00 14.19           N  
ANISOU  653  N   THR A  88     1566   2392   1431    200   -466    266       N  
ATOM    654  CA  THR A  88      -2.310  -2.603 -27.622  1.00 15.96           C  
ANISOU  654  CA  THR A  88     1787   2701   1574    226   -510    315       C  
ATOM    655  C   THR A  88      -1.126  -2.296 -28.531  1.00 14.36           C  
ANISOU  655  C   THR A  88     1662   2473   1318    251   -474    326       C  
ATOM    656  O   THR A  88      -1.344  -1.971 -29.717  1.00 17.12           O  
ANISOU  656  O   THR A  88     2020   2895   1587    274   -507    370       O  
ATOM    657  CB  THR A  88      -3.172  -1.293 -27.562  1.00 16.10           C  
ANISOU  657  CB  THR A  88     1737   2757   1621    308   -514    411       C  
ATOM    658  OG1 THR A  88      -2.412  -0.318 -26.822  1.00 15.09           O  
ANISOU  658  OG1 THR A  88     1641   2525   1566    361   -438    437       O  
ATOM    659  CG2 THR A  88      -4.454  -1.570 -26.760  1.00 18.01           C  
ANISOU  659  CG2 THR A  88     1884   3051   1906    293   -549    413       C  
ATOM    660  N   PHE A  89       0.096  -2.523 -28.014  1.00 14.49           N  
ANISOU  660  N   PHE A  89     1732   2402   1369    241   -411    287       N  
ATOM    661  CA  PHE A  89       1.303  -2.260 -28.784  1.00 14.87           C  
ANISOU  661  CA  PHE A  89     1843   2433   1372    263   -367    302       C  
ATOM    662  C   PHE A  89       2.165  -3.523 -28.934  1.00 14.89           C  
ANISOU  662  C   PHE A  89     1905   2415   1336    222   -349    221       C  
ATOM    663  O   PHE A  89       3.389  -3.426 -29.178  1.00 15.51           O  
ANISOU  663  O   PHE A  89     2026   2464   1400    241   -292    226       O  
ATOM    664  CB  PHE A  89       2.157  -1.166 -28.096  1.00 14.64           C  
ANISOU  664  CB  PHE A  89     1819   2323   1418    298   -298    348       C  
ATOM    665  CG  PHE A  89       1.441   0.139 -27.909  1.00 15.87           C  
ANISOU  665  CG  PHE A  89     1940   2472   1615    350   -300    426       C  
ATOM    666  CD1 PHE A  89       1.045   0.482 -26.643  1.00 19.03           C  
ANISOU  666  CD1 PHE A  89     2309   2819   2102    356   -285    420       C  
ATOM    667  CD2 PHE A  89       1.072   0.974 -28.972  1.00 20.50           C  
ANISOU  667  CD2 PHE A  89     2529   3110   2149    399   -317    505       C  
ATOM    668  CE1 PHE A  89       0.352   1.686 -26.406  1.00 19.80           C  
ANISOU  668  CE1 PHE A  89     2385   2900   2239    418   -279    489       C  
ATOM    669  CE2 PHE A  89       0.342   2.184 -28.751  1.00 22.99           C  
ANISOU  669  CE2 PHE A  89     2817   3410   2505    463   -315    583       C  
ATOM    670  CZ  PHE A  89      -0.019   2.506 -27.456  1.00 20.85           C  
ANISOU  670  CZ  PHE A  89     2521   3076   2325    474   -294    570       C  
ATOM    671  N   HIS A  90       1.526  -4.692 -28.890  1.00 15.01           N  
ANISOU  671  N   HIS A  90     1926   2451   1326    169   -397    154       N  
ATOM    672  CA  HIS A  90       2.266  -5.952 -29.125  1.00 15.07           C  
ANISOU  672  CA  HIS A  90     2008   2429   1286    139   -379     75       C  
ATOM    673  C   HIS A  90       2.699  -6.205 -30.557  1.00 14.75           C  
ANISOU  673  C   HIS A  90     2037   2439   1128    154   -382     66       C  
ATOM    674  O   HIS A  90       3.677  -6.931 -30.755  1.00 16.32           O  
ANISOU  674  O   HIS A  90     2303   2603   1294    162   -336     19       O  
ATOM    675  CB  HIS A  90       1.369  -7.103 -28.694  1.00 15.58           C  
ANISOU  675  CB  HIS A  90     2071   2491   1355     68   -433      8       C  
ATOM    676  CG  HIS A  90       1.351  -7.262 -27.208  1.00 13.70           C  
ANISOU  676  CG  HIS A  90     1795   2187   1223     53   -407     -4       C  
ATOM    677  ND1 HIS A  90       0.643  -8.265 -26.604  1.00 14.14           N  
ANISOU  677  ND1 HIS A  90     1846   2227   1299    -12   -442    -55       N  
ATOM    678  CD2 HIS A  90       1.886  -6.522 -26.209  1.00 13.87           C  
ANISOU  678  CD2 HIS A  90     1781   2158   1328     89   -355     30       C  
ATOM    679  CE1 HIS A  90       0.781  -8.173 -25.282  1.00 13.35           C  
ANISOU  679  CE1 HIS A  90     1709   2072   1290     -8   -406    -50       C  
ATOM    680  NE2 HIS A  90       1.498  -7.098 -25.019  1.00 13.65           N  
ANISOU  680  NE2 HIS A  90     1727   2091   1365     52   -357      0       N  
ATOM    681  N   ARG A  91       2.043  -5.618 -31.555  1.00 16.79           N  
ANISOU  681  N   ARG A  91     2281   2780   1318    166   -429    113       N  
ATOM    682  CA  ARG A  91       2.504  -5.867 -32.947  1.00 17.12           C  
ANISOU  682  CA  ARG A  91     2395   2873   1233    182   -428    102       C  
ATOM    683  C   ARG A  91       3.891  -5.316 -33.046  1.00 19.06           C  
ANISOU  683  C   ARG A  91     2665   3086   1490    240   -337    142       C  
ATOM    684  O   ARG A  91       4.161  -4.228 -32.572  1.00 18.36           O  
ANISOU  684  O   ARG A  91     2527   2974   1473    271   -303    214       O  
ATOM    685  CB  ARG A  91       1.540  -5.228 -33.945  1.00 18.57           C  
ANISOU  685  CB  ARG A  91     2551   3163   1342    188   -497    160       C  
ATOM    686  CG  ARG A  91       0.223  -5.945 -33.932  1.00 19.58           C  
ANISOU  686  CG  ARG A  91     2652   3342   1445    116   -591    116       C  
ATOM    687  CD  ARG A  91      -0.693  -5.383 -34.920  1.00 26.36           C  
ANISOU  687  CD  ARG A  91     3474   4319   2222    123   -664    175       C  
ATOM    688  NE  ARG A  91      -2.021  -5.929 -34.703  1.00 28.63           N  
ANISOU  688  NE  ARG A  91     3703   4664   2507     48   -757    149       N  
ATOM    689  CZ  ARG A  91      -3.021  -5.725 -35.557  1.00 33.26           C  
ANISOU  689  CZ  ARG A  91     4248   5377   3010     30   -844    188       C  
ATOM    690  NH1 ARG A  91      -2.818  -5.057 -36.717  1.00 36.79           N  
ANISOU  690  NH1 ARG A  91     4719   5897   3361     85   -850    248       N  
ATOM    691  NH2 ARG A  91      -4.227  -6.224 -35.282  1.00 32.64           N  
ANISOU  691  NH2 ARG A  91     4102   5361   2937    -46   -929    171       N  
ATOM    692  N   PRO A  92       4.763  -6.047 -33.738  1.00 18.02           N  
ANISOU  692  N   PRO A  92     2612   2956   1277    255   -298     96       N  
ATOM    693  CA  PRO A  92       6.137  -5.713 -33.508  1.00 19.40           C  
ANISOU  693  CA  PRO A  92     2790   3094   1484    301   -206    128       C  
ATOM    694  C   PRO A  92       6.518  -4.287 -33.993  1.00 18.33           C  
ANISOU  694  C   PRO A  92     2620   2996   1348    341   -175    237       C  
ATOM    695  O   PRO A  92       7.364  -3.654 -33.344  1.00 18.56           O  
ANISOU  695  O   PRO A  92     2615   2983   1455    354   -115    283       O  
ATOM    696  CB  PRO A  92       6.899  -6.788 -34.279  1.00 18.92           C  
ANISOU  696  CB  PRO A  92     2822   3043   1323    322   -167     62       C  
ATOM    697  CG  PRO A  92       5.883  -7.470 -35.166  1.00 23.16           C  
ANISOU  697  CG  PRO A  92     3417   3628   1753    284   -245      4       C  
ATOM    698  CD  PRO A  92       4.604  -7.386 -34.355  1.00 20.52           C  
ANISOU  698  CD  PRO A  92     3017   3282   1496    223   -325      0       C  
ATOM    699  N   GLU A  93       5.886  -3.801 -35.043  1.00 18.85           N  
ANISOU  699  N   GLU A  93     2694   3136   1331    352   -217    281       N  
ATOM    700  CA  GLU A  93       6.183  -2.455 -35.579  1.00 20.13           C  
ANISOU  700  CA  GLU A  93     2833   3327   1486    391   -189    393       C  
ATOM    701  C   GLU A  93       5.786  -1.356 -34.573  1.00 18.56           C  
ANISOU  701  C   GLU A  93     2568   3071   1411    389   -193    456       C  
ATOM    702  O   GLU A  93       6.163  -0.195 -34.737  1.00 19.38           O  
ANISOU  702  O   GLU A  93     2660   3164   1537    415   -157    548       O  
ATOM    703  CB  GLU A  93       5.541  -2.234 -36.964  1.00 22.67           C  
ANISOU  703  CB  GLU A  93     3183   3748   1679    410   -238    429       C  
ATOM    704  CG  GLU A  93       4.045  -2.135 -36.900  1.00 25.26           C  
ANISOU  704  CG  GLU A  93     3470   4114   2011    388   -335    432       C  
ATOM    705  CD  GLU A  93       3.301  -3.490 -36.981  1.00 30.34           C  
ANISOU  705  CD  GLU A  93     4142   4785   2600    332   -405    322       C  
ATOM    706  OE1 GLU A  93       3.855  -4.624 -36.751  1.00 26.46           O  
ANISOU  706  OE1 GLU A  93     3706   4249   2098    306   -379    226       O  
ATOM    707  OE2 GLU A  93       2.104  -3.408 -37.326  1.00 36.16           O  
ANISOU  707  OE2 GLU A  93     4846   5594   3299    312   -491    337       O  
ATOM    708  N   LEU A  94       5.011  -1.701 -33.540  1.00 16.93           N  
ANISOU  708  N   LEU A  94     2325   2824   1283    359   -234    408       N  
ATOM    709  CA  LEU A  94       4.595  -0.679 -32.568  1.00 17.13           C  
ANISOU  709  CA  LEU A  94     2296   2794   1419    366   -233    461       C  
ATOM    710  C   LEU A  94       5.493  -0.593 -31.321  1.00 15.13           C  
ANISOU  710  C   LEU A  94     2031   2450   1268    348   -174    442       C  
ATOM    711  O   LEU A  94       5.332   0.277 -30.440  1.00 16.94           O  
ANISOU  711  O   LEU A  94     2230   2619   1586    350   -162    478       O  
ATOM    712  CB  LEU A  94       3.139  -0.953 -32.114  1.00 17.53           C  
ANISOU  712  CB  LEU A  94     2300   2865   1493    351   -308    435       C  
ATOM    713  CG  LEU A  94       2.150  -0.942 -33.280  1.00 19.07           C  
ANISOU  713  CG  LEU A  94     2491   3166   1589    364   -379    464       C  
ATOM    714  CD1 LEU A  94       0.766  -1.354 -32.627  1.00 19.05           C  
ANISOU  714  CD1 LEU A  94     2424   3189   1625    334   -451    433       C  
ATOM    715  CD2 LEU A  94       2.054   0.362 -34.060  1.00 22.08           C  
ANISOU  715  CD2 LEU A  94     2868   3579   1940    424   -372    578       C  
ATOM    716  N   VAL A  95       6.404  -1.561 -31.181  1.00 14.67           N  
ANISOU  716  N   VAL A  95     1997   2381   1196    330   -139    381       N  
ATOM    717  CA  VAL A  95       7.152  -1.698 -29.917  1.00 13.14           C  
ANISOU  717  CA  VAL A  95     1782   2116   1093    308    -96    355       C  
ATOM    718  C   VAL A  95       8.199  -0.590 -29.714  1.00 14.48           C  
ANISOU  718  C   VAL A  95     1940   2254   1306    309    -36    427       C  
ATOM    719  O   VAL A  95       8.147   0.145 -28.691  1.00 16.25           O  
ANISOU  719  O   VAL A  95     2139   2415   1618    291    -30    446       O  
ATOM    720  CB  VAL A  95       7.827  -3.062 -29.865  1.00 13.30           C  
ANISOU  720  CB  VAL A  95     1831   2139   1082    302    -74    279       C  
ATOM    721  CG1 VAL A  95       8.752  -3.180 -28.671  1.00 13.68           C  
ANISOU  721  CG1 VAL A  95     1853   2133   1212    287    -28    267       C  
ATOM    722  CG2 VAL A  95       6.744  -4.176 -29.814  1.00 15.31           C  
ANISOU  722  CG2 VAL A  95     2104   2400   1312    278   -137    200       C  
ATOM    723  N   ARG A  96       9.026  -0.333 -30.704  1.00 15.28           N  
ANISOU  723  N   ARG A  96     2062   2399   1344    327      3    475       N  
ATOM    724  CA  ARG A  96      10.052   0.692 -30.460  1.00 15.07           C  
ANISOU  724  CA  ARG A  96     2020   2343   1363    310     59    547       C  
ATOM    725  C   ARG A  96       9.369   2.089 -30.380  1.00 15.06           C  
ANISOU  725  C   ARG A  96     2022   2296   1405    311     42    619       C  
ATOM    726  O   ARG A  96       9.725   2.877 -29.490  1.00 15.79           O  
ANISOU  726  O   ARG A  96     2104   2318   1578    278     63    643       O  
ATOM    727  CB  ARG A  96      11.127   0.654 -31.508  1.00 15.65           C  
ANISOU  727  CB  ARG A  96     2106   2481   1359    326    115    590       C  
ATOM    728  CG  ARG A  96      12.077   1.895 -31.403  1.00 15.52           C  
ANISOU  728  CG  ARG A  96     2070   2440   1384    294    167    684       C  
ATOM    729  CD  ARG A  96      13.272   1.689 -32.333  1.00 15.14           C  
ANISOU  729  CD  ARG A  96     2019   2471   1262    308    232    726       C  
ATOM    730  NE  ARG A  96      14.160   2.830 -32.185  1.00 15.89           N  
ANISOU  730  NE  ARG A  96     2089   2546   1400    259    278    817       N  
ATOM    731  CZ  ARG A  96      15.465   2.803 -32.541  1.00 19.97           C  
ANISOU  731  CZ  ARG A  96     2572   3125   1888    247    345    865       C  
ATOM    732  NH1 ARG A  96      16.044   1.730 -33.119  1.00 16.76           N  
ANISOU  732  NH1 ARG A  96     2158   2803   1406    297    382    834       N  
ATOM    733  NH2 ARG A  96      16.171   3.867 -32.276  1.00 18.88           N  
ANISOU  733  NH2 ARG A  96     2410   2960   1801    182    376    945       N  
ATOM    734  N   PRO A  97       8.329   2.352 -31.187  1.00 14.80           N  
ANISOU  734  N   PRO A  97     2005   2297   1321    348      0    647       N  
ATOM    735  CA  PRO A  97       7.706   3.677 -30.953  1.00 14.10           C  
ANISOU  735  CA  PRO A  97     1920   2151   1284    363     -8    718       C  
ATOM    736  C   PRO A  97       7.063   3.811 -29.586  1.00 15.23           C  
ANISOU  736  C   PRO A  97     2043   2220   1523    352    -29    676       C  
ATOM    737  O   PRO A  97       7.128   4.896 -28.979  1.00 16.35           O  
ANISOU  737  O   PRO A  97     2199   2279   1731    347     -6    718       O  
ATOM    738  CB  PRO A  97       6.637   3.774 -32.055  1.00 16.59           C  
ANISOU  738  CB  PRO A  97     2245   2538   1521    415    -58    755       C  
ATOM    739  CG  PRO A  97       7.162   2.893 -33.177  1.00 16.53           C  
ANISOU  739  CG  PRO A  97     2256   2621   1403    418    -52    734       C  
ATOM    740  CD  PRO A  97       7.912   1.760 -32.464  1.00 15.87           C  
ANISOU  740  CD  PRO A  97     2162   2523   1343    381    -29    641       C  
ATOM    741  N   ALA A  98       6.503   2.718 -29.054  1.00 14.63           N  
ANISOU  741  N   ALA A  98     1939   2164   1453    345    -66    592       N  
ATOM    742  CA  ALA A  98       5.960   2.813 -27.669  1.00 13.99           C  
ANISOU  742  CA  ALA A  98     1835   2017   1460    333    -76    553       C  
ATOM    743  C   ALA A  98       7.021   3.123 -26.652  1.00 14.52           C  
ANISOU  743  C   ALA A  98     1908   2012   1594    287    -30    541       C  
ATOM    744  O   ALA A  98       6.823   3.935 -25.737  1.00 14.68           O  
ANISOU  744  O   ALA A  98     1936   1956   1682    282    -20    550       O  
ATOM    745  CB  ALA A  98       5.186   1.477 -27.317  1.00 14.86           C  
ANISOU  745  CB  ALA A  98     1914   2169   1560    323   -123    469       C  
ATOM    746  N   LEU A  99       8.180   2.429 -26.789  1.00 14.06           N  
ANISOU  746  N   LEU A  99     1846   1983   1513    255     -1    518       N  
ATOM    747  CA  LEU A  99       9.314   2.674 -25.875  1.00 13.44           C  
ANISOU  747  CA  LEU A  99     1759   1857   1488    204     38    514       C  
ATOM    748  C   LEU A  99       9.842   4.118 -26.039  1.00 15.05           C  
ANISOU  748  C   LEU A  99     1991   2010   1716    181     71    595       C  
ATOM    749  O   LEU A  99      10.103   4.808 -25.057  1.00 15.50           O  
ANISOU  749  O   LEU A  99     2058   1992   1836    140     83    595       O  
ATOM    750  CB  LEU A  99      10.404   1.655 -26.138  1.00 12.66           C  
ANISOU  750  CB  LEU A  99     1641   1818   1351    191     65    488       C  
ATOM    751  CG  LEU A  99      11.609   1.871 -25.215  1.00 15.19           C  
ANISOU  751  CG  LEU A  99     1936   2113   1722    137    100    493       C  
ATOM    752  CD1 LEU A  99      11.323   2.008 -23.746  1.00 15.47           C  
ANISOU  752  CD1 LEU A  99     1963   2084   1831    104     83    451       C  
ATOM    753  CD2 LEU A  99      12.608   0.743 -25.442  1.00 14.40           C  
ANISOU  753  CD2 LEU A  99     1807   2081   1581    145    129    471       C  
ATOM    754  N   GLU A 100       9.984   4.578 -27.280  1.00 16.59           N  
ANISOU  754  N   GLU A 100     2206   2240   1854    203     85    664       N  
ATOM    755  CA  GLU A 100      10.413   5.987 -27.492  1.00 16.51           C  
ANISOU  755  CA  GLU A 100     2234   2171   1867    178    118    750       C  
ATOM    756  C   GLU A 100       9.472   7.008 -26.845  1.00 17.37           C  
ANISOU  756  C   GLU A 100     2384   2179   2035    197    103    764       C  
ATOM    757  O   GLU A 100       9.939   8.021 -26.315  1.00 17.83           O  
ANISOU  757  O   GLU A 100     2481   2149   2144    150    130    795       O  
ATOM    758  CB  GLU A 100      10.572   6.259 -28.987  1.00 18.49           C  
ANISOU  758  CB  GLU A 100     2503   2483   2039    209    134    828       C  
ATOM    759  CG  GLU A 100      11.699   5.462 -29.577  1.00 20.37           C  
ANISOU  759  CG  GLU A 100     2709   2810   2220    191    168    825       C  
ATOM    760  CD  GLU A 100      11.780   5.519 -31.130  1.00 25.84           C  
ANISOU  760  CD  GLU A 100     3420   3583   2813    232    184    891       C  
ATOM    761  OE1 GLU A 100      10.717   5.704 -31.848  1.00 29.85           O  
ANISOU  761  OE1 GLU A 100     3955   4108   3276    289    148    913       O  
ATOM    762  OE2 GLU A 100      12.909   5.365 -31.634  1.00 27.77           O  
ANISOU  762  OE2 GLU A 100     3646   3883   3019    211    233    924       O  
ATOM    763  N   ASN A 101       8.160   6.714 -26.881  1.00 15.32           N  
ANISOU  763  N   ASN A 101     2116   1937   1767    264     62    740       N  
ATOM    764  CA  ASN A 101       7.159   7.569 -26.239  1.00 16.54           C  
ANISOU  764  CA  ASN A 101     2300   2009   1974    304     52    751       C  
ATOM    765  C   ASN A 101       7.393   7.578 -24.722  1.00 16.34           C  
ANISOU  765  C   ASN A 101     2277   1909   2020    257     62    684       C  
ATOM    766  O   ASN A 101       7.291   8.635 -24.093  1.00 16.64           O  
ANISOU  766  O   ASN A 101     2370   1843   2108    253     83    702       O  
ATOM    767  CB  ASN A 101       5.717   7.063 -26.497  1.00 16.20           C  
ANISOU  767  CB  ASN A 101     2221   2028   1905    381      3    735       C  
ATOM    768  CG  ASN A 101       4.655   8.063 -25.911  1.00 23.41           C  
ANISOU  768  CG  ASN A 101     3160   2864   2869    445      4    764       C  
ATOM    769  OD1 ASN A 101       4.695   9.226 -26.270  1.00 29.63           O  
ANISOU  769  OD1 ASN A 101     4005   3586   3665    473     31    840       O  
ATOM    770  ND2 ASN A 101       3.838   7.628 -24.977  1.00 31.37           N  
ANISOU  770  ND2 ASN A 101     4133   3874   3912    465    -14    706       N  
ATOM    771  N   SER A 102       7.616   6.385 -24.150  1.00 14.08           N  
ANISOU  771  N   SER A 102     1941   1674   1735    228     46    607       N  
ATOM    772  CA  SER A 102       7.846   6.296 -22.674  1.00 13.15           C  
ANISOU  772  CA  SER A 102     1822   1499   1676    183     51    544       C  
ATOM    773  C   SER A 102       9.114   7.077 -22.350  1.00 14.56           C  
ANISOU  773  C   SER A 102     2034   1618   1878    102     86    569       C  
ATOM    774  O   SER A 102       9.138   7.810 -21.347  1.00 15.94           O  
ANISOU  774  O   SER A 102     2252   1703   2101     71     97    552       O  
ATOM    775  CB  SER A 102       7.931   4.848 -22.201  1.00 14.20           C  
ANISOU  775  CB  SER A 102     1897   1699   1799    168     30    470       C  
ATOM    776  OG  SER A 102       6.593   4.305 -22.126  1.00 15.67           O  
ANISOU  776  OG  SER A 102     2057   1914   1980    224     -3    441       O  
ATOM    777  N   LEU A 103      10.136   6.939 -23.177  1.00 13.96           N  
ANISOU  777  N   LEU A 103     1942   1595   1767     66    104    610       N  
ATOM    778  CA  LEU A 103      11.385   7.686 -22.909  1.00 14.91           C  
ANISOU  778  CA  LEU A 103     2080   1674   1909    -24    135    644       C  
ATOM    779  C   LEU A 103      11.151   9.176 -23.035  1.00 16.78           C  
ANISOU  779  C   LEU A 103     2402   1801   2173    -32    154    704       C  
ATOM    780  O   LEU A 103      11.673   9.960 -22.224  1.00 16.95           O  
ANISOU  780  O   LEU A 103     2468   1735   2236   -108    166    699       O  
ATOM    781  CB  LEU A 103      12.500   7.255 -23.837  1.00 15.26           C  
ANISOU  781  CB  LEU A 103     2080   1811   1907    -53    158    687       C  
ATOM    782  CG  LEU A 103      13.017   5.847 -23.555  1.00 15.63           C  
ANISOU  782  CG  LEU A 103     2054   1949   1933    -52    152    630       C  
ATOM    783  CD1 LEU A 103      13.884   5.441 -24.777  1.00 20.27           C  
ANISOU  783  CD1 LEU A 103     2607   2635   2458    -44    183    682       C  
ATOM    784  CD2 LEU A 103      13.732   5.762 -22.231  1.00 18.53           C  
ANISOU  784  CD2 LEU A 103     2396   2297   2346   -126    149    590       C  
ATOM    785  N   LYS A 104      10.359   9.591 -24.025  1.00 16.22           N  
ANISOU  785  N   LYS A 104     2360   1726   2075     43    154    760       N  
ATOM    786  CA  LYS A 104      10.064  10.997 -24.100  1.00 18.87           C  
ANISOU  786  CA  LYS A 104     2786   1944   2437     51    176    820       C  
ATOM    787  C   LYS A 104       9.241  11.574 -22.899  1.00 18.62           C  
ANISOU  787  C   LYS A 104     2813   1797   2461     77    173    771       C  
ATOM    788  O   LYS A 104       9.555  12.643 -22.383  1.00 17.10           O  
ANISOU  788  O   LYS A 104     2707   1483   2306     28    197    784       O  
ATOM    789  CB  LYS A 104       9.404  11.331 -25.460  1.00 21.48           C  
ANISOU  789  CB  LYS A 104     3134   2305   2721    137    177    904       C  
ATOM    790  CG  LYS A 104       9.499  12.836 -25.791  1.00 20.86           C  
ANISOU  790  CG  LYS A 104     3155   2105   2663    130    213    995       C  
ATOM    791  CD  LYS A 104       9.082  13.156 -27.255  1.00 31.70           C  
ANISOU  791  CD  LYS A 104     4540   3526   3978    206    217   1096       C  
ATOM    792  CE  LYS A 104      10.091  12.544 -28.276  1.00 32.40           C  
ANISOU  792  CE  LYS A 104     4572   3735   4002    158    228   1131       C  
ATOM    793  NZ  LYS A 104       9.703  12.859 -29.701  1.00 35.04           N  
ANISOU  793  NZ  LYS A 104     4922   4121   4268    230    232   1230       N  
ATOM    794  N   LYS A 105       8.239  10.847 -22.429  1.00 16.20           N  
ANISOU  794  N   LYS A 105     2466   1531   2158    149    146    712       N  
ATOM    795  CA  LYS A 105       7.450  11.267 -21.272  1.00 16.74           C  
ANISOU  795  CA  LYS A 105     2578   1511   2270    184    149    663       C  
ATOM    796  C   LYS A 105       8.359  11.407 -20.008  1.00 16.08           C  
ANISOU  796  C   LYS A 105     2524   1363   2221     76    158    600       C  
ATOM    797  O   LYS A 105       8.297  12.436 -19.322  1.00 17.17           O  
ANISOU  797  O   LYS A 105     2758   1375   2392     60    181    592       O  
ATOM    798  CB  LYS A 105       6.373  10.214 -20.971  1.00 15.91           C  
ANISOU  798  CB  LYS A 105     2396   1491   2155    258    117    610       C  
ATOM    799  CG  LYS A 105       5.272  10.309 -21.986  1.00 19.67           C  
ANISOU  799  CG  LYS A 105     2854   2016   2603    365    103    670       C  
ATOM    800  CD  LYS A 105       3.963   9.640 -21.571  1.00 29.27           C  
ANISOU  800  CD  LYS A 105     4007   3292   3820    443     75    632       C  
ATOM    801  CE  LYS A 105       2.793  10.350 -22.409  1.00 32.96           C  
ANISOU  801  CE  LYS A 105     4482   3769   4270    563     73    716       C  
ATOM    802  NZ  LYS A 105       2.962  11.856 -22.829  1.00 37.54           N  
ANISOU  802  NZ  LYS A 105     5168   4231   4865    599    115    800       N  
ATOM    803  N   ALA A 106       9.278  10.452 -19.845  1.00 15.90           N  
ANISOU  803  N   ALA A 106     2427   1428   2183      2    142    566       N  
ATOM    804  CA  ALA A 106      10.107  10.428 -18.633  1.00 14.59           C  
ANISOU  804  CA  ALA A 106     2269   1232   2041    -96    140    507       C  
ATOM    805  C   ALA A 106      11.324  11.341 -18.755  1.00 16.94           C  
ANISOU  805  C   ALA A 106     2615   1473   2347   -212    159    551       C  
ATOM    806  O   ALA A 106      11.999  11.607 -17.729  1.00 18.67           O  
ANISOU  806  O   ALA A 106     2859   1649   2584   -308    154    509       O  
ATOM    807  CB  ALA A 106      10.571   8.978 -18.261  1.00 15.19           C  
ANISOU  807  CB  ALA A 106     2242   1429   2100   -120    115    455       C  
ATOM    808  N   GLN A 107      11.626  11.765 -19.978  1.00 17.28           N  
ANISOU  808  N   GLN A 107     2667   1527   2372   -211    177    636       N  
ATOM    809  CA  GLN A 107      12.833  12.558 -20.300  1.00 18.85           C  
ANISOU  809  CA  GLN A 107     2896   1692   2574   -328    197    695       C  
ATOM    810  C   GLN A 107      14.067  11.791 -19.856  1.00 19.06           C  
ANISOU  810  C   GLN A 107     2831   1819   2591   -429    183    670       C  
ATOM    811  O   GLN A 107      14.988  12.382 -19.264  1.00 21.38           O  
ANISOU  811  O   GLN A 107     3148   2071   2902   -555    184    671       O  
ATOM    812  CB  GLN A 107      12.755  13.936 -19.613  1.00 19.60           C  
ANISOU  812  CB  GLN A 107     3125   1614   2707   -383    213    692       C  
ATOM    813  CG  GLN A 107      11.569  14.803 -20.134  1.00 21.86           C  
ANISOU  813  CG  GLN A 107     3510   1794   3002   -266    237    735       C  
ATOM    814  CD  GLN A 107      11.870  15.363 -21.524  1.00 24.06           C  
ANISOU  814  CD  GLN A 107     3805   2073   3260   -264    262    849       C  
ATOM    815  OE1 GLN A 107      12.709  16.411 -21.602  1.00 25.34           O  
ANISOU  815  OE1 GLN A 107     3908   2331   3386   -170    258    891       O  
ATOM    816  NE2 GLN A 107      11.383  14.831 -22.533  1.00 23.21           N  
ANISOU  816  NE2 GLN A 107     3779   1868   3169   -378    286    900       N  
ATOM    817  N   LEU A 108      14.121  10.523 -20.212  1.00 18.06           N  
ANISOU  817  N   LEU A 108     2602   1825   2434   -377    172    655       N  
ATOM    818  CA  LEU A 108      15.298   9.687 -19.978  1.00 16.92           C  
ANISOU  818  CA  LEU A 108     2360   1794   2275   -444    167    646       C  
ATOM    819  C   LEU A 108      15.858   9.251 -21.337  1.00 17.54           C  
ANISOU  819  C   LEU A 108     2376   1980   2308   -419    192    718       C  
ATOM    820  O   LEU A 108      15.132   9.227 -22.371  1.00 18.17           O  
ANISOU  820  O   LEU A 108     2477   2066   2360   -330    202    750       O  
ATOM    821  CB  LEU A 108      14.859   8.446 -19.184  1.00 17.48           C  
ANISOU  821  CB  LEU A 108     2375   1923   2343   -388    140    563       C  
ATOM    822  CG  LEU A 108      14.371   8.675 -17.722  1.00 17.79           C  
ANISOU  822  CG  LEU A 108     2461   1881   2416   -410    117    487       C  
ATOM    823  CD1 LEU A 108      13.820   7.328 -17.131  1.00 18.27           C  
ANISOU  823  CD1 LEU A 108     2462   2010   2469   -339     95    418       C  
ATOM    824  CD2 LEU A 108      15.480   9.274 -16.823  1.00 19.64           C  
ANISOU  824  CD2 LEU A 108     2704   2091   2665   -549    108    481       C  
ATOM    825  N   ASP A 109      17.169   8.938 -21.351  1.00 17.45           N  
ANISOU  825  N   ASP A 109     2286   2060   2283   -496    204    747       N  
ATOM    826  CA  ASP A 109      17.802   8.444 -22.580  1.00 17.57           C  
ANISOU  826  CA  ASP A 109     2236   2191   2248   -466    238    813       C  
ATOM    827  C   ASP A 109      17.613   6.953 -22.740  1.00 16.68           C  
ANISOU  827  C   ASP A 109     2057   2178   2099   -368    233    763       C  
ATOM    828  O   ASP A 109      17.707   6.404 -23.852  1.00 18.05           O  
ANISOU  828  O   ASP A 109     2204   2432   2221   -302    258    795       O  
ATOM    829  CB  ASP A 109      19.290   8.714 -22.501  1.00 17.90           C  
ANISOU  829  CB  ASP A 109     2209   2300   2290   -583    258    871       C  
ATOM    830  CG  ASP A 109      19.608  10.175 -22.556  1.00 26.91           C  
ANISOU  830  CG  ASP A 109     3418   3345   3458   -696    268    933       C  
ATOM    831  OD1 ASP A 109      19.050  10.843 -23.462  1.00 28.94           O  
ANISOU  831  OD1 ASP A 109     3747   3541   3705   -657    289    984       O  
ATOM    832  OD2 ASP A 109      20.490  10.645 -21.742  1.00 30.11           O  
ANISOU  832  OD2 ASP A 109     3804   3744   3891   -830    256    939       O  
ATOM    833  N   TYR A 110      17.399   6.265 -21.620  1.00 15.06           N  
ANISOU  833  N   TYR A 110     1831   1972   1919   -361    202    686       N  
ATOM    834  CA  TYR A 110      17.167   4.793 -21.654  1.00 13.49           C  
ANISOU  834  CA  TYR A 110     1584   1849   1691   -271    197    634       C  
ATOM    835  C   TYR A 110      16.377   4.434 -20.433  1.00 14.51           C  
ANISOU  835  C   TYR A 110     1733   1922   1855   -258    158    551       C  
ATOM    836  O   TYR A 110      16.389   5.141 -19.454  1.00 14.62           O  
ANISOU  836  O   TYR A 110     1775   1871   1909   -326    141    534       O  
ATOM    837  CB  TYR A 110      18.494   4.021 -21.663  1.00 14.78           C  
ANISOU  837  CB  TYR A 110     1651   2132   1830   -287    222    658       C  
ATOM    838  CG  TYR A 110      19.307   4.197 -20.393  1.00 14.26           C  
ANISOU  838  CG  TYR A 110     1539   2077   1801   -380    203    650       C  
ATOM    839  CD1 TYR A 110      20.230   5.244 -20.261  1.00 18.23           C  
ANISOU  839  CD1 TYR A 110     2024   2582   2321   -499    210    710       C  
ATOM    840  CD2 TYR A 110      19.120   3.326 -19.326  1.00 14.32           C  
ANISOU  840  CD2 TYR A 110     1524   2093   1823   -356    176    583       C  
ATOM    841  CE1 TYR A 110      21.003   5.380 -19.068  1.00 18.32           C  
ANISOU  841  CE1 TYR A 110     1988   2616   2357   -597    183    700       C  
ATOM    842  CE2 TYR A 110      19.905   3.475 -18.127  1.00 15.28           C  
ANISOU  842  CE2 TYR A 110     1598   2237   1967   -444    153    578       C  
ATOM    843  CZ  TYR A 110      20.780   4.517 -18.021  1.00 18.87           C  
ANISOU  843  CZ  TYR A 110     2035   2699   2434   -564    153    632       C  
ATOM    844  OH  TYR A 110      21.502   4.658 -16.844  1.00 19.60           O  
ANISOU  844  OH  TYR A 110     2083   2820   2541   -659    122    623       O  
ATOM    845  N   VAL A 111      15.698   3.299 -20.504  1.00 12.83           N  
ANISOU  845  N   VAL A 111     1511   1737   1624   -175    147    500       N  
ATOM    846  CA  VAL A 111      15.132   2.678 -19.302  1.00 12.82           C  
ANISOU  846  CA  VAL A 111     1509   1709   1651   -163    116    428       C  
ATOM    847  C   VAL A 111      16.073   1.541 -18.885  1.00 13.59           C  
ANISOU  847  C   VAL A 111     1536   1892   1735   -158    124    416       C  
ATOM    848  O   VAL A 111      16.702   0.918 -19.728  1.00 13.14           O  
ANISOU  848  O   VAL A 111     1442   1910   1638   -121    153    445       O  
ATOM    849  CB  VAL A 111      13.687   2.100 -19.511  1.00 11.54           C  
ANISOU  849  CB  VAL A 111     1381   1519   1482    -82     95    380       C  
ATOM    850  CG1 VAL A 111      12.677   3.202 -19.874  1.00 12.25           C  
ANISOU  850  CG1 VAL A 111     1533   1535   1585    -69     87    399       C  
ATOM    851  CG2 VAL A 111      13.646   0.936 -20.510  1.00 13.02           C  
ANISOU  851  CG2 VAL A 111     1551   1777   1618    -15    104    374       C  
ATOM    852  N   ASP A 112      16.158   1.239 -17.580  1.00 12.33           N  
ANISOU  852  N   ASP A 112     1358   1724   1602   -187    102    375       N  
ATOM    853  CA  ASP A 112      16.984   0.051 -17.244  1.00 12.13           C  
ANISOU  853  CA  ASP A 112     1266   1782   1559   -161    112    371       C  
ATOM    854  C   ASP A 112      16.270  -1.254 -17.614  1.00 12.53           C  
ANISOU  854  C   ASP A 112     1333   1838   1588    -67    114    329       C  
ATOM    855  O   ASP A 112      16.918  -2.269 -17.873  1.00 12.96           O  
ANISOU  855  O   ASP A 112     1351   1956   1615    -19    138    337       O  
ATOM    856  CB  ASP A 112      17.197   0.096 -15.726  1.00 12.61           C  
ANISOU  856  CB  ASP A 112     1309   1833   1649   -217     83    342       C  
ATOM    857  CG  ASP A 112      18.100   1.284 -15.357  1.00 13.79           C  
ANISOU  857  CG  ASP A 112     1440   1987   1810   -327     77    382       C  
ATOM    858  OD1 ASP A 112      19.339   1.131 -15.425  1.00 15.14           O  
ANISOU  858  OD1 ASP A 112     1534   2251   1967   -359     89    432       O  
ATOM    859  OD2 ASP A 112      17.542   2.427 -15.134  1.00 13.60           O  
ANISOU  859  OD2 ASP A 112     1485   1872   1810   -379     63    370       O  
ATOM    860  N   LEU A 113      14.939  -1.216 -17.632  1.00 10.67           N  
ANISOU  860  N   LEU A 113     1153   1537   1363    -43     92    287       N  
ATOM    861  CA  LEU A 113      14.195  -2.446 -17.937  1.00 10.89           C  
ANISOU  861  CA  LEU A 113     1200   1566   1370     24     86    244       C  
ATOM    862  C   LEU A 113      12.916  -2.119 -18.669  1.00 10.09           C  
ANISOU  862  C   LEU A 113     1147   1424   1261     47     68    230       C  
ATOM    863  O   LEU A 113      12.226  -1.187 -18.302  1.00 10.89           O  
ANISOU  863  O   LEU A 113     1269   1475   1391     23     50    230       O  
ATOM    864  CB  LEU A 113      13.823  -3.102 -16.588  1.00  9.99           C  
ANISOU  864  CB  LEU A 113     1081   1429   1285     19     65    198       C  
ATOM    865  CG  LEU A 113      13.034  -4.412 -16.711  1.00  9.89           C  
ANISOU  865  CG  LEU A 113     1093   1405   1258     71     57    153       C  
ATOM    866  CD1 LEU A 113      13.713  -5.508 -17.562  1.00 11.49           C  
ANISOU  866  CD1 LEU A 113     1297   1650   1416    127     87    158       C  
ATOM    867  CD2 LEU A 113      12.791  -5.017 -15.225  1.00 10.74           C  
ANISOU  867  CD2 LEU A 113     1191   1493   1395     59     41    120       C  
ATOM    868  N   TYR A 114      12.659  -2.843 -19.750  1.00 11.19           N  
ANISOU  868  N   TYR A 114     1306   1590   1355     95     73    223       N  
ATOM    869  CA  TYR A 114      11.373  -2.693 -20.454  1.00 10.00           C  
ANISOU  869  CA  TYR A 114     1192   1419   1188    116     46    209       C  
ATOM    870  C   TYR A 114      10.683  -4.048 -20.478  1.00 10.54           C  
ANISOU  870  C   TYR A 114     1279   1488   1236    144     26    153       C  
ATOM    871  O   TYR A 114      11.318  -5.023 -20.859  1.00 10.70           O  
ANISOU  871  O   TYR A 114     1308   1535   1220    171     48    139       O  
ATOM    872  CB  TYR A 114      11.650  -2.171 -21.853  1.00 11.43           C  
ANISOU  872  CB  TYR A 114     1388   1633   1319    135     63    256       C  
ATOM    873  CG  TYR A 114      10.410  -1.575 -22.569  1.00 12.64           C  
ANISOU  873  CG  TYR A 114     1570   1772   1458    151     31    266       C  
ATOM    874  CD1 TYR A 114       9.623  -0.665 -21.900  1.00 12.82           C  
ANISOU  874  CD1 TYR A 114     1595   1744   1530    136     12    274       C  
ATOM    875  CD2 TYR A 114      10.091  -1.923 -23.885  1.00 13.30           C  
ANISOU  875  CD2 TYR A 114     1679   1900   1474    185     25    271       C  
ATOM    876  CE1 TYR A 114       8.514  -0.045 -22.562  1.00 13.09           C  
ANISOU  876  CE1 TYR A 114     1647   1775   1551    164    -13    298       C  
ATOM    877  CE2 TYR A 114       8.986  -1.392 -24.508  1.00 12.17           C  
ANISOU  877  CE2 TYR A 114     1552   1759   1313    201     -8    289       C  
ATOM    878  CZ  TYR A 114       8.252  -0.429 -23.874  1.00 12.03           C  
ANISOU  878  CZ  TYR A 114     1527   1695   1348    194    -25    309       C  
ATOM    879  OH  TYR A 114       7.172   0.122 -24.514  1.00 16.06           O  
ANISOU  879  OH  TYR A 114     2044   2216   1839    224    -56    338       O  
ATOM    880  N   LEU A 115       9.428  -4.082 -20.029  1.00  9.95           N  
ANISOU  880  N   LEU A 115     1210   1384   1184    135     -9    124       N  
ATOM    881  CA  LEU A 115       8.717  -5.349 -19.935  1.00 10.53           C  
ANISOU  881  CA  LEU A 115     1301   1454   1245    141    -31     73       C  
ATOM    882  C   LEU A 115       7.567  -5.386 -20.906  1.00 11.37           C  
ANISOU  882  C   LEU A 115     1426   1578   1316    146    -68     65       C  
ATOM    883  O   LEU A 115       6.894  -4.384 -21.049  1.00 12.11           O  
ANISOU  883  O   LEU A 115     1504   1674   1421    147    -86     95       O  
ATOM    884  CB  LEU A 115       8.087  -5.454 -18.583  1.00  9.94           C  
ANISOU  884  CB  LEU A 115     1205   1346   1223    117    -47     51       C  
ATOM    885  CG  LEU A 115       9.111  -5.453 -17.439  1.00  8.83           C  
ANISOU  885  CG  LEU A 115     1043   1194   1115    104    -20     56       C  
ATOM    886  CD1 LEU A 115       8.285  -5.682 -16.101  1.00 11.66           C  
ANISOU  886  CD1 LEU A 115     1390   1524   1516     83    -37     29       C  
ATOM    887  CD2 LEU A 115      10.241  -6.535 -17.575  1.00 10.14           C  
ANISOU  887  CD2 LEU A 115     1216   1379   1255    128      7     50       C  
ATOM    888  N   ILE A 116       7.273  -6.576 -21.456  1.00 11.65           N  
ANISOU  888  N   ILE A 116     1496   1622   1306    147    -84     23       N  
ATOM    889  CA  ILE A 116       5.913  -6.781 -21.999  1.00 11.71           C  
ANISOU  889  CA  ILE A 116     1510   1650   1290    129   -136      6       C  
ATOM    890  C   ILE A 116       4.957  -6.780 -20.796  1.00 11.33           C  
ANISOU  890  C   ILE A 116     1421   1581   1302    100   -159     -3       C  
ATOM    891  O   ILE A 116       5.115  -7.623 -19.924  1.00 11.75           O  
ANISOU  891  O   ILE A 116     1480   1601   1380     83   -149    -34       O  
ATOM    892  CB  ILE A 116       5.817  -8.103 -22.790  1.00 11.86           C  
ANISOU  892  CB  ILE A 116     1587   1673   1244    120   -151    -45       C  
ATOM    893  CG1 ILE A 116       6.826  -8.052 -23.934  1.00 11.81           C  
ANISOU  893  CG1 ILE A 116     1621   1692   1171    162   -117    -34       C  
ATOM    894  CG2 ILE A 116       4.328  -8.346 -23.284  1.00 12.45           C  
ANISOU  894  CG2 ILE A 116     1659   1780   1291     80   -218    -64       C  
ATOM    895  CD1 ILE A 116       6.887  -9.324 -24.812  1.00 12.30           C  
ANISOU  895  CD1 ILE A 116     1765   1752   1156    165   -120    -91       C  
ATOM    896  N   HIS A 117       3.981  -5.845 -20.690  1.00 10.17           N  
ANISOU  896  N   HIS A 117     1232   1452   1177    103   -183     27       N  
ATOM    897  CA  HIS A 117       3.222  -5.714 -19.439  1.00  9.81           C  
ANISOU  897  CA  HIS A 117     1145   1391   1190     89   -188     24       C  
ATOM    898  C   HIS A 117       2.347  -6.973 -19.167  1.00 12.00           C  
ANISOU  898  C   HIS A 117     1416   1677   1463     43   -221    -15       C  
ATOM    899  O   HIS A 117       2.111  -7.345 -18.025  1.00 11.05           O  
ANISOU  899  O   HIS A 117     1278   1535   1385     24   -211    -28       O  
ATOM    900  CB  HIS A 117       2.319  -4.477 -19.555  1.00 10.53           C  
ANISOU  900  CB  HIS A 117     1197   1505   1296    118   -201     70       C  
ATOM    901  CG  HIS A 117       1.926  -3.892 -18.242  1.00 11.27           C  
ANISOU  901  CG  HIS A 117     1261   1572   1450    128   -182     78       C  
ATOM    902  ND1 HIS A 117       1.671  -2.544 -18.101  1.00 11.50           N  
ANISOU  902  ND1 HIS A 117     1280   1585   1501    171   -166    119       N  
ATOM    903  CD2 HIS A 117       1.710  -4.448 -17.028  1.00 15.86           C  
ANISOU  903  CD2 HIS A 117     1825   2135   2065    105   -172     50       C  
ATOM    904  CE1 HIS A 117       1.337  -2.273 -16.848  1.00 14.63           C  
ANISOU  904  CE1 HIS A 117     1661   1956   1942    177   -145    110       C  
ATOM    905  NE2 HIS A 117       1.382  -3.402 -16.156  1.00 14.55           N  
ANISOU  905  NE2 HIS A 117     1641   1947   1938    136   -148     71       N  
ATOM    906  N   SER A 118       1.811  -7.565 -20.213  1.00 10.88           N  
ANISOU  906  N   SER A 118     1292   1571   1268     21   -261    -31       N  
ATOM    907  CA  SER A 118       0.907  -8.745 -20.053  1.00 12.09           C  
ANISOU  907  CA  SER A 118     1444   1732   1414    -41   -300    -68       C  
ATOM    908  C   SER A 118       0.896  -9.517 -21.363  1.00 11.68           C  
ANISOU  908  C   SER A 118     1452   1699   1285    -68   -334   -101       C  
ATOM    909  O   SER A 118       1.080  -8.957 -22.457  1.00 12.43           O  
ANISOU  909  O   SER A 118     1560   1832   1330    -39   -344    -83       O  
ATOM    910  CB  SER A 118      -0.513  -8.173 -19.812  1.00 14.17           C  
ANISOU  910  CB  SER A 118     1625   2057   1700    -52   -336    -33       C  
ATOM    911  OG  SER A 118      -1.535  -9.178 -19.905  1.00 16.79           O  
ANISOU  911  OG  SER A 118     1942   2422   2015   -127   -386    -56       O  
ATOM    912  N   PRO A 119       0.650 -10.849 -21.293  1.00 11.43           N  
ANISOU  912  N   PRO A 119     1466   1637   1237   -129   -353   -153       N  
ATOM    913  CA  PRO A 119       0.594 -11.635 -22.517  1.00 13.32           C  
ANISOU  913  CA  PRO A 119     1780   1884   1395   -162   -387   -196       C  
ATOM    914  C   PRO A 119      -0.701 -11.451 -23.272  1.00 14.90           C  
ANISOU  914  C   PRO A 119     1935   2170   1554   -214   -462   -185       C  
ATOM    915  O   PRO A 119      -0.910 -11.952 -24.382  1.00 15.88           O  
ANISOU  915  O   PRO A 119     2113   2320   1598   -251   -504   -219       O  
ATOM    916  CB  PRO A 119       0.733 -13.071 -21.995  1.00 12.60           C  
ANISOU  916  CB  PRO A 119     1761   1715   1312   -213   -377   -252       C  
ATOM    917  CG  PRO A 119       0.149 -12.981 -20.595  1.00 12.63           C  
ANISOU  917  CG  PRO A 119     1689   1712   1396   -238   -372   -224       C  
ATOM    918  CD  PRO A 119       0.589 -11.658 -20.061  1.00 11.82           C  
ANISOU  918  CD  PRO A 119     1519   1632   1340   -164   -334   -171       C  
ATOM    919  N   MET A 120      -1.667 -10.738 -22.651  1.00 13.83           N  
ANISOU  919  N   MET A 120     1695   2090   1469   -219   -483   -136       N  
ATOM    920  CA  MET A 120      -2.985 -10.683 -23.265  1.00 14.82           C  
ANISOU  920  CA  MET A 120     1759   2311   1557   -272   -559   -118       C  
ATOM    921  C   MET A 120      -3.080  -9.504 -24.242  1.00 17.22           C  
ANISOU  921  C   MET A 120     2029   2691   1820   -207   -576    -65       C  
ATOM    922  O   MET A 120      -3.582  -8.431 -23.901  1.00 18.96           O  
ANISOU  922  O   MET A 120     2164   2959   2081   -155   -571      0       O  
ATOM    923  CB  MET A 120      -4.010 -10.535 -22.170  1.00 15.07           C  
ANISOU  923  CB  MET A 120     1689   2378   1657   -299   -567    -82       C  
ATOM    924  CG  MET A 120      -4.067 -11.743 -21.312  1.00 14.64           C  
ANISOU  924  CG  MET A 120     1667   2259   1634   -375   -558   -126       C  
ATOM    925  SD  MET A 120      -5.470 -11.636 -20.098  1.00 20.93           S  
ANISOU  925  SD  MET A 120     2329   3123   2499   -418   -572    -76       S  
ATOM    926  CE  MET A 120      -4.579 -10.651 -18.903  1.00 17.55           C  
ANISOU  926  CE  MET A 120     1891   2633   2143   -305   -482    -47       C  
ATOM    927  N   SER A 121      -2.732  -9.774 -25.499  1.00 14.98           N  
ANISOU  927  N   SER A 121     1816   2426   1449   -215   -601    -91       N  
ATOM    928  CA  SER A 121      -2.750  -8.728 -26.536  1.00 15.83           C  
ANISOU  928  CA  SER A 121     1903   2606   1504   -154   -616    -38       C  
ATOM    929  C   SER A 121      -4.152  -8.167 -26.759  1.00 16.72           C  
ANISOU  929  C   SER A 121     1907   2835   1609   -166   -684     21       C  
ATOM    930  O   SER A 121      -5.175  -8.909 -26.726  1.00 16.15           O  
ANISOU  930  O   SER A 121     1795   2819   1521   -255   -749      2       O  
ATOM    931  CB  SER A 121      -2.252  -9.343 -27.850  1.00 17.88           C  
ANISOU  931  CB  SER A 121     2264   2874   1655   -174   -637    -87       C  
ATOM    932  OG  SER A 121      -1.021 -10.072 -27.604  1.00 17.82           O  
ANISOU  932  OG  SER A 121     2355   2762   1652   -162   -573   -145       O  
ATOM    933  N   LEU A 122      -4.190  -6.855 -27.063  1.00 14.75           N  
ANISOU  933  N   LEU A 122     1611   2628   1364    -77   -671     99       N  
ATOM    934  CA  LEU A 122      -5.464  -6.113 -27.289  1.00 16.55           C  
ANISOU  934  CA  LEU A 122     1728   2973   1587    -54   -725    176       C  
ATOM    935  C   LEU A 122      -5.383  -5.425 -28.630  1.00 17.81           C  
ANISOU  935  C   LEU A 122     1904   3201   1662     -4   -752    224       C  
ATOM    936  O   LEU A 122      -4.266  -5.082 -29.106  1.00 19.06           O  
ANISOU  936  O   LEU A 122     2143   3301   1795     42   -704    220       O  
ATOM    937  CB  LEU A 122      -5.701  -5.060 -26.150  1.00 16.80           C  
ANISOU  937  CB  LEU A 122     1685   2978   1719     27   -670    238       C  
ATOM    938  CG  LEU A 122      -5.792  -5.686 -24.762  1.00 19.41           C  
ANISOU  938  CG  LEU A 122     1996   3248   2127    -15   -638    197       C  
ATOM    939  CD1 LEU A 122      -5.942  -4.582 -23.677  1.00 21.17           C  
ANISOU  939  CD1 LEU A 122     2166   3441   2437     73   -578    252       C  
ATOM    940  CD2 LEU A 122      -6.904  -6.674 -24.664  1.00 20.99           C  
ANISOU  940  CD2 LEU A 122     2135   3526   2314   -115   -705    177       C  
ATOM    941  N   LYS A 123      -6.531  -5.246 -29.264  1.00 21.20           N  
ANISOU  941  N   LYS A 123     2253   3761   2041    -16   -830    273       N  
ATOM    942  CA  LYS A 123      -6.578  -4.618 -30.569  1.00 23.68           C  
ANISOU  942  CA  LYS A 123     2576   4157   2263     29   -866    327       C  
ATOM    943  C   LYS A 123      -5.908  -3.248 -30.565  1.00 26.19           C  
ANISOU  943  C   LYS A 123     2910   4422   2618    154   -793    403       C  
ATOM    944  O   LYS A 123      -6.066  -2.521 -29.615  1.00 26.60           O  
ANISOU  944  O   LYS A 123     2914   4429   2761    214   -746    445       O  
ATOM    945  CB  LYS A 123      -8.027  -4.546 -31.029  1.00 25.67           C  
ANISOU  945  CB  LYS A 123     2712   4570   2469      5   -962    384       C  
ATOM    946  CG  LYS A 123      -8.224  -5.111 -32.419  1.00 34.97           C  
ANISOU  946  CG  LYS A 123     3929   5848   3510    -61  -1048    360       C  
ATOM    947  CD  LYS A 123      -8.054  -6.662 -32.447  1.00 36.33           C  
ANISOU  947  CD  LYS A 123     4182   5979   3640   -203  -1082    235       C  
ATOM    948  CE  LYS A 123      -9.242  -7.334 -33.071  1.00 40.15           C  
ANISOU  948  CE  LYS A 123     4607   6607   4040   -317  -1203    226       C  
ATOM    949  N   PRO A 124      -5.098  -2.924 -31.585  1.00 27.17           N  
ANISOU  949  N   PRO A 124     3113   4540   2670    187   -777    415       N  
ATOM    950  CA  PRO A 124      -4.337  -1.648 -31.563  1.00 30.05           C  
ANISOU  950  CA  PRO A 124     3506   4838   3074    289   -702    487       C  
ATOM    951  C   PRO A 124      -5.238  -0.404 -31.581  1.00 31.61           C  
ANISOU  951  C   PRO A 124     3621   5092   3296    383   -713    602       C  
ATOM    952  O   PRO A 124      -6.359  -0.454 -32.154  1.00 35.75           O  
ANISOU  952  O   PRO A 124     4069   5750   3764    381   -792    645       O  
ATOM    953  CB  PRO A 124      -3.515  -1.681 -32.857  1.00 30.63           C  
ANISOU  953  CB  PRO A 124     3666   4930   3042    294   -699    486       C  
ATOM    954  CG  PRO A 124      -3.400  -3.120 -33.216  1.00 31.16           C  
ANISOU  954  CG  PRO A 124     3785   5016   3039    196   -739    380       C  
ATOM    955  CD  PRO A 124      -4.694  -3.812 -32.698  1.00 30.67           C  
ANISOU  955  CD  PRO A 124     3638   5016   2996    124   -816    353       C  
ATOM    956  N   THR A 131     -12.922  -2.669 -25.406  1.00 51.77           N  
ANISOU  956  N   THR A 131     5376   8088   6205    211   -859    663       N  
ATOM    957  CA  THR A 131     -13.941  -3.588 -24.841  1.00 52.63           C  
ANISOU  957  CA  THR A 131     5370   8297   6328    106   -903    656       C  
ATOM    958  C   THR A 131     -15.135  -3.806 -25.784  1.00 54.77           C  
ANISOU  958  C   THR A 131     5510   8775   6524     55  -1014    720       C  
ATOM    959  O   THR A 131     -15.479  -2.912 -26.575  1.00 56.34           O  
ANISOU  959  O   THR A 131     5663   9062   6681    156  -1038    806       O  
ATOM    960  CB  THR A 131     -14.474  -3.127 -23.447  1.00 52.48           C  
ANISOU  960  CB  THR A 131     5267   8272   6400    185   -825    697       C  
ATOM    961  OG1 THR A 131     -14.687  -1.709 -23.458  1.00 53.46           O  
ANISOU  961  OG1 THR A 131     5360   8408   6544    363   -775    788       O  
ATOM    962  CG2 THR A 131     -13.480  -3.481 -22.340  1.00 50.30           C  
ANISOU  962  CG2 THR A 131     5101   7820   6187    161   -743    611       C  
ATOM    963  N   ASP A 132     -15.752  -4.992 -25.695  1.00 55.27           N  
ANISOU  963  N   ASP A 132     5517   8914   6568   -104  -1082    682       N  
ATOM    964  CA  ASP A 132     -16.921  -5.337 -26.523  1.00 57.76           C  
ANISOU  964  CA  ASP A 132     5699   9438   6809   -187  -1199    736       C  
ATOM    965  C   ASP A 132     -18.233  -4.914 -25.815  1.00 59.25           C  
ANISOU  965  C   ASP A 132     5684   9783   7045   -130  -1192    844       C  
ATOM    966  O   ASP A 132     -18.168  -4.333 -24.707  1.00 58.61           O  
ANISOU  966  O   ASP A 132     5586   9632   7050    -19  -1090    869       O  
ATOM    967  CB  ASP A 132     -16.888  -6.837 -26.910  1.00 58.29           C  
ANISOU  967  CB  ASP A 132     5824   9503   6820   -404  -1282    637       C  
ATOM    968  CG  ASP A 132     -16.993  -7.803 -25.695  1.00 57.48           C  
ANISOU  968  CG  ASP A 132     5717   9332   6790   -515  -1247    581       C  
ATOM    969  OD1 ASP A 132     -16.922  -9.041 -25.917  1.00 55.98           O  
ANISOU  969  OD1 ASP A 132     5593   9113   6563   -691  -1304    498       O  
ATOM    970  OD2 ASP A 132     -17.152  -7.358 -24.532  1.00 56.63           O  
ANISOU  970  OD2 ASP A 132     5549   9196   6771   -430  -1162    620       O  
ATOM    971  N   GLU A 133     -19.392  -5.189 -26.429  1.00 61.06           N  
ANISOU  971  N   GLU A 133     5760  10225   7214   -204  -1297    909       N  
ATOM    972  CA  GLU A 133     -20.721  -4.908 -25.801  1.00 63.18           C  
ANISOU  972  CA  GLU A 133     5810  10674   7521   -163  -1298   1021       C  
ATOM    973  C   GLU A 133     -20.930  -5.673 -24.481  1.00 62.91           C  
ANISOU  973  C   GLU A 133     5742  10593   7565   -252  -1246    982       C  
ATOM    974  O   GLU A 133     -21.705  -5.261 -23.611  1.00 64.09           O  
ANISOU  974  O   GLU A 133     5750  10828   7772   -171  -1192   1062       O  
ATOM    975  CB  GLU A 133     -21.864  -5.230 -26.762  1.00 64.57           C  
ANISOU  975  CB  GLU A 133     5826  11099   7609   -260  -1436   1091       C  
ATOM    976  N   ASN A 134     -20.214  -6.786 -24.358  1.00 61.84           N  
ANISOU  976  N   ASN A 134     5745  10321   7427   -412  -1257    860       N  
ATOM    977  CA  ASN A 134     -20.218  -7.671 -23.192  1.00 60.85           C  
ANISOU  977  CA  ASN A 134     5628  10123   7368   -518  -1212    809       C  
ATOM    978  C   ASN A 134     -19.322  -7.170 -22.015  1.00 58.02           C  
ANISOU  978  C   ASN A 134     5372   9575   7097   -388  -1072    775       C  
ATOM    979  O   ASN A 134     -19.440  -7.659 -20.874  1.00 57.70           O  
ANISOU  979  O   ASN A 134     5313   9493   7117   -433  -1017    759       O  
ATOM    980  CB  ASN A 134     -19.751  -9.056 -23.686  1.00 61.48           C  
ANISOU  980  CB  ASN A 134     5837  10122   7398   -734  -1286    694       C  
ATOM    981  CG  ASN A 134     -20.237 -10.199 -22.814  1.00 63.28           C  
ANISOU  981  CG  ASN A 134     6023  10353   7666   -903  -1290    668       C  
ATOM    982  OD1 ASN A 134     -19.737 -10.409 -21.705  1.00 64.91           O  
ANISOU  982  OD1 ASN A 134     6293  10424   7945   -883  -1198    632       O  
ATOM    983  ND2 ASN A 134     -21.180 -10.979 -23.338  1.00 66.86           N  
ANISOU  983  ND2 ASN A 134     6379  10958   8066  -1081  -1403    685       N  
ATOM    984  N   GLY A 135     -18.420  -6.220 -22.296  1.00 54.85           N  
ANISOU  984  N   GLY A 135     5081   9060   6697   -239  -1019    765       N  
ATOM    985  CA  GLY A 135     -17.447  -5.720 -21.313  1.00 51.12           C  
ANISOU  985  CA  GLY A 135     4723   8403   6295   -130   -899    724       C  
ATOM    986  C   GLY A 135     -16.191  -6.601 -21.206  1.00 47.52           C  
ANISOU  986  C   GLY A 135     4451   7761   5842   -230   -885    601       C  
ATOM    987  O   GLY A 135     -15.403  -6.454 -20.267  1.00 46.88           O  
ANISOU  987  O   GLY A 135     4457   7537   5817   -179   -796    560       O  
ATOM    988  N   LYS A 136     -16.004  -7.542 -22.145  1.00 45.37           N  
ANISOU  988  N   LYS A 136     4241   7493   5503   -373   -971    542       N  
ATOM    989  CA  LYS A 136     -14.723  -8.298 -22.246  1.00 42.59           C  
ANISOU  989  CA  LYS A 136     4075   6963   5141   -440   -954    430       C  
ATOM    990  C   LYS A 136     -13.782  -7.536 -23.176  1.00 40.06           C  
ANISOU  990  C   LYS A 136     3861   6580   4780   -341   -945    418       C  
ATOM    991  O   LYS A 136     -14.189  -7.035 -24.239  1.00 41.66           O  
ANISOU  991  O   LYS A 136     4018   6889   4919   -310  -1005    467       O  
ATOM    992  CB  LYS A 136     -14.901  -9.736 -22.772  1.00 43.77           C  
ANISOU  992  CB  LYS A 136     4269   7123   5238   -638  -1040    361       C  
ATOM    993  CG  LYS A 136     -15.730 -10.703 -21.944  1.00 44.53           C  
ANISOU  993  CG  LYS A 136     4285   7263   5368   -775  -1057    364       C  
ATOM    994  CD  LYS A 136     -15.808 -12.022 -22.728  1.00 46.33           C  
ANISOU  994  CD  LYS A 136     4589   7485   5527   -971  -1151    289       C  
ATOM    995  CE  LYS A 136     -16.884 -12.980 -22.171  1.00 49.90           C  
ANISOU  995  CE  LYS A 136     4941   8020   5998  -1139  -1195    308       C  
ATOM    996  NZ  LYS A 136     -17.259 -14.032 -23.182  1.00 52.40           N  
ANISOU  996  NZ  LYS A 136     5300   8378   6229  -1334  -1312    255       N  
ATOM    997  N   VAL A 137     -12.524  -7.422 -22.760  1.00 37.17           N  
ANISOU  997  N   VAL A 137     3627   6046   4447   -291   -868    361       N  
ATOM    998  CA  VAL A 137     -11.543  -6.797 -23.639  1.00 34.60           C  
ANISOU  998  CA  VAL A 137     3407   5658   4082   -214   -855    348       C  
ATOM    999  C   VAL A 137     -11.553  -7.445 -25.034  1.00 35.00           C  
ANISOU  999  C   VAL A 137     3503   5763   4030   -306   -946    314       C  
ATOM   1000  O   VAL A 137     -11.827  -8.690 -25.174  1.00 34.68           O  
ANISOU 1000  O   VAL A 137     3486   5734   3958   -453  -1003    254       O  
ATOM   1001  CB  VAL A 137     -10.139  -6.747 -23.066  1.00 32.41           C  
ANISOU 1001  CB  VAL A 137     3260   5205   3846   -172   -770    289       C  
ATOM   1002  CG1 VAL A 137     -10.100  -5.871 -21.800  1.00 33.26           C  
ANISOU 1002  CG1 VAL A 137     3331   5264   4040    -68   -683    326       C  
ATOM   1003  CG2 VAL A 137      -9.500  -8.175 -22.788  1.00 32.90           C  
ANISOU 1003  CG2 VAL A 137     3423   5169   3905   -295   -771    190       C  
ATOM   1004  N   ILE A 138     -11.308  -6.600 -26.048  1.00 31.97           N  
ANISOU 1004  N   ILE A 138     3140   5415   3593   -222   -961    353       N  
ATOM   1005  CA  ILE A 138     -11.253  -7.064 -27.454  1.00 31.19           C  
ANISOU 1005  CA  ILE A 138     3094   5374   3381   -290  -1043    324       C  
ATOM   1006  C   ILE A 138      -9.852  -7.510 -27.718  1.00 28.84           C  
ANISOU 1006  C   ILE A 138     2964   4929   3062   -299   -997    237       C  
ATOM   1007  O   ILE A 138      -8.847  -6.696 -27.714  1.00 27.45           O  
ANISOU 1007  O   ILE A 138     2853   4667   2909   -190   -923    250       O  
ATOM   1008  CB  ILE A 138     -11.666  -5.985 -28.445  1.00 30.49           C  
ANISOU 1008  CB  ILE A 138     2945   5403   3234   -195  -1080    416       C  
ATOM   1009  CG1 ILE A 138     -13.120  -5.589 -28.160  1.00 34.50           C  
ANISOU 1009  CG1 ILE A 138     3271   6073   3763   -177  -1124    512       C  
ATOM   1010  CG2 ILE A 138     -11.519  -6.509 -29.896  1.00 30.74           C  
ANISOU 1010  CG2 ILE A 138     3048   5492   3138   -269  -1162    378       C  
ATOM   1011  CD1 ILE A 138     -13.646  -4.368 -28.961  1.00 40.36           C  
ANISOU 1011  CD1 ILE A 138     3933   6938   4463    -51  -1150    628       C  
ATOM   1012  N   PHE A 139      -9.726  -8.823 -27.829  1.00 27.54           N  
ANISOU 1012  N   PHE A 139     2874   4726   2863   -429  -1031    147       N  
ATOM   1013  CA  PHE A 139      -8.421  -9.395 -27.920  1.00 25.68           C  
ANISOU 1013  CA  PHE A 139     2793   4347   2615   -434   -979     62       C  
ATOM   1014  C   PHE A 139      -7.877  -9.262 -29.356  1.00 23.84           C  
ANISOU 1014  C   PHE A 139     2648   4139   2271   -413  -1006     46       C  
ATOM   1015  O   PHE A 139      -8.642  -9.154 -30.348  1.00 25.64           O  
ANISOU 1015  O   PHE A 139     2833   4496   2411   -446  -1092     74       O  
ATOM   1016  CB  PHE A 139      -8.457 -10.853 -27.410  1.00 27.36           C  
ANISOU 1016  CB  PHE A 139     3067   4488   2838   -566   -992    -24       C  
ATOM   1017  CG  PHE A 139      -9.171 -11.811 -28.325  1.00 28.85           C  
ANISOU 1017  CG  PHE A 139     3281   4750   2930   -707  -1095    -71       C  
ATOM   1018  CD1 PHE A 139     -10.493 -12.186 -28.067  1.00 34.32           C  
ANISOU 1018  CD1 PHE A 139     3857   5550   3630   -816  -1170    -43       C  
ATOM   1019  CD2 PHE A 139      -8.514 -12.367 -29.430  1.00 32.47           C  
ANISOU 1019  CD2 PHE A 139     3880   5169   3285   -737  -1116   -145       C  
ATOM   1020  CE1 PHE A 139     -11.180 -13.083 -28.920  1.00 37.24           C  
ANISOU 1020  CE1 PHE A 139     4251   5992   3905   -968  -1276    -89       C  
ATOM   1021  CE2 PHE A 139      -9.173 -13.290 -30.301  1.00 36.38           C  
ANISOU 1021  CE2 PHE A 139     4417   5726   3679   -880  -1217   -200       C  
ATOM   1022  CZ  PHE A 139     -10.520 -13.650 -30.048  1.00 38.50           C  
ANISOU 1022  CZ  PHE A 139     4569   6104   3955  -1004  -1302   -173       C  
ATOM   1023  N   ASP A 140      -6.564  -9.324 -29.460  1.00 21.82           N  
ANISOU 1023  N   ASP A 140     2511   3767   2011   -362   -935      1       N  
ATOM   1024  CA  ASP A 140      -5.862  -9.400 -30.711  1.00 23.13           C  
ANISOU 1024  CA  ASP A 140     2781   3935   2070   -345   -942    -29       C  
ATOM   1025  C   ASP A 140      -5.012 -10.702 -30.618  1.00 22.23           C  
ANISOU 1025  C   ASP A 140     2809   3699   1937   -406   -910   -140       C  
ATOM   1026  O   ASP A 140      -4.541 -11.054 -29.531  1.00 26.31           O  
ANISOU 1026  O   ASP A 140     3342   4112   2542   -401   -848   -164       O  
ATOM   1027  CB  ASP A 140      -4.928  -8.139 -30.801  1.00 22.30           C  
ANISOU 1027  CB  ASP A 140     2682   3798   1993   -207   -863     35       C  
ATOM   1028  CG  ASP A 140      -4.361  -7.912 -32.162  1.00 21.34           C  
ANISOU 1028  CG  ASP A 140     2636   3712   1757   -172   -870     37       C  
ATOM   1029  OD1 ASP A 140      -4.916  -8.439 -33.166  1.00 26.99           O  
ANISOU 1029  OD1 ASP A 140     3377   4514   2363   -238   -950      9       O  
ATOM   1030  OD2 ASP A 140      -3.300  -7.231 -32.260  1.00 23.59           O  
ANISOU 1030  OD2 ASP A 140     2963   3943   2057    -83   -793     65       O  
ATOM   1031  N   ILE A 141      -4.814 -11.375 -31.730  1.00 25.13           N  
ANISOU 1031  N   ILE A 141     3281   4078   2188   -452   -947   -203       N  
ATOM   1032  CA  ILE A 141      -3.972 -12.561 -31.733  1.00 26.07           C  
ANISOU 1032  CA  ILE A 141     3549   4076   2281   -488   -907   -305       C  
ATOM   1033  C   ILE A 141      -2.629 -12.179 -32.340  1.00 24.34           C  
ANISOU 1033  C   ILE A 141     3416   3813   2018   -377   -828   -308       C  
ATOM   1034  O   ILE A 141      -2.533 -11.901 -33.527  1.00 24.90           O  
ANISOU 1034  O   ILE A 141     3525   3953   1982   -356   -853   -303       O  
ATOM   1035  CB  ILE A 141      -4.673 -13.764 -32.490  1.00 29.58           C  
ANISOU 1035  CB  ILE A 141     4076   4544   2619   -629   -999   -392       C  
ATOM   1036  CG1 ILE A 141      -6.034 -14.129 -31.811  1.00 32.35           C  
ANISOU 1036  CG1 ILE A 141     4321   4949   3022   -752  -1078   -378       C  
ATOM   1037  CG2 ILE A 141      -3.711 -14.957 -32.479  1.00 32.92           C  
ANISOU 1037  CG2 ILE A 141     4672   4818   3016   -643   -942   -498       C  
ATOM   1038  CD1 ILE A 141      -5.951 -14.544 -30.253  1.00 36.14           C  
ANISOU 1038  CD1 ILE A 141     4771   5320   3638   -766  -1018   -380       C  
ATOM   1039  N   VAL A 142      -1.587 -12.165 -31.504  1.00 20.54           N  
ANISOU 1039  N   VAL A 142     2958   3225   1619   -309   -732   -310       N  
ATOM   1040  CA  VAL A 142      -0.265 -11.750 -31.926  1.00 20.63           C  
ANISOU 1040  CA  VAL A 142     3028   3203   1606   -205   -649   -298       C  
ATOM   1041  C   VAL A 142       0.658 -12.846 -31.393  1.00 20.82           C  
ANISOU 1041  C   VAL A 142     3156   3102   1653   -201   -582   -373       C  
ATOM   1042  O   VAL A 142       0.579 -13.198 -30.225  1.00 22.44           O  
ANISOU 1042  O   VAL A 142     3331   3240   1953   -224   -564   -379       O  
ATOM   1043  CB  VAL A 142       0.156 -10.374 -31.263  1.00 18.80           C  
ANISOU 1043  CB  VAL A 142     2694   2979   1471   -115   -593   -200       C  
ATOM   1044  CG1 VAL A 142       1.597  -9.948 -31.693  1.00 20.21           C  
ANISOU 1044  CG1 VAL A 142     2924   3128   1624    -20   -504   -181       C  
ATOM   1045  CG2 VAL A 142      -0.850  -9.236 -31.624  1.00 22.90           C  
ANISOU 1045  CG2 VAL A 142     3106   3610   1983   -105   -653   -114       C  
ATOM   1046  N   ASP A 143       1.568 -13.321 -32.248  1.00 22.18           N  
ANISOU 1046  N   ASP A 143     3445   3247   1735   -157   -538   -421       N  
ATOM   1047  CA  ASP A 143       2.592 -14.267 -31.801  1.00 20.71           C  
ANISOU 1047  CA  ASP A 143     3355   2945   1566   -121   -459   -478       C  
ATOM   1048  C   ASP A 143       3.590 -13.468 -30.977  1.00 19.54           C  
ANISOU 1048  C   ASP A 143     3131   2776   1515    -28   -375   -407       C  
ATOM   1049  O   ASP A 143       4.367 -12.649 -31.498  1.00 20.50           O  
ANISOU 1049  O   ASP A 143     3233   2942   1611     49   -328   -356       O  
ATOM   1050  CB  ASP A 143       3.246 -14.869 -33.039  1.00 21.05           C  
ANISOU 1050  CB  ASP A 143     3539   2981   1475    -85   -432   -541       C  
ATOM   1051  CG  ASP A 143       4.413 -15.803 -32.700  1.00 24.20           C  
ANISOU 1051  CG  ASP A 143     4043   3268   1883    -18   -337   -591       C  
ATOM   1052  OD1 ASP A 143       4.708 -15.975 -31.510  1.00 24.79           O  
ANISOU 1052  OD1 ASP A 143     4077   3275   2067     -5   -300   -574       O  
ATOM   1053  OD2 ASP A 143       4.996 -16.347 -33.667  1.00 25.46           O  
ANISOU 1053  OD2 ASP A 143     4325   3414   1931     24   -301   -646       O  
ATOM   1054  N   LEU A 144       3.607 -13.689 -29.675  1.00 19.56           N  
ANISOU 1054  N   LEU A 144     3091   2714   1625    -41   -356   -401       N  
ATOM   1055  CA  LEU A 144       4.506 -12.921 -28.837  1.00 17.79           C  
ANISOU 1055  CA  LEU A 144     2792   2476   1488     31   -287   -337       C  
ATOM   1056  C   LEU A 144       5.973 -13.104 -29.109  1.00 18.89           C  
ANISOU 1056  C   LEU A 144     2987   2590   1600    123   -197   -337       C  
ATOM   1057  O   LEU A 144       6.762 -12.323 -28.649  1.00 17.93           O  
ANISOU 1057  O   LEU A 144     2798   2481   1532    177   -146   -276       O  
ATOM   1058  CB  LEU A 144       4.178 -13.159 -27.353  1.00 18.92           C  
ANISOU 1058  CB  LEU A 144     2882   2563   1744     -3   -288   -332       C  
ATOM   1059  CG  LEU A 144       2.729 -12.686 -27.005  1.00 19.41           C  
ANISOU 1059  CG  LEU A 144     2854   2675   1843    -79   -367   -306       C  
ATOM   1060  CD1 LEU A 144       2.466 -12.971 -25.555  1.00 22.17           C  
ANISOU 1060  CD1 LEU A 144     3157   2971   2292   -109   -358   -302       C  
ATOM   1061  CD2 LEU A 144       2.576 -11.168 -27.300  1.00 20.44           C  
ANISOU 1061  CD2 LEU A 144     2892   2887   1984    -37   -375   -226       C  
ATOM   1062  N   CYS A 145       6.339 -14.164 -29.815  1.00 19.66           N  
ANISOU 1062  N   CYS A 145     3207   2649   1613    139   -175   -407       N  
ATOM   1063  CA  CYS A 145       7.765 -14.265 -30.217  1.00 20.41           C  
ANISOU 1063  CA  CYS A 145     3345   2740   1668    245    -81   -397       C  
ATOM   1064  C   CYS A 145       8.119 -13.115 -31.153  1.00 18.98           C  
ANISOU 1064  C   CYS A 145     3118   2658   1435    286    -67   -334       C  
ATOM   1065  O   CYS A 145       9.274 -12.653 -31.198  1.00 19.37           O  
ANISOU 1065  O   CYS A 145     3135   2733   1491    364      8   -282       O  
ATOM   1066  CB  CYS A 145       8.077 -15.601 -30.926  1.00 21.00           C  
ANISOU 1066  CB  CYS A 145     3578   2754   1646    270    -52   -487       C  
ATOM   1067  SG  CYS A 145       7.999 -16.998 -29.740  1.00 27.33           S  
ANISOU 1067  SG  CYS A 145     4448   3417   2516    245    -40   -547       S  
ATOM   1068  N   THR A 146       7.153 -12.638 -31.953  1.00 19.75           N  
ANISOU 1068  N   THR A 146     3209   2820   1475    236   -140   -330       N  
ATOM   1069  CA  THR A 146       7.479 -11.523 -32.851  1.00 20.03           C  
ANISOU 1069  CA  THR A 146     3205   2945   1458    278   -125   -260       C  
ATOM   1070  C   THR A 146       7.584 -10.231 -32.043  1.00 18.15           C  
ANISOU 1070  C   THR A 146     2839   2726   1329    284   -116   -165       C  
ATOM   1071  O   THR A 146       8.481  -9.396 -32.272  1.00 18.96           O  
ANISOU 1071  O   THR A 146     2904   2865   1435    337    -59    -96       O  
ATOM   1072  CB  THR A 146       6.437 -11.349 -34.023  1.00 20.17           C  
ANISOU 1072  CB  THR A 146     3254   3038   1371    232   -206   -273       C  
ATOM   1073  OG1 THR A 146       5.159 -10.988 -33.466  1.00 20.68           O  
ANISOU 1073  OG1 THR A 146     3242   3117   1498    155   -293   -256       O  
ATOM   1074  CG2 THR A 146       6.278 -12.710 -34.753  1.00 24.04           C  
ANISOU 1074  CG2 THR A 146     3888   3495   1748    208   -222   -383       C  
ATOM   1075  N   THR A 147       6.732 -10.071 -31.017  1.00 17.32           N  
ANISOU 1075  N   THR A 147     2671   2591   1318    228   -166   -161       N  
ATOM   1076  CA  THR A 147       6.869  -8.963 -30.146  1.00 16.25           C  
ANISOU 1076  CA  THR A 147     2436   2454   1283    235   -152    -87       C  
ATOM   1077  C   THR A 147       8.225  -9.019 -29.441  1.00 17.53           C  
ANISOU 1077  C   THR A 147     2583   2577   1497    282    -69    -69       C  
ATOM   1078  O   THR A 147       8.865  -8.021 -29.281  1.00 16.00           O  
ANISOU 1078  O   THR A 147     2333   2404   1341    305    -33      0       O  
ATOM   1079  CB  THR A 147       5.786  -9.058 -29.025  1.00 14.74           C  
ANISOU 1079  CB  THR A 147     2192   2227   1178    174   -207   -101       C  
ATOM   1080  OG1 THR A 147       4.499  -9.228 -29.665  1.00 16.65           O  
ANISOU 1080  OG1 THR A 147     2443   2517   1367    123   -289   -122       O  
ATOM   1081  CG2 THR A 147       5.790  -7.725 -28.180  1.00 17.21           C  
ANISOU 1081  CG2 THR A 147     2411   2541   1587    185   -195    -24       C  
ATOM   1082  N   TRP A 148       8.601 -10.195 -28.993  1.00 16.50           N  
ANISOU 1082  N   TRP A 148     2503   2392   1372    290    -44   -129       N  
ATOM   1083  CA  TRP A 148       9.913 -10.336 -28.354  1.00 15.88           C  
ANISOU 1083  CA  TRP A 148     2404   2292   1335    343     32   -107       C  
ATOM   1084  C   TRP A 148      11.096  -9.945 -29.239  1.00 17.09           C  
ANISOU 1084  C   TRP A 148     2560   2504   1429    410    101    -62       C  
ATOM   1085  O   TRP A 148      12.055  -9.296 -28.761  1.00 17.10           O  
ANISOU 1085  O   TRP A 148     2491   2526   1479    433    150      0       O  
ATOM   1086  CB  TRP A 148      10.090 -11.797 -27.821  1.00 16.22           C  
ANISOU 1086  CB  TRP A 148     2516   2262   1383    355     51   -177       C  
ATOM   1087  CG  TRP A 148      11.308 -11.869 -26.926  1.00 13.19           C  
ANISOU 1087  CG  TRP A 148     2087   1866   1058    407    118   -141       C  
ATOM   1088  CD1 TRP A 148      12.545 -12.454 -27.227  1.00 16.71           C  
ANISOU 1088  CD1 TRP A 148     2563   2320   1462    493    197   -137       C  
ATOM   1089  CD2 TRP A 148      11.454 -11.201 -25.655  1.00 15.13           C  
ANISOU 1089  CD2 TRP A 148     2238   2107   1404    381    114    -94       C  
ATOM   1090  NE1 TRP A 148      13.419 -12.219 -26.153  1.00 13.76           N  
ANISOU 1090  NE1 TRP A 148     2107   1954   1164    515    234    -86       N  
ATOM   1091  CE2 TRP A 148      12.762 -11.475 -25.195  1.00 13.37           C  
ANISOU 1091  CE2 TRP A 148     1988   1892   1197    442    181    -65       C  
ATOM   1092  CE3 TRP A 148      10.567 -10.467 -24.795  1.00 13.27           C  
ANISOU 1092  CE3 TRP A 148     1941   1859   1243    314     59    -78       C  
ATOM   1093  CZ2 TRP A 148      13.246 -10.976 -23.970  1.00 12.32           C  
ANISOU 1093  CZ2 TRP A 148     1769   1764   1147    426    188    -19       C  
ATOM   1094  CZ3 TRP A 148      11.061  -9.977 -23.549  1.00 12.55           C  
ANISOU 1094  CZ3 TRP A 148     1775   1760   1233    306     74    -39       C  
ATOM   1095  CH2 TRP A 148      12.390 -10.227 -23.166  1.00 14.06           C  
ANISOU 1095  CH2 TRP A 148     1942   1966   1433    355    134    -11       C  
ATOM   1096  N   GLU A 149      11.071 -10.339 -30.512  1.00 17.78           N  
ANISOU 1096  N   GLU A 149     2726   2623   1404    439    108    -91       N  
ATOM   1097  CA  GLU A 149      12.137  -9.902 -31.423  1.00 19.37           C  
ANISOU 1097  CA  GLU A 149     2926   2894   1540    504    178    -40       C  
ATOM   1098  C   GLU A 149      12.268  -8.379 -31.475  1.00 18.24           C  
ANISOU 1098  C   GLU A 149     2692   2804   1435    483    176     56       C  
ATOM   1099  O   GLU A 149      13.375  -7.838 -31.484  1.00 18.20           O  
ANISOU 1099  O   GLU A 149     2635   2838   1441    516    241    123       O  
ATOM   1100  CB  GLU A 149      11.908 -10.457 -32.852  1.00 20.51           C  
ANISOU 1100  CB  GLU A 149     3176   3070   1545    531    177    -89       C  
ATOM   1101  CG  GLU A 149      12.043 -11.949 -32.894  1.00 26.59           C  
ANISOU 1101  CG  GLU A 149     4056   3778   2268    564    199   -184       C  
ATOM   1102  CD  GLU A 149      11.587 -12.546 -34.208  1.00 33.00           C  
ANISOU 1102  CD  GLU A 149     4990   4606   2939    569    180   -252       C  
ATOM   1103  OE1 GLU A 149      10.708 -11.945 -34.915  1.00 35.70           O  
ANISOU 1103  OE1 GLU A 149     5330   5002   3232    517    111   -241       O  
ATOM   1104  OE2 GLU A 149      12.090 -13.646 -34.519  1.00 36.34           O  
ANISOU 1104  OE2 GLU A 149     5519   4988   3297    627    232   -318       O  
ATOM   1105  N   ALA A 150      11.128  -7.689 -31.465  1.00 17.98           N  
ANISOU 1105  N   ALA A 150     2637   2768   1423    427    102     69       N  
ATOM   1106  CA  ALA A 150      11.134  -6.258 -31.412  1.00 15.88           C  
ANISOU 1106  CA  ALA A 150     2302   2529   1202    409     99    158       C  
ATOM   1107  C   ALA A 150      11.707  -5.705 -30.125  1.00 17.03           C  
ANISOU 1107  C   ALA A 150     2372   2637   1462    388    123    196       C  
ATOM   1108  O   ALA A 150      12.367  -4.681 -30.117  1.00 17.36           O  
ANISOU 1108  O   ALA A 150     2365   2698   1529    384    156    273       O  
ATOM   1109  CB  ALA A 150       9.665  -5.670 -31.672  1.00 16.51           C  
ANISOU 1109  CB  ALA A 150     2377   2616   1278    368     13    166       C  
ATOM   1110  N   MET A 151      11.424  -6.378 -29.033  1.00 13.93           N  
ANISOU 1110  N   MET A 151     1972   2187   1133    367    102    144       N  
ATOM   1111  CA  MET A 151      12.041  -5.972 -27.742  1.00 14.13           C  
ANISOU 1111  CA  MET A 151     1930   2181   1256    347    124    173       C  
ATOM   1112  C   MET A 151      13.560  -6.121 -27.781  1.00 14.72           C  
ANISOU 1112  C   MET A 151     1978   2294   1320    386    200    208       C  
ATOM   1113  O   MET A 151      14.294  -5.241 -27.299  1.00 14.88           O  
ANISOU 1113  O   MET A 151     1933   2329   1389    362    225    271       O  
ATOM   1114  CB  MET A 151      11.494  -6.819 -26.584  1.00 14.52           C  
ANISOU 1114  CB  MET A 151     1982   2170   1364    324     93    110       C  
ATOM   1115  CG  MET A 151       9.962  -6.695 -26.324  1.00 13.90           C  
ANISOU 1115  CG  MET A 151     1909   2062   1309    279     19     81       C  
ATOM   1116  SD  MET A 151       9.473  -5.152 -25.478  1.00 15.29           S  
ANISOU 1116  SD  MET A 151     2017   2217   1572    242     -3    140       S  
ATOM   1117  CE  MET A 151       9.965  -5.519 -23.747  1.00 13.73           C  
ANISOU 1117  CE  MET A 151     1783   1970   1464    221     13    118       C  
ATOM   1118  N   GLU A 152      14.020  -7.214 -28.351  1.00 14.91           N  
ANISOU 1118  N   GLU A 152     2051   2336   1275    444    238    170       N  
ATOM   1119  CA  GLU A 152      15.480  -7.431 -28.475  1.00 14.93           C  
ANISOU 1119  CA  GLU A 152     2021   2391   1257    500    319    210       C  
ATOM   1120  C   GLU A 152      16.076  -6.302 -29.302  1.00 16.12           C  
ANISOU 1120  C   GLU A 152     2133   2614   1377    496    353    296       C  
ATOM   1121  O   GLU A 152      17.162  -5.858 -28.975  1.00 16.37           O  
ANISOU 1121  O   GLU A 152     2091   2690   1438    494    400    360       O  
ATOM   1122  CB  GLU A 152      15.790  -8.753 -29.188  1.00 15.63           C  
ANISOU 1122  CB  GLU A 152     2191   2486   1260    581    362    154       C  
ATOM   1123  CG  GLU A 152      15.318  -9.959 -28.342  1.00 17.32           C  
ANISOU 1123  CG  GLU A 152     2454   2618   1506    585    337     75       C  
ATOM   1124  CD  GLU A 152      15.539 -11.278 -29.063  1.00 21.64           C  
ANISOU 1124  CD  GLU A 152     3107   3148   1966    664    379     10       C  
ATOM   1125  OE1 GLU A 152      15.811 -12.274 -28.387  1.00 17.32           O  
ANISOU 1125  OE1 GLU A 152     2587   2549   1443    702    401    -23       O  
ATOM   1126  OE2 GLU A 152      15.426 -11.347 -30.321  1.00 22.84           O  
ANISOU 1126  OE2 GLU A 152     3326   3332   2019    692    392     -6       O  
ATOM   1127  N   LYS A 153      15.377  -5.875 -30.350  1.00 16.30           N  
ANISOU 1127  N   LYS A 153     2203   2653   1338    491    328    300       N  
ATOM   1128  CA  LYS A 153      15.951  -4.803 -31.136  1.00 18.14           C  
ANISOU 1128  CA  LYS A 153     2403   2950   1539    486    365    390       C  
ATOM   1129  C   LYS A 153      16.036  -3.524 -30.289  1.00 17.19           C  
ANISOU 1129  C   LYS A 153     2210   2802   1516    412    346    456       C  
ATOM   1130  O   LYS A 153      16.924  -2.698 -30.536  1.00 19.62           O  
ANISOU 1130  O   LYS A 153     2470   3156   1826    394    391    540       O  
ATOM   1131  CB  LYS A 153      15.134  -4.514 -32.378  1.00 18.86           C  
ANISOU 1131  CB  LYS A 153     2557   3065   1543    495    336    392       C  
ATOM   1132  CG  LYS A 153      15.274  -5.570 -33.399  1.00 23.70           C  
ANISOU 1132  CG  LYS A 153     3246   3717   2039    564    367    340       C  
ATOM   1133  CD  LYS A 153      14.454  -5.160 -34.659  1.00 27.42           C  
ANISOU 1133  CD  LYS A 153     3775   4227   2414    564    330    350       C  
ATOM   1134  CE  LYS A 153      14.521  -6.298 -35.648  1.00 36.40           C  
ANISOU 1134  CE  LYS A 153     5007   5397   3424    627    355    280       C  
ATOM   1135  NZ  LYS A 153      13.269  -6.256 -36.456  1.00 43.29           N  
ANISOU 1135  NZ  LYS A 153     5944   6280   4221    602    276    247       N  
ATOM   1136  N   CYS A 154      15.112  -3.311 -29.362  1.00 16.34           N  
ANISOU 1136  N   CYS A 154     2103   2621   1483    365    283    422       N  
ATOM   1137  CA  CYS A 154      15.195  -2.162 -28.465  1.00 16.66           C  
ANISOU 1137  CA  CYS A 154     2093   2621   1613    298    269    471       C  
ATOM   1138  C   CYS A 154      16.406  -2.202 -27.519  1.00 17.69           C  
ANISOU 1138  C   CYS A 154     2154   2769   1797    273    306    494       C  
ATOM   1139  O   CYS A 154      16.997  -1.184 -27.242  1.00 16.06           O  
ANISOU 1139  O   CYS A 154     1905   2567   1630    217    320    559       O  
ATOM   1140  CB  CYS A 154      13.922  -2.044 -27.624  1.00 14.86           C  
ANISOU 1140  CB  CYS A 154     1883   2317   1446    268    200    422       C  
ATOM   1141  SG  CYS A 154      12.480  -1.480 -28.630  1.00 19.10           S  
ANISOU 1141  SG  CYS A 154     2472   2847   1937    281    148    431       S  
ATOM   1142  N   LYS A 155      16.788  -3.394 -27.086  1.00 14.71           N  
ANISOU 1142  N   LYS A 155     1769   2405   1415    315    322    445       N  
ATOM   1143  CA  LYS A 155      17.962  -3.565 -26.248  1.00 15.45           C  
ANISOU 1143  CA  LYS A 155     1788   2534   1547    305    357    472       C  
ATOM   1144  C   LYS A 155      19.202  -3.310 -27.110  1.00 16.49           C  
ANISOU 1144  C   LYS A 155     1872   2764   1627    328    428    551       C  
ATOM   1145  O   LYS A 155      20.119  -2.578 -26.683  1.00 16.88           O  
ANISOU 1145  O   LYS A 155     1844   2855   1714    271    447    619       O  
ATOM   1146  CB  LYS A 155      17.986  -4.984 -25.691  1.00 17.28           C  
ANISOU 1146  CB  LYS A 155     2034   2753   1777    363    360    405       C  
ATOM   1147  CG  LYS A 155      19.267  -5.229 -24.853  1.00 13.94           C  
ANISOU 1147  CG  LYS A 155     1524   2386   1386    368    397    445       C  
ATOM   1148  CD  LYS A 155      19.089  -6.476 -24.085  1.00 15.54           C  
ANISOU 1148  CD  LYS A 155     1748   2552   1602    416    389    383       C  
ATOM   1149  CE  LYS A 155      20.432  -7.048 -23.596  1.00 18.18           C  
ANISOU 1149  CE  LYS A 155     2005   2963   1939    465    440    426       C  
ATOM   1150  NZ  LYS A 155      21.203  -6.139 -22.736  1.00 19.31           N  
ANISOU 1150  NZ  LYS A 155     2045   3156   2136    386    429    491       N  
ATOM   1151  N   ASP A 156      19.217  -3.855 -28.324  1.00 16.85           N  
ANISOU 1151  N   ASP A 156     1965   2852   1584    402    465    544       N  
ATOM   1152  CA  ASP A 156      20.376  -3.606 -29.181  1.00 20.23           C  
ANISOU 1152  CA  ASP A 156     2345   3384   1956    431    541    624       C  
ATOM   1153  C   ASP A 156      20.612  -2.125 -29.506  1.00 19.44           C  
ANISOU 1153  C   ASP A 156     2208   3302   1873    348    544    716       C  
ATOM   1154  O   ASP A 156      21.765  -1.691 -29.621  1.00 21.32           O  
ANISOU 1154  O   ASP A 156     2367   3622   2110    326    597    800       O  
ATOM   1155  CB  ASP A 156      20.310  -4.524 -30.402  1.00 21.64           C  
ANISOU 1155  CB  ASP A 156     2595   3600   2025    534    584    589       C  
ATOM   1156  CG  ASP A 156      20.792  -5.887 -30.015  1.00 24.90           C  
ANISOU 1156  CG  ASP A 156     3013   4021   2424    619    620    537       C  
ATOM   1157  OD1 ASP A 156      21.672  -5.937 -29.117  1.00 28.30           O  
ANISOU 1157  OD1 ASP A 156     3354   4486   2911    611    641    575       O  
ATOM   1158  OD2 ASP A 156      20.330  -6.855 -30.543  1.00 28.66           O  
ANISOU 1158  OD2 ASP A 156     3581   4470   2838    688    625    465       O  
ATOM   1159  N   ALA A 157      19.502  -1.364 -29.627  1.00 17.48           N  
ANISOU 1159  N   ALA A 157     2018   2976   1644    303    487    705       N  
ATOM   1160  CA  ALA A 157      19.593   0.042 -29.899  1.00 19.05           C  
ANISOU 1160  CA  ALA A 157     2206   3167   1864    229    487    789       C  
ATOM   1161  C   ALA A 157      19.949   0.856 -28.676  1.00 18.47           C  
ANISOU 1161  C   ALA A 157     2080   3048   1888    128    463    815       C  
ATOM   1162  O   ALA A 157      20.230   2.060 -28.789  1.00 18.64           O  
ANISOU 1162  O   ALA A 157     2090   3055   1934     51    470    891       O  
ATOM   1163  CB  ALA A 157      18.231   0.526 -30.504  1.00 19.00           C  
ANISOU 1163  CB  ALA A 157     2285   3095   1836    236    436    772       C  
ATOM   1164  N   GLY A 158      20.004   0.212 -27.501  1.00 17.50           N  
ANISOU 1164  N   GLY A 158     1928   2904   1818    123    438    756       N  
ATOM   1165  CA  GLY A 158      20.336   0.950 -26.300  1.00 16.52           C  
ANISOU 1165  CA  GLY A 158     1761   2740   1775     24    410    772       C  
ATOM   1166  C   GLY A 158      19.176   1.694 -25.625  1.00 17.25           C  
ANISOU 1166  C   GLY A 158     1917   2709   1926    -24    348    732       C  
ATOM   1167  O   GLY A 158      19.417   2.462 -24.700  1.00 17.62           O  
ANISOU 1167  O   GLY A 158     1948   2712   2033   -112    327    745       O  
ATOM   1168  N   LEU A 159      17.944   1.484 -26.095  1.00 16.23           N  
ANISOU 1168  N   LEU A 159     1860   2530   1775     31    319    687       N  
ATOM   1169  CA  LEU A 159      16.798   2.199 -25.530  1.00 14.57           C  
ANISOU 1169  CA  LEU A 159     1705   2214   1616      3    268    658       C  
ATOM   1170  C   LEU A 159      16.467   1.570 -24.154  1.00 14.25           C  
ANISOU 1170  C   LEU A 159     1652   2134   1627     -4    232    581       C  
ATOM   1171  O   LEU A 159      15.860   2.220 -23.293  1.00 13.94           O  
ANISOU 1171  O   LEU A 159     1639   2015   1643    -44    199    560       O  
ATOM   1172  CB  LEU A 159      15.587   2.018 -26.458  1.00 14.58           C  
ANISOU 1172  CB  LEU A 159     1767   2201   1570     72    246    638       C  
ATOM   1173  CG  LEU A 159      15.793   2.822 -27.775  1.00 19.47           C  
ANISOU 1173  CG  LEU A 159     2409   2852   2137     78    277    724       C  
ATOM   1174  CD1 LEU A 159      14.643   2.510 -28.697  1.00 22.30           C  
ANISOU 1174  CD1 LEU A 159     2819   3217   2436    148    248    702       C  
ATOM   1175  CD2 LEU A 159      15.880   4.300 -27.466  1.00 23.06           C  
ANISOU 1175  CD2 LEU A 159     2882   3233   2645      5    277    788       C  
ATOM   1176  N   ALA A 160      16.772   0.299 -24.007  1.00 13.66           N  
ANISOU 1176  N   ALA A 160     1547   2111   1530     44    241    539       N  
ATOM   1177  CA  ALA A 160      16.505  -0.469 -22.734  1.00 12.46           C  
ANISOU 1177  CA  ALA A 160     1384   1930   1420     44    212    471       C  
ATOM   1178  C   ALA A 160      17.754  -1.242 -22.427  1.00 14.09           C  
ANISOU 1178  C   ALA A 160     1522   2214   1614     56    246    485       C  
ATOM   1179  O   ALA A 160      18.301  -1.907 -23.311  1.00 14.39           O  
ANISOU 1179  O   ALA A 160     1549   2320   1597    117    288    502       O  
ATOM   1180  CB  ALA A 160      15.354  -1.461 -22.870  1.00 13.71           C  
ANISOU 1180  CB  ALA A 160     1589   2061   1559    107    184    400       C  
ATOM   1181  N   LYS A 161      18.237  -1.115 -21.203  1.00 11.56           N  
ANISOU 1181  N   LYS A 161     1158   1892   1341      3    230    482       N  
ATOM   1182  CA  LYS A 161      19.417  -1.929 -20.843  1.00 13.65           C  
ANISOU 1182  CA  LYS A 161     1347   2244   1594     26    260    502       C  
ATOM   1183  C   LYS A 161      19.112  -3.412 -20.760  1.00 12.65           C  
ANISOU 1183  C   LYS A 161     1241   2118   1445    119    266    447       C  
ATOM   1184  O   LYS A 161      19.963  -4.257 -21.182  1.00 14.23           O  
ANISOU 1184  O   LYS A 161     1407   2392   1606    189    313    468       O  
ATOM   1185  CB  LYS A 161      19.981  -1.439 -19.518  1.00 12.56           C  
ANISOU 1185  CB  LYS A 161     1156   2112   1504    -59    233    514       C  
ATOM   1186  CG  LYS A 161      20.482   0.109 -19.538  1.00 16.44           C  
ANISOU 1186  CG  LYS A 161     1631   2596   2018   -176    227    574       C  
ATOM   1187  CD  LYS A 161      21.742   0.237 -20.365  1.00 20.31           C  
ANISOU 1187  CD  LYS A 161     2045   3197   2474   -183    278    659       C  
ATOM   1188  CE  LYS A 161      22.250   1.658 -20.283  1.00 22.82           C  
ANISOU 1188  CE  LYS A 161     2349   3504   2817   -313    269    717       C  
ATOM   1189  NZ  LYS A 161      23.338   1.885 -21.288  1.00 24.36           N  
ANISOU 1189  NZ  LYS A 161     2474   3806   2976   -324    324    811       N  
ATOM   1190  N   SER A 162      17.915  -3.727 -20.224  1.00 12.23           N  
ANISOU 1190  N   SER A 162     1247   1983   1417    123    223    379       N  
ATOM   1191  CA  SER A 162      17.451  -5.090 -20.087  1.00 11.17           C  
ANISOU 1191  CA  SER A 162     1148   1827   1266    193    222    322       C  
ATOM   1192  C   SER A 162      15.971  -5.173 -20.530  1.00 10.15           C  
ANISOU 1192  C   SER A 162     1098   1626   1131    200    188    267       C  
ATOM   1193  O   SER A 162      15.283  -4.183 -20.469  1.00 10.79           O  
ANISOU 1193  O   SER A 162     1192   1669   1237    153    158    271       O  
ATOM   1194  CB  SER A 162      17.542  -5.542 -18.597  1.00 12.73           C  
ANISOU 1194  CB  SER A 162     1317   2010   1507    176    199    301       C  
ATOM   1195  OG  SER A 162      18.915  -5.591 -18.152  1.00 12.97           O  
ANISOU 1195  OG  SER A 162     1264   2123   1538    174    225    355       O  
ATOM   1196  N   ILE A 163      15.586  -6.373 -20.950  1.00 11.73           N  
ANISOU 1196  N   ILE A 163     1347   1813   1296    261    194    221       N  
ATOM   1197  CA  ILE A 163      14.199  -6.650 -21.366  1.00 11.02           C  
ANISOU 1197  CA  ILE A 163     1324   1670   1193    260    155    168       C  
ATOM   1198  C   ILE A 163      13.676  -7.832 -20.613  1.00 11.51           C  
ANISOU 1198  C   ILE A 163     1416   1686   1271    273    139    112       C  
ATOM   1199  O   ILE A 163      14.433  -8.770 -20.279  1.00 11.94           O  
ANISOU 1199  O   ILE A 163     1468   1750   1318    317    170    109       O  
ATOM   1200  CB  ILE A 163      14.092  -6.772 -22.891  1.00 12.48           C  
ANISOU 1200  CB  ILE A 163     1555   1882   1304    299    171    168       C  
ATOM   1201  CG1 ILE A 163      15.103  -7.768 -23.450  1.00 11.97           C  
ANISOU 1201  CG1 ILE A 163     1505   1857   1185    372    229    168       C  
ATOM   1202  CG2 ILE A 163      14.244  -5.345 -23.487  1.00 13.66           C  
ANISOU 1202  CG2 ILE A 163     1678   2060   1451    267    174    230       C  
ATOM   1203  CD1 ILE A 163      14.839  -8.071 -24.939  1.00 15.38           C  
ANISOU 1203  CD1 ILE A 163     2004   2308   1529    413    242    149       C  
ATOM   1204  N   GLY A 164      12.361  -7.763 -20.367  1.00 12.23           N  
ANISOU 1204  N   GLY A 164     1533   1731   1383    238     91     76       N  
ATOM   1205  CA  GLY A 164      11.742  -8.893 -19.660  1.00 11.22           C  
ANISOU 1205  CA  GLY A 164     1435   1556   1270    237     73     26       C  
ATOM   1206  C   GLY A 164      10.250  -8.964 -19.944  1.00 11.95           C  
ANISOU 1206  C   GLY A 164     1561   1620   1360    203     23    -10       C  
ATOM   1207  O   GLY A 164       9.736  -8.248 -20.815  1.00 11.61           O  
ANISOU 1207  O   GLY A 164     1520   1597   1291    195      4      0       O  
ATOM   1208  N   VAL A 165       9.557  -9.768 -19.148  1.00 10.18           N  
ANISOU 1208  N   VAL A 165     1351   1354   1161    182      2    -46       N  
ATOM   1209  CA  VAL A 165       8.085  -9.918 -19.368  1.00  9.86           C  
ANISOU 1209  CA  VAL A 165     1328   1300   1118    140    -47    -76       C  
ATOM   1210  C   VAL A 165       7.359  -9.781 -18.031  1.00 10.19           C  
ANISOU 1210  C   VAL A 165     1329   1320   1220    103    -66    -76       C  
ATOM   1211  O   VAL A 165       7.987  -9.694 -16.959  1.00  9.05           O  
ANISOU 1211  O   VAL A 165     1158   1166   1112    108    -43    -61       O  
ATOM   1212  CB  VAL A 165       7.714 -11.277 -20.039  1.00 11.85           C  
ANISOU 1212  CB  VAL A 165     1657   1523   1321    136    -58   -129       C  
ATOM   1213  CG1 VAL A 165       8.441 -11.457 -21.426  1.00 12.55           C  
ANISOU 1213  CG1 VAL A 165     1798   1634   1334    182    -32   -135       C  
ATOM   1214  CG2 VAL A 165       8.134 -12.478 -19.149  1.00 12.64           C  
ANISOU 1214  CG2 VAL A 165     1790   1568   1441    146    -32   -150       C  
ATOM   1215  N   SER A 166       6.056  -9.724 -18.136  1.00  9.68           N  
ANISOU 1215  N   SER A 166     1256   1260   1159     67   -107    -89       N  
ATOM   1216  CA  SER A 166       5.242  -9.589 -16.941  1.00 10.12           C  
ANISOU 1216  CA  SER A 166     1271   1307   1266     36   -121    -86       C  
ATOM   1217  C   SER A 166       3.950 -10.377 -17.151  1.00 10.09           C  
ANISOU 1217  C   SER A 166     1276   1305   1252    -10   -162   -113       C  
ATOM   1218  O   SER A 166       3.374 -10.395 -18.239  1.00 11.02           O  
ANISOU 1218  O   SER A 166     1406   1451   1329    -24   -195   -122       O  
ATOM   1219  CB  SER A 166       4.983  -8.075 -16.642  1.00  9.70           C  
ANISOU 1219  CB  SER A 166     1166   1276   1242     47   -121    -50       C  
ATOM   1220  OG  SER A 166       4.180  -7.932 -15.454  1.00  9.85           O  
ANISOU 1220  OG  SER A 166     1149   1289   1304     28   -126    -49       O  
ATOM   1221  N   ASN A 167       3.451 -10.969 -16.043  1.00  9.90           N  
ANISOU 1221  N   ASN A 167     1238   1259   1264    -43   -163   -121       N  
ATOM   1222  CA  ASN A 167       2.202 -11.735 -16.092  1.00  9.77           C  
ANISOU 1222  CA  ASN A 167     1219   1248   1244   -104   -202   -139       C  
ATOM   1223  C   ASN A 167       2.213 -13.011 -16.977  1.00 12.52           C  
ANISOU 1223  C   ASN A 167     1648   1562   1544   -139   -220   -182       C  
ATOM   1224  O   ASN A 167       1.182 -13.478 -17.378  1.00 13.36           O  
ANISOU 1224  O   ASN A 167     1756   1685   1634   -202   -264   -199       O  
ATOM   1225  CB  ASN A 167       1.012 -10.857 -16.449  1.00 12.19           C  
ANISOU 1225  CB  ASN A 167     1459   1620   1551   -118   -239   -115       C  
ATOM   1226  CG  ASN A 167       0.773  -9.816 -15.397  1.00 10.38           C  
ANISOU 1226  CG  ASN A 167     1165   1408   1370    -88   -217    -80       C  
ATOM   1227  OD1 ASN A 167       0.507 -10.172 -14.219  1.00 13.07           O  
ANISOU 1227  OD1 ASN A 167     1486   1735   1744   -107   -201    -79       O  
ATOM   1228  ND2 ASN A 167       0.915  -8.546 -15.739  1.00 11.58           N  
ANISOU 1228  ND2 ASN A 167     1294   1581   1522    -40   -210    -53       N  
ATOM   1229  N   PHE A 168       3.417 -13.494 -17.310  1.00 11.77           N  
ANISOU 1229  N   PHE A 168     1621   1424   1424    -95   -185   -199       N  
ATOM   1230  CA  PHE A 168       3.523 -14.745 -18.118  1.00 12.31           C  
ANISOU 1230  CA  PHE A 168     1790   1443   1442   -115   -191   -248       C  
ATOM   1231  C   PHE A 168       3.420 -15.934 -17.238  1.00 11.84           C  
ANISOU 1231  C   PHE A 168     1777   1313   1409   -148   -179   -264       C  
ATOM   1232  O   PHE A 168       3.913 -15.911 -16.090  1.00 13.25           O  
ANISOU 1232  O   PHE A 168     1927   1474   1632   -119   -144   -235       O  
ATOM   1233  CB  PHE A 168       4.854 -14.800 -18.875  1.00 10.69           C  
ANISOU 1233  CB  PHE A 168     1642   1225   1194    -38   -148   -256       C  
ATOM   1234  CG  PHE A 168       4.856 -13.991 -20.135  1.00 10.93           C  
ANISOU 1234  CG  PHE A 168     1664   1315   1174    -20   -165   -252       C  
ATOM   1235  CD1 PHE A 168       4.333 -12.717 -20.158  1.00 12.11           C  
ANISOU 1235  CD1 PHE A 168     1729   1529   1343    -25   -189   -212       C  
ATOM   1236  CD2 PHE A 168       5.397 -14.558 -21.318  1.00 14.12           C  
ANISOU 1236  CD2 PHE A 168     2157   1704   1504      9   -151   -288       C  
ATOM   1237  CE1 PHE A 168       4.336 -11.955 -21.413  1.00 12.67           C  
ANISOU 1237  CE1 PHE A 168     1797   1655   1360     -4   -205   -200       C  
ATOM   1238  CE2 PHE A 168       5.453 -13.850 -22.545  1.00 15.11           C  
ANISOU 1238  CE2 PHE A 168     2280   1889   1569     29   -164   -281       C  
ATOM   1239  CZ  PHE A 168       4.913 -12.535 -22.606  1.00 15.14           C  
ANISOU 1239  CZ  PHE A 168     2194   1962   1594     20   -193   -233       C  
ATOM   1240  N   ASN A 169       2.766 -16.980 -17.766  1.00 12.06           N  
ANISOU 1240  N   ASN A 169     1879   1297   1403   -216   -209   -308       N  
ATOM   1241  CA  ASN A 169       2.835 -18.297 -17.056  1.00 14.94           C  
ANISOU 1241  CA  ASN A 169     2321   1568   1786   -243   -189   -325       C  
ATOM   1242  C   ASN A 169       4.011 -19.107 -17.623  1.00 15.77           C  
ANISOU 1242  C   ASN A 169     2544   1597   1848   -171   -141   -357       C  
ATOM   1243  O   ASN A 169       4.762 -18.607 -18.480  1.00 14.52           O  
ANISOU 1243  O   ASN A 169     2394   1471   1649   -102   -123   -362       O  
ATOM   1244  CB  ASN A 169       1.461 -19.006 -17.139  1.00 15.48           C  
ANISOU 1244  CB  ASN A 169     2407   1622   1850   -369   -245   -349       C  
ATOM   1245  CG  ASN A 169       1.064 -19.365 -18.543  1.00 15.55           C  
ANISOU 1245  CG  ASN A 169     2489   1631   1788   -419   -291   -404       C  
ATOM   1246  OD1 ASN A 169       1.920 -19.548 -19.441  1.00 15.73           O  
ANISOU 1246  OD1 ASN A 169     2596   1623   1755   -357   -267   -439       O  
ATOM   1247  ND2 ASN A 169      -0.270 -19.520 -18.769  1.00 19.14           N  
ANISOU 1247  ND2 ASN A 169     2911   2126   2234   -538   -358   -413       N  
ATOM   1248  N  AARG A 170       4.213 -20.330 -17.117  0.50 16.43           N  
ANISOU 1248  N  AARG A 170     2719   1580   1941   -176   -114   -371       N  
ATOM   1249  N  BARG A 170       4.218 -20.325 -17.131  0.50 16.17           N  
ANISOU 1249  N  BARG A 170     2687   1548   1907   -176   -114   -371       N  
ATOM   1250  CA AARG A 170       5.351 -21.169 -17.579  0.50 17.79           C  
ANISOU 1250  CA AARG A 170     3012   1673   2073    -88    -58   -397       C  
ATOM   1251  CA BARG A 170       5.398 -21.073 -17.596  0.50 17.13           C  
ANISOU 1251  CA BARG A 170     2920   1597   1990    -82    -57   -394       C  
ATOM   1252  C  AARG A 170       5.392 -21.396 -19.071  0.50 18.02           C  
ANISOU 1252  C  AARG A 170     3133   1690   2021    -85    -69   -458       C  
ATOM   1253  C  BARG A 170       5.404 -21.396 -19.086  0.50 17.72           C  
ANISOU 1253  C  BARG A 170     3096   1652   1983    -84    -69   -459       C  
ATOM   1254  O  AARG A 170       6.444 -21.236 -19.721  0.50 18.12           O  
ANISOU 1254  O  AARG A 170     3175   1716   1994     16    -23   -461       O  
ATOM   1255  O  BARG A 170       6.449 -21.280 -19.758  0.50 17.85           O  
ANISOU 1255  O  BARG A 170     3148   1678   1957     16    -23   -464       O  
ATOM   1256  CB AARG A 170       5.356 -22.529 -16.861  0.50 19.36           C  
ANISOU 1256  CB AARG A 170     3313   1749   2291   -103    -31   -404       C  
ATOM   1257  CB BARG A 170       5.619 -22.326 -16.746  0.50 18.10           C  
ANISOU 1257  CB BARG A 170     3131   1606   2137    -75    -21   -391       C  
ATOM   1258  CG AARG A 170       6.315 -23.611 -17.497  0.50 22.03           C  
ANISOU 1258  CG AARG A 170     3809   1980   2578    -15     25   -443       C  
ATOM   1259  CG BARG A 170       6.768 -23.191 -17.276  0.50 19.10           C  
ANISOU 1259  CG BARG A 170     3386   1650   2220     33     43   -414       C  
ATOM   1260  CD AARG A 170       6.053 -25.054 -16.938  0.50 28.15           C  
ANISOU 1260  CD AARG A 170     4717   2609   3368    -53     43   -458       C  
ATOM   1261  CD BARG A 170       6.858 -24.563 -16.554  0.50 20.70           C  
ANISOU 1261  CD BARG A 170     3704   1716   2442     37     78   -414       C  
ATOM   1262  NE AARG A 170       5.853 -25.101 -15.483  0.50 31.45           N  
ANISOU 1262  NE AARG A 170     5063   3027   3857    -73     48   -393       N  
ATOM   1263  NE BARG A 170       7.790 -25.421 -17.287  0.50 23.30           N  
ANISOU 1263  NE BARG A 170     4178   1958   2718    142    138   -449       N  
ATOM   1264  CZ AARG A 170       6.616 -25.774 -14.602  0.50 30.71           C  
ANISOU 1264  CZ AARG A 170     5010   2867   3790      8    106   -349       C  
ATOM   1265  CZ BARG A 170       8.500 -26.427 -16.784  0.50 22.73           C  
ANISOU 1265  CZ BARG A 170     4200   1782   2652    228    201   -430       C  
ATOM   1266  NH1AARG A 170       6.333 -25.719 -13.311  0.50 28.40           N  
ANISOU 1266  NH1AARG A 170     4644   2592   3553    -21    104   -290       N  
ATOM   1267  NH1BARG A 170       9.315 -27.061 -17.592  0.50 22.21           N  
ANISOU 1267  NH1BARG A 170     4259   1649   2529    334    259   -464       N  
ATOM   1268  NH2AARG A 170       7.669 -26.475 -14.992  0.50 31.35           N  
ANISOU 1268  NH2AARG A 170     5200   2873   3837    128    169   -359       N  
ATOM   1269  NH2BARG A 170       8.437 -26.751 -15.498  0.50 23.11           N  
ANISOU 1269  NH2BARG A 170     4217   1801   2760    220    211   -372       N  
ATOM   1270  N   ARG A 171       4.248 -21.815 -19.634  1.00 15.83           N  
ANISOU 1270  N   ARG A 171     2905   1393   1714   -202   -131   -507       N  
ATOM   1271  CA  ARG A 171       4.142 -22.105 -21.012  1.00 19.16           C  
ANISOU 1271  CA  ARG A 171     3425   1804   2050   -219   -153   -572       C  
ATOM   1272  C   ARG A 171       4.453 -20.884 -21.869  1.00 16.44           C  
ANISOU 1272  C   ARG A 171     3002   1577   1668   -165   -160   -555       C  
ATOM   1273  O   ARG A 171       5.179 -20.977 -22.872  1.00 19.96           O  
ANISOU 1273  O   ARG A 171     3523   2018   2042    -95   -129   -586       O  
ATOM   1274  CB  ARG A 171       2.746 -22.685 -21.326  1.00 20.70           C  
ANISOU 1274  CB  ARG A 171     3664   1978   2224   -378   -233   -619       C  
ATOM   1275  CG  ARG A 171       2.429 -22.879 -22.815  1.00 24.57           C  
ANISOU 1275  CG  ARG A 171     4246   2478   2611   -423   -277   -691       C  
ATOM   1276  CD  ARG A 171       2.811 -24.312 -23.334  1.00 35.98           C  
ANISOU 1276  CD  ARG A 171     5906   3770   3993   -424   -247   -774       C  
ATOM   1277  NE  ARG A 171       2.692 -24.525 -24.791  1.00 46.84           N  
ANISOU 1277  NE  ARG A 171     7392   5149   5253   -450   -278   -852       N  
ATOM   1278  CZ  ARG A 171       3.678 -24.359 -25.683  1.00 49.36           C  
ANISOU 1278  CZ  ARG A 171     7775   5478   5501   -329   -225   -876       C  
ATOM   1279  NH1 ARG A 171       3.455 -24.603 -26.987  1.00 47.84           N  
ANISOU 1279  NH1 ARG A 171     7691   5290   5194   -365   -259   -951       N  
ATOM   1280  NH2 ARG A 171       4.888 -23.949 -25.279  1.00 51.94           N  
ANISOU 1280  NH2 ARG A 171     8052   5818   5862   -175   -139   -822       N  
ATOM   1281  N   GLN A 172       3.925 -19.723 -21.462  1.00 16.10           N  
ANISOU 1281  N   GLN A 172     2810   1635   1672   -190   -195   -501       N  
ATOM   1282  CA  GLN A 172       4.199 -18.500 -22.189  1.00 14.94           C  
ANISOU 1282  CA  GLN A 172     2588   1591   1497   -140   -200   -473       C  
ATOM   1283  C   GLN A 172       5.656 -18.103 -22.168  1.00 14.76           C  
ANISOU 1283  C   GLN A 172     2555   1575   1475    -14   -123   -441       C  
ATOM   1284  O   GLN A 172       6.174 -17.680 -23.190  1.00 16.47           O  
ANISOU 1284  O   GLN A 172     2789   1837   1632     36   -108   -444       O  
ATOM   1285  CB  GLN A 172       3.348 -17.384 -21.600  1.00 15.96           C  
ANISOU 1285  CB  GLN A 172     2572   1807   1684   -184   -243   -418       C  
ATOM   1286  CG  GLN A 172       1.828 -17.619 -21.941  1.00 15.93           C  
ANISOU 1286  CG  GLN A 172     2555   1834   1661   -308   -327   -441       C  
ATOM   1287  CD  GLN A 172       0.895 -16.759 -21.131  1.00 14.33           C  
ANISOU 1287  CD  GLN A 172     2213   1706   1524   -345   -359   -385       C  
ATOM   1288  OE1 GLN A 172       1.245 -16.269 -20.088  1.00 14.28           O  
ANISOU 1288  OE1 GLN A 172     2142   1698   1582   -300   -321   -342       O  
ATOM   1289  NE2 GLN A 172      -0.360 -16.633 -21.632  1.00 15.53           N  
ANISOU 1289  NE2 GLN A 172     2321   1927   1651   -432   -433   -387       N  
ATOM   1290  N   LEU A 173       6.311 -18.327 -21.043  1.00 16.20           N  
ANISOU 1290  N   LEU A 173     2716   1720   1718     31    -76   -408       N  
ATOM   1291  CA  LEU A 173       7.760 -18.081 -20.943  1.00 16.49           C  
ANISOU 1291  CA  LEU A 173     2736   1771   1756    147     -4   -372       C  
ATOM   1292  C   LEU A 173       8.493 -19.080 -21.793  1.00 16.88           C  
ANISOU 1292  C   LEU A 173     2917   1760   1734    215     43   -417       C  
ATOM   1293  O   LEU A 173       9.417 -18.714 -22.548  1.00 17.77           O  
ANISOU 1293  O   LEU A 173     3030   1920   1801    299     87   -404       O  
ATOM   1294  CB  LEU A 173       8.287 -18.249 -19.491  1.00 17.06           C  
ANISOU 1294  CB  LEU A 173     2760   1819   1901    178     29   -326       C  
ATOM   1295  CG  LEU A 173       8.090 -17.175 -18.508  1.00 18.34           C  
ANISOU 1295  CG  LEU A 173     2794   2044   2128    153     10   -273       C  
ATOM   1296  CD1 LEU A 173       8.748 -17.662 -17.166  1.00 20.18           C  
ANISOU 1296  CD1 LEU A 173     3011   2244   2411    192     48   -237       C  
ATOM   1297  CD2 LEU A 173       8.803 -15.898 -19.023  1.00 23.59           C  
ANISOU 1297  CD2 LEU A 173     3383   2796   2781    199     24   -235       C  
ATOM   1298  N   GLU A 174       8.117 -20.368 -21.718  1.00 18.72           N  
ANISOU 1298  N   GLU A 174     3272   1886   1953    184     42   -470       N  
ATOM   1299  CA  GLU A 174       8.769 -21.343 -22.571  1.00 21.51           C  
ANISOU 1299  CA  GLU A 174     3772   2167   2231    256     93   -522       C  
ATOM   1300  C   GLU A 174       8.730 -20.980 -24.049  1.00 21.31           C  
ANISOU 1300  C   GLU A 174     3788   2195   2112    261     80   -562       C  
ATOM   1301  O   GLU A 174       9.725 -21.161 -24.823  1.00 21.79           O  
ANISOU 1301  O   GLU A 174     3910   2259   2108    369    146   -572       O  
ATOM   1302  CB  GLU A 174       8.216 -22.747 -22.337  1.00 24.03           C  
ANISOU 1302  CB  GLU A 174     4235   2347   2545    201     85   -580       C  
ATOM   1303  CG  GLU A 174       8.806 -23.295 -21.100  1.00 29.40           C  
ANISOU 1303  CG  GLU A 174     4909   2966   3292    260    135   -534       C  
ATOM   1304  CD  GLU A 174       8.164 -24.579 -20.670  1.00 36.69           C  
ANISOU 1304  CD  GLU A 174     5962   3750   4228    192    125   -575       C  
ATOM   1305  OE1 GLU A 174       7.043 -24.829 -21.137  1.00 36.93           O  
ANISOU 1305  OE1 GLU A 174     6045   3753   4233     63     59   -631       O  
ATOM   1306  OE2 GLU A 174       8.772 -25.344 -19.880  1.00 38.29           O  
ANISOU 1306  OE2 GLU A 174     6213   3872   4463    263    180   -547       O  
ATOM   1307  N   MET A 175       7.618 -20.422 -24.500  1.00 19.33           N  
ANISOU 1307  N   MET A 175     3499   1998   1846    154      0   -578       N  
ATOM   1308  CA  MET A 175       7.553 -20.109 -25.932  1.00 22.31           C  
ANISOU 1308  CA  MET A 175     3922   2431   2124    158    -16   -614       C  
ATOM   1309  C   MET A 175       8.611 -19.104 -26.329  1.00 19.42           C  
ANISOU 1309  C   MET A 175     3475   2159   1744    264     37   -554       C  
ATOM   1310  O   MET A 175       9.178 -19.241 -27.430  1.00 24.91           O  
ANISOU 1310  O   MET A 175     4245   2871   2346    328     75   -581       O  
ATOM   1311  CB  MET A 175       6.154 -19.604 -26.302  1.00 24.79           C  
ANISOU 1311  CB  MET A 175     4188   2805   2425     29   -118   -626       C  
ATOM   1312  CG  MET A 175       5.175 -20.659 -25.983  1.00 30.01           C  
ANISOU 1312  CG  MET A 175     4929   3378   3093    -83   -168   -683       C  
ATOM   1313  SD  MET A 175       3.663 -20.318 -26.866  1.00 47.29           S  
ANISOU 1313  SD  MET A 175     7094   5650   5223   -226   -286   -713       S  
ATOM   1314  CE  MET A 175       2.609 -19.686 -25.568  1.00 37.42           C  
ANISOU 1314  CE  MET A 175     5674   4452   4092   -311   -340   -643       C  
ATOM   1315  N   ILE A 176       8.874 -18.134 -25.464  1.00 19.51           N  
ANISOU 1315  N   ILE A 176     3344   2231   1839    277     43   -476       N  
ATOM   1316  CA  ILE A 176       9.966 -17.203 -25.696  1.00 19.84           C  
ANISOU 1316  CA  ILE A 176     3305   2355   1877    365     98   -412       C  
ATOM   1317  C   ILE A 176      11.326 -17.922 -25.580  1.00 18.67           C  
ANISOU 1317  C   ILE A 176     3205   2174   1715    487    192   -404       C  
ATOM   1318  O   ILE A 176      12.176 -17.811 -26.454  1.00 18.85           O  
ANISOU 1318  O   ILE A 176     3249   2240   1670    570    248   -395       O  
ATOM   1319  CB  ILE A 176       9.947 -15.985 -24.780  1.00 17.39           C  
ANISOU 1319  CB  ILE A 176     2844   2107   1656    341     80   -336       C  
ATOM   1320  CG1 ILE A 176       8.584 -15.176 -24.795  1.00 22.36           C  
ANISOU 1320  CG1 ILE A 176     3413   2774   2307    239     -5   -331       C  
ATOM   1321  CG2 ILE A 176      11.101 -15.063 -25.053  1.00 21.19           C  
ANISOU 1321  CG2 ILE A 176     3251   2668   2132    415    134   -270       C  
ATOM   1322  CD1 ILE A 176       8.178 -14.827 -26.189  1.00 23.96           C  
ANISOU 1322  CD1 ILE A 176     3649   3030   2421    226    -36   -349       C  
ATOM   1323  N   LEU A 177      11.520 -18.679 -24.497  1.00 18.73           N  
ANISOU 1323  N   LEU A 177     3225   2107   1781    502    213   -401       N  
ATOM   1324  CA  LEU A 177      12.835 -19.341 -24.302  1.00 18.97           C  
ANISOU 1324  CA  LEU A 177     3286   2116   1803    632    305   -379       C  
ATOM   1325  C   LEU A 177      13.247 -20.276 -25.403  1.00 22.61           C  
ANISOU 1325  C   LEU A 177     3897   2527   2164    712    360   -439       C  
ATOM   1326  O   LEU A 177      14.429 -20.404 -25.707  1.00 22.80           O  
ANISOU 1326  O   LEU A 177     3922   2586   2155    838    443   -408       O  
ATOM   1327  CB  LEU A 177      12.870 -20.064 -22.978  1.00 18.17           C  
ANISOU 1327  CB  LEU A 177     3187   1940   1775    635    312   -364       C  
ATOM   1328  CG  LEU A 177      12.630 -19.189 -21.782  1.00 19.73           C  
ANISOU 1328  CG  LEU A 177     3242   2190   2065    574    271   -303       C  
ATOM   1329  CD1 LEU A 177      12.611 -20.060 -20.501  1.00 18.74           C  
ANISOU 1329  CD1 LEU A 177     3136   1984   1998    578    280   -292       C  
ATOM   1330  CD2 LEU A 177      13.770 -18.144 -21.645  1.00 24.44           C  
ANISOU 1330  CD2 LEU A 177     3706   2901   2678    636    309   -223       C  
ATOM   1331  N   ASN A 178      12.267 -20.925 -26.018  1.00 22.30           N  
ANISOU 1331  N   ASN A 178     3988   2412   2073    639    313   -525       N  
ATOM   1332  CA  ASN A 178      12.518 -21.892 -27.078  1.00 24.59           C  
ANISOU 1332  CA  ASN A 178     4450   2634   2256    701    359   -600       C  
ATOM   1333  C   ASN A 178      12.443 -21.345 -28.504  1.00 23.49           C  
ANISOU 1333  C   ASN A 178     4337   2575   2012    701    350   -628       C  
ATOM   1334  O   ASN A 178      12.562 -22.148 -29.485  1.00 27.12           O  
ANISOU 1334  O   ASN A 178     4958   2979   2366    745    384   -704       O  
ATOM   1335  CB  ASN A 178      11.455 -22.950 -26.948  1.00 26.20           C  
ANISOU 1335  CB  ASN A 178     4795   2706   2455    601    306   -685       C  
ATOM   1336  CG  ASN A 178      11.589 -23.752 -25.695  1.00 28.69           C  
ANISOU 1336  CG  ASN A 178     5129   2920   2852    617    329   -666       C  
ATOM   1337  OD1 ASN A 178      12.646 -23.806 -25.070  1.00 32.85           O  
ANISOU 1337  OD1 ASN A 178     5604   3459   3418    735    402   -603       O  
ATOM   1338  ND2 ASN A 178      10.498 -24.383 -25.305  1.00 31.18           N  
ANISOU 1338  ND2 ASN A 178     5514   3140   3192    493    266   -714       N  
ATOM   1339  N   LYS A 179      12.296 -20.012 -28.617  1.00 24.02           N  
ANISOU 1339  N   LYS A 179     4258   2765   2103    659    312   -566       N  
ATOM   1340  CA  LYS A 179      12.176 -19.316 -29.898  1.00 24.76           C  
ANISOU 1340  CA  LYS A 179     4354   2949   2104    652    297   -572       C  
ATOM   1341  C   LYS A 179      13.428 -19.576 -30.723  1.00 26.52           C  
ANISOU 1341  C   LYS A 179     4633   3201   2240    798    404   -567       C  
ATOM   1342  O   LYS A 179      14.545 -19.344 -30.213  1.00 25.11           O  
ANISOU 1342  O   LYS A 179     4367   3066   2108    895    479   -493       O  
ATOM   1343  CB  LYS A 179      12.061 -17.796 -29.731  1.00 23.49           C  
ANISOU 1343  CB  LYS A 179     4021   2907   1997    610    260   -485       C  
ATOM   1344  CG  LYS A 179      11.832 -17.067 -31.082  1.00 26.81           C  
ANISOU 1344  CG  LYS A 179     4449   3419   2318    599    239   -483       C  
ATOM   1345  CD  LYS A 179      11.558 -15.580 -30.828  1.00 26.24           C  
ANISOU 1345  CD  LYS A 179     4220   3439   2309    548    196   -396       C  
ATOM   1346  CE  LYS A 179      12.745 -14.747 -31.085  1.00 33.05           C  
ANISOU 1346  CE  LYS A 179     5001   4389   3168    631    270   -313       C  
ATOM   1347  NZ  LYS A 179      13.276 -15.007 -32.487  1.00 27.50           N  
ANISOU 1347  NZ  LYS A 179     4388   3729   2329    705    325   -336       N  
ATOM   1348  N   PRO A 180      13.259 -20.048 -31.977  1.00 27.99           N  
ANISOU 1348  N   PRO A 180     4960   3376   2298    813    411   -642       N  
ATOM   1349  CA  PRO A 180      14.446 -20.150 -32.833  1.00 29.43           C  
ANISOU 1349  CA  PRO A 180     5184   3608   2389    959    520   -629       C  
ATOM   1350  C   PRO A 180      15.112 -18.787 -32.969  1.00 28.16           C  
ANISOU 1350  C   PRO A 180     4850   3598   2251    989    545   -517       C  
ATOM   1351  O   PRO A 180      14.428 -17.774 -33.155  1.00 28.31           O  
ANISOU 1351  O   PRO A 180     4786   3684   2284    893    470   -486       O  
ATOM   1352  CB  PRO A 180      13.879 -20.604 -34.196  1.00 31.33           C  
ANISOU 1352  CB  PRO A 180     5590   3831   2480    934    496   -728       C  
ATOM   1353  CG  PRO A 180      12.580 -21.267 -33.840  1.00 33.35           C  
ANISOU 1353  CG  PRO A 180     5934   3978   2759    794    395   -812       C  
ATOM   1354  CD  PRO A 180      12.046 -20.555 -32.645  1.00 28.24           C  
ANISOU 1354  CD  PRO A 180     5121   3353   2255    702    327   -742       C  
ATOM   1355  N   GLY A 181      16.431 -18.773 -32.820  1.00 28.85           N  
ANISOU 1355  N   GLY A 181     4879   3733   2346   1118    650   -452       N  
ATOM   1356  CA  GLY A 181      17.248 -17.576 -33.006  1.00 28.06           C  
ANISOU 1356  CA  GLY A 181     4625   3777   2260   1151    690   -342       C  
ATOM   1357  C   GLY A 181      17.137 -16.596 -31.855  1.00 25.65           C  
ANISOU 1357  C   GLY A 181     4148   3506   2090   1068    636   -260       C  
ATOM   1358  O   GLY A 181      17.461 -15.387 -32.021  1.00 24.25           O  
ANISOU 1358  O   GLY A 181     3847   3434   1930   1044    636   -175       O  
ATOM   1359  N   LEU A 182      16.619 -17.050 -30.720  1.00 23.10           N  
ANISOU 1359  N   LEU A 182     3824   3093   1857   1015    588   -285       N  
ATOM   1360  CA  LEU A 182      16.572 -16.147 -29.541  1.00 23.23           C  
ANISOU 1360  CA  LEU A 182     3686   3141   1998    944    544   -211       C  
ATOM   1361  C   LEU A 182      17.911 -15.435 -29.300  1.00 23.70           C  
ANISOU 1361  C   LEU A 182     3607   3309   2087   1011    615   -105       C  
ATOM   1362  O   LEU A 182      18.982 -16.080 -29.249  1.00 23.55           O  
ANISOU 1362  O   LEU A 182     3591   3309   2048   1129    702    -82       O  
ATOM   1363  CB  LEU A 182      16.230 -16.944 -28.297  1.00 20.59           C  
ANISOU 1363  CB  LEU A 182     3372   2706   1746    922    518   -240       C  
ATOM   1364  CG  LEU A 182      16.067 -16.188 -26.969  1.00 19.83           C  
ANISOU 1364  CG  LEU A 182     3139   2626   1770    847    469   -181       C  
ATOM   1365  CD1 LEU A 182      14.828 -15.226 -27.086  1.00 17.88           C  
ANISOU 1365  CD1 LEU A 182     2859   2390   1545    719    374   -189       C  
ATOM   1366  CD2 LEU A 182      15.972 -17.255 -25.833  1.00 20.07           C  
ANISOU 1366  CD2 LEU A 182     3210   2557   1857    860    469   -207       C  
ATOM   1367  N   LYS A 183      17.852 -14.111 -29.121  1.00 21.92           N  
ANISOU 1367  N   LYS A 183     3261   3156   1911    934    577    -36       N  
ATOM   1368  CA  LYS A 183      19.075 -13.359 -28.790  1.00 21.92           C  
ANISOU 1368  CA  LYS A 183     3121   3259   1947    966    632     68       C  
ATOM   1369  C   LYS A 183      19.209 -13.058 -27.298  1.00 19.94           C  
ANISOU 1369  C   LYS A 183     2766   2997   1811    914    597    108       C  
ATOM   1370  O   LYS A 183      20.285 -13.235 -26.734  1.00 20.81           O  
ANISOU 1370  O   LYS A 183     2799   3158   1947    974    650    164       O  
ATOM   1371  CB  LYS A 183      19.113 -12.068 -29.578  1.00 23.18           C  
ANISOU 1371  CB  LYS A 183     3221   3505   2081    918    625    127       C  
ATOM   1372  CG  LYS A 183      20.522 -11.503 -29.618  1.00 25.65           C  
ANISOU 1372  CG  LYS A 183     3414   3935   2396    965    702    230       C  
ATOM   1373  CD  LYS A 183      20.574 -10.381 -30.650  1.00 29.36           C  
ANISOU 1373  CD  LYS A 183     3854   4482   2817    929    709    287       C  
ATOM   1374  CE  LYS A 183      21.917  -9.657 -30.573  1.00 32.76           C  
ANISOU 1374  CE  LYS A 183     4148   5033   3266    942    775    402       C  
ATOM   1375  NZ  LYS A 183      21.944  -8.695 -31.683  1.00 32.10           N  
ANISOU 1375  NZ  LYS A 183     4057   5016   3123    914    790    455       N  
ATOM   1376  N   TYR A 184      18.140 -12.647 -26.639  1.00 17.71           N  
ANISOU 1376  N   TYR A 184     2479   2655   1592    809    512     81       N  
ATOM   1377  CA  TYR A 184      18.204 -12.348 -25.222  1.00 16.16           C  
ANISOU 1377  CA  TYR A 184     2198   2448   1494    757    479    112       C  
ATOM   1378  C   TYR A 184      17.064 -13.056 -24.528  1.00 17.06           C  
ANISOU 1378  C   TYR A 184     2383   2453   1644    713    419     38       C  
ATOM   1379  O   TYR A 184      15.896 -12.828 -24.853  1.00 17.80           O  
ANISOU 1379  O   TYR A 184     2525   2506   1732    645    359     -6       O  
ATOM   1380  CB  TYR A 184      18.077 -10.823 -24.973  1.00 15.50           C  
ANISOU 1380  CB  TYR A 184     2018   2410   1461    660    437    169       C  
ATOM   1381  CG  TYR A 184      19.144 -10.022 -25.707  1.00 16.26           C  
ANISOU 1381  CG  TYR A 184     2042   2612   1522    682    492    249       C  
ATOM   1382  CD1 TYR A 184      20.502 -10.212 -25.425  1.00 18.86           C  
ANISOU 1382  CD1 TYR A 184     2288   3022   1853    743    557    313       C  
ATOM   1383  CD2 TYR A 184      18.778  -9.096 -26.685  1.00 19.39           C  
ANISOU 1383  CD2 TYR A 184     2449   3034   1881    643    480    269       C  
ATOM   1384  CE1 TYR A 184      21.510  -9.452 -26.165  1.00 22.22           C  
ANISOU 1384  CE1 TYR A 184     2638   3561   2244    755    612    397       C  
ATOM   1385  CE2 TYR A 184      19.748  -8.320 -27.412  1.00 22.43           C  
ANISOU 1385  CE2 TYR A 184     2770   3518   2232    655    534    351       C  
ATOM   1386  CZ  TYR A 184      21.107  -8.516 -27.099  1.00 22.85           C  
ANISOU 1386  CZ  TYR A 184     2735   3654   2291    705    600    414       C  
ATOM   1387  OH  TYR A 184      22.108  -7.828 -27.770  1.00 26.62           O  
ANISOU 1387  OH  TYR A 184     3139   4241   2735    713    658    502       O  
ATOM   1388  N   LYS A 185      17.355 -13.759 -23.457  1.00 16.15           N  
ANISOU 1388  N   LYS A 185     2255   2303   1575    739    428     39       N  
ATOM   1389  CA  LYS A 185      16.263 -14.262 -22.611  1.00 15.23           C  
ANISOU 1389  CA  LYS A 185     2186   2092   1506    678    369    -13       C  
ATOM   1390  C   LYS A 185      15.643 -13.097 -21.871  1.00 14.65           C  
ANISOU 1390  C   LYS A 185     2030   2034   1500    574    305     10       C  
ATOM   1391  O   LYS A 185      16.271 -12.064 -21.637  1.00 15.28           O  
ANISOU 1391  O   LYS A 185     2015   2184   1606    554    311     71       O  
ATOM   1392  CB  LYS A 185      16.874 -15.212 -21.523  1.00 16.07           C  
ANISOU 1392  CB  LYS A 185     2287   2168   1648    737    400      1       C  
ATOM   1393  CG  LYS A 185      17.292 -16.581 -22.123  1.00 18.09           C  
ANISOU 1393  CG  LYS A 185     2657   2371   1842    849    464    -35       C  
ATOM   1394  CD  LYS A 185      18.271 -17.338 -21.274  1.00 23.87           C  
ANISOU 1394  CD  LYS A 185     3363   3107   2598    943    517      9       C  
ATOM   1395  CE  LYS A 185      17.728 -17.666 -19.944  1.00 22.11           C  
ANISOU 1395  CE  LYS A 185     3132   2823   2443    891    471      6       C  
ATOM   1396  NZ  LYS A 185      18.702 -18.628 -19.224  1.00 21.71           N  
ANISOU 1396  NZ  LYS A 185     3079   2768   2401   1006    530     51       N  
ATOM   1397  N   PRO A 186      14.392 -13.249 -21.444  1.00 14.94           N  
ANISOU 1397  N   PRO A 186     2105   2004   1566    505    245    -36       N  
ATOM   1398  CA  PRO A 186      13.868 -12.242 -20.524  1.00 12.84           C  
ANISOU 1398  CA  PRO A 186     1763   1747   1367    425    196    -13       C  
ATOM   1399  C   PRO A 186      14.664 -12.289 -19.216  1.00 12.95           C  
ANISOU 1399  C   PRO A 186     1708   1777   1432    437    213     27       C  
ATOM   1400  O   PRO A 186      14.987 -13.371 -18.774  1.00 12.10           O  
ANISOU 1400  O   PRO A 186     1634   1638   1324    487    238     17       O  
ATOM   1401  CB  PRO A 186      12.438 -12.746 -20.204  1.00 13.80           C  
ANISOU 1401  CB  PRO A 186     1939   1797   1507    367    142    -70       C  
ATOM   1402  CG  PRO A 186      12.115 -13.601 -21.332  1.00 19.84           C  
ANISOU 1402  CG  PRO A 186     2803   2530   2203    390    147   -122       C  
ATOM   1403  CD  PRO A 186      13.414 -14.283 -21.835  1.00 14.77           C  
ANISOU 1403  CD  PRO A 186     2195   1903   1514    492    221   -111       C  
ATOM   1404  N   VAL A 187      14.955 -11.117 -18.641  1.00 11.29           N  
ANISOU 1404  N   VAL A 187     1413   1614   1261    390    198     72       N  
ATOM   1405  CA  VAL A 187      15.736 -11.113 -17.408  1.00 11.53           C  
ANISOU 1405  CA  VAL A 187     1376   1673   1329    391    205    110       C  
ATOM   1406  C   VAL A 187      14.822 -11.396 -16.238  1.00 10.04           C  
ANISOU 1406  C   VAL A 187     1202   1427   1184    346    165     79       C  
ATOM   1407  O   VAL A 187      15.299 -11.768 -15.186  1.00 11.44           O  
ANISOU 1407  O   VAL A 187     1348   1614   1382    357    170    100       O  
ATOM   1408  CB  VAL A 187      16.451  -9.760 -17.140  1.00 10.74           C  
ANISOU 1408  CB  VAL A 187     1186   1643   1250    342    201    166       C  
ATOM   1409  CG1 VAL A 187      17.523  -9.449 -18.183  1.00 14.29           C  
ANISOU 1409  CG1 VAL A 187     1602   2168   1659    381    247    214       C  
ATOM   1410  CG2 VAL A 187      15.481  -8.587 -17.027  1.00 10.74           C  
ANISOU 1410  CG2 VAL A 187     1189   1611   1279    260    155    151       C  
ATOM   1411  N   CYS A 188      13.507 -11.209 -16.417  1.00  9.89           N  
ANISOU 1411  N   CYS A 188     1224   1357   1174    297    126     37       N  
ATOM   1412  CA  CYS A 188      12.602 -11.372 -15.259  1.00 10.34           C  
ANISOU 1412  CA  CYS A 188     1282   1372   1272    251     92     16       C  
ATOM   1413  C   CYS A 188      11.214 -11.639 -15.741  1.00 10.51           C  
ANISOU 1413  C   CYS A 188     1357   1345   1289    218     60    -30       C  
ATOM   1414  O   CYS A 188      10.944 -11.417 -16.907  1.00 10.68           O  
ANISOU 1414  O   CYS A 188     1405   1375   1278    221     54    -42       O  
ATOM   1415  CB  CYS A 188      12.581 -10.091 -14.413  1.00 10.55           C  
ANISOU 1415  CB  CYS A 188     1245   1426   1336    197     70     39       C  
ATOM   1416  SG  CYS A 188      11.861  -8.593 -15.251  1.00 12.00           S  
ANISOU 1416  SG  CYS A 188     1423   1614   1521    154     46     40       S  
ATOM   1417  N   ASN A 189      10.352 -12.077 -14.803  1.00 10.78           N  
ANISOU 1417  N   ASN A 189     1400   1342   1355    182     37    -48       N  
ATOM   1418  CA  ASN A 189       8.885 -12.172 -15.055  1.00 10.31           C  
ANISOU 1418  CA  ASN A 189     1364   1254   1299    132     -1    -83       C  
ATOM   1419  C   ASN A 189       8.260 -11.512 -13.852  1.00 10.88           C  
ANISOU 1419  C   ASN A 189     1385   1333   1416     93    -19    -71       C  
ATOM   1420  O   ASN A 189       8.392 -12.023 -12.714  1.00 10.90           O  
ANISOU 1420  O   ASN A 189     1380   1320   1439     90    -10    -64       O  
ATOM   1421  CB  ASN A 189       8.476 -13.646 -15.135  1.00 10.29           C  
ANISOU 1421  CB  ASN A 189     1434   1192   1281    129     -1   -117       C  
ATOM   1422  CG  ASN A 189       7.042 -13.853 -15.553  1.00 12.62           C  
ANISOU 1422  CG  ASN A 189     1751   1471   1572     66    -45   -150       C  
ATOM   1423  OD1 ASN A 189       6.380 -12.947 -16.018  1.00 11.21           O  
ANISOU 1423  OD1 ASN A 189     1535   1331   1392     41    -74   -147       O  
ATOM   1424  ND2 ASN A 189       6.571 -15.062 -15.347  1.00 12.74           N  
ANISOU 1424  ND2 ASN A 189     1825   1429   1585     38    -50   -177       N  
ATOM   1425  N   GLN A 190       7.653 -10.330 -14.045  1.00  9.91           N  
ANISOU 1425  N   GLN A 190     1227   1234   1304     71    -39    -63       N  
ATOM   1426  CA  GLN A 190       7.009  -9.583 -12.922  1.00  9.51           C  
ANISOU 1426  CA  GLN A 190     1134   1188   1290     45    -49    -55       C  
ATOM   1427  C   GLN A 190       5.557 -10.045 -12.839  1.00  9.22           C  
ANISOU 1427  C   GLN A 190     1098   1142   1262     12    -75    -73       C  
ATOM   1428  O   GLN A 190       4.780  -9.947 -13.789  1.00 10.94           O  
ANISOU 1428  O   GLN A 190     1318   1373   1464      0   -100    -81       O  
ATOM   1429  CB  GLN A 190       7.101  -8.070 -13.197  1.00 10.09           C  
ANISOU 1429  CB  GLN A 190     1182   1281   1370     48    -50    -35       C  
ATOM   1430  CG  GLN A 190       6.344  -7.287 -12.127  1.00 10.52           C  
ANISOU 1430  CG  GLN A 190     1210   1330   1454     31    -55    -34       C  
ATOM   1431  CD  GLN A 190       6.368  -5.760 -12.322  1.00 11.34           C  
ANISOU 1431  CD  GLN A 190     1307   1433   1567     37    -52    -16       C  
ATOM   1432  OE1 GLN A 190       5.311  -5.160 -12.225  1.00 10.51           O  
ANISOU 1432  OE1 GLN A 190     1192   1325   1475     44    -59    -15       O  
ATOM   1433  NE2 GLN A 190       7.537  -5.146 -12.563  1.00 10.20           N  
ANISOU 1433  NE2 GLN A 190     1168   1290   1415     35    -38      1       N  
ATOM   1434  N   VAL A 191       5.193 -10.591 -11.662  1.00  9.99           N  
ANISOU 1434  N   VAL A 191     1187   1227   1382     -7    -70    -75       N  
ATOM   1435  CA  VAL A 191       3.884 -11.321 -11.599  1.00  8.64           C  
ANISOU 1435  CA  VAL A 191     1014   1050   1217    -50    -92    -87       C  
ATOM   1436  C   VAL A 191       3.214 -11.010 -10.261  1.00 10.49           C  
ANISOU 1436  C   VAL A 191     1205   1299   1479    -64    -83    -73       C  
ATOM   1437  O   VAL A 191       3.908 -10.610  -9.304  1.00  9.51           O  
ANISOU 1437  O   VAL A 191     1074   1175   1364    -45    -60    -63       O  
ATOM   1438  CB  VAL A 191       4.090 -12.844 -11.708  1.00  9.20           C  
ANISOU 1438  CB  VAL A 191     1145   1075   1275    -67    -88   -104       C  
ATOM   1439  CG1 VAL A 191       4.771 -13.231 -13.089  1.00 12.42           C  
ANISOU 1439  CG1 VAL A 191     1609   1465   1642    -42    -89   -125       C  
ATOM   1440  CG2 VAL A 191       4.924 -13.397 -10.536  1.00 12.32           C  
ANISOU 1440  CG2 VAL A 191     1552   1446   1683    -46    -57    -88       C  
ATOM   1441  N   GLU A 192       1.910 -11.255 -10.157  1.00 10.05           N  
ANISOU 1441  N   GLU A 192     1120   1262   1433   -102   -100    -71       N  
ATOM   1442  CA  GLU A 192       1.248 -11.135  -8.836  1.00 10.06           C  
ANISOU 1442  CA  GLU A 192     1082   1283   1457   -113    -83    -55       C  
ATOM   1443  C   GLU A 192       1.827 -12.152  -7.911  1.00 11.09           C  
ANISOU 1443  C   GLU A 192     1246   1378   1588   -124    -62    -51       C  
ATOM   1444  O   GLU A 192       1.829 -13.366  -8.230  1.00 11.48           O  
ANISOU 1444  O   GLU A 192     1337   1391   1632   -156    -70    -58       O  
ATOM   1445  CB  GLU A 192      -0.263 -11.321  -9.053  1.00 10.47           C  
ANISOU 1445  CB  GLU A 192     1085   1375   1515   -154   -105    -45       C  
ATOM   1446  CG  GLU A 192      -0.954 -10.992  -7.702  1.00 10.80           C  
ANISOU 1446  CG  GLU A 192     1077   1449   1575   -150    -76    -23       C  
ATOM   1447  CD  GLU A 192      -2.482 -11.031  -7.700  1.00 11.45           C  
ANISOU 1447  CD  GLU A 192     1088   1595   1668   -182    -88      0       C  
ATOM   1448  OE1 GLU A 192      -3.103 -10.874  -8.756  1.00 12.02           O  
ANISOU 1448  OE1 GLU A 192     1132   1700   1733   -195   -123      3       O  
ATOM   1449  OE2 GLU A 192      -3.030 -11.226  -6.587  1.00 11.08           O  
ANISOU 1449  OE2 GLU A 192     1007   1571   1630   -193    -61     20       O  
ATOM   1450  N   CYS A 193       2.283 -11.732  -6.722  1.00 10.19           N  
ANISOU 1450  N   CYS A 193     1120   1272   1477   -101    -36    -40       N  
ATOM   1451  CA  CYS A 193       2.905 -12.701  -5.867  1.00  9.05           C  
ANISOU 1451  CA  CYS A 193     1006   1102   1328   -105    -19    -27       C  
ATOM   1452  C   CYS A 193       2.908 -12.185  -4.414  1.00 10.53           C  
ANISOU 1452  C   CYS A 193     1168   1320   1512    -94      3    -13       C  
ATOM   1453  O   CYS A 193       3.461 -11.092  -4.149  1.00  9.93           O  
ANISOU 1453  O   CYS A 193     1083   1262   1427    -67      8    -21       O  
ATOM   1454  CB  CYS A 193       4.342 -12.881  -6.376  1.00 10.42           C  
ANISOU 1454  CB  CYS A 193     1218   1252   1487    -68    -17    -31       C  
ATOM   1455  SG  CYS A 193       5.350 -14.056  -5.359  1.00 12.04           S  
ANISOU 1455  SG  CYS A 193     1458   1432   1682    -47      6     -3       S  
ATOM   1456  N   HIS A 194       2.353 -12.998  -3.515  1.00  9.37           N  
ANISOU 1456  N   HIS A 194     1019   1173   1367   -120     18      7       N  
ATOM   1457  CA  HIS A 194       2.158 -12.612  -2.090  1.00  9.72           C  
ANISOU 1457  CA  HIS A 194     1041   1253   1398   -113     43     22       C  
ATOM   1458  C   HIS A 194       1.790 -13.892  -1.362  1.00  9.74           C  
ANISOU 1458  C   HIS A 194     1057   1242   1400   -145     58     55       C  
ATOM   1459  O   HIS A 194       1.605 -14.924  -1.971  1.00 11.31           O  
ANISOU 1459  O   HIS A 194     1284   1399   1613   -176     48     61       O  
ATOM   1460  CB  HIS A 194       1.061 -11.535  -1.947  1.00  9.93           C  
ANISOU 1460  CB  HIS A 194     1021   1322   1430   -106     53     14       C  
ATOM   1461  CG  HIS A 194      -0.180 -11.860  -2.701  1.00 10.47           C  
ANISOU 1461  CG  HIS A 194     1053   1404   1520   -139     41     21       C  
ATOM   1462  ND1 HIS A 194      -1.081 -12.831  -2.286  1.00 11.03           N  
ANISOU 1462  ND1 HIS A 194     1103   1488   1599   -188     49     50       N  
ATOM   1463  CD2 HIS A 194      -0.682 -11.320  -3.837  1.00 10.61           C  
ANISOU 1463  CD2 HIS A 194     1047   1433   1550   -135     18     10       C  
ATOM   1464  CE1 HIS A 194      -2.066 -12.899  -3.178  1.00 11.36           C  
ANISOU 1464  CE1 HIS A 194     1105   1551   1656   -221     26     52       C  
ATOM   1465  NE2 HIS A 194      -1.834 -12.009  -4.145  1.00 10.12           N  
ANISOU 1465  NE2 HIS A 194      947   1396   1501   -186      5     28       N  
ATOM   1466  N   PRO A 195       1.673 -13.845  -0.018  1.00 10.79           N  
ANISOU 1466  N   PRO A 195     1178   1407   1512   -140     84     77       N  
ATOM   1467  CA  PRO A 195       1.402 -15.075   0.700  1.00  9.11           C  
ANISOU 1467  CA  PRO A 195      983   1179   1298   -170    101    118       C  
ATOM   1468  C   PRO A 195       0.084 -15.804   0.384  1.00 13.56           C  
ANISOU 1468  C   PRO A 195     1527   1736   1887   -234    103    135       C  
ATOM   1469  O   PRO A 195       0.021 -17.031   0.571  1.00 10.20           O  
ANISOU 1469  O   PRO A 195     1140   1266   1468   -271    109    166       O  
ATOM   1470  CB  PRO A 195       1.429 -14.649   2.179  1.00 11.06           C  
ANISOU 1470  CB  PRO A 195     1214   1478   1507   -151    130    136       C  
ATOM   1471  CG  PRO A 195       2.438 -13.488   2.117  1.00 10.33           C  
ANISOU 1471  CG  PRO A 195     1126   1402   1395   -107    115    100       C  
ATOM   1472  CD  PRO A 195       2.038 -12.740   0.888  1.00 10.13           C  
ANISOU 1472  CD  PRO A 195     1083   1366   1399   -107     97     65       C  
ATOM   1473  N   TYR A 196      -0.872 -15.127  -0.269  1.00 10.47           N  
ANISOU 1473  N   TYR A 196     1084   1380   1512   -249     92    118       N  
ATOM   1474  CA  TYR A 196      -2.072 -15.874  -0.602  1.00 11.78           C  
ANISOU 1474  CA  TYR A 196     1223   1552   1700   -322     85    139       C  
ATOM   1475  C   TYR A 196      -1.987 -16.457  -2.022  1.00 11.87           C  
ANISOU 1475  C   TYR A 196     1273   1508   1728   -361     43    113       C  
ATOM   1476  O   TYR A 196      -2.851 -17.226  -2.420  1.00 12.27           O  
ANISOU 1476  O   TYR A 196     1316   1551   1792   -438     27    125       O  
ATOM   1477  CB  TYR A 196      -3.298 -14.947  -0.504  1.00 12.41           C  
ANISOU 1477  CB  TYR A 196     1211   1718   1784   -320     96    146       C  
ATOM   1478  CG  TYR A 196      -3.722 -14.620   0.874  1.00 12.61           C  
ANISOU 1478  CG  TYR A 196     1200   1800   1788   -297    145    176       C  
ATOM   1479  CD1 TYR A 196      -3.344 -15.422   1.972  1.00 12.45           C  
ANISOU 1479  CD1 TYR A 196     1216   1763   1749   -310    172    209       C  
ATOM   1480  CD2 TYR A 196      -4.550 -13.524   1.103  1.00 14.91           C  
ANISOU 1480  CD2 TYR A 196     1423   2168   2075   -255    169    177       C  
ATOM   1481  CE1 TYR A 196      -3.861 -15.140   3.216  1.00 15.54           C  
ANISOU 1481  CE1 TYR A 196     1572   2219   2114   -293    220    239       C  
ATOM   1482  CE2 TYR A 196      -4.997 -13.196   2.348  1.00 13.31           C  
ANISOU 1482  CE2 TYR A 196     1189   2021   1845   -227    221    201       C  
ATOM   1483  CZ  TYR A 196      -4.661 -14.010   3.382  1.00 15.63           C  
ANISOU 1483  CZ  TYR A 196     1517   2303   2117   -250    245    230       C  
ATOM   1484  OH  TYR A 196      -5.170 -13.759   4.648  1.00 17.85           O  
ANISOU 1484  OH  TYR A 196     1769   2649   2362   -225    300    258       O  
ATOM   1485  N   PHE A 197      -0.894 -16.162  -2.752  1.00 10.73           N  
ANISOU 1485  N   PHE A 197     1174   1325   1576   -312     27     79       N  
ATOM   1486  CA  PHE A 197      -0.698 -16.585  -4.150  1.00 10.33           C  
ANISOU 1486  CA  PHE A 197     1168   1226   1529   -332     -7     47       C  
ATOM   1487  C   PHE A 197       0.820 -16.515  -4.357  1.00 11.75           C  
ANISOU 1487  C   PHE A 197     1405   1364   1695   -262     -1     30       C  
ATOM   1488  O   PHE A 197       1.315 -15.556  -4.929  1.00 11.52           O  
ANISOU 1488  O   PHE A 197     1360   1357   1658   -218    -10      8       O  
ATOM   1489  CB  PHE A 197      -1.442 -15.608  -5.101  1.00 10.97           C  
ANISOU 1489  CB  PHE A 197     1188   1364   1613   -335    -36     27       C  
ATOM   1490  CG  PHE A 197      -1.513 -16.046  -6.549  1.00 10.23           C  
ANISOU 1490  CG  PHE A 197     1133   1239   1513   -370    -78     -3       C  
ATOM   1491  CD1 PHE A 197      -1.739 -17.360  -6.904  1.00 17.11           C  
ANISOU 1491  CD1 PHE A 197     2066   2050   2383   -442    -93     -9       C  
ATOM   1492  CD2 PHE A 197      -1.395 -15.080  -7.560  1.00 11.24           C  
ANISOU 1492  CD2 PHE A 197     1241   1398   1631   -333   -100    -25       C  
ATOM   1493  CE1 PHE A 197      -1.830 -17.740  -8.270  1.00 17.33           C  
ANISOU 1493  CE1 PHE A 197     2139   2050   2393   -479   -134    -47       C  
ATOM   1494  CE2 PHE A 197      -1.512 -15.393  -8.933  1.00 11.04           C  
ANISOU 1494  CE2 PHE A 197     1248   1357   1588   -363   -141    -54       C  
ATOM   1495  CZ  PHE A 197      -1.743 -16.735  -9.267  1.00 12.87           C  
ANISOU 1495  CZ  PHE A 197     1544   1532   1813   -438   -158    -68       C  
ATOM   1496  N   ASN A 198       1.529 -17.510  -3.827  1.00 10.92           N  
ANISOU 1496  N   ASN A 198     1360   1204   1585   -251     18     50       N  
ATOM   1497  CA  ASN A 198       2.982 -17.318  -3.678  1.00 10.30           C  
ANISOU 1497  CA  ASN A 198     1307   1117   1490   -175     31     52       C  
ATOM   1498  C   ASN A 198       3.787 -17.793  -4.895  1.00 11.49           C  
ANISOU 1498  C   ASN A 198     1520   1212   1633   -145     23     27       C  
ATOM   1499  O   ASN A 198       5.018 -17.499  -4.944  1.00 12.23           O  
ANISOU 1499  O   ASN A 198     1617   1316   1712    -78     33     31       O  
ATOM   1500  CB  ASN A 198       3.536 -17.905  -2.346  1.00 10.92           C  
ANISOU 1500  CB  ASN A 198     1402   1189   1557   -151     59     97       C  
ATOM   1501  CG  ASN A 198       3.581 -19.451  -2.302  1.00 12.15           C  
ANISOU 1501  CG  ASN A 198     1639   1259   1719   -167     74    122       C  
ATOM   1502  OD1 ASN A 198       3.796 -20.065  -3.329  1.00 13.09           O  
ANISOU 1502  OD1 ASN A 198     1819   1313   1840   -166     67     98       O  
ATOM   1503  ND2 ASN A 198       3.373 -20.087  -1.114  1.00 12.17           N  
ANISOU 1503  ND2 ASN A 198     1650   1256   1718   -181     98    172       N  
ATOM   1504  N   ARG A 199       3.104 -18.393  -5.875  1.00 11.81           N  
ANISOU 1504  N   ARG A 199     1601   1209   1677   -195      4      0       N  
ATOM   1505  CA  ARG A 199       3.733 -18.727  -7.163  1.00 11.20           C  
ANISOU 1505  CA  ARG A 199     1588   1085   1582   -168     -2    -33       C  
ATOM   1506  C   ARG A 199       4.975 -19.597  -6.991  1.00 12.90           C  
ANISOU 1506  C   ARG A 199     1874   1241   1785    -97     31    -16       C  
ATOM   1507  O   ARG A 199       5.882 -19.544  -7.824  1.00 13.03           O  
ANISOU 1507  O   ARG A 199     1919   1247   1781    -37     39    -33       O  
ATOM   1508  CB  ARG A 199       4.178 -17.473  -7.929  1.00 12.38           C  
ANISOU 1508  CB  ARG A 199     1689   1294   1720   -127    -15    -53       C  
ATOM   1509  CG  ARG A 199       3.213 -16.272  -7.880  1.00 11.70           C  
ANISOU 1509  CG  ARG A 199     1518   1280   1646   -160    -39    -56       C  
ATOM   1510  CD  ARG A 199       1.768 -16.654  -8.281  1.00 11.02           C  
ANISOU 1510  CD  ARG A 199     1423   1196   1567   -242    -68    -67       C  
ATOM   1511  NE  ARG A 199       1.652 -17.106  -9.724  1.00 13.17           N  
ANISOU 1511  NE  ARG A 199     1750   1436   1815   -267    -97   -105       N  
ATOM   1512  CZ  ARG A 199       1.544 -16.249 -10.776  1.00 10.61           C  
ANISOU 1512  CZ  ARG A 199     1400   1157   1474   -254   -123   -124       C  
ATOM   1513  NH1 ARG A 199       1.506 -14.904 -10.627  1.00 11.62           N  
ANISOU 1513  NH1 ARG A 199     1453   1350   1612   -217   -122   -108       N  
ATOM   1514  NH2 ARG A 199       1.367 -16.773 -12.007  1.00 13.89           N  
ANISOU 1514  NH2 ARG A 199     1871   1547   1858   -284   -151   -159       N  
ATOM   1515  N  ASER A 200       4.980 -20.456  -5.965  0.50 13.08           N  
ANISOU 1515  N  ASER A 200     1928   1225   1817   -100     53     21       N  
ATOM   1516  N  BSER A 200       4.989 -20.447  -5.966  0.50 13.31           N  
ANISOU 1516  N  BSER A 200     1956   1254   1846   -100     53     21       N  
ATOM   1517  CA ASER A 200       6.150 -21.335  -5.765  0.50 14.07           C  
ANISOU 1517  CA ASER A 200     2121   1294   1930    -19     89     48       C  
ATOM   1518  CA BSER A 200       6.184 -21.277  -5.764  0.50 14.67           C  
ANISOU 1518  CA BSER A 200     2193   1374   2006    -16     89     48       C  
ATOM   1519  C  ASER A 200       6.607 -22.106  -7.019  0.50 15.35           C  
ANISOU 1519  C  ASER A 200     2384   1373   2074     15    100     12       C  
ATOM   1520  C  BSER A 200       6.616 -22.140  -6.987  0.50 15.67           C  
ANISOU 1520  C  BSER A 200     2427   1412   2115     16    101     13       C  
ATOM   1521  O  ASER A 200       7.821 -22.148  -7.289  0.50 15.48           O  
ANISOU 1521  O  ASER A 200     2414   1394   2071    113    127     23       O  
ATOM   1522  O  BSER A 200       7.834 -22.269  -7.207  0.50 15.61           O  
ANISOU 1522  O  BSER A 200     2438   1403   2089    115    130     27       O  
ATOM   1523  CB ASER A 200       5.947 -22.284  -4.567  0.50 15.53           C  
ANISOU 1523  CB ASER A 200     2341   1433   2126    -32    112    100       C  
ATOM   1524  CB BSER A 200       6.051 -22.103  -4.471  0.50 16.06           C  
ANISOU 1524  CB BSER A 200     2392   1518   2192    -24    112    103       C  
ATOM   1525  OG ASER A 200       7.074 -23.150  -4.406  0.50 16.62           O  
ANISOU 1525  OG ASER A 200     2547   1516   2251     60    148    134       O  
ATOM   1526  OG BSER A 200       5.057 -23.085  -4.647  0.50 20.66           O  
ANISOU 1526  OG BSER A 200     3048   2013   2787   -106    108     93       O  
ATOM   1527  N   LYS A 201       5.667 -22.735  -7.743  1.00 14.29           N  
ANISOU 1527  N   LYS A 201     2320   1169   1939    -63     81    -29       N  
ATOM   1528  CA  LYS A 201       6.060 -23.589  -8.929  1.00 17.00           C  
ANISOU 1528  CA  LYS A 201     2787   1417   2253    -34     95    -74       C  
ATOM   1529  C   LYS A 201       6.651 -22.699 -10.002  1.00 15.95           C  
ANISOU 1529  C   LYS A 201     2617   1348   2093     18     87   -107       C  
ATOM   1530  O   LYS A 201       7.632 -23.073 -10.625  1.00 16.62           O  
ANISOU 1530  O   LYS A 201     2764   1400   2151    107    122   -116       O  
ATOM   1531  CB  LYS A 201       4.940 -24.450  -9.437  1.00 21.00           C  
ANISOU 1531  CB  LYS A 201     3384   1836   2759   -146     69   -115       C  
ATOM   1532  CG  LYS A 201       4.664 -25.473  -8.385  1.00 25.41           C  
ANISOU 1532  CG  LYS A 201     3997   2313   3341   -178     92    -71       C  
ATOM   1533  N   LEU A 202       6.042 -21.537 -10.212  1.00 14.23           N  
ANISOU 1533  N   LEU A 202     2303   1222   1882    -31     48   -119       N  
ATOM   1534  CA  LEU A 202       6.549 -20.652 -11.220  1.00 14.31           C  
ANISOU 1534  CA  LEU A 202     2279   1291   1867     11     42   -142       C  
ATOM   1535  C   LEU A 202       7.916 -20.094 -10.820  1.00 13.81           C  
ANISOU 1535  C   LEU A 202     2160   1283   1801    113     77   -100       C  
ATOM   1536  O   LEU A 202       8.815 -19.973 -11.683  1.00 14.92           O  
ANISOU 1536  O   LEU A 202     2319   1437   1912    183     99   -109       O  
ATOM   1537  CB  LEU A 202       5.634 -19.474 -11.432  1.00 13.81           C  
ANISOU 1537  CB  LEU A 202     2123   1310   1813    -53     -2   -152       C  
ATOM   1538  CG  LEU A 202       6.019 -18.495 -12.534  1.00 14.48           C  
ANISOU 1538  CG  LEU A 202     2176   1453   1870    -19    -13   -170       C  
ATOM   1539  CD1 LEU A 202       6.223 -19.107 -13.941  1.00 12.98           C  
ANISOU 1539  CD1 LEU A 202     2083   1217   1630     -5    -11   -218       C  
ATOM   1540  CD2 LEU A 202       4.885 -17.436 -12.512  1.00 13.99           C  
ANISOU 1540  CD2 LEU A 202     2026   1462   1826    -85    -57   -169       C  
ATOM   1541  N   LEU A 203       8.073 -19.773  -9.535  1.00 11.51           N  
ANISOU 1541  N   LEU A 203     1802   1034   1537    118     82    -53       N  
ATOM   1542  CA  LEU A 203       9.418 -19.318  -8.999  1.00 12.98           C  
ANISOU 1542  CA  LEU A 203     1929   1282   1718    203    108     -7       C  
ATOM   1543  C   LEU A 203      10.456 -20.418  -9.245  1.00 14.69           C  
ANISOU 1543  C   LEU A 203     2221   1445   1914    299    155     10       C  
ATOM   1544  O   LEU A 203      11.564 -20.134  -9.768  1.00 14.32           O  
ANISOU 1544  O   LEU A 203     2150   1444   1846    378    179     25       O  
ATOM   1545  CB  LEU A 203       9.285 -19.031  -7.503  1.00 13.70           C  
ANISOU 1545  CB  LEU A 203     1958   1415   1832    181    102     34       C  
ATOM   1546  CG  LEU A 203      10.635 -18.691  -6.795  1.00 13.72           C  
ANISOU 1546  CG  LEU A 203     1899   1487   1823    254    120     87       C  
ATOM   1547  CD1 LEU A 203      11.344 -17.483  -7.430  1.00 13.61           C  
ANISOU 1547  CD1 LEU A 203     1817   1553   1798    270    111     81       C  
ATOM   1548  CD2 LEU A 203      10.282 -18.458  -5.296  1.00 13.10           C  
ANISOU 1548  CD2 LEU A 203     1775   1445   1756    217    107    119       C  
ATOM   1549  N   ASP A 204      10.131 -21.674  -8.932  1.00 14.78           N  
ANISOU 1549  N   ASP A 204     2325   1358   1930    298    172     13       N  
ATOM   1550  CA  ASP A 204      11.125 -22.770  -9.175  1.00 15.05           C  
ANISOU 1550  CA  ASP A 204     2446   1326   1942    408    226     33       C  
ATOM   1551  C   ASP A 204      11.519 -22.814 -10.668  1.00 16.18           C  
ANISOU 1551  C   ASP A 204     2647   1452   2049    455    244    -15       C  
ATOM   1552  O   ASP A 204      12.748 -22.966 -11.033  1.00 17.75           O  
ANISOU 1552  O   ASP A 204     2846   1675   2222    573    291     11       O  
ATOM   1553  CB  ASP A 204      10.566 -24.150  -8.727  1.00 17.66           C  
ANISOU 1553  CB  ASP A 204     2897   1527   2284    389    242     36       C  
ATOM   1554  CG  ASP A 204      10.462 -24.248  -7.209  1.00 24.43           C  
ANISOU 1554  CG  ASP A 204     3705   2408   3168    375    240    101       C  
ATOM   1555  OD1 ASP A 204      11.044 -23.384  -6.507  1.00 29.42           O  
ANISOU 1555  OD1 ASP A 204     4221   3153   3801    402    231    143       O  
ATOM   1556  OD2 ASP A 204       9.850 -25.227  -6.700  1.00 32.68           O  
ANISOU 1556  OD2 ASP A 204     4832   3357   4227    336    248    113       O  
ATOM   1557  N   PHE A 205      10.511 -22.646 -11.556  1.00 15.84           N  
ANISOU 1557  N   PHE A 205     2643   1379   1996    366    208    -80       N  
ATOM   1558  CA  PHE A 205      10.818 -22.652 -12.983  1.00 16.37           C  
ANISOU 1558  CA  PHE A 205     2767   1434   2016    403    222   -129       C  
ATOM   1559  C   PHE A 205      11.696 -21.471 -13.357  1.00 15.14           C  
ANISOU 1559  C   PHE A 205     2502   1402   1849    456    229   -103       C  
ATOM   1560  O   PHE A 205      12.711 -21.657 -14.140  1.00 16.31           O  
ANISOU 1560  O   PHE A 205     2677   1562   1957    558    277   -100       O  
ATOM   1561  CB  PHE A 205       9.546 -22.584 -13.815  1.00 17.15           C  
ANISOU 1561  CB  PHE A 205     2913   1502   2102    289    171   -197       C  
ATOM   1562  CG  PHE A 205       9.826 -22.552 -15.255  1.00 15.98           C  
ANISOU 1562  CG  PHE A 205     2823   1351   1895    323    182   -247       C  
ATOM   1563  CD1 PHE A 205      10.219 -23.691 -15.917  1.00 20.25           C  
ANISOU 1563  CD1 PHE A 205     3511   1790   2393    383    225   -285       C  
ATOM   1564  CD2 PHE A 205       9.642 -21.342 -15.951  1.00 14.77           C  
ANISOU 1564  CD2 PHE A 205     2586   1297   1727    293    148   -257       C  
ATOM   1565  CE1 PHE A 205      10.467 -23.646 -17.327  1.00 21.77           C  
ANISOU 1565  CE1 PHE A 205     3767   1985   2517    417    237   -337       C  
ATOM   1566  CE2 PHE A 205       9.929 -21.257 -17.324  1.00 17.02           C  
ANISOU 1566  CE2 PHE A 205     2923   1592   1950    328    160   -297       C  
ATOM   1567  CZ  PHE A 205      10.319 -22.416 -18.023  1.00 19.63           C  
ANISOU 1567  CZ  PHE A 205     3402   1827   2229    387    203   -341       C  
ATOM   1568  N   CYS A 206      11.351 -20.274 -12.889  1.00 14.26           N  
ANISOU 1568  N   CYS A 206     2274   1379   1765    393    188    -85       N  
ATOM   1569  CA  CYS A 206      12.136 -19.094 -13.246  1.00 13.10           C  
ANISOU 1569  CA  CYS A 206     2029   1338   1608    425    192    -60       C  
ATOM   1570  C   CYS A 206      13.577 -19.286 -12.736  1.00 14.82           C  
ANISOU 1570  C   CYS A 206     2204   1604   1823    531    240      2       C  
ATOM   1571  O   CYS A 206      14.507 -19.007 -13.480  1.00 14.38           O  
ANISOU 1571  O   CYS A 206     2124   1602   1737    598    272     17       O  
ATOM   1572  CB  CYS A 206      11.546 -17.867 -12.609  1.00 13.03           C  
ANISOU 1572  CB  CYS A 206     1920   1395   1634    344    145    -48       C  
ATOM   1573  SG  CYS A 206      10.025 -17.396 -13.627  1.00 15.84           S  
ANISOU 1573  SG  CYS A 206     2302   1733   1981    245     93   -111       S  
ATOM   1574  N   LYS A 207      13.727 -19.797 -11.516  1.00 16.80           N  
ANISOU 1574  N   LYS A 207     2443   1840   2097    545    245     42       N  
ATOM   1575  CA  LYS A 207      15.109 -19.964 -11.010  1.00 16.69           C  
ANISOU 1575  CA  LYS A 207     2373   1890   2075    649    285    112       C  
ATOM   1576  C   LYS A 207      15.863 -20.933 -11.929  1.00 18.24           C  
ANISOU 1576  C   LYS A 207     2654   2042   2234    768    348    110       C  
ATOM   1577  O   LYS A 207      17.094 -20.757 -12.248  1.00 18.67           O  
ANISOU 1577  O   LYS A 207     2650   2179   2265    863    389    157       O  
ATOM   1578  CB  LYS A 207      15.086 -20.477  -9.538  1.00 17.80           C  
ANISOU 1578  CB  LYS A 207     2501   2020   2242    650    279    159       C  
ATOM   1579  CG  LYS A 207      14.713 -19.350  -8.476  1.00 20.14           C  
ANISOU 1579  CG  LYS A 207     2692   2396   2564    557    227    175       C  
ATOM   1580  CD  LYS A 207      14.311 -20.001  -7.124  1.00 26.23           C  
ANISOU 1580  CD  LYS A 207     3480   3133   3351    541    219    206       C  
ATOM   1581  CE  LYS A 207      15.380 -20.958  -6.624  1.00 29.33           C  
ANISOU 1581  CE  LYS A 207     3884   3531   3729    656    261    274       C  
ATOM   1582  NZ  LYS A 207      14.936 -21.570  -5.286  1.00 27.94           N  
ANISOU 1582  NZ  LYS A 207     3727   3322   3565    637    253    311       N  
ATOM   1583  N   SER A 208      15.197 -21.977 -12.387  1.00 16.43           N  
ANISOU 1583  N   SER A 208     2564   1684   1993    768    362     59       N  
ATOM   1584  CA  SER A 208      15.891 -22.986 -13.244  1.00 17.43           C  
ANISOU 1584  CA  SER A 208     2798   1748   2076    892    431     49       C  
ATOM   1585  C   SER A 208      16.376 -22.444 -14.579  1.00 17.73           C  
ANISOU 1585  C   SER A 208     2825   1844   2069    930    454     24       C  
ATOM   1586  O   SER A 208      17.182 -23.111 -15.268  1.00 22.14           O  
ANISOU 1586  O   SER A 208     3447   2381   2583   1055    522     27       O  
ATOM   1587  CB  SER A 208      14.988 -24.197 -13.482  1.00 19.16           C  
ANISOU 1587  CB  SER A 208     3189   1801   2289    863    435    -11       C  
ATOM   1588  OG  SER A 208      14.006 -23.938 -14.494  1.00 20.11           O  
ANISOU 1588  OG  SER A 208     3366   1886   2388    765    396    -94       O  
ATOM   1589  N   LYS A 209      15.807 -21.300 -14.997  1.00 17.04           N  
ANISOU 1589  N   LYS A 209     2672   1817   1986    829    402     -3       N  
ATOM   1590  CA  LYS A 209      16.201 -20.660 -16.219  1.00 17.19           C  
ANISOU 1590  CA  LYS A 209     2671   1900   1961    852    419    -18       C  
ATOM   1591  C   LYS A 209      16.958 -19.355 -15.983  1.00 16.60           C  
ANISOU 1591  C   LYS A 209     2435   1969   1901    843    410     44       C  
ATOM   1592  O   LYS A 209      17.145 -18.590 -16.952  1.00 17.66           O  
ANISOU 1592  O   LYS A 209     2539   2163   2005    835    413     37       O  
ATOM   1593  CB  LYS A 209      14.948 -20.267 -17.031  1.00 18.07           C  
ANISOU 1593  CB  LYS A 209     2833   1972   2057    740    365    -93       C  
ATOM   1594  CG  LYS A 209      14.096 -21.474 -17.354  1.00 18.64           C  
ANISOU 1594  CG  LYS A 209     3066   1906   2110    716    361   -164       C  
ATOM   1595  CD  LYS A 209      14.888 -22.532 -18.153  1.00 21.87           C  
ANISOU 1595  CD  LYS A 209     3597   2252   2458    845    438   -184       C  
ATOM   1596  CE  LYS A 209      13.989 -23.776 -18.398  1.00 25.32           C  
ANISOU 1596  CE  LYS A 209     4214   2529   2875    803    429   -261       C  
ATOM   1597  NZ  LYS A 209      14.752 -24.806 -19.159  1.00 25.01           N  
ANISOU 1597  NZ  LYS A 209     4315   2414   2773    936    510   -287       N  
ATOM   1598  N   ASP A 210      17.378 -19.094 -14.740  1.00 16.98           N  
ANISOU 1598  N   ASP A 210     2387   2071   1990    837    396    104       N  
ATOM   1599  CA  ASP A 210      17.963 -17.766 -14.301  1.00 16.39           C  
ANISOU 1599  CA  ASP A 210     2163   2127   1936    792    370    159       C  
ATOM   1600  C   ASP A 210      17.120 -16.559 -14.797  1.00 14.36           C  
ANISOU 1600  C   ASP A 210     1883   1882   1688    678    319    120       C  
ATOM   1601  O   ASP A 210      17.643 -15.581 -15.351  1.00 15.81           O  
ANISOU 1601  O   ASP A 210     1997   2148   1859    665    323    145       O  
ATOM   1602  CB  ASP A 210      19.430 -17.554 -14.732  1.00 19.19           C  
ANISOU 1602  CB  ASP A 210     2435   2594   2261    886    424    226       C  
ATOM   1603  CG  ASP A 210      20.104 -16.264 -13.954  1.00 21.79           C  
ANISOU 1603  CG  ASP A 210     2603   3056   2617    819    389    291       C  
ATOM   1604  OD1 ASP A 210      21.154 -15.638 -14.392  1.00 22.12           O  
ANISOU 1604  OD1 ASP A 210     2550   3213   2640    843    414    346       O  
ATOM   1605  OD2 ASP A 210      19.518 -15.853 -12.862  1.00 29.82           O  
ANISOU 1605  OD2 ASP A 210     3595   4062   3673    730    332    285       O  
ATOM   1606  N   ILE A 211      15.820 -16.652 -14.550  1.00 12.38           N  
ANISOU 1606  N   ILE A 211     1689   1553   1459    598    274     68       N  
ATOM   1607  CA  ILE A 211      14.906 -15.553 -14.746  1.00 12.23           C  
ANISOU 1607  CA  ILE A 211     1644   1545   1457    498    223     41       C  
ATOM   1608  C   ILE A 211      14.465 -15.100 -13.384  1.00 12.52           C  
ANISOU 1608  C   ILE A 211     1626   1589   1541    431    183     55       C  
ATOM   1609  O   ILE A 211      14.049 -15.957 -12.543  1.00 14.48           O  
ANISOU 1609  O   ILE A 211     1912   1782   1806    431    179     49       O  
ATOM   1610  CB  ILE A 211      13.704 -16.054 -15.532  1.00 12.24           C  
ANISOU 1610  CB  ILE A 211     1744   1463   1440    462    202    -26       C  
ATOM   1611  CG1 ILE A 211      14.156 -16.367 -16.980  1.00 15.53           C  
ANISOU 1611  CG1 ILE A 211     2221   1880   1796    524    240    -47       C  
ATOM   1612  CG2 ILE A 211      12.620 -14.918 -15.643  1.00 12.72           C  
ANISOU 1612  CG2 ILE A 211     1768   1540   1521    364    146    -46       C  
ATOM   1613  CD1 ILE A 211      13.064 -17.052 -17.806  1.00 14.41           C  
ANISOU 1613  CD1 ILE A 211     2195   1657   1623    489    218   -119       C  
ATOM   1614  N   VAL A 212      14.599 -13.803 -13.115  1.00 11.67           N  
ANISOU 1614  N   VAL A 212     1437   1544   1449    379    159     76       N  
ATOM   1615  CA  VAL A 212      14.216 -13.282 -11.780  1.00 11.60           C  
ANISOU 1615  CA  VAL A 212     1384   1545   1476    318    124     85       C  
ATOM   1616  C   VAL A 212      12.682 -13.147 -11.716  1.00 10.99           C  
ANISOU 1616  C   VAL A 212     1347   1408   1419    253     89     37       C  
ATOM   1617  O   VAL A 212      12.073 -12.659 -12.632  1.00 12.32           O  
ANISOU 1617  O   VAL A 212     1532   1566   1580    229     76     11       O  
ATOM   1618  CB  VAL A 212      14.840 -11.874 -11.519  1.00 12.64           C  
ANISOU 1618  CB  VAL A 212     1433   1753   1617    274    109    116       C  
ATOM   1619  CG1 VAL A 212      14.294 -11.234 -10.251  1.00 14.43           C  
ANISOU 1619  CG1 VAL A 212     1634   1977   1870    208     74    109       C  
ATOM   1620  CG2 VAL A 212      16.355 -12.076 -11.426  1.00 15.04           C  
ANISOU 1620  CG2 VAL A 212     1677   2135   1902    329    139    174       C  
ATOM   1621  N  ALEU A 213      12.082 -13.654 -10.648  0.50 10.82           N  
ANISOU 1621  N  ALEU A 213     1337   1354   1418    231     77     32       N  
ATOM   1622  N  BLEU A 213      12.097 -13.638 -10.637  0.50 10.83           N  
ANISOU 1622  N  BLEU A 213     1337   1356   1419    231     77     33       N  
ATOM   1623  CA ALEU A 213      10.645 -13.392 -10.417  0.50 10.31           C  
ANISOU 1623  CA ALEU A 213     1287   1256   1375    166     46      0       C  
ATOM   1624  CA BLEU A 213      10.675 -13.363 -10.392  0.50 10.17           C  
ANISOU 1624  CA BLEU A 213     1267   1240   1357    166     46      0       C  
ATOM   1625  C  ALEU A 213      10.512 -12.095  -9.633  0.50 10.40           C  
ANISOU 1625  C  ALEU A 213     1237   1308   1403    124     27      9       C  
ATOM   1626  C  BLEU A 213      10.537 -12.066  -9.633  0.50 10.41           C  
ANISOU 1626  C  BLEU A 213     1237   1310   1404    124     27      9       C  
ATOM   1627  O  ALEU A 213      11.174 -11.936  -8.591  0.50 11.20           O  
ANISOU 1627  O  ALEU A 213     1304   1442   1506    126     30     35       O  
ATOM   1628  O  BLEU A 213      11.191 -11.888  -8.591  0.50 11.22           O  
ANISOU 1628  O  BLEU A 213     1305   1447   1509    125     29     35       O  
ATOM   1629  CB ALEU A 213      10.005 -14.584  -9.665  0.50 11.15           C  
ANISOU 1629  CB ALEU A 213     1436   1307   1491    157     48     -6       C  
ATOM   1630  CB BLEU A 213      10.065 -14.490  -9.565  0.50 11.20           C  
ANISOU 1630  CB BLEU A 213     1435   1319   1498    157     48     -2       C  
ATOM   1631  CG ALEU A 213       8.477 -14.575  -9.544  0.50 11.66           C  
ANISOU 1631  CG ALEU A 213     1513   1343   1575     91     21    -34       C  
ATOM   1632  CG BLEU A 213       8.560 -14.504  -9.799  0.50 10.15           C  
ANISOU 1632  CG BLEU A 213     1323   1153   1379     96     21    -37       C  
ATOM   1633  CD1ALEU A 213       7.866 -16.001  -9.334  0.50 13.90           C  
ANISOU 1633  CD1ALEU A 213     1862   1556   1860     74     26    -43       C  
ATOM   1634  CD1BLEU A 213       8.251 -15.159 -11.107  0.50 14.46           C  
ANISOU 1634  CD1BLEU A 213     1933   1657   1903     97     18    -70       C  
ATOM   1635  CD2ALEU A 213       8.010 -13.662  -8.367  0.50  9.81           C  
ANISOU 1635  CD2ALEU A 213     1218   1145   1360     56      9    -22       C  
ATOM   1636  CD2BLEU A 213       7.826 -15.224  -8.613  0.50 12.58           C  
ANISOU 1636  CD2BLEU A 213     1640   1432   1706     63     20    -28       C  
ATOM   1637  N   VAL A 214       9.725 -11.150 -10.143  1.00  9.62           N  
ANISOU 1637  N   VAL A 214     1131   1209   1313     91      8    -10       N  
ATOM   1638  CA  VAL A 214       9.543  -9.853  -9.472  1.00  9.05           C  
ANISOU 1638  CA  VAL A 214     1021   1159   1255     57     -3     -6       C  
ATOM   1639  C   VAL A 214       8.092  -9.849  -8.965  1.00  9.02           C  
ANISOU 1639  C   VAL A 214     1023   1133   1270     29    -17    -27       C  
ATOM   1640  O   VAL A 214       7.170  -9.978  -9.776  1.00 10.38           O  
ANISOU 1640  O   VAL A 214     1209   1290   1444     22    -29    -43       O  
ATOM   1641  CB  VAL A 214       9.819  -8.662 -10.362  1.00  8.17           C  
ANISOU 1641  CB  VAL A 214      899   1064   1141     52     -7     -1       C  
ATOM   1642  CG1 VAL A 214       9.545  -7.352  -9.584  1.00 10.94           C  
ANISOU 1642  CG1 VAL A 214     1233   1416   1508     17    -16     -3       C  
ATOM   1643  CG2 VAL A 214      11.302  -8.707 -10.874  1.00 10.95           C  
ANISOU 1643  CG2 VAL A 214     1232   1453   1472     77     11     28       C  
ATOM   1644  N   ALA A 215       7.889  -9.641  -7.669  1.00  9.97           N  
ANISOU 1644  N   ALA A 215     1128   1261   1399     13    -15    -24       N  
ATOM   1645  CA  ALA A 215       6.516  -9.662  -7.108  1.00 10.24           C  
ANISOU 1645  CA  ALA A 215     1156   1285   1446     -7    -19    -37       C  
ATOM   1646  C   ALA A 215       5.847  -8.325  -7.088  1.00  9.74           C  
ANISOU 1646  C   ALA A 215     1078   1228   1393    -12    -22    -46       C  
ATOM   1647  O   ALA A 215       6.406  -7.318  -6.553  1.00 11.08           O  
ANISOU 1647  O   ALA A 215     1247   1404   1558    -14    -17    -47       O  
ATOM   1648  CB  ALA A 215       6.578 -10.124  -5.632  1.00  9.18           C  
ANISOU 1648  CB  ALA A 215     1018   1160   1309    -15     -8    -26       C  
ATOM   1649  N   TYR A 216       4.664  -8.252  -7.724  1.00  8.98           N  
ANISOU 1649  N   TYR A 216      972   1131   1306    -13    -31    -51       N  
ATOM   1650  CA  TYR A 216       3.781  -7.119  -7.522  1.00 10.47           C  
ANISOU 1650  CA  TYR A 216     1143   1327   1506     -2    -26    -53       C  
ATOM   1651  C   TYR A 216       2.567  -7.486  -6.710  1.00 10.19           C  
ANISOU 1651  C   TYR A 216     1080   1311   1479     -9    -17    -50       C  
ATOM   1652  O   TYR A 216       2.269  -8.656  -6.534  1.00 10.01           O  
ANISOU 1652  O   TYR A 216     1053   1292   1458    -34    -22    -46       O  
ATOM   1653  CB  TYR A 216       3.405  -6.479  -8.879  1.00 11.65           C  
ANISOU 1653  CB  TYR A 216     1290   1479   1657     14    -42    -46       C  
ATOM   1654  CG  TYR A 216       2.348  -7.204  -9.729  1.00  9.84           C  
ANISOU 1654  CG  TYR A 216     1040   1272   1427      3    -66    -43       C  
ATOM   1655  CD1 TYR A 216       2.723  -7.784 -10.942  1.00 10.38           C  
ANISOU 1655  CD1 TYR A 216     1129   1337   1476     -4    -86    -48       C  
ATOM   1656  CD2 TYR A 216       0.955  -7.253  -9.351  1.00  9.71           C  
ANISOU 1656  CD2 TYR A 216      979   1287   1422     -1    -68    -34       C  
ATOM   1657  CE1 TYR A 216       1.740  -8.391 -11.757  1.00 10.44           C  
ANISOU 1657  CE1 TYR A 216     1124   1368   1474    -27   -116    -50       C  
ATOM   1658  CE2 TYR A 216       0.032  -7.926 -10.158  1.00 10.68           C  
ANISOU 1658  CE2 TYR A 216     1076   1440   1539    -28    -99    -29       C  
ATOM   1659  CZ  TYR A 216       0.424  -8.433 -11.370  1.00 10.69           C  
ANISOU 1659  CZ  TYR A 216     1108   1434   1519    -44   -126    -39       C  
ATOM   1660  OH  TYR A 216      -0.511  -9.058 -12.143  1.00 10.54           O  
ANISOU 1660  OH  TYR A 216     1069   1448   1487    -81   -163    -39       O  
ATOM   1661  N   SER A 217       1.874  -6.456  -6.157  1.00 10.58           N  
ANISOU 1661  N   SER A 217     1116   1369   1533     15      0    -50       N  
ATOM   1662  CA  SER A 217       0.787  -6.627  -5.199  1.00 10.50           C  
ANISOU 1662  CA  SER A 217     1074   1389   1526     19     21    -43       C  
ATOM   1663  C   SER A 217       1.267  -7.516  -4.042  1.00 10.35           C  
ANISOU 1663  C   SER A 217     1067   1371   1494     -7     33    -45       C  
ATOM   1664  O   SER A 217       0.516  -8.288  -3.447  1.00 11.48           O  
ANISOU 1664  O   SER A 217     1184   1538   1639    -25     44    -30       O  
ATOM   1665  CB  SER A 217      -0.503  -7.185  -5.888  1.00 11.91           C  
ANISOU 1665  CB  SER A 217     1200   1606   1718      7      5    -23       C  
ATOM   1666  OG  SER A 217      -0.975  -6.256  -6.821  1.00 12.05           O  
ANISOU 1666  OG  SER A 217     1202   1635   1742     43     -4    -14       O  
ATOM   1667  N   ALA A 218       2.539  -7.348  -3.694  1.00 10.04           N  
ANISOU 1667  N   ALA A 218     1063   1310   1439    -10     32    -56       N  
ATOM   1668  CA  ALA A 218       3.174  -8.113  -2.597  1.00  9.27           C  
ANISOU 1668  CA  ALA A 218      979   1221   1323    -27     39    -50       C  
ATOM   1669  C   ALA A 218       2.529  -7.730  -1.253  1.00  9.98           C  
ANISOU 1669  C   ALA A 218     1063   1334   1392    -18     69    -53       C  
ATOM   1670  O   ALA A 218       2.695  -8.491  -0.289  1.00 10.72           O  
ANISOU 1670  O   ALA A 218     1159   1445   1467    -32     79    -39       O  
ATOM   1671  CB  ALA A 218       4.700  -7.833  -2.565  1.00 11.80           C  
ANISOU 1671  CB  ALA A 218     1324   1532   1625    -32     26    -55       C  
ATOM   1672  N   LEU A 219       1.853  -6.578  -1.175  1.00  9.77           N  
ANISOU 1672  N   LEU A 219     1037   1308   1366     10     88    -69       N  
ATOM   1673  CA  LEU A 219       1.199  -6.165   0.063  1.00 11.08           C  
ANISOU 1673  CA  LEU A 219     1204   1497   1506     31    125    -77       C  
ATOM   1674  C   LEU A 219      -0.308  -6.420  -0.019  1.00 11.74           C  
ANISOU 1674  C   LEU A 219     1233   1619   1609     51    149    -52       C  
ATOM   1675  O   LEU A 219      -1.088  -5.914   0.799  1.00 13.93           O  
ANISOU 1675  O   LEU A 219     1501   1922   1868     87    190    -53       O  
ATOM   1676  CB  LEU A 219       1.497  -4.699   0.396  1.00 11.43           C  
ANISOU 1676  CB  LEU A 219     1299   1511   1530     58    140   -113       C  
ATOM   1677  CG  LEU A 219       2.964  -4.438   0.486  1.00 10.24           C  
ANISOU 1677  CG  LEU A 219     1193   1337   1361     22    112   -132       C  
ATOM   1678  CD1 LEU A 219       3.148  -2.894   0.763  1.00 11.83           C  
ANISOU 1678  CD1 LEU A 219     1457   1494   1542     35    126   -173       C  
ATOM   1679  CD2 LEU A 219       3.584  -5.325   1.627  1.00 11.52           C  
ANISOU 1679  CD2 LEU A 219     1354   1536   1485     -7    107   -124       C  
ATOM   1680  N   GLY A 220      -0.726  -7.126  -1.090  1.00  9.50           N  
ANISOU 1680  N   GLY A 220      910   1341   1356     29    122    -30       N  
ATOM   1681  CA  GLY A 220      -2.136  -7.518  -1.251  1.00 11.22           C  
ANISOU 1681  CA  GLY A 220     1060   1610   1592     27    133      1       C  
ATOM   1682  C   GLY A 220      -2.914  -6.658  -2.231  1.00 10.82           C  
ANISOU 1682  C   GLY A 220      975   1576   1560     68    127      7       C  
ATOM   1683  O   GLY A 220      -4.166  -6.779  -2.314  1.00 13.69           O  
ANISOU 1683  O   GLY A 220     1267   2000   1934     76    138     39       O  
ATOM   1684  N   SER A 221      -2.208  -5.801  -2.975  1.00 11.04           N  
ANISOU 1684  N   SER A 221     1044   1557   1591     93    111    -13       N  
ATOM   1685  CA  SER A 221      -2.804  -4.916  -4.006  1.00 11.75           C  
ANISOU 1685  CA  SER A 221     1112   1655   1696    139    103      0       C  
ATOM   1686  C   SER A 221      -3.587  -3.742  -3.431  1.00 11.77           C  
ANISOU 1686  C   SER A 221     1108   1670   1693    220    151      4       C  
ATOM   1687  O   SER A 221      -3.827  -3.633  -2.178  1.00 12.22           O  
ANISOU 1687  O   SER A 221     1172   1739   1730    240    196     -4       O  
ATOM   1688  CB  SER A 221      -3.796  -5.649  -5.015  1.00 12.04           C  
ANISOU 1688  CB  SER A 221     1074   1751   1750    111     68     33       C  
ATOM   1689  OG  SER A 221      -5.111  -5.693  -4.518  1.00 13.65           O  
ANISOU 1689  OG  SER A 221     1200   2028   1957    131     93     67       O  
ATOM   1690  N   GLN A 222      -3.956  -2.838  -4.353  1.00 11.97           N  
ANISOU 1690  N   GLN A 222     1127   1690   1730    273    146     19       N  
ATOM   1691  CA  GLN A 222      -4.798  -1.678  -3.997  1.00 13.70           C  
ANISOU 1691  CA  GLN A 222     1341   1916   1947    370    196     32       C  
ATOM   1692  C   GLN A 222      -6.280  -1.970  -4.011  1.00 14.47           C  
ANISOU 1692  C   GLN A 222     1329   2114   2052    406    211     83       C  
ATOM   1693  O   GLN A 222      -7.073  -1.079  -3.814  1.00 16.48           O  
ANISOU 1693  O   GLN A 222     1567   2390   2305    500    256    105       O  
ATOM   1694  CB  GLN A 222      -4.477  -0.440  -4.847  1.00 12.68           C  
ANISOU 1694  CB  GLN A 222     1268   1724   1825    425    194     33       C  
ATOM   1695  CG  GLN A 222      -2.930  -0.200  -4.711  1.00 11.99           C  
ANISOU 1695  CG  GLN A 222     1281   1546   1728    371    180    -14       C  
ATOM   1696  CD  GLN A 222      -2.506   1.154  -5.359  1.00 14.58           C  
ANISOU 1696  CD  GLN A 222     1684   1795   2062    416    187    -15       C  
ATOM   1697  OE1 GLN A 222      -3.136   2.219  -5.153  1.00 16.31           O  
ANISOU 1697  OE1 GLN A 222     1932   1984   2280    502    231     -7       O  
ATOM   1698  NE2 GLN A 222      -1.456   1.077  -6.177  1.00 14.55           N  
ANISOU 1698  NE2 GLN A 222     1710   1756   2062    359    147    -19       N  
ATOM   1699  N   ARG A 223      -6.644  -3.217  -4.314  1.00 15.97           N  
ANISOU 1699  N   ARG A 223     1447   2368   2250    329    173    105       N  
ATOM   1700  CA  ARG A 223      -8.047  -3.631  -4.192  1.00 14.81           C  
ANISOU 1700  CA  ARG A 223     1184   2332   2109    338    184    158       C  
ATOM   1701  C   ARG A 223      -8.993  -2.797  -5.068  1.00 14.42           C  
ANISOU 1701  C   ARG A 223     1069   2340   2069    420    181    206       C  
ATOM   1702  O   ARG A 223     -10.107  -2.496  -4.632  1.00 19.32           O  
ANISOU 1702  O   ARG A 223     1607   3042   2688    486    224    250       O  
ATOM   1703  CB  ARG A 223      -8.499  -3.685  -2.699  1.00 15.28           C  
ANISOU 1703  CB  ARG A 223     1229   2424   2152    366    252    160       C  
ATOM   1704  CG  ARG A 223      -7.610  -4.643  -1.865  1.00 15.54           C  
ANISOU 1704  CG  ARG A 223     1317   2414   2172    280    248    125       C  
ATOM   1705  CD  ARG A 223      -8.017  -4.731  -0.368  1.00 14.72           C  
ANISOU 1705  CD  ARG A 223     1204   2347   2041    304    315    130       C  
ATOM   1706  NE  ARG A 223      -9.373  -5.287  -0.242  1.00 17.17           N  
ANISOU 1706  NE  ARG A 223     1391   2773   2360    296    333    193       N  
ATOM   1707  CZ  ARG A 223      -9.650  -6.600  -0.310  1.00 15.86           C  
ANISOU 1707  CZ  ARG A 223     1169   2649   2206    191    301    222       C  
ATOM   1708  NH1 ARG A 223      -8.683  -7.523  -0.352  1.00 15.18           N  
ANISOU 1708  NH1 ARG A 223     1148   2495   2121    102    261    195       N  
ATOM   1709  NH2 ARG A 223     -10.924  -6.978  -0.196  1.00 15.66           N  
ANISOU 1709  NH2 ARG A 223     1023   2737   2187    178    318    284       N  
ATOM   1710  N   ASP A 224      -8.521  -2.561  -6.302  1.00 16.67           N  
ANISOU 1710  N   ASP A 224     1382   2590   2359    410    130    203       N  
ATOM   1711  CA  ASP A 224      -9.275  -1.757  -7.260  1.00 20.33           C  
ANISOU 1711  CA  ASP A 224     1793   3103   2826    488    119    254       C  
ATOM   1712  C   ASP A 224     -10.594  -2.417  -7.572  1.00 20.97           C  
ANISOU 1712  C   ASP A 224     1731   3326   2910    464     92    314       C  
ATOM   1713  O   ASP A 224     -10.576  -3.575  -7.937  1.00 20.27           O  
ANISOU 1713  O   ASP A 224     1611   3269   2819    349     37    308       O  
ATOM   1714  CB  ASP A 224      -8.458  -1.577  -8.500  1.00 20.89           C  
ANISOU 1714  CB  ASP A 224     1924   3119   2895    463     65    240       C  
ATOM   1715  CG  ASP A 224      -9.071  -0.504  -9.439  1.00 27.46           C  
ANISOU 1715  CG  ASP A 224     2726   3981   3726    564     61    295       C  
ATOM   1716  OD1 ASP A 224      -8.219   0.198 -10.051  1.00 30.52           O  
ANISOU 1716  OD1 ASP A 224     3203   4283   4111    585     55    280       O  
ATOM   1717  OD2 ASP A 224     -10.322  -0.339  -9.531  1.00 30.35           O  
ANISOU 1717  OD2 ASP A 224     2983   4454   4092    622     68    356       O  
ATOM   1718  N   LYS A 225     -11.683  -1.684  -7.467  1.00 23.69           N  
ANISOU 1718  N   LYS A 225     1993   3752   3256    570    132    372       N  
ATOM   1719  CA  LYS A 225     -13.011  -2.193  -7.754  1.00 24.08           C  
ANISOU 1719  CA  LYS A 225     1882   3961   3305    554    106    444       C  
ATOM   1720  C   LYS A 225     -13.215  -2.746  -9.131  1.00 24.90           C  
ANISOU 1720  C   LYS A 225     1934   4125   3401    473     11    467       C  
ATOM   1721  O   LYS A 225     -14.127  -3.498  -9.372  1.00 25.80           O  
ANISOU 1721  O   LYS A 225     1920   4369   3510    404    -30    514       O  
ATOM   1722  CB  LYS A 225     -14.015  -1.068  -7.565  1.00 28.51           C  
ANISOU 1722  CB  LYS A 225     2368   4596   3866    715    167    511       C  
ATOM   1723  CG  LYS A 225     -14.632  -1.127  -6.251  1.00 34.90           C  
ANISOU 1723  CG  LYS A 225     3153   5432   4673    761    253    513       C  
ATOM   1724  CD  LYS A 225     -15.186   0.178  -5.843  1.00 44.01           C  
ANISOU 1724  CD  LYS A 225     4284   6612   5823    947    336    558       C  
ATOM   1725  CE  LYS A 225     -14.740   0.483  -4.430  1.00 46.89           C  
ANISOU 1725  CE  LYS A 225     4756   6885   6175    999    428    500       C  
ATOM   1726  NZ  LYS A 225     -14.751   1.939  -4.184  1.00 54.62           N  
ANISOU 1726  NZ  LYS A 225     5819   7788   7147   1176    502    499       N  
ATOM   1727  N   ARG A 226     -12.382  -2.336 -10.053  1.00 22.02           N  
ANISOU 1727  N   ARG A 226     1658   3678   3027    481    -24    440       N  
ATOM   1728  CA  ARG A 226     -12.520  -2.815 -11.386  1.00 23.77           C  
ANISOU 1728  CA  ARG A 226     1839   3962   3230    413   -112    460       C  
ATOM   1729  C   ARG A 226     -12.263  -4.305 -11.460  1.00 22.25           C  
ANISOU 1729  C   ARG A 226     1659   3764   3031    247   -167    414       C  
ATOM   1730  O   ARG A 226     -12.818  -4.986 -12.272  1.00 23.31           O  
ANISOU 1730  O   ARG A 226     1720   3992   3145    162   -239    437       O  
ATOM   1731  CB  ARG A 226     -11.570  -2.050 -12.318  1.00 26.34           C  
ANISOU 1731  CB  ARG A 226     2273   4188   3543    463   -125    440       C  
ATOM   1732  CG  ARG A 226     -12.082  -0.709 -12.691  1.00 28.52           C  
ANISOU 1732  CG  ARG A 226     2517   4498   3820    613    -96    507       C  
ATOM   1733  CD  ARG A 226     -11.066   0.060 -13.501  1.00 33.78           C  
ANISOU 1733  CD  ARG A 226     3303   5052   4476    657   -100    491       C  
ATOM   1734  NE  ARG A 226      -9.935   0.493 -12.700  1.00 35.70           N  
ANISOU 1734  NE  ARG A 226     3681   5144   4738    658    -45    424       N  
ATOM   1735  CZ  ARG A 226      -8.811   0.966 -13.200  1.00 39.48           C  
ANISOU 1735  CZ  ARG A 226     4273   5515   5213    651    -49    394       C  
ATOM   1736  NH1 ARG A 226      -7.837   1.345 -12.417  1.00 35.82           N  
ANISOU 1736  NH1 ARG A 226     3916   4930   4763    642     -4    338       N  
ATOM   1737  NH2 ARG A 226      -8.666   1.069 -14.488  1.00 41.52           N  
ANISOU 1737  NH2 ARG A 226     4533   5795   5447    651    -99    425       N  
ATOM   1738  N  ATRP A 227     -11.343  -4.780 -10.633  0.50 21.63           N  
ANISOU 1738  N  ATRP A 227     1676   3579   2964    201   -136    352       N  
ATOM   1739  N  BTRP A 227     -11.325  -4.772 -10.637  0.50 21.90           N  
ANISOU 1739  N  BTRP A 227     1710   3612   2999    207   -132    353       N  
ATOM   1740  CA ATRP A 227     -10.741  -6.070 -10.863  0.50 19.67           C  
ANISOU 1740  CA ATRP A 227     1473   3293   2708     61   -183    305       C  
ATOM   1741  CA BTRP A 227     -10.685  -6.061 -10.834  0.50 20.27           C  
ANISOU 1741  CA BTRP A 227     1571   3344   2785     78   -174    297       C  
ATOM   1742  C  ATRP A 227     -10.805  -7.013  -9.700  0.50 18.80           C  
ANISOU 1742  C  ATRP A 227     1371   3158   2615      0   -146    286       C  
ATOM   1743  C  BTRP A 227     -10.891  -7.021  -9.708  0.50 19.22           C  
ANISOU 1743  C  BTRP A 227     1421   3214   2667      4   -147    288       C  
ATOM   1744  O  ATRP A 227     -10.594  -8.164  -9.833  0.50 17.57           O  
ANISOU 1744  O  ATRP A 227     1249   2972   2454   -113   -182    256       O  
ATOM   1745  O  BTRP A 227     -10.592  -8.155  -9.833  0.50 17.97           O  
ANISOU 1745  O  BTRP A 227     1265   3057   2503   -117   -190    271       O  
ATOM   1746  CB ATRP A 227      -9.291  -5.921 -11.244  0.50 18.65           C  
ANISOU 1746  CB ATRP A 227     1476   3041   2567     50   -197    245       C  
ATOM   1747  CB BTRP A 227      -9.186  -5.951 -10.824  0.50 19.90           C  
ANISOU 1747  CB BTRP A 227     1664   3161   2734     96   -163    238       C  
ATOM   1748  CG ATRP A 227      -9.156  -5.243 -12.489  0.50 20.57           C  
ANISOU 1748  CG ATRP A 227     1736   3290   2789    100   -231    259       C  
ATOM   1749  CG BTRP A 227      -8.682  -4.989 -11.500  0.50 24.08           C  
ANISOU 1749  CG BTRP A 227     2233   3660   3256    195   -159    252       C  
ATOM   1750  CD1ATRP A 227      -9.787  -5.535 -13.678  0.50 20.41           C  
ANISOU 1750  CD1ATRP A 227     1663   3354   2738     62   -301    286       C  
ATOM   1751  CD1BTRP A 227      -7.755  -4.054 -11.101  0.50 26.38           C  
ANISOU 1751  CD1BTRP A 227     2611   3853   3556    268   -109    230       C  
ATOM   1752  CD2ATRP A 227      -8.357  -4.139 -12.731  0.50 19.74           C  
ANISOU 1752  CD2ATRP A 227     1714   3101   2684    185   -201    248       C  
ATOM   1753  CD2BTRP A 227      -8.911  -4.778 -12.818  0.50 30.16           C  
ANISOU 1753  CD2BTRP A 227     2962   4495   4003    221   -208    292       C  
ATOM   1754  NE1ATRP A 227      -9.405  -4.667 -14.640  0.50 20.31           N  
ANISOU 1754  NE1ATRP A 227     1692   3318   2705    132   -311    297       N  
ATOM   1755  NE1BTRP A 227      -7.428  -3.285 -12.115  0.50 31.12           N  
ANISOU 1755  NE1BTRP A 227     3229   4447   4146    338   -120    259       N  
ATOM   1756  CE2ATRP A 227      -8.519  -3.793 -14.088  0.50 17.88           C  
ANISOU 1756  CE2ATRP A 227     1469   2904   2419    205   -249    276       C  
ATOM   1757  CE2BTRP A 227      -8.143  -3.710 -13.199  0.50 31.12           C  
ANISOU 1757  CE2BTRP A 227     3150   4549   4125    317   -179    299       C  
ATOM   1758  CE3ATRP A 227      -7.488  -3.410 -11.950  0.50 20.76           C  
ANISOU 1758  CE3ATRP A 227     1924   3129   2832    238   -141    220       C  
ATOM   1759  CE3BTRP A 227      -9.706  -5.405 -13.753  0.50 33.67           C  
ANISOU 1759  CE3BTRP A 227     3320   5052   4421    166   -278    326       C  
ATOM   1760  CZ2ATRP A 227      -7.868  -2.741 -14.651  0.50 19.18           C  
ANISOU 1760  CZ2ATRP A 227     1703   3006   2578    281   -232    283       C  
ATOM   1761  CZ2BTRP A 227      -8.159  -3.253 -14.443  0.50 33.86           C  
ANISOU 1761  CZ2BTRP A 227     3482   4934   4448    368   -213    344       C  
ATOM   1762  CZ3ATRP A 227      -6.865  -2.360 -12.521  0.50 21.01           C  
ANISOU 1762  CZ3ATRP A 227     2024   3097   2859    303   -129    222       C  
ATOM   1763  CZ3BTRP A 227      -9.714  -4.956 -14.920  0.50 37.65           C  
ANISOU 1763  CZ3BTRP A 227     3802   5605   4895    218   -316    368       C  
ATOM   1764  CH2ATRP A 227      -7.031  -2.046 -13.854  0.50 20.23           C  
ANISOU 1764  CH2ATRP A 227     1913   3035   2736    326   -171    257       C  
ATOM   1765  CH2BTRP A 227      -8.946  -3.912 -15.286  0.50 35.75           C  
ANISOU 1765  CH2BTRP A 227     3631   5293   4658    323   -281    379       C  
ATOM   1766  N   VAL A 228     -10.953  -6.443  -8.544  1.00 18.31           N  
ANISOU 1766  N   VAL A 228     1287   3102   2566     77    -74    302       N  
ATOM   1767  CA  VAL A 228     -10.768  -7.140  -7.270  1.00 17.25           C  
ANISOU 1767  CA  VAL A 228     1175   2937   2440     27    -33    284       C  
ATOM   1768  C   VAL A 228     -12.071  -7.344  -6.494  1.00 18.23           C  
ANISOU 1768  C   VAL A 228     1174   3180   2570     26      0    343       C  
ATOM   1769  O   VAL A 228     -12.764  -6.406  -6.223  1.00 19.92           O  
ANISOU 1769  O   VAL A 228     1317   3464   2785    136     44    387       O  
ATOM   1770  CB  VAL A 228      -9.770  -6.396  -6.347  1.00 17.75           C  
ANISOU 1770  CB  VAL A 228     1341   2899   2504    105     29    242       C  
ATOM   1771  CG1 VAL A 228      -9.543  -7.113  -5.067  1.00 16.82           C  
ANISOU 1771  CG1 VAL A 228     1248   2758   2385     60     71    227       C  
ATOM   1772  CG2 VAL A 228      -8.447  -6.256  -7.016  1.00 17.28           C  
ANISOU 1772  CG2 VAL A 228     1396   2730   2438     99      0    189       C  
ATOM   1773  N   ASP A 229     -12.381  -8.561  -6.138  1.00 17.43           N  
ANISOU 1773  N   ASP A 229     1041   3107   2473    -91    -16    354       N  
ATOM   1774  CA  ASP A 229     -13.590  -8.758  -5.347  1.00 19.01           C  
ANISOU 1774  CA  ASP A 229     1115   3428   2678    -99     22    418       C  
ATOM   1775  C   ASP A 229     -13.454  -8.142  -3.914  1.00 18.88           C  
ANISOU 1775  C   ASP A 229     1122   3392   2657      1    119    416       C  
ATOM   1776  O   ASP A 229     -12.501  -8.465  -3.215  1.00 18.30           O  
ANISOU 1776  O   ASP A 229     1154   3219   2578    -17    142    369       O  
ATOM   1777  CB  ASP A 229     -13.713 -10.284  -5.211  1.00 19.86           C  
ANISOU 1777  CB  ASP A 229     1220   3534   2792   -263    -13    420       C  
ATOM   1778  CG  ASP A 229     -14.892 -10.731  -4.348  1.00 21.17           C  
ANISOU 1778  CG  ASP A 229     1257   3821   2962   -306     24    491       C  
ATOM   1779  OD1 ASP A 229     -15.829  -9.940  -4.083  1.00 18.90           O  
ANISOU 1779  OD1 ASP A 229      853   3654   2674   -215     65    549       O  
ATOM   1780  OD2 ASP A 229     -14.893 -11.936  -3.945  1.00 21.03           O  
ANISOU 1780  OD2 ASP A 229     1257   3781   2951   -434     14    495       O  
ATOM   1781  N   PRO A 230     -14.368  -7.262  -3.494  1.00 18.25           N  
ANISOU 1781  N   PRO A 230      951   3409   2573    112    177    466       N  
ATOM   1782  CA  PRO A 230     -14.203  -6.761  -2.110  1.00 20.20           C  
ANISOU 1782  CA  PRO A 230     1239   3630   2804    200    271    454       C  
ATOM   1783  C   PRO A 230     -14.316  -7.858  -1.036  1.00 20.00           C  
ANISOU 1783  C   PRO A 230     1200   3625   2772    107    299    468       C  
ATOM   1784  O   PRO A 230     -13.847  -7.666   0.104  1.00 19.20           O  
ANISOU 1784  O   PRO A 230     1168   3475   2648    152    363    442       O  
ATOM   1785  CB  PRO A 230     -15.296  -5.700  -1.973  1.00 21.05           C  
ANISOU 1785  CB  PRO A 230     1243   3847   2906    340    329    513       C  
ATOM   1786  CG  PRO A 230     -16.227  -5.874  -3.112  1.00 24.62           C  
ANISOU 1786  CG  PRO A 230     1562   4417   3373    305    266    575       C  
ATOM   1787  CD  PRO A 230     -15.524  -6.637  -4.192  1.00 19.90           C  
ANISOU 1787  CD  PRO A 230     1024   3749   2785    176    166    534       C  
ATOM   1788  N   ASN A 231     -14.961  -8.981  -1.369  1.00 18.49           N  
ANISOU 1788  N   ASN A 231      923   3505   2596    -24    253    513       N  
ATOM   1789  CA  ASN A 231     -15.012 -10.114  -0.400  1.00 19.68           C  
ANISOU 1789  CA  ASN A 231     1074   3658   2743   -127    278    531       C  
ATOM   1790  C   ASN A 231     -13.664 -10.806  -0.167  1.00 18.78           C  
ANISOU 1790  C   ASN A 231     1115   3394   2627   -189    256    466       C  
ATOM   1791  O   ASN A 231     -13.538 -11.545   0.852  1.00 19.12           O  
ANISOU 1791  O   ASN A 231     1182   3423   2659   -239    293    480       O  
ATOM   1792  CB  ASN A 231     -15.999 -11.190  -0.888  1.00 20.63           C  
ANISOU 1792  CB  ASN A 231     1077   3877   2882   -274    226    594       C  
ATOM   1793  CG  ASN A 231     -17.437 -10.717  -0.920  1.00 26.08           C  
ANISOU 1793  CG  ASN A 231     1585   4750   3573   -230    252    679       C  
ATOM   1794  OD1 ASN A 231     -18.073 -10.420   0.113  1.00 28.12           O  
ANISOU 1794  OD1 ASN A 231     1770   5096   3818   -162    337    728       O  
ATOM   1795  ND2 ASN A 231     -17.999 -10.688  -2.124  1.00 23.80           N  
ANISOU 1795  ND2 ASN A 231     1214   4532   3296   -270    177    703       N  
ATOM   1796  N   SER A 232     -12.704 -10.593  -1.037  1.00 17.57           N  
ANISOU 1796  N   SER A 232     1056   3139   2478   -182    204    407       N  
ATOM   1797  CA  SER A 232     -11.443 -11.283  -0.920  1.00 16.28           C  
ANISOU 1797  CA  SER A 232     1024   2848   2313   -235    182    354       C  
ATOM   1798  C   SER A 232     -10.772 -10.872   0.430  1.00 17.53           C  
ANISOU 1798  C   SER A 232     1252   2964   2444   -161    252    333       C  
ATOM   1799  O   SER A 232     -10.828  -9.660   0.807  1.00 16.87           O  
ANISOU 1799  O   SER A 232     1168   2898   2343    -43    299    320       O  
ATOM   1800  CB  SER A 232     -10.540 -11.046  -2.078  1.00 18.76           C  
ANISOU 1800  CB  SER A 232     1418   3076   2634   -229    123    300       C  
ATOM   1801  OG  SER A 232     -10.176  -9.667  -2.151  1.00 18.17           O  
ANISOU 1801  OG  SER A 232     1368   2983   2549   -105    147    273       O  
ATOM   1802  N  APRO A 233     -10.388 -11.858   1.257  0.50 16.36           N  
ANISOU 1802  N  APRO A 233     1148   2780   2286   -226    267    341       N  
ATOM   1803  N  BPRO A 233     -10.033 -11.818   1.052  0.50 16.94           N  
ANISOU 1803  N  BPRO A 233     1253   2822   2361   -223    254    323       N  
ATOM   1804  CA APRO A 233      -9.696 -11.408   2.496  0.50 15.69           C  
ANISOU 1804  CA APRO A 233     1133   2664   2164   -154    325    319       C  
ATOM   1805  CA BPRO A 233      -9.347 -11.494   2.307  0.50 16.52           C  
ANISOU 1805  CA BPRO A 233     1265   2737   2272   -163    309    304       C  
ATOM   1806  C  APRO A 233      -8.469 -10.454   2.196  0.50 14.71           C  
ANISOU 1806  C  APRO A 233     1108   2451   2029    -79    308    248       C  
ATOM   1807  C  BPRO A 233      -8.350 -10.364   2.093  0.50 14.48           C  
ANISOU 1807  C  BPRO A 233     1087   2412   2000    -74    303    240       C  
ATOM   1808  O  APRO A 233      -7.764 -10.587   1.208  0.50 15.09           O  
ANISOU 1808  O  APRO A 233     1203   2433   2096   -105    252    216       O  
ATOM   1809  O  BPRO A 233      -7.693 -10.266   1.036  0.50 14.76           O  
ANISOU 1809  O  BPRO A 233     1165   2386   2055    -85    249    206       O  
ATOM   1810  CB APRO A 233      -9.224 -12.721   3.131  0.50 16.06           C  
ANISOU 1810  CB APRO A 233     1229   2665   2205   -243    323    337       C  
ATOM   1811  CB BPRO A 233      -8.572 -12.789   2.620  0.50 14.83           C  
ANISOU 1811  CB BPRO A 233     1125   2450   2058   -250    288    306       C  
ATOM   1812  CG APRO A 233      -9.988 -13.781   2.510  0.50 18.94           C  
ANISOU 1812  CG APRO A 233     1537   3055   2602   -356    287    380       C  
ATOM   1813  CG BPRO A 233      -8.341 -13.379   1.395  0.50 16.60           C  
ANISOU 1813  CG BPRO A 233     1370   2623   2313   -316    222    291       C  
ATOM   1814  CD APRO A 233     -10.502 -13.324   1.172  0.50 14.41           C  
ANISOU 1814  CD APRO A 233      906   2512   2055   -358    236    370       C  
ATOM   1815  CD BPRO A 233      -9.620 -13.162   0.595  0.50 16.90           C  
ANISOU 1815  CD BPRO A 233     1297   2750   2374   -340    203    322       C  
ATOM   1816  N   VAL A 234      -8.285  -9.478   3.083  1.00 15.08           N  
ANISOU 1816  N   VAL A 234     1186   2503   2040     10    362    225       N  
ATOM   1817  CA  VAL A 234      -7.297  -8.392   2.979  1.00 13.24           C  
ANISOU 1817  CA  VAL A 234     1041   2198   1791     78    357    163       C  
ATOM   1818  C   VAL A 234      -5.963  -8.932   3.504  1.00 14.14           C  
ANISOU 1818  C   VAL A 234     1247   2243   1882     38    337    134       C  
ATOM   1819  O   VAL A 234      -5.881  -9.294   4.650  1.00 14.51           O  
ANISOU 1819  O   VAL A 234     1310   2310   1893     32    372    146       O  
ATOM   1820  CB  VAL A 234      -7.737  -7.213   3.889  1.00 15.55           C  
ANISOU 1820  CB  VAL A 234     1339   2525   2044    182    428    150       C  
ATOM   1821  CG1 VAL A 234      -6.656  -6.133   3.856  1.00 17.83           C  
ANISOU 1821  CG1 VAL A 234     1735   2726   2313    232    420     83       C  
ATOM   1822  CG2 VAL A 234      -9.081  -6.663   3.310  1.00 17.42           C  
ANISOU 1822  CG2 VAL A 234     1474   2840   2305    240    451    191       C  
ATOM   1823  N   LEU A 235      -4.951  -9.006   2.633  1.00 14.58           N  
ANISOU 1823  N   LEU A 235     1354   2226   1957     14    282    103       N  
ATOM   1824  CA  LEU A 235      -3.674  -9.671   2.969  1.00 13.06           C  
ANISOU 1824  CA  LEU A 235     1232   1980   1749    -23    258     88       C  
ATOM   1825  C   LEU A 235      -3.114  -9.168   4.273  1.00 16.06           C  
ANISOU 1825  C   LEU A 235     1662   2364   2074     11    292     67       C  
ATOM   1826  O   LEU A 235      -2.768  -9.996   5.145  1.00 14.77           O  
ANISOU 1826  O   LEU A 235     1516   2210   1884    -18    300     90       O  
ATOM   1827  CB  LEU A 235      -2.622  -9.490   1.842  1.00 14.45           C  
ANISOU 1827  CB  LEU A 235     1453   2090   1947    -30    205     55       C  
ATOM   1828  CG  LEU A 235      -1.295 -10.164   2.244  1.00 14.86           C  
ANISOU 1828  CG  LEU A 235     1564   2100   1979    -55    186     49       C  
ATOM   1829  CD1 LEU A 235      -1.444 -11.664   2.039  1.00 14.70           C  
ANISOU 1829  CD1 LEU A 235     1537   2067   1979   -113    172     87       C  
ATOM   1830  CD2 LEU A 235      -0.208  -9.618   1.345  1.00 13.91           C  
ANISOU 1830  CD2 LEU A 235     1483   1933   1868    -44    149     15       C  
ATOM   1831  N   LEU A 236      -3.072  -7.864   4.465  1.00 14.65           N  
ANISOU 1831  N   LEU A 236     1512   2180   1874     71    313     27       N  
ATOM   1832  CA  LEU A 236      -2.337  -7.353   5.641  1.00 16.17           C  
ANISOU 1832  CA  LEU A 236     1771   2367   2005     90    332     -5       C  
ATOM   1833  C   LEU A 236      -3.131  -7.520   6.946  1.00 15.60           C  
ANISOU 1833  C   LEU A 236     1681   2360   1884    113    394     17       C  
ATOM   1834  O   LEU A 236      -2.625  -7.186   8.039  1.00 16.79           O  
ANISOU 1834  O   LEU A 236     1890   2519   1970    126    413     -8       O  
ATOM   1835  CB  LEU A 236      -1.914  -5.904   5.433  1.00 16.60           C  
ANISOU 1835  CB  LEU A 236     1885   2375   2046    135    332    -62       C  
ATOM   1836  CG  LEU A 236      -0.862  -5.688   4.336  1.00 16.14           C  
ANISOU 1836  CG  LEU A 236     1855   2256   2021    106    274    -83       C  
ATOM   1837  CD1 LEU A 236      -0.415  -4.244   4.296  1.00 18.15           C  
ANISOU 1837  CD1 LEU A 236     2179   2460   2258    137    278   -136       C  
ATOM   1838  CD2 LEU A 236       0.349  -6.634   4.423  1.00 18.88           C  
ANISOU 1838  CD2 LEU A 236     2216   2594   2361     48    230    -73       C  
ATOM   1839  N   GLU A 237      -4.384  -8.006   6.874  1.00 13.99           N  
ANISOU 1839  N   GLU A 237     1397   2213   1704    114    426     67       N  
ATOM   1840  CA  GLU A 237      -5.145  -8.270   8.111  1.00 15.02           C  
ANISOU 1840  CA  GLU A 237     1501   2417   1787    131    491    100       C  
ATOM   1841  C   GLU A 237      -5.009  -9.755   8.458  1.00 15.24           C  
ANISOU 1841  C   GLU A 237     1510   2461   1819     54    477    157       C  
ATOM   1842  O   GLU A 237      -5.694 -10.240   9.354  1.00 15.83           O  
ANISOU 1842  O   GLU A 237     1551   2600   1864     49    526    203       O  
ATOM   1843  CB  GLU A 237      -6.619  -8.005   7.865  1.00 17.30           C  
ANISOU 1843  CB  GLU A 237     1699   2774   2099    172    538    136       C  
ATOM   1844  CG  GLU A 237      -6.923  -6.534   7.669  1.00 19.88           C  
ANISOU 1844  CG  GLU A 237     2046   3089   2416    269    569     92       C  
ATOM   1845  CD  GLU A 237      -8.459  -6.233   7.275  1.00 24.65           C  
ANISOU 1845  CD  GLU A 237     2539   3775   3049    328    616    141       C  
ATOM   1846  OE1 GLU A 237      -8.699  -5.042   7.035  1.00 30.54           O  
ANISOU 1846  OE1 GLU A 237     3308   4503   3792    419    643    111       O  
ATOM   1847  OE2 GLU A 237      -9.403  -7.110   7.200  1.00 28.11           O  
ANISOU 1847  OE2 GLU A 237     2871   4297   3512    285    626    211       O  
ATOM   1848  N   ASP A 238      -4.167 -10.491   7.718  1.00 13.63           N  
ANISOU 1848  N   ASP A 238     1329   2196   1652      0    415    159       N  
ATOM   1849  CA  ASP A 238      -4.083 -11.939   7.939  1.00 13.07           C  
ANISOU 1849  CA  ASP A 238     1252   2121   1592    -68    405    216       C  
ATOM   1850  C   ASP A 238      -3.541 -12.173   9.382  1.00 14.69           C  
ANISOU 1850  C   ASP A 238     1503   2353   1723    -57    433    230       C  
ATOM   1851  O   ASP A 238      -2.536 -11.543   9.744  1.00 14.54           O  
ANISOU 1851  O   ASP A 238     1544   2317   1663    -28    415    185       O  
ATOM   1852  CB  ASP A 238      -3.104 -12.579   6.963  1.00 13.62           C  
ANISOU 1852  CB  ASP A 238     1359   2112   1702   -107    341    206       C  
ATOM   1853  CG  ASP A 238      -3.016 -14.030   7.163  1.00 18.16           C  
ANISOU 1853  CG  ASP A 238     1944   2666   2288   -167    336    262       C  
ATOM   1854  OD1 ASP A 238      -3.937 -14.793   6.671  1.00 18.19           O  
ANISOU 1854  OD1 ASP A 238     1905   2672   2334   -224    337    300       O  
ATOM   1855  OD2 ASP A 238      -2.007 -14.394   7.890  1.00 19.61           O  
ANISOU 1855  OD2 ASP A 238     2182   2833   2433   -157    331    272       O  
ATOM   1856  N   PRO A 239      -4.158 -13.042  10.173  1.00 14.70           N  
ANISOU 1856  N   PRO A 239     1478   2400   1707    -87    472    295       N  
ATOM   1857  CA  PRO A 239      -3.702 -13.181  11.564  1.00 14.39           C  
ANISOU 1857  CA  PRO A 239     1481   2397   1586    -70    501    312       C  
ATOM   1858  C   PRO A 239      -2.300 -13.770  11.669  1.00 13.43           C  
ANISOU 1858  C   PRO A 239     1424   2225   1450    -86    450    315       C  
ATOM   1859  O   PRO A 239      -1.578 -13.453  12.652  1.00 15.38           O  
ANISOU 1859  O   PRO A 239     1717   2502   1621    -59    452    302       O  
ATOM   1860  CB  PRO A 239      -4.737 -14.113  12.202  1.00 15.99           C  
ANISOU 1860  CB  PRO A 239     1634   2656   1785   -107    553    395       C  
ATOM   1861  CG  PRO A 239      -5.958 -13.902  11.378  1.00 19.27           C  
ANISOU 1861  CG  PRO A 239     1965   3097   2259   -120    569    403       C  
ATOM   1862  CD  PRO A 239      -5.522 -13.656   9.997  1.00 15.43           C  
ANISOU 1862  CD  PRO A 239     1488   2538   1836   -129    505    355       C  
ATOM   1863  N   VAL A 240      -1.906 -14.622  10.732  1.00 12.46           N  
ANISOU 1863  N   VAL A 240     1307   2035   1390   -125    407    334       N  
ATOM   1864  CA  VAL A 240      -0.551 -15.183  10.792  1.00 13.08           C  
ANISOU 1864  CA  VAL A 240     1441   2072   1456   -124    365    344       C  
ATOM   1865  C   VAL A 240       0.444 -14.068  10.554  1.00 13.46           C  
ANISOU 1865  C   VAL A 240     1514   2115   1482    -87    327    273       C  
ATOM   1866  O   VAL A 240       1.452 -13.975  11.279  1.00 14.06           O  
ANISOU 1866  O   VAL A 240     1625   2215   1500    -70    308    273       O  
ATOM   1867  CB  VAL A 240      -0.351 -16.316   9.786  1.00 13.92           C  
ANISOU 1867  CB  VAL A 240     1559   2099   1631   -163    335    374       C  
ATOM   1868  CG1 VAL A 240       1.164 -16.598   9.572  1.00 17.06           C  
ANISOU 1868  CG1 VAL A 240     2005   2454   2020   -135    291    370       C  
ATOM   1869  CG2 VAL A 240      -1.142 -17.531  10.256  1.00 17.26           C  
ANISOU 1869  CG2 VAL A 240     1976   2518   2063   -212    371    453       C  
ATOM   1870  N   LEU A 241       0.196 -13.206   9.559  1.00 12.09           N  
ANISOU 1870  N   LEU A 241     1324   1917   1352    -79    313    218       N  
ATOM   1871  CA  LEU A 241       1.131 -12.075   9.308  1.00 12.81           C  
ANISOU 1871  CA  LEU A 241     1444   1997   1424    -54    279    153       C  
ATOM   1872  C   LEU A 241       1.137 -11.105  10.485  1.00 13.63           C  
ANISOU 1872  C   LEU A 241     1576   2153   1447    -28    304    118       C  
ATOM   1873  O   LEU A 241       2.180 -10.570  10.854  1.00 14.53           O  
ANISOU 1873  O   LEU A 241     1729   2276   1515    -27    273     86       O  
ATOM   1874  CB  LEU A 241       0.749 -11.292   8.015  1.00 12.61           C  
ANISOU 1874  CB  LEU A 241     1400   1932   1459    -47    266    108       C  
ATOM   1875  CG  LEU A 241       0.812 -12.241   6.823  1.00 12.94           C  
ANISOU 1875  CG  LEU A 241     1425   1922   1567    -76    237    133       C  
ATOM   1876  CD1 LEU A 241       0.525 -11.380   5.524  1.00 14.36           C  
ANISOU 1876  CD1 LEU A 241     1588   2072   1795    -66    219     89       C  
ATOM   1877  CD2 LEU A 241       2.307 -12.742   6.613  1.00 15.10           C  
ANISOU 1877  CD2 LEU A 241     1734   2165   1836    -77    195    140       C  
ATOM   1878  N   CYS A 242      -0.034 -10.881  11.096  1.00 13.45           N  
ANISOU 1878  N   CYS A 242     1534   2173   1402     -9    363    125       N  
ATOM   1879  CA ACYS A 242      -0.152  -9.948  12.219  0.50 15.79           C  
ANISOU 1879  CA ACYS A 242     1869   2516   1613     24    398     86       C  
ATOM   1880  CA BCYS A 242      -0.084  -9.922  12.198  0.50 13.70           C  
ANISOU 1880  CA BCYS A 242     1607   2249   1349     23    394     83       C  
ATOM   1881  C   CYS A 242       0.636 -10.500  13.424  1.00 14.62           C  
ANISOU 1881  C   CYS A 242     1755   2414   1383     10    388    114       C  
ATOM   1882  O   CYS A 242       1.311  -9.767  14.162  1.00 14.96           O  
ANISOU 1882  O   CYS A 242     1853   2482   1350     16    374     69       O  
ATOM   1883  CB ACYS A 242      -1.610  -9.812  12.609  0.50 15.21           C  
ANISOU 1883  CB ACYS A 242     1755   2488   1533     56    472    104       C  
ATOM   1884  CB BCYS A 242      -1.509  -9.531  12.526  0.50 13.25           C  
ANISOU 1884  CB BCYS A 242     1518   2232   1284     62    467     87       C  
ATOM   1885  SG ACYS A 242      -1.870  -8.859  14.067  0.50 29.54           S  
ANISOU 1885  SG ACYS A 242     3626   4363   3232    108    531     62       S  
ATOM   1886  SG BCYS A 242      -2.236  -8.515  11.169  0.50 11.14           S  
ANISOU 1886  SG BCYS A 242     1220   1918   1094     97    471     43       S  
ATOM   1887  N   ALA A 243       0.571 -11.805  13.604  1.00 13.72           N  
ANISOU 1887  N   ALA A 243     1615   2311   1283    -12    391    193       N  
ATOM   1888  CA  ALA A 243       1.258 -12.400  14.783  1.00 14.36           C  
ANISOU 1888  CA  ALA A 243     1726   2444   1283    -17    384    236       C  
ATOM   1889  C   ALA A 243       2.776 -12.368  14.546  1.00 13.05           C  
ANISOU 1889  C   ALA A 243     1586   2263   1108    -28    311    222       C  
ATOM   1890  O   ALA A 243       3.530 -12.139  15.516  1.00 13.25           O  
ANISOU 1890  O   ALA A 243     1643   2345   1044    -27    291    216       O  
ATOM   1891  CB  ALA A 243       0.783 -13.838  15.068  1.00 16.04           C  
ANISOU 1891  CB  ALA A 243     1913   2665   1515    -36    412    334       C  
ATOM   1892  N   LEU A 244       3.190 -12.582  13.309  1.00 12.75           N  
ANISOU 1892  N   LEU A 244     1529   2161   1153    -38    274    218       N  
ATOM   1893  CA  LEU A 244       4.664 -12.499  12.976  1.00 13.45           C  
ANISOU 1893  CA  LEU A 244     1627   2244   1237    -44    209    208       C  
ATOM   1894  C   LEU A 244       5.097 -11.060  13.194  1.00 15.71           C  
ANISOU 1894  C   LEU A 244     1944   2550   1474    -53    186    126       C  
ATOM   1895  O   LEU A 244       6.211 -10.827  13.717  1.00 13.38           O  
ANISOU 1895  O   LEU A 244     1664   2301   1118    -69    140    120       O  
ATOM   1896  CB  LEU A 244       4.922 -12.971  11.553  1.00 13.48           C  
ANISOU 1896  CB  LEU A 244     1609   2175   1336    -47    185    217       C  
ATOM   1897  CG  LEU A 244       4.742 -14.497  11.446  1.00 13.94           C  
ANISOU 1897  CG  LEU A 244     1661   2204   1430    -44    201    299       C  
ATOM   1898  CD1 LEU A 244       4.917 -14.807   9.991  1.00 14.35           C  
ANISOU 1898  CD1 LEU A 244     1704   2181   1567    -46    181    289       C  
ATOM   1899  CD2 LEU A 244       5.893 -15.200  12.179  1.00 17.91           C  
ANISOU 1899  CD2 LEU A 244     2175   2748   1880    -24    175    359       C  
ATOM   1900  N   ALA A 245       4.262 -10.086  12.805  1.00 12.52           N  
ANISOU 1900  N   ALA A 245     1550   2112   1093    -45    216     65       N  
ATOM   1901  CA  ALA A 245       4.673  -8.665  12.982  1.00 14.07           C  
ANISOU 1901  CA  ALA A 245     1795   2306   1244    -56    198    -17       C  
ATOM   1902  C   ALA A 245       4.837  -8.386  14.447  1.00 14.51           C  
ANISOU 1902  C   ALA A 245     1897   2431   1184    -60    205    -32       C  
ATOM   1903  O   ALA A 245       5.806  -7.742  14.863  1.00 16.89           O  
ANISOU 1903  O   ALA A 245     2236   2756   1423    -94    158    -73       O  
ATOM   1904  CB  ALA A 245       3.639  -7.724  12.394  1.00 14.87           C  
ANISOU 1904  CB  ALA A 245     1908   2355   1386    -29    239    -70       C  
ATOM   1905  N   LYS A 246       3.921  -8.836  15.300  1.00 14.51           N  
ANISOU 1905  N   LYS A 246     1896   2472   1144    -32    263     -1       N  
ATOM   1906  CA  LYS A 246       4.056  -8.533  16.698  1.00 15.45           C  
ANISOU 1906  CA  LYS A 246     2066   2662   1140    -33    273    -19       C  
ATOM   1907  C   LYS A 246       5.308  -9.239  17.280  1.00 16.97           C  
ANISOU 1907  C   LYS A 246     2252   2918   1277    -65    210     30       C  
ATOM   1908  O   LYS A 246       6.001  -8.676  18.116  1.00 17.97           O  
ANISOU 1908  O   LYS A 246     2425   3099   1304    -91    176     -6       O  
ATOM   1909  CB  LYS A 246       2.784  -9.019  17.404  1.00 16.91           C  
ANISOU 1909  CB  LYS A 246     2238   2885   1299      6    355     21       C  
ATOM   1910  CG  LYS A 246       2.814  -8.821  18.898  1.00 23.70           C  
ANISOU 1910  CG  LYS A 246     3153   3827   2023     14    377     10       C  
ATOM   1911  CD  LYS A 246       1.372  -9.151  19.401  1.00 26.82           C  
ANISOU 1911  CD  LYS A 246     3525   4256   2407     61    474     49       C  
ATOM   1912  CE  LYS A 246       1.154  -8.539  20.772  1.00 34.06           C  
ANISOU 1912  CE  LYS A 246     4513   5243   3183     86    517      7       C  
ATOM   1913  NZ  LYS A 246       1.923  -9.352  21.718  1.00 37.95           N  
ANISOU 1913  NZ  LYS A 246     5014   5814   3592     58    481     67       N  
ATOM   1914  N   LYS A 247       5.555 -10.490  16.855  1.00 15.30           N  
ANISOU 1914  N   LYS A 247     1985   2702   1124    -59    197    117       N  
ATOM   1915  CA  LYS A 247       6.711 -11.249  17.392  1.00 15.83           C  
ANISOU 1915  CA  LYS A 247     2038   2835   1142    -70    144    182       C  
ATOM   1916  C   LYS A 247       8.009 -10.506  17.081  1.00 15.25           C  
ANISOU 1916  C   LYS A 247     1966   2776   1051   -109     67    137       C  
ATOM   1917  O   LYS A 247       8.902 -10.443  17.945  1.00 19.40           O  
ANISOU 1917  O   LYS A 247     2500   3388   1483   -132     19    148       O  
ATOM   1918  CB  LYS A 247       6.799 -12.567  16.641  1.00 17.82           C  
ANISOU 1918  CB  LYS A 247     2241   3044   1482    -49    145    269       C  
ATOM   1919  CG  LYS A 247       7.995 -13.495  17.086  1.00 22.60           C  
ANISOU 1919  CG  LYS A 247     2827   3710   2048    -37     98    354       C  
ATOM   1920  CD  LYS A 247       8.073 -14.767  16.112  1.00 24.34           C  
ANISOU 1920  CD  LYS A 247     3018   3856   2372     -7    107    429       C  
ATOM   1921  CE  LYS A 247       9.538 -15.275  15.956  1.00 28.61           C  
ANISOU 1921  CE  LYS A 247     3529   4435   2905     16     49    485       C  
ATOM   1922  NZ  LYS A 247       9.368 -16.701  15.472  1.00 25.61           N  
ANISOU 1922  NZ  LYS A 247     3150   3985   2595     59     80    571       N  
ATOM   1923  N   HIS A 248       8.090  -9.977  15.877  1.00 13.99           N  
ANISOU 1923  N   HIS A 248     1793   2542    978   -120     55     93       N  
ATOM   1924  CA  HIS A 248       9.326  -9.278  15.402  1.00 13.97           C  
ANISOU 1924  CA  HIS A 248     1783   2549    975   -165    -15     58       C  
ATOM   1925  C   HIS A 248       9.337  -7.753  15.729  1.00 15.33           C  
ANISOU 1925  C   HIS A 248     2023   2712   1090   -214    -27    -46       C  
ATOM   1926  O   HIS A 248      10.316  -7.080  15.392  1.00 14.79           O  
ANISOU 1926  O   HIS A 248     1953   2650   1017   -268    -85    -77       O  
ATOM   1927  CB  HIS A 248       9.528  -9.481  13.876  1.00 14.35           C  
ANISOU 1927  CB  HIS A 248     1786   2523   1141   -155    -22     70       C  
ATOM   1928  CG  HIS A 248       9.974 -10.870  13.510  1.00 15.06           C  
ANISOU 1928  CG  HIS A 248     1823   2623   1276   -117    -28    165       C  
ATOM   1929  ND1 HIS A 248      11.316 -11.266  13.552  1.00 16.27           N  
ANISOU 1929  ND1 HIS A 248     1933   2841   1405   -119    -83    216       N  
ATOM   1930  CD2 HIS A 248       9.268 -11.962  13.176  1.00 14.11           C  
ANISOU 1930  CD2 HIS A 248     1692   2456   1213    -75     14    219       C  
ATOM   1931  CE1 HIS A 248      11.391 -12.549  13.221  1.00 18.71           C  
ANISOU 1931  CE1 HIS A 248     2215   3133   1760    -65    -66    297       C  
ATOM   1932  NE2 HIS A 248      10.161 -13.008  13.005  1.00 16.26           N  
ANISOU 1932  NE2 HIS A 248     1930   2749   1497    -45     -8    298       N  
ATOM   1933  N   LYS A 249       8.244  -7.261  16.350  1.00 13.71           N  
ANISOU 1933  N   LYS A 249     1876   2487    843   -192     31    -94       N  
ATOM   1934  CA  LYS A 249       8.045  -5.801  16.478  1.00 15.22           C  
ANISOU 1934  CA  LYS A 249     2151   2634    996   -220     37   -200       C  
ATOM   1935  C   LYS A 249       8.317  -5.074  15.151  1.00 14.79           C  
ANISOU 1935  C   LYS A 249     2091   2491   1034   -242     17   -237       C  
ATOM   1936  O   LYS A 249       9.044  -4.041  15.068  1.00 15.71           O  
ANISOU 1936  O   LYS A 249     2255   2588   1124   -306    -27   -299       O  
ATOM   1937  CB  LYS A 249       8.859  -5.235  17.692  1.00 14.92           C  
ANISOU 1937  CB  LYS A 249     2173   2672    821   -281    -12   -243       C  
ATOM   1938  CG  LYS A 249       8.263  -5.688  19.013  1.00 18.45           C  
ANISOU 1938  CG  LYS A 249     2650   3193   1167   -246     29   -224       C  
ATOM   1939  CD  LYS A 249       9.005  -5.036  20.151  1.00 22.07           C  
ANISOU 1939  CD  LYS A 249     3179   3723   1481   -310    -22   -279       C  
ATOM   1940  CE  LYS A 249       8.386  -5.420  21.492  1.00 26.18           C  
ANISOU 1940  CE  LYS A 249     3738   4321   1886   -272     24   -264       C  
ATOM   1941  NZ  LYS A 249       8.565  -6.911  21.751  1.00 32.17           N  
ANISOU 1941  NZ  LYS A 249     4408   5161   2653   -238     18   -136       N  
ATOM   1942  N   ARG A 250       7.648  -5.571  14.107  1.00 12.14           N  
ANISOU 1942  N   ARG A 250     1706   2101    806   -195     52   -201       N  
ATOM   1943  CA  ARG A 250       7.663  -4.958  12.784  1.00 12.10           C  
ANISOU 1943  CA  ARG A 250     1694   2012    891   -200     46   -228       C  
ATOM   1944  C   ARG A 250       6.166  -4.796  12.438  1.00 12.47           C  
ANISOU 1944  C   ARG A 250     1749   2001    986   -134    122   -241       C  
ATOM   1945  O   ARG A 250       5.380  -4.441  13.330  1.00 16.24           O  
ANISOU 1945  O   ARG A 250     2274   2491   1403   -103    171   -272       O  
ATOM   1946  CB  ARG A 250       8.429  -5.754  11.717  1.00 14.05           C  
ANISOU 1946  CB  ARG A 250     1861   2259   1215   -208      7   -166       C  
ATOM   1947  CG  ARG A 250       9.968  -5.911  12.122  1.00 13.04           C  
ANISOU 1947  CG  ARG A 250     1708   2211   1034   -266    -66   -141       C  
ATOM   1948  CD  ARG A 250      10.699  -4.575  12.045  1.00 15.35           C  
ANISOU 1948  CD  ARG A 250     2048   2486   1297   -341   -109   -210       C  
ATOM   1949  NE  ARG A 250      12.087  -4.771  12.516  1.00 17.38           N  
ANISOU 1949  NE  ARG A 250     2266   2841   1497   -402   -181   -178       N  
ATOM   1950  CZ  ARG A 250      13.076  -3.874  12.373  1.00 16.02           C  
ANISOU 1950  CZ  ARG A 250     2102   2681   1301   -489   -238   -211       C  
ATOM   1951  NH1 ARG A 250      12.818  -2.712  11.790  1.00 17.64           N  
ANISOU 1951  NH1 ARG A 250     2371   2793   1537   -523   -227   -279       N  
ATOM   1952  NH2 ARG A 250      14.304  -4.163  12.839  1.00 18.74           N  
ANISOU 1952  NH2 ARG A 250     2391   3139   1591   -542   -306   -168       N  
ATOM   1953  N   THR A 251       5.846  -4.841  11.165  1.00 13.90           N  
ANISOU 1953  N   THR A 251     1892   2124   1263   -114    128   -227       N  
ATOM   1954  CA  THR A 251       4.420  -4.592  10.741  1.00 13.65           C  
ANISOU 1954  CA  THR A 251     1856   2050   1278    -53    193   -235       C  
ATOM   1955  C   THR A 251       4.123  -5.691   9.777  1.00 13.63           C  
ANISOU 1955  C   THR A 251     1773   2044   1359    -40    190   -170       C  
ATOM   1956  O   THR A 251       4.998  -6.297   9.204  1.00 12.86           O  
ANISOU 1956  O   THR A 251     1645   1949   1293    -69    145   -138       O  
ATOM   1957  CB  THR A 251       4.291  -3.236   9.982  1.00 14.96           C  
ANISOU 1957  CB  THR A 251     2073   2134   1475    -45    199   -296       C  
ATOM   1958  OG1 THR A 251       5.155  -3.278   8.824  1.00 15.20           O  
ANISOU 1958  OG1 THR A 251     2073   2134   1567    -83    147   -280       O  
ATOM   1959  CG2 THR A 251       4.782  -2.043  10.806  1.00 14.97           C  
ANISOU 1959  CG2 THR A 251     2177   2114   1395    -75    192   -372       C  
ATOM   1960  N   PRO A 252       2.839  -5.954   9.530  1.00 13.23           N  
ANISOU 1960  N   PRO A 252     1689   1989   1346      2    241   -149       N  
ATOM   1961  CA  PRO A 252       2.514  -7.024   8.602  1.00 13.79           C  
ANISOU 1961  CA  PRO A 252     1693   2054   1492      0    233    -93       C  
ATOM   1962  C   PRO A 252       3.060  -6.741   7.180  1.00 11.45           C  
ANISOU 1962  C   PRO A 252     1387   1702   1260    -13    193   -104       C  
ATOM   1963  O   PRO A 252       3.466  -7.682   6.528  1.00 11.64           O  
ANISOU 1963  O   PRO A 252     1378   1720   1323    -30    166    -66       O  
ATOM   1964  CB  PRO A 252       0.977  -6.983   8.560  1.00 12.81           C  
ANISOU 1964  CB  PRO A 252     1534   1940   1390     42    292    -80       C  
ATOM   1965  CG  PRO A 252       0.583  -6.387   9.888  1.00 18.02           C  
ANISOU 1965  CG  PRO A 252     2237   2639   1970     72    340   -107       C  
ATOM   1966  CD  PRO A 252       1.703  -5.445  10.291  1.00 15.15           C  
ANISOU 1966  CD  PRO A 252     1953   2252   1551     51    307   -169       C  
ATOM   1967  N   ALA A 253       3.099  -5.464   6.735  1.00 12.12           N  
ANISOU 1967  N   ALA A 253     1509   1743   1352     -2    192   -154       N  
ATOM   1968  CA  ALA A 253       3.703  -5.187   5.421  1.00 10.33           C  
ANISOU 1968  CA  ALA A 253     1274   1470   1178    -18    154   -158       C  
ATOM   1969  C   ALA A 253       5.156  -5.593   5.389  1.00 11.31           C  
ANISOU 1969  C   ALA A 253     1397   1609   1289    -64    104   -145       C  
ATOM   1970  O   ALA A 253       5.573  -6.236   4.392  1.00 11.61           O  
ANISOU 1970  O   ALA A 253     1399   1637   1373    -70     80   -115       O  
ATOM   1971  CB  ALA A 253       3.598  -3.692   5.128  1.00 10.29           C  
ANISOU 1971  CB  ALA A 253     1324   1412   1173     -3    165   -210       C  
ATOM   1972  N   LEU A 254       5.891  -5.305   6.468  1.00 11.03           N  
ANISOU 1972  N   LEU A 254     1396   1607   1188    -93     89   -164       N  
ATOM   1973  CA  LEU A 254       7.345  -5.627   6.427  1.00  9.76           C  
ANISOU 1973  CA  LEU A 254     1218   1478   1011   -136     37   -144       C  
ATOM   1974  C   LEU A 254       7.518  -7.143   6.456  1.00 10.80           C  
ANISOU 1974  C   LEU A 254     1300   1648   1156   -119     33    -78       C  
ATOM   1975  O   LEU A 254       8.437  -7.661   5.824  1.00 11.58           O  
ANISOU 1975  O   LEU A 254     1367   1756   1278   -125      3    -46       O  
ATOM   1976  CB  LEU A 254       8.018  -4.999   7.631  1.00 10.07           C  
ANISOU 1976  CB  LEU A 254     1300   1556    967   -178     15   -176       C  
ATOM   1977  CG  LEU A 254       8.306  -3.515   7.447  1.00 12.33           C  
ANISOU 1977  CG  LEU A 254     1648   1793   1242   -216      4   -239       C  
ATOM   1978  CD1 LEU A 254       8.733  -2.901   8.762  1.00 13.07           C  
ANISOU 1978  CD1 LEU A 254     1803   1920   1242   -262    -12   -284       C  
ATOM   1979  CD2 LEU A 254       9.482  -3.377   6.396  1.00 11.67           C  
ANISOU 1979  CD2 LEU A 254     1529   1705   1198   -261    -42   -219       C  
ATOM   1980  N   ILE A 255       6.638  -7.847   7.172  1.00 11.63           N  
ANISOU 1980  N   ILE A 255     1401   1771   1246    -95     67    -56       N  
ATOM   1981  CA  ILE A 255       6.692  -9.334   7.096  1.00 10.75           C  
ANISOU 1981  CA  ILE A 255     1256   1672   1156    -80     69      9       C  
ATOM   1982  C   ILE A 255       6.460  -9.870   5.657  1.00 11.06           C  
ANISOU 1982  C   ILE A 255     1271   1657   1272    -68     68     24       C  
ATOM   1983  O   ILE A 255       7.203 -10.733   5.149  1.00 11.43           O  
ANISOU 1983  O   ILE A 255     1304   1699   1339    -60     50     61       O  
ATOM   1984  CB  ILE A 255       5.622  -9.969   8.069  1.00 11.47           C  
ANISOU 1984  CB  ILE A 255     1348   1787   1222    -66    113     35       C  
ATOM   1985  CG1 ILE A 255       5.840  -9.485   9.524  1.00 10.86           C  
ANISOU 1985  CG1 ILE A 255     1301   1769   1054    -73    116     20       C  
ATOM   1986  CG2 ILE A 255       5.636 -11.560   7.912  1.00 11.81           C  
ANISOU 1986  CG2 ILE A 255     1371   1822   1294    -57    117    107       C  
ATOM   1987  CD1 ILE A 255       7.274  -9.886  10.178  1.00 13.32           C  
ANISOU 1987  CD1 ILE A 255     1611   2141   1310    -90     69     52       C  
ATOM   1988  N   ALA A 256       5.459  -9.311   4.987  1.00 10.86           N  
ANISOU 1988  N   ALA A 256     1245   1596   1285    -62     88     -5       N  
ATOM   1989  CA  ALA A 256       5.150  -9.762   3.631  1.00 11.06           C  
ANISOU 1989  CA  ALA A 256     1251   1577   1372    -56     83      4       C  
ATOM   1990  C   ALA A 256       6.317  -9.428   2.637  1.00 10.07           C  
ANISOU 1990  C   ALA A 256     1127   1435   1264    -60     49     -4       C  
ATOM   1991  O   ALA A 256       6.579 -10.196   1.705  1.00 11.20           O  
ANISOU 1991  O   ALA A 256     1261   1555   1438    -52     40     15       O  
ATOM   1992  CB  ALA A 256       3.863  -9.082   3.136  1.00 10.84           C  
ANISOU 1992  CB  ALA A 256     1214   1531   1373    -46    106    -20       C  
ATOM   1993  N   LEU A 257       6.951  -8.261   2.845  1.00 10.73           N  
ANISOU 1993  N   LEU A 257     1224   1529   1321    -75     34    -36       N  
ATOM   1994  CA  LEU A 257       8.108  -7.938   1.944  1.00 10.28           C  
ANISOU 1994  CA  LEU A 257     1159   1468   1278    -86      4    -35       C  
ATOM   1995  C   LEU A 257       9.298  -8.838   2.247  1.00  9.92           C  
ANISOU 1995  C   LEU A 257     1089   1467   1211    -83    -14      8       C  
ATOM   1996  O   LEU A 257       9.993  -9.333   1.326  1.00 10.31           O  
ANISOU 1996  O   LEU A 257     1119   1513   1284    -66    -22     32       O  
ATOM   1997  CB  LEU A 257       8.513  -6.448   2.081  1.00 11.04           C  
ANISOU 1997  CB  LEU A 257     1280   1558   1354   -119     -8    -76       C  
ATOM   1998  CG  LEU A 257       7.433  -5.402   1.780  1.00  9.37           C  
ANISOU 1998  CG  LEU A 257     1101   1296   1161   -107     15   -116       C  
ATOM   1999  CD1 LEU A 257       7.986  -4.020   2.088  1.00 12.89           C  
ANISOU 1999  CD1 LEU A 257     1593   1723   1579   -144      3   -155       C  
ATOM   2000  CD2 LEU A 257       7.023  -5.598   0.257  1.00 12.31           C  
ANISOU 2000  CD2 LEU A 257     1453   1634   1590    -83     17   -102       C  
ATOM   2001  N   ARG A 258       9.594  -9.020   3.536  1.00 10.01           N  
ANISOU 2001  N   ARG A 258     1102   1526   1172    -92    -20     21       N  
ATOM   2002  CA  ARG A 258      10.773  -9.813   3.930  1.00  9.87           C  
ANISOU 2002  CA  ARG A 258     1055   1566   1127    -81    -41     72       C  
ATOM   2003  C   ARG A 258      10.639 -11.283   3.429  1.00  8.99           C  
ANISOU 2003  C   ARG A 258      939   1426   1049    -31    -20    120       C  
ATOM   2004  O   ARG A 258      11.644 -11.911   3.015  1.00 11.65           O  
ANISOU 2004  O   ARG A 258     1252   1783   1389      0    -29    161       O  
ATOM   2005  CB  ARG A 258      10.951  -9.750   5.432  1.00 10.75           C  
ANISOU 2005  CB  ARG A 258     1172   1739   1171   -100    -52     79       C  
ATOM   2006  CG  ARG A 258      12.274 -10.465   5.907  1.00 11.68           C  
ANISOU 2006  CG  ARG A 258     1249   1936   1252    -85    -81    142       C  
ATOM   2007  CD  ARG A 258      13.532  -9.689   5.460  1.00 12.68           C  
ANISOU 2007  CD  ARG A 258     1336   2111   1369   -121   -121    140       C  
ATOM   2008  NE  ARG A 258      14.652 -10.615   5.467  1.00 13.03           N  
ANISOU 2008  NE  ARG A 258     1324   2222   1402    -79   -136    214       N  
ATOM   2009  CZ  ARG A 258      15.868 -10.231   5.180  1.00 16.37           C  
ANISOU 2009  CZ  ARG A 258     1691   2714   1812   -100   -170    237       C  
ATOM   2010  NH1 ARG A 258      16.147  -8.928   4.946  1.00 18.38           N  
ANISOU 2010  NH1 ARG A 258     1946   2976   2062   -178   -196    189       N  
ATOM   2011  NH2 ARG A 258      16.887 -11.121   5.189  1.00 18.32           N  
ANISOU 2011  NH2 ARG A 258     1878   3033   2047    -46   -177    314       N  
ATOM   2012  N   TYR A 259       9.413 -11.801   3.461  1.00 10.34           N  
ANISOU 2012  N   TYR A 259     1134   1550   1242    -25      7    115       N  
ATOM   2013  CA  TYR A 259       9.119 -13.150   2.996  1.00  9.82           C  
ANISOU 2013  CA  TYR A 259     1083   1439   1208      4     27    151       C  
ATOM   2014  C   TYR A 259       9.633 -13.303   1.543  1.00 10.48           C  
ANISOU 2014  C   TYR A 259     1166   1487   1329     26     21    145       C  
ATOM   2015  O   TYR A 259      10.292 -14.290   1.215  1.00 10.86           O  
ANISOU 2015  O   TYR A 259     1222   1521   1382     68     28    183       O  
ATOM   2016  CB  TYR A 259       7.601 -13.303   3.010  1.00 10.19           C  
ANISOU 2016  CB  TYR A 259     1147   1445   1279    -16     52    134       C  
ATOM   2017  CG  TYR A 259       7.099 -14.547   2.302  1.00 10.38           C  
ANISOU 2017  CG  TYR A 259     1195   1405   1341    -10     67    155       C  
ATOM   2018  CD1 TYR A 259       7.381 -15.817   2.789  1.00 10.82           C  
ANISOU 2018  CD1 TYR A 259     1278   1443   1389     10     80    208       C  
ATOM   2019  CD2 TYR A 259       6.334 -14.396   1.161  1.00 11.91           C  
ANISOU 2019  CD2 TYR A 259     1393   1557   1575    -28     65    122       C  
ATOM   2020  CE1 TYR A 259       6.884 -17.016   2.104  1.00 12.11           C  
ANISOU 2020  CE1 TYR A 259     1485   1528   1588      6     95    223       C  
ATOM   2021  CE2 TYR A 259       5.805 -15.463   0.576  1.00 13.40           C  
ANISOU 2021  CE2 TYR A 259     1611   1689   1790    -39     73    134       C  
ATOM   2022  CZ  TYR A 259       6.069 -16.784   0.983  1.00 11.20           C  
ANISOU 2022  CZ  TYR A 259     1372   1374   1508    -26     89    179       C  
ATOM   2023  OH  TYR A 259       5.561 -17.932   0.340  1.00 14.89           O  
ANISOU 2023  OH  TYR A 259     1890   1764   2002    -46     97    186       O  
ATOM   2024  N   GLN A 260       9.371 -12.314   0.701  1.00 11.12           N  
ANISOU 2024  N   GLN A 260     1241   1553   1431      5     13    101       N  
ATOM   2025  CA  GLN A 260       9.776 -12.458  -0.703  1.00  9.28           C  
ANISOU 2025  CA  GLN A 260     1010   1291   1225     26     12     96       C  
ATOM   2026  C   GLN A 260      11.299 -12.389  -0.809  1.00 10.82           C  
ANISOU 2026  C   GLN A 260     1174   1537   1400     51      0    126       C  
ATOM   2027  O   GLN A 260      11.897 -13.217  -1.498  1.00 10.11           O  
ANISOU 2027  O   GLN A 260     1089   1433   1316     98     12    152       O  
ATOM   2028  CB  GLN A 260       9.167 -11.307  -1.507  1.00  9.80           C  
ANISOU 2028  CB  GLN A 260     1074   1339   1311      0      5     52       C  
ATOM   2029  CG  GLN A 260       7.664 -11.294  -1.579  1.00 10.13           C  
ANISOU 2029  CG  GLN A 260     1128   1346   1372    -18     15     29       C  
ATOM   2030  CD  GLN A 260       7.049 -12.534  -2.215  1.00 10.20           C  
ANISOU 2030  CD  GLN A 260     1160   1309   1403    -13     24     38       C  
ATOM   2031  OE1 GLN A 260       7.731 -13.479  -2.642  1.00 10.04           O  
ANISOU 2031  OE1 GLN A 260     1163   1268   1383     12     27     57       O  
ATOM   2032  NE2 GLN A 260       5.689 -12.579  -2.195  1.00 11.40           N  
ANISOU 2032  NE2 GLN A 260     1310   1449   1573    -41     29     27       N  
ATOM   2033  N   LEU A 261      11.922 -11.475  -0.069  1.00  9.58           N  
ANISOU 2033  N   LEU A 261      986   1441   1213     21    -20    126       N  
ATOM   2034  CA  LEU A 261      13.379 -11.447  -0.209  1.00 11.78           C  
ANISOU 2034  CA  LEU A 261     1219   1784   1472     38    -35    164       C  
ATOM   2035  C   LEU A 261      14.061 -12.743   0.179  1.00 11.45           C  
ANISOU 2035  C   LEU A 261     1165   1769   1415    101    -24    225       C  
ATOM   2036  O   LEU A 261      15.028 -13.162  -0.480  1.00 11.87           O  
ANISOU 2036  O   LEU A 261     1191   1849   1470    150    -15    261       O  
ATOM   2037  CB  LEU A 261      13.964 -10.287   0.610  1.00 11.54           C  
ANISOU 2037  CB  LEU A 261     1158   1819   1406    -22    -68    154       C  
ATOM   2038  CG  LEU A 261      13.581  -8.894   0.093  1.00 13.57           C  
ANISOU 2038  CG  LEU A 261     1433   2043   1677    -77    -76    101       C  
ATOM   2039  CD1 LEU A 261      14.354  -7.856   0.985  1.00 16.59           C  
ANISOU 2039  CD1 LEU A 261     1798   2489   2017   -147   -113     92       C  
ATOM   2040  CD2 LEU A 261      13.906  -8.643  -1.400  1.00 14.91           C  
ANISOU 2040  CD2 LEU A 261     1591   2191   1880    -65    -67    102       C  
ATOM   2041  N   GLN A 262      13.559 -13.378   1.248  1.00 11.44           N  
ANISOU 2041  N   GLN A 262     1186   1763   1397    106    -19    242       N  
ATOM   2042  CA  GLN A 262      14.135 -14.631   1.706  1.00  9.69           C  
ANISOU 2042  CA  GLN A 262      964   1558   1159    172     -5    308       C  
ATOM   2043  C   GLN A 262      13.931 -15.815   0.781  1.00 11.16           C  
ANISOU 2043  C   GLN A 262     1200   1660   1380    234     31    321       C  
ATOM   2044  O   GLN A 262      14.650 -16.801   0.895  1.00 14.74           O  
ANISOU 2044  O   GLN A 262     1655   2121   1823    307     48    379       O  
ATOM   2045  CB  GLN A 262      13.740 -14.931   3.112  1.00 10.94           C  
ANISOU 2045  CB  GLN A 262     1133   1740   1283    159    -10    330       C  
ATOM   2046  CG  GLN A 262      14.434 -13.941   4.018  1.00 13.21           C  
ANISOU 2046  CG  GLN A 262     1369   2129   1518    114    -51    330       C  
ATOM   2047  CD  GLN A 262      14.256 -14.217   5.519  1.00 12.87           C  
ANISOU 2047  CD  GLN A 262     1333   2135   1421    106    -60    359       C  
ATOM   2048  OE1 GLN A 262      14.268 -13.271   6.312  1.00 15.36           O  
ANISOU 2048  OE1 GLN A 262     1638   2506   1692     47    -88    329       O  
ATOM   2049  NE2 GLN A 262      14.222 -15.512   5.944  1.00 13.43           N  
ANISOU 2049  NE2 GLN A 262     1424   2190   1487    167    -36    423       N  
ATOM   2050  N   ARG A 263      12.947 -15.672  -0.141  1.00 11.36           N  
ANISOU 2050  N   ARG A 263     1267   1607   1442    205     41    266       N  
ATOM   2051  CA AARG A 263      12.714 -16.671  -1.179  0.50 12.91           C  
ANISOU 2051  CA AARG A 263     1521   1718   1663    247     70    262       C  
ATOM   2052  CA BARG A 263      12.785 -16.716  -1.145  0.50 12.52           C  
ANISOU 2052  CA BARG A 263     1471   1671   1613    252     71    266       C  
ATOM   2053  C   ARG A 263      13.544 -16.400  -2.425  1.00 14.38           C  
ANISOU 2053  C   ARG A 263     1691   1918   1854    285     76    254       C  
ATOM   2054  O   ARG A 263      13.519 -17.242  -3.389  1.00 16.11           O  
ANISOU 2054  O   ARG A 263     1966   2069   2084    331    104    247       O  
ATOM   2055  CB AARG A 263      11.236 -16.694  -1.627  0.50 13.28           C  
ANISOU 2055  CB AARG A 263     1616   1687   1740    191     72    210       C  
ATOM   2056  CB BARG A 263      11.311 -16.985  -1.496  0.50 12.73           C  
ANISOU 2056  CB BARG A 263     1555   1612   1669    202     77    221       C  
ATOM   2057  CG AARG A 263      10.252 -16.536  -0.560  0.50 14.25           C  
ANISOU 2057  CG AARG A 263     1737   1814   1861    138     66    206       C  
ATOM   2058  CG BARG A 263      10.485 -17.438  -0.378  0.50 12.69           C  
ANISOU 2058  CG BARG A 263     1568   1590   1661    171     81    239       C  
ATOM   2059  CD AARG A 263       8.826 -16.236  -1.110  0.50  9.97           C  
ANISOU 2059  CD AARG A 263     1212   1226   1347     79     63    157       C  
ATOM   2060  CD BARG A 263       9.053 -17.864  -0.824  0.50 11.77           C  
ANISOU 2060  CD BARG A 263     1500   1395   1575    117     88    205       C  
ATOM   2061  NE AARG A 263       8.319 -17.464  -1.704  0.50 13.15           N  
ANISOU 2061  NE AARG A 263     1679   1546   1770     79     79    159       N  
ATOM   2062  NE BARG A 263       8.372 -16.867  -1.666  0.50 13.28           N  
ANISOU 2062  NE BARG A 263     1669   1593   1783     72     70    149       N  
ATOM   2063  CZ AARG A 263       7.313 -17.490  -2.571  0.50 11.66           C  
ANISOU 2063  CZ AARG A 263     1511   1315   1604     34     71    120       C  
ATOM   2064  CZ BARG A 263       7.486 -17.159  -2.629  0.50 12.68           C  
ANISOU 2064  CZ BARG A 263     1626   1461   1730     39     67    116       C  
ATOM   2065  NH1AARG A 263       6.886 -18.656  -3.058  0.50 14.25           N  
ANISOU 2065  NH1AARG A 263     1907   1562   1943     21     81    119       N  
ATOM   2066  NH1BARG A 263       7.159 -18.430  -2.892  0.50 13.86           N  
ANISOU 2066  NH1BARG A 263     1842   1533   1889     34     81    125       N  
ATOM   2067  NH2AARG A 263       6.802 -16.345  -2.967  0.50 11.58           N  
ANISOU 2067  NH2AARG A 263     1457   1340   1600      4     53     85       N  
ATOM   2068  NH2BARG A 263       6.988 -16.189  -3.361  0.50 10.25           N  
ANISOU 2068  NH2BARG A 263     1289   1173   1432     12     49     76       N  
ATOM   2069  N   GLY A 264      14.248 -15.278  -2.445  1.00 12.79           N  
ANISOU 2069  N   GLY A 264     1421   1797   1640    262     54    254       N  
ATOM   2070  CA  GLY A 264      14.956 -14.907  -3.700  1.00 13.48           C  
ANISOU 2070  CA  GLY A 264     1488   1903   1731    287     64    249       C  
ATOM   2071  C   GLY A 264      14.057 -14.220  -4.714  1.00 13.69           C  
ANISOU 2071  C   GLY A 264     1544   1879   1779    239     58    188       C  
ATOM   2072  O   GLY A 264      14.376 -14.291  -5.928  1.00 16.69           O  
ANISOU 2072  O   GLY A 264     1935   2245   2158    272     76    181       O  
ATOM   2073  N   VAL A 265      12.974 -13.580  -4.277  1.00 11.78           N  
ANISOU 2073  N   VAL A 265     1312   1614   1550    173     38    151       N  
ATOM   2074  CA  VAL A 265      12.084 -12.876  -5.212  1.00 11.06           C  
ANISOU 2074  CA  VAL A 265     1240   1484   1477    135     31    103       C  
ATOM   2075  C   VAL A 265      12.420 -11.412  -4.990  1.00 12.58           C  
ANISOU 2075  C   VAL A 265     1387   1726   1664     90     10     96       C  
ATOM   2076  O   VAL A 265      12.563 -10.945  -3.845  1.00 14.09           O  
ANISOU 2076  O   VAL A 265     1556   1953   1843     59     -4    102       O  
ATOM   2077  CB  VAL A 265      10.635 -13.173  -4.768  1.00 10.55           C  
ANISOU 2077  CB  VAL A 265     1210   1368   1429    100     27     76       C  
ATOM   2078  CG1 VAL A 265       9.571 -12.257  -5.443  1.00 11.89           C  
ANISOU 2078  CG1 VAL A 265     1382   1519   1616     59     13     35       C  
ATOM   2079  CG2 VAL A 265      10.366 -14.711  -5.047  1.00 11.62           C  
ANISOU 2079  CG2 VAL A 265     1404   1441   1569    132     47     84       C  
ATOM   2080  N   VAL A 266      12.483 -10.659  -6.074  1.00  9.72           N  
ANISOU 2080  N   VAL A 266     1021   1360   1309     80      9     81       N  
ATOM   2081  CA  VAL A 266      12.591  -9.200  -5.972  1.00 10.56           C  
ANISOU 2081  CA  VAL A 266     1106   1488   1417     28     -8     69       C  
ATOM   2082  C   VAL A 266      11.241  -8.631  -5.735  1.00 11.51           C  
ANISOU 2082  C   VAL A 266     1255   1562   1553      0    -15     31       C  
ATOM   2083  O   VAL A 266      10.241  -9.098  -6.319  1.00 11.04           O  
ANISOU 2083  O   VAL A 266     1223   1463   1509     13     -9     14       O  
ATOM   2084  CB  VAL A 266      13.176  -8.688  -7.349  1.00 10.71           C  
ANISOU 2084  CB  VAL A 266     1115   1518   1436     36      0     79       C  
ATOM   2085  CG1 VAL A 266      13.072  -7.167  -7.463  1.00 12.31           C  
ANISOU 2085  CG1 VAL A 266     1315   1715   1646    -18    -14     66       C  
ATOM   2086  CG2 VAL A 266      14.694  -9.123  -7.433  1.00  9.01           C  
ANISOU 2086  CG2 VAL A 266      849   1371   1200     68     11    129       C  
ATOM   2087  N   VAL A 267      11.144  -7.644  -4.817  1.00  9.81           N  
ANISOU 2087  N   VAL A 267     1037   1356   1331    -41    -27     17       N  
ATOM   2088  CA  VAL A 267       9.786  -7.290  -4.366  1.00 10.30           C  
ANISOU 2088  CA  VAL A 267     1126   1381   1404    -50    -23    -14       C  
ATOM   2089  C   VAL A 267       9.522  -5.821  -4.587  1.00 11.01           C  
ANISOU 2089  C   VAL A 267     1233   1448   1501    -74    -26    -36       C  
ATOM   2090  O   VAL A 267      10.391  -4.989  -4.247  1.00 10.33           O  
ANISOU 2090  O   VAL A 267     1148   1376   1400   -111    -36    -35       O  
ATOM   2091  CB  VAL A 267       9.623  -7.748  -2.917  1.00  9.57           C  
ANISOU 2091  CB  VAL A 267     1033   1309   1292    -56    -21    -13       C  
ATOM   2092  CG1 VAL A 267      10.430  -6.925  -1.879  1.00 13.38           C  
ANISOU 2092  CG1 VAL A 267     1512   1828   1743    -95    -37    -17       C  
ATOM   2093  CG2 VAL A 267       8.115  -7.681  -2.564  1.00  9.71           C  
ANISOU 2093  CG2 VAL A 267     1068   1298   1322    -52     -7    -35       C  
ATOM   2094  N   LEU A 268       8.344  -5.513  -5.154  1.00  9.66           N  
ANISOU 2094  N   LEU A 268     1077   1241   1350    -56    -17    -50       N  
ATOM   2095  CA  LEU A 268       7.904  -4.103  -5.262  1.00  8.79           C  
ANISOU 2095  CA  LEU A 268      994   1096   1246    -62    -13    -68       C  
ATOM   2096  C   LEU A 268       7.028  -3.762  -4.063  1.00  9.89           C  
ANISOU 2096  C   LEU A 268     1152   1225   1377    -57      1    -93       C  
ATOM   2097  O   LEU A 268       6.401  -4.626  -3.436  1.00 10.08           O  
ANISOU 2097  O   LEU A 268     1160   1269   1398    -44      9    -92       O  
ATOM   2098  CB  LEU A 268       7.083  -3.853  -6.542  1.00  9.43           C  
ANISOU 2098  CB  LEU A 268     1076   1155   1349    -32    -10    -61       C  
ATOM   2099  CG  LEU A 268       7.807  -4.366  -7.816  1.00  8.98           C  
ANISOU 2099  CG  LEU A 268     1006   1114   1291    -28    -20    -38       C  
ATOM   2100  CD1 LEU A 268       6.788  -4.020  -8.949  1.00  9.77           C  
ANISOU 2100  CD1 LEU A 268     1110   1197   1402      0    -22    -34       C  
ATOM   2101  CD2 LEU A 268       9.128  -3.541  -7.989  1.00 10.26           C  
ANISOU 2101  CD2 LEU A 268     1173   1280   1444    -60    -22    -24       C  
ATOM   2102  N   ALA A 269       6.986  -2.482  -3.737  1.00 10.32           N  
ANISOU 2102  N   ALA A 269     1249   1245   1427    -67      9   -114       N  
ATOM   2103  CA  ALA A 269       6.048  -1.999  -2.704  1.00 10.32           C  
ANISOU 2103  CA  ALA A 269     1278   1229   1414    -46     34   -142       C  
ATOM   2104  C   ALA A 269       5.569  -0.613  -3.125  1.00 11.36           C  
ANISOU 2104  C   ALA A 269     1458   1299   1557    -22     51   -155       C  
ATOM   2105  O   ALA A 269       6.373   0.341  -3.206  1.00 12.00           O  
ANISOU 2105  O   ALA A 269     1587   1340   1631    -59     44   -166       O  
ATOM   2106  CB  ALA A 269       6.737  -1.913  -1.391  1.00 11.99           C  
ANISOU 2106  CB  ALA A 269     1513   1456   1585    -85     29   -164       C  
ATOM   2107  N   LYS A 270       4.268  -0.474  -3.313  1.00 10.55           N  
ANISOU 2107  N   LYS A 270     1346   1191   1471     38     76   -150       N  
ATOM   2108  CA  LYS A 270       3.699   0.857  -3.565  1.00 12.61           C  
ANISOU 2108  CA  LYS A 270     1659   1390   1740     81    102   -158       C  
ATOM   2109  C   LYS A 270       3.295   1.511  -2.243  1.00 12.44           C  
ANISOU 2109  C   LYS A 270     1696   1341   1689    102    138   -198       C  
ATOM   2110  O   LYS A 270       2.583   0.874  -1.465  1.00 12.91           O  
ANISOU 2110  O   LYS A 270     1721   1447   1734    128    157   -201       O  
ATOM   2111  CB  LYS A 270       2.462   0.757  -4.499  1.00 11.88           C  
ANISOU 2111  CB  LYS A 270     1520   1317   1676    149    111   -123       C  
ATOM   2112  CG  LYS A 270       1.713   2.104  -4.722  1.00 11.49           C  
ANISOU 2112  CG  LYS A 270     1519   1210   1635    220    146   -119       C  
ATOM   2113  CD  LYS A 270       0.645   2.337  -3.623  1.00 13.61           C  
ANISOU 2113  CD  LYS A 270     1795   1487   1889    284    193   -136       C  
ATOM   2114  CE  LYS A 270      -0.186   3.540  -4.020  1.00 13.19           C  
ANISOU 2114  CE  LYS A 270     1780   1384   1848    376    230   -120       C  
ATOM   2115  NZ  LYS A 270      -1.357   3.676  -2.977  1.00 13.93           N  
ANISOU 2115  NZ  LYS A 270     1864   1504   1924    457    287   -129       N  
ATOM   2116  N   SER A 271       3.660   2.768  -2.020  1.00 12.50           N  
ANISOU 2116  N   SER A 271     1793   1271   1684     94    151   -227       N  
ATOM   2117  CA  SER A 271       3.023   3.590  -0.979  1.00 13.22           C  
ANISOU 2117  CA  SER A 271     1959   1317   1745    140    198   -268       C  
ATOM   2118  C   SER A 271       3.057   5.029  -1.417  1.00 15.32           C  
ANISOU 2118  C   SER A 271     2322   1476   2020    161    218   -280       C  
ATOM   2119  O   SER A 271       4.087   5.470  -1.969  1.00 14.77           O  
ANISOU 2119  O   SER A 271     2287   1363   1958     90    187   -277       O  
ATOM   2120  CB  SER A 271       3.703   3.486   0.356  1.00 14.63           C  
ANISOU 2120  CB  SER A 271     2180   1506   1870     79    191   -316       C  
ATOM   2121  OG  SER A 271       3.034   4.319   1.310  1.00 14.71           O  
ANISOU 2121  OG  SER A 271     2276   1468   1844    132    242   -362       O  
ATOM   2122  N   TYR A 272       1.940   5.742  -1.207  1.00 14.73           N  
ANISOU 2122  N   TYR A 272     2289   1361   1945    262    273   -285       N  
ATOM   2123  CA  TYR A 272       1.941   7.199  -1.500  1.00 15.66           C  
ANISOU 2123  CA  TYR A 272     2525   1356   2068    294    303   -298       C  
ATOM   2124  C   TYR A 272       1.876   7.945  -0.168  1.00 17.50           C  
ANISOU 2124  C   TYR A 272     2878   1521   2249    305    345   -369       C  
ATOM   2125  O   TYR A 272       1.566   9.143  -0.132  1.00 18.67           O  
ANISOU 2125  O   TYR A 272     3142   1558   2393    361    389   -390       O  
ATOM   2126  CB  TYR A 272       0.767   7.638  -2.419  1.00 16.87           C  
ANISOU 2126  CB  TYR A 272     2654   1497   2259    419    338   -244       C  
ATOM   2127  CG  TYR A 272       1.073   7.567  -3.910  1.00 16.89           C  
ANISOU 2127  CG  TYR A 272     2607   1507   2302    400    300   -184       C  
ATOM   2128  CD1 TYR A 272       1.819   6.500  -4.443  1.00 16.02           C  
ANISOU 2128  CD1 TYR A 272     2409   1475   2201    314    242   -165       C  
ATOM   2129  CD2 TYR A 272       0.612   8.565  -4.760  1.00 17.79           C  
ANISOU 2129  CD2 TYR A 272     2768   1550   2439    477    325   -144       C  
ATOM   2130  CE1 TYR A 272       2.107   6.448  -5.829  1.00 13.71           C  
ANISOU 2130  CE1 TYR A 272     2079   1192   1935    302    212   -112       C  
ATOM   2131  CE2 TYR A 272       0.890   8.552  -6.138  1.00 16.65           C  
ANISOU 2131  CE2 TYR A 272     2585   1416   2323    463    291    -86       C  
ATOM   2132  CZ  TYR A 272       1.610   7.509  -6.659  1.00 15.27           C  
ANISOU 2132  CZ  TYR A 272     2327   1323   2153    376    236    -73       C  
ATOM   2133  OH  TYR A 272       1.904   7.444  -8.014  1.00 16.99           O  
ANISOU 2133  OH  TYR A 272     2508   1557   2387    363    207    -19       O  
ATOM   2134  N   ASN A 273       2.232   7.246   0.913  1.00 17.91           N  
ANISOU 2134  N   ASN A 273     2911   1635   2256    249    330   -407       N  
ATOM   2135  CA  ASN A 273       2.255   7.840   2.241  1.00 18.92           C  
ANISOU 2135  CA  ASN A 273     3153   1714   2319    246    363   -481       C  
ATOM   2136  C   ASN A 273       3.693   7.988   2.751  1.00 19.42           C  
ANISOU 2136  C   ASN A 273     3278   1755   2343     99    307   -528       C  
ATOM   2137  O   ASN A 273       4.430   7.013   2.786  1.00 18.08           O  
ANISOU 2137  O   ASN A 273     3020   1677   2172     20    253   -508       O  
ATOM   2138  CB  ASN A 273       1.468   6.937   3.157  1.00 19.02           C  
ANISOU 2138  CB  ASN A 273     3096   1830   2301    299    392   -481       C  
ATOM   2139  CG  ASN A 273       1.499   7.418   4.622  1.00 20.94           C  
ANISOU 2139  CG  ASN A 273     3453   2042   2462    297    427   -559       C  
ATOM   2140  OD1 ASN A 273       2.407   7.038   5.369  1.00 20.09           O  
ANISOU 2140  OD1 ASN A 273     3358   1969   2306    195    383   -593       O  
ATOM   2141  ND2 ASN A 273       0.459   8.179   5.057  1.00 24.11           N  
ANISOU 2141  ND2 ASN A 273     3928   2390   2840    419    508   -583       N  
ATOM   2142  N   GLU A 274       4.065   9.201   3.176  1.00 21.03           N  
ANISOU 2142  N   GLU A 274     3637   1838   2512     64    321   -589       N  
ATOM   2143  CA  GLU A 274       5.441   9.408   3.600  1.00 23.47           C  
ANISOU 2143  CA  GLU A 274     3999   2134   2783    -90    260   -629       C  
ATOM   2144  C   GLU A 274       5.954   8.483   4.703  1.00 22.69           C  
ANISOU 2144  C   GLU A 274     3847   2149   2622   -157    222   -653       C  
ATOM   2145  O   GLU A 274       7.049   7.925   4.555  1.00 23.69           O  
ANISOU 2145  O   GLU A 274     3904   2346   2750   -266    154   -630       O  
ATOM   2146  CB  GLU A 274       5.742  10.868   3.945  1.00 24.40           C  
ANISOU 2146  CB  GLU A 274     4306   2095   2866   -133    278   -698       C  
ATOM   2147  CG  GLU A 274       7.239  10.943   4.389  1.00 30.83           C  
ANISOU 2147  CG  GLU A 274     5149   2926   3638   -319    199   -733       C  
ATOM   2148  CD  GLU A 274       7.764  12.348   4.618  1.00 34.64           C  
ANISOU 2148  CD  GLU A 274     5819   3253   4089   -408    199   -799       C  
ATOM   2149  OE1 GLU A 274       8.945  12.471   5.026  1.00 35.87           O  
ANISOU 2149  OE1 GLU A 274     5997   3427   4204   -570    131   -828       O  
ATOM   2150  OE2 GLU A 274       7.016  13.320   4.403  1.00 39.43           O  
ANISOU 2150  OE2 GLU A 274     6550   3721   4710   -319    263   -819       O  
ATOM   2151  N   GLN A 275       5.128   8.197   5.725  1.00 22.44           N  
ANISOU 2151  N   GLN A 275     3829   2154   2540    -81    267   -684       N  
ATOM   2152  CA  GLN A 275       5.583   7.301   6.783  1.00 21.04           C  
ANISOU 2152  CA  GLN A 275     3603   2089   2300   -139    233   -699       C  
ATOM   2153  C   GLN A 275       5.743   5.927   6.257  1.00 18.73           C  
ANISOU 2153  C   GLN A 275     3145   1917   2054   -142    198   -621       C  
ATOM   2154  O   GLN A 275       6.737   5.270   6.565  1.00 18.00           O  
ANISOU 2154  O   GLN A 275     2998   1902   1936   -234    138   -608       O  
ATOM   2155  CB  GLN A 275       4.653   7.277   8.019  1.00 22.52           C  
ANISOU 2155  CB  GLN A 275     3844   2296   2416    -55    296   -744       C  
ATOM   2156  N   ARG A 276       4.767   5.413   5.487  1.00 16.08           N  
ANISOU 2156  N   ARG A 276     2722   1604   1781    -43    233   -565       N  
ATOM   2157  CA  ARG A 276       4.910   4.003   4.997  1.00 14.53           C  
ANISOU 2157  CA  ARG A 276     2379   1516   1625    -51    199   -495       C  
ATOM   2158  C   ARG A 276       6.070   3.779   3.981  1.00 15.68           C  
ANISOU 2158  C   ARG A 276     2472   1670   1813   -134    136   -458       C  
ATOM   2159  O   ARG A 276       6.746   2.752   4.026  1.00 15.14           O  
ANISOU 2159  O   ARG A 276     2322   1686   1743   -179     95   -424       O  
ATOM   2160  CB  ARG A 276       3.586   3.516   4.437  1.00 13.87           C  
ANISOU 2160  CB  ARG A 276     2221   1458   1591     57    245   -449       C  
ATOM   2161  CG  ARG A 276       2.579   3.457   5.601  1.00 15.70           C  
ANISOU 2161  CG  ARG A 276     2474   1719   1771    129    306   -473       C  
ATOM   2162  CD  ARG A 276       1.253   2.845   5.228  1.00 18.04           C  
ANISOU 2162  CD  ARG A 276     2676   2068   2108    224    349   -420       C  
ATOM   2163  NE  ARG A 276       0.392   3.687   4.424  1.00 17.36           N  
ANISOU 2163  NE  ARG A 276     2605   1924   2064    313    390   -408       N  
ATOM   2164  CZ  ARG A 276      -0.458   4.576   4.952  1.00 19.23           C  
ANISOU 2164  CZ  ARG A 276     2913   2118   2272    407    460   -437       C  
ATOM   2165  NH1 ARG A 276      -0.500   4.813   6.305  1.00 21.99           N  
ANISOU 2165  NH1 ARG A 276     3340   2470   2544    416    498   -492       N  
ATOM   2166  NH2 ARG A 276      -1.286   5.266   4.173  1.00 20.80           N  
ANISOU 2166  NH2 ARG A 276     3113   2276   2514    503    498   -411       N  
ATOM   2167  N   ILE A 277       6.355   4.811   3.193  1.00 16.02           N  
ANISOU 2167  N   ILE A 277     2576   1624   1886   -155    133   -465       N  
ATOM   2168  CA  ILE A 277       7.500   4.747   2.237  1.00 16.39           C  
ANISOU 2168  CA  ILE A 277     2580   1679   1966   -237     81   -428       C  
ATOM   2169  C   ILE A 277       8.803   4.534   3.030  1.00 17.03           C  
ANISOU 2169  C   ILE A 277     2657   1818   1995   -352     25   -445       C  
ATOM   2170  O   ILE A 277       9.601   3.645   2.718  1.00 15.90           O  
ANISOU 2170  O   ILE A 277     2416   1759   1862   -391    -14   -399       O  
ATOM   2171  CB  ILE A 277       7.571   6.029   1.422  1.00 17.22           C  
ANISOU 2171  CB  ILE A 277     2770   1670   2102   -246     93   -434       C  
ATOM   2172  CG1 ILE A 277       6.454   6.042   0.376  1.00 17.75           C  
ANISOU 2172  CG1 ILE A 277     2805   1711   2226   -133    134   -392       C  
ATOM   2173  CG2 ILE A 277       8.958   6.140   0.622  1.00 19.63           C  
ANISOU 2173  CG2 ILE A 277     3043   1987   2426   -357     39   -400       C  
ATOM   2174  CD1 ILE A 277       6.224   7.444  -0.260  1.00 18.89           C  
ANISOU 2174  CD1 ILE A 277     3056   1726   2393   -110    163   -398       C  
ATOM   2175  N   ARG A 278       8.984   5.345   4.084  1.00 15.39           N  
ANISOU 2175  N   ARG A 278     2556   1567   1723   -402     25   -512       N  
ATOM   2176  CA  ARG A 278      10.148   5.229   4.954  1.00 17.61           C  
ANISOU 2176  CA  ARG A 278     2838   1912   1941   -517    -33   -532       C  
ATOM   2177  C   ARG A 278      10.140   3.898   5.704  1.00 19.05           C  
ANISOU 2177  C   ARG A 278     2927   2219   2090   -491    -46   -505       C  
ATOM   2178  O   ARG A 278      11.196   3.275   5.908  1.00 21.33           O  
ANISOU 2178  O   ARG A 278     3144   2602   2358   -561   -101   -473       O  
ATOM   2179  CB  ARG A 278      10.206   6.429   5.925  1.00 19.48           C  
ANISOU 2179  CB  ARG A 278     3228   2064   2106   -575    -29   -620       C  
ATOM   2180  CG  ARG A 278      10.405   7.798   5.139  1.00 21.90           C  
ANISOU 2180  CG  ARG A 278     3641   2231   2447   -621    -21   -641       C  
ATOM   2181  CD  ARG A 278      10.520   9.016   6.096  1.00 26.39           C  
ANISOU 2181  CD  ARG A 278     4386   2697   2943   -690    -18   -736       C  
ATOM   2182  N   GLN A 279       8.959   3.451   6.141  1.00 16.62           N  
ANISOU 2182  N   GLN A 279     2619   1918   1777   -390      5   -511       N  
ATOM   2183  CA  GLN A 279       8.903   2.145   6.786  1.00 16.20           C  
ANISOU 2183  CA  GLN A 279     2481   1975   1699   -365     -1   -475       C  
ATOM   2184  C   GLN A 279       9.378   1.015   5.902  1.00 14.94           C  
ANISOU 2184  C   GLN A 279     2198   1881   1597   -360    -28   -398       C  
ATOM   2185  O   GLN A 279      10.010   0.050   6.377  1.00 15.39           O  
ANISOU 2185  O   GLN A 279     2190   2030   1627   -382    -61   -362       O  
ATOM   2186  CB  GLN A 279       7.466   1.860   7.247  1.00 15.92           C  
ANISOU 2186  CB  GLN A 279     2455   1934   1658   -258     66   -482       C  
ATOM   2187  CG  GLN A 279       7.353   0.638   8.124  1.00 15.69           C  
ANISOU 2187  CG  GLN A 279     2363   2007   1590   -241     64   -450       C  
ATOM   2188  CD  GLN A 279       5.858   0.277   8.307  1.00 16.78           C  
ANISOU 2188  CD  GLN A 279     2487   2146   1743   -138    136   -439       C  
ATOM   2189  OE1 GLN A 279       5.408  -0.771   7.880  1.00 18.15           O  
ANISOU 2189  OE1 GLN A 279     2572   2361   1962   -101    145   -381       O  
ATOM   2190  NE2 GLN A 279       5.107   1.216   8.843  1.00 20.73           N  
ANISOU 2190  NE2 GLN A 279     3076   2594   2206    -94    187   -495       N  
ATOM   2191  N   ASN A 280       9.001   1.046   4.617  1.00 14.09           N  
ANISOU 2191  N   ASN A 280     2060   1727   1564   -317    -11   -368       N  
ATOM   2192  CA  ASN A 280       9.177  -0.171   3.844  1.00 13.49           C  
ANISOU 2192  CA  ASN A 280     1881   1708   1535   -291    -23   -303       C  
ATOM   2193  C   ASN A 280      10.688  -0.514   3.599  1.00 14.49           C  
ANISOU 2193  C   ASN A 280     1951   1897   1655   -363    -78   -267       C  
ATOM   2194  O   ASN A 280      11.044  -1.663   3.343  1.00 14.42           O  
ANISOU 2194  O   ASN A 280     1864   1952   1662   -341    -89   -215       O  
ATOM   2195  CB  ASN A 280       8.419  -0.012   2.547  1.00 12.55           C  
ANISOU 2195  CB  ASN A 280     1749   1532   1485   -234      4   -285       C  
ATOM   2196  CG  ASN A 280       6.947  -0.184   2.751  1.00 13.65           C
[truncated: 118,180 more chars]
