# Supplementary material for: Predictive classification models and targets identification for betulin derivatives as Leishmania donovani inhibitors
Source: J Cheminform. 2018 Aug 17;10:40. doi: 10.1186/s13321-018-0291-x (PMC6097978; doi:10.1186/s13321-018-0291-x)
Supplement: Supplementary file 5 — Additional file 5. Zip file with all potential protein target structures protein data bank files. [file 13321_2018_291_MOESM5_ESM.zip › 3zrl.pdb]

HEADER    TRANSFERASE/PEPTIDE                     17-JUN-11   3ZRL              
TITLE     IDENTIFICATION OF 2-(4-PYRIDYL)THIENOPYRIDINONES AS GSK-3BETA         
TITLE    2 INHIBITORS                                                           
COMPND    MOL_ID: 1;                                                            
COMPND   2 MOLECULE: GLYCOGEN SYNTHASE KINASE-3 BETA;                           
COMPND   3 CHAIN: A, B;                                                         
COMPND   4 FRAGMENT: RESIDUES 23-393;                                           
COMPND   5 SYNONYM: GSK-3 BETA;                                                 
COMPND   6 EC: 2.7.11.26;                                                       
COMPND   7 ENGINEERED: YES;                                                     
COMPND   8 MOL_ID: 2;                                                           
COMPND   9 MOLECULE: PROTO-ONCOGENE FRAT1;                                      
COMPND  10 CHAIN: X, Y;                                                         
COMPND  11 FRAGMENT: RESIDUES 197-226;                                          
COMPND  12 SYNONYM: FREQUENTLY REARRANGED IN ADVANCED T-CELL LYMPHOMAS 1, FRAT; 
COMPND  13 ENGINEERED: YES;                                                     
COMPND  14 OTHER_DETAILS: FRATTIDE SEQUENCE CO-EXPRESSED IN BACULOVIRUS (DUAL   
COMPND  15  EXPRESSION)                                                         
SOURCE    MOL_ID: 1;                                                            
SOURCE   2 ORGANISM_SCIENTIFIC: HOMO SAPIENS;                                   
SOURCE   3 ORGANISM_COMMON: HUMAN;                                              
SOURCE   4 ORGANISM_TAXID: 9606;                                                
SOURCE   5 EXPRESSION_SYSTEM: SPODOPTERA FRUGIPERDA;                            
SOURCE   6 EXPRESSION_SYSTEM_COMMON: FALL ARMYWORM;                             
SOURCE   7 EXPRESSION_SYSTEM_TAXID: 7108;                                       
SOURCE   8 EXPRESSION_SYSTEM_CELL_LINE: SF9;                                    
SOURCE   9 EXPRESSION_SYSTEM_VECTOR_TYPE: BACULOVIRUS;                          
SOURCE  10 MOL_ID: 2;                                                           
SOURCE  11 ORGANISM_SCIENTIFIC: HOMO SAPIENS;                                   
SOURCE  12 ORGANISM_COMMON: HUMAN;                                              
SOURCE  13 ORGANISM_TAXID: 9606;                                                
SOURCE  14 EXPRESSION_SYSTEM: SPODOPTERA FRUGIPERDA;                            
SOURCE  15 EXPRESSION_SYSTEM_COMMON: FALL ARMYWORM;                             
SOURCE  16 EXPRESSION_SYSTEM_TAXID: 7108;                                       
SOURCE  17 EXPRESSION_SYSTEM_CELL_LINE: SF9;                                    
SOURCE  18 EXPRESSION_SYSTEM_VECTOR_TYPE: BACULOVIRUS                           
KEYWDS    TRANSFERASE-PEPTIDE COMPLEX, KINASE                                   
EXPDTA    X-RAY DIFFRACTION                                                     
AUTHOR    G.GENTILE,G.BERNASCONI,A.POZZAN,G.MERLO,P.MARZORATI,P.BAMBOROUGH,     
AUTHOR   2 B.BAX,A.BRIDGES,C.BROUGH,P.CARTER,G.CUTLER,M.NEU,M.TAKADA            
REVDAT   2   25-APR-12 3ZRL    1       JRNL   REMARK VERSN                      
REVDAT   1   29-JUN-11 3ZRL    0                                                
JRNL        AUTH   G.GENTILE,G.BERNASCONI,A.POZZAN,G.MERLO,P.MARZORATI,         
JRNL        AUTH 2 P.BAMBOROUGH,B.BAX,A.BRIDGES,C.BROUGH,P.CARTER,G.CUTLER,     
JRNL        AUTH 3 M.NEU,M.TAKADA                                               
JRNL        TITL   IDENTIFICATION OF 2-(4-PYRIDYL)THIENOPYRIDINONES AS          
JRNL        TITL 2 GSK-3BETA INHIBITORS.                                        
JRNL        REF    BIOORG.MED.CHEM.LETT.         V.  21  4823 2011              
JRNL        REFN                   ISSN 0960-894X                               
JRNL        PMID   21764580                                                     
JRNL        DOI    10.1016/J.BMCL.2011.06.050                                   
REMARK   2                                                                      
REMARK   2 RESOLUTION.    2.48 ANGSTROMS.                                       
REMARK   3                                                                      
REMARK   3 REFINEMENT.                                                          
REMARK   3   PROGRAM     : REFMAC 5.3.0006                                      
REMARK   3   AUTHORS     : MURSHUDOV,VAGIN,DODSON                               
REMARK   3                                                                      
REMARK   3    REFINEMENT TARGET : MAXIMUM LIKELIHOOD                            
REMARK   3                                                                      
REMARK   3  DATA USED IN REFINEMENT.                                            
REMARK   3   RESOLUTION RANGE HIGH (ANGSTROMS) : 2.48                           
REMARK   3   RESOLUTION RANGE LOW  (ANGSTROMS) : 20.00                          
REMARK   3   DATA CUTOFF            (SIGMA(F)) : NONE                           
REMARK   3   COMPLETENESS FOR RANGE        (%) : 97.33                          
REMARK   3   NUMBER OF REFLECTIONS             : 30190                          
REMARK   3                                                                      
REMARK   3  FIT TO DATA USED IN REFINEMENT.                                     
REMARK   3   CROSS-VALIDATION METHOD          : THROUGHOUT                      
REMARK   3   FREE R VALUE TEST SET SELECTION  : RANDOM                          
REMARK   3   R VALUE     (WORKING + TEST SET) : 0.18789                         
REMARK   3   R VALUE            (WORKING SET) : 0.18532                         
REMARK   3   FREE R VALUE                     : 0.24916                         
REMARK   3   FREE R VALUE TEST SET SIZE   (%) : 4.1                             
REMARK   3   FREE R VALUE TEST SET COUNT      : 1286                            
REMARK   3                                                                      
REMARK   3  FIT IN THE HIGHEST RESOLUTION BIN.                                  
REMARK   3   TOTAL NUMBER OF BINS USED           : 20                           
REMARK   3   BIN RESOLUTION RANGE HIGH       (A) : 2.481                        
REMARK   3   BIN RESOLUTION RANGE LOW        (A) : 2.545                        
REMARK   3   REFLECTION IN BIN     (WORKING SET) : 2188                         
REMARK   3   BIN COMPLETENESS (WORKING+TEST) (%) : 97.69                        
REMARK   3   BIN R VALUE           (WORKING SET) : 0.217                        
REMARK   3   BIN FREE R VALUE SET COUNT          : 100                          
REMARK   3   BIN FREE R VALUE                    : 0.311                        
REMARK   3                                                                      
REMARK   3  NUMBER OF NON-HYDROGEN ATOMS USED IN REFINEMENT.                    
REMARK   3   PROTEIN ATOMS            : 6044                                    
REMARK   3   NUCLEIC ACID ATOMS       : 0                                       
REMARK   3   HETEROGEN ATOMS          : 114                                     
REMARK   3   SOLVENT ATOMS            : 198                                     
REMARK   3                                                                      
REMARK   3  B VALUES.                                                           
REMARK   3   FROM WILSON PLOT           (A**2) : NULL                           
REMARK   3   MEAN B VALUE      (OVERALL, A**2) : 46.037                         
REMARK   3   OVERALL ANISOTROPIC B VALUE.                                       
REMARK   3    B11 (A**2) : -0.57                                                
REMARK   3    B22 (A**2) : -0.57                                                
REMARK   3    B33 (A**2) : 0.86                                                 
REMARK   3    B12 (A**2) : -0.29                                                
REMARK   3    B13 (A**2) : 0.00                                                 
REMARK   3    B23 (A**2) : 0.00                                                 
REMARK   3                                                                      
REMARK   3  ESTIMATED OVERALL COORDINATE ERROR.                                 
REMARK   3   ESU BASED ON R VALUE                            (A): 0.543         
REMARK   3   ESU BASED ON FREE R VALUE                       (A): 0.290         
REMARK   3   ESU BASED ON MAXIMUM LIKELIHOOD                 (A): 0.186         
REMARK   3   ESU FOR B VALUES BASED ON MAXIMUM LIKELIHOOD (A**2): 8.062         
REMARK   3                                                                      
REMARK   3  CORRELATION COEFFICIENTS.                                           
REMARK   3   CORRELATION COEFFICIENT FO-FC      : 0.947                         
REMARK   3   CORRELATION COEFFICIENT FO-FC FREE : 0.906                         
REMARK   3                                                                      
REMARK   3  RMS DEVIATIONS FROM IDEAL VALUES        COUNT    RMS    WEIGHT      
REMARK   3   BOND LENGTHS REFINED ATOMS        (A):  6316 ; 0.010 ; 0.022       
REMARK   3   BOND LENGTHS OTHERS               (A):  NULL ;  NULL ;  NULL       
REMARK   3   BOND ANGLES REFINED ATOMS   (DEGREES):  8619 ; 1.289 ; 1.991       
REMARK   3   BOND ANGLES OTHERS          (DEGREES):  NULL ;  NULL ;  NULL       
REMARK   3   TORSION ANGLES, PERIOD 1    (DEGREES):   770 ; 5.710 ; 5.000       
REMARK   3   TORSION ANGLES, PERIOD 2    (DEGREES):   280 ;34.921 ;22.857       
REMARK   3   TORSION ANGLES, PERIOD 3    (DEGREES):  1051 ;16.840 ;15.000       
REMARK   3   TORSION ANGLES, PERIOD 4    (DEGREES):    54 ;22.344 ;15.000       
REMARK   3   CHIRAL-CENTER RESTRAINTS       (A**3):   953 ; 0.083 ; 0.200       
REMARK   3   GENERAL PLANES REFINED ATOMS      (A):  4895 ; 0.004 ; 0.020       
REMARK   3   GENERAL PLANES OTHERS             (A):  NULL ;  NULL ;  NULL       
REMARK   3   NON-BONDED CONTACTS REFINED ATOMS (A):  2721 ; 0.201 ; 0.200       
REMARK   3   NON-BONDED CONTACTS OTHERS        (A):  NULL ;  NULL ;  NULL       
REMARK   3   NON-BONDED TORSION REFINED ATOMS  (A):  4303 ; 0.306 ; 0.200       
REMARK   3   NON-BONDED TORSION OTHERS         (A):  NULL ;  NULL ;  NULL       
REMARK   3   H-BOND (X...Y) REFINED ATOMS      (A):   296 ; 0.134 ; 0.200       
REMARK   3   H-BOND (X...Y) OTHERS             (A):  NULL ;  NULL ;  NULL       
REMARK   3   POTENTIAL METAL-ION REFINED ATOMS (A):  NULL ;  NULL ;  NULL       
REMARK   3   POTENTIAL METAL-ION OTHERS        (A):  NULL ;  NULL ;  NULL       
REMARK   3   SYMMETRY VDW REFINED ATOMS        (A):    50 ; 0.217 ; 0.200       
REMARK   3   SYMMETRY VDW OTHERS               (A):  NULL ;  NULL ;  NULL       
REMARK   3   SYMMETRY H-BOND REFINED ATOMS     (A):     3 ; 0.167 ; 0.200       
REMARK   3   SYMMETRY H-BOND OTHERS            (A):  NULL ;  NULL ;  NULL       
REMARK   3   SYMMETRY METAL-ION REFINED ATOMS  (A):  NULL ;  NULL ;  NULL       
REMARK   3   SYMMETRY METAL-ION OTHERS         (A):  NULL ;  NULL ;  NULL       
REMARK   3                                                                      
REMARK   3  ISOTROPIC THERMAL FACTOR RESTRAINTS.     COUNT   RMS    WEIGHT      
REMARK   3   MAIN-CHAIN BOND REFINED ATOMS  (A**2):  3940 ; 1.184 ; 2.000       
REMARK   3   MAIN-CHAIN BOND OTHER ATOMS    (A**2):  NULL ;  NULL ;  NULL       
REMARK   3   MAIN-CHAIN ANGLE REFINED ATOMS (A**2):  6256 ; 2.377 ; 5.000       
REMARK   3   SIDE-CHAIN BOND REFINED ATOMS  (A**2):  2691 ; 3.603 ; 6.000       
REMARK   3   SIDE-CHAIN ANGLE REFINED ATOMS (A**2):  2363 ; 4.966 ; 8.000       
REMARK   3                                                                      
REMARK   3  ANISOTROPIC THERMAL FACTOR RESTRAINTS.   COUNT   RMS    WEIGHT      
REMARK   3   RIGID-BOND RESTRAINTS          (A**2):  NULL ;  NULL ;  NULL       
REMARK   3   SPHERICITY; FREE ATOMS         (A**2):  NULL ;  NULL ;  NULL       
REMARK   3   SPHERICITY; BONDED ATOMS       (A**2):  NULL ;  NULL ;  NULL       
REMARK   3                                                                      
REMARK   3  NCS RESTRAINTS STATISTICS                                           
REMARK   3   NUMBER OF DIFFERENT NCS GROUPS : NULL                              
REMARK   3                                                                      
REMARK   3  TLS DETAILS                                                         
REMARK   3   NUMBER OF TLS GROUPS  : NULL                                       
REMARK   3                                                                      
REMARK   3  BULK SOLVENT MODELLING.                                             
REMARK   3   METHOD USED : BABINET MODEL WITH MASK                              
REMARK   3   PARAMETERS FOR MASK CALCULATION                                    
REMARK   3   VDW PROBE RADIUS   : 1.20                                          
REMARK   3   ION PROBE RADIUS   : 0.80                                          
REMARK   3   SHRINKAGE RADIUS   : 0.80                                          
REMARK   3                                                                      
REMARK   3  OTHER REFINEMENT REMARKS: HYDROGENS HAVE BEEN ADDED IN THE          
REMARK   3   RIDING POSITIONS.                                                  
REMARK   4                                                                      
REMARK   4 3ZRL COMPLIES WITH FORMAT V. 3.30, 13-JUL-11                         
REMARK 100                                                                      
REMARK 100 THIS ENTRY HAS BEEN PROCESSED BY PDBE ON 17-JUN-11.                  
REMARK 100 THE PDBE ID CODE IS EBI-48717.                                       
REMARK 200                                                                      
REMARK 200 EXPERIMENTAL DETAILS                                                 
REMARK 200  EXPERIMENT TYPE                : X-RAY DIFFRACTION                  
REMARK 200  DATE OF DATA COLLECTION        : NULL                               
REMARK 200  TEMPERATURE           (KELVIN) : 100                                
REMARK 200  PH                             : NULL                               
REMARK 200  NUMBER OF CRYSTALS USED        : NULL                               
REMARK 200                                                                      
REMARK 200  SYNCHROTRON              (Y/N) : Y                                  
REMARK 200  RADIATION SOURCE               : ESRF                               
REMARK 200  BEAMLINE                       : ID23-1                             
REMARK 200  X-RAY GENERATOR MODEL          : NULL                               
REMARK 200  MONOCHROMATIC OR LAUE    (M/L) : M                                  
REMARK 200  WAVELENGTH OR RANGE        (A) : 1.0723                             
REMARK 200  MONOCHROMATOR                  : NULL                               
REMARK 200  OPTICS                         : NULL                               
REMARK 200                                                                      
REMARK 200  DETECTOR TYPE                  : CCD (QUANTUM 315R)                 
REMARK 200  DETECTOR MANUFACTURER          : ADSC                               
REMARK 200  INTENSITY-INTEGRATION SOFTWARE : NULL                               
REMARK 200  DATA SCALING SOFTWARE          : NULL                               
REMARK 200                                                                      
REMARK 200  NUMBER OF UNIQUE REFLECTIONS   : 31542                              
REMARK 200  RESOLUTION RANGE HIGH      (A) : 2.48                               
REMARK 200  RESOLUTION RANGE LOW       (A) : 40.00                              
REMARK 200  REJECTION CRITERIA  (SIGMA(I)) : 0.0                                
REMARK 200                                                                      
REMARK 200 OVERALL.                                                             
REMARK 200  COMPLETENESS FOR RANGE     (%) : 97.4                               
REMARK 200  DATA REDUNDANCY                : 7.1                                
REMARK 200  R MERGE                    (I) : 0.08                               
REMARK 200  R SYM                      (I) : NULL                               
REMARK 200  <I/SIGMA(I)> FOR THE DATA SET  : 23.40                              
REMARK 200                                                                      
REMARK 200 IN THE HIGHEST RESOLUTION SHELL.                                     
REMARK 200  HIGHEST RESOLUTION SHELL, RANGE HIGH (A) : 2.48                     
REMARK 200  HIGHEST RESOLUTION SHELL, RANGE LOW  (A) : 2.52                     
REMARK 200  COMPLETENESS FOR SHELL     (%) : 99.2                               
REMARK 200  DATA REDUNDANCY IN SHELL       : 6.6                                
REMARK 200  R MERGE FOR SHELL          (I) : 0.43                               
REMARK 200  R SYM FOR SHELL            (I) : NULL                               
REMARK 200  <I/SIGMA(I)> FOR SHELL         : 4.92                               
REMARK 200                                                                      
REMARK 200 DIFFRACTION PROTOCOL: SINGLE WAVELENGTH                              
REMARK 200 METHOD USED TO DETERMINE THE STRUCTURE: ISOMORPHOUS REPLACEMENT      
REMARK 200 SOFTWARE USED: NULL                                                  
REMARK 200 STARTING MODEL: PDB ENTRY 1GNG                                       
REMARK 200                                                                      
REMARK 200 REMARK: NONE                                                         
REMARK 280                                                                      
REMARK 280 CRYSTAL                                                              
REMARK 280 SOLVENT CONTENT, VS   (%): 51.59                                     
REMARK 280 MATTHEWS COEFFICIENT, VM (ANGSTROMS**3/DA): 2.56                     
REMARK 280                                                                      
REMARK 280 CRYSTALLIZATION CONDITIONS: NULL                                     
REMARK 290                                                                      
REMARK 290 CRYSTALLOGRAPHIC SYMMETRY                                            
REMARK 290 SYMMETRY OPERATORS FOR SPACE GROUP: H 3 2                            
REMARK 290                                                                      
REMARK 290      SYMOP   SYMMETRY                                                
REMARK 290     NNNMMM   OPERATOR                                                
REMARK 290       1555   X,Y,Z                                                   
REMARK 290       2555   -Y,X-Y,Z                                                
REMARK 290       3555   -X+Y,-X,Z                                               
REMARK 290       4555   Y,X,-Z                                                  
REMARK 290       5555   X-Y,-Y,-Z                                               
REMARK 290       6555   -X,-X+Y,-Z                                              
REMARK 290       7555   X+2/3,Y+1/3,Z+1/3                                       
REMARK 290       8555   -Y+2/3,X-Y+1/3,Z+1/3                                    
REMARK 290       9555   -X+Y+2/3,-X+1/3,Z+1/3                                   
REMARK 290      10555   Y+2/3,X+1/3,-Z+1/3                                      
REMARK 290      11555   X-Y+2/3,-Y+1/3,-Z+1/3                                   
REMARK 290      12555   -X+2/3,-X+Y+1/3,-Z+1/3                                  
REMARK 290      13555   X+1/3,Y+2/3,Z+2/3                                       
REMARK 290      14555   -Y+1/3,X-Y+2/3,Z+2/3                                    
REMARK 290      15555   -X+Y+1/3,-X+2/3,Z+2/3                                   
REMARK 290      16555   Y+1/3,X+2/3,-Z+2/3                                      
REMARK 290      17555   X-Y+1/3,-Y+2/3,-Z+2/3                                   
REMARK 290      18555   -X+1/3,-X+Y+2/3,-Z+2/3                                  
REMARK 290                                                                      
REMARK 290     WHERE NNN -> OPERATOR NUMBER                                     
REMARK 290           MMM -> TRANSLATION VECTOR                                  
REMARK 290                                                                      
REMARK 290 CRYSTALLOGRAPHIC SYMMETRY TRANSFORMATIONS                            
REMARK 290 THE FOLLOWING TRANSFORMATIONS OPERATE ON THE ATOM/HETATM             
REMARK 290 RECORDS IN THIS ENTRY TO PRODUCE CRYSTALLOGRAPHICALLY                
REMARK 290 RELATED MOLECULES.                                                   
REMARK 290   SMTRY1   1  1.000000  0.000000  0.000000        0.00000            
REMARK 290   SMTRY2   1  0.000000  1.000000  0.000000        0.00000            
REMARK 290   SMTRY3   1  0.000000  0.000000  1.000000        0.00000            
REMARK 290   SMTRY1   2 -0.500000 -0.866025  0.000000        0.00000            
REMARK 290   SMTRY2   2  0.866025 -0.500000  0.000000        0.00000            
REMARK 290   SMTRY3   2  0.000000  0.000000  1.000000        0.00000            
REMARK 290   SMTRY1   3 -0.500000  0.866025  0.000000        0.00000            
REMARK 290   SMTRY2   3 -0.866025 -0.500000  0.000000        0.00000            
REMARK 290   SMTRY3   3  0.000000  0.000000  1.000000        0.00000            
REMARK 290   SMTRY1   4 -0.500000  0.866025  0.000000        0.00000            
REMARK 290   SMTRY2   4  0.866025  0.500000  0.000000        0.00000            
REMARK 290   SMTRY3   4  0.000000  0.000000 -1.000000        0.00000            
REMARK 290   SMTRY1   5  1.000000  0.000000  0.000000        0.00000            
REMARK 290   SMTRY2   5  0.000000 -1.000000  0.000000        0.00000            
REMARK 290   SMTRY3   5  0.000000  0.000000 -1.000000        0.00000            
REMARK 290   SMTRY1   6 -0.500000 -0.866025  0.000000        0.00000            
REMARK 290   SMTRY2   6 -0.866025  0.500000  0.000000        0.00000            
REMARK 290   SMTRY3   6  0.000000  0.000000 -1.000000        0.00000            
REMARK 290   SMTRY1   7  1.000000  0.000000  0.000000       76.61550            
REMARK 290   SMTRY2   7  0.000000  1.000000  0.000000       44.23398            
REMARK 290   SMTRY3   7  0.000000  0.000000  1.000000       67.24300            
REMARK 290   SMTRY1   8 -0.500000 -0.866025  0.000000       76.61550            
REMARK 290   SMTRY2   8  0.866025 -0.500000  0.000000       44.23398            
REMARK 290   SMTRY3   8  0.000000  0.000000  1.000000       67.24300            
REMARK 290   SMTRY1   9 -0.500000  0.866025  0.000000       76.61550            
REMARK 290   SMTRY2   9 -0.866025 -0.500000  0.000000       44.23398            
REMARK 290   SMTRY3   9  0.000000  0.000000  1.000000       67.24300            
REMARK 290   SMTRY1  10 -0.500000  0.866025  0.000000       76.61550            
REMARK 290   SMTRY2  10  0.866025  0.500000  0.000000       44.23398            
REMARK 290   SMTRY3  10  0.000000  0.000000 -1.000000       67.24300            
REMARK 290   SMTRY1  11  1.000000  0.000000  0.000000       76.61550            
REMARK 290   SMTRY2  11  0.000000 -1.000000  0.000000       44.23398            
REMARK 290   SMTRY3  11  0.000000  0.000000 -1.000000       67.24300            
REMARK 290   SMTRY1  12 -0.500000 -0.866025  0.000000       76.61550            
REMARK 290   SMTRY2  12 -0.866025  0.500000  0.000000       44.23398            
REMARK 290   SMTRY3  12  0.000000  0.000000 -1.000000       67.24300            
REMARK 290   SMTRY1  13  1.000000  0.000000  0.000000        0.00000            
REMARK 290   SMTRY2  13  0.000000  1.000000  0.000000       88.46796            
REMARK 290   SMTRY3  13  0.000000  0.000000  1.000000      134.48600            
REMARK 290   SMTRY1  14 -0.500000 -0.866025  0.000000        0.00000            
REMARK 290   SMTRY2  14  0.866025 -0.500000  0.000000       88.46796            
REMARK 290   SMTRY3  14  0.000000  0.000000  1.000000      134.48600            
REMARK 290   SMTRY1  15 -0.500000  0.866025  0.000000        0.00000            
REMARK 290   SMTRY2  15 -0.866025 -0.500000  0.000000       88.46796            
REMARK 290   SMTRY3  15  0.000000  0.000000  1.000000      134.48600            
REMARK 290   SMTRY1  16 -0.500000  0.866025  0.000000        0.00000            
REMARK 290   SMTRY2  16  0.866025  0.500000  0.000000       88.46796            
REMARK 290   SMTRY3  16  0.000000  0.000000 -1.000000      134.48600            
REMARK 290   SMTRY1  17  1.000000  0.000000  0.000000        0.00000            
REMARK 290   SMTRY2  17  0.000000 -1.000000  0.000000       88.46796            
REMARK 290   SMTRY3  17  0.000000  0.000000 -1.000000      134.48600            
REMARK 290   SMTRY1  18 -0.500000 -0.866025  0.000000        0.00000            
REMARK 290   SMTRY2  18 -0.866025  0.500000  0.000000       88.46796            
REMARK 290   SMTRY3  18  0.000000  0.000000 -1.000000      134.48600            
REMARK 290                                                                      
REMARK 290 REMARK: NULL                                                         
REMARK 300                                                                      
REMARK 300 BIOMOLECULE: 1                                                       
REMARK 300 SEE REMARK 350 FOR THE AUTHOR PROVIDED AND/OR PROGRAM                
REMARK 300 GENERATED ASSEMBLY INFORMATION FOR THE STRUCTURE IN                  
REMARK 300 THIS ENTRY. THE REMARK MAY ALSO PROVIDE INFORMATION ON               
REMARK 300 BURIED SURFACE AREA.                                                 
REMARK 350                                                                      
REMARK 350 COORDINATES FOR A COMPLETE MULTIMER REPRESENTING THE KNOWN           
REMARK 350 BIOLOGICALLY SIGNIFICANT OLIGOMERIZATION STATE OF THE                
REMARK 350 MOLECULE CAN BE GENERATED BY APPLYING BIOMT TRANSFORMATIONS          
REMARK 350 GIVEN BELOW.  BOTH NON-CRYSTALLOGRAPHIC AND                          
REMARK 350 CRYSTALLOGRAPHIC OPERATIONS ARE GIVEN.                               
REMARK 350                                                                      
REMARK 350 BIOMOLECULE: 1                                                       
REMARK 350 AUTHOR DETERMINED BIOLOGICAL UNIT: TETRAMERIC                        
REMARK 350 SOFTWARE DETERMINED QUATERNARY STRUCTURE: TETRAMERIC                 
REMARK 350 SOFTWARE USED: PISA                                                  
REMARK 350 TOTAL BURIED SURFACE AREA: 6320 ANGSTROM**2                          
REMARK 350 SURFACE AREA OF THE COMPLEX: 34230 ANGSTROM**2                       
REMARK 350 CHANGE IN SOLVENT FREE ENERGY: -113.4 KCAL/MOL                       
REMARK 350 APPLY THE FOLLOWING TO CHAINS: A, B, X, Y                            
REMARK 350   BIOMT1   1  1.000000  0.000000  0.000000        0.00000            
REMARK 350   BIOMT2   1  0.000000  1.000000  0.000000        0.00000            
REMARK 350   BIOMT3   1  0.000000  0.000000  1.000000        0.00000            
REMARK 375                                                                      
REMARK 375 SPECIAL POSITION                                                     
REMARK 375 THE FOLLOWING ATOMS ARE FOUND TO BE WITHIN 0.15 ANGSTROMS            
REMARK 375 OF A SYMMETRY RELATED ATOM AND ARE ASSUMED TO BE ON SPECIAL          
REMARK 375 POSITIONS.                                                           
REMARK 375                                                                      
REMARK 375 ATOM RES CSSEQI                                                      
REMARK 375  S   SO4 B1387   LIES ON A SPECIAL POSITION.                         
REMARK 465                                                                      
REMARK 465 MISSING RESIDUES                                                     
REMARK 465 THE FOLLOWING RESIDUES WERE NOT LOCATED IN THE                       
REMARK 465 EXPERIMENT. (M=MODEL NUMBER; RES=RESIDUE NAME; C=CHAIN               
REMARK 465 IDENTIFIER; SSSEQ=SEQUENCE NUMBER; I=INSERTION CODE.)                
REMARK 465                                                                      
REMARK 465   M RES C SSSEQI                                                     
REMARK 465     PHE A    23                                                      
REMARK 465     GLY A    24                                                      
REMARK 465     SER A    25                                                      
REMARK 465     MET A    26                                                      
REMARK 465     LYS A    27                                                      
REMARK 465     VAL A    28                                                      
REMARK 465     SER A    29                                                      
REMARK 465     ARG A    30                                                      
REMARK 465     ASP A    31                                                      
REMARK 465     LYS A    32                                                      
REMARK 465     ASP A    33                                                      
REMARK 465     GLY A    34                                                      
REMARK 465     SER A    35                                                      
REMARK 465     GLY A   120                                                      
REMARK 465     GLU A   121                                                      
REMARK 465     ALA A   386                                                      
REMARK 465     ALA A   387                                                      
REMARK 465     ALA A   388                                                      
REMARK 465     SER A   389                                                      
REMARK 465     THR A   390                                                      
REMARK 465     PRO A   391                                                      
REMARK 465     THR A   392                                                      
REMARK 465     ASN A   393                                                      
REMARK 465     PHE B    23                                                      
REMARK 465     GLY B    24                                                      
REMARK 465     SER B    25                                                      
REMARK 465     MET B    26                                                      
REMARK 465     LYS B    27                                                      
REMARK 465     VAL B    28                                                      
REMARK 465     SER B    29                                                      
REMARK 465     ARG B    30                                                      
REMARK 465     ASP B    31                                                      
REMARK 465     LYS B    32                                                      
REMARK 465     ASP B    33                                                      
REMARK 465     GLY B    34                                                      
REMARK 465     SER B    35                                                      
REMARK 465     GLN B   385                                                      
REMARK 465     ALA B   386                                                      
REMARK 465     ALA B   387                                                      
REMARK 465     ALA B   388                                                      
REMARK 465     SER B   389                                                      
REMARK 465     THR B   390                                                      
REMARK 465     PRO B   391                                                      
REMARK 465     THR B   392                                                      
REMARK 465     ASN B   393                                                      
REMARK 465     MET X   195                                                      
REMARK 465     ALA X   196                                                      
REMARK 465     ASP X   197                                                      
REMARK 465     ASP X   198                                                      
REMARK 465     SER X   222                                                      
REMARK 465     ARG X   223                                                      
REMARK 465     ARG X   224                                                      
REMARK 465     LEU X   225                                                      
REMARK 465     GLN X   226                                                      
REMARK 465     MET Y   195                                                      
REMARK 465     ALA Y   196                                                      
REMARK 465     ASP Y   197                                                      
REMARK 465     ASP Y   198                                                      
REMARK 465     PRO Y   199                                                      
REMARK 465     HIS Y   200                                                      
REMARK 465     ARG Y   224                                                      
REMARK 465     LEU Y   225                                                      
REMARK 465     GLN Y   226                                                      
REMARK 470                                                                      
REMARK 470 MISSING ATOM                                                         
REMARK 470 THE FOLLOWING RESIDUES HAVE MISSING ATOMS (M=MODEL NUMBER;           
REMARK 470 RES=RESIDUE NAME; C=CHAIN IDENTIFIER; SSEQ=SEQUENCE NUMBER;          
REMARK 470 I=INSERTION CODE):                                                   
REMARK 470   M RES CSSEQI  ATOMS                                                
REMARK 470     LYS A  36    CG   CD   CE   NZ                                   
REMARK 470     LYS A  91    CG   CD   CE   NZ                                   
REMARK 470     ARG A  92    CG   CD   NE   CZ   NH1  NH2                        
REMARK 470     PHE A  93    CG   CD1  CD2  CE1  CE2  CZ                         
REMARK 470     LYS A  94    CG   CD   CE   NZ                                   
REMARK 470     LYS A 123    CG   CD   CE   NZ                                   
REMARK 470     GLN A 385    CA   C    O    CB   CG   CD   OE1  NE2              
REMARK 470     LYS B  36    CG   CD   CE   NZ                                   
REMARK 470     ARG B  92    CG   CD   NE   CZ   NH1  NH2                        
REMARK 470     LYS B 123    CG   CD   CE   NZ                                   
REMARK 470     ILE B 384    CA   C    O    CB   CG1  CG2  CD1                   
REMARK 470     ARG Y 201    CG   CD   NE   CZ   NH1  NH2                        
REMARK 470     ARG Y 223    CA   C    O    CB   CG   CD   NE   CZ   NH1  NH2    
REMARK 500                                                                      
REMARK 500 GEOMETRY AND STEREOCHEMISTRY                                         
REMARK 500 SUBTOPIC: COVALENT BOND ANGLES                                       
REMARK 500                                                                      
REMARK 500 THE STEREOCHEMICAL PARAMETERS OF THE FOLLOWING RESIDUES              
REMARK 500 HAVE VALUES WHICH DEVIATE FROM EXPECTED VALUES BY MORE               
REMARK 500 THAN 6*RMSD (M=MODEL NUMBER; RES=RESIDUE NAME; C=CHAIN               
REMARK 500 IDENTIFIER; SSEQ=SEQUENCE NUMBER; I=INSERTION CODE).                 
REMARK 500                                                                      
REMARK 500 STANDARD TABLE:                                                      
REMARK 500 FORMAT: (10X,I3,1X,A3,1X,A1,I4,A1,3(1X,A4,2X),12X,F5.1)              
REMARK 500                                                                      
REMARK 500 EXPECTED VALUES PROTEIN: ENGH AND HUBER, 1999                        
REMARK 500 EXPECTED VALUES NUCLEIC ACID: CLOWNEY ET AL 1996                     
REMARK 500                                                                      
REMARK 500  M RES CSSEQI ATM1   ATM2   ATM3                                     
REMARK 500    PRO A  48   C   -  N   -  CA  ANGL. DEV. =  25.9 DEGREES          
REMARK 500    PRO A  48   C   -  N   -  CD  ANGL. DEV. = -21.9 DEGREES          
REMARK 500                                                                      
REMARK 500 REMARK: NULL                                                         
REMARK 500                                                                      
REMARK 500 GEOMETRY AND STEREOCHEMISTRY                                         
REMARK 500 SUBTOPIC: TORSION ANGLES                                             
REMARK 500                                                                      
REMARK 500 TORSION ANGLES OUTSIDE THE EXPECTED RAMACHANDRAN REGIONS:            
REMARK 500 (M=MODEL NUMBER; RES=RESIDUE NAME; C=CHAIN IDENTIFIER;               
REMARK 500 SSEQ=SEQUENCE NUMBER; I=INSERTION CODE).                             
REMARK 500                                                                      
REMARK 500 STANDARD TABLE:                                                      
REMARK 500 FORMAT:(10X,I3,1X,A3,1X,A1,I4,A1,4X,F7.2,3X,F7.2)                    
REMARK 500                                                                      
REMARK 500 EXPECTED VALUES: GJ KLEYWEGT AND TA JONES (1996). PHI/PSI-           
REMARK 500 CHOLOGY: RAMACHANDRAN REVISITED. STRUCTURE 4, 1395 - 1400            
REMARK 500                                                                      
REMARK 500  M RES CSSEQI        PSI       PHI                                   
REMARK 500    PRO A  48     -112.18     22.09                                   
REMARK 500    LYS A 123     -100.64     73.13                                   
REMARK 500    ASP A 124        4.87    -69.98                                   
REMARK 500    ASP A 181       48.82   -147.93                                   
REMARK 500    ASP A 200       74.20     66.15                                   
REMARK 500    CYS A 218      144.25     75.43                                   
REMARK 500    SER A 236      -18.80    -49.62                                   
REMARK 500    ASN A 370       73.35   -167.43                                   
REMARK 500    ASP B  49      -13.85     89.66                                   
REMARK 500    SER B  78        2.24   -161.39                                   
REMARK 500    GLU B 121        6.41    167.25                                   
REMARK 500    LYS B 122       58.16   -114.78                                   
REMARK 500    LYS B 123     -119.12     55.73                                   
REMARK 500    ASP B 181       46.81   -152.15                                   
REMARK 500    ASP B 200       79.11     56.19                                   
REMARK 500    CYS B 218      159.03     76.77                                   
REMARK 500    ASN B 370       73.41   -171.66                                   
REMARK 500    HIS X 200      -57.16   -132.86                                   
REMARK 500                                                                      
REMARK 500 REMARK: NULL                                                         
REMARK 500                                                                      
REMARK 500 GEOMETRY AND STEREOCHEMISTRY                                         
REMARK 500 SUBTOPIC: NON-CIS, NON-TRANS                                         
REMARK 500                                                                      
REMARK 500 THE FOLLOWING PEPTIDE BONDS DEVIATE SIGNIFICANTLY FROM BOTH          
REMARK 500 CIS AND TRANS CONFORMATION.  CIS BONDS, IF ANY, ARE LISTED           
REMARK 500 ON CISPEP RECORDS.  TRANS IS DEFINED AS 180 +/- 30 AND               
REMARK 500 CIS IS DEFINED AS 0 +/- 30 DEGREES.                                  
REMARK 500                                 MODEL     OMEGA                      
REMARK 500 GLY A   47     PRO A   48                   36.29                    
REMARK 500                                                                      
REMARK 500 REMARK: NULL                                                         
REMARK 500                                                                      
REMARK 500 GEOMETRY AND STEREOCHEMISTRY                                         
REMARK 500 SUBTOPIC: CHIRAL CENTERS                                             
REMARK 500                                                                      
REMARK 500 UNEXPECTED CONFIGURATION OF THE FOLLOWING CHIRAL                     
REMARK 500 CENTER(S) USING IMPROPER CA--C--CB--N CHIRALITY                      
REMARK 500 FOR AMINO ACIDS AND C1'--O4'--N1(N9)--C2' FOR                        
REMARK 500 NUCLEIC ACIDS OR EQUIVALENT ANGLE                                    
REMARK 500 M=MODEL NUMBER; RES=RESIDUE NAME; C=CHAIN                            
REMARK 500 IDENTIFIER; SSEQ=SEQUENCE NUMBER; I=INSERTION CODE                   
REMARK 500                                                                      
REMARK 500 STANDARD TABLE:                                                      
REMARK 500 FORMAT: (10X,I3,1X,A3,1X,A1,I4,A1,6X,F5.1,6X,A1,10X,A1,3X,A16)       
REMARK 500                                                                      
REMARK 500  M RES CSSEQI    IMPROPER   EXPECTED   FOUND DETAILS                 
REMARK 500    GLN A  46        21.1      L          L   OUTSIDE RANGE           
REMARK 500                                                                      
REMARK 500 REMARK: NULL                                                         
REMARK 700                                                                      
REMARK 700 SHEET                                                                
REMARK 700 DETERMINATION METHOD: DSSP                                           
REMARK 700 THE SHEETS PRESENTED AS "AA" IN EACH CHAIN ON SHEET RECORDS          
REMARK 700 BELOW IS ACTUALLY AN  6-STRANDED BARREL THIS IS REPRESENTED BY       
REMARK 700 A  7-STRANDED SHEET IN WHICH THE FIRST AND LAST STRANDS              
REMARK 700 ARE IDENTICAL.                                                       
REMARK 700                                                                      
REMARK 700 THE SHEETS PRESENTED AS "BA" IN EACH CHAIN ON SHEET RECORDS          
REMARK 700 BELOW IS ACTUALLY AN  6-STRANDED BARREL THIS IS REPRESENTED BY       
REMARK 700 A  7-STRANDED SHEET IN WHICH THE FIRST AND LAST STRANDS              
REMARK 700 ARE IDENTICAL.                                                       
REMARK 800                                                                      
REMARK 800 SITE                                                                 
REMARK 800 SITE_IDENTIFIER: AC1                                                 
REMARK 800 EVIDENCE_CODE: SOFTWARE                                              
REMARK 800 SITE_DESCRIPTION: BINDING SITE FOR RESIDUE SO4 A1386                 
REMARK 800                                                                      
REMARK 800 SITE_IDENTIFIER: AC2                                                 
REMARK 800 EVIDENCE_CODE: SOFTWARE                                              
REMARK 800 SITE_DESCRIPTION: BINDING SITE FOR RESIDUE SO4 A1387                 
REMARK 800                                                                      
REMARK 800 SITE_IDENTIFIER: AC3                                                 
REMARK 800 EVIDENCE_CODE: SOFTWARE                                              
REMARK 800 SITE_DESCRIPTION: BINDING SITE FOR RESIDUE SO4 A1388                 
REMARK 800                                                                      
REMARK 800 SITE_IDENTIFIER: AC4                                                 
REMARK 800 EVIDENCE_CODE: SOFTWARE                                              
REMARK 800 SITE_DESCRIPTION: BINDING SITE FOR RESIDUE GOL A1389                 
REMARK 800                                                                      
REMARK 800 SITE_IDENTIFIER: AC5                                                 
REMARK 800 EVIDENCE_CODE: SOFTWARE                                              
REMARK 800 SITE_DESCRIPTION: BINDING SITE FOR RESIDUE SO4 B1385                 
REMARK 800                                                                      
REMARK 800 SITE_IDENTIFIER: AC6                                                 
REMARK 800 EVIDENCE_CODE: SOFTWARE                                              
REMARK 800 SITE_DESCRIPTION: BINDING SITE FOR RESIDUE SO4 B1386                 
REMARK 800                                                                      
REMARK 800 SITE_IDENTIFIER: AC7                                                 
REMARK 800 EVIDENCE_CODE: SOFTWARE                                              
REMARK 800 SITE_DESCRIPTION: BINDING SITE FOR RESIDUE SO4 B1387                 
REMARK 800                                                                      
REMARK 800 SITE_IDENTIFIER: AC8                                                 
REMARK 800 EVIDENCE_CODE: SOFTWARE                                              
REMARK 800 SITE_DESCRIPTION: BINDING SITE FOR RESIDUE GOL B1388                 
REMARK 800                                                                      
REMARK 800 SITE_IDENTIFIER: AC9                                                 
REMARK 800 EVIDENCE_CODE: SOFTWARE                                              
REMARK 800 SITE_DESCRIPTION: BINDING SITE FOR RESIDUE GOL B1389                 
REMARK 800                                                                      
REMARK 800 SITE_IDENTIFIER: BC1                                                 
REMARK 800 EVIDENCE_CODE: SOFTWARE                                              
REMARK 800 SITE_DESCRIPTION: BINDING SITE FOR RESIDUE ZRL A1390                 
REMARK 800                                                                      
REMARK 800 SITE_IDENTIFIER: BC2                                                 
REMARK 800 EVIDENCE_CODE: SOFTWARE                                              
REMARK 800 SITE_DESCRIPTION: BINDING SITE FOR RESIDUE ZRL B1390                 
REMARK 900                                                                      
REMARK 900 RELATED ENTRIES                                                      
REMARK 900 RELATED ID: 2UW9   RELATED DB: PDB                                   
REMARK 900  STRUCTURE OF PKB-BETA (AKT2) COMPLEXED WITH 4-(4-                   
REMARK 900  CHLORO-PHENYL)-4-(4-(1H-PYRAZOL-4-YL)-PHENYL)-                      
REMARK 900  PIPERIDINE                                                          
REMARK 900 RELATED ID: 1O6K   RELATED DB: PDB                                   
REMARK 900  STRUCTURE OF ACTIVATED FORM OF PKB KINASE DOMAIN S474D              
REMARK 900   WITH GSK3 PEPTIDE AND AMP-PNP                                      
REMARK 900 RELATED ID: 1GNG   RELATED DB: PDB                                   
REMARK 900  GLYCOGEN SYNTHASE 3BETA (GSK3) COMPLEX WITH FRATTIDE                
REMARK 900  PEPTIDE                                                             
REMARK 900 RELATED ID: 1H8F   RELATED DB: PDB                                   
REMARK 900  GLYCOGEN SYNTHASE KINASE 3 BETA.                                    
REMARK 900 RELATED ID: 1Q3W   RELATED DB: PDB                                   
REMARK 900  GSK-3 BETA COMPLEXED WITH ALSTERPAULLONE                            
REMARK 900 RELATED ID: 3ZRK   RELATED DB: PDB                                   
REMARK 900  IDENTIFICATION OF 2-(4-PYRIDYL)THIENOPYRIDINONES AS GSK             
REMARK 900  -3BETA INHIBITORS                                                   
REMARK 900 RELATED ID: 1I09   RELATED DB: PDB                                   
REMARK 900  STRUCTURE OF GLYCOGEN SYNTHASE KINASE-3 (GSK3B)                     
REMARK 900 RELATED ID: 1O9U   RELATED DB: PDB                                   
REMARK 900  GLYCOGEN SYNTHASE KINASE 3 BETA COMPLEXED WITH AXIN                 
REMARK 900  PEPTIDE                                                             
REMARK 900 RELATED ID: 2X37   RELATED DB: PDB                                   
REMARK 900  STRUCTURE OF 4-(4-TERT-BUTYLBENZYL)-1-(7H-PYRROLO(2                 
REMARK 900  ,3-D)PYRIMIDIN-4-YL)PIPERIDIN-4-AMINE BOUND TO                      
REMARK 900  PKB                                                                 
REMARK 900 RELATED ID: 2JDR   RELATED DB: PDB                                   
REMARK 900  STRUCTURE OF PKB-BETA (AKT2) COMPLEXED WITH THE                     
REMARK 900  INHIBITOR A-443654                                                  
REMARK 900 RELATED ID: 1O6L   RELATED DB: PDB                                   
REMARK 900  CRYSTAL STRUCTURE OF AN ACTIVATED AKT/PROTEIN KINASE B              
REMARK 900   (PKB-PIF CHIMERA) TERNARY COMPLEX WITH AMP-PNP AND                 
REMARK 900  GSK3 PEPTIDE                                                        
REMARK 900 RELATED ID: 1J1B   RELATED DB: PDB                                   
REMARK 900  BINARY COMPLEX STRUCTURE OF HUMAN TAU PROTEIN KINASE I              
REMARK 900   WITHAMPPNP                                                         
REMARK 900 RELATED ID: 1R0E   RELATED DB: PDB                                   
REMARK 900  GLYCOGEN SYNTHASE KINASE-3 BETA IN COMPLEX WITH 3-                  
REMARK 900  INDOLYL-4-ARYLMALEIMIDE INHIBITOR                                   
REMARK 900 RELATED ID: 2X39   RELATED DB: PDB                                   
REMARK 900  STRUCTURE OF 4-AMINO-N-(4-CHLOROBENZYL)-1-(7H-                      
REMARK 900  PYRROLO(2,3-D)PYRIMIDIN-4-YL)PIPERIDINE-4-                          
REMARK 900  CARBOXAMIDE BOUND TO PKB                                            
REMARK 900 RELATED ID: 1Q41   RELATED DB: PDB                                   
REMARK 900  GSK-3 BETA COMPLEXED WITH INDIRUBIN-3'-MONOXIME                     
REMARK 900 RELATED ID: 1Q3D   RELATED DB: PDB                                   
REMARK 900  GSK-3 BETA COMPLEXED WITH STAUROSPORINE                             
REMARK 900 RELATED ID: 2JLD   RELATED DB: PDB                                   
REMARK 900  EXTREMELY TIGHT BINDING OF RUTHENIUM COMPLEX TO GLYCOGEN            
REMARK 900   SYNTHASE KINASE 3                                                  
REMARK 900 RELATED ID: 1Q5K   RELATED DB: PDB                                   
REMARK 900  CRYSTAL STRUCTURE OF GLYCOGEN SYNTHASE KINASE 3                     
REMARK 900  INCOMPLEXED WITH INHIBITOR                                          
REMARK 900 RELATED ID: 2JDO   RELATED DB: PDB                                   
REMARK 900  STRUCTURE OF PKB-BETA (AKT2) COMPLEXED WITH ISOQUINOLINE            
REMARK 900  -5-SULFONIC ACID (2-(2-(4-CHLOROBENZYLOXY) ETHYLAMINO)              
REMARK 900  ETHYL)AMIDE                                                         
REMARK 900 RELATED ID: 1PYX   RELATED DB: PDB                                   
REMARK 900  GSK-3 BETA COMPLEXED WITH AMP-PNP                                   
REMARK 900 RELATED ID: 1Q4L   RELATED DB: PDB                                   
REMARK 900  GSK-3 BETA COMPLEXED WITH INHIBITOR I-5                             
REMARK 900 RELATED ID: 1J1C   RELATED DB: PDB                                   
REMARK 900  BINARY COMPLEX STRUCTURE OF HUMAN TAU PROTEIN KINASE I              
REMARK 900   WITHADP                                                            
REMARK 900 RELATED ID: 2XH5   RELATED DB: PDB                                   
REMARK 900  STRUCTURE OF 4-(4-TERT-BUTYLBENZYL)-1-(7H-PYRROLO(2                 
REMARK 900  ,3-D)PYRIMIDIN-4-YL)PIPERIDIN-4-AMINE BOUND TO                      
REMARK 900  PKB                                                                 
REMARK 900 RELATED ID: 1UV5   RELATED DB: PDB                                   
REMARK 900  GLYCOGEN SYNTHASE KINASE 3 BETA COMPLEXED WITH 6-                   
REMARK 900  BROMOINDIRUBIN-3'-OXIME                                             
REMARK 900 RELATED ID: 3ZRM   RELATED DB: PDB                                   
REMARK 900  IDENTIFICATION OF 2-(4-PYRIDYL)THIENOPYRIDINONES AS GSK             
REMARK 900  -3BETA INHIBITORS                                                   
DBREF  3ZRL A   23   393  UNP    P49841   GSK3B_HUMAN     23    393             
DBREF  3ZRL B   23   393  UNP    P49841   GSK3B_HUMAN     23    393             
DBREF  3ZRL X  197   226  UNP    Q92837   FRAT1_HUMAN    197    226             
DBREF  3ZRL Y  197   226  UNP    Q92837   FRAT1_HUMAN    197    226             
SEQADV 3ZRL MET X  195  UNP  Q92837              EXPRESSION TAG                 
SEQADV 3ZRL ALA X  196  UNP  Q92837              EXPRESSION TAG                 
SEQADV 3ZRL MET Y  195  UNP  Q92837              EXPRESSION TAG                 
SEQADV 3ZRL ALA Y  196  UNP  Q92837              EXPRESSION TAG                 
SEQRES   1 A  371  PHE GLY SER MET LYS VAL SER ARG ASP LYS ASP GLY SER          
SEQRES   2 A  371  LYS VAL THR THR VAL VAL ALA THR PRO GLY GLN GLY PRO          
SEQRES   3 A  371  ASP ARG PRO GLN GLU VAL SER TYR THR ASP THR LYS VAL          
SEQRES   4 A  371  ILE GLY ASN GLY SER PHE GLY VAL VAL TYR GLN ALA LYS          
SEQRES   5 A  371  LEU CYS ASP SER GLY GLU LEU VAL ALA ILE LYS LYS VAL          
SEQRES   6 A  371  LEU GLN ASP LYS ARG PHE LYS ASN ARG GLU LEU GLN ILE          
SEQRES   7 A  371  MET ARG LYS LEU ASP HIS CYS ASN ILE VAL ARG LEU ARG          
SEQRES   8 A  371  TYR PHE PHE TYR SER SER GLY GLU LYS LYS ASP GLU VAL          
SEQRES   9 A  371  TYR LEU ASN LEU VAL LEU ASP TYR VAL PRO GLU THR VAL          
SEQRES  10 A  371  TYR ARG VAL ALA ARG HIS TYR SER ARG ALA LYS GLN THR          
SEQRES  11 A  371  LEU PRO VAL ILE TYR VAL LYS LEU TYR MET TYR GLN LEU          
SEQRES  12 A  371  PHE ARG SER LEU ALA TYR ILE HIS SER PHE GLY ILE CYS          
SEQRES  13 A  371  HIS ARG ASP ILE LYS PRO GLN ASN LEU LEU LEU ASP PRO          
SEQRES  14 A  371  ASP THR ALA VAL LEU LYS LEU CYS ASP PHE GLY SER ALA          
SEQRES  15 A  371  LYS GLN LEU VAL ARG GLY GLU PRO ASN VAL SER PTR ILE          
SEQRES  16 A  371  CYS SER ARG TYR TYR ARG ALA PRO GLU LEU ILE PHE GLY          
SEQRES  17 A  371  ALA THR ASP TYR THR SER SER ILE ASP VAL TRP SER ALA          
SEQRES  18 A  371  GLY CYS VAL LEU ALA GLU LEU LEU LEU GLY GLN PRO ILE          
SEQRES  19 A  371  PHE PRO GLY ASP SER GLY VAL ASP GLN LEU VAL GLU ILE          
SEQRES  20 A  371  ILE LYS VAL LEU GLY THR PRO THR ARG GLU GLN ILE ARG          
SEQRES  21 A  371  GLU MET ASN PRO ASN TYR THR GLU PHE LYS PHE PRO GLN          
SEQRES  22 A  371  ILE LYS ALA HIS PRO TRP THR LYS VAL PHE ARG PRO ARG          
SEQRES  23 A  371  THR PRO PRO GLU ALA ILE ALA LEU CYS SER ARG LEU LEU          
SEQRES  24 A  371  GLU TYR THR PRO THR ALA ARG LEU THR PRO LEU GLU ALA          
SEQRES  25 A  371  CYS ALA HIS SER PHE PHE ASP GLU LEU ARG ASP PRO ASN          
SEQRES  26 A  371  VAL LYS LEU PRO ASN GLY ARG ASP THR PRO ALA LEU PHE          
SEQRES  27 A  371  ASN PHE THR THR GLN GLU LEU SER SER ASN PRO PRO LEU          
SEQRES  28 A  371  ALA THR ILE LEU ILE PRO PRO HIS ALA ARG ILE GLN ALA          
SEQRES  29 A  371  ALA ALA SER THR PRO THR ASN                                  
SEQRES   1 B  371  PHE GLY SER MET LYS VAL SER ARG ASP LYS ASP GLY SER          
SEQRES   2 B  371  LYS VAL THR THR VAL VAL ALA THR PRO GLY GLN GLY PRO          
SEQRES   3 B  371  ASP ARG PRO GLN GLU VAL SER TYR THR ASP THR LYS VAL          
SEQRES   4 B  371  ILE GLY ASN GLY SER PHE GLY VAL VAL TYR GLN ALA LYS          
SEQRES   5 B  371  LEU CYS ASP SER GLY GLU LEU VAL ALA ILE LYS LYS VAL          
SEQRES   6 B  371  LEU GLN ASP LYS ARG PHE LYS ASN ARG GLU LEU GLN ILE          
SEQRES   7 B  371  MET ARG LYS LEU ASP HIS CYS ASN ILE VAL ARG LEU ARG          
SEQRES   8 B  371  TYR PHE PHE TYR SER SER GLY GLU LYS LYS ASP GLU VAL          
SEQRES   9 B  371  TYR LEU ASN LEU VAL LEU ASP TYR VAL PRO GLU THR VAL          
SEQRES  10 B  371  TYR ARG VAL ALA ARG HIS TYR SER ARG ALA LYS GLN THR          
SEQRES  11 B  371  LEU PRO VAL ILE TYR VAL LYS LEU TYR MET TYR GLN LEU          
SEQRES  12 B  371  PHE ARG SER LEU ALA TYR ILE HIS SER PHE GLY ILE CYS          
SEQRES  13 B  371  HIS ARG ASP ILE LYS PRO GLN ASN LEU LEU LEU ASP PRO          
SEQRES  14 B  371  ASP THR ALA VAL LEU LYS LEU CYS ASP PHE GLY SER ALA          
SEQRES  15 B  371  LYS GLN LEU VAL ARG GLY GLU PRO ASN VAL SER PTR ILE          
SEQRES  16 B  371  CYS SER ARG TYR TYR ARG ALA PRO GLU LEU ILE PHE GLY          
SEQRES  17 B  371  ALA THR ASP TYR THR SER SER ILE ASP VAL TRP SER ALA          
SEQRES  18 B  371  GLY CYS VAL LEU ALA GLU LEU LEU LEU GLY GLN PRO ILE          
SEQRES  19 B  371  PHE PRO GLY ASP SER GLY VAL ASP GLN LEU VAL GLU ILE          
SEQRES  20 B  371  ILE LYS VAL LEU GLY THR PRO THR ARG GLU GLN ILE ARG          
SEQRES  21 B  371  GLU MET ASN PRO ASN TYR THR GLU PHE LYS PHE PRO GLN          
SEQRES  22 B  371  ILE LYS ALA HIS PRO TRP THR LYS VAL PHE ARG PRO ARG          
SEQRES  23 B  371  THR PRO PRO GLU ALA ILE ALA LEU CYS SER ARG LEU LEU          
SEQRES  24 B  371  GLU TYR THR PRO THR ALA ARG LEU THR PRO LEU GLU ALA          
SEQRES  25 B  371  CYS ALA HIS SER PHE PHE ASP GLU LEU ARG ASP PRO ASN          
SEQRES  26 B  371  VAL LYS LEU PRO ASN GLY ARG ASP THR PRO ALA LEU PHE          
SEQRES  27 B  371  ASN PHE THR THR GLN GLU LEU SER SER ASN PRO PRO LEU          
SEQRES  28 B  371  ALA THR ILE LEU ILE PRO PRO HIS ALA ARG ILE GLN ALA          
SEQRES  29 B  371  ALA ALA SER THR PRO THR ASN                                  
SEQRES   1 X   32  MET ALA ASP ASP PRO HIS ARG LEU LEU GLN GLN LEU VAL          
SEQRES   2 X   32  LEU SER GLY ASN LEU ILE LYS GLU ALA VAL ARG ARG LEU          
SEQRES   3 X   32  HIS SER ARG ARG LEU GLN                                      
SEQRES   1 Y   32  MET ALA ASP ASP PRO HIS ARG LEU LEU GLN GLN LEU VAL          
SEQRES   2 Y   32  LEU SER GLY ASN LEU ILE LYS GLU ALA VAL ARG ARG LEU          
SEQRES   3 Y   32  HIS SER ARG ARG LEU GLN                                      
MODRES 3ZRL PTR A  216  TYR  O-PHOSPHOTYROSINE                                  
MODRES 3ZRL PTR B  216  TYR  O-PHOSPHOTYROSINE                                  
HET    PTR  A 216      16                                                       
HET    PTR  B 216      16                                                       
HET    SO4  A1386       5                                                       
HET    SO4  A1387       5                                                       
HET    SO4  A1388       5                                                       
HET    GOL  A1389       6                                                       
HET    ZRL  A1390      17                                                       
HET    SO4  B1385       5                                                       
HET    SO4  B1386       5                                                       
HET    SO4  B1387       5                                                       
HET    GOL  B1388       6                                                       
HET    GOL  B1389       6                                                       
HET    ZRL  B1390      17                                                       
HETNAM     PTR O-PHOSPHOTYROSINE                                                
HETNAM     SO4 SULFATE ION                                                      
HETNAM     GOL GLYCEROL                                                         
HETNAM     ZRL 7-BROMO-2-PYRIDIN-4-YL-5H-THIENO[3,2-C]                          
HETNAM   2 ZRL  PYRIDIN-4-ONE                                                   
HETSYN     PTR PHOSPHONOTYROSINE                                                
HETSYN     GOL GLYCERIN                                                         
FORMUL   5  PTR    2(C9 H12 N O6 P)                                             
FORMUL   6  SO4    6(O4 S 2-)                                                   
FORMUL   7  GOL    3(C3 H8 O3)                                                  
FORMUL   8  ZRL    2(C12 H7 BR N2 O S)                                          
FORMUL   9  HOH   *198(H2 O)                                                    
HELIX    1   1 ASN A   95  LEU A  104  1                                  10    
HELIX    2   2 VAL A  139  ALA A  149  1                                  11    
HELIX    3   3 PRO A  154  SER A  174  1                                  21    
HELIX    4   4 LYS A  183  GLN A  185  5                                   3    
HELIX    5   5 SER A  219  ARG A  223  5                                   5    
HELIX    6   6 ALA A  224  PHE A  229  1                                   6    
HELIX    7   7 SER A  236  GLY A  253  1                                  18    
HELIX    8   8 SER A  261  GLY A  274  1                                  14    
HELIX    9   9 THR A  277  ASN A  285  1                                   9    
HELIX   10  10 PRO A  300  PHE A  305  1                                   6    
HELIX   11  11 PRO A  310  ARG A  319  1                                  10    
HELIX   12  12 THR A  324  ARG A  328  5                                   5    
HELIX   13  13 THR A  330  ALA A  336  1                                   7    
HELIX   14  14 HIS A  337  ASP A  345  5                                   9    
HELIX   15  15 THR A  363  SER A  368  1                                   6    
HELIX   16  16 ASN A  370  PRO A  372  5                                   3    
HELIX   17  17 LEU A  373  ILE A  378  1                                   6    
HELIX   18  18 ASN B   95  ARG B  102  1                                   8    
HELIX   19  19 VAL B  139  ALA B  149  1                                  11    
HELIX   20  20 PRO B  154  SER B  174  1                                  21    
HELIX   21  21 LYS B  183  GLN B  185  5                                   3    
HELIX   22  22 SER B  219  ARG B  223  5                                   5    
HELIX   23  23 ALA B  224  PHE B  229  1                                   6    
HELIX   24  24 SER B  236  GLY B  253  1                                  18    
HELIX   25  25 SER B  261  GLY B  274  1                                  14    
HELIX   26  26 THR B  277  ASN B  285  1                                   9    
HELIX   27  27 PRO B  300  PHE B  305  1                                   6    
HELIX   28  28 PRO B  310  LEU B  321  1                                  12    
HELIX   29  29 THR B  324  ARG B  328  5                                   5    
HELIX   30  30 THR B  330  ALA B  336  1                                   7    
HELIX   31  31 HIS B  337  PHE B  339  5                                   3    
HELIX   32  32 PHE B  340  ASP B  345  1                                   6    
HELIX   33  33 ASN B  370  PRO B  372  5                                   3    
HELIX   34  34 LEU B  373  ILE B  378  1                                   6    
HELIX   35  35 PRO B  379  ARG B  383  5                                   5    
HELIX   36  36 HIS X  200  SER X  209  1                                  10    
HELIX   37  37 ASN X  211  HIS X  221  1                                  11    
HELIX   38  38 ARG Y  201  SER Y  209  1                                   9    
HELIX   39  39 ASN Y  211  HIS Y  221  1                                  11    
SHEET    1  AA 7 THR A  38  PRO A  44  0                                        
SHEET    2  AA 7 GLN A  52  GLY A  65 -1  O  GLN A  52   N  ALA A  42           
SHEET    3  AA 7 GLY A  68  LEU A  75 -1  O  GLY A  68   N  GLY A  65           
SHEET    4  AA 7 LEU A  81  GLN A  89 -1  O  VAL A  82   N  ALA A  73           
SHEET    5  AA 7 VAL A 126  ASP A 133 -1  O  VAL A 126   N  GLN A  89           
SHEET    6  AA 7 LEU A 112  SER A 118 -1  N  ARG A 113   O  VAL A 131           
SHEET    7  AA 7 THR A  38  PRO A  44 -1  O  THR A  43   N  PHE A 115           
SHEET    1  AB 3 GLU A 137  THR A 138  0                                        
SHEET    2  AB 3 LEU A 187  LEU A 189 -1  O  LEU A 189   N  GLU A 137           
SHEET    3  AB 3 LEU A 196  LEU A 198 -1  O  LYS A 197   N  LEU A 188           
SHEET    1  AC 2 ILE A 177  CYS A 178  0                                        
SHEET    2  AC 2 LYS A 205  GLN A 206 -1  O  LYS A 205   N  CYS A 178           
SHEET    1  BA 7 THR B  38  PRO B  44  0                                        
SHEET    2  BA 7 GLN B  52  GLY B  65 -1  O  GLN B  52   N  ALA B  42           
SHEET    3  BA 7 GLY B  68  LEU B  75 -1  O  GLY B  68   N  GLY B  65           
SHEET    4  BA 7 LEU B  81  LEU B  88 -1  O  VAL B  82   N  ALA B  73           
SHEET    5  BA 7 VAL B 126  ASP B 133 -1  O  LEU B 128   N  VAL B  87           
SHEET    6  BA 7 LEU B 112  SER B 119 -1  N  ARG B 113   O  VAL B 131           
SHEET    7  BA 7 THR B  38  PRO B  44 -1  O  THR B  43   N  PHE B 115           
SHEET    1  BB 3 GLU B 137  THR B 138  0                                        
SHEET    2  BB 3 LEU B 187  LEU B 189 -1  O  LEU B 189   N  GLU B 137           
SHEET    3  BB 3 LEU B 196  LEU B 198 -1  O  LYS B 197   N  LEU B 188           
SHEET    1  BC 2 ILE B 177  CYS B 178  0                                        
SHEET    2  BC 2 LYS B 205  GLN B 206 -1  O  LYS B 205   N  CYS B 178           
LINK         C   SER A 215                 N   PTR A 216     1555   1555  1.33  
LINK         C   PTR A 216                 N   ILE A 217     1555   1555  1.32  
LINK         C   SER B 215                 N   PTR B 216     1555   1555  1.33  
LINK         C   PTR B 216                 N   ILE B 217     1555   1555  1.32  
CISPEP   1 GLN A   46    GLY A   47          0       -29.73                     
CISPEP   2 PRO A   48    ASP A   49          0        20.79                     
CISPEP   3 SER A  118    SER A  119          0         2.36                     
CISPEP   4 LYS B   91    ARG B   92          0         4.00                     
SITE     1 AC1  5 ARG A  96  ARG A 180  LYS A 205  ASN A 213                    
SITE     2 AC1  5 VAL A 214                                                     
SITE     1 AC2  1 ARG A  96                                                     
SITE     1 AC3  4 VAL A 208  ARG A 209  HOH A2043  ARG B 209                    
SITE     1 AC4  2 PRO A 154  VAL A 155                                          
SITE     1 AC5  5 ARG B  96  ARG B 180  LYS B 205  ASN B 213                    
SITE     2 AC5  5 VAL B 214                                                     
SITE     1 AC6  1 ARG B  96                                                     
SITE     1 AC7  1 ARG B 278                                                     
SITE     1 AC8  4 LYS A 297  VAL B 155  ILE B 156  HOH B2095                    
SITE     1 AC9  2 ARG B 141  GLN B 185                                          
SITE     1 BC1 10 PHE A  67  VAL A  70  LYS A  85  ASP A 133                    
SITE     2 BC1 10 TYR A 134  VAL A 135  LEU A 188  ASP A 200                    
SITE     3 BC1 10 HOH A2039  HOH A2040                                          
SITE     1 BC2 11 PHE B  67  VAL B  70  ALA B  83  LYS B  85                    
SITE     2 BC2 11 ASP B 133  TYR B 134  VAL B 135  LEU B 188                    
SITE     3 BC2 11 ASP B 200  HOH B2004  HOH B2036                               
CRYST1  153.231  153.231  201.729  90.00  90.00 120.00 H 3 2        36          
ORIGX1      1.000000  0.000000  0.000000        0.00000                         
ORIGX2      0.000000  1.000000  0.000000        0.00000                         
ORIGX3      0.000000  0.000000  1.000000        0.00000                         
SCALE1      0.006526  0.003768  0.000000        0.00000                         
SCALE2      0.000000  0.007536  0.000000        0.00000                         
SCALE3      0.000000  0.000000  0.004957        0.00000                         
ATOM      1  N   LYS A  36     100.274  23.143 -32.679  1.00 69.18           N  
ATOM      2  CA  LYS A  36      98.987  22.389 -32.684  1.00 69.21           C  
ATOM      3  C   LYS A  36      97.961  22.997 -31.719  1.00 68.62           C  
ATOM      4  O   LYS A  36      98.331  23.554 -30.681  1.00 68.78           O  
ATOM      5  CB  LYS A  36      99.236  20.914 -32.331  1.00 69.22           C  
ATOM      6  N   VAL A  37      96.680  22.898 -32.081  1.00 67.26           N  
ATOM      7  CA  VAL A  37      95.571  23.230 -31.182  1.00 66.05           C  
ATOM      8  C   VAL A  37      95.024  21.921 -30.603  1.00 64.97           C  
ATOM      9  O   VAL A  37      94.545  21.061 -31.351  1.00 65.49           O  
ATOM     10  CB  VAL A  37      94.428  24.032 -31.903  1.00 66.31           C  
ATOM     11  CG1 VAL A  37      93.133  24.046 -31.076  1.00 65.39           C  
ATOM     12  CG2 VAL A  37      94.864  25.463 -32.212  1.00 66.06           C  
ATOM     13  N   THR A  38      95.119  21.764 -29.281  1.00 62.79           N  
ATOM     14  CA  THR A  38      94.569  20.591 -28.599  1.00 60.08           C  
ATOM     15  C   THR A  38      93.191  20.918 -28.042  1.00 57.94           C  
ATOM     16  O   THR A  38      92.964  21.999 -27.491  1.00 57.72           O  
ATOM     17  CB  THR A  38      95.491  20.087 -27.472  1.00 60.38           C  
ATOM     18  OG1 THR A  38      96.790  19.805 -28.004  1.00 62.72           O  
ATOM     19  CG2 THR A  38      94.945  18.809 -26.843  1.00 61.97           C  
ATOM     20  N   THR A  39      92.265  19.984 -28.218  1.00 56.01           N  
ATOM     21  CA  THR A  39      90.922  20.142 -27.683  1.00 54.50           C  
ATOM     22  C   THR A  39      90.617  18.935 -26.823  1.00 53.25           C  
ATOM     23  O   THR A  39      90.777  17.791 -27.257  1.00 53.75           O  
ATOM     24  CB  THR A  39      89.851  20.328 -28.791  1.00 54.30           C  
ATOM     25  OG1 THR A  39      90.250  21.390 -29.662  1.00 52.49           O  
ATOM     26  CG2 THR A  39      88.492  20.683 -28.186  1.00 54.79           C  
ATOM     27  N   VAL A  40      90.217  19.204 -25.584  1.00 51.04           N  
ATOM     28  CA  VAL A  40      89.926  18.152 -24.623  1.00 48.72           C  
ATOM     29  C   VAL A  40      88.575  18.436 -23.982  1.00 48.05           C  
ATOM     30  O   VAL A  40      88.024  19.546 -24.114  1.00 47.16           O  
ATOM     31  CB  VAL A  40      91.031  18.029 -23.516  1.00 49.17           C  
ATOM     32  CG1 VAL A  40      92.370  17.565 -24.106  1.00 47.50           C  
ATOM     33  CG2 VAL A  40      91.178  19.332 -22.704  1.00 42.94           C  
ATOM     34  N   VAL A  41      88.041  17.423 -23.307  1.00 47.60           N  
ATOM     35  CA  VAL A  41      86.845  17.584 -22.495  1.00 47.60           C  
ATOM     36  C   VAL A  41      87.299  17.636 -21.043  1.00 47.06           C  
ATOM     37  O   VAL A  41      87.933  16.703 -20.548  1.00 46.47           O  
ATOM     38  CB  VAL A  41      85.826  16.444 -22.728  1.00 47.41           C  
ATOM     39  CG1 VAL A  41      84.612  16.618 -21.837  1.00 48.31           C  
ATOM     40  CG2 VAL A  41      85.392  16.423 -24.173  1.00 47.88           C  
ATOM     41  N   ALA A  42      86.975  18.739 -20.374  1.00 47.15           N  
ATOM     42  CA  ALA A  42      87.510  19.031 -19.049  1.00 47.09           C  
ATOM     43  C   ALA A  42      86.449  19.586 -18.114  1.00 46.92           C  
ATOM     44  O   ALA A  42      85.484  20.203 -18.550  1.00 47.36           O  
ATOM     45  CB  ALA A  42      88.683  20.011 -19.164  1.00 46.87           C  
ATOM     46  N   THR A  43      86.652  19.379 -16.823  1.00 46.50           N  
ATOM     47  CA  THR A  43      85.707  19.809 -15.810  1.00 46.30           C  
ATOM     48  C   THR A  43      86.229  21.057 -15.112  1.00 47.68           C  
ATOM     49  O   THR A  43      87.404  21.105 -14.735  1.00 46.91           O  
ATOM     50  CB  THR A  43      85.508  18.683 -14.791  1.00 45.75           C  
ATOM     51  OG1 THR A  43      85.174  17.485 -15.489  1.00 42.23           O  
ATOM     52  CG2 THR A  43      84.412  18.999 -13.813  1.00 43.86           C  
ATOM     53  N   PRO A  44      85.364  22.082 -14.946  1.00 50.37           N  
ATOM     54  CA  PRO A  44      85.717  23.282 -14.171  1.00 51.38           C  
ATOM     55  C   PRO A  44      86.197  22.918 -12.773  1.00 51.96           C  
ATOM     56  O   PRO A  44      85.622  22.036 -12.128  1.00 50.77           O  
ATOM     57  CB  PRO A  44      84.391  24.045 -14.093  1.00 51.43           C  
ATOM     58  CG  PRO A  44      83.681  23.648 -15.343  1.00 50.29           C  
ATOM     59  CD  PRO A  44      83.996  22.184 -15.489  1.00 50.51           C  
ATOM     60  N   GLY A  45      87.244  23.599 -12.316  1.00 54.77           N  
ATOM     61  CA  GLY A  45      87.861  23.298 -11.028  1.00 58.08           C  
ATOM     62  C   GLY A  45      86.953  23.433  -9.818  1.00 61.21           C  
ATOM     63  O   GLY A  45      87.169  22.759  -8.818  1.00 60.90           O  
ATOM     64  N   GLN A  46      85.912  24.260  -9.928  1.00 65.47           N  
ATOM     65  CA  GLN A  46      85.110  24.689  -8.758  1.00 69.83           C  
ATOM     66  C   GLN A  46      83.831  23.962  -8.231  1.00 72.43           C  
ATOM     67  O   GLN A  46      83.508  24.166  -7.054  1.00 73.37           O  
ATOM     68  CB  GLN A  46      84.902  26.225  -8.738  1.00 70.25           C  
ATOM     69  CG  GLN A  46      85.525  27.029  -9.898  1.00 74.86           C  
ATOM     70  CD  GLN A  46      84.934  26.702 -11.267  1.00 75.53           C  
ATOM     71  OE1 GLN A  46      85.662  26.584 -12.255  1.00 75.81           O  
ATOM     72  NE2 GLN A  46      83.619  26.554 -11.330  1.00 75.95           N  
ATOM     73  N   GLY A  47      83.063  23.176  -9.005  1.00 74.01           N  
ATOM     74  CA  GLY A  47      82.853  23.296 -10.438  1.00 76.07           C  
ATOM     75  C   GLY A  47      81.770  24.348 -10.671  1.00 77.67           C  
ATOM     76  O   GLY A  47      81.826  25.422 -10.055  1.00 77.85           O  
ATOM     77  N   PRO A  48      80.737  24.049 -11.496  1.00 78.44           N  
ATOM     78  CA  PRO A  48      79.825  22.992 -11.953  1.00 78.33           C  
ATOM     79  C   PRO A  48      79.516  21.716 -11.111  1.00 78.16           C  
ATOM     80  O   PRO A  48      78.871  21.866 -10.068  1.00 78.51           O  
ATOM     81  CB  PRO A  48      80.260  22.802 -13.403  1.00 78.21           C  
ATOM     82  CG  PRO A  48      80.526  24.303 -13.830  1.00 79.67           C  
ATOM     83  CD  PRO A  48      80.682  25.122 -12.505  1.00 78.79           C  
ATOM     84  N   ASP A  49      79.914  20.493 -11.485  1.00 76.90           N  
ATOM     85  CA  ASP A  49      80.984  20.147 -12.408  1.00 75.59           C  
ATOM     86  C   ASP A  49      80.505  19.371 -13.644  1.00 74.41           C  
ATOM     87  O   ASP A  49      80.535  18.133 -13.682  1.00 74.29           O  
ATOM     88  CB  ASP A  49      82.025  19.315 -11.644  1.00 76.24           C  
ATOM     89  CG  ASP A  49      81.406  18.128 -10.884  1.00 77.67           C  
ATOM     90  OD1 ASP A  49      80.182  17.903 -10.991  1.00 79.23           O  
ATOM     91  OD2 ASP A  49      82.151  17.416 -10.174  1.00 79.10           O  
ATOM     92  N   ARG A  50      80.071  20.105 -14.661  1.00 72.78           N  
ATOM     93  CA  ARG A  50      79.682  19.494 -15.922  1.00 71.15           C  
ATOM     94  C   ARG A  50      80.781  19.731 -16.957  1.00 68.73           C  
ATOM     95  O   ARG A  50      81.168  20.887 -17.207  1.00 68.34           O  
ATOM     96  CB  ARG A  50      78.329  20.032 -16.391  1.00 71.90           C  
ATOM     97  CG  ARG A  50      77.143  19.582 -15.508  1.00 76.63           C  
ATOM     98  CD  ARG A  50      75.964  20.554 -15.577  1.00 79.21           C  
ATOM     99  NE  ARG A  50      75.570  20.850 -16.956  1.00 81.18           N  
ATOM    100  CZ  ARG A  50      74.426  21.429 -17.311  1.00 83.96           C  
ATOM    101  NH1 ARG A  50      73.530  21.780 -16.391  1.00 83.83           N  
ATOM    102  NH2 ARG A  50      74.169  21.653 -18.596  1.00 84.53           N  
ATOM    103  N   PRO A  51      81.301  18.636 -17.546  1.00 66.19           N  
ATOM    104  CA  PRO A  51      82.395  18.713 -18.513  1.00 64.86           C  
ATOM    105  C   PRO A  51      82.057  19.595 -19.709  1.00 63.49           C  
ATOM    106  O   PRO A  51      80.892  19.686 -20.111  1.00 63.38           O  
ATOM    107  CB  PRO A  51      82.582  17.261 -18.956  1.00 64.90           C  
ATOM    108  CG  PRO A  51      82.027  16.457 -17.850  1.00 66.30           C  
ATOM    109  CD  PRO A  51      80.873  17.247 -17.321  1.00 66.09           C  
ATOM    110  N   GLN A  52      83.079  20.258 -20.240  1.00 61.96           N  
ATOM    111  CA  GLN A  52      82.949  21.112 -21.408  1.00 61.26           C  
ATOM    112  C   GLN A  52      84.198  20.980 -22.264  1.00 60.61           C  
ATOM    113  O   GLN A  52      85.215  20.453 -21.803  1.00 60.17           O  
ATOM    114  CB  GLN A  52      82.726  22.568 -20.997  1.00 61.44           C  
ATOM    115  CG  GLN A  52      83.762  23.119 -20.038  1.00 63.15           C  
ATOM    116  CD  GLN A  52      83.520  24.570 -19.708  1.00 64.98           C  
ATOM    117  OE1 GLN A  52      82.815  24.887 -18.751  1.00 66.37           O  
ATOM    118  NE2 GLN A  52      84.094  25.464 -20.504  1.00 64.38           N  
ATOM    119  N   GLU A  53      84.113  21.438 -23.512  1.00 60.39           N  
ATOM    120  CA  GLU A  53      85.272  21.446 -24.398  1.00 60.41           C  
ATOM    121  C   GLU A  53      86.162  22.634 -24.073  1.00 59.11           C  
ATOM    122  O   GLU A  53      85.682  23.750 -23.904  1.00 59.18           O  
ATOM    123  CB  GLU A  53      84.863  21.465 -25.874  1.00 61.03           C  
ATOM    124  CG  GLU A  53      84.383  20.114 -26.404  1.00 66.82           C  
ATOM    125  CD  GLU A  53      84.718  19.875 -27.881  1.00 72.10           C  
ATOM    126  OE1 GLU A  53      85.098  20.834 -28.591  1.00 75.57           O  
ATOM    127  OE2 GLU A  53      84.610  18.713 -28.335  1.00 72.51           O  
ATOM    128  N   VAL A  54      87.459  22.371 -23.947  1.00 58.04           N  
ATOM    129  CA  VAL A  54      88.455  23.421 -23.762  1.00 56.91           C  
ATOM    130  C   VAL A  54      89.542  23.231 -24.805  1.00 55.87           C  
ATOM    131  O   VAL A  54      90.010  22.108 -25.027  1.00 55.06           O  
ATOM    132  CB  VAL A  54      89.083  23.410 -22.335  1.00 57.10           C  
ATOM    133  CG1 VAL A  54      90.206  24.446 -22.228  1.00 55.09           C  
ATOM    134  CG2 VAL A  54      88.017  23.669 -21.271  1.00 55.20           C  
ATOM    135  N   SER A  55      89.926  24.338 -25.440  1.00 55.70           N  
ATOM    136  CA  SER A  55      90.966  24.347 -26.462  1.00 55.21           C  
ATOM    137  C   SER A  55      92.139  25.215 -26.030  1.00 54.27           C  
ATOM    138  O   SER A  55      91.966  26.315 -25.504  1.00 52.91           O  
ATOM    139  CB  SER A  55      90.405  24.850 -27.797  1.00 56.01           C  
ATOM    140  OG  SER A  55      89.423  23.963 -28.319  1.00 60.11           O  
ATOM    141  N   TYR A  56      93.340  24.708 -26.265  1.00 54.74           N  
ATOM    142  CA  TYR A  56      94.552  25.421 -25.897  1.00 55.03           C  
ATOM    143  C   TYR A  56      95.654  25.149 -26.909  1.00 56.60           C  
ATOM    144  O   TYR A  56      95.613  24.144 -27.620  1.00 56.32           O  
ATOM    145  CB  TYR A  56      94.996  25.071 -24.462  1.00 53.35           C  
ATOM    146  CG  TYR A  56      95.325  23.613 -24.236  1.00 48.38           C  
ATOM    147  CD1 TYR A  56      96.585  23.114 -24.547  1.00 47.28           C  
ATOM    148  CD2 TYR A  56      94.382  22.741 -23.701  1.00 46.94           C  
ATOM    149  CE1 TYR A  56      96.899  21.784 -24.347  1.00 48.37           C  
ATOM    150  CE2 TYR A  56      94.684  21.402 -23.493  1.00 49.68           C  
ATOM    151  CZ  TYR A  56      95.948  20.931 -23.823  1.00 49.34           C  
ATOM    152  OH  TYR A  56      96.282  19.611 -23.623  1.00 48.06           O  
ATOM    153  N   THR A  57      96.627  26.057 -26.965  1.00 59.01           N  
ATOM    154  CA  THR A  57      97.734  25.984 -27.929  1.00 61.50           C  
ATOM    155  C   THR A  57      99.054  26.558 -27.347  1.00 62.81           C  
ATOM    156  O   THR A  57      99.113  26.902 -26.164  1.00 63.14           O  
ATOM    157  CB  THR A  57      97.332  26.647 -29.298  1.00 62.13           C  
ATOM    158  OG1 THR A  57      98.206  26.193 -30.341  1.00 61.90           O  
ATOM    159  CG2 THR A  57      97.323  28.200 -29.221  1.00 58.84           C  
ATOM    160  N   ASP A  58     100.095  26.653 -28.178  1.00 63.75           N  
ATOM    161  CA  ASP A  58     101.436  27.110 -27.761  1.00 64.08           C  
ATOM    162  C   ASP A  58     101.994  26.293 -26.600  1.00 63.41           C  
ATOM    163  O   ASP A  58     102.610  26.848 -25.688  1.00 64.27           O  
ATOM    164  CB  ASP A  58     101.441  28.602 -27.389  1.00 65.16           C  
ATOM    165  CG  ASP A  58     101.022  29.509 -28.539  1.00 68.73           C  
ATOM    166  OD1 ASP A  58     100.647  28.999 -29.620  1.00 70.87           O  
ATOM    167  OD2 ASP A  58     101.070  30.746 -28.349  1.00 69.74           O  
ATOM    168  N   THR A  59     101.769  24.981 -26.643  1.00 61.95           N  
ATOM    169  CA  THR A  59     102.203  24.065 -25.591  1.00 60.97           C  
ATOM    170  C   THR A  59     103.742  23.975 -25.537  1.00 60.47           C  
ATOM    171  O   THR A  59     104.388  23.724 -26.553  1.00 61.53           O  
ATOM    172  CB  THR A  59     101.525  22.664 -25.762  1.00 61.10           C  
ATOM    173  OG1 THR A  59     100.101  22.811 -25.697  1.00 60.77           O  
ATOM    174  CG2 THR A  59     101.953  21.680 -24.676  1.00 62.24           C  
ATOM    175  N  ALYS A  60     104.301  24.209 -24.349  0.50 59.48           N  
ATOM    176  CA ALYS A  60     105.747  24.177 -24.108  0.50 58.51           C  
ATOM    177  C  ALYS A  60     106.009  23.488 -22.770  0.50 58.11           C  
ATOM    178  O  ALYS A  60     105.280  23.719 -21.808  0.50 58.12           O  
ATOM    179  CB ALYS A  60     106.319  25.600 -24.038  0.50 58.39           C  
ATOM    180  CG ALYS A  60     105.928  26.533 -25.180  0.50 58.70           C  
ATOM    181  CD ALYS A  60     106.159  27.995 -24.813  0.50 58.28           C  
ATOM    182  CE ALYS A  60     105.683  28.927 -25.922  0.50 55.99           C  
ATOM    183  NZ ALYS A  60     105.622  30.348 -25.474  0.50 52.69           N  
ATOM    184  N  BLYS A  60     104.303  24.186 -24.348  0.50 59.62           N  
ATOM    185  CA BLYS A  60     105.747  24.145 -24.126  0.50 58.79           C  
ATOM    186  C  BLYS A  60     106.034  23.516 -22.766  0.50 58.27           C  
ATOM    187  O  BLYS A  60     105.352  23.819 -21.787  0.50 58.32           O  
ATOM    188  CB BLYS A  60     106.324  25.562 -24.157  0.50 58.75           C  
ATOM    189  CG BLYS A  60     107.843  25.638 -24.018  0.50 59.57           C  
ATOM    190  CD BLYS A  60     108.278  26.771 -23.087  0.50 60.06           C  
ATOM    191  CE BLYS A  60     107.987  28.142 -23.674  0.50 60.50           C  
ATOM    192  NZ BLYS A  60     108.359  29.225 -22.730  0.50 61.43           N  
ATOM    193  N   VAL A  61     107.044  22.652 -22.704  1.00 57.50           N  
ATOM    194  CA  VAL A  61     107.451  22.038 -21.431  1.00 56.51           C  
ATOM    195  C   VAL A  61     108.269  23.030 -20.594  1.00 55.86           C  
ATOM    196  O   VAL A  61     109.237  23.615 -21.084  1.00 56.73           O  
ATOM    197  CB  VAL A  61     108.234  20.712 -21.612  1.00 55.96           C  
ATOM    198  CG1 VAL A  61     108.604  20.113 -20.252  1.00 56.74           C  
ATOM    199  CG2 VAL A  61     107.429  19.706 -22.411  1.00 55.14           C  
ATOM    200  N   ILE A  62     107.857  23.222 -19.341  1.00 54.80           N  
ATOM    201  CA  ILE A  62     108.526  24.141 -18.406  1.00 53.40           C  
ATOM    202  C   ILE A  62     109.039  23.432 -17.152  1.00 52.05           C  
ATOM    203  O   ILE A  62     109.880  23.961 -16.440  1.00 51.92           O  
ATOM    204  CB  ILE A  62     107.618  25.349 -18.002  1.00 53.63           C  
ATOM    205  CG1 ILE A  62     106.372  24.876 -17.242  1.00 53.70           C  
ATOM    206  CG2 ILE A  62     107.261  26.207 -19.238  1.00 51.50           C  
ATOM    207  CD1 ILE A  62     105.403  25.995 -16.845  1.00 53.21           C  
ATOM    208  N   GLY A  63     108.528  22.232 -16.897  1.00 51.29           N  
ATOM    209  CA  GLY A  63     108.955  21.434 -15.756  1.00 51.09           C  
ATOM    210  C   GLY A  63     108.846  19.946 -16.024  1.00 51.57           C  
ATOM    211  O   GLY A  63     107.971  19.499 -16.759  1.00 51.68           O  
ATOM    212  N   ASN A  64     109.763  19.190 -15.439  1.00 52.64           N  
ATOM    213  CA  ASN A  64     109.810  17.737 -15.553  1.00 54.15           C  
ATOM    214  C   ASN A  64     110.548  17.205 -14.329  1.00 55.36           C  
ATOM    215  O   ASN A  64     111.627  17.697 -13.978  1.00 55.56           O  
ATOM    216  CB  ASN A  64     110.524  17.298 -16.840  1.00 54.28           C  
ATOM    217  CG  ASN A  64     110.042  15.924 -17.360  1.00 57.50           C  
ATOM    218  OD1 ASN A  64     109.929  15.715 -18.571  1.00 54.74           O  
ATOM    219  ND2 ASN A  64     109.764  14.993 -16.447  1.00 57.58           N  
ATOM    220  N   GLY A  65     109.943  16.224 -13.666  1.00 56.33           N  
ATOM    221  CA  GLY A  65     110.508  15.603 -12.467  1.00 56.49           C  
ATOM    222  C   GLY A  65     109.858  14.250 -12.277  1.00 57.31           C  
ATOM    223  O   GLY A  65     109.122  13.778 -13.150  1.00 56.92           O  
ATOM    224  N   SER A  66     110.120  13.618 -11.139  1.00 58.23           N  
ATOM    225  CA  SER A  66     109.492  12.330 -10.848  1.00 58.81           C  
ATOM    226  C   SER A  66     107.985  12.479 -10.553  1.00 58.28           C  
ATOM    227  O   SER A  66     107.253  11.487 -10.543  1.00 59.27           O  
ATOM    228  CB  SER A  66     110.240  11.574  -9.728  1.00 58.75           C  
ATOM    229  OG  SER A  66     110.148  12.244  -8.484  1.00 60.47           O  
ATOM    230  N   PHE A  67     107.534  13.718 -10.338  1.00 57.04           N  
ATOM    231  CA  PHE A  67     106.114  14.021 -10.108  1.00 56.35           C  
ATOM    232  C   PHE A  67     105.297  13.935 -11.408  1.00 55.60           C  
ATOM    233  O   PHE A  67     104.087  13.699 -11.378  1.00 56.80           O  
ATOM    234  CB  PHE A  67     105.949  15.424  -9.493  1.00 56.34           C  
ATOM    235  CG  PHE A  67     106.269  16.543 -10.453  1.00 56.81           C  
ATOM    236  CD1 PHE A  67     105.306  17.004 -11.358  1.00 57.20           C  
ATOM    237  CD2 PHE A  67     107.538  17.118 -10.474  1.00 56.47           C  
ATOM    238  CE1 PHE A  67     105.605  18.019 -12.267  1.00 56.11           C  
ATOM    239  CE2 PHE A  67     107.851  18.138 -11.376  1.00 54.45           C  
ATOM    240  CZ  PHE A  67     106.883  18.589 -12.274  1.00 56.94           C  
ATOM    241  N   GLY A  68     105.963  14.149 -12.541  1.00 53.35           N  
ATOM    242  CA  GLY A  68     105.296  14.252 -13.832  1.00 50.57           C  
ATOM    243  C   GLY A  68     105.856  15.416 -14.612  1.00 49.20           C  
ATOM    244  O   GLY A  68     107.015  15.781 -14.443  1.00 50.03           O  
ATOM    245  N   VAL A  69     105.029  16.017 -15.456  1.00 48.36           N  
ATOM    246  CA  VAL A  69     105.464  17.102 -16.326  1.00 48.09           C  
ATOM    247  C   VAL A  69     104.541  18.293 -16.140  1.00 48.18           C  
ATOM    248  O   VAL A  69     103.348  18.115 -15.882  1.00 48.20           O  
ATOM    249  CB  VAL A  69     105.432  16.670 -17.820  1.00 48.61           C  
ATOM    250  CG1 VAL A  69     105.881  17.813 -18.738  1.00 47.98           C  
ATOM    251  CG2 VAL A  69     106.300  15.438 -18.053  1.00 50.01           C  
ATOM    252  N   VAL A  70     105.089  19.504 -16.256  1.00 47.79           N  
ATOM    253  CA  VAL A  70     104.259  20.711 -16.311  1.00 47.35           C  
ATOM    254  C   VAL A  70     104.427  21.406 -17.661  1.00 48.34           C  
ATOM    255  O   VAL A  70     105.545  21.617 -18.131  1.00 48.90           O  
ATOM    256  CB  VAL A  70     104.528  21.696 -15.138  1.00 46.51           C  
ATOM    257  CG1 VAL A  70     103.517  22.845 -15.148  1.00 42.73           C  
ATOM    258  CG2 VAL A  70     104.451  20.978 -13.808  1.00 44.88           C  
ATOM    259  N   TYR A  71     103.308  21.749 -18.285  1.00 48.79           N  
ATOM    260  CA  TYR A  71     103.322  22.438 -19.565  1.00 49.12           C  
ATOM    261  C   TYR A  71     102.861  23.853 -19.360  1.00 50.34           C  
ATOM    262  O   TYR A  71     102.148  24.140 -18.408  1.00 51.78           O  
ATOM    263  CB  TYR A  71     102.402  21.749 -20.584  1.00 48.64           C  
ATOM    264  CG  TYR A  71     102.784  20.321 -20.910  1.00 48.28           C  
ATOM    265  CD1 TYR A  71     102.322  19.264 -20.126  1.00 49.55           C  
ATOM    266  CD2 TYR A  71     103.604  20.023 -22.003  1.00 51.04           C  
ATOM    267  CE1 TYR A  71     102.665  17.953 -20.409  1.00 50.95           C  
ATOM    268  CE2 TYR A  71     103.951  18.698 -22.306  1.00 51.39           C  
ATOM    269  CZ  TYR A  71     103.476  17.673 -21.497  1.00 52.22           C  
ATOM    270  OH  TYR A  71     103.800  16.364 -21.758  1.00 52.67           O  
ATOM    271  N   GLN A  72     103.292  24.747 -20.235  1.00 51.38           N  
ATOM    272  CA  GLN A  72     102.640  26.036 -20.363  1.00 53.00           C  
ATOM    273  C   GLN A  72     101.832  25.998 -21.651  1.00 55.01           C  
ATOM    274  O   GLN A  72     102.244  25.359 -22.633  1.00 56.10           O  
ATOM    275  CB  GLN A  72     103.654  27.172 -20.410  1.00 52.62           C  
ATOM    276  CG  GLN A  72     103.027  28.546 -20.464  1.00 49.88           C  
ATOM    277  CD  GLN A  72     103.942  29.549 -21.093  1.00 52.82           C  
ATOM    278  OE1 GLN A  72     104.041  29.635 -22.317  1.00 58.53           O  
ATOM    279  NE2 GLN A  72     104.629  30.317 -20.265  1.00 54.14           N  
ATOM    280  N   ALA A  73     100.682  26.668 -21.645  1.00 54.76           N  
ATOM    281  CA  ALA A  73      99.815  26.693 -22.805  1.00 54.43           C  
ATOM    282  C   ALA A  73      99.013  27.975 -22.834  1.00 55.19           C  
ATOM    283  O   ALA A  73      98.994  28.730 -21.868  1.00 54.50           O  
ATOM    284  CB  ALA A  73      98.886  25.471 -22.812  1.00 54.20           C  
ATOM    285  N   LYS A  74      98.353  28.199 -23.964  1.00 57.37           N  
ATOM    286  CA  LYS A  74      97.529  29.368 -24.212  1.00 59.67           C  
ATOM    287  C   LYS A  74      96.108  28.880 -24.527  1.00 60.20           C  
ATOM    288  O   LYS A  74      95.915  28.054 -25.427  1.00 59.42           O  
ATOM    289  CB  LYS A  74      98.130  30.135 -25.395  1.00 59.60           C  
ATOM    290  CG  LYS A  74      97.439  31.429 -25.806  1.00 62.31           C  
ATOM    291  CD  LYS A  74      98.252  32.100 -26.921  1.00 61.56           C  
ATOM    292  CE  LYS A  74      97.464  33.184 -27.645  1.00 67.29           C  
ATOM    293  NZ  LYS A  74      98.050  33.471 -28.985  1.00 68.22           N  
ATOM    294  N   LEU A  75      95.130  29.363 -23.762  1.00 61.36           N  
ATOM    295  CA  LEU A  75      93.723  29.025 -23.988  1.00 62.51           C  
ATOM    296  C   LEU A  75      93.198  29.821 -25.184  1.00 64.52           C  
ATOM    297  O   LEU A  75      93.448  31.023 -25.292  1.00 64.87           O  
ATOM    298  CB  LEU A  75      92.868  29.312 -22.745  1.00 61.61           C  
ATOM    299  CG  LEU A  75      93.091  28.578 -21.413  1.00 62.71           C  
ATOM    300  CD1 LEU A  75      91.999  28.950 -20.423  1.00 61.94           C  
ATOM    301  CD2 LEU A  75      93.141  27.066 -21.562  1.00 63.47           C  
ATOM    302  N   CYS A  76      92.463  29.155 -26.070  1.00 66.12           N  
ATOM    303  CA  CYS A  76      92.046  29.765 -27.328  1.00 68.13           C  
ATOM    304  C   CYS A  76      91.000  30.871 -27.194  1.00 69.93           C  
ATOM    305  O   CYS A  76      91.082  31.892 -27.883  1.00 69.80           O  
ATOM    306  CB  CYS A  76      91.588  28.697 -28.309  1.00 67.97           C  
ATOM    307  SG  CYS A  76      92.978  27.752 -28.934  1.00 70.04           S  
ATOM    308  N   ASP A  77      90.032  30.674 -26.305  1.00 71.59           N  
ATOM    309  CA  ASP A  77      88.973  31.662 -26.107  1.00 73.68           C  
ATOM    310  C   ASP A  77      89.472  32.943 -25.427  1.00 73.41           C  
ATOM    311  O   ASP A  77      88.970  34.031 -25.703  1.00 73.97           O  
ATOM    312  CB  ASP A  77      87.783  31.055 -25.341  1.00 75.03           C  
ATOM    313  CG  ASP A  77      88.185  30.453 -23.994  1.00 82.39           C  
ATOM    314  OD1 ASP A  77      89.131  29.628 -23.952  1.00 87.36           O  
ATOM    315  OD2 ASP A  77      87.543  30.797 -22.974  1.00 85.70           O  
ATOM    316  N   SER A  78      90.476  32.804 -24.564  1.00 72.71           N  
ATOM    317  CA  SER A  78      90.921  33.886 -23.683  1.00 71.45           C  
ATOM    318  C   SER A  78      92.265  34.487 -24.068  1.00 70.30           C  
ATOM    319  O   SER A  78      92.516  35.662 -23.805  1.00 70.77           O  
ATOM    320  CB  SER A  78      91.028  33.378 -22.237  1.00 71.60           C  
ATOM    321  OG  SER A  78      89.762  33.263 -21.617  1.00 72.52           O  
ATOM    322  N   GLY A  79      93.141  33.678 -24.657  1.00 68.82           N  
ATOM    323  CA  GLY A  79      94.539  34.072 -24.835  1.00 67.43           C  
ATOM    324  C   GLY A  79      95.313  33.980 -23.525  1.00 66.29           C  
ATOM    325  O   GLY A  79      96.535  34.108 -23.511  1.00 66.36           O  
ATOM    326  N   GLU A  80      94.591  33.751 -22.425  1.00 64.91           N  
ATOM    327  CA  GLU A  80      95.175  33.597 -21.088  1.00 63.15           C  
ATOM    328  C   GLU A  80      96.115  32.400 -21.003  1.00 60.31           C  
ATOM    329  O   GLU A  80      95.810  31.311 -21.502  1.00 59.60           O  
ATOM    330  CB  GLU A  80      94.074  33.459 -20.037  1.00 62.77           C  
ATOM    331  CG  GLU A  80      93.342  34.759 -19.722  1.00 66.15           C  
ATOM    332  CD  GLU A  80      92.178  34.576 -18.751  1.00 65.05           C  
ATOM    333  OE1 GLU A  80      91.789  33.419 -18.473  1.00 66.52           O  
ATOM    334  OE2 GLU A  80      91.649  35.600 -18.264  1.00 72.46           O  
ATOM    335  N   LEU A  81      97.261  32.615 -20.367  1.00 57.94           N  
ATOM    336  CA  LEU A  81      98.264  31.573 -20.235  1.00 55.82           C  
ATOM    337  C   LEU A  81      97.930  30.665 -19.061  1.00 53.92           C  
ATOM    338  O   LEU A  81      97.382  31.113 -18.048  1.00 54.00           O  
ATOM    339  CB  LEU A  81      99.662  32.171 -20.078  1.00 56.06           C  
ATOM    340  CG  LEU A  81     100.349  32.743 -21.325  1.00 59.76           C  
ATOM    341  CD1 LEU A  81     101.624  33.509 -20.947  1.00 59.88           C  
ATOM    342  CD2 LEU A  81     100.674  31.646 -22.339  1.00 62.09           C  
ATOM    343  N   VAL A  82      98.240  29.382 -19.224  1.00 50.97           N  
ATOM    344  CA  VAL A  82      97.966  28.384 -18.209  1.00 48.38           C  
ATOM    345  C   VAL A  82      99.150  27.449 -18.100  1.00 47.28           C  
ATOM    346  O   VAL A  82      99.933  27.315 -19.045  1.00 47.22           O  
ATOM    347  CB  VAL A  82      96.678  27.537 -18.499  1.00 48.24           C  
ATOM    348  CG1 VAL A  82      95.404  28.403 -18.450  1.00 46.94           C  
ATOM    349  CG2 VAL A  82      96.796  26.747 -19.812  1.00 43.27           C  
ATOM    350  N   ALA A  83      99.278  26.824 -16.934  1.00 45.53           N  
ATOM    351  CA  ALA A  83     100.206  25.733 -16.731  1.00 45.06           C  
ATOM    352  C   ALA A  83      99.342  24.502 -16.584  1.00 44.96           C  
ATOM    353  O   ALA A  83      98.273  24.546 -15.968  1.00 46.54           O  
ATOM    354  CB  ALA A  83     101.049  25.951 -15.477  1.00 45.53           C  
ATOM    355  N   ILE A  84      99.789  23.412 -17.180  1.00 43.28           N  
ATOM    356  CA  ILE A  84      99.076  22.161 -17.109  1.00 41.34           C  
ATOM    357  C   ILE A  84     100.012  21.164 -16.485  1.00 40.05           C  
ATOM    358  O   ILE A  84     101.081  20.897 -17.019  1.00 40.17           O  
ATOM    359  CB  ILE A  84      98.642  21.675 -18.501  1.00 41.79           C  
ATOM    360  CG1 ILE A  84      97.747  22.729 -19.164  1.00 41.83           C  
ATOM    361  CG2 ILE A  84      97.944  20.310 -18.391  1.00 39.32           C  
ATOM    362  CD1 ILE A  84      97.444  22.469 -20.619  1.00 46.51           C  
ATOM    363  N   LYS A  85      99.605  20.627 -15.345  1.00 39.67           N  
ATOM    364  CA  LYS A  85     100.408  19.670 -14.609  1.00 40.03           C  
ATOM    365  C   LYS A  85      99.905  18.251 -14.906  1.00 41.43           C  
ATOM    366  O   LYS A  85      98.816  17.866 -14.490  1.00 40.34           O  
ATOM    367  CB  LYS A  85     100.341  19.983 -13.117  1.00 38.39           C  
ATOM    368  CG  LYS A  85     101.276  19.155 -12.257  1.00 36.73           C  
ATOM    369  CD  LYS A  85     101.061  19.496 -10.799  1.00 32.86           C  
ATOM    370  CE  LYS A  85     101.883  18.621  -9.892  1.00 38.62           C  
ATOM    371  NZ  LYS A  85     101.764  19.091  -8.472  1.00 40.62           N  
ATOM    372  N   LYS A  86     100.703  17.494 -15.650  1.00 43.46           N  
ATOM    373  CA  LYS A  86     100.348  16.143 -16.023  1.00 46.21           C  
ATOM    374  C   LYS A  86     100.991  15.168 -15.047  1.00 48.25           C  
ATOM    375  O   LYS A  86     102.216  15.162 -14.868  1.00 46.57           O  
ATOM    376  CB  LYS A  86     100.786  15.852 -17.458  1.00 46.98           C  
ATOM    377  CG  LYS A  86     100.203  14.578 -18.053  1.00 51.02           C  
ATOM    378  CD  LYS A  86     101.027  14.104 -19.246  1.00 55.50           C  
ATOM    379  CE  LYS A  86     100.491  14.665 -20.558  1.00 58.10           C  
ATOM    380  NZ  LYS A  86      99.520  13.747 -21.201  1.00 58.60           N  
ATOM    381  N   VAL A  87     100.145  14.357 -14.412  1.00 51.03           N  
ATOM    382  CA  VAL A  87     100.583  13.364 -13.437  1.00 53.65           C  
ATOM    383  C   VAL A  87     100.028  11.981 -13.790  1.00 55.83           C  
ATOM    384  O   VAL A  87      98.899  11.855 -14.276  1.00 55.90           O  
ATOM    385  CB  VAL A  87     100.139  13.759 -12.001  1.00 53.89           C  
ATOM    386  CG1 VAL A  87     100.736  12.817 -10.963  1.00 55.74           C  
ATOM    387  CG2 VAL A  87     100.548  15.196 -11.685  1.00 55.01           C  
ATOM    388  N   LEU A  88     100.824  10.946 -13.542  1.00 58.61           N  
ATOM    389  CA  LEU A  88     100.370   9.558 -13.699  1.00 61.30           C  
ATOM    390  C   LEU A  88      99.420   9.179 -12.559  1.00 63.30           C  
ATOM    391  O   LEU A  88      99.710   9.440 -11.390  1.00 63.04           O  
ATOM    392  CB  LEU A  88     101.574   8.612 -13.766  1.00 60.91           C  
ATOM    393  CG  LEU A  88     101.419   7.200 -14.343  1.00 61.54           C  
ATOM    394  CD1 LEU A  88     100.643   7.168 -15.669  1.00 58.61           C  
ATOM    395  CD2 LEU A  88     102.801   6.583 -14.518  1.00 61.64           C  
ATOM    396  N   GLN A  89      98.282   8.582 -12.907  1.00 66.43           N  
ATOM    397  CA  GLN A  89      97.210   8.327 -11.931  1.00 69.47           C  
ATOM    398  C   GLN A  89      96.873   6.845 -11.776  1.00 71.60           C  
ATOM    399  O   GLN A  89      96.736   6.131 -12.774  1.00 72.17           O  
ATOM    400  CB  GLN A  89      95.934   9.079 -12.335  1.00 69.52           C  
ATOM    401  CG  GLN A  89      95.201   9.834 -11.204  1.00 72.25           C  
ATOM    402  CD  GLN A  89      95.761   9.560  -9.813  1.00 76.59           C  
ATOM    403  OE1 GLN A  89      96.794  10.122  -9.423  1.00 77.22           O  
ATOM    404  NE2 GLN A  89      95.074   8.709  -9.051  1.00 73.87           N  
ATOM    405  N   ASP A  90      96.731   6.390 -10.530  1.00 73.65           N  
ATOM    406  CA  ASP A  90      96.126   5.078 -10.254  1.00 75.92           C  
ATOM    407  C   ASP A  90      94.603   5.196 -10.430  1.00 77.34           C  
ATOM    408  O   ASP A  90      93.898   5.681  -9.530  1.00 77.59           O  
ATOM    409  CB  ASP A  90      96.492   4.555  -8.848  1.00 75.97           C  
ATOM    410  CG  ASP A  90      95.738   3.259  -8.470  1.00 79.15           C  
ATOM    411  OD1 ASP A  90      95.270   2.527  -9.379  1.00 78.75           O  
ATOM    412  OD2 ASP A  90      95.617   2.967  -7.255  1.00 79.29           O  
ATOM    413  N   LYS A  91      94.115   4.751 -11.591  1.00 78.11           N  
ATOM    414  CA  LYS A  91      92.694   4.865 -11.969  1.00 78.56           C  
ATOM    415  C   LYS A  91      91.715   4.083 -11.074  1.00 78.30           C  
ATOM    416  O   LYS A  91      90.501   4.157 -11.275  1.00 78.29           O  
ATOM    417  CB  LYS A  91      92.493   4.480 -13.443  1.00 78.79           C  
ATOM    418  N   ARG A  92      92.248   3.341 -10.101  1.00 78.01           N  
ATOM    419  CA  ARG A  92      91.437   2.674  -9.080  1.00 77.63           C  
ATOM    420  C   ARG A  92      91.579   3.354  -7.709  1.00 77.06           C  
ATOM    421  O   ARG A  92      91.190   2.786  -6.680  1.00 77.85           O  
ATOM    422  CB  ARG A  92      91.787   1.181  -8.995  1.00 78.07           C  
ATOM    423  N   PHE A  93      92.137   4.568  -7.709  1.00 75.65           N  
ATOM    424  CA  PHE A  93      92.254   5.413  -6.505  1.00 73.37           C  
ATOM    425  C   PHE A  93      92.011   6.894  -6.847  1.00 71.00           C  
ATOM    426  O   PHE A  93      91.936   7.261  -8.023  1.00 70.99           O  
ATOM    427  CB  PHE A  93      93.625   5.231  -5.840  1.00 73.20           C  
ATOM    428  N   LYS A  94      91.886   7.733  -5.818  1.00 68.07           N  
ATOM    429  CA  LYS A  94      91.651   9.172  -5.998  1.00 64.97           C  
ATOM    430  C   LYS A  94      92.906  10.013  -5.709  1.00 61.51           C  
ATOM    431  O   LYS A  94      93.716   9.672  -4.830  1.00 61.16           O  
ATOM    432  CB  LYS A  94      90.487   9.642  -5.114  1.00 65.18           C  
ATOM    433  N   ASN A  95      93.046  11.113  -6.449  1.00 56.76           N  
ATOM    434  CA  ASN A  95      94.182  12.025  -6.303  1.00 51.82           C  
ATOM    435  C   ASN A  95      93.950  13.035  -5.176  1.00 47.79           C  
ATOM    436  O   ASN A  95      92.994  13.824  -5.225  1.00 46.13           O  
ATOM    437  CB  ASN A  95      94.458  12.738  -7.638  1.00 51.05           C  
ATOM    438  CG  ASN A  95      95.778  13.519  -7.641  1.00 52.02           C  
ATOM    439  OD1 ASN A  95      95.788  14.725  -7.399  1.00 52.98           O  
ATOM    440  ND2 ASN A  95      96.890  12.836  -7.922  1.00 48.35           N  
ATOM    441  N   ARG A  96      94.819  12.985  -4.160  1.00 44.85           N  
ATOM    442  CA  ARG A  96      94.812  13.933  -3.035  1.00 42.39           C  
ATOM    443  C   ARG A  96      94.899  15.380  -3.492  1.00 41.04           C  
ATOM    444  O   ARG A  96      94.162  16.248  -3.007  1.00 40.86           O  
ATOM    445  CB  ARG A  96      96.003  13.673  -2.110  1.00 42.58           C  
ATOM    446  CG  ARG A  96      95.662  13.206  -0.722  1.00 42.02           C  
ATOM    447  CD  ARG A  96      96.933  12.927   0.036  1.00 42.35           C  
ATOM    448  NE  ARG A  96      96.812  11.729   0.857  1.00 39.34           N  
ATOM    449  CZ  ARG A  96      97.816  11.183   1.530  1.00 43.78           C  
ATOM    450  NH1 ARG A  96      99.030  11.723   1.488  1.00 42.44           N  
ATOM    451  NH2 ARG A  96      97.609  10.086   2.242  1.00 45.09           N  
ATOM    452  N   GLU A  97      95.820  15.634  -4.414  1.00 39.04           N  
ATOM    453  CA  GLU A  97      96.058  16.977  -4.901  1.00 39.23           C  
ATOM    454  C   GLU A  97      94.829  17.532  -5.632  1.00 38.24           C  
ATOM    455  O   GLU A  97      94.474  18.700  -5.440  1.00 37.94           O  
ATOM    456  CB  GLU A  97      97.335  17.030  -5.753  1.00 38.44           C  
ATOM    457  CG  GLU A  97      97.654  18.409  -6.300  1.00 39.55           C  
ATOM    458  CD  GLU A  97      98.929  18.439  -7.137  1.00 40.41           C  
ATOM    459  OE1 GLU A  97      99.375  17.373  -7.610  1.00 42.53           O  
ATOM    460  OE2 GLU A  97      99.493  19.541  -7.319  1.00 45.43           O  
ATOM    461  N   LEU A  98      94.168  16.698  -6.438  1.00 37.63           N  
ATOM    462  CA  LEU A  98      92.914  17.102  -7.094  1.00 36.97           C  
ATOM    463  C   LEU A  98      91.839  17.457  -6.072  1.00 37.23           C  
ATOM    464  O   LEU A  98      91.293  18.564  -6.100  1.00 37.39           O  
ATOM    465  CB  LEU A  98      92.410  16.032  -8.071  1.00 36.76           C  
ATOM    466  CG  LEU A  98      91.089  16.288  -8.814  1.00 38.56           C  
ATOM    467  CD1 LEU A  98      91.105  17.611  -9.585  1.00 33.85           C  
ATOM    468  CD2 LEU A  98      90.720  15.115  -9.747  1.00 36.32           C  
ATOM    469  N   GLN A  99      91.580  16.537  -5.143  1.00 38.00           N  
ATOM    470  CA  GLN A  99      90.549  16.727  -4.116  1.00 38.63           C  
ATOM    471  C   GLN A  99      90.799  17.975  -3.307  1.00 38.60           C  
ATOM    472  O   GLN A  99      89.878  18.775  -3.077  1.00 39.36           O  
ATOM    473  CB  GLN A  99      90.434  15.506  -3.199  1.00 39.00           C  
ATOM    474  CG  GLN A  99      90.070  14.201  -3.930  1.00 49.50           C  
ATOM    475  CD  GLN A  99      88.731  14.278  -4.669  1.00 55.69           C  
ATOM    476  OE1 GLN A  99      87.675  14.052  -4.078  1.00 62.35           O  
ATOM    477  NE2 GLN A  99      88.776  14.587  -5.966  1.00 53.57           N  
ATOM    478  N   ILE A 100      92.048  18.144  -2.884  1.00 38.20           N  
ATOM    479  CA  ILE A 100      92.472  19.364  -2.212  1.00 38.14           C  
ATOM    480  C   ILE A 100      92.271  20.586  -3.108  1.00 38.88           C  
ATOM    481  O   ILE A 100      91.629  21.550  -2.687  1.00 39.06           O  
ATOM    482  CB  ILE A 100      93.923  19.237  -1.677  1.00 38.53           C  
ATOM    483  CG1 ILE A 100      93.918  18.376  -0.399  1.00 35.01           C  
ATOM    484  CG2 ILE A 100      94.539  20.611  -1.418  1.00 36.53           C  
ATOM    485  CD1 ILE A 100      95.265  17.868   0.016  1.00 38.56           C  
ATOM    486  N   MET A 101      92.768  20.532  -4.346  1.00 39.99           N  
ATOM    487  CA  MET A 101      92.717  21.704  -5.242  1.00 42.63           C  
ATOM    488  C   MET A 101      91.289  22.155  -5.545  1.00 43.32           C  
ATOM    489  O   MET A 101      91.038  23.346  -5.720  1.00 43.79           O  
ATOM    490  CB  MET A 101      93.451  21.442  -6.558  1.00 43.82           C  
ATOM    491  CG  MET A 101      94.968  21.409  -6.462  1.00 47.08           C  
ATOM    492  SD  MET A 101      95.734  23.012  -6.179  1.00 61.39           S  
ATOM    493  CE  MET A 101      95.412  23.898  -7.692  1.00 55.20           C  
ATOM    494  N   ARG A 102      90.357  21.204  -5.606  1.00 44.32           N  
ATOM    495  CA  ARG A 102      88.943  21.526  -5.887  1.00 44.83           C  
ATOM    496  C   ARG A 102      88.281  22.370  -4.807  1.00 44.71           C  
ATOM    497  O   ARG A 102      87.360  23.131  -5.105  1.00 45.07           O  
ATOM    498  CB  ARG A 102      88.117  20.266  -6.106  1.00 44.59           C  
ATOM    499  CG  ARG A 102      88.550  19.443  -7.299  1.00 48.49           C  
ATOM    500  CD  ARG A 102      87.570  18.337  -7.564  1.00 51.08           C  
ATOM    501  NE  ARG A 102      86.427  18.836  -8.326  1.00 58.62           N  
ATOM    502  CZ  ARG A 102      85.195  18.348  -8.239  1.00 63.31           C  
ATOM    503  NH1 ARG A 102      84.926  17.344  -7.403  1.00 63.13           N  
ATOM    504  NH2 ARG A 102      84.228  18.873  -8.982  1.00 63.32           N  
ATOM    505  N   LYS A 103      88.750  22.237  -3.562  1.00 44.21           N  
ATOM    506  CA  LYS A 103      88.146  22.938  -2.423  1.00 43.56           C  
ATOM    507  C   LYS A 103      88.536  24.399  -2.350  1.00 42.27           C  
ATOM    508  O   LYS A 103      87.841  25.194  -1.714  1.00 41.94           O  
ATOM    509  CB  LYS A 103      88.563  22.296  -1.111  1.00 44.20           C  
ATOM    510  CG  LYS A 103      88.046  20.910  -0.883  1.00 50.64           C  
ATOM    511  CD  LYS A 103      88.634  20.380   0.412  1.00 56.01           C  
ATOM    512  CE  LYS A 103      88.282  18.925   0.652  1.00 57.22           C  
ATOM    513  NZ  LYS A 103      88.662  18.575   2.044  1.00 59.33           N  
ATOM    514  N   LEU A 104      89.646  24.753  -2.994  1.00 41.71           N  
ATOM    515  CA  LEU A 104      90.292  26.040  -2.742  1.00 40.85           C  
ATOM    516  C   LEU A 104      89.905  27.143  -3.707  1.00 41.28           C  
ATOM    517  O   LEU A 104      89.813  26.937  -4.913  1.00 40.55           O  
ATOM    518  CB  LEU A 104      91.817  25.889  -2.662  1.00 39.31           C  
ATOM    519  CG  LEU A 104      92.362  24.775  -1.759  1.00 36.84           C  
ATOM    520  CD1 LEU A 104      93.884  24.731  -1.835  1.00 34.29           C  
ATOM    521  CD2 LEU A 104      91.893  24.920  -0.306  1.00 33.32           C  
ATOM    522  N   ASP A 105      89.660  28.320  -3.146  1.00 42.94           N  
ATOM    523  CA  ASP A 105      89.436  29.515  -3.944  1.00 44.38           C  
ATOM    524  C   ASP A 105      89.879  30.741  -3.162  1.00 42.31           C  
ATOM    525  O   ASP A 105      89.173  31.201  -2.270  1.00 42.66           O  
ATOM    526  CB  ASP A 105      87.966  29.643  -4.358  1.00 45.90           C  
ATOM    527  CG  ASP A 105      87.706  30.899  -5.162  1.00 52.64           C  
ATOM    528  OD1 ASP A 105      88.646  31.375  -5.842  1.00 55.91           O  
ATOM    529  OD2 ASP A 105      86.572  31.420  -5.100  1.00 58.55           O  
ATOM    530  N   HIS A 106      91.048  31.264  -3.520  1.00 40.78           N  
ATOM    531  CA  HIS A 106      91.721  32.301  -2.753  1.00 39.46           C  
ATOM    532  C   HIS A 106      92.732  33.020  -3.641  1.00 39.63           C  
ATOM    533  O   HIS A 106      93.436  32.399  -4.435  1.00 39.55           O  
ATOM    534  CB  HIS A 106      92.428  31.673  -1.542  1.00 39.18           C  
ATOM    535  CG  HIS A 106      92.941  32.669  -0.546  1.00 37.97           C  
ATOM    536  ND1 HIS A 106      94.159  33.307  -0.686  1.00 33.98           N  
ATOM    537  CD2 HIS A 106      92.408  33.123   0.614  1.00 35.14           C  
ATOM    538  CE1 HIS A 106      94.349  34.118   0.340  1.00 33.17           C  
ATOM    539  NE2 HIS A 106      93.300  34.028   1.142  1.00 34.80           N  
ATOM    540  N   CYS A 107      92.815  34.332  -3.473  1.00 40.35           N  
ATOM    541  CA  CYS A 107      93.660  35.187  -4.302  1.00 40.68           C  
ATOM    542  C   CYS A 107      95.181  34.959  -4.104  1.00 39.67           C  
ATOM    543  O   CYS A 107      95.983  35.406  -4.932  1.00 39.83           O  
ATOM    544  CB  CYS A 107      93.291  36.657  -4.058  1.00 40.53           C  
ATOM    545  SG  CYS A 107      93.722  37.207  -2.383  1.00 49.22           S  
ATOM    546  N   ASN A 108      95.577  34.287  -3.020  1.00 37.79           N  
ATOM    547  CA  ASN A 108      96.998  33.907  -2.841  1.00 36.49           C  
ATOM    548  C   ASN A 108      97.276  32.408  -3.017  1.00 36.17           C  
ATOM    549  O   ASN A 108      98.314  31.898  -2.576  1.00 35.04           O  
ATOM    550  CB  ASN A 108      97.566  34.391  -1.502  1.00 35.79           C  
ATOM    551  CG  ASN A 108      97.405  35.877  -1.298  1.00 33.85           C  
ATOM    552  OD1 ASN A 108      96.697  36.305  -0.389  1.00 32.54           O  
ATOM    553  ND2 ASN A 108      98.041  36.671  -2.147  1.00 31.10           N  
ATOM    554  N   ILE A 109      96.340  31.710  -3.658  1.00 36.30           N  
ATOM    555  CA  ILE A 109      96.554  30.322  -4.052  1.00 36.55           C  
ATOM    556  C   ILE A 109      96.370  30.176  -5.567  1.00 36.18           C  
ATOM    557  O   ILE A 109      95.426  30.735  -6.148  1.00 35.35           O  
ATOM    558  CB  ILE A 109      95.638  29.342  -3.261  1.00 36.62           C  
ATOM    559  CG1 ILE A 109      95.896  29.469  -1.760  1.00 36.67           C  
ATOM    560  CG2 ILE A 109      95.870  27.891  -3.700  1.00 35.49           C  
ATOM    561  CD1 ILE A 109      95.026  28.577  -0.911  1.00 37.27           C  
ATOM    562  N   VAL A 110      97.281  29.436  -6.199  1.00 36.15           N  
ATOM    563  CA  VAL A 110      97.160  29.123  -7.616  1.00 37.53           C  
ATOM    564  C   VAL A 110      95.780  28.498  -7.875  1.00 39.12           C  
ATOM    565  O   VAL A 110      95.359  27.568  -7.173  1.00 39.78           O  
ATOM    566  CB  VAL A 110      98.336  28.229  -8.114  1.00 37.35           C  
ATOM    567  CG1 VAL A 110      98.173  26.765  -7.655  1.00 39.16           C  
ATOM    568  CG2 VAL A 110      98.474  28.298  -9.624  1.00 40.00           C  
ATOM    569  N   ARG A 111      95.062  29.042  -8.850  1.00 40.83           N  
ATOM    570  CA  ARG A 111      93.706  28.576  -9.158  1.00 42.73           C  
ATOM    571  C   ARG A 111      93.736  27.389 -10.115  1.00 41.10           C  
ATOM    572  O   ARG A 111      94.438  27.427 -11.130  1.00 40.47           O  
ATOM    573  CB  ARG A 111      92.861  29.705  -9.768  1.00 42.74           C  
ATOM    574  CG  ARG A 111      91.365  29.396  -9.796  1.00 49.53           C  
ATOM    575  CD  ARG A 111      90.499  30.626 -10.104  1.00 46.60           C  
ATOM    576  NE  ARG A 111      90.363  30.895 -11.539  1.00 62.84           N  
ATOM    577  CZ  ARG A 111      90.586  32.076 -12.122  1.00 66.51           C  
ATOM    578  NH1 ARG A 111      90.962  33.134 -11.401  1.00 67.74           N  
ATOM    579  NH2 ARG A 111      90.425  32.207 -13.434  1.00 66.35           N  
ATOM    580  N   LEU A 112      92.985  26.342  -9.765  1.00 39.20           N  
ATOM    581  CA  LEU A 112      92.655  25.263 -10.678  1.00 37.91           C  
ATOM    582  C   LEU A 112      91.479  25.699 -11.550  1.00 38.07           C  
ATOM    583  O   LEU A 112      90.338  25.763 -11.071  1.00 37.08           O  
ATOM    584  CB  LEU A 112      92.286  23.994  -9.903  1.00 37.94           C  
ATOM    585  CG  LEU A 112      91.952  22.712 -10.692  1.00 36.49           C  
ATOM    586  CD1 LEU A 112      93.198  22.059 -11.292  1.00 34.58           C  
ATOM    587  CD2 LEU A 112      91.204  21.707  -9.823  1.00 37.24           C  
ATOM    588  N   ARG A 113      91.770  26.000 -12.819  1.00 38.05           N  
ATOM    589  CA  ARG A 113      90.748  26.372 -13.811  1.00 39.43           C  
ATOM    590  C   ARG A 113      89.940  25.149 -14.275  1.00 39.52           C  
ATOM    591  O   ARG A 113      88.703  25.152 -14.211  1.00 39.23           O  
ATOM    592  CB  ARG A 113      91.391  27.066 -15.021  1.00 39.85           C  
ATOM    593  CG  ARG A 113      92.036  28.428 -14.722  1.00 46.79           C  
ATOM    594  CD  ARG A 113      90.989  29.543 -14.676  1.00 55.20           C  
ATOM    595  NE  ARG A 113      90.459  29.849 -16.010  1.00 61.36           N  
ATOM    596  CZ  ARG A 113      90.973  30.760 -16.838  1.00 64.46           C  
ATOM    597  NH1 ARG A 113      92.037  31.478 -16.475  1.00 64.56           N  
ATOM    598  NH2 ARG A 113      90.424  30.956 -18.034  1.00 62.53           N  
ATOM    599  N   TYR A 114      90.657  24.109 -14.707  1.00 38.60           N  
ATOM    600  CA  TYR A 114      90.071  22.871 -15.208  1.00 39.31           C  
ATOM    601  C   TYR A 114      90.916  21.662 -14.793  1.00 39.16           C  
ATOM    602  O   TYR A 114      92.072  21.802 -14.367  1.00 38.87           O  
ATOM    603  CB  TYR A 114      89.985  22.883 -16.750  1.00 39.27           C  
ATOM    604  CG  TYR A 114      89.219  24.045 -17.340  1.00 40.16           C  
ATOM    605  CD1 TYR A 114      87.818  24.044 -17.381  1.00 40.80           C  
ATOM    606  CD2 TYR A 114      89.895  25.144 -17.873  1.00 39.27           C  
ATOM    607  CE1 TYR A 114      87.112  25.123 -17.927  1.00 41.78           C  
ATOM    608  CE2 TYR A 114      89.201  26.227 -18.416  1.00 40.26           C  
ATOM    609  CZ  TYR A 114      87.819  26.214 -18.436  1.00 43.95           C  
ATOM    610  OH  TYR A 114      87.156  27.289 -18.985  1.00 45.57           O  
ATOM    611  N   PHE A 115      90.341  20.475 -14.945  1.00 37.40           N  
ATOM    612  CA  PHE A 115      91.107  19.242 -14.859  1.00 36.50           C  
ATOM    613  C   PHE A 115      90.552  18.232 -15.845  1.00 36.56           C  
ATOM    614  O   PHE A 115      89.360  18.223 -16.113  1.00 36.35           O  
ATOM    615  CB  PHE A 115      91.139  18.680 -13.422  1.00 35.90           C  
ATOM    616  CG  PHE A 115      89.806  18.214 -12.903  1.00 35.03           C  
ATOM    617  CD1 PHE A 115      88.969  19.086 -12.224  1.00 33.83           C  
ATOM    618  CD2 PHE A 115      89.407  16.887 -13.065  1.00 37.40           C  
ATOM    619  CE1 PHE A 115      87.723  18.661 -11.731  1.00 33.78           C  
ATOM    620  CE2 PHE A 115      88.178  16.445 -12.567  1.00 37.75           C  
ATOM    621  CZ  PHE A 115      87.333  17.340 -11.900  1.00 36.86           C  
ATOM    622  N   PHE A 116      91.417  17.398 -16.402  1.00 37.57           N  
ATOM    623  CA  PHE A 116      90.968  16.405 -17.357  1.00 39.80           C  
ATOM    624  C   PHE A 116      91.890  15.194 -17.385  1.00 42.39           C  
ATOM    625  O   PHE A 116      93.065  15.276 -16.987  1.00 42.16           O  
ATOM    626  CB  PHE A 116      90.808  17.018 -18.759  1.00 39.61           C  
ATOM    627  CG  PHE A 116      92.102  17.467 -19.396  1.00 38.77           C  
ATOM    628  CD1 PHE A 116      92.566  18.769 -19.219  1.00 33.71           C  
ATOM    629  CD2 PHE A 116      92.836  16.592 -20.216  1.00 39.05           C  
ATOM    630  CE1 PHE A 116      93.766  19.195 -19.826  1.00 35.62           C  
ATOM    631  CE2 PHE A 116      94.037  17.003 -20.839  1.00 38.05           C  
ATOM    632  CZ  PHE A 116      94.502  18.308 -20.640  1.00 38.01           C  
ATOM    633  N   TYR A 117      91.349  14.073 -17.860  1.00 43.80           N  
ATOM    634  CA  TYR A 117      92.103  12.829 -17.921  1.00 44.92           C  
ATOM    635  C   TYR A 117      92.558  12.501 -19.336  1.00 47.23           C  
ATOM    636  O   TYR A 117      91.868  12.798 -20.304  1.00 46.88           O  
ATOM    637  CB  TYR A 117      91.303  11.677 -17.312  1.00 43.72           C  
ATOM    638  CG  TYR A 117      91.041  11.812 -15.825  1.00 43.56           C  
ATOM    639  CD1 TYR A 117      89.975  12.590 -15.346  1.00 43.53           C  
ATOM    640  CD2 TYR A 117      91.848  11.156 -14.891  1.00 42.38           C  
ATOM    641  CE1 TYR A 117      89.725  12.716 -13.972  1.00 38.26           C  
ATOM    642  CE2 TYR A 117      91.605  11.276 -13.514  1.00 41.01           C  
ATOM    643  CZ  TYR A 117      90.539  12.057 -13.071  1.00 40.64           C  
ATOM    644  OH  TYR A 117      90.296  12.181 -11.725  1.00 43.48           O  
ATOM    645  N   SER A 118      93.743  11.905 -19.412  1.00 51.20           N  
ATOM    646  CA  SER A 118      94.440  11.509 -20.635  1.00 55.72           C  
ATOM    647  C   SER A 118      95.006  10.116 -20.307  1.00 59.14           C  
ATOM    648  O   SER A 118      94.564   9.532 -19.321  1.00 60.36           O  
ATOM    649  CB  SER A 118      95.551  12.516 -20.933  1.00 55.79           C  
ATOM    650  OG  SER A 118      95.008  13.776 -21.274  1.00 59.11           O  
ATOM    651  N   SER A 119      95.955   9.547 -21.060  1.00 62.16           N  
ATOM    652  CA  SER A 119      96.635  10.113 -22.234  1.00 64.68           C  
ATOM    653  C   SER A 119      96.948   8.968 -23.207  1.00 65.36           C  
ATOM    654  O   SER A 119      97.635   8.001 -22.841  1.00 65.72           O  
ATOM    655  CB  SER A 119      97.952  10.795 -21.813  1.00 64.83           C  
ATOM    656  OG  SER A 119      98.378  11.756 -22.765  1.00 63.99           O  
ATOM    657  N   LYS A 122     101.201   3.994 -24.289  1.00 91.45           N  
ATOM    658  CA  LYS A 122     101.280   3.119 -23.117  1.00 91.59           C  
ATOM    659  C   LYS A 122      99.958   2.379 -22.869  1.00 91.33           C  
ATOM    660  O   LYS A 122      99.895   1.458 -22.043  1.00 91.41           O  
ATOM    661  CB  LYS A 122     101.688   3.909 -21.861  1.00 91.98           C  
ATOM    662  CG  LYS A 122     102.371   5.249 -22.140  1.00 92.24           C  
ATOM    663  CD  LYS A 122     103.348   5.622 -21.025  1.00 92.27           C  
ATOM    664  CE  LYS A 122     103.866   7.054 -21.187  1.00 92.72           C  
ATOM    665  NZ  LYS A 122     104.130   7.473 -22.602  1.00 91.41           N  
ATOM    666  N   LYS A 123      98.914   2.800 -23.588  1.00 90.81           N  
ATOM    667  CA  LYS A 123      97.579   2.174 -23.567  1.00 90.31           C  
ATOM    668  C   LYS A 123      96.767   2.440 -22.282  1.00 89.79           C  
ATOM    669  O   LYS A 123      96.180   3.519 -22.136  1.00 90.07           O  
ATOM    670  CB  LYS A 123      97.648   0.673 -23.913  1.00 90.19           C  
ATOM    671  N   ASP A 124      96.737   1.466 -21.365  1.00 88.63           N  
ATOM    672  CA  ASP A 124      95.904   1.537 -20.145  1.00 86.85           C  
ATOM    673  C   ASP A 124      96.373   2.574 -19.107  1.00 84.75           C  
ATOM    674  O   ASP A 124      95.815   2.658 -18.001  1.00 85.02           O  
ATOM    675  CB  ASP A 124      95.803   0.154 -19.485  1.00 86.95           C  
ATOM    676  CG  ASP A 124      97.080  -0.240 -18.755  1.00 86.65           C  
ATOM    677  OD1 ASP A 124      98.135  -0.368 -19.415  1.00 85.85           O  
ATOM    678  OD2 ASP A 124      97.025  -0.404 -17.518  1.00 86.03           O  
ATOM    679  N   GLU A 125      97.400   3.348 -19.466  1.00 81.67           N  
ATOM    680  CA  GLU A 125      97.920   4.408 -18.601  1.00 77.98           C  
ATOM    681  C   GLU A 125      97.023   5.636 -18.615  1.00 73.50           C  
ATOM    682  O   GLU A 125      96.740   6.196 -19.679  1.00 73.29           O  
ATOM    683  CB  GLU A 125      99.360   4.781 -18.986  1.00 78.60           C  
ATOM    684  CG  GLU A 125     100.414   3.729 -18.623  1.00 81.62           C  
ATOM    685  CD  GLU A 125     100.222   3.137 -17.232  1.00 84.65           C  
ATOM    686  OE1 GLU A 125      99.243   2.381 -17.027  1.00 85.96           O  
ATOM    687  OE2 GLU A 125     101.058   3.420 -16.346  1.00 85.50           O  
ATOM    688  N   VAL A 126      96.566   6.029 -17.426  1.00 69.13           N  
ATOM    689  CA  VAL A 126      95.770   7.252 -17.252  1.00 64.95           C  
ATOM    690  C   VAL A 126      96.614   8.377 -16.637  1.00 61.23           C  
ATOM    691  O   VAL A 126      97.329   8.171 -15.649  1.00 60.22           O  
ATOM    692  CB  VAL A 126      94.493   7.020 -16.389  1.00 64.64           C  
ATOM    693  CG1 VAL A 126      93.679   8.291 -16.297  1.00 63.01           C  
ATOM    694  CG2 VAL A 126      93.631   5.889 -16.960  1.00 64.48           C  
ATOM    695  N   TYR A 127      96.527   9.558 -17.244  1.00 57.88           N  
ATOM    696  CA  TYR A 127      97.138  10.765 -16.705  1.00 54.73           C  
ATOM    697  C   TYR A 127      96.081  11.770 -16.263  1.00 50.50           C  
ATOM    698  O   TYR A 127      95.125  12.021 -16.992  1.00 49.27           O  
ATOM    699  CB  TYR A 127      98.035  11.415 -17.752  1.00 55.79           C  
ATOM    700  CG  TYR A 127      99.301  10.654 -18.020  1.00 58.45           C  
ATOM    701  CD1 TYR A 127      99.303   9.526 -18.846  1.00 61.15           C  
ATOM    702  CD2 TYR A 127     100.505  11.063 -17.454  1.00 59.40           C  
ATOM    703  CE1 TYR A 127     100.475   8.818 -19.095  1.00 62.25           C  
ATOM    704  CE2 TYR A 127     101.680  10.377 -17.699  1.00 61.87           C  
ATOM    705  CZ  TYR A 127     101.660   9.253 -18.520  1.00 62.76           C  
ATOM    706  OH  TYR A 127     102.830   8.569 -18.753  1.00 63.08           O  
ATOM    707  N   LEU A 128      96.262  12.332 -15.068  1.00 46.76           N  
ATOM    708  CA  LEU A 128      95.481  13.478 -14.616  1.00 43.43           C  
ATOM    709  C   LEU A 128      96.184  14.797 -14.993  1.00 43.33           C  
ATOM    710  O   LEU A 128      97.396  14.955 -14.781  1.00 44.71           O  
ATOM    711  CB  LEU A 128      95.235  13.405 -13.106  1.00 42.77           C  
ATOM    712  CG  LEU A 128      94.643  14.655 -12.434  1.00 44.00           C  
ATOM    713  CD1 LEU A 128      93.197  14.946 -12.886  1.00 42.38           C  
ATOM    714  CD2 LEU A 128      94.728  14.546 -10.924  1.00 42.19           C  
ATOM    715  N   ASN A 129      95.420  15.729 -15.557  1.00 41.07           N  
ATOM    716  CA  ASN A 129      95.932  17.024 -15.978  1.00 39.47           C  
ATOM    717  C   ASN A 129      95.244  18.147 -15.225  1.00 37.87           C  
ATOM    718  O   ASN A 129      94.038  18.325 -15.313  1.00 36.40           O  
ATOM    719  CB  ASN A 129      95.759  17.232 -17.487  1.00 40.22           C  
ATOM    720  CG  ASN A 129      96.454  16.160 -18.310  1.00 43.29           C  
ATOM    721  OD1 ASN A 129      97.531  16.390 -18.857  1.00 45.57           O  
ATOM    722  ND2 ASN A 129      95.837  14.978 -18.401  1.00 45.38           N  
ATOM    723  N   LEU A 130      96.037  18.886 -14.465  1.00 37.58           N  
ATOM    724  CA  LEU A 130      95.556  19.989 -13.671  1.00 36.91           C  
ATOM    725  C   LEU A 130      95.847  21.242 -14.476  1.00 36.16           C  
ATOM    726  O   LEU A 130      96.992  21.526 -14.799  1.00 35.28           O  
ATOM    727  CB  LEU A 130      96.282  19.998 -12.324  1.00 35.73           C  
ATOM    728  CG  LEU A 130      95.652  19.300 -11.109  1.00 40.82           C  
ATOM    729  CD1 LEU A 130      94.710  18.162 -11.462  1.00 41.63           C  
ATOM    730  CD2 LEU A 130      96.704  18.827 -10.098  1.00 39.07           C  
ATOM    731  N   VAL A 131      94.806  21.972 -14.843  1.00 36.69           N  
ATOM    732  CA  VAL A 131      94.999  23.189 -15.595  1.00 37.25           C  
ATOM    733  C   VAL A 131      94.999  24.347 -14.609  1.00 38.52           C  
ATOM    734  O   VAL A 131      93.963  24.653 -13.984  1.00 38.02           O  
ATOM    735  CB  VAL A 131      93.933  23.368 -16.708  1.00 38.08           C  
ATOM    736  CG1 VAL A 131      94.138  24.694 -17.437  1.00 36.97           C  
ATOM    737  CG2 VAL A 131      93.986  22.200 -17.705  1.00 32.02           C  
ATOM    738  N   LEU A 132      96.172  24.972 -14.459  1.00 39.05           N  
ATOM    739  CA  LEU A 132      96.351  26.067 -13.499  1.00 40.49           C  
ATOM    740  C   LEU A 132      96.633  27.391 -14.210  1.00 42.93           C  
ATOM    741  O   LEU A 132      97.159  27.403 -15.331  1.00 43.80           O  
ATOM    742  CB  LEU A 132      97.490  25.752 -12.514  1.00 38.67           C  
ATOM    743  CG  LEU A 132      97.580  24.342 -11.928  1.00 38.87           C  
ATOM    744  CD1 LEU A 132      98.950  24.054 -11.321  1.00 34.11           C  
ATOM    745  CD2 LEU A 132      96.463  24.052 -10.931  1.00 35.17           C  
ATOM    746  N   ASP A 133      96.286  28.497 -13.556  1.00 43.72           N  
ATOM    747  CA  ASP A 133      96.712  29.821 -13.995  1.00 45.68           C  
ATOM    748  C   ASP A 133      98.232  29.903 -14.028  1.00 45.73           C  
ATOM    749  O   ASP A 133      98.894  29.453 -13.093  1.00 45.76           O  
ATOM    750  CB  ASP A 133      96.191  30.891 -13.041  1.00 46.76           C  
ATOM    751  CG  ASP A 133      94.741  31.235 -13.280  1.00 52.24           C  
ATOM    752  OD1 ASP A 133      94.259  31.117 -14.433  1.00 58.32           O  
ATOM    753  OD2 ASP A 133      94.080  31.640 -12.301  1.00 60.94           O  
ATOM    754  N   TYR A 134      98.781  30.464 -15.107  1.00 45.74           N  
ATOM    755  CA  TYR A 134     100.232  30.621 -15.231  1.00 45.48           C  
ATOM    756  C   TYR A 134     100.716  31.853 -14.473  1.00 44.88           C  
ATOM    757  O   TYR A 134     100.140  32.927 -14.594  1.00 45.18           O  
ATOM    758  CB  TYR A 134     100.671  30.688 -16.696  1.00 45.21           C  
ATOM    759  CG  TYR A 134     102.176  30.835 -16.876  1.00 46.53           C  
ATOM    760  CD1 TYR A 134     103.039  29.746 -16.668  1.00 48.07           C  
ATOM    761  CD2 TYR A 134     102.740  32.059 -17.253  1.00 44.70           C  
ATOM    762  CE1 TYR A 134     104.435  29.878 -16.820  1.00 46.97           C  
ATOM    763  CE2 TYR A 134     104.123  32.202 -17.417  1.00 44.49           C  
ATOM    764  CZ  TYR A 134     104.964  31.112 -17.200  1.00 47.17           C  
ATOM    765  OH  TYR A 134     106.328  31.254 -17.362  1.00 47.93           O  
ATOM    766  N   VAL A 135     101.762  31.680 -13.676  1.00 44.32           N  
ATOM    767  CA  VAL A 135     102.399  32.797 -12.971  1.00 43.68           C  
ATOM    768  C   VAL A 135     103.897  32.694 -13.257  1.00 43.39           C  
ATOM    769  O   VAL A 135     104.498  31.648 -13.006  1.00 44.11           O  
ATOM    770  CB  VAL A 135     102.075  32.775 -11.464  1.00 43.71           C  
ATOM    771  CG1 VAL A 135     102.648  33.982 -10.767  1.00 45.11           C  
ATOM    772  CG2 VAL A 135     100.558  32.738 -11.248  1.00 44.64           C  
ATOM    773  N   PRO A 136     104.498  33.766 -13.820  1.00 43.14           N  
ATOM    774  CA  PRO A 136     105.812  33.651 -14.490  1.00 42.18           C  
ATOM    775  C   PRO A 136     107.030  33.639 -13.581  1.00 41.62           C  
ATOM    776  O   PRO A 136     108.079  33.095 -13.954  1.00 40.65           O  
ATOM    777  CB  PRO A 136     105.860  34.881 -15.413  1.00 42.59           C  
ATOM    778  CG  PRO A 136     104.843  35.864 -14.845  1.00 43.84           C  
ATOM    779  CD  PRO A 136     103.960  35.142 -13.854  1.00 43.26           C  
ATOM    780  N   GLU A 137     106.919  34.236 -12.405  1.00 41.40           N  
ATOM    781  CA  GLU A 137     108.087  34.285 -11.536  1.00 42.95           C  
ATOM    782  C   GLU A 137     107.873  33.575 -10.193  1.00 42.79           C  
ATOM    783  O   GLU A 137     106.732  33.252  -9.825  1.00 43.55           O  
ATOM    784  CB  GLU A 137     108.561  35.734 -11.366  1.00 43.37           C  
ATOM    785  CG  GLU A 137     110.056  35.884 -11.143  1.00 53.74           C  
ATOM    786  CD  GLU A 137     110.895  35.727 -12.402  1.00 60.58           C  
ATOM    787  OE1 GLU A 137     110.639  34.809 -13.204  1.00 66.13           O  
ATOM    788  OE2 GLU A 137     111.839  36.529 -12.586  1.00 69.32           O  
ATOM    789  N   THR A 138     108.972  33.288  -9.497  1.00 41.82           N  
ATOM    790  CA  THR A 138     108.919  32.682  -8.169  1.00 42.00           C  
ATOM    791  C   THR A 138     109.723  33.527  -7.197  1.00 42.70           C  
ATOM    792  O   THR A 138     110.624  34.277  -7.609  1.00 42.38           O  
ATOM    793  CB  THR A 138     109.485  31.240  -8.145  1.00 42.11           C  
ATOM    794  OG1 THR A 138     110.901  31.282  -8.348  1.00 45.12           O  
ATOM    795  CG2 THR A 138     108.827  30.340  -9.216  1.00 33.74           C  
ATOM    796  N   VAL A 139     109.388  33.402  -5.910  1.00 42.69           N  
ATOM    797  CA  VAL A 139     110.126  34.050  -4.821  1.00 41.84           C  
ATOM    798  C   VAL A 139     111.578  33.548  -4.824  1.00 43.40           C  
ATOM    799  O   VAL A 139     112.499  34.297  -4.507  1.00 43.95           O  
ATOM    800  CB  VAL A 139     109.429  33.810  -3.453  1.00 41.43           C  
ATOM    801  CG1 VAL A 139     110.294  34.244  -2.278  1.00 38.11           C  
ATOM    802  CG2 VAL A 139     108.081  34.512  -3.406  1.00 38.46           C  
ATOM    803  N   TYR A 140     111.781  32.291  -5.212  1.00 44.08           N  
ATOM    804  CA  TYR A 140     113.122  31.769  -5.401  1.00 46.03           C  
ATOM    805  C   TYR A 140     113.945  32.588  -6.416  1.00 47.03           C  
ATOM    806  O   TYR A 140     115.024  33.084  -6.078  1.00 47.38           O  
ATOM    807  CB  TYR A 140     113.078  30.298  -5.800  1.00 47.70           C  
ATOM    808  CG  TYR A 140     114.438  29.701  -6.095  1.00 52.13           C  
ATOM    809  CD1 TYR A 140     115.377  29.518  -5.080  1.00 54.47           C  
ATOM    810  CD2 TYR A 140     114.787  29.319  -7.391  1.00 54.92           C  
ATOM    811  CE1 TYR A 140     116.631  28.968  -5.350  1.00 55.82           C  
ATOM    812  CE2 TYR A 140     116.036  28.772  -7.673  1.00 54.28           C  
ATOM    813  CZ  TYR A 140     116.949  28.599  -6.648  1.00 54.78           C  
ATOM    814  OH  TYR A 140     118.182  28.058  -6.919  1.00 56.97           O  
ATOM    815  N  AARG A 141     113.430  32.743  -7.633  0.50 47.15           N  
ATOM    816  CA AARG A 141     114.174  33.418  -8.698  0.50 47.68           C  
ATOM    817  C  AARG A 141     114.387  34.920  -8.446  0.50 46.66           C  
ATOM    818  O  AARG A 141     115.440  35.461  -8.794  0.50 46.52           O  
ATOM    819  CB AARG A 141     113.554  33.136 -10.076  0.50 47.23           C  
ATOM    820  CG AARG A 141     113.718  31.671 -10.519  0.50 50.50           C  
ATOM    821  CD AARG A 141     113.053  31.365 -11.865  0.50 49.48           C  
ATOM    822  NE AARG A 141     113.268  29.977 -12.296  0.50 56.16           N  
ATOM    823  CZ AARG A 141     114.341  29.542 -12.961  0.50 58.83           C  
ATOM    824  NH1AARG A 141     115.332  30.372 -13.280  0.50 59.82           N  
ATOM    825  NH2AARG A 141     114.431  28.264 -13.305  0.50 57.56           N  
ATOM    826  N  BARG A 141     113.426  32.718  -7.640  0.50 46.81           N  
ATOM    827  CA BARG A 141     114.106  33.435  -8.728  0.50 46.95           C  
ATOM    828  C  BARG A 141     114.413  34.884  -8.354  0.50 46.28           C  
ATOM    829  O  BARG A 141     115.538  35.355  -8.543  0.50 46.07           O  
ATOM    830  CB BARG A 141     113.281  33.402 -10.025  0.50 46.51           C  
ATOM    831  CG BARG A 141     113.101  32.023 -10.655  0.50 48.64           C  
ATOM    832  CD BARG A 141     112.341  32.097 -11.986  0.50 47.94           C  
ATOM    833  NE BARG A 141     113.205  32.513 -13.095  0.50 51.63           N  
ATOM    834  CZ BARG A 141     112.792  32.742 -14.341  0.50 51.54           C  
ATOM    835  NH1BARG A 141     111.512  32.607 -14.670  0.50 52.14           N  
ATOM    836  NH2BARG A 141     113.667  33.113 -15.265  0.50 50.45           N  
ATOM    837  N   VAL A 142     113.408  35.575  -7.823  1.00 45.64           N  
ATOM    838  CA  VAL A 142     113.544  36.978  -7.430  1.00 45.77           C  
ATOM    839  C   VAL A 142     114.622  37.146  -6.342  1.00 47.27           C  
ATOM    840  O   VAL A 142     115.527  37.976  -6.477  1.00 47.00           O  
ATOM    841  CB  VAL A 142     112.178  37.610  -7.011  1.00 44.77           C  
ATOM    842  CG1 VAL A 142     112.365  38.956  -6.327  1.00 46.79           C  
ATOM    843  CG2 VAL A 142     111.293  37.791  -8.223  1.00 43.83           C  
ATOM    844  N   ALA A 143     114.545  36.333  -5.292  1.00 48.52           N  
ATOM    845  CA  ALA A 143     115.520  36.403  -4.212  1.00 50.54           C  
ATOM    846  C   ALA A 143     116.932  36.045  -4.683  1.00 52.12           C  
ATOM    847  O   ALA A 143     117.905  36.587  -4.173  1.00 52.30           O  
ATOM    848  CB  ALA A 143     115.103  35.517  -3.048  1.00 50.26           C  
ATOM    849  N   ARG A 144     117.030  35.136  -5.649  1.00 53.65           N  
ATOM    850  CA  ARG A 144     118.312  34.715  -6.201  1.00 55.33           C  
ATOM    851  C   ARG A 144     118.971  35.827  -7.017  1.00 56.77           C  
ATOM    852  O   ARG A 144     120.193  35.968  -6.991  1.00 56.97           O  
ATOM    853  CB  ARG A 144     118.161  33.453  -7.048  1.00 55.08           C  
ATOM    854  CG  ARG A 144     119.492  32.836  -7.461  1.00 59.83           C  
ATOM    855  CD  ARG A 144     119.318  31.698  -8.446  1.00 64.42           C  
ATOM    856  NE  ARG A 144     118.579  32.100  -9.645  1.00 67.04           N  
ATOM    857  CZ  ARG A 144     118.310  31.288 -10.664  1.00 69.06           C  
ATOM    858  NH1 ARG A 144     118.729  30.024 -10.636  1.00 69.83           N  
ATOM    859  NH2 ARG A 144     117.627  31.738 -11.713  1.00 67.30           N  
ATOM    860  N   HIS A 145     118.160  36.610  -7.727  1.00 57.83           N  
ATOM    861  CA  HIS A 145     118.644  37.774  -8.468  1.00 59.05           C  
ATOM    862  C   HIS A 145     119.334  38.787  -7.537  1.00 59.34           C  
ATOM    863  O   HIS A 145     120.438  39.259  -7.826  1.00 60.25           O  
ATOM    864  CB  HIS A 145     117.499  38.427  -9.248  1.00 59.53           C  
ATOM    865  CG  HIS A 145     117.831  39.782  -9.790  1.00 66.72           C  
ATOM    866  ND1 HIS A 145     118.474  39.964 -10.997  1.00 69.34           N  
ATOM    867  CD2 HIS A 145     117.608  41.022  -9.289  1.00 69.34           C  
ATOM    868  CE1 HIS A 145     118.638  41.258 -11.212  1.00 71.16           C  
ATOM    869  NE2 HIS A 145     118.121  41.921 -10.192  1.00 71.29           N  
ATOM    870  N   TYR A 146     118.688  39.107  -6.421  1.00 58.87           N  
ATOM    871  CA  TYR A 146     119.280  39.988  -5.418  1.00 58.94           C  
ATOM    872  C   TYR A 146     120.503  39.363  -4.758  1.00 59.82           C  
ATOM    873  O   TYR A 146     121.470  40.057  -4.442  1.00 60.51           O  
ATOM    874  CB  TYR A 146     118.252  40.354  -4.346  1.00 58.20           C  
ATOM    875  CG  TYR A 146     117.260  41.405  -4.781  1.00 55.75           C  
ATOM    876  CD1 TYR A 146     116.087  41.046  -5.438  1.00 52.28           C  
ATOM    877  CD2 TYR A 146     117.492  42.760  -4.529  1.00 53.28           C  
ATOM    878  CE1 TYR A 146     115.161  41.999  -5.836  1.00 55.61           C  
ATOM    879  CE2 TYR A 146     116.575  43.728  -4.931  1.00 56.99           C  
ATOM    880  CZ  TYR A 146     115.405  43.335  -5.581  1.00 57.35           C  
ATOM    881  OH  TYR A 146     114.481  44.273  -5.988  1.00 58.77           O  
ATOM    882  N   SER A 147     120.449  38.054  -4.555  1.00 60.25           N  
ATOM    883  CA  SER A 147     121.507  37.333  -3.872  1.00 62.41           C  
ATOM    884  C   SER A 147     122.809  37.322  -4.681  1.00 62.71           C  
ATOM    885  O   SER A 147     123.891  37.552  -4.140  1.00 61.78           O  
ATOM    886  CB  SER A 147     121.054  35.902  -3.583  1.00 63.05           C  
ATOM    887  OG  SER A 147     121.678  35.421  -2.408  1.00 68.91           O  
ATOM    888  N   ARG A 148     122.679  37.066  -5.980  1.00 63.84           N  
ATOM    889  CA  ARG A 148     123.806  37.023  -6.898  1.00 65.23           C  
ATOM    890  C   ARG A 148     124.396  38.414  -7.141  1.00 65.74           C  
ATOM    891  O   ARG A 148     125.560  38.535  -7.533  1.00 65.12           O  
ATOM    892  CB  ARG A 148     123.390  36.378  -8.225  1.00 65.80           C  
ATOM    893  CG  ARG A 148     123.113  34.879  -8.125  1.00 71.07           C  
ATOM    894  CD  ARG A 148     123.558  34.141  -9.384  1.00 75.87           C  
ATOM    895  NE  ARG A 148     122.508  34.004 -10.398  1.00 76.61           N  
ATOM    896  CZ  ARG A 148     121.976  32.841 -10.777  1.00 77.09           C  
ATOM    897  NH1 ARG A 148     122.381  31.702 -10.219  1.00 77.61           N  
ATOM    898  NH2 ARG A 148     121.038  32.815 -11.717  1.00 74.81           N  
ATOM    899  N   ALA A 149     123.576  39.444  -6.905  1.00 66.42           N  
ATOM    900  CA  ALA A 149     123.980  40.853  -6.989  1.00 67.08           C  
ATOM    901  C   ALA A 149     124.533  41.355  -5.649  1.00 67.82           C  
ATOM    902  O   ALA A 149     124.752  42.556  -5.460  1.00 67.80           O  
ATOM    903  CB  ALA A 149     122.800  41.721  -7.448  1.00 66.49           C  
ATOM    904  N   LYS A 150     124.742  40.413  -4.730  1.00 68.65           N  
ATOM    905  CA  LYS A 150     125.310  40.662  -3.403  1.00 70.09           C  
ATOM    906  C   LYS A 150     124.522  41.664  -2.540  1.00 70.33           C  
ATOM    907  O   LYS A 150     125.097  42.373  -1.709  1.00 70.60           O  
ATOM    908  CB  LYS A 150     126.811  41.008  -3.503  1.00 70.21           C  
ATOM    909  CG  LYS A 150     127.734  39.788  -3.354  1.00 71.57           C  
ATOM    910  CD  LYS A 150     129.168  40.055  -3.832  1.00 71.22           C  
ATOM    911  CE  LYS A 150     129.473  39.363  -5.170  1.00 74.18           C  
ATOM    912  NZ  LYS A 150     128.880  40.039  -6.367  1.00 73.54           N  
ATOM    913  N   GLN A 151     123.202  41.700  -2.720  1.00 69.60           N  
ATOM    914  CA  GLN A 151     122.356  42.620  -1.949  1.00 68.55           C  
ATOM    915  C   GLN A 151     121.046  42.005  -1.470  1.00 65.90           C  
ATOM    916  O   GLN A 151     120.646  40.935  -1.921  1.00 65.83           O  
ATOM    917  CB  GLN A 151     122.100  43.921  -2.719  1.00 68.50           C  
ATOM    918  CG  GLN A 151     121.665  43.735  -4.164  1.00 70.51           C  
ATOM    919  CD  GLN A 151     121.631  45.044  -4.939  1.00 70.13           C  
ATOM    920  OE1 GLN A 151     121.691  46.133  -4.354  1.00 74.26           O  
ATOM    921  NE2 GLN A 151     121.535  44.944  -6.265  1.00 71.92           N  
ATOM    922  N   THR A 152     120.392  42.690  -0.539  1.00 63.50           N  
ATOM    923  CA  THR A 152     119.190  42.166   0.100  1.00 61.63           C  
ATOM    924  C   THR A 152     117.896  42.617  -0.593  1.00 58.23           C  
ATOM    925  O   THR A 152     117.824  43.716  -1.144  1.00 57.44           O  
ATOM    926  CB  THR A 152     119.176  42.469   1.644  1.00 62.50           C  
ATOM    927  OG1 THR A 152     118.282  41.560   2.308  1.00 67.61           O  
ATOM    928  CG2 THR A 152     118.786  43.922   1.958  1.00 62.46           C  
ATOM    929  N   LEU A 153     116.890  41.746  -0.581  1.00 55.66           N  
ATOM    930  CA  LEU A 153     115.573  42.085  -1.101  1.00 52.84           C  
ATOM    931  C   LEU A 153     114.992  43.205  -0.234  1.00 51.06           C  
ATOM    932  O   LEU A 153     115.038  43.123   0.993  1.00 50.51           O  
ATOM    933  CB  LEU A 153     114.664  40.855  -1.105  1.00 52.51           C  
ATOM    934  CG  LEU A 153     113.193  41.026  -1.519  1.00 53.05           C  
ATOM    935  CD1 LEU A 153     113.033  41.119  -3.034  1.00 52.21           C  
ATOM    936  CD2 LEU A 153     112.362  39.885  -0.987  1.00 52.34           C  
ATOM    937  N   PRO A 154     114.496  44.279  -0.867  1.00 49.82           N  
ATOM    938  CA  PRO A 154     113.909  45.410  -0.145  1.00 49.00           C  
ATOM    939  C   PRO A 154     112.885  44.966   0.884  1.00 48.93           C  
ATOM    940  O   PRO A 154     112.047  44.119   0.597  1.00 50.26           O  
ATOM    941  CB  PRO A 154     113.241  46.225  -1.255  1.00 49.74           C  
ATOM    942  CG  PRO A 154     114.082  45.949  -2.462  1.00 49.70           C  
ATOM    943  CD  PRO A 154     114.500  44.500  -2.324  1.00 49.63           C  
ATOM    944  N   VAL A 155     112.971  45.533   2.080  1.00 48.30           N  
ATOM    945  CA  VAL A 155     112.139  45.140   3.216  1.00 47.50           C  
ATOM    946  C   VAL A 155     110.641  45.076   2.881  1.00 47.06           C  
ATOM    947  O   VAL A 155     109.945  44.145   3.311  1.00 47.90           O  
ATOM    948  CB  VAL A 155     112.410  46.068   4.432  1.00 47.01           C  
ATOM    949  CG1 VAL A 155     111.432  45.831   5.541  1.00 46.94           C  
ATOM    950  CG2 VAL A 155     113.813  45.833   4.949  1.00 50.47           C  
ATOM    951  N   ILE A 156     110.164  46.051   2.111  1.00 45.12           N  
ATOM    952  CA  ILE A 156     108.748  46.166   1.760  1.00 44.17           C  
ATOM    953  C   ILE A 156     108.230  44.891   1.060  1.00 43.55           C  
ATOM    954  O   ILE A 156     107.124  44.427   1.347  1.00 43.26           O  
ATOM    955  CB  ILE A 156     108.452  47.481   0.933  1.00 43.38           C  
ATOM    956  CG1 ILE A 156     106.980  47.595   0.516  1.00 41.59           C  
ATOM    957  CG2 ILE A 156     109.323  47.558  -0.296  1.00 42.18           C  
ATOM    958  CD1 ILE A 156     105.999  47.712   1.665  1.00 45.12           C  
ATOM    959  N   TYR A 157     109.049  44.333   0.172  1.00 42.62           N  
ATOM    960  CA  TYR A 157     108.751  43.073  -0.489  1.00 43.04           C  
ATOM    961  C   TYR A 157     108.728  41.908   0.488  1.00 41.79           C  
ATOM    962  O   TYR A 157     107.891  41.012   0.369  1.00 40.89           O  
ATOM    963  CB  TYR A 157     109.767  42.792  -1.585  1.00 45.09           C  
ATOM    964  CG  TYR A 157     109.550  43.597  -2.845  1.00 51.05           C  
ATOM    965  CD1 TYR A 157     108.331  43.553  -3.526  1.00 51.89           C  
ATOM    966  CD2 TYR A 157     110.564  44.404  -3.361  1.00 56.78           C  
ATOM    967  CE1 TYR A 157     108.130  44.286  -4.684  1.00 54.89           C  
ATOM    968  CE2 TYR A 157     110.371  45.150  -4.528  1.00 56.11           C  
ATOM    969  CZ  TYR A 157     109.156  45.083  -5.180  1.00 54.79           C  
ATOM    970  OH  TYR A 157     108.963  45.809  -6.336  1.00 57.16           O  
ATOM    971  N   VAL A 158     109.645  41.934   1.455  1.00 40.26           N  
ATOM    972  CA  VAL A 158     109.722  40.909   2.482  1.00 38.07           C  
ATOM    973  C   VAL A 158     108.413  40.915   3.257  1.00 37.24           C  
ATOM    974  O   VAL A 158     107.889  39.855   3.604  1.00 36.42           O  
ATOM    975  CB  VAL A 158     110.906  41.142   3.449  1.00 37.65           C  
ATOM    976  CG1 VAL A 158     110.887  40.133   4.605  1.00 32.20           C  
ATOM    977  CG2 VAL A 158     112.225  41.105   2.701  1.00 35.64           C  
ATOM    978  N   LYS A 159     107.889  42.108   3.516  1.00 36.53           N  
ATOM    979  CA  LYS A 159     106.608  42.228   4.204  1.00 37.85           C  
ATOM    980  C   LYS A 159     105.469  41.717   3.325  1.00 37.73           C  
ATOM    981  O   LYS A 159     104.656  40.914   3.782  1.00 38.21           O  
ATOM    982  CB  LYS A 159     106.342  43.666   4.647  1.00 38.51           C  
ATOM    983  CG  LYS A 159     107.327  44.191   5.661  1.00 39.74           C  
ATOM    984  CD  LYS A 159     107.229  45.695   5.803  1.00 43.59           C  
ATOM    985  CE  LYS A 159     108.173  46.184   6.886  1.00 44.74           C  
ATOM    986  NZ  LYS A 159     107.698  47.454   7.470  1.00 49.60           N  
ATOM    987  N   LEU A 160     105.442  42.165   2.067  1.00 36.71           N  
ATOM    988  CA  LEU A 160     104.425  41.766   1.096  1.00 36.89           C  
ATOM    989  C   LEU A 160     104.316  40.261   0.856  1.00 35.18           C  
ATOM    990  O   LEU A 160     103.221  39.708   0.964  1.00 34.71           O  
ATOM    991  CB  LEU A 160     104.648  42.455  -0.257  1.00 37.82           C  
ATOM    992  CG  LEU A 160     103.866  43.712  -0.659  1.00 46.12           C  
ATOM    993  CD1 LEU A 160     103.601  43.625  -2.157  1.00 45.22           C  
ATOM    994  CD2 LEU A 160     102.539  43.848   0.072  1.00 47.15           C  
ATOM    995  N   TYR A 161     105.435  39.632   0.486  1.00 33.62           N  
ATOM    996  CA  TYR A 161     105.477  38.210   0.164  1.00 33.43           C  
ATOM    997  C   TYR A 161     105.128  37.333   1.368  1.00 32.73           C  
ATOM    998  O   TYR A 161     104.317  36.402   1.226  1.00 33.46           O  
ATOM    999  CB  TYR A 161     106.837  37.778  -0.397  1.00 34.83           C  
ATOM   1000  CG  TYR A 161     107.320  38.517  -1.627  1.00 38.69           C  
ATOM   1001  CD1 TYR A 161     106.444  39.269  -2.427  1.00 41.05           C  
ATOM   1002  CD2 TYR A 161     108.671  38.482  -1.985  1.00 41.81           C  
ATOM   1003  CE1 TYR A 161     106.906  39.961  -3.555  1.00 36.17           C  
ATOM   1004  CE2 TYR A 161     109.139  39.174  -3.120  1.00 43.14           C  
ATOM   1005  CZ  TYR A 161     108.247  39.907  -3.885  1.00 37.65           C  
ATOM   1006  OH  TYR A 161     108.709  40.581  -4.990  1.00 44.83           O  
ATOM   1007  N   MET A 162     105.706  37.642   2.535  1.00 29.80           N  
ATOM   1008  CA  MET A 162     105.470  36.863   3.753  1.00 30.50           C  
ATOM   1009  C   MET A 162     104.018  36.955   4.209  1.00 31.99           C  
ATOM   1010  O   MET A 162     103.440  35.969   4.693  1.00 32.78           O  
ATOM   1011  CB  MET A 162     106.405  37.282   4.908  1.00 29.73           C  
ATOM   1012  CG  MET A 162     107.865  36.852   4.751  1.00 27.84           C  
ATOM   1013  SD  MET A 162     108.046  35.086   4.351  1.00 35.58           S  
ATOM   1014  CE  MET A 162     107.227  34.371   5.771  1.00 28.27           C  
ATOM   1015  N   TYR A 163     103.432  38.137   4.034  1.00 31.28           N  
ATOM   1016  CA  TYR A 163     102.081  38.396   4.483  1.00 31.13           C  
ATOM   1017  C   TYR A 163     101.112  37.602   3.632  1.00 30.22           C  
ATOM   1018  O   TYR A 163     100.193  36.966   4.153  1.00 30.55           O  
ATOM   1019  CB  TYR A 163     101.776  39.889   4.414  1.00 31.30           C  
ATOM   1020  CG  TYR A 163     100.354  40.256   4.773  1.00 33.06           C  
ATOM   1021  CD1 TYR A 163      99.348  40.285   3.798  1.00 31.64           C  
ATOM   1022  CD2 TYR A 163     100.015  40.592   6.078  1.00 33.31           C  
ATOM   1023  CE1 TYR A 163      98.035  40.626   4.126  1.00 26.87           C  
ATOM   1024  CE2 TYR A 163      98.713  40.947   6.411  1.00 34.54           C  
ATOM   1025  CZ  TYR A 163      97.733  40.962   5.420  1.00 30.45           C  
ATOM   1026  OH  TYR A 163      96.455  41.296   5.752  1.00 33.68           O  
ATOM   1027  N   GLN A 164     101.344  37.606   2.326  1.00 29.50           N  
ATOM   1028  CA  GLN A 164     100.496  36.864   1.413  1.00 30.03           C  
ATOM   1029  C   GLN A 164     100.673  35.359   1.617  1.00 31.59           C  
ATOM   1030  O   GLN A 164      99.711  34.593   1.491  1.00 31.82           O  
ATOM   1031  CB  GLN A 164     100.763  37.281  -0.024  1.00 29.21           C  
ATOM   1032  CG  GLN A 164     100.234  38.684  -0.340  1.00 30.45           C  
ATOM   1033  CD  GLN A 164     100.661  39.149  -1.696  1.00 35.72           C  
ATOM   1034  OE1 GLN A 164      99.909  39.043  -2.671  1.00 35.58           O  
ATOM   1035  NE2 GLN A 164     101.896  39.629  -1.789  1.00 33.08           N  
ATOM   1036  N   LEU A 165     101.894  34.954   1.963  1.00 30.99           N  
ATOM   1037  CA  LEU A 165     102.151  33.575   2.319  1.00 31.16           C  
ATOM   1038  C   LEU A 165     101.349  33.188   3.564  1.00 31.27           C  
ATOM   1039  O   LEU A 165     100.670  32.164   3.559  1.00 31.49           O  
ATOM   1040  CB  LEU A 165     103.650  33.322   2.516  1.00 31.51           C  
ATOM   1041  CG  LEU A 165     104.049  31.946   3.055  1.00 30.63           C  
ATOM   1042  CD1 LEU A 165     103.524  30.824   2.156  1.00 32.23           C  
ATOM   1043  CD2 LEU A 165     105.562  31.851   3.216  1.00 29.74           C  
ATOM   1044  N   PHE A 166     101.402  34.006   4.614  1.00 30.73           N  
ATOM   1045  CA  PHE A 166     100.640  33.695   5.824  1.00 31.03           C  
ATOM   1046  C   PHE A 166      99.144  33.626   5.577  1.00 30.47           C  
ATOM   1047  O   PHE A 166      98.474  32.745   6.109  1.00 30.80           O  
ATOM   1048  CB  PHE A 166     100.982  34.624   6.987  1.00 31.35           C  
ATOM   1049  CG  PHE A 166     102.334  34.357   7.579  1.00 33.29           C  
ATOM   1050  CD1 PHE A 166     102.674  33.079   8.011  1.00 28.92           C  
ATOM   1051  CD2 PHE A 166     103.277  35.373   7.677  1.00 31.51           C  
ATOM   1052  CE1 PHE A 166     103.930  32.822   8.539  1.00 31.95           C  
ATOM   1053  CE2 PHE A 166     104.535  35.128   8.203  1.00 32.19           C  
ATOM   1054  CZ  PHE A 166     104.863  33.845   8.644  1.00 33.64           C  
ATOM   1055  N   ARG A 167      98.632  34.512   4.735  1.00 31.19           N  
ATOM   1056  CA  ARG A 167      97.223  34.443   4.338  1.00 32.59           C  
ATOM   1057  C   ARG A 167      96.830  33.127   3.687  1.00 32.99           C  
ATOM   1058  O   ARG A 167      95.767  32.580   4.000  1.00 33.65           O  
ATOM   1059  CB  ARG A 167      96.860  35.578   3.396  1.00 32.78           C  
ATOM   1060  CG  ARG A 167      96.512  36.845   4.119  1.00 36.21           C  
ATOM   1061  CD  ARG A 167      95.898  37.781   3.145  1.00 42.55           C  
ATOM   1062  NE  ARG A 167      94.476  37.518   2.960  1.00 44.09           N  
ATOM   1063  CZ  ARG A 167      93.731  38.124   2.041  1.00 43.72           C  
ATOM   1064  NH1 ARG A 167      94.287  39.001   1.214  1.00 36.37           N  
ATOM   1065  NH2 ARG A 167      92.439  37.853   1.951  1.00 40.65           N  
ATOM   1066  N   SER A 168      97.679  32.624   2.788  1.00 31.83           N  
ATOM   1067  CA  SER A 168      97.359  31.410   2.062  1.00 32.37           C  
ATOM   1068  C   SER A 168      97.339  30.224   3.035  1.00 32.97           C  
ATOM   1069  O   SER A 168      96.543  29.290   2.897  1.00 32.80           O  
ATOM   1070  CB  SER A 168      98.356  31.183   0.921  1.00 32.70           C  
ATOM   1071  OG  SER A 168      99.629  30.781   1.404  1.00 29.93           O  
ATOM   1072  N   LEU A 169      98.213  30.302   4.032  1.00 33.24           N  
ATOM   1073  CA  LEU A 169      98.348  29.280   5.049  1.00 33.90           C  
ATOM   1074  C   LEU A 169      97.159  29.299   6.013  1.00 34.92           C  
ATOM   1075  O   LEU A 169      96.649  28.243   6.389  1.00 33.82           O  
ATOM   1076  CB  LEU A 169      99.656  29.496   5.806  1.00 32.98           C  
ATOM   1077  CG  LEU A 169     100.850  28.574   5.594  1.00 33.35           C  
ATOM   1078  CD1 LEU A 169     100.890  27.920   4.229  1.00 29.14           C  
ATOM   1079  CD2 LEU A 169     102.164  29.313   5.917  1.00 33.72           C  
ATOM   1080  N   ALA A 170      96.729  30.500   6.409  1.00 35.14           N  
ATOM   1081  CA  ALA A 170      95.525  30.661   7.231  1.00 35.01           C  
ATOM   1082  C   ALA A 170      94.346  29.992   6.548  1.00 35.19           C  
ATOM   1083  O   ALA A 170      93.531  29.316   7.202  1.00 36.61           O  
ATOM   1084  CB  ALA A 170      95.224  32.146   7.466  1.00 34.99           C  
ATOM   1085  N   TYR A 171      94.267  30.183   5.231  1.00 33.64           N  
ATOM   1086  CA  TYR A 171      93.163  29.665   4.428  1.00 34.18           C  
ATOM   1087  C   TYR A 171      93.155  28.136   4.352  1.00 34.52           C  
ATOM   1088  O   TYR A 171      92.151  27.519   4.698  1.00 35.14           O  
ATOM   1089  CB  TYR A 171      93.209  30.262   3.026  1.00 34.12           C  
ATOM   1090  CG  TYR A 171      92.093  29.806   2.129  1.00 35.74           C  
ATOM   1091  CD1 TYR A 171      90.782  30.265   2.311  1.00 36.47           C  
ATOM   1092  CD2 TYR A 171      92.343  28.934   1.083  1.00 34.56           C  
ATOM   1093  CE1 TYR A 171      89.750  29.842   1.475  1.00 32.79           C  
ATOM   1094  CE2 TYR A 171      91.324  28.517   0.240  1.00 36.97           C  
ATOM   1095  CZ  TYR A 171      90.033  28.972   0.439  1.00 36.36           C  
ATOM   1096  OH  TYR A 171      89.039  28.537  -0.408  1.00 38.52           O  
ATOM   1097  N   ILE A 172      94.268  27.536   3.909  1.00 33.43           N  
ATOM   1098  CA  ILE A 172      94.340  26.089   3.761  1.00 32.55           C  
ATOM   1099  C   ILE A 172      94.277  25.376   5.110  1.00 33.27           C  
ATOM   1100  O   ILE A 172      93.687  24.298   5.214  1.00 34.59           O  
ATOM   1101  CB  ILE A 172      95.570  25.587   2.923  1.00 31.57           C  
ATOM   1102  CG1 ILE A 172      96.901  25.857   3.614  1.00 29.21           C  
ATOM   1103  CG2 ILE A 172      95.564  26.175   1.539  1.00 32.43           C  
ATOM   1104  CD1 ILE A 172      98.093  25.146   2.967  1.00 32.33           C  
ATOM   1105  N   HIS A 173      94.873  25.973   6.138  1.00 32.14           N  
ATOM   1106  CA  HIS A 173      94.867  25.364   7.460  1.00 32.26           C  
ATOM   1107  C   HIS A 173      93.457  25.283   8.029  1.00 32.96           C  
ATOM   1108  O   HIS A 173      93.140  24.372   8.796  1.00 31.84           O  
ATOM   1109  CB  HIS A 173      95.818  26.086   8.436  1.00 31.74           C  
ATOM   1110  CG  HIS A 173      97.273  25.887   8.129  1.00 31.38           C  
ATOM   1111  ND1 HIS A 173      98.274  26.569   8.791  1.00 32.72           N  
ATOM   1112  CD2 HIS A 173      97.895  25.109   7.207  1.00 28.87           C  
ATOM   1113  CE1 HIS A 173      99.448  26.213   8.297  1.00 31.28           C  
ATOM   1114  NE2 HIS A 173      99.244  25.325   7.337  1.00 33.01           N  
ATOM   1115  N   SER A 174      92.607  26.224   7.626  1.00 34.93           N  
ATOM   1116  CA  SER A 174      91.243  26.307   8.148  1.00 35.47           C  
ATOM   1117  C   SER A 174      90.371  25.136   7.706  1.00 36.68           C  
ATOM   1118  O   SER A 174      89.372  24.840   8.361  1.00 38.81           O  
ATOM   1119  CB  SER A 174      90.596  27.626   7.757  1.00 35.54           C  
ATOM   1120  OG  SER A 174      90.180  27.600   6.406  1.00 37.56           O  
ATOM   1121  N   PHE A 175      90.755  24.482   6.608  1.00 35.63           N  
ATOM   1122  CA  PHE A 175      90.131  23.236   6.152  1.00 34.63           C  
ATOM   1123  C   PHE A 175      90.849  22.032   6.754  1.00 35.36           C  
ATOM   1124  O   PHE A 175      90.463  20.885   6.505  1.00 37.21           O  
ATOM   1125  CB  PHE A 175      90.218  23.103   4.625  1.00 34.57           C  
ATOM   1126  CG  PHE A 175      89.439  24.141   3.859  1.00 36.79           C  
ATOM   1127  CD1 PHE A 175      90.033  25.339   3.485  1.00 34.31           C  
ATOM   1128  CD2 PHE A 175      88.109  23.900   3.484  1.00 38.24           C  
ATOM   1129  CE1 PHE A 175      89.313  26.296   2.765  1.00 41.50           C  
ATOM   1130  CE2 PHE A 175      87.380  24.839   2.754  1.00 37.64           C  
ATOM   1131  CZ  PHE A 175      87.974  26.040   2.390  1.00 40.53           C  
ATOM   1132  N   GLY A 176      91.908  22.279   7.521  1.00 33.86           N  
ATOM   1133  CA  GLY A 176      92.730  21.195   8.045  1.00 32.99           C  
ATOM   1134  C   GLY A 176      93.766  20.685   7.047  1.00 33.28           C  
ATOM   1135  O   GLY A 176      94.435  19.690   7.309  1.00 32.89           O  
ATOM   1136  N   ILE A 177      93.900  21.358   5.904  1.00 33.22           N  
ATOM   1137  CA  ILE A 177      94.911  20.990   4.905  1.00 34.01           C  
ATOM   1138  C   ILE A 177      96.264  21.577   5.276  1.00 33.44           C  
ATOM   1139  O   ILE A 177      96.384  22.759   5.588  1.00 33.88           O  
ATOM   1140  CB  ILE A 177      94.509  21.465   3.480  1.00 35.12           C  
ATOM   1141  CG1 ILE A 177      93.285  20.686   2.989  1.00 35.86           C  
ATOM   1142  CG2 ILE A 177      95.664  21.298   2.485  1.00 34.65           C  
ATOM   1143  CD1 ILE A 177      92.363  21.494   2.121  1.00 39.40           C  
ATOM   1144  N   CYS A 178      97.275  20.724   5.254  1.00 33.21           N  
ATOM   1145  CA  CYS A 178      98.656  21.116   5.502  1.00 32.21           C  
ATOM   1146  C   CYS A 178      99.404  20.945   4.174  1.00 31.57           C  
ATOM   1147  O   CYS A 178      99.253  19.915   3.520  1.00 31.41           O  
ATOM   1148  CB  CYS A 178      99.255  20.223   6.593  1.00 31.47           C  
ATOM   1149  SG  CYS A 178     100.973  20.628   7.054  1.00 32.38           S  
ATOM   1150  N   HIS A 179     100.191  21.950   3.785  1.00 30.90           N  
ATOM   1151  CA  HIS A 179     100.852  21.985   2.478  1.00 30.41           C  
ATOM   1152  C   HIS A 179     102.024  21.025   2.418  1.00 31.35           C  
ATOM   1153  O   HIS A 179     102.196  20.311   1.433  1.00 31.25           O  
ATOM   1154  CB  HIS A 179     101.325  23.407   2.148  1.00 30.03           C  
ATOM   1155  CG  HIS A 179     101.932  23.550   0.781  1.00 31.59           C  
ATOM   1156  ND1 HIS A 179     103.218  23.145   0.487  1.00 30.05           N  
ATOM   1157  CD2 HIS A 179     101.433  24.077  -0.366  1.00 32.74           C  
ATOM   1158  CE1 HIS A 179     103.481  23.409  -0.782  1.00 34.37           C  
ATOM   1159  NE2 HIS A 179     102.415  23.978  -1.322  1.00 30.92           N  
ATOM   1160  N   ARG A 180     102.855  21.043   3.455  1.00 32.63           N  
ATOM   1161  CA  ARG A 180     103.908  20.041   3.622  1.00 33.84           C  
ATOM   1162  C   ARG A 180     105.100  20.240   2.698  1.00 33.92           C  
ATOM   1163  O   ARG A 180     106.040  19.439   2.721  1.00 34.65           O  
ATOM   1164  CB  ARG A 180     103.338  18.613   3.486  1.00 34.46           C  
ATOM   1165  CG  ARG A 180     103.136  17.912   4.810  1.00 37.27           C  
ATOM   1166  CD  ARG A 180     101.966  16.950   4.864  1.00 33.43           C  
ATOM   1167  NE  ARG A 180     101.879  15.991   3.767  1.00 32.76           N  
ATOM   1168  CZ  ARG A 180     101.842  14.662   3.894  1.00 35.52           C  
ATOM   1169  NH1 ARG A 180     101.926  14.074   5.089  1.00 32.80           N  
ATOM   1170  NH2 ARG A 180     101.724  13.910   2.804  1.00 25.48           N  
ATOM   1171  N   ASP A 181     105.083  21.299   1.891  1.00 33.25           N  
ATOM   1172  CA  ASP A 181     106.252  21.598   1.054  1.00 33.40           C  
ATOM   1173  C   ASP A 181     106.447  23.107   0.819  1.00 32.30           C  
ATOM   1174  O   ASP A 181     106.627  23.561  -0.324  1.00 31.15           O  
ATOM   1175  CB  ASP A 181     106.189  20.807  -0.270  1.00 34.53           C  
ATOM   1176  CG  ASP A 181     107.524  20.769  -1.006  1.00 39.40           C  
ATOM   1177  OD1 ASP A 181     108.600  20.760  -0.365  1.00 46.61           O  
ATOM   1178  OD2 ASP A 181     107.497  20.733  -2.245  1.00 47.09           O  
ATOM   1179  N   ILE A 182     106.398  23.880   1.905  1.00 31.10           N  
ATOM   1180  CA  ILE A 182     106.561  25.329   1.804  1.00 29.83           C  
ATOM   1181  C   ILE A 182     108.034  25.646   1.574  1.00 30.70           C  
ATOM   1182  O   ILE A 182     108.879  25.281   2.380  1.00 29.74           O  
ATOM   1183  CB  ILE A 182     106.033  26.080   3.064  1.00 29.29           C  
ATOM   1184  CG1 ILE A 182     104.529  25.869   3.250  1.00 22.64           C  
ATOM   1185  CG2 ILE A 182     106.333  27.573   2.974  1.00 23.65           C  
ATOM   1186  CD1 ILE A 182     103.696  26.428   2.106  1.00 29.26           C  
ATOM   1187  N   LYS A 183     108.326  26.305   0.457  1.00 32.20           N  
ATOM   1188  CA  LYS A 183     109.678  26.735   0.115  1.00 34.38           C  
ATOM   1189  C   LYS A 183     109.602  27.826  -0.959  1.00 36.31           C  
ATOM   1190  O   LYS A 183     108.548  28.002  -1.576  1.00 39.15           O  
ATOM   1191  CB  LYS A 183     110.523  25.552  -0.359  1.00 34.01           C  
ATOM   1192  CG  LYS A 183     109.984  24.832  -1.575  1.00 30.98           C  
ATOM   1193  CD  LYS A 183     110.896  23.694  -1.961  1.00 31.97           C  
ATOM   1194  CE  LYS A 183     110.426  23.054  -3.268  1.00 38.43           C  
ATOM   1195  NZ  LYS A 183     110.939  21.662  -3.406  1.00 38.17           N  
ATOM   1196  N   PRO A 184     110.699  28.565  -1.188  1.00 35.55           N  
ATOM   1197  CA  PRO A 184     110.592  29.723  -2.071  1.00 35.32           C  
ATOM   1198  C   PRO A 184     110.244  29.334  -3.496  1.00 34.89           C  
ATOM   1199  O   PRO A 184     109.585  30.097  -4.186  1.00 34.44           O  
ATOM   1200  CB  PRO A 184     111.991  30.355  -2.000  1.00 35.57           C  
ATOM   1201  CG  PRO A 184     112.564  29.857  -0.699  1.00 36.34           C  
ATOM   1202  CD  PRO A 184     112.065  28.429  -0.661  1.00 36.11           C  
ATOM   1203  N   GLN A 185     110.649  28.144  -3.922  1.00 35.49           N  
ATOM   1204  CA  GLN A 185     110.331  27.670  -5.273  1.00 36.58           C  
ATOM   1205  C   GLN A 185     108.823  27.456  -5.492  1.00 36.62           C  
ATOM   1206  O   GLN A 185     108.350  27.438  -6.639  1.00 36.15           O  
ATOM   1207  CB  GLN A 185     111.091  26.378  -5.590  1.00 37.17           C  
ATOM   1208  CG  GLN A 185     112.622  26.519  -5.636  1.00 41.00           C  
ATOM   1209  CD  GLN A 185     113.296  26.429  -4.263  1.00 44.74           C  
ATOM   1210  OE1 GLN A 185     112.643  26.289  -3.233  1.00 44.18           O  
ATOM   1211  NE2 GLN A 185     114.621  26.509  -4.255  1.00 50.71           N  
ATOM   1212  N   ASN A 186     108.077  27.288  -4.393  1.00 35.86           N  
ATOM   1213  CA  ASN A 186     106.629  27.055  -4.468  1.00 34.43           C  
ATOM   1214  C   ASN A 186     105.797  28.304  -4.246  1.00 33.53           C  
ATOM   1215  O   ASN A 186     104.591  28.221  -4.055  1.00 33.44           O  
ATOM   1216  CB  ASN A 186     106.199  25.929  -3.518  1.00 33.76           C  
ATOM   1217  CG  ASN A 186     106.615  24.561  -4.023  1.00 32.13           C  
ATOM   1218  OD1 ASN A 186     106.964  24.408  -5.181  1.00 30.09           O  
ATOM   1219  ND2 ASN A 186     106.576  23.563  -3.153  1.00 33.41           N  
ATOM   1220  N   LEU A 187     106.446  29.461  -4.292  1.00 34.13           N  
ATOM   1221  CA  LEU A 187     105.762  30.733  -4.084  1.00 35.75           C  
ATOM   1222  C   LEU A 187     105.831  31.539  -5.367  1.00 36.79           C  
ATOM   1223  O   LEU A 187     106.844  32.154  -5.680  1.00 37.39           O  
ATOM   1224  CB  LEU A 187     106.376  31.512  -2.908  1.00 35.23           C  
ATOM   1225  CG  LEU A 187     106.470  30.798  -1.545  1.00 38.73           C  
ATOM   1226  CD1 LEU A 187     107.206  31.666  -0.505  1.00 34.24           C  
ATOM   1227  CD2 LEU A 187     105.084  30.361  -1.036  1.00 35.44           C  
ATOM   1228  N   LEU A 188     104.744  31.516  -6.118  1.00 37.52           N  
ATOM   1229  CA  LEU A 188     104.709  32.163  -7.409  1.00 38.16           C  
ATOM   1230  C   LEU A 188     104.479  33.660  -7.255  1.00 39.58           C  
ATOM   1231  O   LEU A 188     103.757  34.101  -6.348  1.00 38.87           O  
ATOM   1232  CB  LEU A 188     103.622  31.536  -8.269  1.00 38.24           C  
ATOM   1233  CG  LEU A 188     103.695  30.023  -8.495  1.00 41.25           C  
ATOM   1234  CD1 LEU A 188     102.444  29.532  -9.196  1.00 43.87           C  
ATOM   1235  CD2 LEU A 188     104.931  29.603  -9.274  1.00 37.30           C  
ATOM   1236  N   LEU A 189     105.098  34.428  -8.153  1.00 41.56           N  
ATOM   1237  CA  LEU A 189     105.031  35.894  -8.140  1.00 43.51           C  
ATOM   1238  C   LEU A 189     104.649  36.463  -9.486  1.00 44.87           C  
ATOM   1239  O   LEU A 189     105.219  36.089 -10.507  1.00 43.44           O  
ATOM   1240  CB  LEU A 189     106.380  36.499  -7.760  1.00 42.81           C  
ATOM   1241  CG  LEU A 189     106.868  36.375  -6.325  1.00 45.00           C  
ATOM   1242  CD1 LEU A 189     108.186  37.134  -6.186  1.00 45.50           C  
ATOM   1243  CD2 LEU A 189     105.827  36.905  -5.345  1.00 44.13           C  
ATOM   1244  N   ASP A 190     103.680  37.367  -9.477  1.00 48.15           N  
ATOM   1245  CA  ASP A 190     103.441  38.220 -10.624  1.00 52.91           C  
ATOM   1246  C   ASP A 190     104.365  39.448 -10.486  1.00 56.17           C  
ATOM   1247  O   ASP A 190     104.133  40.303  -9.615  1.00 57.10           O  
ATOM   1248  CB  ASP A 190     101.975  38.629 -10.675  1.00 53.62           C  
ATOM   1249  CG  ASP A 190     101.610  39.359 -11.956  1.00 59.66           C  
ATOM   1250  OD1 ASP A 190     102.505  39.616 -12.796  1.00 62.76           O  
ATOM   1251  OD2 ASP A 190     100.412  39.683 -12.118  1.00 63.56           O  
ATOM   1252  N   PRO A 191     105.428  39.528 -11.322  1.00 58.14           N  
ATOM   1253  CA  PRO A 191     106.479  40.549 -11.134  1.00 59.61           C  
ATOM   1254  C   PRO A 191     105.961  41.988 -11.090  1.00 60.26           C  
ATOM   1255  O   PRO A 191     106.549  42.824 -10.402  1.00 61.25           O  
ATOM   1256  CB  PRO A 191     107.409  40.352 -12.348  1.00 59.82           C  
ATOM   1257  CG  PRO A 191     106.643  39.508 -13.316  1.00 60.08           C  
ATOM   1258  CD  PRO A 191     105.711  38.665 -12.484  1.00 58.43           C  
ATOM   1259  N   ASP A 192     104.869  42.268 -11.796  1.00 59.71           N  
ATOM   1260  CA  ASP A 192     104.334  43.627 -11.841  1.00 60.02           C  
ATOM   1261  C   ASP A 192     103.524  43.967 -10.591  1.00 58.86           C  
ATOM   1262  O   ASP A 192     103.872  44.907  -9.864  1.00 59.61           O  
ATOM   1263  CB  ASP A 192     103.513  43.860 -13.123  1.00 61.26           C  
ATOM   1264  CG  ASP A 192     104.347  43.695 -14.400  1.00 66.07           C  
ATOM   1265  OD1 ASP A 192     105.463  44.267 -14.479  1.00 66.44           O  
ATOM   1266  OD2 ASP A 192     103.882  42.986 -15.324  1.00 66.67           O  
ATOM   1267  N   THR A 193     102.463  43.196 -10.332  1.00 56.46           N  
ATOM   1268  CA  THR A 193     101.530  43.494  -9.230  1.00 53.95           C  
ATOM   1269  C   THR A 193     101.986  43.054  -7.844  1.00 51.35           C  
ATOM   1270  O   THR A 193     101.356  43.408  -6.848  1.00 51.52           O  
ATOM   1271  CB  THR A 193     100.160  42.849  -9.456  1.00 54.57           C  
ATOM   1272  OG1 THR A 193     100.325  41.427  -9.595  1.00 56.37           O  
ATOM   1273  CG2 THR A 193      99.486  43.446 -10.693  1.00 50.55           C  
ATOM   1274  N   ALA A 194     103.062  42.274  -7.781  1.00 48.67           N  
ATOM   1275  CA  ALA A 194     103.541  41.674  -6.522  1.00 45.05           C  
ATOM   1276  C   ALA A 194     102.516  40.769  -5.793  1.00 42.40           C  
ATOM   1277  O   ALA A 194     102.580  40.610  -4.574  1.00 41.98           O  
ATOM   1278  CB  ALA A 194     104.107  42.757  -5.588  1.00 43.89           C  
ATOM   1279  N   VAL A 195     101.577  40.184  -6.544  1.00 41.12           N  
ATOM   1280  CA  VAL A 195     100.695  39.117  -6.030  1.00 39.45           C  
ATOM   1281  C   VAL A 195     101.518  37.840  -5.834  1.00 37.70           C  
ATOM   1282  O   VAL A 195     102.304  37.471  -6.711  1.00 37.83           O  
ATOM   1283  CB  VAL A 195      99.487  38.818  -6.980  1.00 39.27           C  
ATOM   1284  CG1 VAL A 195      98.704  37.605  -6.504  1.00 37.00           C  
ATOM   1285  CG2 VAL A 195      98.555  40.000  -7.055  1.00 39.25           C  
ATOM   1286  N   LEU A 196     101.366  37.204  -4.673  1.00 36.07           N  
ATOM   1287  CA  LEU A 196     101.975  35.891  -4.411  1.00 35.21           C  
ATOM   1288  C   LEU A 196     100.912  34.803  -4.451  1.00 34.59           C  
ATOM   1289  O   LEU A 196      99.848  34.942  -3.844  1.00 33.84           O  
ATOM   1290  CB  LEU A 196     102.711  35.872  -3.058  1.00 34.72           C  
ATOM   1291  CG  LEU A 196     103.432  34.597  -2.584  1.00 35.25           C  
ATOM   1292  CD1 LEU A 196     104.640  34.934  -1.744  1.00 35.34           C  
ATOM   1293  CD2 LEU A 196     102.495  33.679  -1.800  1.00 33.99           C  
ATOM   1294  N   LYS A 197     101.206  33.715  -5.154  1.00 35.36           N  
ATOM   1295  CA  LYS A 197     100.318  32.537  -5.136  1.00 35.19           C  
ATOM   1296  C   LYS A 197     101.058  31.266  -4.715  1.00 35.33           C  
ATOM   1297  O   LYS A 197     102.044  30.877  -5.334  1.00 36.94           O  
ATOM   1298  CB  LYS A 197      99.617  32.344  -6.478  1.00 34.36           C  
ATOM   1299  CG  LYS A 197      98.753  33.529  -6.898  1.00 36.78           C  
ATOM   1300  CD  LYS A 197      97.976  33.230  -8.159  1.00 41.21           C  
ATOM   1301  CE  LYS A 197      97.198  34.443  -8.668  1.00 46.11           C  
ATOM   1302  NZ  LYS A 197      96.196  34.953  -7.695  1.00 45.42           N  
ATOM   1303  N   LEU A 198     100.601  30.656  -3.627  1.00 34.20           N  
ATOM   1304  CA  LEU A 198     101.090  29.354  -3.205  1.00 33.63           C  
ATOM   1305  C   LEU A 198     100.743  28.291  -4.269  1.00 33.84           C  
ATOM   1306  O   LEU A 198      99.610  28.241  -4.765  1.00 33.36           O  
ATOM   1307  CB  LEU A 198     100.482  28.982  -1.840  1.00 32.43           C  
ATOM   1308  CG  LEU A 198     100.879  27.639  -1.217  1.00 32.52           C  
ATOM   1309  CD1 LEU A 198     102.408  27.433  -1.187  1.00 31.59           C  
ATOM   1310  CD2 LEU A 198     100.271  27.457   0.181  1.00 32.56           C  
ATOM   1311  N   CYS A 199     101.710  27.456  -4.631  1.00 32.98           N  
ATOM   1312  CA  CYS A 199     101.419  26.398  -5.590  1.00 33.56           C  
ATOM   1313  C   CYS A 199     101.990  25.048  -5.175  1.00 33.02           C  
ATOM   1314  O   CYS A 199     102.636  24.934  -4.121  1.00 32.18           O  
ATOM   1315  CB  CYS A 199     101.899  26.775  -6.996  1.00 34.92           C  
ATOM   1316  SG  CYS A 199     103.663  26.547  -7.274  1.00 39.72           S  
ATOM   1317  N   ASP A 200     101.729  24.036  -6.011  1.00 32.30           N  
ATOM   1318  CA  ASP A 200     102.298  22.705  -5.863  1.00 32.21           C  
ATOM   1319  C   ASP A 200     101.796  22.017  -4.608  1.00 32.45           C  
ATOM   1320  O   ASP A 200     102.536  21.874  -3.620  1.00 32.40           O  
ATOM   1321  CB  ASP A 200     103.827  22.761  -5.865  1.00 32.22           C  
ATOM   1322  CG  ASP A 200     104.464  21.386  -5.891  1.00 38.23           C  
ATOM   1323  OD1 ASP A 200     103.739  20.365  -5.910  1.00 37.98           O  
ATOM   1324  OD2 ASP A 200     105.712  21.330  -5.899  1.00 49.84           O  
ATOM   1325  N   PHE A 201     100.542  21.579  -4.667  1.00 32.05           N  
ATOM   1326  CA  PHE A 201      99.915  20.847  -3.574  1.00 31.69           C  
ATOM   1327  C   PHE A 201     100.143  19.321  -3.648  1.00 31.74           C  
ATOM   1328  O   PHE A 201      99.417  18.550  -3.021  1.00 33.07           O  
ATOM   1329  CB  PHE A 201      98.425  21.207  -3.487  1.00 30.62           C  
ATOM   1330  CG  PHE A 201      98.178  22.571  -2.919  1.00 34.65           C  
ATOM   1331  CD1 PHE A 201      98.325  23.716  -3.714  1.00 36.94           C  
ATOM   1332  CD2 PHE A 201      97.829  22.728  -1.575  1.00 29.27           C  
ATOM   1333  CE1 PHE A 201      98.106  25.008  -3.177  1.00 34.81           C  
ATOM   1334  CE2 PHE A 201      97.607  23.994  -1.038  1.00 31.02           C  
ATOM   1335  CZ  PHE A 201      97.745  25.141  -1.840  1.00 31.05           C  
ATOM   1336  N   GLY A 202     101.173  18.893  -4.369  1.00 30.20           N  
ATOM   1337  CA  GLY A 202     101.448  17.469  -4.528  1.00 31.49           C  
ATOM   1338  C   GLY A 202     101.918  16.732  -3.278  1.00 33.87           C  
ATOM   1339  O   GLY A 202     102.034  15.508  -3.293  1.00 34.31           O  
ATOM   1340  N   SER A 203     102.200  17.472  -2.202  1.00 34.75           N  
ATOM   1341  CA  SER A 203     102.594  16.892  -0.918  1.00 34.37           C  
ATOM   1342  C   SER A 203     101.522  17.189   0.129  1.00 34.08           C  
ATOM   1343  O   SER A 203     101.609  16.736   1.276  1.00 32.52           O  
ATOM   1344  CB  SER A 203     103.918  17.492  -0.441  1.00 34.97           C  
ATOM   1345  OG  SER A 203     105.014  17.031  -1.196  1.00 37.21           O  
ATOM   1346  N   ALA A 204     100.533  17.987  -0.259  1.00 33.42           N  
ATOM   1347  CA  ALA A 204      99.532  18.442   0.681  1.00 33.44           C  
ATOM   1348  C   ALA A 204      98.667  17.280   1.155  1.00 34.44           C  
ATOM   1349  O   ALA A 204      98.494  16.294   0.435  1.00 33.86           O  
ATOM   1350  CB  ALA A 204      98.685  19.536   0.054  1.00 32.61           C  
ATOM   1351  N   LYS A 205      98.150  17.400   2.376  1.00 36.17           N  
ATOM   1352  CA  LYS A 205      97.267  16.391   2.974  1.00 37.61           C  
ATOM   1353  C   LYS A 205      96.307  17.028   3.957  1.00 38.12           C  
ATOM   1354  O   LYS A 205      96.664  17.965   4.656  1.00 38.10           O  
ATOM   1355  CB  LYS A 205      98.076  15.314   3.712  1.00 37.93           C  
ATOM   1356  CG  LYS A 205      97.234  14.103   4.155  1.00 36.14           C  
ATOM   1357  CD  LYS A 205      97.944  13.276   5.199  1.00 38.39           C  
ATOM   1358  CE  LYS A 205      97.211  11.977   5.494  1.00 33.18           C  
ATOM   1359  NZ  LYS A 205      98.115  11.033   6.202  1.00 31.01           N  
ATOM   1360  N   GLN A 206      95.089  16.509   4.017  1.00 40.31           N  
ATOM   1361  CA  GLN A 206      94.133  16.928   5.029  1.00 42.42           C  
ATOM   1362  C   GLN A 206      94.474  16.132   6.291  1.00 42.16           C  
ATOM   1363  O   GLN A 206      94.308  14.919   6.305  1.00 42.46           O  
ATOM   1364  CB  GLN A 206      92.713  16.624   4.560  1.00 43.76           C  
ATOM   1365  CG  GLN A 206      91.616  17.248   5.429  1.00 54.76           C  
ATOM   1366  CD  GLN A 206      90.747  18.245   4.670  1.00 64.85           C  
ATOM   1367  OE1 GLN A 206      90.965  18.515   3.482  1.00 68.83           O  
ATOM   1368  NE2 GLN A 206      89.740  18.785   5.352  1.00 70.02           N  
ATOM   1369  N   LEU A 207      94.981  16.804   7.326  1.00 41.33           N  
ATOM   1370  CA  LEU A 207      95.505  16.104   8.501  1.00 41.42           C  
ATOM   1371  C   LEU A 207      94.400  15.765   9.489  1.00 41.96           C  
ATOM   1372  O   LEU A 207      93.607  16.636   9.869  1.00 42.62           O  
ATOM   1373  CB  LEU A 207      96.594  16.923   9.213  1.00 40.14           C  
ATOM   1374  CG  LEU A 207      97.945  17.180   8.545  1.00 40.43           C  
ATOM   1375  CD1 LEU A 207      98.933  17.823   9.555  1.00 34.31           C  
ATOM   1376  CD2 LEU A 207      98.549  15.920   7.909  1.00 36.77           C  
ATOM   1377  N   VAL A 208      94.350  14.501   9.903  1.00 41.52           N  
ATOM   1378  CA  VAL A 208      93.345  14.054  10.867  1.00 41.40           C  
ATOM   1379  C   VAL A 208      94.039  13.544  12.131  1.00 41.33           C  
ATOM   1380  O   VAL A 208      94.835  12.594  12.077  1.00 40.15           O  
ATOM   1381  CB  VAL A 208      92.415  12.951  10.281  1.00 42.38           C  
ATOM   1382  CG1 VAL A 208      91.390  12.486  11.328  1.00 39.59           C  
ATOM   1383  CG2 VAL A 208      91.709  13.435   9.000  1.00 38.41           C  
ATOM   1384  N   ARG A 209      93.739  14.181  13.262  1.00 41.26           N  
ATOM   1385  CA  ARG A 209      94.303  13.757  14.545  1.00 42.61           C  
ATOM   1386  C   ARG A 209      94.088  12.261  14.846  1.00 42.67           C  
ATOM   1387  O   ARG A 209      93.035  11.685  14.550  1.00 41.63           O  
ATOM   1388  CB  ARG A 209      93.824  14.669  15.683  1.00 42.14           C  
ATOM   1389  CG  ARG A 209      94.639  15.966  15.764  1.00 43.68           C  
ATOM   1390  CD  ARG A 209      94.074  17.017  16.718  1.00 44.09           C  
ATOM   1391  NE  ARG A 209      92.732  17.502  16.371  1.00 51.55           N  
ATOM   1392  CZ  ARG A 209      92.016  18.333  17.139  1.00 53.18           C  
ATOM   1393  NH1 ARG A 209      92.518  18.769  18.291  1.00 49.42           N  
ATOM   1394  NH2 ARG A 209      90.795  18.719  16.769  1.00 48.88           N  
ATOM   1395  N   GLY A 210      95.124  11.633  15.393  1.00 43.77           N  
ATOM   1396  CA  GLY A 210      95.124  10.194  15.612  1.00 45.15           C  
ATOM   1397  C   GLY A 210      95.652   9.395  14.424  1.00 46.70           C  
ATOM   1398  O   GLY A 210      96.278   8.350  14.624  1.00 48.22           O  
ATOM   1399  N   GLU A 211      95.411   9.874  13.198  1.00 45.91           N  
ATOM   1400  CA  GLU A 211      95.849   9.165  11.989  1.00 47.29           C  
ATOM   1401  C   GLU A 211      97.246   9.619  11.551  1.00 45.25           C  
ATOM   1402  O   GLU A 211      97.425  10.773  11.162  1.00 44.73           O  
ATOM   1403  CB  GLU A 211      94.839   9.321  10.839  1.00 46.97           C  
ATOM   1404  CG  GLU A 211      93.366   9.064  11.230  1.00 51.58           C  
ATOM   1405  CD  GLU A 211      92.396   9.117  10.040  1.00 51.10           C  
ATOM   1406  OE1 GLU A 211      92.817   8.826   8.891  1.00 58.79           O  
ATOM   1407  OE2 GLU A 211      91.205   9.448  10.255  1.00 58.94           O  
ATOM   1408  N   PRO A 212      98.238   8.701  11.607  1.00 43.55           N  
ATOM   1409  CA  PRO A 212      99.657   9.020  11.375  1.00 41.14           C  
ATOM   1410  C   PRO A 212      99.954   9.505   9.961  1.00 38.99           C  
ATOM   1411  O   PRO A 212      99.236   9.160   9.018  1.00 39.25           O  
ATOM   1412  CB  PRO A 212     100.367   7.683  11.631  1.00 40.90           C  
ATOM   1413  CG  PRO A 212      99.312   6.652  11.369  1.00 42.52           C  
ATOM   1414  CD  PRO A 212      98.047   7.267  11.892  1.00 43.02           C  
ATOM   1415  N   ASN A 213     101.013  10.300   9.836  1.00 36.74           N  
ATOM   1416  CA  ASN A 213     101.443  10.882   8.572  1.00 34.48           C  
ATOM   1417  C   ASN A 213     102.924  10.640   8.420  1.00 34.57           C  
ATOM   1418  O   ASN A 213     103.633  10.566   9.415  1.00 34.79           O  
ATOM   1419  CB  ASN A 213     101.181  12.381   8.578  1.00 33.10           C  
ATOM   1420  CG  ASN A 213      99.771  12.730   9.037  1.00 32.45           C  
ATOM   1421  OD1 ASN A 213      98.800  12.529   8.314  1.00 33.05           O  
ATOM   1422  ND2 ASN A 213      99.661  13.272  10.234  1.00 28.70           N  
ATOM   1423  N   VAL A 214     103.399  10.514   7.184  1.00 35.36           N  
ATOM   1424  CA  VAL A 214     104.806  10.179   6.925  1.00 35.96           C  
ATOM   1425  C   VAL A 214     105.732  11.281   7.491  1.00 38.09           C  
ATOM   1426  O   VAL A 214     105.385  12.471   7.483  1.00 39.08           O  
ATOM   1427  CB  VAL A 214     105.043   9.863   5.398  1.00 35.94           C  
ATOM   1428  CG1 VAL A 214     104.871  11.124   4.518  1.00 33.36           C  
ATOM   1429  CG2 VAL A 214     106.404   9.197   5.157  1.00 32.78           C  
ATOM   1430  N   SER A 215     106.881  10.896   8.033  1.00 39.42           N  
ATOM   1431  CA  SER A 215     107.775  11.896   8.622  1.00 41.53           C  
ATOM   1432  C   SER A 215     108.780  12.478   7.615  1.00 42.16           C  
ATOM   1433  O   SER A 215     109.153  13.655   7.720  1.00 42.76           O  
ATOM   1434  CB  SER A 215     108.479  11.347   9.865  1.00 41.24           C  
ATOM   1435  OG  SER A 215     109.388  10.325   9.510  1.00 48.47           O  
HETATM 1436  N   PTR A 216     109.210  11.668   6.646  1.00 42.13           N  
HETATM 1437  CA  PTR A 216     110.120  12.148   5.596  1.00 43.05           C  
HETATM 1438  C   PTR A 216     109.307  12.978   4.602  1.00 40.84           C  
HETATM 1439  O   PTR A 216     108.795  12.470   3.605  1.00 40.37           O  
HETATM 1440  CB  PTR A 216     110.936  11.050   4.875  1.00 45.01           C  
HETATM 1441  CG  PTR A 216     112.087  11.600   4.045  1.00 50.87           C  
HETATM 1442  CD1 PTR A 216     113.220  12.151   4.662  1.00 49.21           C  
HETATM 1443  CD2 PTR A 216     112.056  11.555   2.643  1.00 52.36           C  
HETATM 1444  CE1 PTR A 216     114.276  12.651   3.913  1.00 50.29           C  
HETATM 1445  CE2 PTR A 216     113.110  12.069   1.884  1.00 53.68           C  
HETATM 1446  CZ  PTR A 216     114.218  12.628   2.521  1.00 52.97           C  
HETATM 1447  OH  PTR A 216     115.166  13.066   1.825  1.00 54.22           O  
HETATM 1448  P   PTR A 216     115.961  14.461   2.057  1.00 53.45           P  
HETATM 1449  O1P PTR A 216     115.023  15.545   1.695  1.00 53.25           O  
HETATM 1450  O2P PTR A 216     117.201  14.558   1.153  1.00 54.12           O  
HETATM 1451  O3P PTR A 216     116.453  14.618   3.510  1.00 51.24           O  
ATOM   1452  N   ILE A 217     109.172  14.259   4.901  1.00 38.82           N  
ATOM   1453  CA  ILE A 217     108.339  15.133   4.102  1.00 36.88           C  
ATOM   1454  C   ILE A 217     108.916  16.541   4.210  1.00 35.89           C  
ATOM   1455  O   ILE A 217     109.665  16.826   5.153  1.00 36.51           O  
ATOM   1456  CB  ILE A 217     106.832  15.024   4.538  1.00 36.81           C  
ATOM   1457  CG1 ILE A 217     105.892  15.568   3.451  1.00 39.60           C  
ATOM   1458  CG2 ILE A 217     106.588  15.674   5.883  1.00 36.28           C  
ATOM   1459  CD1 ILE A 217     105.800  14.695   2.200  1.00 39.40           C  
ATOM   1460  N  ACYS A 218     108.593  17.387   3.227  0.50 34.84           N  
ATOM   1461  CA ACYS A 218     109.112  18.757   3.115  0.50 33.80           C  
ATOM   1462  C  ACYS A 218     110.565  18.777   2.624  0.50 33.42           C  
ATOM   1463  O  ACYS A 218     111.347  17.890   2.972  0.50 33.07           O  
ATOM   1464  CB ACYS A 218     108.975  19.500   4.449  0.50 33.45           C  
ATOM   1465  SG ACYS A 218     109.052  21.282   4.331  0.50 33.99           S  
ATOM   1466  N  BCYS A 218     108.552  17.416   3.269  0.50 35.16           N  
ATOM   1467  CA BCYS A 218     109.148  18.755   3.117  0.50 33.85           C  
ATOM   1468  C  BCYS A 218     110.517  18.679   2.444  0.50 33.30           C  
ATOM   1469  O  BCYS A 218     111.186  17.645   2.485  0.50 32.66           O  
ATOM   1470  CB BCYS A 218     109.279  19.498   4.458  0.50 33.49           C  
ATOM   1471  SG BCYS A 218     107.745  19.851   5.331  0.50 33.82           S  
ATOM   1472  N   SER A 219     110.921  19.781   1.815  1.00 33.25           N  
ATOM   1473  CA  SER A 219     112.307  19.949   1.363  1.00 33.19           C  
ATOM   1474  C   SER A 219     113.190  20.181   2.594  1.00 32.90           C  
ATOM   1475  O   SER A 219     112.793  20.882   3.539  1.00 30.93           O  
ATOM   1476  CB  SER A 219     112.447  21.117   0.393  1.00 33.78           C  
ATOM   1477  OG  SER A 219     111.395  21.096  -0.558  1.00 43.47           O  
ATOM   1478  N   ARG A 220     114.388  19.605   2.550  1.00 32.38           N  
ATOM   1479  CA  ARG A 220     115.251  19.495   3.703  1.00 33.60           C  
ATOM   1480  C   ARG A 220     115.501  20.801   4.438  1.00 33.89           C  
ATOM   1481  O   ARG A 220     115.393  20.836   5.660  1.00 33.29           O  
ATOM   1482  CB  ARG A 220     116.575  18.825   3.323  1.00 34.07           C  
ATOM   1483  CG  ARG A 220     117.410  18.389   4.518  1.00 35.72           C  
ATOM   1484  CD  ARG A 220     118.843  18.104   4.092  1.00 35.69           C  
ATOM   1485  NE  ARG A 220     118.875  17.074   3.062  1.00 42.00           N  
ATOM   1486  CZ  ARG A 220     119.627  17.117   1.965  1.00 43.03           C  
ATOM   1487  NH1 ARG A 220     120.430  18.153   1.732  1.00 43.72           N  
ATOM   1488  NH2 ARG A 220     119.564  16.121   1.094  1.00 42.70           N  
ATOM   1489  N   TYR A 221     115.820  21.874   3.710  1.00 34.21           N  
ATOM   1490  CA  TYR A 221     116.170  23.148   4.361  1.00 33.73           C  
ATOM   1491  C   TYR A 221     115.005  23.738   5.171  1.00 32.64           C  
ATOM   1492  O   TYR A 221     115.224  24.457   6.149  1.00 32.76           O  
ATOM   1493  CB  TYR A 221     116.658  24.188   3.339  1.00 35.25           C  
ATOM   1494  CG  TYR A 221     117.923  23.865   2.570  1.00 34.91           C  
ATOM   1495  CD1 TYR A 221     118.690  22.731   2.864  1.00 37.65           C  
ATOM   1496  CD2 TYR A 221     118.349  24.699   1.526  1.00 37.86           C  
ATOM   1497  CE1 TYR A 221     119.852  22.440   2.156  1.00 37.62           C  
ATOM   1498  CE2 TYR A 221     119.520  24.424   0.808  1.00 34.65           C  
ATOM   1499  CZ  TYR A 221     120.261  23.288   1.132  1.00 38.58           C  
ATOM   1500  OH  TYR A 221     121.410  22.989   0.439  1.00 38.67           O  
ATOM   1501  N   TYR A 222     113.781  23.406   4.765  1.00 31.18           N  
ATOM   1502  CA  TYR A 222     112.542  23.983   5.323  1.00 29.71           C  
ATOM   1503  C   TYR A 222     111.798  22.998   6.235  1.00 29.56           C  
ATOM   1504  O   TYR A 222     110.678  23.269   6.683  1.00 29.92           O  
ATOM   1505  CB  TYR A 222     111.651  24.486   4.163  1.00 27.86           C  
ATOM   1506  CG  TYR A 222     112.474  25.306   3.197  1.00 28.26           C  
ATOM   1507  CD1 TYR A 222     112.731  26.660   3.443  1.00 26.69           C  
ATOM   1508  CD2 TYR A 222     113.079  24.714   2.083  1.00 30.65           C  
ATOM   1509  CE1 TYR A 222     113.534  27.414   2.578  1.00 24.55           C  
ATOM   1510  CE2 TYR A 222     113.900  25.461   1.208  1.00 27.68           C  
ATOM   1511  CZ  TYR A 222     114.119  26.809   1.473  1.00 29.56           C  
ATOM   1512  OH  TYR A 222     114.915  27.558   0.632  1.00 29.57           O  
ATOM   1513  N   ARG A 223     112.454  21.875   6.532  1.00 28.64           N  
ATOM   1514  CA  ARG A 223     111.848  20.766   7.275  1.00 28.01           C  
ATOM   1515  C   ARG A 223     111.865  21.039   8.772  1.00 27.50           C  
ATOM   1516  O   ARG A 223     112.933  21.228   9.364  1.00 27.76           O  
ATOM   1517  CB  ARG A 223     112.576  19.451   6.964  1.00 27.49           C  
ATOM   1518  CG  ARG A 223     111.910  18.184   7.518  1.00 31.10           C  
ATOM   1519  CD  ARG A 223     112.620  16.896   7.046  1.00 27.85           C  
ATOM   1520  NE  ARG A 223     112.522  16.715   5.598  1.00 29.57           N  
ATOM   1521  CZ  ARG A 223     113.517  16.272   4.826  1.00 34.46           C  
ATOM   1522  NH1 ARG A 223     114.698  15.958   5.347  1.00 31.06           N  
ATOM   1523  NH2 ARG A 223     113.342  16.161   3.517  1.00 32.66           N  
ATOM   1524  N   ALA A 224     110.680  21.050   9.380  1.00 27.57           N  
ATOM   1525  CA  ALA A 224     110.549  21.305  10.819  1.00 27.01           C  
ATOM   1526  C   ALA A 224     111.278  20.219  11.611  1.00 28.28           C  
ATOM   1527  O   ALA A 224     111.372  19.071  11.140  1.00 26.72           O  
ATOM   1528  CB  ALA A 224     109.090  21.380  11.215  1.00 24.94           C  
ATOM   1529  N   PRO A 225     111.818  20.579  12.802  1.00 30.29           N  
ATOM   1530  CA  PRO A 225     112.579  19.620  13.625  1.00 30.30           C  
ATOM   1531  C   PRO A 225     111.769  18.399  14.076  1.00 31.35           C  
ATOM   1532  O   PRO A 225     112.314  17.286  14.093  1.00 33.26           O  
ATOM   1533  CB  PRO A 225     113.035  20.459  14.820  1.00 29.27           C  
ATOM   1534  CG  PRO A 225     112.092  21.608  14.865  1.00 31.14           C  
ATOM   1535  CD  PRO A 225     111.771  21.911  13.435  1.00 30.02           C  
ATOM   1536  N   GLU A 226     110.488  18.570  14.400  1.00 30.41           N  
ATOM   1537  CA  GLU A 226     109.670  17.400  14.779  1.00 31.74           C  
ATOM   1538  C   GLU A 226     109.693  16.310  13.704  1.00 33.48           C  
ATOM   1539  O   GLU A 226     109.684  15.133  14.036  1.00 35.06           O  
ATOM   1540  CB  GLU A 226     108.220  17.765  15.154  1.00 30.37           C  
ATOM   1541  CG  GLU A 226     107.412  18.519  14.099  1.00 28.59           C  
ATOM   1542  CD  GLU A 226     107.581  20.042  14.182  1.00 33.13           C  
ATOM   1543  OE1 GLU A 226     108.672  20.530  14.588  1.00 32.23           O  
ATOM   1544  OE2 GLU A 226     106.609  20.754  13.852  1.00 30.35           O  
ATOM   1545  N   LEU A 227     109.739  16.708  12.429  1.00 33.58           N  
ATOM   1546  CA  LEU A 227     109.831  15.755  11.317  1.00 33.56           C  
ATOM   1547  C   LEU A 227     111.151  15.004  11.339  1.00 34.63           C  
ATOM   1548  O   LEU A 227     111.172  13.784  11.168  1.00 35.27           O  
ATOM   1549  CB  LEU A 227     109.645  16.450   9.959  1.00 33.21           C  
ATOM   1550  CG  LEU A 227     108.344  17.249   9.740  1.00 31.60           C  
ATOM   1551  CD1 LEU A 227     108.340  17.991   8.419  1.00 25.07           C  
ATOM   1552  CD2 LEU A 227     107.144  16.343   9.814  1.00 27.25           C  
ATOM   1553  N   ILE A 228     112.247  15.731  11.563  1.00 34.73           N  
ATOM   1554  CA  ILE A 228     113.572  15.124  11.661  1.00 35.73           C  
ATOM   1555  C   ILE A 228     113.624  14.131  12.828  1.00 36.46           C  
ATOM   1556  O   ILE A 228     114.310  13.119  12.742  1.00 37.41           O  
ATOM   1557  CB  ILE A 228     114.671  16.189  11.844  1.00 36.42           C  
ATOM   1558  CG1 ILE A 228     114.599  17.220  10.711  1.00 34.84           C  
ATOM   1559  CG2 ILE A 228     116.071  15.541  11.919  1.00 32.74           C  
ATOM   1560  CD1 ILE A 228     115.305  18.511  11.038  1.00 36.49           C  
ATOM   1561  N   PHE A 229     112.887  14.427  13.895  1.00 35.65           N  
ATOM   1562  CA  PHE A 229     112.800  13.552  15.060  1.00 36.98           C  
ATOM   1563  C   PHE A 229     111.847  12.374  14.884  1.00 37.47           C  
ATOM   1564  O   PHE A 229     111.682  11.567  15.806  1.00 38.56           O  
ATOM   1565  CB  PHE A 229     112.387  14.348  16.306  1.00 37.22           C  
ATOM   1566  CG  PHE A 229     113.531  15.016  17.000  1.00 38.42           C  
ATOM   1567  CD1 PHE A 229     114.262  14.337  17.972  1.00 40.58           C  
ATOM   1568  CD2 PHE A 229     113.885  16.324  16.684  1.00 37.43           C  
ATOM   1569  CE1 PHE A 229     115.321  14.950  18.620  1.00 40.28           C  
ATOM   1570  CE2 PHE A 229     114.946  16.945  17.323  1.00 42.33           C  
ATOM   1571  CZ  PHE A 229     115.667  16.261  18.294  1.00 40.98           C  
ATOM   1572  N   GLY A 230     111.208  12.297  13.719  1.00 36.66           N  
ATOM   1573  CA  GLY A 230     110.364  11.172  13.369  1.00 35.42           C  
ATOM   1574  C   GLY A 230     108.909  11.283  13.762  1.00 35.53           C  
ATOM   1575  O   GLY A 230     108.209  10.273  13.782  1.00 36.18           O  
ATOM   1576  N   ALA A 231     108.436  12.494  14.061  1.00 34.78           N  
ATOM   1577  CA  ALA A 231     107.014  12.687  14.389  1.00 34.86           C  
ATOM   1578  C   ALA A 231     106.078  12.215  13.265  1.00 36.29           C  
ATOM   1579  O   ALA A 231     106.322  12.482  12.076  1.00 35.95           O  
ATOM   1580  CB  ALA A 231     106.720  14.143  14.744  1.00 33.64           C  
ATOM   1581  N   THR A 232     105.009  11.519  13.652  1.00 37.08           N  
ATOM   1582  CA  THR A 232     103.968  11.101  12.711  1.00 37.31           C  
ATOM   1583  C   THR A 232     102.631  11.739  13.080  1.00 37.73           C  
ATOM   1584  O   THR A 232     101.643  11.588  12.359  1.00 38.16           O  
ATOM   1585  CB  THR A 232     103.834   9.547  12.631  1.00 38.21           C  
ATOM   1586  OG1 THR A 232     103.470   9.014  13.916  1.00 41.10           O  
ATOM   1587  CG2 THR A 232     105.143   8.903  12.164  1.00 32.72           C  
ATOM   1588  N   ASP A 233     102.617  12.472  14.193  1.00 37.91           N  
ATOM   1589  CA  ASP A 233     101.396  13.075  14.727  1.00 39.11           C  
ATOM   1590  C   ASP A 233     101.485  14.596  14.695  1.00 39.24           C  
ATOM   1591  O   ASP A 233     100.898  15.284  15.538  1.00 41.74           O  
ATOM   1592  CB  ASP A 233     101.178  12.620  16.177  1.00 40.05           C  
ATOM   1593  CG  ASP A 233     102.265  13.158  17.142  1.00 48.27           C  
ATOM   1594  OD1 ASP A 233     103.309  13.688  16.678  1.00 46.76           O  
ATOM   1595  OD2 ASP A 233     102.063  13.060  18.376  1.00 54.51           O  
ATOM   1596  N   TYR A 234     102.242  15.121  13.745  1.00 36.56           N  
ATOM   1597  CA  TYR A 234     102.433  16.552  13.633  1.00 33.77           C  
ATOM   1598  C   TYR A 234     101.180  17.272  13.106  1.00 33.86           C  
ATOM   1599  O   TYR A 234     100.163  16.639  12.763  1.00 33.18           O  
ATOM   1600  CB  TYR A 234     103.673  16.858  12.780  1.00 32.48           C  
ATOM   1601  CG  TYR A 234     103.670  16.199  11.414  1.00 32.10           C  
ATOM   1602  CD1 TYR A 234     103.011  16.795  10.327  1.00 29.30           C  
ATOM   1603  CD2 TYR A 234     104.313  14.986  11.208  1.00 29.90           C  
ATOM   1604  CE1 TYR A 234     103.006  16.201   9.083  1.00 31.52           C  
ATOM   1605  CE2 TYR A 234     104.325  14.384   9.953  1.00 34.30           C  
ATOM   1606  CZ  TYR A 234     103.673  15.000   8.899  1.00 33.13           C  
ATOM   1607  OH  TYR A 234     103.665  14.404   7.667  1.00 31.92           O  
ATOM   1608  N   THR A 235     101.276  18.598  13.056  1.00 33.76           N  
ATOM   1609  CA  THR A 235     100.179  19.472  12.694  1.00 34.02           C  
ATOM   1610  C   THR A 235     100.582  20.436  11.576  1.00 34.15           C  
ATOM   1611  O   THR A 235     101.727  20.460  11.122  1.00 34.66           O  
ATOM   1612  CB  THR A 235      99.694  20.295  13.914  1.00 35.43           C  
ATOM   1613  OG1 THR A 235     100.720  21.222  14.310  1.00 37.86           O  
ATOM   1614  CG2 THR A 235      99.320  19.369  15.103  1.00 33.82           C  
ATOM   1615  N   SER A 236      99.615  21.222  11.129  1.00 34.47           N  
ATOM   1616  CA  SER A 236      99.845  22.310  10.195  1.00 34.88           C  
ATOM   1617  C   SER A 236     101.001  23.266  10.581  1.00 33.47           C  
ATOM   1618  O   SER A 236     101.523  23.987   9.728  1.00 31.91           O  
ATOM   1619  CB  SER A 236      98.544  23.090  10.037  1.00 35.53           C  
ATOM   1620  OG  SER A 236      97.687  22.434   9.109  1.00 43.51           O  
ATOM   1621  N   SER A 237     101.407  23.260  11.851  1.00 32.27           N  
ATOM   1622  CA  SER A 237     102.444  24.184  12.302  1.00 31.88           C  
ATOM   1623  C   SER A 237     103.831  23.888  11.697  1.00 32.25           C  
ATOM   1624  O   SER A 237     104.728  24.726  11.772  1.00 32.46           O  
ATOM   1625  CB  SER A 237     102.471  24.314  13.830  1.00 30.81           C  
ATOM   1626  OG  SER A 237     103.008  23.176  14.462  1.00 33.03           O  
ATOM   1627  N   ILE A 238     103.990  22.727  11.056  1.00 31.49           N  
ATOM   1628  CA  ILE A 238     105.190  22.479  10.237  1.00 31.55           C  
ATOM   1629  C   ILE A 238     105.312  23.468   9.051  1.00 31.10           C  
ATOM   1630  O   ILE A 238     106.424  23.788   8.630  1.00 31.50           O  
ATOM   1631  CB  ILE A 238     105.316  20.998   9.745  1.00 32.11           C  
ATOM   1632  CG1 ILE A 238     104.191  20.627   8.752  1.00 33.93           C  
ATOM   1633  CG2 ILE A 238     105.342  20.046  10.928  1.00 25.78           C  
ATOM   1634  CD1 ILE A 238     104.502  19.409   7.875  1.00 30.61           C  
ATOM   1635  N   ASP A 239     104.175  23.945   8.536  1.00 29.69           N  
ATOM   1636  CA  ASP A 239     104.139  24.975   7.478  1.00 28.35           C  
ATOM   1637  C   ASP A 239     104.630  26.341   8.000  1.00 29.07           C  
ATOM   1638  O   ASP A 239     105.254  27.114   7.253  1.00 28.04           O  
ATOM   1639  CB  ASP A 239     102.723  25.125   6.908  1.00 27.28           C  
ATOM   1640  CG  ASP A 239     102.310  23.956   5.989  1.00 33.75           C  
ATOM   1641  OD1 ASP A 239     103.180  23.198   5.479  1.00 36.72           O  
ATOM   1642  OD2 ASP A 239     101.094  23.806   5.760  1.00 32.81           O  
ATOM   1643  N   VAL A 240     104.351  26.625   9.279  1.00 28.36           N  
ATOM   1644  CA  VAL A 240     104.774  27.868   9.906  1.00 28.31           C  
ATOM   1645  C   VAL A 240     106.277  27.831  10.142  1.00 29.33           C  
ATOM   1646  O   VAL A 240     106.971  28.854   9.997  1.00 29.39           O  
ATOM   1647  CB  VAL A 240     104.049  28.110  11.244  1.00 28.90           C  
ATOM   1648  CG1 VAL A 240     104.597  29.339  11.926  1.00 29.22           C  
ATOM   1649  CG2 VAL A 240     102.557  28.259  11.027  1.00 33.16           C  
ATOM   1650  N   TRP A 241     106.795  26.652  10.500  1.00 29.89           N  
ATOM   1651  CA  TRP A 241     108.244  26.507  10.624  1.00 28.54           C  
ATOM   1652  C   TRP A 241     108.872  26.825   9.280  1.00 27.85           C  
ATOM   1653  O   TRP A 241     109.808  27.615   9.221  1.00 29.03           O  
ATOM   1654  CB  TRP A 241     108.666  25.120  11.089  1.00 27.46           C  
ATOM   1655  CG  TRP A 241     110.134  24.946  11.018  1.00 26.79           C  
ATOM   1656  CD1 TRP A 241     110.868  24.593   9.912  1.00 24.40           C  
ATOM   1657  CD2 TRP A 241     111.080  25.137  12.093  1.00 24.99           C  
ATOM   1658  NE1 TRP A 241     112.217  24.548  10.240  1.00 28.87           N  
ATOM   1659  CE2 TRP A 241     112.372  24.880  11.565  1.00 24.12           C  
ATOM   1660  CE3 TRP A 241     110.957  25.478  13.447  1.00 22.65           C  
ATOM   1661  CZ2 TRP A 241     113.531  24.970  12.342  1.00 24.89           C  
ATOM   1662  CZ3 TRP A 241     112.109  25.553  14.228  1.00 25.79           C  
ATOM   1663  CH2 TRP A 241     113.384  25.300  13.667  1.00 28.29           C  
ATOM   1664  N   SER A 242     108.334  26.231   8.211  1.00 26.57           N  
ATOM   1665  CA  SER A 242     108.903  26.371   6.854  1.00 26.18           C  
ATOM   1666  C   SER A 242     108.815  27.809   6.376  1.00 26.94           C  
ATOM   1667  O   SER A 242     109.690  28.276   5.649  1.00 26.47           O  
ATOM   1668  CB  SER A 242     108.188  25.463   5.851  1.00 25.23           C  
ATOM   1669  OG  SER A 242     108.299  24.111   6.224  1.00 22.82           O  
ATOM   1670  N   ALA A 243     107.743  28.491   6.789  1.00 27.35           N  
ATOM   1671  CA  ALA A 243     107.528  29.906   6.467  1.00 27.94           C  
ATOM   1672  C   ALA A 243     108.532  30.784   7.209  1.00 28.64           C  
ATOM   1673  O   ALA A 243     108.957  31.807   6.688  1.00 29.36           O  
ATOM   1674  CB  ALA A 243     106.092  30.330   6.795  1.00 26.60           C  
ATOM   1675  N   GLY A 244     108.891  30.384   8.428  1.00 28.76           N  
ATOM   1676  CA  GLY A 244     109.959  31.035   9.182  1.00 29.08           C  
ATOM   1677  C   GLY A 244     111.290  30.941   8.465  1.00 30.30           C  
ATOM   1678  O   GLY A 244     112.046  31.932   8.401  1.00 31.30           O  
ATOM   1679  N   CYS A 245     111.575  29.761   7.907  1.00 29.97           N  
ATOM   1680  CA  CYS A 245     112.804  29.546   7.140  1.00 30.05           C  
ATOM   1681  C   CYS A 245     112.848  30.415   5.886  1.00 30.48           C  
ATOM   1682  O   CYS A 245     113.914  30.943   5.544  1.00 30.95           O  
ATOM   1683  CB  CYS A 245     112.957  28.082   6.751  1.00 29.70           C  
ATOM   1684  SG  CYS A 245     113.055  26.954   8.140  1.00 32.09           S  
ATOM   1685  N   VAL A 246     111.696  30.555   5.212  1.00 29.64           N  
ATOM   1686  CA  VAL A 246     111.575  31.424   4.033  1.00 29.23           C  
ATOM   1687  C   VAL A 246     111.884  32.863   4.464  1.00 29.88           C  
ATOM   1688  O   VAL A 246     112.727  33.517   3.850  1.00 29.67           O  
ATOM   1689  CB  VAL A 246     110.179  31.335   3.320  1.00 28.79           C  
ATOM   1690  CG1 VAL A 246     110.085  32.314   2.124  1.00 25.76           C  
ATOM   1691  CG2 VAL A 246     109.884  29.929   2.853  1.00 22.00           C  
ATOM   1692  N   LEU A 247     111.246  33.322   5.541  1.00 30.35           N  
ATOM   1693  CA  LEU A 247     111.499  34.663   6.069  1.00 30.93           C  
ATOM   1694  C   LEU A 247     113.004  34.897   6.323  1.00 31.64           C  
ATOM   1695  O   LEU A 247     113.588  35.845   5.797  1.00 31.44           O  
ATOM   1696  CB  LEU A 247     110.709  34.910   7.358  1.00 30.73           C  
ATOM   1697  CG  LEU A 247     110.384  36.340   7.864  1.00 31.97           C  
ATOM   1698  CD1 LEU A 247     110.283  36.362   9.391  1.00 26.97           C  
ATOM   1699  CD2 LEU A 247     111.320  37.462   7.394  1.00 28.14           C  
ATOM   1700  N   ALA A 248     113.612  34.025   7.122  1.00 31.89           N  
ATOM   1701  CA  ALA A 248     115.022  34.125   7.460  1.00 32.24           C  
ATOM   1702  C   ALA A 248     115.882  34.149   6.196  1.00 32.47           C  
ATOM   1703  O   ALA A 248     116.795  34.964   6.086  1.00 32.51           O  
ATOM   1704  CB  ALA A 248     115.429  32.983   8.399  1.00 31.86           C  
ATOM   1705  N   GLU A 249     115.551  33.297   5.231  1.00 33.63           N  
ATOM   1706  CA  GLU A 249     116.241  33.280   3.925  1.00 35.47           C  
ATOM   1707  C   GLU A 249     116.131  34.614   3.191  1.00 35.19           C  
ATOM   1708  O   GLU A 249     117.111  35.097   2.636  1.00 36.03           O  
ATOM   1709  CB  GLU A 249     115.696  32.157   3.047  1.00 34.84           C  
ATOM   1710  CG  GLU A 249     116.431  31.906   1.744  1.00 37.02           C  
ATOM   1711  CD  GLU A 249     116.065  30.552   1.112  1.00 38.27           C  
ATOM   1712  OE1 GLU A 249     115.392  29.731   1.799  1.00 38.29           O  
ATOM   1713  OE2 GLU A 249     116.450  30.313  -0.067  1.00 40.42           O  
ATOM   1714  N   LEU A 250     114.945  35.213   3.186  1.00 35.15           N  
ATOM   1715  CA  LEU A 250     114.773  36.513   2.550  1.00 35.26           C  
ATOM   1716  C   LEU A 250     115.637  37.567   3.233  1.00 35.46           C  
ATOM   1717  O   LEU A 250     116.084  38.507   2.604  1.00 35.54           O  
ATOM   1718  CB  LEU A 250     113.299  36.946   2.519  1.00 34.74           C  
ATOM   1719  CG  LEU A 250     112.333  36.172   1.596  1.00 35.48           C  
ATOM   1720  CD1 LEU A 250     110.914  36.723   1.674  1.00 29.51           C  
ATOM   1721  CD2 LEU A 250     112.806  36.128   0.137  1.00 32.35           C  
ATOM   1722  N   LEU A 251     115.887  37.388   4.523  1.00 36.66           N  
ATOM   1723  CA  LEU A 251     116.662  38.355   5.280  1.00 37.72           C  
ATOM   1724  C   LEU A 251     118.171  38.167   5.106  1.00 38.58           C  
ATOM   1725  O   LEU A 251     118.897  39.145   4.982  1.00 40.03           O  
ATOM   1726  CB  LEU A 251     116.269  38.328   6.754  1.00 37.47           C  
ATOM   1727  CG  LEU A 251     114.810  38.668   7.082  1.00 38.00           C  
ATOM   1728  CD1 LEU A 251     114.524  38.423   8.567  1.00 31.10           C  
ATOM   1729  CD2 LEU A 251     114.466  40.108   6.681  1.00 34.03           C  
ATOM   1730  N   LEU A 252     118.625  36.915   5.072  1.00 38.04           N  
ATOM   1731  CA  LEU A 252     120.045  36.594   4.949  1.00 37.23           C  
ATOM   1732  C   LEU A 252     120.592  36.633   3.531  1.00 37.21           C  
ATOM   1733  O   LEU A 252     121.792  36.712   3.346  1.00 38.43           O  
ATOM   1734  CB  LEU A 252     120.322  35.205   5.527  1.00 36.89           C  
ATOM   1735  CG  LEU A 252     120.175  35.020   7.038  1.00 41.37           C  
ATOM   1736  CD1 LEU A 252     119.991  33.538   7.387  1.00 41.27           C  
ATOM   1737  CD2 LEU A 252     121.357  35.617   7.795  1.00 40.59           C  
ATOM   1738  N   GLY A 253     119.725  36.547   2.532  1.00 37.52           N  
ATOM   1739  CA  GLY A 253     120.166  36.310   1.161  1.00 37.97           C  
ATOM   1740  C   GLY A 253     120.563  34.852   0.920  1.00 39.67           C  
ATOM   1741  O   GLY A 253     121.046  34.496  -0.162  1.00 40.04           O  
ATOM   1742  N   GLN A 254     120.361  34.004   1.924  1.00 39.93           N  
ATOM   1743  CA  GLN A 254     120.632  32.574   1.799  1.00 40.97           C  
ATOM   1744  C   GLN A 254     119.843  31.755   2.836  1.00 39.22           C  
ATOM   1745  O   GLN A 254     119.420  32.302   3.850  1.00 40.15           O  
ATOM   1746  CB  GLN A 254     122.141  32.302   1.883  1.00 39.53           C  
ATOM   1747  CG  GLN A 254     122.771  32.620   3.219  1.00 45.17           C  
ATOM   1748  CD  GLN A 254     124.248  32.241   3.264  1.00 44.59           C  
ATOM   1749  OE1 GLN A 254     124.959  32.339   2.260  1.00 56.27           O  
ATOM   1750  NE2 GLN A 254     124.711  31.803   4.425  1.00 49.55           N  
ATOM   1751  N   PRO A 255     119.612  30.455   2.571  1.00 38.38           N  
ATOM   1752  CA  PRO A 255     118.909  29.574   3.537  1.00 37.19           C  
ATOM   1753  C   PRO A 255     119.496  29.651   4.934  1.00 35.52           C  
ATOM   1754  O   PRO A 255     120.716  29.642   5.092  1.00 35.72           O  
ATOM   1755  CB  PRO A 255     119.140  28.164   2.984  1.00 37.34           C  
ATOM   1756  CG  PRO A 255     119.494  28.342   1.546  1.00 38.76           C  
ATOM   1757  CD  PRO A 255     119.967  29.756   1.321  1.00 38.70           C  
ATOM   1758  N   ILE A 256     118.641  29.718   5.946  1.00 34.03           N  
ATOM   1759  CA  ILE A 256     119.140  29.778   7.322  1.00 33.01           C  
ATOM   1760  C   ILE A 256     119.693  28.418   7.792  1.00 33.55           C  
ATOM   1761  O   ILE A 256     120.649  28.368   8.563  1.00 33.47           O  
ATOM   1762  CB  ILE A 256     118.087  30.346   8.307  1.00 31.90           C  
ATOM   1763  CG1 ILE A 256     118.660  30.401   9.735  1.00 30.41           C  
ATOM   1764  CG2 ILE A 256     116.782  29.538   8.236  1.00 30.32           C  
ATOM   1765  CD1 ILE A 256     117.916  31.330  10.674  1.00 28.75           C  
ATOM   1766  N   PHE A 257     119.096  27.325   7.312  1.00 33.51           N  
ATOM   1767  CA  PHE A 257     119.503  25.979   7.717  1.00 32.91           C  
ATOM   1768  C   PHE A 257     119.877  25.090   6.513  1.00 34.15           C  
ATOM   1769  O   PHE A 257     119.087  24.247   6.091  1.00 34.59           O  
ATOM   1770  CB  PHE A 257     118.399  25.311   8.530  1.00 31.28           C  
ATOM   1771  CG  PHE A 257     117.998  26.060   9.766  1.00 27.60           C  
ATOM   1772  CD1 PHE A 257     118.944  26.455  10.698  1.00 26.53           C  
ATOM   1773  CD2 PHE A 257     116.653  26.332  10.016  1.00 30.05           C  
ATOM   1774  CE1 PHE A 257     118.568  27.123  11.857  1.00 29.28           C  
ATOM   1775  CE2 PHE A 257     116.256  27.013  11.168  1.00 30.25           C  
ATOM   1776  CZ  PHE A 257     117.220  27.412  12.093  1.00 31.08           C  
ATOM   1777  N   PRO A 258     121.088  25.269   5.957  1.00 35.02           N  
ATOM   1778  CA  PRO A 258     121.457  24.500   4.753  1.00 36.51           C  
ATOM   1779  C   PRO A 258     122.035  23.082   5.023  1.00 38.20           C  
ATOM   1780  O   PRO A 258     123.205  22.831   4.768  1.00 38.91           O  
ATOM   1781  CB  PRO A 258     122.504  25.408   4.089  1.00 35.28           C  
ATOM   1782  CG  PRO A 258     123.185  26.070   5.250  1.00 33.92           C  
ATOM   1783  CD  PRO A 258     122.160  26.195   6.370  1.00 33.98           C  
ATOM   1784  N   GLY A 259     121.220  22.159   5.509  1.00 40.07           N  
ATOM   1785  CA  GLY A 259     121.715  20.828   5.859  1.00 42.88           C  
ATOM   1786  C   GLY A 259     122.145  19.990   4.670  1.00 45.03           C  
ATOM   1787  O   GLY A 259     121.463  19.973   3.639  1.00 45.47           O  
ATOM   1788  N   ASP A 260     123.271  19.289   4.817  1.00 46.76           N  
ATOM   1789  CA  ASP A 260     123.787  18.408   3.753  1.00 49.34           C  
ATOM   1790  C   ASP A 260     123.089  17.057   3.733  1.00 48.93           C  
ATOM   1791  O   ASP A 260     123.329  16.248   2.842  1.00 50.22           O  
ATOM   1792  CB  ASP A 260     125.299  18.195   3.887  1.00 50.70           C  
ATOM   1793  CG  ASP A 260     126.069  19.501   3.962  1.00 57.50           C  
ATOM   1794  OD1 ASP A 260     125.875  20.361   3.075  1.00 62.98           O  
ATOM   1795  OD2 ASP A 260     126.869  19.665   4.913  1.00 62.21           O  
ATOM   1796  N   SER A 261     122.222  16.833   4.719  1.00 47.67           N  
ATOM   1797  CA  SER A 261     121.532  15.567   4.928  1.00 46.46           C  
ATOM   1798  C   SER A 261     120.561  15.743   6.091  1.00 46.22           C  
ATOM   1799  O   SER A 261     120.563  16.793   6.739  1.00 46.88           O  
ATOM   1800  CB  SER A 261     122.545  14.493   5.300  1.00 46.44           C  
ATOM   1801  OG  SER A 261     123.136  14.783   6.556  1.00 40.07           O  
ATOM   1802  N   GLY A 262     119.758  14.712   6.362  1.00 45.24           N  
ATOM   1803  CA  GLY A 262     118.809  14.690   7.487  1.00 43.09           C  
ATOM   1804  C   GLY A 262     119.390  15.013   8.851  1.00 41.80           C  
ATOM   1805  O   GLY A 262     118.869  15.867   9.559  1.00 42.76           O  
ATOM   1806  N   VAL A 263     120.476  14.342   9.221  1.00 40.38           N  
ATOM   1807  CA  VAL A 263     121.121  14.560  10.520  1.00 39.35           C  
ATOM   1808  C   VAL A 263     121.772  15.944  10.586  1.00 38.03           C  
ATOM   1809  O   VAL A 263     121.714  16.630  11.622  1.00 37.81           O  
ATOM   1810  CB  VAL A 263     122.197  13.459  10.827  1.00 40.27           C  
ATOM   1811  CG1 VAL A 263     122.894  13.718  12.173  1.00 38.05           C  
ATOM   1812  CG2 VAL A 263     121.566  12.067  10.819  1.00 41.73           C  
ATOM   1813  N   ASP A 264     122.409  16.332   9.484  1.00 36.71           N  
ATOM   1814  CA  ASP A 264     123.068  17.622   9.394  1.00 37.15           C  
ATOM   1815  C   ASP A 264     122.074  18.783   9.475  1.00 36.10           C  
ATOM   1816  O   ASP A 264     122.412  19.858   9.994  1.00 35.00           O  
ATOM   1817  CB  ASP A 264     123.934  17.733   8.138  1.00 38.35           C  
ATOM   1818  CG  ASP A 264     124.774  19.007   8.127  1.00 45.62           C  
ATOM   1819  OD1 ASP A 264     125.399  19.314   9.173  1.00 49.04           O  
ATOM   1820  OD2 ASP A 264     124.794  19.711   7.088  1.00 50.61           O  
ATOM   1821  N   GLN A 265     120.853  18.551   8.980  1.00 35.37           N  
ATOM   1822  CA  GLN A 265     119.767  19.516   9.121  1.00 35.05           C  
ATOM   1823  C   GLN A 265     119.539  19.891  10.594  1.00 35.32           C  
ATOM   1824  O   GLN A 265     119.324  21.068  10.904  1.00 35.35           O  
ATOM   1825  CB  GLN A 265     118.479  19.003   8.464  1.00 35.11           C  
ATOM   1826  CG  GLN A 265     117.392  20.065   8.284  1.00 32.52           C  
ATOM   1827  CD  GLN A 265     117.828  21.259   7.426  1.00 36.03           C  
ATOM   1828  OE1 GLN A 265     118.637  21.127   6.508  1.00 37.84           O  
ATOM   1829  NE2 GLN A 265     117.263  22.428   7.713  1.00 35.66           N  
ATOM   1830  N   LEU A 266     119.610  18.907  11.496  1.00 34.87           N  
ATOM   1831  CA  LEU A 266     119.496  19.187  12.927  1.00 34.89           C  
ATOM   1832  C   LEU A 266     120.739  19.913  13.452  1.00 35.72           C  
ATOM   1833  O   LEU A 266     120.620  20.870  14.223  1.00 35.11           O  
ATOM   1834  CB  LEU A 266     119.199  17.920  13.748  1.00 34.13           C  
ATOM   1835  CG  LEU A 266     118.915  18.154  15.243  1.00 34.19           C  
ATOM   1836  CD1 LEU A 266     117.573  18.883  15.503  1.00 32.61           C  
ATOM   1837  CD2 LEU A 266     118.957  16.858  16.007  1.00 35.79           C  
ATOM   1838  N   VAL A 267     121.923  19.476  13.024  1.00 36.38           N  
ATOM   1839  CA  VAL A 267     123.158  20.192  13.354  1.00 37.09           C  
ATOM   1840  C   VAL A 267     122.948  21.683  13.057  1.00 36.96           C  
ATOM   1841  O   VAL A 267     123.153  22.535  13.922  1.00 37.43           O  
ATOM   1842  CB  VAL A 267     124.414  19.636  12.582  1.00 37.92           C  
ATOM   1843  CG1 VAL A 267     125.651  20.503  12.842  1.00 37.27           C  
ATOM   1844  CG2 VAL A 267     124.695  18.178  12.950  1.00 35.76           C  
ATOM   1845  N   GLU A 268     122.508  21.981  11.839  1.00 37.07           N  
ATOM   1846  CA  GLU A 268     122.225  23.356  11.420  1.00 37.06           C  
ATOM   1847  C   GLU A 268     121.253  24.090  12.339  1.00 36.23           C  
ATOM   1848  O   GLU A 268     121.526  25.209  12.757  1.00 36.71           O  
ATOM   1849  CB  GLU A 268     121.718  23.378   9.986  1.00 36.68           C  
ATOM   1850  CG  GLU A 268     122.817  23.128   8.969  1.00 43.22           C  
ATOM   1851  CD  GLU A 268     123.900  24.208   8.972  1.00 44.84           C  
ATOM   1852  OE1 GLU A 268     123.679  25.298   9.540  1.00 48.00           O  
ATOM   1853  OE2 GLU A 268     124.980  23.964   8.404  1.00 47.71           O  
ATOM   1854  N   ILE A 269     120.131  23.447  12.654  1.00 34.50           N  
ATOM   1855  CA  ILE A 269     119.135  24.002  13.566  1.00 32.55           C  
ATOM   1856  C   ILE A 269     119.740  24.276  14.958  1.00 33.82           C  
ATOM   1857  O   ILE A 269     119.508  25.339  15.544  1.00 32.59           O  
ATOM   1858  CB  ILE A 269     117.882  23.067  13.633  1.00 32.11           C  
ATOM   1859  CG1 ILE A 269     117.120  23.120  12.308  1.00 28.74           C  
ATOM   1860  CG2 ILE A 269     116.975  23.396  14.828  1.00 28.47           C  
ATOM   1861  CD1 ILE A 269     115.978  22.137  12.196  1.00 30.47           C  
ATOM   1862  N   ILE A 270     120.522  23.316  15.467  1.00 35.56           N  
ATOM   1863  CA  ILE A 270     121.131  23.411  16.791  1.00 35.85           C  
ATOM   1864  C   ILE A 270     122.126  24.571  16.876  1.00 36.83           C  
ATOM   1865  O   ILE A 270     122.288  25.158  17.930  1.00 38.24           O  
ATOM   1866  CB  ILE A 270     121.800  22.072  17.233  1.00 36.17           C  
ATOM   1867  CG1 ILE A 270     120.733  21.019  17.566  1.00 36.92           C  
ATOM   1868  CG2 ILE A 270     122.694  22.285  18.469  1.00 34.74           C  
ATOM   1869  CD1 ILE A 270     121.276  19.623  17.872  1.00 35.44           C  
ATOM   1870  N   LYS A 271     122.772  24.917  15.767  1.00 38.12           N  
ATOM   1871  CA  LYS A 271     123.702  26.061  15.749  1.00 39.38           C  
ATOM   1872  C   LYS A 271     123.011  27.394  16.043  1.00 38.67           C  
ATOM   1873  O   LYS A 271     123.648  28.318  16.541  1.00 39.79           O  
ATOM   1874  CB  LYS A 271     124.480  26.137  14.428  1.00 39.80           C  
ATOM   1875  CG  LYS A 271     125.791  25.386  14.465  1.00 45.91           C  
ATOM   1876  CD  LYS A 271     126.083  24.624  13.173  1.00 51.12           C  
ATOM   1877  CE  LYS A 271     126.763  25.463  12.119  1.00 55.59           C  
ATOM   1878  NZ  LYS A 271     126.834  24.700  10.825  1.00 58.50           N  
ATOM   1879  N   VAL A 272     121.715  27.487  15.744  1.00 37.66           N  
ATOM   1880  CA  VAL A 272     120.932  28.696  16.042  1.00 36.09           C  
ATOM   1881  C   VAL A 272     120.124  28.552  17.340  1.00 35.36           C  
ATOM   1882  O   VAL A 272     120.255  29.382  18.240  1.00 35.92           O  
ATOM   1883  CB  VAL A 272     120.039  29.133  14.840  1.00 35.89           C  
ATOM   1884  CG1 VAL A 272     119.113  30.306  15.216  1.00 32.06           C  
ATOM   1885  CG2 VAL A 272     120.907  29.524  13.654  1.00 35.97           C  
ATOM   1886  N   LEU A 273     119.332  27.487  17.450  1.00 34.49           N  
ATOM   1887  CA  LEU A 273     118.386  27.329  18.559  1.00 34.92           C  
ATOM   1888  C   LEU A 273     118.949  26.612  19.795  1.00 36.00           C  
ATOM   1889  O   LEU A 273     118.297  26.577  20.846  1.00 35.83           O  
ATOM   1890  CB  LEU A 273     117.117  26.593  18.093  1.00 35.14           C  
ATOM   1891  CG  LEU A 273     116.213  27.127  16.974  1.00 37.87           C  
ATOM   1892  CD1 LEU A 273     114.916  26.330  16.926  1.00 36.88           C  
ATOM   1893  CD2 LEU A 273     115.902  28.575  17.181  1.00 40.51           C  
ATOM   1894  N   GLY A 274     120.148  26.039  19.674  1.00 36.13           N  
ATOM   1895  CA  GLY A 274     120.678  25.179  20.722  1.00 35.54           C  
ATOM   1896  C   GLY A 274     119.956  23.844  20.735  1.00 35.51           C  
ATOM   1897  O   GLY A 274     119.186  23.542  19.825  1.00 34.66           O  
ATOM   1898  N   THR A 275     120.225  23.034  21.758  1.00 34.65           N  
ATOM   1899  CA  THR A 275     119.576  21.743  21.895  1.00 33.40           C  
ATOM   1900  C   THR A 275     118.185  21.961  22.449  1.00 34.75           C  
ATOM   1901  O   THR A 275     117.944  22.944  23.146  1.00 33.58           O  
ATOM   1902  CB  THR A 275     120.360  20.795  22.833  1.00 32.46           C  
ATOM   1903  OG1 THR A 275     120.612  21.445  24.093  1.00 32.48           O  
ATOM   1904  CG2 THR A 275     121.652  20.391  22.196  1.00 24.91           C  
ATOM   1905  N   PRO A 276     117.243  21.060  22.119  1.00 36.60           N  
ATOM   1906  CA  PRO A 276     115.918  21.221  22.724  1.00 37.65           C  
ATOM   1907  C   PRO A 276     115.922  20.680  24.150  1.00 39.37           C  
ATOM   1908  O   PRO A 276     116.751  19.840  24.481  1.00 40.33           O  
ATOM   1909  CB  PRO A 276     115.021  20.367  21.820  1.00 37.06           C  
ATOM   1910  CG  PRO A 276     115.926  19.302  21.309  1.00 34.46           C  
ATOM   1911  CD  PRO A 276     117.306  19.904  21.204  1.00 34.63           C  
ATOM   1912  N   THR A 277     115.012  21.171  24.985  1.00 40.64           N  
ATOM   1913  CA  THR A 277     114.854  20.681  26.341  1.00 40.86           C  
ATOM   1914  C   THR A 277     114.106  19.361  26.240  1.00 43.61           C  
ATOM   1915  O   THR A 277     113.530  19.061  25.192  1.00 44.09           O  
ATOM   1916  CB  THR A 277     113.993  21.638  27.181  1.00 40.88           C  
ATOM   1917  OG1 THR A 277     112.661  21.677  26.643  1.00 40.90           O  
ATOM   1918  CG2 THR A 277     114.572  23.048  27.197  1.00 36.67           C  
ATOM   1919  N   ARG A 278     114.089  18.592  27.329  1.00 44.91           N  
ATOM   1920  CA  ARG A 278     113.264  17.383  27.416  1.00 46.38           C  
ATOM   1921  C   ARG A 278     111.760  17.631  27.161  1.00 45.69           C  
ATOM   1922  O   ARG A 278     111.076  16.767  26.609  1.00 45.74           O  
ATOM   1923  CB  ARG A 278     113.491  16.686  28.763  1.00 47.70           C  
ATOM   1924  CG  ARG A 278     114.863  16.007  28.845  1.00 59.31           C  
ATOM   1925  CD  ARG A 278     115.557  16.224  30.204  1.00 67.21           C  
ATOM   1926  NE  ARG A 278     116.951  16.657  30.038  1.00 74.90           N  
ATOM   1927  CZ  ARG A 278     117.970  15.865  29.692  1.00 78.11           C  
ATOM   1928  NH1 ARG A 278     117.781  14.566  29.464  1.00 78.52           N  
ATOM   1929  NH2 ARG A 278     119.190  16.377  29.568  1.00 78.11           N  
ATOM   1930  N  AGLU A 279     111.271  18.809  27.547  0.50 45.40           N  
ATOM   1931  CA AGLU A 279     109.866  19.180  27.361  0.50 45.67           C  
ATOM   1932  C  AGLU A 279     109.568  19.581  25.901  0.50 44.90           C  
ATOM   1933  O  AGLU A 279     108.460  19.365  25.403  0.50 45.61           O  
ATOM   1934  CB AGLU A 279     109.460  20.294  28.343  0.50 45.47           C  
ATOM   1935  CG AGLU A 279     109.640  19.928  29.836  0.50 48.32           C  
ATOM   1936  CD AGLU A 279     109.304  21.075  30.806  0.50 47.46           C  
ATOM   1937  OE1AGLU A 279     109.573  22.254  30.473  0.50 51.64           O  
ATOM   1938  OE2AGLU A 279     108.782  20.791  31.912  0.50 45.36           O  
ATOM   1939  N  BGLU A 279     111.263  18.794  27.575  0.50 44.78           N  
ATOM   1940  CA BGLU A 279     109.878  19.166  27.331  0.50 44.32           C  
ATOM   1941  C  BGLU A 279     109.659  19.393  25.836  0.50 44.20           C  
ATOM   1942  O  BGLU A 279     108.705  18.870  25.249  0.50 44.77           O  
ATOM   1943  CB BGLU A 279     109.505  20.422  28.129  0.50 44.30           C  
ATOM   1944  CG BGLU A 279     108.047  20.862  27.990  0.50 45.36           C  
ATOM   1945  CD BGLU A 279     107.063  19.846  28.557  0.50 48.38           C  
ATOM   1946  OE1BGLU A 279     107.490  18.979  29.352  0.50 49.28           O  
ATOM   1947  OE2BGLU A 279     105.861  19.915  28.215  0.50 48.41           O  
ATOM   1948  N   GLN A 280     110.561  20.156  25.226  1.00 43.12           N  
ATOM   1949  CA  GLN A 280     110.486  20.432  23.793  1.00 41.65           C  
ATOM   1950  C   GLN A 280     110.586  19.136  22.965  1.00 40.47           C  
ATOM   1951  O   GLN A 280     109.893  18.988  21.960  1.00 39.49           O  
ATOM   1952  CB  GLN A 280     111.568  21.442  23.365  1.00 41.46           C  
ATOM   1953  CG  GLN A 280     111.289  22.884  23.786  1.00 36.32           C  
ATOM   1954  CD  GLN A 280     112.479  23.809  23.563  1.00 41.68           C  
ATOM   1955  OE1 GLN A 280     113.642  23.436  23.791  1.00 39.07           O  
ATOM   1956  NE2 GLN A 280     112.193  25.033  23.125  1.00 39.26           N  
ATOM   1957  N   ILE A 281     111.423  18.194  23.397  1.00 40.26           N  
ATOM   1958  CA  ILE A 281     111.500  16.889  22.733  1.00 40.65           C  
ATOM   1959  C   ILE A 281     110.157  16.155  22.811  1.00 42.31           C  
ATOM   1960  O   ILE A 281     109.713  15.548  21.824  1.00 41.73           O  
ATOM   1961  CB  ILE A 281     112.606  16.000  23.317  1.00 40.65           C  
ATOM   1962  CG1 ILE A 281     113.989  16.626  23.078  1.00 34.94           C  
ATOM   1963  CG2 ILE A 281     112.522  14.556  22.736  1.00 37.34           C  
ATOM   1964  CD1 ILE A 281     115.088  15.957  23.890  1.00 32.01           C  
ATOM   1965  N   ARG A 282     109.508  16.227  23.975  1.00 42.91           N  
ATOM   1966  CA  ARG A 282     108.244  15.525  24.164  1.00 43.83           C  
ATOM   1967  C   ARG A 282     107.137  16.157  23.314  1.00 42.21           C  
ATOM   1968  O   ARG A 282     106.303  15.451  22.748  1.00 42.35           O  
ATOM   1969  CB  ARG A 282     107.844  15.470  25.639  1.00 44.95           C  
ATOM   1970  CG  ARG A 282     106.981  14.255  25.963  1.00 54.45           C  
ATOM   1971  CD  ARG A 282     106.115  14.433  27.213  1.00 65.93           C  
ATOM   1972  NE  ARG A 282     106.874  14.893  28.377  1.00 73.21           N  
ATOM   1973  CZ  ARG A 282     106.781  16.115  28.896  1.00 77.27           C  
ATOM   1974  NH1 ARG A 282     105.951  17.008  28.362  1.00 79.27           N  
ATOM   1975  NH2 ARG A 282     107.516  16.445  29.952  1.00 77.60           N  
ATOM   1976  N   GLU A 283     107.155  17.482  23.225  1.00 40.79           N  
ATOM   1977  CA  GLU A 283     106.249  18.230  22.360  1.00 40.90           C  
ATOM   1978  C   GLU A 283     106.446  17.935  20.862  1.00 38.80           C  
ATOM   1979  O   GLU A 283     105.477  17.880  20.118  1.00 37.06           O  
ATOM   1980  CB  GLU A 283     106.368  19.731  22.643  1.00 42.09           C  
ATOM   1981  CG  GLU A 283     105.497  20.187  23.805  1.00 50.61           C  
ATOM   1982  CD  GLU A 283     106.129  21.294  24.644  1.00 59.08           C  
ATOM   1983  OE1 GLU A 283     107.156  21.881  24.225  1.00 63.21           O  
ATOM   1984  OE2 GLU A 283     105.594  21.575  25.742  1.00 63.48           O  
ATOM   1985  N   MET A 284     107.693  17.717  20.438  1.00 37.95           N  
ATOM   1986  CA  MET A 284     107.988  17.418  19.032  1.00 35.66           C  
ATOM   1987  C   MET A 284     107.639  15.982  18.669  1.00 36.64           C  
ATOM   1988  O   MET A 284     106.931  15.733  17.689  1.00 35.95           O  
ATOM   1989  CB  MET A 284     109.455  17.713  18.692  1.00 35.05           C  
ATOM   1990  CG  MET A 284     109.806  19.201  18.624  1.00 30.79           C  
ATOM   1991  SD  MET A 284     111.476  19.497  17.986  1.00 33.30           S  
ATOM   1992  CE  MET A 284     112.491  18.926  19.361  1.00 25.30           C  
ATOM   1993  N   ASN A 285     108.151  15.036  19.450  1.00 38.32           N  
ATOM   1994  CA  ASN A 285     107.849  13.622  19.241  1.00 40.22           C  
ATOM   1995  C   ASN A 285     107.790  12.862  20.573  1.00 42.13           C  
ATOM   1996  O   ASN A 285     108.828  12.580  21.177  1.00 41.95           O  
ATOM   1997  CB  ASN A 285     108.849  12.982  18.261  1.00 39.91           C  
ATOM   1998  CG  ASN A 285     108.473  11.549  17.888  1.00 40.69           C  
ATOM   1999  OD1 ASN A 285     107.355  11.098  18.151  1.00 41.78           O  
ATOM   2000  ND2 ASN A 285     109.407  10.829  17.276  1.00 35.97           N  
ATOM   2001  N   PRO A 286     106.567  12.538  21.042  1.00 44.14           N  
ATOM   2002  CA  PRO A 286     106.401  11.893  22.365  1.00 44.56           C  
ATOM   2003  C   PRO A 286     106.985  10.472  22.407  1.00 45.08           C  
ATOM   2004  O   PRO A 286     107.333   9.980  23.481  1.00 45.47           O  
ATOM   2005  CB  PRO A 286     104.876  11.841  22.562  1.00 43.91           C  
ATOM   2006  CG  PRO A 286     104.279  12.691  21.485  1.00 44.52           C  
ATOM   2007  CD  PRO A 286     105.278  12.743  20.357  1.00 44.04           C  
ATOM   2008  N   ASN A 287     107.098   9.839  21.243  1.00 44.41           N  
ATOM   2009  CA  ASN A 287     107.592   8.480  21.134  1.00 44.87           C  
ATOM   2010  C   ASN A 287     109.106   8.415  21.003  1.00 45.51           C  
ATOM   2011  O   ASN A 287     109.666   7.343  20.773  1.00 46.33           O  
ATOM   2012  CB  ASN A 287     106.934   7.776  19.935  1.00 45.56           C  
ATOM   2013  CG  ASN A 287     105.422   7.669  20.072  1.00 48.10           C  
ATOM   2014  OD1 ASN A 287     104.709   7.732  19.082  1.00 54.56           O  
ATOM   2015  ND2 ASN A 287     104.929   7.512  21.301  1.00 48.71           N  
ATOM   2016  N   TYR A 288     109.761   9.570  21.119  1.00 46.05           N  
ATOM   2017  CA  TYR A 288     111.220   9.650  21.107  1.00 45.77           C  
ATOM   2018  C   TYR A 288     111.760  10.014  22.494  1.00 46.62           C  
ATOM   2019  O   TYR A 288     111.242  10.913  23.147  1.00 46.40           O  
ATOM   2020  CB  TYR A 288     111.731  10.660  20.056  1.00 44.71           C  
ATOM   2021  CG  TYR A 288     113.249  10.725  20.015  1.00 39.72           C  
ATOM   2022  CD1 TYR A 288     113.984   9.826  19.247  1.00 35.29           C  
ATOM   2023  CD2 TYR A 288     113.949  11.650  20.804  1.00 35.26           C  
ATOM   2024  CE1 TYR A 288     115.387   9.877  19.233  1.00 38.93           C  
ATOM   2025  CE2 TYR A 288     115.340  11.700  20.803  1.00 32.45           C  
ATOM   2026  CZ  TYR A 288     116.050  10.818  20.016  1.00 38.01           C  
ATOM   2027  OH  TYR A 288     117.419  10.870  20.021  1.00 39.41           O  
ATOM   2028  N   THR A 289     112.815   9.312  22.907  1.00 48.31           N  
ATOM   2029  CA  THR A 289     113.455   9.478  24.212  1.00 50.17           C  
ATOM   2030  C   THR A 289     114.954   9.537  24.000  1.00 50.36           C  
ATOM   2031  O   THR A 289     115.523   8.637  23.375  1.00 50.16           O  
ATOM   2032  CB  THR A 289     113.246   8.231  25.148  1.00 50.76           C  
ATOM   2033  OG1 THR A 289     112.002   7.578  24.868  1.00 57.40           O  
ATOM   2034  CG2 THR A 289     113.301   8.620  26.609  1.00 51.80           C  
ATOM   2035  N   GLU A 290     115.599  10.564  24.539  1.00 50.87           N  
ATOM   2036  CA  GLU A 290     117.050  10.559  24.641  1.00 52.38           C  
ATOM   2037  C   GLU A 290     117.435  10.972  26.056  1.00 53.98           C  
ATOM   2038  O   GLU A 290     117.377  12.165  26.396  1.00 53.58           O  
ATOM   2039  CB  GLU A 290     117.686  11.473  23.592  1.00 52.16           C  
ATOM   2040  CG  GLU A 290     119.198  11.426  23.600  1.00 49.95           C  
ATOM   2041  CD  GLU A 290     119.828  11.870  22.302  1.00 50.85           C  
ATOM   2042  OE1 GLU A 290     119.097  12.171  21.327  1.00 52.34           O  
ATOM   2043  OE2 GLU A 290     121.075  11.908  22.258  1.00 49.35           O  
ATOM   2044  N  BPHE A 291     117.811   9.978  26.867  0.38 54.39           N  
ATOM   2045  CA BPHE A 291     118.147  10.153  28.289  0.38 54.72           C  
ATOM   2046  C  BPHE A 291     119.246  11.195  28.485  0.38 54.17           C  
ATOM   2047  O  BPHE A 291     119.063  12.176  29.206  0.38 54.00           O  
ATOM   2048  CB BPHE A 291     118.562   8.798  28.901  0.38 55.50           C  
ATOM   2049  CG BPHE A 291     118.902   8.849  30.382  0.38 57.51           C  
ATOM   2050  CD1BPHE A 291     117.913   8.661  31.347  0.38 57.85           C  
ATOM   2051  CD2BPHE A 291     120.219   9.052  30.808  0.38 58.48           C  
ATOM   2052  CE1BPHE A 291     118.226   8.698  32.711  0.38 58.09           C  
ATOM   2053  CE2BPHE A 291     120.540   9.091  32.169  0.38 57.64           C  
ATOM   2054  CZ BPHE A 291     119.543   8.913  33.120  0.38 56.99           C  
ATOM   2055  N  CPHE A 291     117.837   9.994  26.870  0.62 55.08           N  
ATOM   2056  CA CPHE A 291     118.090  10.246  28.291  0.62 55.87           C  
ATOM   2057  C  CPHE A 291     119.284  11.167  28.555  0.62 54.81           C  
ATOM   2058  O  CPHE A 291     119.192  12.065  29.390  0.62 54.67           O  
ATOM   2059  CB CPHE A 291     118.144   8.941  29.124  0.62 57.66           C  
ATOM   2060  CG CPHE A 291     119.179   7.931  28.664  0.62 61.31           C  
ATOM   2061  CD1CPHE A 291     120.474   7.941  29.196  0.62 62.83           C  
ATOM   2062  CD2CPHE A 291     118.844   6.938  27.741  0.62 63.59           C  
ATOM   2063  CE1CPHE A 291     121.435   7.003  28.788  0.62 64.20           C  
ATOM   2064  CE2CPHE A 291     119.795   5.990  27.325  0.62 65.69           C  
ATOM   2065  CZ CPHE A 291     121.095   6.024  27.851  0.62 64.30           C  
ATOM   2066  N   LYS A 292     120.376  10.980  27.819  1.00 53.79           N  
ATOM   2067  CA  LYS A 292     121.563  11.801  28.017  1.00 52.86           C  
ATOM   2068  C   LYS A 292     122.051  12.420  26.708  1.00 50.14           C  
ATOM   2069  O   LYS A 292     122.215  11.718  25.699  1.00 49.20           O  
ATOM   2070  CB  LYS A 292     122.669  10.959  28.653  1.00 53.77           C  
ATOM   2071  CG  LYS A 292     123.320  11.591  29.881  1.00 61.54           C  
ATOM   2072  CD  LYS A 292     124.028  10.536  30.749  1.00 66.61           C  
ATOM   2073  CE  LYS A 292     125.427  10.199  30.231  1.00 69.20           C  
ATOM   2074  NZ  LYS A 292     125.955   8.947  30.849  1.00 69.71           N  
ATOM   2075  N   PHE A 293     122.265  13.739  26.739  1.00 46.71           N  
ATOM   2076  CA  PHE A 293     122.872  14.486  25.628  1.00 43.25           C  
ATOM   2077  C   PHE A 293     123.434  15.792  26.165  1.00 41.98           C  
ATOM   2078  O   PHE A 293     122.888  16.341  27.113  1.00 41.68           O  
ATOM   2079  CB  PHE A 293     121.866  14.749  24.484  1.00 41.60           C  
ATOM   2080  CG  PHE A 293     120.715  15.637  24.867  1.00 37.76           C  
ATOM   2081  CD1 PHE A 293     120.845  17.025  24.842  1.00 33.77           C  
ATOM   2082  CD2 PHE A 293     119.497  15.085  25.249  1.00 37.73           C  
ATOM   2083  CE1 PHE A 293     119.781  17.852  25.189  1.00 35.33           C  
ATOM   2084  CE2 PHE A 293     118.411  15.906  25.613  1.00 40.61           C  
ATOM   2085  CZ  PHE A 293     118.553  17.296  25.576  1.00 38.32           C  
ATOM   2086  N   PRO A 294     124.526  16.293  25.569  1.00 42.00           N  
ATOM   2087  CA  PRO A 294     125.089  17.558  26.040  1.00 43.21           C  
ATOM   2088  C   PRO A 294     124.223  18.748  25.627  1.00 43.89           C  
ATOM   2089  O   PRO A 294     123.886  18.888  24.451  1.00 44.16           O  
ATOM   2090  CB  PRO A 294     126.461  17.625  25.348  1.00 43.64           C  
ATOM   2091  CG  PRO A 294     126.677  16.252  24.722  1.00 44.00           C  
ATOM   2092  CD  PRO A 294     125.305  15.725  24.457  1.00 41.51           C  
ATOM   2093  N  AGLN A 295     123.892  19.604  26.590  0.50 43.66           N  
ATOM   2094  CA AGLN A 295     123.023  20.747  26.347  0.50 44.10           C  
ATOM   2095  C  AGLN A 295     123.767  21.980  25.825  0.50 43.56           C  
ATOM   2096  O  AGLN A 295     124.789  22.386  26.385  0.50 43.46           O  
ATOM   2097  CB AGLN A 295     122.225  21.084  27.610  0.50 45.09           C  
ATOM   2098  CG AGLN A 295     121.301  19.949  28.064  0.50 46.97           C  
ATOM   2099  CD AGLN A 295     120.120  20.439  28.868  0.50 47.54           C  
ATOM   2100  OE1AGLN A 295     120.266  21.268  29.766  0.50 48.64           O  
ATOM   2101  NE2AGLN A 295     118.937  19.920  28.554  0.50 47.65           N  
ATOM   2102  N  BGLN A 295     123.854  19.576  26.604  0.50 43.56           N  
ATOM   2103  CA BGLN A 295     123.055  20.760  26.339  0.50 43.95           C  
ATOM   2104  C  BGLN A 295     123.874  21.863  25.677  0.50 43.56           C  
ATOM   2105  O  BGLN A 295     125.052  22.062  25.989  0.50 43.63           O  
ATOM   2106  CB BGLN A 295     122.362  21.284  27.609  0.50 44.74           C  
ATOM   2107  CG BGLN A 295     123.203  22.197  28.495  0.50 46.51           C  
ATOM   2108  CD BGLN A 295     122.421  23.392  29.039  0.50 47.68           C  
ATOM   2109  OE1BGLN A 295     121.188  23.414  29.015  0.50 46.49           O  
ATOM   2110  NE2BGLN A 295     123.146  24.394  29.528  0.50 43.14           N  
ATOM   2111  N   ILE A 296     123.235  22.566  24.751  1.00 42.79           N  
ATOM   2112  CA  ILE A 296     123.845  23.702  24.089  1.00 42.08           C  
ATOM   2113  C   ILE A 296     122.861  24.847  24.103  1.00 42.35           C  
ATOM   2114  O   ILE A 296     121.703  24.675  23.755  1.00 42.79           O  
ATOM   2115  CB  ILE A 296     124.250  23.365  22.647  1.00 41.28           C  
ATOM   2116  CG1 ILE A 296     125.301  22.274  22.655  1.00 42.13           C  
ATOM   2117  CG2 ILE A 296     124.804  24.591  21.927  1.00 37.80           C  
ATOM   2118  CD1 ILE A 296     125.143  21.307  21.552  1.00 45.95           C  
ATOM   2119  N   LYS A 297     123.334  26.013  24.522  1.00 43.42           N  
ATOM   2120  CA  LYS A 297     122.517  27.220  24.543  1.00 45.16           C  
ATOM   2121  C   LYS A 297     122.263  27.796  23.147  1.00 42.91           C  
ATOM   2122  O   LYS A 297     123.097  27.685  22.241  1.00 42.58           O  
ATOM   2123  CB  LYS A 297     123.145  28.274  25.459  1.00 44.79           C  
ATOM   2124  CG  LYS A 297     122.965  27.946  26.946  1.00 50.33           C  
ATOM   2125  CD  LYS A 297     123.569  29.023  27.886  1.00 49.18           C  
ATOM   2126  CE  LYS A 297     122.972  28.883  29.303  1.00 57.49           C  
ATOM   2127  NZ  LYS A 297     123.383  29.966  30.249  1.00 59.07           N  
ATOM   2128  N   ALA A 298     121.102  28.413  22.988  1.00 41.18           N  
ATOM   2129  CA  ALA A 298     120.759  29.110  21.763  1.00 41.33           C  
ATOM   2130  C   ALA A 298     121.758  30.220  21.468  1.00 42.44           C  
ATOM   2131  O   ALA A 298     122.256  30.878  22.379  1.00 42.52           O  
ATOM   2132  CB  ALA A 298     119.339  29.688  21.855  1.00 39.51           C  
ATOM   2133  N  AHIS A 299     122.048  30.401  20.184  0.50 42.72           N  
ATOM   2134  CA AHIS A 299     122.774  31.561  19.685  0.50 43.45           C  
ATOM   2135  C  AHIS A 299     121.779  32.730  19.656  0.50 43.33           C  
ATOM   2136  O  AHIS A 299     120.614  32.524  19.337  0.50 43.92           O  
ATOM   2137  CB AHIS A 299     123.289  31.254  18.275  0.50 43.07           C  
ATOM   2138  CG AHIS A 299     124.322  32.213  17.773  0.50 45.49           C  
ATOM   2139  ND1AHIS A 299     125.632  32.192  18.203  0.50 48.03           N  
ATOM   2140  CD2AHIS A 299     124.244  33.204  16.853  0.50 47.30           C  
ATOM   2141  CE1AHIS A 299     126.313  33.137  17.580  0.50 48.09           C  
ATOM   2142  NE2AHIS A 299     125.494  33.766  16.755  0.50 49.32           N  
ATOM   2143  N  BHIS A 299     122.073  30.405  20.193  0.50 42.94           N  
ATOM   2144  CA BHIS A 299     122.822  31.578  19.769  0.50 43.89           C  
ATOM   2145  C  BHIS A 299     121.831  32.732  19.606  0.50 43.53           C  
ATOM   2146  O  BHIS A 299     120.728  32.524  19.116  0.50 43.99           O  
ATOM   2147  CB BHIS A 299     123.568  31.299  18.462  0.50 43.77           C  
ATOM   2148  CG BHIS A 299     124.863  30.569  18.650  0.50 48.74           C  
ATOM   2149  ND1BHIS A 299     124.962  29.393  19.365  0.50 49.71           N  
ATOM   2150  CD2BHIS A 299     126.113  30.841  18.204  0.50 49.75           C  
ATOM   2151  CE1BHIS A 299     126.215  28.979  19.360  0.50 47.26           C  
ATOM   2152  NE2BHIS A 299     126.933  29.838  18.659  0.50 48.76           N  
ATOM   2153  N   PRO A 300     122.217  33.950  20.018  1.00 43.25           N  
ATOM   2154  CA  PRO A 300     121.273  35.089  19.954  1.00 42.39           C  
ATOM   2155  C   PRO A 300     120.820  35.412  18.530  1.00 41.49           C  
ATOM   2156  O   PRO A 300     121.632  35.457  17.587  1.00 41.11           O  
ATOM   2157  CB  PRO A 300     122.075  36.263  20.525  1.00 42.48           C  
ATOM   2158  CG  PRO A 300     123.246  35.636  21.252  1.00 45.30           C  
ATOM   2159  CD  PRO A 300     123.544  34.354  20.525  1.00 42.69           C  
ATOM   2160  N   TRP A 301     119.517  35.627  18.391  1.00 40.32           N  
ATOM   2161  CA  TRP A 301     118.898  35.946  17.113  1.00 38.59           C  
ATOM   2162  C   TRP A 301     119.497  37.192  16.466  1.00 39.19           C  
ATOM   2163  O   TRP A 301     119.645  37.274  15.236  1.00 40.02           O  
ATOM   2164  CB  TRP A 301     117.402  36.137  17.326  1.00 37.54           C  
ATOM   2165  CG  TRP A 301     116.613  34.855  17.457  1.00 33.34           C  
ATOM   2166  CD1 TRP A 301     115.911  34.419  18.559  1.00 30.38           C  
ATOM   2167  CD2 TRP A 301     116.406  33.871  16.433  1.00 30.58           C  
ATOM   2168  NE1 TRP A 301     115.297  33.215  18.279  1.00 32.40           N  
ATOM   2169  CE2 TRP A 301     115.585  32.858  16.984  1.00 29.54           C  
ATOM   2170  CE3 TRP A 301     116.847  33.740  15.105  1.00 31.11           C  
ATOM   2171  CZ2 TRP A 301     115.204  31.731  16.258  1.00 30.68           C  
ATOM   2172  CZ3 TRP A 301     116.445  32.612  14.369  1.00 31.78           C  
ATOM   2173  CH2 TRP A 301     115.638  31.626  14.954  1.00 31.42           C  
ATOM   2174  N   THR A 302     119.870  38.155  17.296  1.00 39.09           N  
ATOM   2175  CA  THR A 302     120.429  39.403  16.803  1.00 40.48           C  
ATOM   2176  C   THR A 302     121.790  39.245  16.136  1.00 42.19           C  
ATOM   2177  O   THR A 302     122.213  40.133  15.376  1.00 42.76           O  
ATOM   2178  CB  THR A 302     120.490  40.442  17.905  1.00 41.16           C  
ATOM   2179  OG1 THR A 302     121.213  39.901  19.025  1.00 42.67           O  
ATOM   2180  CG2 THR A 302     119.053  40.816  18.334  1.00 39.33           C  
ATOM   2181  N   LYS A 303     122.459  38.114  16.394  1.00 42.03           N  
ATOM   2182  CA  LYS A 303     123.722  37.789  15.722  1.00 41.57           C  
ATOM   2183  C   LYS A 303     123.570  36.851  14.522  1.00 41.50           C  
ATOM   2184  O   LYS A 303     124.494  36.727  13.701  1.00 41.55           O  
ATOM   2185  CB  LYS A 303     124.760  37.236  16.710  1.00 41.89           C  
ATOM   2186  CG  LYS A 303     125.102  38.182  17.850  1.00 43.77           C  
ATOM   2187  CD  LYS A 303     125.258  39.631  17.366  1.00 47.34           C  
ATOM   2188  CE  LYS A 303     124.500  40.593  18.285  1.00 45.05           C  
ATOM   2189  NZ  LYS A 303     124.844  42.008  18.017  1.00 47.77           N  
ATOM   2190  N   VAL A 304     122.420  36.185  14.425  1.00 41.06           N  
ATOM   2191  CA  VAL A 304     122.130  35.301  13.288  1.00 39.79           C  
ATOM   2192  C   VAL A 304     122.056  36.126  12.003  1.00 40.13           C  
ATOM   2193  O   VAL A 304     122.557  35.710  10.957  1.00 41.22           O  
ATOM   2194  CB  VAL A 304     120.806  34.535  13.493  1.00 39.65           C  
ATOM   2195  CG1 VAL A 304     120.403  33.788  12.228  1.00 39.49           C  
ATOM   2196  CG2 VAL A 304     120.923  33.572  14.669  1.00 37.35           C  
ATOM   2197  N   PHE A 305     121.450  37.308  12.106  1.00 38.70           N  
ATOM   2198  CA  PHE A 305     121.205  38.167  10.964  1.00 37.36           C  
ATOM   2199  C   PHE A 305     122.219  39.304  10.914  1.00 38.55           C  
ATOM   2200  O   PHE A 305     122.826  39.654  11.929  1.00 38.52           O  
ATOM   2201  CB  PHE A 305     119.772  38.720  11.026  1.00 36.36           C  
ATOM   2202  CG  PHE A 305     118.710  37.653  11.018  1.00 36.89           C  
ATOM   2203  CD1 PHE A 305     118.386  36.981   9.837  1.00 33.41           C  
ATOM   2204  CD2 PHE A 305     118.048  37.304  12.197  1.00 35.78           C  
ATOM   2205  CE1 PHE A 305     117.424  35.986   9.829  1.00 32.95           C  
ATOM   2206  CE2 PHE A 305     117.074  36.304  12.203  1.00 33.99           C  
ATOM   2207  CZ  PHE A 305     116.761  35.644  11.017  1.00 33.85           C  
ATOM   2208  N  AARG A 306     122.377  39.891   9.730  0.50 39.18           N  
ATOM   2209  CA AARG A 306     123.252  41.039   9.551  0.50 40.38           C  
ATOM   2210  C  AARG A 306     122.819  42.184  10.476  0.50 40.64           C  
ATOM   2211  O  AARG A 306     121.644  42.274  10.844  0.50 40.40           O  
ATOM   2212  CB AARG A 306     123.286  41.478   8.076  0.50 40.38           C  
ATOM   2213  CG AARG A 306     122.162  42.410   7.637  0.50 40.63           C  
ATOM   2214  CD AARG A 306     122.215  42.695   6.140  0.50 41.68           C  
ATOM   2215  NE AARG A 306     121.661  41.591   5.360  0.50 48.55           N  
ATOM   2216  CZ AARG A 306     122.379  40.750   4.622  0.50 51.43           C  
ATOM   2217  NH1AARG A 306     123.698  40.886   4.535  0.50 54.88           N  
ATOM   2218  NH2AARG A 306     121.773  39.776   3.957  0.50 51.31           N  
ATOM   2219  N  BARG A 306     122.417  39.870   9.727  0.50 39.47           N  
ATOM   2220  CA BARG A 306     123.319  41.002   9.561  0.50 40.97           C  
ATOM   2221  C  BARG A 306     122.838  42.192  10.406  0.50 40.99           C  
ATOM   2222  O  BARG A 306     121.636  42.334  10.639  0.50 40.91           O  
ATOM   2223  CB BARG A 306     123.459  41.371   8.074  0.50 41.04           C  
ATOM   2224  CG BARG A 306     124.501  40.538   7.310  0.50 41.99           C  
ATOM   2225  CD BARG A 306     124.618  40.980   5.841  0.50 42.84           C  
ATOM   2226  NE BARG A 306     125.749  40.362   5.136  0.50 47.52           N  
ATOM   2227  CZ BARG A 306     125.802  40.142   3.820  0.50 50.07           C  
ATOM   2228  NH1BARG A 306     124.781  40.472   3.031  0.50 50.41           N  
ATOM   2229  NH2BARG A 306     126.880  39.576   3.284  0.50 49.66           N  
ATOM   2230  N   PRO A 307     123.779  43.029  10.898  1.00 41.24           N  
ATOM   2231  CA  PRO A 307     123.455  44.181  11.782  1.00 40.86           C  
ATOM   2232  C   PRO A 307     122.252  45.061  11.365  1.00 40.91           C  
ATOM   2233  O   PRO A 307     121.416  45.402  12.209  1.00 39.00           O  
ATOM   2234  CB  PRO A 307     124.752  44.997  11.773  1.00 40.66           C  
ATOM   2235  CG  PRO A 307     125.843  43.943  11.536  1.00 41.20           C  
ATOM   2236  CD  PRO A 307     125.239  42.917  10.636  1.00 40.35           C  
ATOM   2237  N  AARG A 308     122.178  45.387  10.075  0.50 41.45           N  
ATOM   2238  CA AARG A 308     121.137  46.261   9.520  0.50 42.26           C  
ATOM   2239  C  AARG A 308     119.714  45.672   9.536  0.50 41.69           C  
ATOM   2240  O  AARG A 308     118.742  46.410   9.352  0.50 41.62           O  
ATOM   2241  CB AARG A 308     121.508  46.682   8.086  0.50 42.72           C  
ATOM   2242  CG AARG A 308     122.427  47.917   7.974  0.50 48.05           C  
ATOM   2243  CD AARG A 308     123.937  47.602   8.049  0.50 53.15           C  
ATOM   2244  NE AARG A 308     124.423  46.782   6.933  0.50 53.48           N  
ATOM   2245  CZ AARG A 308     124.761  45.497   7.032  0.50 52.45           C  
ATOM   2246  NH1AARG A 308     124.676  44.868   8.196  0.50 50.28           N  
ATOM   2247  NH2AARG A 308     125.185  44.837   5.965  0.50 53.78           N  
ATOM   2248  N  BARG A 308     122.165  45.427  10.089  0.50 41.45           N  
ATOM   2249  CA BARG A 308     121.073  46.302   9.633  0.50 42.30           C  
ATOM   2250  C  BARG A 308     119.824  45.531   9.167  0.50 42.04           C  
ATOM   2251  O  BARG A 308     119.092  45.983   8.288  0.50 42.70           O  
ATOM   2252  CB BARG A 308     121.562  47.316   8.580  0.50 42.19           C  
ATOM   2253  CG BARG A 308     122.729  48.201   9.062  0.50 42.88           C  
ATOM   2254  CD BARG A 308     122.884  49.512   8.280  0.50 43.35           C  
ATOM   2255  NE BARG A 308     123.106  49.335   6.840  0.50 49.89           N  
ATOM   2256  CZ BARG A 308     122.308  49.820   5.885  0.50 53.34           C  
ATOM   2257  NH1BARG A 308     121.220  50.522   6.200  0.50 52.15           N  
ATOM   2258  NH2BARG A 308     122.598  49.610   4.607  0.50 52.84           N  
ATOM   2259  N   THR A 309     119.600  44.363   9.764  1.00 41.03           N  
ATOM   2260  CA  THR A 309     118.334  43.635   9.625  1.00 40.89           C  
ATOM   2261  C   THR A 309     117.310  44.258  10.558  1.00 40.20           C  
ATOM   2262  O   THR A 309     117.592  44.434  11.735  1.00 40.40           O  
ATOM   2263  CB  THR A 309     118.465  42.123  10.003  1.00 41.01           C  
ATOM   2264  OG1 THR A 309     119.554  41.523   9.293  1.00 42.35           O  
ATOM   2265  CG2 THR A 309     117.199  41.361   9.672  1.00 39.11           C  
ATOM   2266  N   PRO A 310     116.126  44.608  10.026  1.00 39.75           N  
ATOM   2267  CA  PRO A 310     115.048  45.206  10.810  1.00 38.32           C  
ATOM   2268  C   PRO A 310     114.724  44.369  12.040  1.00 38.09           C  
ATOM   2269  O   PRO A 310     114.370  43.194  11.909  1.00 38.60           O  
ATOM   2270  CB  PRO A 310     113.871  45.185   9.838  1.00 37.91           C  
ATOM   2271  CG  PRO A 310     114.500  45.274   8.512  1.00 38.78           C  
ATOM   2272  CD  PRO A 310     115.751  44.466   8.604  1.00 38.84           C  
ATOM   2273  N   PRO A 311     114.839  44.969  13.239  1.00 37.21           N  
ATOM   2274  CA  PRO A 311     114.595  44.234  14.480  1.00 35.29           C  
ATOM   2275  C   PRO A 311     113.243  43.523  14.498  1.00 35.02           C  
ATOM   2276  O   PRO A 311     113.143  42.420  15.067  1.00 34.72           O  
ATOM   2277  CB  PRO A 311     114.657  45.322  15.561  1.00 34.93           C  
ATOM   2278  CG  PRO A 311     114.586  46.632  14.823  1.00 34.85           C  
ATOM   2279  CD  PRO A 311     115.192  46.382  13.490  1.00 36.33           C  
ATOM   2280  N   GLU A 312     112.229  44.125  13.863  1.00 34.52           N  
ATOM   2281  CA  GLU A 312     110.883  43.547  13.851  1.00 34.93           C  
ATOM   2282  C   GLU A 312     110.794  42.254  13.034  1.00 32.74           C  
ATOM   2283  O   GLU A 312     110.011  41.377  13.357  1.00 31.56           O  
ATOM   2284  CB  GLU A 312     109.809  44.560  13.404  1.00 36.06           C  
ATOM   2285  CG  GLU A 312     109.635  45.722  14.371  1.00 47.31           C  
ATOM   2286  CD  GLU A 312     108.177  46.062  14.687  1.00 58.49           C  
ATOM   2287  OE1 GLU A 312     107.483  46.590  13.781  1.00 61.54           O  
ATOM   2288  OE2 GLU A 312     107.746  45.831  15.854  1.00 57.12           O  
ATOM   2289  N   ALA A 313     111.595  42.154  11.980  1.00 31.77           N  
ATOM   2290  CA  ALA A 313     111.709  40.916  11.220  1.00 31.23           C  
ATOM   2291  C   ALA A 313     112.325  39.799  12.071  1.00 30.80           C  
ATOM   2292  O   ALA A 313     111.877  38.656  12.020  1.00 30.79           O  
ATOM   2293  CB  ALA A 313     112.509  41.135   9.968  1.00 30.51           C  
ATOM   2294  N   ILE A 314     113.327  40.146  12.869  1.00 31.20           N  
ATOM   2295  CA  ILE A 314     113.999  39.189  13.746  1.00 31.69           C  
ATOM   2296  C   ILE A 314     113.027  38.767  14.842  1.00 32.39           C  
ATOM   2297  O   ILE A 314     112.947  37.587  15.187  1.00 33.48           O  
ATOM   2298  CB  ILE A 314     115.285  39.799  14.375  1.00 31.44           C  
ATOM   2299  CG1 ILE A 314     116.190  40.384  13.280  1.00 29.52           C  
ATOM   2300  CG2 ILE A 314     116.005  38.769  15.257  1.00 29.37           C  
ATOM   2301  CD1 ILE A 314     117.490  41.019  13.798  1.00 32.72           C  
ATOM   2302  N   ALA A 315     112.265  39.724  15.364  1.00 31.70           N  
ATOM   2303  CA  ALA A 315     111.241  39.406  16.355  1.00 32.95           C  
ATOM   2304  C   ALA A 315     110.232  38.381  15.826  1.00 33.24           C  
ATOM   2305  O   ALA A 315     109.933  37.394  16.504  1.00 33.23           O  
ATOM   2306  CB  ALA A 315     110.523  40.670  16.835  1.00 33.19           C  
ATOM   2307  N   LEU A 316     109.722  38.617  14.620  1.00 32.89           N  
ATOM   2308  CA  LEU A 316     108.742  37.729  14.016  1.00 33.40           C  
ATOM   2309  C   LEU A 316     109.358  36.349  13.859  1.00 34.98           C  
ATOM   2310  O   LEU A 316     108.779  35.336  14.252  1.00 35.39           O  
ATOM   2311  CB  LEU A 316     108.267  38.274  12.664  1.00 33.10           C  
ATOM   2312  CG  LEU A 316     107.400  37.373  11.764  1.00 33.79           C  
ATOM   2313  CD1 LEU A 316     106.222  36.749  12.525  1.00 33.15           C  
ATOM   2314  CD2 LEU A 316     106.913  38.147  10.535  1.00 32.49           C  
ATOM   2315  N   CYS A 317     110.556  36.323  13.310  1.00 37.37           N  
ATOM   2316  CA  CYS A 317     111.248  35.081  13.041  1.00 36.59           C  
ATOM   2317  C   CYS A 317     111.414  34.179  14.286  1.00 34.70           C  
ATOM   2318  O   CYS A 317     111.263  32.959  14.209  1.00 33.86           O  
ATOM   2319  CB  CYS A 317     112.589  35.425  12.431  1.00 37.54           C  
ATOM   2320  SG  CYS A 317     113.253  34.112  11.503  1.00 42.87           S  
ATOM   2321  N   SER A 318     111.698  34.800  15.428  1.00 33.33           N  
ATOM   2322  CA  SER A 318     111.863  34.110  16.702  1.00 32.94           C  
ATOM   2323  C   SER A 318     110.581  33.452  17.226  1.00 32.95           C  
ATOM   2324  O   SER A 318     110.636  32.545  18.066  1.00 33.61           O  
ATOM   2325  CB  SER A 318     112.394  35.093  17.749  1.00 33.21           C  
ATOM   2326  OG  SER A 318     111.405  36.041  18.119  1.00 32.85           O  
ATOM   2327  N   ARG A 319     109.436  33.916  16.736  1.00 32.50           N  
ATOM   2328  CA  ARG A 319     108.137  33.358  17.121  1.00 32.42           C  
ATOM   2329  C   ARG A 319     107.641  32.281  16.140  1.00 32.25           C  
ATOM   2330  O   ARG A 319     106.581  31.688  16.346  1.00 33.37           O  
ATOM   2331  CB  ARG A 319     107.112  34.490  17.275  1.00 31.81           C  
ATOM   2332  CG  ARG A 319     107.530  35.558  18.285  1.00 31.93           C  
ATOM   2333  CD  ARG A 319     107.508  35.038  19.733  1.00 32.35           C  
ATOM   2334  NE  ARG A 319     106.180  34.535  20.093  1.00 35.31           N  
ATOM   2335  CZ  ARG A 319     105.161  35.281  20.516  1.00 35.89           C  
ATOM   2336  NH1 ARG A 319     105.294  36.602  20.671  1.00 34.08           N  
ATOM   2337  NH2 ARG A 319     103.999  34.695  20.800  1.00 33.19           N  
ATOM   2338  N   LEU A 320     108.419  32.041  15.083  1.00 31.18           N  
ATOM   2339  CA  LEU A 320     108.140  31.028  14.066  1.00 30.47           C  
ATOM   2340  C   LEU A 320     109.109  29.854  14.174  1.00 31.75           C  
ATOM   2341  O   LEU A 320     108.729  28.690  14.026  1.00 31.84           O  
ATOM   2342  CB  LEU A 320     108.285  31.632  12.672  1.00 29.92           C  
ATOM   2343  CG  LEU A 320     107.516  32.910  12.363  1.00 26.64           C  
ATOM   2344  CD1 LEU A 320     107.881  33.367  10.982  1.00 24.28           C  
ATOM   2345  CD2 LEU A 320     106.000  32.689  12.502  1.00 25.76           C  
ATOM   2346  N   LEU A 321     110.377  30.167  14.423  1.00 32.16           N  
ATOM   2347  CA  LEU A 321     111.405  29.145  14.520  1.00 30.80           C  
ATOM   2348  C   LEU A 321     111.586  28.753  15.975  1.00 30.57           C  
ATOM   2349  O   LEU A 321     112.606  29.051  16.592  1.00 31.98           O  
ATOM   2350  CB  LEU A 321     112.710  29.644  13.871  1.00 30.65           C  
ATOM   2351  CG  LEU A 321     112.572  29.975  12.379  1.00 26.30           C  
ATOM   2352  CD1 LEU A 321     113.844  30.564  11.770  1.00 28.15           C  
ATOM   2353  CD2 LEU A 321     112.156  28.729  11.630  1.00 30.00           C  
ATOM   2354  N   GLU A 322     110.555  28.114  16.514  1.00 31.35           N  
ATOM   2355  CA  GLU A 322     110.546  27.503  17.845  1.00 32.44           C  
ATOM   2356  C   GLU A 322     110.571  25.998  17.684  1.00 32.61           C  
ATOM   2357  O   GLU A 322     109.917  25.466  16.793  1.00 33.29           O  
ATOM   2358  CB  GLU A 322     109.244  27.835  18.581  1.00 33.49           C  
ATOM   2359  CG  GLU A 322     108.949  29.322  18.767  1.00 39.78           C  
ATOM   2360  CD  GLU A 322     109.487  29.877  20.091  1.00 46.76           C  
ATOM   2361  OE1 GLU A 322     110.114  29.107  20.866  1.00 45.01           O  
ATOM   2362  OE2 GLU A 322     109.259  31.084  20.359  1.00 44.35           O  
ATOM   2363  N   TYR A 323     111.311  25.311  18.553  1.00 33.06           N  
ATOM   2364  CA  TYR A 323     111.217  23.859  18.671  1.00 32.21           C  
ATOM   2365  C   TYR A 323     109.796  23.409  18.977  1.00 31.70           C  
ATOM   2366  O   TYR A 323     109.298  22.510  18.331  1.00 30.88           O  
ATOM   2367  CB  TYR A 323     112.148  23.330  19.768  1.00 32.91           C  
ATOM   2368  CG  TYR A 323     113.556  23.043  19.312  1.00 34.79           C  
ATOM   2369  CD1 TYR A 323     113.796  22.228  18.201  1.00 32.53           C  
ATOM   2370  CD2 TYR A 323     114.658  23.588  19.988  1.00 36.02           C  
ATOM   2371  CE1 TYR A 323     115.086  21.952  17.781  1.00 33.99           C  
ATOM   2372  CE2 TYR A 323     115.963  23.324  19.570  1.00 30.93           C  
ATOM   2373  CZ  TYR A 323     116.167  22.510  18.468  1.00 33.80           C  
ATOM   2374  OH  TYR A 323     117.440  22.229  18.038  1.00 31.17           O  
ATOM   2375  N   THR A 324     109.156  24.031  19.968  1.00 32.74           N  
ATOM   2376  CA  THR A 324     107.814  23.634  20.421  1.00 33.86           C  
ATOM   2377  C   THR A 324     106.712  23.962  19.394  1.00 33.27           C  
ATOM   2378  O   THR A 324     106.344  25.121  19.241  1.00 33.27           O  
ATOM   2379  CB  THR A 324     107.472  24.307  21.784  1.00 35.25           C  
ATOM   2380  OG1 THR A 324     108.340  23.797  22.804  1.00 37.36           O  
ATOM   2381  CG2 THR A 324     105.990  24.053  22.194  1.00 35.98           C  
ATOM   2382  N   PRO A 325     106.165  22.936  18.707  1.00 33.75           N  
ATOM   2383  CA  PRO A 325     105.183  23.221  17.642  1.00 33.42           C  
ATOM   2384  C   PRO A 325     104.024  24.121  18.041  1.00 34.37           C  
ATOM   2385  O   PRO A 325     103.620  24.978  17.241  1.00 33.86           O  
ATOM   2386  CB  PRO A 325     104.690  21.829  17.226  1.00 31.88           C  
ATOM   2387  CG  PRO A 325     105.852  20.927  17.522  1.00 30.83           C  
ATOM   2388  CD  PRO A 325     106.435  21.485  18.816  1.00 33.10           C  
ATOM   2389  N   THR A 326     103.503  23.952  19.259  1.00 34.70           N  
ATOM   2390  CA  THR A 326     102.363  24.770  19.703  1.00 34.50           C  
ATOM   2391  C   THR A 326     102.757  26.196  20.103  1.00 34.17           C  
ATOM   2392  O   THR A 326     101.893  27.044  20.268  1.00 34.91           O  
ATOM   2393  CB  THR A 326     101.596  24.123  20.868  1.00 34.97           C  
ATOM   2394  OG1 THR A 326     102.499  23.907  21.952  1.00 36.17           O  
ATOM   2395  CG2 THR A 326     100.942  22.778  20.445  1.00 33.45           C  
ATOM   2396  N   ALA A 327     104.049  26.471  20.250  1.00 33.13           N  
ATOM   2397  CA  ALA A 327     104.478  27.823  20.592  1.00 33.95           C  
ATOM   2398  C   ALA A 327     104.582  28.716  19.351  1.00 33.94           C  
ATOM   2399  O   ALA A 327     104.661  29.937  19.466  1.00 35.02           O  
ATOM   2400  CB  ALA A 327     105.814  27.795  21.346  1.00 34.36           C  
ATOM   2401  N   ARG A 328     104.600  28.109  18.168  1.00 32.72           N  
ATOM   2402  CA  ARG A 328     104.694  28.878  16.927  1.00 31.81           C  
ATOM   2403  C   ARG A 328     103.426  29.685  16.712  1.00 32.96           C  
ATOM   2404  O   ARG A 328     102.340  29.239  17.058  1.00 33.67           O  
ATOM   2405  CB  ARG A 328     104.949  27.964  15.731  1.00 30.90           C  
ATOM   2406  CG  ARG A 328     106.253  27.190  15.839  1.00 28.98           C  
ATOM   2407  CD  ARG A 328     106.513  26.263  14.658  1.00 29.87           C  
ATOM   2408  NE  ARG A 328     107.503  25.281  15.066  1.00 32.00           N  
ATOM   2409  CZ  ARG A 328     107.487  23.989  14.748  1.00 30.81           C  
ATOM   2410  NH1 ARG A 328     106.541  23.484  13.965  1.00 33.46           N  
ATOM   2411  NH2 ARG A 328     108.431  23.199  15.217  1.00 30.18           N  
ATOM   2412  N   LEU A 329     103.584  30.880  16.154  1.00 32.62           N  
ATOM   2413  CA  LEU A 329     102.469  31.707  15.744  1.00 32.70           C  
ATOM   2414  C   LEU A 329     101.593  30.970  14.739  1.00 33.48           C  
ATOM   2415  O   LEU A 329     102.095  30.206  13.922  1.00 33.83           O  
ATOM   2416  CB  LEU A 329     102.998  33.005  15.119  1.00 32.52           C  
ATOM   2417  CG  LEU A 329     103.063  34.307  15.936  1.00 33.59           C  
ATOM   2418  CD1 LEU A 329     103.269  34.112  17.439  1.00 26.05           C  
ATOM   2419  CD2 LEU A 329     104.079  35.273  15.353  1.00 31.96           C  
ATOM   2420  N   THR A 330     100.281  31.194  14.802  1.00 33.69           N  
ATOM   2421  CA  THR A 330      99.386  30.758  13.735  1.00 32.57           C  
ATOM   2422  C   THR A 330      99.574  31.741  12.583  1.00 32.30           C  
ATOM   2423  O   THR A 330      99.972  32.882  12.807  1.00 32.06           O  
ATOM   2424  CB  THR A 330      97.895  30.785  14.165  1.00 33.46           C  
ATOM   2425  OG1 THR A 330      97.455  32.144  14.307  1.00 37.24           O  
ATOM   2426  CG2 THR A 330      97.657  30.029  15.466  1.00 27.84           C  
ATOM   2427  N   PRO A 331      99.284  31.315  11.341  1.00 33.24           N  
ATOM   2428  CA  PRO A 331      99.338  32.239  10.200  1.00 32.75           C  
ATOM   2429  C   PRO A 331      98.557  33.542  10.404  1.00 33.34           C  
ATOM   2430  O   PRO A 331      99.072  34.619  10.086  1.00 33.55           O  
ATOM   2431  CB  PRO A 331      98.727  31.414   9.076  1.00 32.53           C  
ATOM   2432  CG  PRO A 331      99.069  30.022   9.435  1.00 30.37           C  
ATOM   2433  CD  PRO A 331      98.915  29.952  10.909  1.00 32.44           C  
ATOM   2434  N   LEU A 332      97.336  33.455  10.929  1.00 34.33           N  
ATOM   2435  CA  LEU A 332      96.555  34.652  11.227  1.00 35.88           C  
ATOM   2436  C   LEU A 332      97.268  35.551  12.223  1.00 36.25           C  
ATOM   2437  O   LEU A 332      97.389  36.752  11.996  1.00 36.81           O  
ATOM   2438  CB  LEU A 332      95.181  34.301  11.776  1.00 37.66           C  
ATOM   2439  CG  LEU A 332      93.932  34.339  10.903  1.00 42.20           C  
ATOM   2440  CD1 LEU A 332      92.734  34.477  11.861  1.00 40.09           C  
ATOM   2441  CD2 LEU A 332      93.959  35.467   9.880  1.00 38.44           C  
ATOM   2442  N   GLU A 333      97.726  34.966  13.328  1.00 36.61           N  
ATOM   2443  CA  GLU A 333      98.560  35.678  14.298  1.00 37.35           C  
ATOM   2444  C   GLU A 333      99.764  36.322  13.612  1.00 36.96           C  
ATOM   2445  O   GLU A 333     100.057  37.482  13.855  1.00 38.69           O  
ATOM   2446  CB  GLU A 333      99.024  34.744  15.426  1.00 36.83           C  
ATOM   2447  CG  GLU A 333      97.920  34.365  16.415  1.00 36.04           C  
ATOM   2448  CD  GLU A 333      98.305  33.226  17.364  1.00 39.02           C  
ATOM   2449  OE1 GLU A 333      99.463  32.728  17.297  1.00 39.82           O  
ATOM   2450  OE2 GLU A 333      97.433  32.820  18.176  1.00 42.15           O  
ATOM   2451  N   ALA A 334     100.438  35.583  12.737  1.00 35.74           N  
ATOM   2452  CA  ALA A 334     101.582  36.124  12.018  1.00 34.37           C  
ATOM   2453  C   ALA A 334     101.195  37.339  11.176  1.00 35.27           C  
ATOM   2454  O   ALA A 334     101.934  38.327  11.155  1.00 35.65           O  
ATOM   2455  CB  ALA A 334     102.260  35.052  11.170  1.00 32.72           C  
ATOM   2456  N   CYS A 335     100.045  37.270  10.498  1.00 35.31           N  
ATOM   2457  CA  CYS A 335      99.514  38.406   9.724  1.00 35.39           C  
ATOM   2458  C   CYS A 335      99.282  39.670  10.564  1.00 35.45           C  
ATOM   2459  O   CYS A 335      99.441  40.783  10.064  1.00 35.34           O  
ATOM   2460  CB  CYS A 335      98.196  38.029   9.050  1.00 35.25           C  
ATOM   2461  SG  CYS A 335      98.354  36.995   7.609  1.00 38.17           S  
ATOM   2462  N   ALA A 336      98.905  39.490  11.829  1.00 35.10           N  
ATOM   2463  CA  ALA A 336      98.540  40.611  12.705  1.00 36.63           C  
ATOM   2464  C   ALA A 336      99.752  41.216  13.427  1.00 38.13           C  
ATOM   2465  O   ALA A 336      99.607  42.137  14.241  1.00 39.41           O  
ATOM   2466  CB  ALA A 336      97.475  40.169  13.719  1.00 35.58           C  
ATOM   2467  N   HIS A 337     100.935  40.687  13.119  1.00 37.42           N  
ATOM   2468  CA  HIS A 337     102.193  41.097  13.740  1.00 37.91           C  
ATOM   2469  C   HIS A 337     102.626  42.501  13.314  1.00 37.05           C  
ATOM   2470  O   HIS A 337     102.476  42.860  12.153  1.00 37.37           O  
ATOM   2471  CB  HIS A 337     103.291  40.086  13.380  1.00 37.69           C  
ATOM   2472  CG  HIS A 337     104.512  40.167  14.241  1.00 32.78           C  
ATOM   2473  ND1 HIS A 337     105.580  40.986  13.944  1.00 33.31           N  
ATOM   2474  CD2 HIS A 337     104.847  39.503  15.372  1.00 31.56           C  
ATOM   2475  CE1 HIS A 337     106.521  40.822  14.857  1.00 29.70           C  
ATOM   2476  NE2 HIS A 337     106.098  39.931  15.737  1.00 29.15           N  
ATOM   2477  N   SER A 338     103.183  43.255  14.266  1.00 36.67           N  
ATOM   2478  CA  SER A 338     103.710  44.629  14.083  1.00 36.24           C  
ATOM   2479  C   SER A 338     104.569  44.831  12.856  1.00 35.28           C  
ATOM   2480  O   SER A 338     104.647  45.933  12.336  1.00 34.99           O  
ATOM   2481  CB  SER A 338     104.583  45.038  15.282  1.00 36.83           C  
ATOM   2482  OG  SER A 338     104.108  44.479  16.485  1.00 40.95           O  
ATOM   2483  N   PHE A 339     105.258  43.775  12.429  1.00 34.94           N  
ATOM   2484  CA  PHE A 339     106.139  43.836  11.257  1.00 34.36           C  
ATOM   2485  C   PHE A 339     105.410  44.189   9.952  1.00 34.99           C  
ATOM   2486  O   PHE A 339     106.013  44.774   9.046  1.00 36.05           O  
ATOM   2487  CB  PHE A 339     106.900  42.513  11.126  1.00 33.32           C  
ATOM   2488  CG  PHE A 339     107.773  42.408   9.897  1.00 29.10           C  
ATOM   2489  CD1 PHE A 339     108.927  43.163   9.775  1.00 28.71           C  
ATOM   2490  CD2 PHE A 339     107.464  41.506   8.893  1.00 29.00           C  
ATOM   2491  CE1 PHE A 339     109.742  43.039   8.655  1.00 28.10           C  
ATOM   2492  CE2 PHE A 339     108.272  41.372   7.776  1.00 27.38           C  
ATOM   2493  CZ  PHE A 339     109.410  42.141   7.657  1.00 28.92           C  
ATOM   2494  N   PHE A 340     104.130  43.821   9.859  1.00 35.22           N  
ATOM   2495  CA  PHE A 340     103.323  44.121   8.677  1.00 35.66           C  
ATOM   2496  C   PHE A 340     102.527  45.412   8.828  1.00 36.92           C  
ATOM   2497  O   PHE A 340     101.640  45.675   8.014  1.00 37.53           O  
ATOM   2498  CB  PHE A 340     102.380  42.956   8.344  1.00 35.12           C  
ATOM   2499  CG  PHE A 340     103.083  41.637   8.151  1.00 31.47           C  
ATOM   2500  CD1 PHE A 340     103.944  41.446   7.084  1.00 28.49           C  
ATOM   2501  CD2 PHE A 340     102.887  40.591   9.051  1.00 26.88           C  
ATOM   2502  CE1 PHE A 340     104.606  40.223   6.913  1.00 30.29           C  
ATOM   2503  CE2 PHE A 340     103.530  39.381   8.882  1.00 26.87           C  
ATOM   2504  CZ  PHE A 340     104.387  39.192   7.813  1.00 28.97           C  
ATOM   2505  N   ASP A 341     102.844  46.220   9.851  1.00 37.31           N  
ATOM   2506  CA  ASP A 341     102.137  47.496  10.086  1.00 36.84           C  
ATOM   2507  C   ASP A 341     102.198  48.395   8.864  1.00 36.74           C  
ATOM   2508  O   ASP A 341     101.195  48.984   8.492  1.00 36.78           O  
ATOM   2509  CB  ASP A 341     102.659  48.252  11.312  1.00 35.95           C  
ATOM   2510  CG  ASP A 341     102.138  47.694  12.630  1.00 40.27           C  
ATOM   2511  OD1 ASP A 341     101.346  46.712  12.641  1.00 41.23           O  
ATOM   2512  OD2 ASP A 341     102.545  48.243  13.680  1.00 45.10           O  
ATOM   2513  N   GLU A 342     103.362  48.475   8.229  1.00 36.45           N  
ATOM   2514  CA  GLU A 342     103.503  49.251   7.008  1.00 39.48           C  
ATOM   2515  C   GLU A 342     102.499  48.889   5.896  1.00 42.15           C  
ATOM   2516  O   GLU A 342     102.104  49.760   5.114  1.00 43.18           O  
ATOM   2517  CB  GLU A 342     104.927  49.169   6.469  1.00 39.61           C  
ATOM   2518  CG  GLU A 342     105.135  49.985   5.210  1.00 42.70           C  
ATOM   2519  CD  GLU A 342     106.583  50.050   4.766  1.00 44.90           C  
ATOM   2520  OE1 GLU A 342     107.365  49.131   5.080  1.00 49.91           O  
ATOM   2521  OE2 GLU A 342     106.944  51.026   4.089  1.00 46.40           O  
ATOM   2522  N   LEU A 343     102.099  47.615   5.821  1.00 42.72           N  
ATOM   2523  CA  LEU A 343     101.106  47.172   4.828  1.00 43.33           C  
ATOM   2524  C   LEU A 343      99.682  47.698   5.131  1.00 44.15           C  
ATOM   2525  O   LEU A 343      98.870  47.872   4.223  1.00 44.53           O  
ATOM   2526  CB  LEU A 343     101.103  45.641   4.689  1.00 42.02           C  
ATOM   2527  CG  LEU A 343     102.426  44.928   4.402  1.00 39.01           C  
ATOM   2528  CD1 LEU A 343     102.159  43.457   4.140  1.00 36.86           C  
ATOM   2529  CD2 LEU A 343     103.189  45.562   3.233  1.00 37.56           C  
ATOM   2530  N   ARG A 344      99.404  47.950   6.406  1.00 44.44           N  
ATOM   2531  CA  ARG A 344      98.106  48.462   6.861  1.00 45.34           C  
ATOM   2532  C   ARG A 344      98.010  49.989   6.808  1.00 47.58           C  
ATOM   2533  O   ARG A 344      96.982  50.565   7.147  1.00 48.84           O  
ATOM   2534  CB  ARG A 344      97.790  47.944   8.271  1.00 43.43           C  
ATOM   2535  CG  ARG A 344      97.477  46.458   8.293  1.00 39.45           C  
ATOM   2536  CD  ARG A 344      97.039  45.965   9.658  1.00 40.94           C  
ATOM   2537  NE  ARG A 344      98.167  45.644  10.530  1.00 42.18           N  
ATOM   2538  CZ  ARG A 344      98.818  44.480  10.539  1.00 40.20           C  
ATOM   2539  NH1 ARG A 344      98.480  43.512   9.708  1.00 36.04           N  
ATOM   2540  NH2 ARG A 344      99.826  44.289  11.380  1.00 42.75           N  
ATOM   2541  N   ASP A 345      99.082  50.625   6.356  1.00 49.96           N  
ATOM   2542  CA  ASP A 345      99.177  52.075   6.240  1.00 53.10           C  
ATOM   2543  C   ASP A 345      98.502  52.558   4.942  1.00 54.92           C  
ATOM   2544  O   ASP A 345      98.867  52.111   3.852  1.00 55.67           O  
ATOM   2545  CB  ASP A 345     100.665  52.478   6.309  1.00 53.82           C  
ATOM   2546  CG  ASP A 345     100.927  53.897   5.863  1.00 58.66           C  
ATOM   2547  OD1 ASP A 345     100.113  54.798   6.163  1.00 64.62           O  
ATOM   2548  OD2 ASP A 345     101.967  54.116   5.207  1.00 63.04           O  
ATOM   2549  N   PRO A 346      97.514  53.471   5.057  1.00 56.29           N  
ATOM   2550  CA  PRO A 346      96.776  54.020   3.902  1.00 56.83           C  
ATOM   2551  C   PRO A 346      97.656  54.437   2.722  1.00 57.72           C  
ATOM   2552  O   PRO A 346      97.272  54.230   1.572  1.00 58.38           O  
ATOM   2553  CB  PRO A 346      96.087  55.269   4.471  1.00 56.65           C  
ATOM   2554  CG  PRO A 346      96.051  55.089   5.944  1.00 57.20           C  
ATOM   2555  CD  PRO A 346      97.036  54.026   6.341  1.00 55.94           C  
ATOM   2556  N   ASN A 347      98.820  55.017   3.002  1.00 58.89           N  
ATOM   2557  CA  ASN A 347      99.650  55.620   1.953  1.00 60.36           C  
ATOM   2558  C   ASN A 347     100.687  54.691   1.313  1.00 60.25           C  
ATOM   2559  O   ASN A 347     101.469  55.137   0.460  1.00 61.46           O  
ATOM   2560  CB  ASN A 347     100.355  56.882   2.482  1.00 61.36           C  
ATOM   2561  CG  ASN A 347      99.396  57.869   3.138  1.00 65.77           C  
ATOM   2562  OD1 ASN A 347      98.278  58.093   2.656  1.00 66.97           O  
ATOM   2563  ND2 ASN A 347      99.833  58.465   4.248  1.00 66.47           N  
ATOM   2564  N   VAL A 348     100.698  53.415   1.710  1.00 58.48           N  
ATOM   2565  CA  VAL A 348     101.743  52.480   1.273  1.00 56.58           C  
ATOM   2566  C   VAL A 348     101.747  52.296  -0.244  1.00 55.62           C  
ATOM   2567  O   VAL A 348     100.695  52.336  -0.877  1.00 55.45           O  
ATOM   2568  CB  VAL A 348     101.679  51.107   2.022  1.00 56.32           C  
ATOM   2569  CG1 VAL A 348     100.466  50.273   1.596  1.00 54.36           C  
ATOM   2570  CG2 VAL A 348     102.982  50.321   1.825  1.00 53.78           C  
ATOM   2571  N   LYS A 349     102.938  52.123  -0.816  1.00 54.78           N  
ATOM   2572  CA  LYS A 349     103.085  51.894  -2.250  1.00 54.64           C  
ATOM   2573  C   LYS A 349     104.264  50.979  -2.523  1.00 53.66           C  
ATOM   2574  O   LYS A 349     105.243  50.975  -1.768  1.00 53.44           O  
ATOM   2575  CB  LYS A 349     103.318  53.223  -2.995  1.00 55.66           C  
ATOM   2576  CG  LYS A 349     102.229  54.266  -2.844  1.00 58.21           C  
ATOM   2577  CD  LYS A 349     101.139  54.112  -3.896  1.00 64.75           C  
ATOM   2578  CE  LYS A 349     100.412  55.438  -4.104  1.00 67.30           C  
ATOM   2579  NZ  LYS A 349      99.536  55.415  -5.298  1.00 69.22           N  
ATOM   2580  N   LEU A 350     104.168  50.219  -3.613  1.00 53.06           N  
ATOM   2581  CA  LEU A 350     105.296  49.460  -4.151  1.00 53.20           C  
ATOM   2582  C   LEU A 350     106.401  50.421  -4.603  1.00 53.32           C  
ATOM   2583  O   LEU A 350     106.111  51.552  -4.955  1.00 53.11           O  
ATOM   2584  CB  LEU A 350     104.845  48.614  -5.355  1.00 53.13           C  
ATOM   2585  CG  LEU A 350     103.718  47.582  -5.223  1.00 52.93           C  
ATOM   2586  CD1 LEU A 350     103.557  46.808  -6.518  1.00 51.21           C  
ATOM   2587  CD2 LEU A 350     103.967  46.630  -4.070  1.00 52.07           C  
ATOM   2588  N   PRO A 351     107.669  49.967  -4.623  1.00 54.16           N  
ATOM   2589  CA  PRO A 351     108.749  50.845  -5.078  1.00 54.29           C  
ATOM   2590  C   PRO A 351     108.585  51.274  -6.532  1.00 54.62           C  
ATOM   2591  O   PRO A 351     109.254  52.210  -6.972  1.00 54.71           O  
ATOM   2592  CB  PRO A 351     110.007  49.971  -4.942  1.00 54.20           C  
ATOM   2593  CG  PRO A 351     109.632  48.885  -4.012  1.00 55.64           C  
ATOM   2594  CD  PRO A 351     108.175  48.634  -4.249  1.00 54.50           C  
ATOM   2595  N   ASN A 352     107.711  50.595  -7.273  1.00 55.55           N  
ATOM   2596  CA  ASN A 352     107.454  50.957  -8.669  1.00 57.01           C  
ATOM   2597  C   ASN A 352     106.304  51.962  -8.868  1.00 57.13           C  
ATOM   2598  O   ASN A 352     105.870  52.200  -9.994  1.00 58.02           O  
ATOM   2599  CB  ASN A 352     107.306  49.708  -9.563  1.00 57.91           C  
ATOM   2600  CG  ASN A 352     106.111  48.835  -9.198  1.00 60.34           C  
ATOM   2601  OD1 ASN A 352     105.226  49.237  -8.440  1.00 63.40           O  
ATOM   2602  ND2 ASN A 352     106.077  47.625  -9.762  1.00 60.57           N  
ATOM   2603  N   GLY A 353     105.831  52.547  -7.767  1.00 56.75           N  
ATOM   2604  CA  GLY A 353     104.744  53.521  -7.794  1.00 56.93           C  
ATOM   2605  C   GLY A 353     103.355  52.912  -7.721  1.00 57.97           C  
ATOM   2606  O   GLY A 353     102.427  53.538  -7.202  1.00 57.69           O  
ATOM   2607  N   ARG A 354     103.212  51.691  -8.241  1.00 59.27           N  
ATOM   2608  CA  ARG A 354     101.937  50.955  -8.209  1.00 60.59           C  
ATOM   2609  C   ARG A 354     101.387  50.783  -6.795  1.00 58.79           C  
ATOM   2610  O   ARG A 354     102.140  50.738  -5.822  1.00 58.06           O  
ATOM   2611  CB  ARG A 354     102.083  49.573  -8.863  1.00 60.75           C  
ATOM   2612  CG  ARG A 354     102.028  49.559 -10.393  1.00 63.14           C  
ATOM   2613  CD  ARG A 354     102.527  48.210 -10.932  1.00 63.06           C  
ATOM   2614  NE  ARG A 354     101.788  47.733 -12.107  1.00 71.40           N  
ATOM   2615  CZ  ARG A 354     100.637  47.059 -12.054  1.00 74.16           C  
ATOM   2616  NH1 ARG A 354     100.065  46.784 -10.887  1.00 76.78           N  
ATOM   2617  NH2 ARG A 354     100.044  46.663 -13.173  1.00 76.24           N  
ATOM   2618  N   ASP A 355     100.065  50.697  -6.698  1.00 58.44           N  
ATOM   2619  CA  ASP A 355      99.400  50.349  -5.447  1.00 58.33           C  
ATOM   2620  C   ASP A 355      99.697  48.889  -5.123  1.00 56.40           C  
ATOM   2621  O   ASP A 355     100.038  48.108  -6.011  1.00 56.06           O  
ATOM   2622  CB  ASP A 355      97.889  50.576  -5.555  1.00 59.57           C  
ATOM   2623  CG  ASP A 355      97.527  52.049  -5.742  1.00 65.37           C  
ATOM   2624  OD1 ASP A 355      97.849  52.876  -4.851  1.00 67.14           O  
ATOM   2625  OD2 ASP A 355      96.915  52.376  -6.784  1.00 66.93           O  
ATOM   2626  N   THR A 356      99.594  48.526  -3.849  1.00 54.82           N  
ATOM   2627  CA  THR A 356      99.852  47.153  -3.451  1.00 52.94           C  
ATOM   2628  C   THR A 356      98.655  46.283  -3.832  1.00 50.78           C  
ATOM   2629  O   THR A 356      97.552  46.804  -4.007  1.00 49.61           O  
ATOM   2630  CB  THR A 356     100.149  47.031  -1.944  1.00 53.18           C  
ATOM   2631  OG1 THR A 356      98.983  47.382  -1.191  1.00 53.03           O  
ATOM   2632  CG2 THR A 356     101.336  47.920  -1.545  1.00 53.70           C  
ATOM   2633  N   PRO A 357      98.867  44.955  -3.964  1.00 49.89           N  
ATOM   2634  CA  PRO A 357      97.741  44.050  -4.226  1.00 48.35           C  
ATOM   2635  C   PRO A 357      96.752  44.019  -3.069  1.00 47.68           C  
ATOM   2636  O   PRO A 357      96.988  44.621  -2.025  1.00 46.98           O  
ATOM   2637  CB  PRO A 357      98.417  42.683  -4.397  1.00 47.03           C  
ATOM   2638  CG  PRO A 357      99.700  42.798  -3.674  1.00 47.40           C  
ATOM   2639  CD  PRO A 357     100.144  44.219  -3.884  1.00 49.47           C  
ATOM   2640  N   ALA A 358      95.644  43.320  -3.274  1.00 48.58           N  
ATOM   2641  CA  ALA A 358      94.612  43.174  -2.266  1.00 48.56           C  
ATOM   2642  C   ALA A 358      95.190  42.449  -1.050  1.00 48.37           C  
ATOM   2643  O   ALA A 358      95.790  41.378  -1.180  1.00 49.29           O  
ATOM   2644  CB  ALA A 358      93.437  42.404  -2.845  1.00 49.11           C  
ATOM   2645  N   LEU A 359      95.029  43.053   0.122  1.00 47.22           N  
ATOM   2646  CA  LEU A 359      95.573  42.500   1.362  1.00 45.41           C  
ATOM   2647  C   LEU A 359      94.499  42.244   2.400  1.00 45.39           C  
ATOM   2648  O   LEU A 359      94.705  41.430   3.302  1.00 46.78           O  
ATOM   2649  CB  LEU A 359      96.635  43.429   1.952  1.00 43.38           C  
ATOM   2650  CG  LEU A 359      97.820  43.725   1.039  1.00 44.32           C  
ATOM   2651  CD1 LEU A 359      98.772  44.732   1.659  1.00 43.40           C  
ATOM   2652  CD2 LEU A 359      98.553  42.441   0.656  1.00 44.48           C  
ATOM   2653  N   PHE A 360      93.350  42.907   2.258  1.00 43.87           N  
ATOM   2654  CA  PHE A 360      92.369  42.973   3.345  1.00 43.67           C  
ATOM   2655  C   PHE A 360      91.020  42.273   3.109  1.00 43.46           C  
ATOM   2656  O   PHE A 360      90.135  42.321   3.965  1.00 42.44           O  
ATOM   2657  CB  PHE A 360      92.175  44.439   3.773  1.00 42.99           C  
ATOM   2658  CG  PHE A 360      93.469  45.190   3.935  1.00 39.87           C  
ATOM   2659  CD1 PHE A 360      94.435  44.756   4.847  1.00 38.71           C  
ATOM   2660  CD2 PHE A 360      93.741  46.302   3.149  1.00 38.32           C  
ATOM   2661  CE1 PHE A 360      95.640  45.436   5.000  1.00 34.68           C  
ATOM   2662  CE2 PHE A 360      94.931  46.987   3.281  1.00 39.50           C  
ATOM   2663  CZ  PHE A 360      95.893  46.547   4.217  1.00 41.11           C  
ATOM   2664  N   ASN A 361      90.900  41.571   1.986  1.00 44.12           N  
ATOM   2665  CA  ASN A 361      89.653  40.912   1.599  1.00 45.31           C  
ATOM   2666  C   ASN A 361      89.459  39.566   2.283  1.00 46.15           C  
ATOM   2667  O   ASN A 361      89.373  38.529   1.621  1.00 47.47           O  
ATOM   2668  CB  ASN A 361      89.562  40.778   0.063  1.00 45.69           C  
ATOM   2669  CG  ASN A 361      90.751  40.026  -0.551  1.00 50.86           C  
ATOM   2670  OD1 ASN A 361      91.798  39.855   0.080  1.00 54.27           O  
ATOM   2671  ND2 ASN A 361      90.586  39.578  -1.794  1.00 50.77           N  
ATOM   2672  N   PHE A 362      89.401  39.584   3.613  1.00 46.34           N  
ATOM   2673  CA  PHE A 362      89.266  38.358   4.406  1.00 46.74           C  
ATOM   2674  C   PHE A 362      87.858  37.770   4.363  1.00 48.76           C  
ATOM   2675  O   PHE A 362      86.872  38.502   4.291  1.00 49.75           O  
ATOM   2676  CB  PHE A 362      89.674  38.603   5.861  1.00 45.46           C  
ATOM   2677  CG  PHE A 362      91.148  38.799   6.051  1.00 41.93           C  
ATOM   2678  CD1 PHE A 362      91.993  37.703   6.229  1.00 42.13           C  
ATOM   2679  CD2 PHE A 362      91.696  40.078   6.045  1.00 35.42           C  
ATOM   2680  CE1 PHE A 362      93.369  37.880   6.400  1.00 41.75           C  
ATOM   2681  CE2 PHE A 362      93.066  40.266   6.212  1.00 39.86           C  
ATOM   2682  CZ  PHE A 362      93.907  39.161   6.396  1.00 40.85           C  
ATOM   2683  N   THR A 363      87.782  36.442   4.402  1.00 49.71           N  
ATOM   2684  CA  THR A 363      86.512  35.721   4.433  1.00 49.83           C  
ATOM   2685  C   THR A 363      86.371  35.013   5.771  1.00 49.74           C  
ATOM   2686  O   THR A 363      87.367  34.789   6.471  1.00 49.63           O  
ATOM   2687  CB  THR A 363      86.411  34.651   3.308  1.00 50.02           C  
ATOM   2688  OG1 THR A 363      87.583  33.821   3.321  1.00 51.88           O  
ATOM   2689  CG2 THR A 363      86.235  35.295   1.928  1.00 48.47           C  
ATOM   2690  N   THR A 364      85.135  34.652   6.107  1.00 49.19           N  
ATOM   2691  CA  THR A 364      84.831  33.924   7.333  1.00 50.01           C  
ATOM   2692  C   THR A 364      85.716  32.663   7.471  1.00 49.75           C  
ATOM   2693  O   THR A 364      86.162  32.321   8.574  1.00 49.11           O  
ATOM   2694  CB  THR A 364      83.312  33.574   7.397  1.00 50.36           C  
ATOM   2695  OG1 THR A 364      82.545  34.737   7.064  1.00 53.89           O  
ATOM   2696  CG2 THR A 364      82.889  33.091   8.794  1.00 48.69           C  
ATOM   2697  N   GLN A 365      85.960  31.996   6.342  1.00 49.42           N  
ATOM   2698  CA  GLN A 365      86.790  30.802   6.274  1.00 49.36           C  
ATOM   2699  C   GLN A 365      88.223  31.113   6.741  1.00 48.31           C  
ATOM   2700  O   GLN A 365      88.771  30.445   7.622  1.00 47.70           O  
ATOM   2701  CB  GLN A 365      86.773  30.245   4.834  1.00 50.39           C  
ATOM   2702  CG  GLN A 365      87.371  28.835   4.650  1.00 53.12           C  
ATOM   2703  CD  GLN A 365      86.664  27.757   5.476  1.00 57.41           C  
ATOM   2704  OE1 GLN A 365      85.453  27.830   5.713  1.00 61.52           O  
ATOM   2705  NE2 GLN A 365      87.422  26.747   5.909  1.00 55.33           N  
ATOM   2706  N   GLU A 366      88.804  32.154   6.161  1.00 47.86           N  
ATOM   2707  CA  GLU A 366      90.154  32.598   6.504  1.00 47.66           C  
ATOM   2708  C   GLU A 366      90.306  33.075   7.961  1.00 44.56           C  
ATOM   2709  O   GLU A 366      91.372  32.925   8.560  1.00 43.32           O  
ATOM   2710  CB  GLU A 366      90.589  33.695   5.532  1.00 48.15           C  
ATOM   2711  CG  GLU A 366      92.082  33.713   5.231  1.00 48.74           C  
ATOM   2712  CD  GLU A 366      92.443  34.773   4.211  1.00 49.46           C  
ATOM   2713  OE1 GLU A 366      91.535  35.256   3.482  1.00 50.37           O  
ATOM   2714  OE2 GLU A 366      93.639  35.131   4.145  1.00 55.92           O  
ATOM   2715  N   LEU A 367      89.239  33.628   8.526  1.00 43.07           N  
ATOM   2716  CA  LEU A 367      89.280  34.161   9.887  1.00 42.86           C  
ATOM   2717  C   LEU A 367      88.847  33.164  10.964  1.00 43.52           C  
ATOM   2718  O   LEU A 367      88.893  33.469  12.148  1.00 43.66           O  
ATOM   2719  CB  LEU A 367      88.432  35.433   9.977  1.00 42.46           C  
ATOM   2720  CG  LEU A 367      88.916  36.624   9.140  1.00 42.81           C  
ATOM   2721  CD1 LEU A 367      87.768  37.600   8.906  1.00 41.52           C  
ATOM   2722  CD2 LEU A 367      90.143  37.328   9.770  1.00 37.76           C  
ATOM   2723  N   SER A 368      88.460  31.962  10.551  1.00 44.90           N  
ATOM   2724  CA  SER A 368      87.758  31.032  11.433  1.00 46.47           C  
ATOM   2725  C   SER A 368      88.532  30.582  12.687  1.00 47.65           C  
ATOM   2726  O   SER A 368      87.911  30.225  13.689  1.00 48.61           O  
ATOM   2727  CB  SER A 368      87.262  29.818  10.642  1.00 46.67           C  
ATOM   2728  OG  SER A 368      88.349  29.075  10.116  1.00 48.62           O  
ATOM   2729  N   SER A 369      89.865  30.602  12.640  1.00 47.27           N  
ATOM   2730  CA  SER A 369      90.675  30.235  13.811  1.00 47.85           C  
ATOM   2731  C   SER A 369      90.644  31.288  14.934  1.00 48.16           C  
ATOM   2732  O   SER A 369      90.973  30.982  16.088  1.00 47.99           O  
ATOM   2733  CB  SER A 369      92.125  29.960  13.406  1.00 47.15           C  
ATOM   2734  OG  SER A 369      92.728  31.148  12.919  1.00 49.61           O  
ATOM   2735  N   ASN A 370      90.265  32.519  14.583  1.00 48.71           N  
ATOM   2736  CA  ASN A 370      90.221  33.646  15.521  1.00 50.38           C  
ATOM   2737  C   ASN A 370      89.460  34.841  14.918  1.00 51.56           C  
ATOM   2738  O   ASN A 370      90.071  35.840  14.540  1.00 51.09           O  
ATOM   2739  CB  ASN A 370      91.646  34.057  15.950  1.00 50.55           C  
ATOM   2740  CG  ASN A 370      91.669  34.892  17.231  1.00 51.00           C  
ATOM   2741  OD1 ASN A 370      90.711  35.592  17.549  1.00 49.61           O  
ATOM   2742  ND2 ASN A 370      92.777  34.823  17.963  1.00 52.17           N  
ATOM   2743  N   PRO A 371      88.118  34.738  14.827  1.00 53.80           N  
ATOM   2744  CA  PRO A 371      87.319  35.761  14.117  1.00 55.06           C  
ATOM   2745  C   PRO A 371      87.437  37.212  14.630  1.00 56.37           C  
ATOM   2746  O   PRO A 371      87.456  38.128  13.813  1.00 57.40           O  
ATOM   2747  CB  PRO A 371      85.877  35.232  14.215  1.00 55.29           C  
ATOM   2748  CG  PRO A 371      86.021  33.748  14.518  1.00 54.34           C  
ATOM   2749  CD  PRO A 371      87.272  33.642  15.353  1.00 54.00           C  
ATOM   2750  N   PRO A 372      87.493  37.432  15.961  1.00 57.08           N  
ATOM   2751  CA  PRO A 372      87.790  38.786  16.470  1.00 56.83           C  
ATOM   2752  C   PRO A 372      88.975  39.528  15.825  1.00 56.74           C  
ATOM   2753  O   PRO A 372      88.872  40.742  15.621  1.00 57.23           O  
ATOM   2754  CB  PRO A 372      88.065  38.545  17.955  1.00 56.76           C  
ATOM   2755  CG  PRO A 372      87.142  37.398  18.306  1.00 57.23           C  
ATOM   2756  CD  PRO A 372      87.215  36.483  17.067  1.00 57.38           C  
ATOM   2757  N   LEU A 373      90.070  38.826  15.503  1.00 56.19           N  
ATOM   2758  CA  LEU A 373      91.259  39.448  14.862  1.00 55.42           C  
ATOM   2759  C   LEU A 373      90.964  40.330  13.633  1.00 55.15           C  
ATOM   2760  O   LEU A 373      91.763  41.205  13.280  1.00 54.89           O  
ATOM   2761  CB  LEU A 373      92.295  38.393  14.468  1.00 55.09           C  
ATOM   2762  CG  LEU A 373      93.468  38.072  15.396  1.00 57.65           C  
ATOM   2763  CD1 LEU A 373      94.362  37.013  14.776  1.00 54.63           C  
ATOM   2764  CD2 LEU A 373      94.285  39.315  15.721  1.00 60.34           C  
ATOM   2765  N   ALA A 374      89.821  40.089  12.990  1.00 54.84           N  
ATOM   2766  CA  ALA A 374      89.405  40.819  11.787  1.00 54.56           C  
ATOM   2767  C   ALA A 374      89.527  42.338  11.914  1.00 54.60           C  
ATOM   2768  O   ALA A 374      89.957  43.006  10.971  1.00 54.65           O  
ATOM   2769  CB  ALA A 374      87.984  40.429  11.389  1.00 53.88           C  
ATOM   2770  N   THR A 375      89.167  42.875  13.078  1.00 55.19           N  
ATOM   2771  CA  THR A 375      89.182  44.336  13.299  1.00 55.77           C  
ATOM   2772  C   THR A 375      90.597  44.951  13.368  1.00 55.19           C  
ATOM   2773  O   THR A 375      90.758  46.142  13.137  1.00 55.64           O  
ATOM   2774  CB  THR A 375      88.320  44.771  14.533  1.00 56.16           C  
ATOM   2775  OG1 THR A 375      88.753  44.072  15.713  1.00 56.29           O  
ATOM   2776  CG2 THR A 375      86.825  44.509  14.286  1.00 52.27           C  
ATOM   2777  N   ILE A 376      91.606  44.136  13.674  1.00 54.26           N  
ATOM   2778  CA  ILE A 376      93.009  44.559  13.609  1.00 53.44           C  
ATOM   2779  C   ILE A 376      93.586  44.334  12.207  1.00 51.95           C  
ATOM   2780  O   ILE A 376      94.288  45.196  11.674  1.00 50.63           O  
ATOM   2781  CB  ILE A 376      93.869  43.801  14.648  1.00 54.71           C  
ATOM   2782  CG1 ILE A 376      93.427  44.169  16.070  1.00 56.66           C  
ATOM   2783  CG2 ILE A 376      95.371  44.077  14.439  1.00 53.89           C  
ATOM   2784  CD1 ILE A 376      93.784  43.126  17.105  1.00 61.17           C  
ATOM   2785  N   LEU A 377      93.273  43.177  11.618  1.00 51.21           N  
ATOM   2786  CA  LEU A 377      93.747  42.810  10.278  1.00 50.99           C  
ATOM   2787  C   LEU A 377      93.205  43.706   9.176  1.00 52.40           C  
ATOM   2788  O   LEU A 377      93.913  44.020   8.216  1.00 52.86           O  
ATOM   2789  CB  LEU A 377      93.400  41.359   9.959  1.00 49.74           C  
ATOM   2790  CG  LEU A 377      94.213  40.318  10.719  1.00 45.57           C  
ATOM   2791  CD1 LEU A 377      93.530  38.986  10.647  1.00 38.23           C  
ATOM   2792  CD2 LEU A 377      95.632  40.252  10.171  1.00 42.25           C  
ATOM   2793  N   ILE A 378      91.943  44.098   9.305  1.00 53.67           N  
ATOM   2794  CA  ILE A 378      91.335  45.017   8.352  1.00 54.03           C  
ATOM   2795  C   ILE A 378      91.371  46.439   8.928  1.00 55.50           C  
ATOM   2796  O   ILE A 378      90.675  46.747   9.893  1.00 55.72           O  
ATOM   2797  CB  ILE A 378      89.907  44.569   7.959  1.00 53.60           C  
ATOM   2798  CG1 ILE A 378      89.923  43.098   7.504  1.00 52.76           C  
ATOM   2799  CG2 ILE A 378      89.346  45.482   6.865  1.00 49.04           C  
ATOM   2800  CD1 ILE A 378      88.581  42.391   7.581  1.00 49.09           C  
ATOM   2801  N   PRO A 379      92.219  47.300   8.356  1.00 57.57           N  
ATOM   2802  CA  PRO A 379      92.297  48.672   8.837  1.00 60.43           C  
ATOM   2803  C   PRO A 379      91.042  49.494   8.482  1.00 63.24           C  
ATOM   2804  O   PRO A 379      90.348  49.159   7.515  1.00 62.66           O  
ATOM   2805  CB  PRO A 379      93.540  49.220   8.127  1.00 60.34           C  
ATOM   2806  CG  PRO A 379      93.689  48.385   6.905  1.00 58.52           C  
ATOM   2807  CD  PRO A 379      93.150  47.038   7.242  1.00 57.38           C  
ATOM   2808  N   PRO A 380      90.740  50.545   9.283  1.00 66.01           N  
ATOM   2809  CA  PRO A 380      89.659  51.514   9.027  1.00 67.45           C  
ATOM   2810  C   PRO A 380      89.468  51.912   7.554  1.00 68.42           C  
ATOM   2811  O   PRO A 380      88.334  51.963   7.082  1.00 68.53           O  
ATOM   2812  CB  PRO A 380      90.076  52.742   9.858  1.00 67.44           C  
ATOM   2813  CG  PRO A 380      91.329  52.338  10.633  1.00 67.05           C  
ATOM   2814  CD  PRO A 380      91.428  50.848  10.552  1.00 66.13           C  
ATOM   2815  N   HIS A 381      90.558  52.179   6.840  1.00 70.10           N  
ATOM   2816  CA  HIS A 381      90.482  52.630   5.441  1.00 71.98           C  
ATOM   2817  C   HIS A 381      90.148  51.527   4.424  1.00 74.09           C  
ATOM   2818  O   HIS A 381      89.994  51.802   3.230  1.00 74.12           O  
ATOM   2819  CB  HIS A 381      91.783  53.328   5.032  1.00 71.40           C  
ATOM   2820  CG  HIS A 381      92.915  52.387   4.749  1.00 70.37           C  
ATOM   2821  ND1 HIS A 381      93.172  51.888   3.489  1.00 68.27           N  
ATOM   2822  CD2 HIS A 381      93.857  51.856   5.563  1.00 68.02           C  
ATOM   2823  CE1 HIS A 381      94.226  51.094   3.539  1.00 64.34           C  
ATOM   2824  NE2 HIS A 381      94.660  51.057   4.786  1.00 67.14           N  
ATOM   2825  N   ALA A 382      90.051  50.287   4.892  1.00 76.17           N  
ATOM   2826  CA  ALA A 382      89.863  49.154   3.991  1.00 78.24           C  
ATOM   2827  C   ALA A 382      88.403  48.765   3.858  1.00 79.67           C  
ATOM   2828  O   ALA A 382      87.995  48.249   2.817  1.00 79.61           O  
ATOM   2829  CB  ALA A 382      90.687  47.967   4.444  1.00 78.30           C  
ATOM   2830  N   ARG A 383      87.631  49.012   4.916  1.00 81.34           N  
ATOM   2831  CA  ARG A 383      86.204  48.681   4.949  1.00 83.47           C  
ATOM   2832  C   ARG A 383      85.426  49.424   3.858  1.00 84.70           C  
ATOM   2833  O   ARG A 383      85.770  50.559   3.509  1.00 83.98           O  
ATOM   2834  CB  ARG A 383      85.610  48.989   6.328  1.00 83.62           C  
ATOM   2835  CG  ARG A 383      86.403  48.413   7.488  1.00 84.74           C  
ATOM   2836  CD  ARG A 383      85.657  48.532   8.806  1.00 87.43           C  
ATOM   2837  NE  ARG A 383      86.531  48.237   9.943  1.00 91.06           N  
ATOM   2838  CZ  ARG A 383      86.749  47.022  10.444  1.00 91.80           C  
ATOM   2839  NH1 ARG A 383      86.157  45.954   9.920  1.00 91.54           N  
ATOM   2840  NH2 ARG A 383      87.567  46.872  11.477  1.00 92.62           N  
ATOM   2841  N   ILE A 384      84.395  48.768   3.317  1.00 86.64           N  
ATOM   2842  CA  ILE A 384      83.530  49.369   2.284  1.00 88.29           C  
ATOM   2843  C   ILE A 384      82.754  50.580   2.837  1.00 88.53           C  
ATOM   2844  O   ILE A 384      82.385  50.610   4.015  1.00 88.38           O  
ATOM   2845  CB  ILE A 384      82.569  48.318   1.614  1.00 88.67           C  
ATOM   2846  CG1 ILE A 384      81.925  48.900   0.337  1.00 89.65           C  
ATOM   2847  CG2 ILE A 384      81.529  47.779   2.623  1.00 88.68           C  
ATOM   2848  CD1 ILE A 384      81.206  47.890  -0.562  1.00 88.40           C  
ATOM   2849  N   GLN A 385      82.537  51.582   1.987  1.00 88.67           N  
TER    2850      GLN A 385                                                      
ATOM   2851  N   LYS B  36     101.325  61.935  68.394  1.00 68.83           N  
ATOM   2852  CA  LYS B  36     101.235  63.367  67.973  1.00 69.08           C  
ATOM   2853  C   LYS B  36     100.381  63.487  66.718  1.00 69.10           C  
ATOM   2854  O   LYS B  36     100.852  63.242  65.602  1.00 69.45           O  
ATOM   2855  CB  LYS B  36     102.629  63.960  67.735  1.00 69.11           C  
ATOM   2856  N   VAL B  37      99.120  63.860  66.910  1.00 68.80           N  
ATOM   2857  CA  VAL B  37      98.152  63.896  65.819  1.00 68.57           C  
ATOM   2858  C   VAL B  37      98.065  65.290  65.182  1.00 68.90           C  
ATOM   2859  O   VAL B  37      97.869  66.298  65.873  1.00 70.00           O  
ATOM   2860  CB  VAL B  37      96.750  63.402  66.273  1.00 68.37           C  
ATOM   2861  CG1 VAL B  37      95.822  63.239  65.078  1.00 67.89           C  
ATOM   2862  CG2 VAL B  37      96.860  62.078  67.035  1.00 65.81           C  
ATOM   2863  N   THR B  38      98.257  65.332  63.864  1.00 67.47           N  
ATOM   2864  CA  THR B  38      97.965  66.513  63.062  1.00 65.54           C  
ATOM   2865  C   THR B  38      96.552  66.349  62.510  1.00 63.96           C  
ATOM   2866  O   THR B  38      96.176  65.268  62.038  1.00 64.01           O  
ATOM   2867  CB  THR B  38      98.969  66.661  61.905  1.00 65.54           C  
ATOM   2868  OG1 THR B  38     100.297  66.492  62.407  1.00 64.92           O  
ATOM   2869  CG2 THR B  38      98.851  68.029  61.232  1.00 64.60           C  
ATOM   2870  N   THR B  39      95.761  67.412  62.594  1.00 62.04           N  
ATOM   2871  CA  THR B  39      94.398  67.375  62.081  1.00 60.40           C  
ATOM   2872  C   THR B  39      94.133  68.606  61.208  1.00 58.21           C  
ATOM   2873  O   THR B  39      94.500  69.732  61.575  1.00 56.72           O  
ATOM   2874  CB  THR B  39      93.357  67.240  63.225  1.00 61.12           C  
ATOM   2875  OG1 THR B  39      93.784  66.225  64.144  1.00 62.73           O  
ATOM   2876  CG2 THR B  39      91.987  66.852  62.677  1.00 60.70           C  
ATOM   2877  N   VAL B  40      93.515  68.365  60.047  1.00 56.29           N  
ATOM   2878  CA  VAL B  40      93.262  69.395  59.029  1.00 54.02           C  
ATOM   2879  C   VAL B  40      91.891  69.203  58.390  1.00 52.97           C  
ATOM   2880  O   VAL B  40      91.365  68.091  58.366  1.00 53.83           O  
ATOM   2881  CB  VAL B  40      94.335  69.369  57.895  1.00 53.68           C  
ATOM   2882  CG1 VAL B  40      95.728  69.711  58.440  1.00 52.10           C  
ATOM   2883  CG2 VAL B  40      94.345  68.021  57.161  1.00 49.61           C  
ATOM   2884  N   VAL B  41      91.305  70.281  57.883  1.00 51.31           N  
ATOM   2885  CA  VAL B  41      90.151  70.141  57.014  1.00 50.51           C  
ATOM   2886  C   VAL B  41      90.659  69.958  55.586  1.00 49.52           C  
ATOM   2887  O   VAL B  41      91.315  70.835  55.024  1.00 48.98           O  
ATOM   2888  CB  VAL B  41      89.164  71.334  57.111  1.00 51.00           C  
ATOM   2889  CG1 VAL B  41      88.076  71.218  56.045  1.00 51.54           C  
ATOM   2890  CG2 VAL B  41      88.530  71.397  58.492  1.00 53.70           C  
ATOM   2891  N   ALA B  42      90.373  68.799  55.014  1.00 48.75           N  
ATOM   2892  CA  ALA B  42      90.832  68.495  53.674  1.00 48.76           C  
ATOM   2893  C   ALA B  42      89.655  68.162  52.778  1.00 48.73           C  
ATOM   2894  O   ALA B  42      88.566  67.854  53.265  1.00 49.08           O  
ATOM   2895  CB  ALA B  42      91.855  67.352  53.702  1.00 48.78           C  
ATOM   2896  N   THR B  43      89.880  68.248  51.470  1.00 48.48           N  
ATOM   2897  CA  THR B  43      88.863  67.936  50.475  1.00 49.17           C  
ATOM   2898  C   THR B  43      89.254  66.650  49.748  1.00 49.71           C  
ATOM   2899  O   THR B  43      90.368  66.544  49.245  1.00 49.47           O  
ATOM   2900  CB  THR B  43      88.729  69.068  49.442  1.00 49.09           C  
ATOM   2901  OG1 THR B  43      88.876  70.338  50.091  1.00 47.14           O  
ATOM   2902  CG2 THR B  43      87.386  68.998  48.734  1.00 46.84           C  
ATOM   2903  N   PRO B  44      88.345  65.664  49.706  1.00 50.69           N  
ATOM   2904  CA  PRO B  44      88.607  64.387  49.041  1.00 51.75           C  
ATOM   2905  C   PRO B  44      89.033  64.579  47.594  1.00 53.77           C  
ATOM   2906  O   PRO B  44      88.570  65.516  46.937  1.00 53.53           O  
ATOM   2907  CB  PRO B  44      87.257  63.660  49.115  1.00 51.21           C  
ATOM   2908  CG  PRO B  44      86.265  64.692  49.522  1.00 49.10           C  
ATOM   2909  CD  PRO B  44      87.005  65.697  50.313  1.00 50.56           C  
ATOM   2910  N   GLY B  45      89.924  63.710  47.115  1.00 55.71           N  
ATOM   2911  CA  GLY B  45      90.473  63.820  45.762  1.00 58.59           C  
ATOM   2912  C   GLY B  45      89.456  63.628  44.650  1.00 61.27           C  
ATOM   2913  O   GLY B  45      89.457  64.374  43.673  1.00 60.60           O  
ATOM   2914  N   GLN B  46      88.604  62.614  44.795  1.00 65.03           N  
ATOM   2915  CA  GLN B  46      87.491  62.378  43.871  1.00 69.54           C  
ATOM   2916  C   GLN B  46      86.202  62.192  44.652  1.00 72.27           C  
ATOM   2917  O   GLN B  46      86.210  61.650  45.768  1.00 72.11           O  
ATOM   2918  CB  GLN B  46      87.706  61.119  43.013  1.00 70.32           C  
ATOM   2919  CG  GLN B  46      89.087  60.961  42.375  1.00 74.00           C  
ATOM   2920  CD  GLN B  46      90.106  60.361  43.335  1.00 74.47           C  
ATOM   2921  OE1 GLN B  46      89.859  59.329  43.969  1.00 73.22           O  
ATOM   2922  NE2 GLN B  46      91.259  61.011  43.445  1.00 74.06           N  
ATOM   2923  N   GLY B  47      85.096  62.633  44.055  1.00 74.73           N  
ATOM   2924  CA  GLY B  47      83.764  62.326  44.581  1.00 76.37           C  
ATOM   2925  C   GLY B  47      82.965  63.528  45.041  1.00 77.35           C  
ATOM   2926  O   GLY B  47      82.455  64.282  44.210  1.00 77.68           O  
ATOM   2927  N   PRO B  48      82.859  63.721  46.373  1.00 77.87           N  
ATOM   2928  CA  PRO B  48      81.905  64.694  46.926  1.00 77.64           C  
ATOM   2929  C   PRO B  48      82.262  66.165  46.693  1.00 76.99           C  
ATOM   2930  O   PRO B  48      81.431  66.897  46.150  1.00 77.88           O  
ATOM   2931  CB  PRO B  48      81.866  64.356  48.423  1.00 77.85           C  
ATOM   2932  CG  PRO B  48      83.134  63.642  48.701  1.00 78.02           C  
ATOM   2933  CD  PRO B  48      83.639  63.036  47.424  1.00 77.70           C  
ATOM   2934  N   ASP B  49      83.475  66.580  47.077  1.00 75.43           N  
ATOM   2935  CA  ASP B  49      83.895  67.995  47.059  1.00 74.38           C  
ATOM   2936  C   ASP B  49      83.559  68.676  48.399  1.00 74.03           C  
ATOM   2937  O   ASP B  49      84.050  69.767  48.703  1.00 73.94           O  
ATOM   2938  CB  ASP B  49      83.283  68.751  45.866  1.00 73.92           C  
ATOM   2939  CG  ASP B  49      83.947  70.091  45.605  1.00 74.99           C  
ATOM   2940  OD1 ASP B  49      83.614  71.075  46.301  1.00 76.36           O  
ATOM   2941  OD2 ASP B  49      84.785  70.173  44.683  1.00 74.08           O  
ATOM   2942  N   ARG B  50      82.727  68.011  49.197  1.00 73.49           N  
ATOM   2943  CA  ARG B  50      82.413  68.442  50.553  1.00 72.47           C  
ATOM   2944  C   ARG B  50      83.624  68.207  51.464  1.00 70.39           C  
ATOM   2945  O   ARG B  50      84.104  67.078  51.572  1.00 70.12           O  
ATOM   2946  CB  ARG B  50      81.192  67.670  51.070  1.00 73.32           C  
ATOM   2947  CG  ARG B  50      80.681  68.132  52.422  1.00 76.36           C  
ATOM   2948  CD  ARG B  50      79.839  67.063  53.100  1.00 79.03           C  
ATOM   2949  NE  ARG B  50      79.601  67.399  54.504  1.00 80.78           N  
ATOM   2950  CZ  ARG B  50      79.027  66.595  55.396  1.00 81.58           C  
ATOM   2951  NH1 ARG B  50      78.617  65.380  55.049  1.00 81.20           N  
ATOM   2952  NH2 ARG B  50      78.864  67.012  56.645  1.00 82.11           N  
ATOM   2953  N   PRO B  51      84.122  69.272  52.123  1.00 68.83           N  
ATOM   2954  CA  PRO B  51      85.302  69.156  52.984  1.00 67.53           C  
ATOM   2955  C   PRO B  51      85.059  68.274  54.205  1.00 66.23           C  
ATOM   2956  O   PRO B  51      83.922  67.888  54.485  1.00 66.18           O  
ATOM   2957  CB  PRO B  51      85.583  70.604  53.405  1.00 67.62           C  
ATOM   2958  CG  PRO B  51      84.836  71.437  52.437  1.00 68.31           C  
ATOM   2959  CD  PRO B  51      83.616  70.652  52.097  1.00 68.56           C  
ATOM   2960  N   GLN B  52      86.129  67.968  54.928  1.00 64.93           N  
ATOM   2961  CA  GLN B  52      86.106  66.891  55.897  1.00 63.78           C  
ATOM   2962  C   GLN B  52      87.346  66.948  56.759  1.00 62.95           C  
ATOM   2963  O   GLN B  52      88.412  67.356  56.300  1.00 63.02           O  
ATOM   2964  CB  GLN B  52      86.033  65.553  55.153  1.00 64.01           C  
ATOM   2965  CG  GLN B  52      86.286  64.297  55.972  1.00 64.09           C  
ATOM   2966  CD  GLN B  52      86.616  63.102  55.091  1.00 63.88           C  
ATOM   2967  OE1 GLN B  52      86.255  63.066  53.912  1.00 60.47           O  
ATOM   2968  NE2 GLN B  52      87.310  62.120  55.659  1.00 64.34           N  
ATOM   2969  N  AGLU B  53      87.199  66.554  58.022  0.50 62.63           N  
ATOM   2970  CA AGLU B  53      88.316  66.483  58.961  0.50 62.20           C  
ATOM   2971  C  AGLU B  53      89.122  65.205  58.727  0.50 61.20           C  
ATOM   2972  O  AGLU B  53      88.563  64.108  58.658  0.50 61.03           O  
ATOM   2973  CB AGLU B  53      87.804  66.552  60.406  0.50 62.43           C  
ATOM   2974  CG AGLU B  53      88.876  66.390  61.477  0.50 62.47           C  
ATOM   2975  CD AGLU B  53      88.310  66.378  62.886  0.50 63.05           C  
ATOM   2976  OE1AGLU B  53      87.965  67.465  63.403  0.50 64.77           O  
ATOM   2977  OE2AGLU B  53      88.206  65.279  63.477  0.50 64.41           O  
ATOM   2978  N  BGLU B  53      87.181  66.528  58.010  0.50 62.68           N  
ATOM   2979  CA BGLU B  53      88.260  66.409  58.981  0.50 62.25           C  
ATOM   2980  C  BGLU B  53      89.121  65.173  58.690  0.50 61.26           C  
ATOM   2981  O  BGLU B  53      88.595  64.068  58.531  0.50 61.11           O  
ATOM   2982  CB BGLU B  53      87.672  66.358  60.406  0.50 62.83           C  
ATOM   2983  CG BGLU B  53      86.641  65.226  60.690  0.50 65.16           C  
ATOM   2984  CD BGLU B  53      85.285  65.403  59.989  0.50 66.20           C  
ATOM   2985  OE1BGLU B  53      84.743  66.531  59.968  0.50 65.87           O  
ATOM   2986  OE2BGLU B  53      84.754  64.396  59.465  0.50 67.43           O  
ATOM   2987  N   VAL B  54      90.436  65.368  58.597  1.00 60.46           N  
ATOM   2988  CA  VAL B  54      91.362  64.261  58.327  1.00 59.01           C  
ATOM   2989  C   VAL B  54      92.522  64.286  59.316  1.00 57.80           C  
ATOM   2990  O   VAL B  54      93.202  65.301  59.459  1.00 57.57           O  
ATOM   2991  CB  VAL B  54      91.894  64.285  56.853  1.00 59.10           C  
ATOM   2992  CG1 VAL B  54      93.109  63.361  56.669  1.00 57.57           C  
ATOM   2993  CG2 VAL B  54      90.800  63.896  55.880  1.00 58.71           C  
ATOM   2994  N   SER B  55      92.741  63.159  59.990  1.00 57.46           N  
ATOM   2995  CA  SER B  55      93.807  63.040  60.986  1.00 57.24           C  
ATOM   2996  C   SER B  55      94.943  62.126  60.528  1.00 57.06           C  
ATOM   2997  O   SER B  55      94.712  61.093  59.890  1.00 55.67           O  
ATOM   2998  CB  SER B  55      93.242  62.543  62.321  1.00 57.03           C  
ATOM   2999  OG  SER B  55      92.403  63.522  62.913  1.00 57.58           O  
ATOM   3000  N   TYR B  56      96.171  62.514  60.866  1.00 57.99           N  
ATOM   3001  CA  TYR B  56      97.340  61.690  60.553  1.00 59.32           C  
ATOM   3002  C   TYR B  56      98.465  61.816  61.581  1.00 61.28           C  
ATOM   3003  O   TYR B  56      98.520  62.787  62.344  1.00 61.37           O  
ATOM   3004  CB  TYR B  56      97.852  61.956  59.122  1.00 58.04           C  
ATOM   3005  CG  TYR B  56      98.322  63.369  58.841  1.00 54.21           C  
ATOM   3006  CD1 TYR B  56      99.637  63.741  59.090  1.00 51.17           C  
ATOM   3007  CD2 TYR B  56      97.455  64.327  58.295  1.00 54.92           C  
ATOM   3008  CE1 TYR B  56     100.089  65.026  58.817  1.00 49.69           C  
ATOM   3009  CE2 TYR B  56      97.898  65.631  58.020  1.00 51.52           C  
ATOM   3010  CZ  TYR B  56      99.222  65.963  58.285  1.00 53.19           C  
ATOM   3011  OH  TYR B  56      99.698  67.229  58.027  1.00 55.86           O  
ATOM   3012  N   THR B  57      99.353  60.820  61.578  1.00 63.14           N  
ATOM   3013  CA  THR B  57     100.463  60.715  62.530  1.00 65.33           C  
ATOM   3014  C   THR B  57     101.754  60.266  61.848  1.00 66.70           C  
ATOM   3015  O   THR B  57     101.743  59.890  60.670  1.00 66.90           O  
ATOM   3016  CB  THR B  57     100.140  59.702  63.669  1.00 65.84           C  
ATOM   3017  OG1 THR B  57      99.310  58.640  63.164  1.00 67.19           O  
ATOM   3018  CG2 THR B  57      99.430  60.390  64.816  1.00 65.60           C  
ATOM   3019  N   ASP B  58     102.855  60.308  62.606  1.00 67.87           N  
ATOM   3020  CA  ASP B  58     104.174  59.779  62.203  1.00 68.69           C  
ATOM   3021  C   ASP B  58     104.807  60.531  61.027  1.00 68.99           C  
ATOM   3022  O   ASP B  58     105.435  59.925  60.156  1.00 69.60           O  
ATOM   3023  CB  ASP B  58     104.107  58.269  61.899  1.00 69.28           C  
ATOM   3024  CG  ASP B  58     103.633  57.440  63.087  1.00 71.56           C  
ATOM   3025  OD1 ASP B  58     103.867  57.840  64.252  1.00 71.45           O  
ATOM   3026  OD2 ASP B  58     103.030  56.370  62.844  1.00 72.91           O  
ATOM   3027  N   THR B  59     104.657  61.853  61.025  1.00 68.67           N  
ATOM   3028  CA  THR B  59     105.078  62.689  59.901  1.00 68.23           C  
ATOM   3029  C   THR B  59     106.602  62.766  59.748  1.00 67.68           C  
ATOM   3030  O   THR B  59     107.280  63.362  60.583  1.00 68.40           O  
ATOM   3031  CB  THR B  59     104.468  64.111  60.016  1.00 68.38           C  
ATOM   3032  OG1 THR B  59     103.047  64.007  60.189  1.00 69.19           O  
ATOM   3033  CG2 THR B  59     104.759  64.941  58.767  1.00 69.04           C  
ATOM   3034  N  ALYS B  60     107.115  62.189  58.662  0.50 67.07           N  
ATOM   3035  CA ALYS B  60     108.554  62.177  58.370  0.50 66.60           C  
ATOM   3036  C  ALYS B  60     108.877  62.625  56.934  0.50 66.31           C  
ATOM   3037  O  ALYS B  60     108.162  62.277  55.993  0.50 66.28           O  
ATOM   3038  CB ALYS B  60     109.148  60.788  58.658  0.50 66.52           C  
ATOM   3039  CG ALYS B  60     108.312  59.612  58.138  0.50 66.02           C  
ATOM   3040  CD ALYS B  60     108.731  58.268  58.744  0.50 66.28           C  
ATOM   3041  CE ALYS B  60     108.084  58.021  60.108  0.50 64.57           C  
ATOM   3042  NZ ALYS B  60     108.154  56.591  60.522  0.50 62.46           N  
ATOM   3043  N  BLYS B  60     107.128  62.146  58.693  0.50 67.03           N  
ATOM   3044  CA BLYS B  60     108.558  62.234  58.385  0.50 66.53           C  
ATOM   3045  C  BLYS B  60     108.834  62.703  56.952  0.50 66.26           C  
ATOM   3046  O  BLYS B  60     108.053  62.444  56.035  0.50 66.19           O  
ATOM   3047  CB BLYS B  60     109.286  60.911  58.682  0.50 66.46           C  
ATOM   3048  CG BLYS B  60     108.913  59.731  57.781  0.50 66.14           C  
ATOM   3049  CD BLYS B  60     109.985  58.639  57.801  0.50 66.11           C  
ATOM   3050  CE BLYS B  60     111.179  59.001  56.925  0.50 64.72           C  
ATOM   3051  NZ BLYS B  60     112.307  58.049  57.091  0.50 64.08           N  
ATOM   3052  N   VAL B  61     109.955  63.395  56.777  1.00 65.84           N  
ATOM   3053  CA  VAL B  61     110.377  63.890  55.467  1.00 64.96           C  
ATOM   3054  C   VAL B  61     110.955  62.759  54.610  1.00 64.98           C  
ATOM   3055  O   VAL B  61     111.860  62.049  55.050  1.00 65.94           O  
ATOM   3056  CB  VAL B  61     111.429  65.016  55.612  1.00 64.94           C  
ATOM   3057  CG1 VAL B  61     111.965  65.463  54.237  1.00 63.15           C  
ATOM   3058  CG2 VAL B  61     110.853  66.193  56.396  1.00 62.68           C  
ATOM   3059  N   ILE B  62     110.430  62.601  53.393  1.00 63.52           N  
ATOM   3060  CA  ILE B  62     110.965  61.633  52.425  1.00 61.88           C  
ATOM   3061  C   ILE B  62     111.531  62.249  51.133  1.00 60.65           C  
ATOM   3062  O   ILE B  62     112.135  61.542  50.326  1.00 60.09           O  
ATOM   3063  CB  ILE B  62     109.931  60.524  52.052  1.00 62.40           C  
ATOM   3064  CG1 ILE B  62     108.601  61.139  51.580  1.00 62.65           C  
ATOM   3065  CG2 ILE B  62     109.759  59.526  53.219  1.00 63.20           C  
ATOM   3066  CD1 ILE B  62     107.536  60.117  51.164  1.00 61.34           C  
ATOM   3067  N   GLY B  63     111.339  63.552  50.934  1.00 59.39           N  
ATOM   3068  CA  GLY B  63     111.770  64.188  49.695  1.00 57.93           C  
ATOM   3069  C   GLY B  63     111.776  65.701  49.709  1.00 56.96           C  
ATOM   3070  O   GLY B  63     110.869  66.329  50.243  1.00 57.48           O  
ATOM   3071  N   ASN B  64     112.813  66.271  49.104  1.00 55.98           N  
ATOM   3072  CA  ASN B  64     113.018  67.714  49.016  1.00 55.65           C  
ATOM   3073  C   ASN B  64     113.357  68.102  47.593  1.00 53.97           C  
ATOM   3074  O   ASN B  64     113.693  67.249  46.783  1.00 54.54           O  
ATOM   3075  CB  ASN B  64     114.177  68.155  49.925  1.00 56.94           C  
ATOM   3076  CG  ASN B  64     113.753  68.341  51.365  1.00 61.55           C  
ATOM   3077  OD1 ASN B  64     113.108  67.473  51.958  1.00 67.13           O  
ATOM   3078  ND2 ASN B  64     114.122  69.476  51.943  1.00 65.50           N  
ATOM   3079  N   GLY B  65     113.287  69.394  47.299  1.00 52.58           N  
ATOM   3080  CA  GLY B  65     113.654  69.915  45.990  1.00 51.41           C  
ATOM   3081  C   GLY B  65     113.062  71.290  45.799  1.00 51.52           C  
ATOM   3082  O   GLY B  65     112.387  71.813  46.690  1.00 51.78           O  
ATOM   3083  N   SER B  66     113.308  71.877  44.635  1.00 52.10           N  
ATOM   3084  CA  SER B  66     112.729  73.177  44.310  1.00 53.44           C  
ATOM   3085  C   SER B  66     111.193  73.118  44.250  1.00 53.76           C  
ATOM   3086  O   SER B  66     110.531  74.123  44.497  1.00 54.72           O  
ATOM   3087  CB  SER B  66     113.327  73.751  43.013  1.00 53.32           C  
ATOM   3088  OG  SER B  66     113.109  72.896  41.905  1.00 55.11           O  
ATOM   3089  N   PHE B  67     110.642  71.938  43.956  1.00 52.93           N  
ATOM   3090  CA  PHE B  67     109.194  71.732  43.938  1.00 52.76           C  
ATOM   3091  C   PHE B  67     108.538  71.979  45.293  1.00 52.60           C  
ATOM   3092  O   PHE B  67     107.375  72.378  45.356  1.00 53.45           O  
ATOM   3093  CB  PHE B  67     108.833  70.321  43.432  1.00 52.21           C  
ATOM   3094  CG  PHE B  67     109.034  69.230  44.451  1.00 50.47           C  
ATOM   3095  CD1 PHE B  67     110.256  68.562  44.548  1.00 49.88           C  
ATOM   3096  CD2 PHE B  67     108.000  68.864  45.313  1.00 49.67           C  
ATOM   3097  CE1 PHE B  67     110.446  67.552  45.488  1.00 47.65           C  
ATOM   3098  CE2 PHE B  67     108.184  67.854  46.264  1.00 45.81           C  
ATOM   3099  CZ  PHE B  67     109.403  67.196  46.346  1.00 48.76           C  
ATOM   3100  N   GLY B  68     109.281  71.730  46.367  1.00 51.44           N  
ATOM   3101  CA  GLY B  68     108.735  71.793  47.718  1.00 50.43           C  
ATOM   3102  C   GLY B  68     109.233  70.624  48.537  1.00 50.21           C  
ATOM   3103  O   GLY B  68     110.422  70.300  48.499  1.00 51.66           O  
ATOM   3104  N   VAL B  69     108.323  69.982  49.263  1.00 49.10           N  
ATOM   3105  CA  VAL B  69     108.666  68.885  50.169  1.00 49.08           C  
ATOM   3106  C   VAL B  69     107.611  67.780  50.057  1.00 48.83           C  
ATOM   3107  O   VAL B  69     106.439  68.061  49.797  1.00 49.20           O  
ATOM   3108  CB  VAL B  69     108.746  69.364  51.662  1.00 49.46           C  
ATOM   3109  CG1 VAL B  69     109.420  68.322  52.547  1.00 47.69           C  
ATOM   3110  CG2 VAL B  69     109.490  70.683  51.783  1.00 48.43           C  
ATOM   3111  N   VAL B  70     108.036  66.529  50.222  1.00 48.09           N  
ATOM   3112  CA  VAL B  70     107.110  65.403  50.341  1.00 47.98           C  
ATOM   3113  C   VAL B  70     107.350  64.750  51.698  1.00 48.36           C  
ATOM   3114  O   VAL B  70     108.494  64.514  52.082  1.00 48.68           O  
ATOM   3115  CB  VAL B  70     107.265  64.350  49.194  1.00 47.51           C  
ATOM   3116  CG1 VAL B  70     106.206  63.252  49.309  1.00 47.57           C  
ATOM   3117  CG2 VAL B  70     107.175  64.999  47.824  1.00 46.00           C  
ATOM   3118  N   TYR B  71     106.265  64.494  52.422  1.00 48.94           N  
ATOM   3119  CA  TYR B  71     106.312  63.842  53.729  1.00 50.19           C  
ATOM   3120  C   TYR B  71     105.673  62.471  53.621  1.00 50.71           C  
ATOM   3121  O   TYR B  71     104.823  62.238  52.762  1.00 51.10           O  
ATOM   3122  CB  TYR B  71     105.536  64.642  54.800  1.00 50.45           C  
ATOM   3123  CG  TYR B  71     106.035  66.045  55.045  1.00 51.89           C  
ATOM   3124  CD1 TYR B  71     107.086  66.293  55.945  1.00 51.41           C  
ATOM   3125  CD2 TYR B  71     105.461  67.129  54.382  1.00 50.56           C  
ATOM   3126  CE1 TYR B  71     107.559  67.596  56.172  1.00 53.17           C  
ATOM   3127  CE2 TYR B  71     105.930  68.443  54.596  1.00 54.81           C  
ATOM   3128  CZ  TYR B  71     106.977  68.671  55.494  1.00 54.26           C  
ATOM   3129  OH  TYR B  71     107.433  69.965  55.702  1.00 52.20           O  
ATOM   3130  N   GLN B  72     106.074  61.570  54.504  1.00 50.33           N  
ATOM   3131  CA  GLN B  72     105.328  60.354  54.701  1.00 50.06           C  
ATOM   3132  C   GLN B  72     104.521  60.503  55.991  1.00 50.13           C  
ATOM   3133  O   GLN B  72     104.957  61.176  56.922  1.00 49.24           O  
ATOM   3134  CB  GLN B  72     106.259  59.151  54.775  1.00 49.98           C  
ATOM   3135  CG  GLN B  72     105.530  57.851  54.560  1.00 50.83           C  
ATOM   3136  CD  GLN B  72     106.122  56.686  55.311  1.00 54.72           C  
ATOM   3137  OE1 GLN B  72     105.405  55.755  55.663  1.00 59.42           O  
ATOM   3138  NE2 GLN B  72     107.430  56.719  55.558  1.00 56.54           N  
ATOM   3139  N   ALA B  73     103.341  59.890  56.030  1.00 50.82           N  
ATOM   3140  CA  ALA B  73     102.487  59.932  57.208  1.00 52.39           C  
ATOM   3141  C   ALA B  73     101.501  58.770  57.226  1.00 53.90           C  
ATOM   3142  O   ALA B  73     101.275  58.115  56.209  1.00 52.95           O  
ATOM   3143  CB  ALA B  73     101.746  61.277  57.308  1.00 52.09           C  
ATOM   3144  N   LYS B  74     100.913  58.536  58.396  1.00 56.36           N  
ATOM   3145  CA  LYS B  74      99.971  57.451  58.601  1.00 58.98           C  
ATOM   3146  C   LYS B  74      98.620  58.042  58.963  1.00 59.92           C  
ATOM   3147  O   LYS B  74      98.522  58.852  59.880  1.00 60.77           O  
ATOM   3148  CB  LYS B  74     100.487  56.536  59.723  1.00 59.41           C  
ATOM   3149  CG  LYS B  74      99.592  55.360  60.119  1.00 59.44           C  
ATOM   3150  CD  LYS B  74     100.248  54.602  61.274  1.00 60.68           C  
ATOM   3151  CE  LYS B  74      99.241  53.805  62.099  1.00 64.80           C  
ATOM   3152  NZ  LYS B  74      99.741  53.591  63.495  1.00 63.54           N  
ATOM   3153  N   LEU B  75      97.587  57.640  58.231  1.00 61.08           N  
ATOM   3154  CA  LEU B  75      96.212  58.031  58.531  1.00 62.71           C  
ATOM   3155  C   LEU B  75      95.720  57.354  59.813  1.00 65.16           C  
ATOM   3156  O   LEU B  75      95.762  56.120  59.931  1.00 66.08           O  
ATOM   3157  CB  LEU B  75      95.292  57.673  57.356  1.00 62.19           C  
ATOM   3158  CG  LEU B  75      94.938  58.702  56.273  1.00 63.03           C  
ATOM   3159  CD1 LEU B  75      95.994  59.792  56.073  1.00 62.37           C  
ATOM   3160  CD2 LEU B  75      94.614  58.002  54.959  1.00 61.86           C  
ATOM   3161  N   CYS B  76      95.263  58.158  60.772  1.00 66.69           N  
ATOM   3162  CA  CYS B  76      94.725  57.635  62.032  1.00 68.90           C  
ATOM   3163  C   CYS B  76      93.481  56.785  61.800  1.00 71.61           C  
ATOM   3164  O   CYS B  76      93.233  55.804  62.509  1.00 72.18           O  
ATOM   3165  CB  CYS B  76      94.376  58.776  62.981  1.00 67.75           C  
ATOM   3166  SG  CYS B  76      95.789  59.759  63.440  1.00 69.07           S  
ATOM   3167  N   ASP B  77      92.717  57.168  60.784  1.00 73.62           N  
ATOM   3168  CA  ASP B  77      91.376  56.643  60.551  1.00 75.36           C  
ATOM   3169  C   ASP B  77      91.369  55.198  60.030  1.00 75.13           C  
ATOM   3170  O   ASP B  77      90.325  54.539  60.057  1.00 75.55           O  
ATOM   3171  CB  ASP B  77      90.620  57.570  59.576  1.00 76.52           C  
ATOM   3172  CG  ASP B  77      91.080  59.037  59.667  1.00 79.15           C  
ATOM   3173  OD1 ASP B  77      90.668  59.747  60.616  1.00 81.40           O  
ATOM   3174  OD2 ASP B  77      91.848  59.478  58.778  1.00 78.04           O  
ATOM   3175  N   SER B  78      92.525  54.714  59.559  1.00 74.24           N  
ATOM   3176  CA  SER B  78      92.622  53.399  58.901  1.00 72.80           C  
ATOM   3177  C   SER B  78      94.036  52.806  58.825  1.00 71.66           C  
ATOM   3178  O   SER B  78      94.223  51.740  58.242  1.00 72.05           O  
ATOM   3179  CB  SER B  78      92.014  53.452  57.488  1.00 72.78           C  
ATOM   3180  OG  SER B  78      92.763  54.302  56.631  1.00 72.92           O  
ATOM   3181  N   GLY B  79      95.028  53.493  59.389  1.00 70.07           N  
ATOM   3182  CA  GLY B  79      96.396  52.966  59.434  1.00 68.30           C  
ATOM   3183  C   GLY B  79      97.193  53.066  58.136  1.00 67.39           C  
ATOM   3184  O   GLY B  79      98.416  52.876  58.144  1.00 67.43           O  
ATOM   3185  N   GLU B  80      96.507  53.375  57.030  1.00 65.52           N  
ATOM   3186  CA  GLU B  80      97.118  53.462  55.695  1.00 63.32           C  
ATOM   3187  C   GLU B  80      98.185  54.545  55.594  1.00 60.54           C  
ATOM   3188  O   GLU B  80      98.002  55.654  56.098  1.00 60.72           O  
ATOM   3189  CB  GLU B  80      96.052  53.725  54.634  1.00 63.68           C  
ATOM   3190  CG  GLU B  80      95.191  52.531  54.277  1.00 67.12           C  
ATOM   3191  CD  GLU B  80      93.930  52.951  53.549  1.00 71.29           C  
ATOM   3192  OE1 GLU B  80      92.974  53.390  54.223  1.00 73.37           O  
ATOM   3193  OE2 GLU B  80      93.893  52.855  52.303  1.00 73.55           O  
ATOM   3194  N   LEU B  81      99.291  54.213  54.933  1.00 57.42           N  
ATOM   3195  CA  LEU B  81     100.394  55.151  54.718  1.00 55.09           C  
ATOM   3196  C   LEU B  81     100.140  56.100  53.548  1.00 52.42           C  
ATOM   3197  O   LEU B  81      99.644  55.685  52.501  1.00 52.84           O  
ATOM   3198  CB  LEU B  81     101.702  54.389  54.509  1.00 55.26           C  
ATOM   3199  CG  LEU B  81     102.671  54.215  55.689  1.00 57.49           C  
ATOM   3200  CD1 LEU B  81     102.026  54.360  57.084  1.00 58.59           C  
ATOM   3201  CD2 LEU B  81     103.437  52.907  55.571  1.00 54.20           C  
ATOM   3202  N   VAL B  82     100.471  57.374  53.745  1.00 48.96           N  
ATOM   3203  CA  VAL B  82     100.252  58.406  52.733  1.00 46.14           C  
ATOM   3204  C   VAL B  82     101.489  59.253  52.532  1.00 44.60           C  
ATOM   3205  O   VAL B  82     102.346  59.348  53.415  1.00 44.29           O  
ATOM   3206  CB  VAL B  82      99.064  59.376  53.067  1.00 45.76           C  
ATOM   3207  CG1 VAL B  82      97.728  58.647  53.029  1.00 42.42           C  
ATOM   3208  CG2 VAL B  82      99.291  60.118  54.394  1.00 41.23           C  
ATOM   3209  N   ALA B  83     101.564  59.863  51.356  1.00 42.43           N  
ATOM   3210  CA  ALA B  83     102.599  60.818  51.054  1.00 41.33           C  
ATOM   3211  C   ALA B  83     101.916  62.162  50.921  1.00 41.14           C  
ATOM   3212  O   ALA B  83     100.858  62.284  50.293  1.00 42.05           O  
ATOM   3213  CB  ALA B  83     103.320  60.443  49.762  1.00 41.78           C  
ATOM   3214  N   ILE B  84     102.493  63.171  51.548  1.00 40.68           N  
ATOM   3215  CA  ILE B  84     101.897  64.485  51.515  1.00 39.86           C  
ATOM   3216  C   ILE B  84     102.866  65.362  50.779  1.00 39.37           C  
ATOM   3217  O   ILE B  84     103.986  65.550  51.224  1.00 38.38           O  
ATOM   3218  CB  ILE B  84     101.542  65.024  52.945  1.00 39.57           C  
ATOM   3219  CG1 ILE B  84     100.427  64.171  53.561  1.00 36.64           C  
ATOM   3220  CG2 ILE B  84     101.073  66.476  52.867  1.00 35.10           C  
ATOM   3221  CD1 ILE B  84     100.236  64.333  55.073  1.00 40.14           C  
ATOM   3222  N   LYS B  85     102.435  65.851  49.622  1.00 41.01           N  
ATOM   3223  CA  LYS B  85     103.253  66.727  48.793  1.00 41.60           C  
ATOM   3224  C   LYS B  85     102.847  68.173  49.081  1.00 43.16           C  
ATOM   3225  O   LYS B  85     101.715  68.568  48.805  1.00 42.30           O  
ATOM   3226  CB  LYS B  85     103.076  66.382  47.308  1.00 41.12           C  
ATOM   3227  CG  LYS B  85     104.147  66.996  46.382  1.00 41.11           C  
ATOM   3228  CD  LYS B  85     103.761  66.854  44.914  1.00 40.31           C  
ATOM   3229  CE  LYS B  85     104.842  67.433  44.002  1.00 40.28           C  
ATOM   3230  NZ  LYS B  85     104.563  67.165  42.552  1.00 37.46           N  
ATOM   3231  N   LYS B  86     103.772  68.935  49.665  1.00 45.31           N  
ATOM   3232  CA  LYS B  86     103.531  70.328  50.049  1.00 47.34           C  
ATOM   3233  C   LYS B  86     104.201  71.253  49.066  1.00 48.13           C  
ATOM   3234  O   LYS B  86     105.413  71.210  48.897  1.00 48.14           O  
ATOM   3235  CB  LYS B  86     104.083  70.602  51.449  1.00 48.96           C  
ATOM   3236  CG  LYS B  86     103.712  71.962  52.049  1.00 50.14           C  
ATOM   3237  CD  LYS B  86     104.573  72.240  53.271  1.00 54.90           C  
ATOM   3238  CE  LYS B  86     103.754  72.855  54.406  1.00 58.87           C  
ATOM   3239  NZ  LYS B  86     104.547  72.967  55.663  1.00 58.68           N  
ATOM   3240  N   VAL B  87     103.402  72.096  48.431  1.00 49.67           N  
ATOM   3241  CA  VAL B  87     103.875  72.990  47.391  1.00 51.94           C  
ATOM   3242  C   VAL B  87     103.417  74.400  47.726  1.00 54.68           C  
ATOM   3243  O   VAL B  87     102.284  74.601  48.161  1.00 54.73           O  
ATOM   3244  CB  VAL B  87     103.311  72.553  46.012  1.00 51.65           C  
ATOM   3245  CG1 VAL B  87     103.426  73.649  44.988  1.00 53.34           C  
ATOM   3246  CG2 VAL B  87     104.020  71.298  45.517  1.00 51.98           C  
ATOM   3247  N   LEU B  88     104.301  75.371  47.534  1.00 58.51           N  
ATOM   3248  CA  LEU B  88     103.933  76.785  47.619  1.00 62.70           C  
ATOM   3249  C   LEU B  88     103.065  77.161  46.415  1.00 65.60           C  
ATOM   3250  O   LEU B  88     103.473  76.991  45.263  1.00 65.32           O  
ATOM   3251  CB  LEU B  88     105.187  77.665  47.679  1.00 62.64           C  
ATOM   3252  CG  LEU B  88     105.021  79.146  48.025  1.00 65.02           C  
ATOM   3253  CD1 LEU B  88     104.686  79.340  49.515  1.00 66.26           C  
ATOM   3254  CD2 LEU B  88     106.284  79.913  47.647  1.00 63.78           C  
ATOM   3255  N   GLN B  89     101.863  77.653  46.694  1.00 69.64           N  
ATOM   3256  CA  GLN B  89     100.874  77.913  45.652  1.00 73.80           C  
ATOM   3257  C   GLN B  89     100.239  79.281  45.827  1.00 77.01           C  
ATOM   3258  O   GLN B  89      99.778  79.637  46.917  1.00 77.30           O  
ATOM   3259  CB  GLN B  89      99.795  76.817  45.632  1.00 74.09           C  
ATOM   3260  CG  GLN B  89      98.745  76.952  44.511  1.00 75.93           C  
ATOM   3261  CD  GLN B  89      99.344  76.935  43.097  1.00 80.32           C  
ATOM   3262  OE1 GLN B  89     100.283  76.182  42.806  1.00 78.54           O  
ATOM   3263  NE2 GLN B  89      98.788  77.762  42.211  1.00 80.02           N  
ATOM   3264  N   ASP B  90     100.204  80.028  44.728  1.00 80.32           N  
ATOM   3265  CA  ASP B  90      99.716  81.403  44.708  1.00 82.87           C  
ATOM   3266  C   ASP B  90      98.281  81.497  44.176  1.00 83.96           C  
ATOM   3267  O   ASP B  90      98.054  81.318  42.979  1.00 84.29           O  
ATOM   3268  CB  ASP B  90     100.668  82.254  43.848  1.00 83.52           C  
ATOM   3269  CG  ASP B  90     100.202  83.696  43.687  1.00 87.22           C  
ATOM   3270  OD1 ASP B  90      99.770  84.316  44.685  1.00 87.80           O  
ATOM   3271  OD2 ASP B  90     100.281  84.210  42.549  1.00 90.11           O  
ATOM   3272  N   LYS B  91      97.322  81.749  45.073  1.00 84.88           N  
ATOM   3273  CA  LYS B  91      95.983  82.230  44.688  1.00 85.37           C  
ATOM   3274  C   LYS B  91      96.124  83.722  44.360  1.00 85.39           C  
ATOM   3275  O   LYS B  91      96.991  84.387  44.930  1.00 85.66           O  
ATOM   3276  CB  LYS B  91      94.960  82.035  45.823  1.00 85.79           C  
ATOM   3277  CG  LYS B  91      94.033  80.801  45.717  1.00 86.62           C  
ATOM   3278  CD  LYS B  91      92.951  80.956  44.632  1.00 87.22           C  
ATOM   3279  CE  LYS B  91      91.561  80.503  45.105  1.00 87.16           C  
ATOM   3280  NZ  LYS B  91      90.922  81.477  46.058  1.00 83.27           N  
ATOM   3281  N   ARG B  92      95.300  84.274  43.468  1.00 84.92           N  
ATOM   3282  CA  ARG B  92      94.188  83.595  42.809  1.00 83.77           C  
ATOM   3283  C   ARG B  92      94.620  82.893  41.518  1.00 82.63           C  
ATOM   3284  O   ARG B  92      94.438  83.418  40.414  1.00 83.03           O  
ATOM   3285  CB  ARG B  92      93.072  84.608  42.535  1.00 83.85           C  
ATOM   3286  N   PHE B  93      95.209  81.708  41.665  1.00 80.95           N  
ATOM   3287  CA  PHE B  93      95.643  80.915  40.514  1.00 79.12           C  
ATOM   3288  C   PHE B  93      95.307  79.428  40.652  1.00 76.27           C  
ATOM   3289  O   PHE B  93      95.363  78.855  41.742  1.00 76.42           O  
ATOM   3290  CB  PHE B  93      97.139  81.121  40.230  1.00 79.81           C  
ATOM   3291  CG  PHE B  93      97.479  82.504  39.733  1.00 82.63           C  
ATOM   3292  CD1 PHE B  93      97.734  83.546  40.633  1.00 83.54           C  
ATOM   3293  CD2 PHE B  93      97.539  82.768  38.363  1.00 83.77           C  
ATOM   3294  CE1 PHE B  93      98.043  84.830  40.177  1.00 84.13           C  
ATOM   3295  CE2 PHE B  93      97.850  84.051  37.894  1.00 85.43           C  
ATOM   3296  CZ  PHE B  93      98.105  85.084  38.806  1.00 83.64           C  
ATOM   3297  N   LYS B  94      94.935  78.832  39.525  1.00 72.61           N  
ATOM   3298  CA  LYS B  94      94.652  77.412  39.422  1.00 69.54           C  
ATOM   3299  C   LYS B  94      95.971  76.622  39.454  1.00 64.67           C  
ATOM   3300  O   LYS B  94      96.887  76.907  38.677  1.00 65.01           O  
ATOM   3301  CB  LYS B  94      93.933  77.155  38.090  1.00 70.37           C  
ATOM   3302  CG  LYS B  94      92.739  76.216  38.154  1.00 72.46           C  
ATOM   3303  CD  LYS B  94      92.214  75.913  36.755  1.00 70.90           C  
ATOM   3304  CE  LYS B  94      90.892  75.156  36.811  1.00 76.28           C  
ATOM   3305  NZ  LYS B  94      90.650  74.339  35.580  1.00 78.39           N  
ATOM   3306  N   ASN B  95      96.084  75.652  40.358  1.00 58.90           N  
ATOM   3307  CA  ASN B  95      97.184  74.698  40.284  1.00 53.11           C  
ATOM   3308  C   ASN B  95      96.829  73.657  39.233  1.00 49.75           C  
ATOM   3309  O   ASN B  95      95.809  72.968  39.352  1.00 49.53           O  
ATOM   3310  CB  ASN B  95      97.478  74.051  41.647  1.00 51.67           C  
ATOM   3311  CG  ASN B  95      98.668  73.064  41.597  1.00 47.78           C  
ATOM   3312  OD1 ASN B  95      98.505  71.890  41.256  1.00 41.08           O  
ATOM   3313  ND2 ASN B  95      99.853  73.542  41.956  1.00 37.43           N  
ATOM   3314  N   ARG B  96      97.652  73.574  38.189  1.00 46.89           N  
ATOM   3315  CA  ARG B  96      97.474  72.583  37.118  1.00 44.76           C  
ATOM   3316  C   ARG B  96      97.532  71.133  37.602  1.00 42.68           C  
ATOM   3317  O   ARG B  96      96.704  70.299  37.210  1.00 42.46           O  
ATOM   3318  CB  ARG B  96      98.556  72.760  36.077  1.00 44.69           C  
ATOM   3319  CG  ARG B  96      98.201  73.658  34.954  1.00 48.39           C  
ATOM   3320  CD  ARG B  96      99.250  73.523  33.886  1.00 46.03           C  
ATOM   3321  NE  ARG B  96      99.206  74.659  32.988  1.00 43.68           N  
ATOM   3322  CZ  ARG B  96     100.232  75.060  32.254  1.00 46.04           C  
ATOM   3323  NH1 ARG B  96     101.389  74.409  32.315  1.00 41.03           N  
ATOM   3324  NH2 ARG B  96     100.100  76.118  31.465  1.00 50.15           N  
ATOM   3325  N   GLU B  97      98.528  70.845  38.439  1.00 40.82           N  
ATOM   3326  CA  GLU B  97      98.744  69.505  38.972  1.00 40.89           C  
ATOM   3327  C   GLU B  97      97.489  69.019  39.701  1.00 39.82           C  
ATOM   3328  O   GLU B  97      97.018  67.908  39.458  1.00 38.95           O  
ATOM   3329  CB  GLU B  97      99.997  69.462  39.877  1.00 39.93           C  
ATOM   3330  CG  GLU B  97     100.279  68.101  40.502  1.00 39.68           C  
ATOM   3331  CD  GLU B  97     101.627  68.020  41.227  1.00 41.81           C  
ATOM   3332  OE1 GLU B  97     102.325  69.055  41.358  1.00 41.29           O  
ATOM   3333  OE2 GLU B  97     101.986  66.904  41.678  1.00 40.98           O  
ATOM   3334  N  ALEU B  98      96.952  69.872  40.574  0.50 40.45           N  
ATOM   3335  CA ALEU B  98      95.747  69.572  41.351  0.50 40.38           C  
ATOM   3336  C  ALEU B  98      94.561  69.235  40.448  0.50 39.36           C  
ATOM   3337  O  ALEU B  98      93.857  68.250  40.686  0.50 39.84           O  
ATOM   3338  CB ALEU B  98      95.399  70.755  42.270  0.50 41.12           C  
ATOM   3339  CG ALEU B  98      94.343  70.647  43.382  0.50 41.24           C  
ATOM   3340  CD1ALEU B  98      94.310  71.932  44.184  0.50 44.13           C  
ATOM   3341  CD2ALEU B  98      92.960  70.384  42.851  0.50 44.44           C  
ATOM   3342  N  BLEU B  98      96.944  69.865  40.569  0.50 38.88           N  
ATOM   3343  CA BLEU B  98      95.751  69.519  41.337  0.50 37.91           C  
ATOM   3344  C  BLEU B  98      94.539  69.236  40.453  0.50 38.00           C  
ATOM   3345  O  BLEU B  98      93.789  68.291  40.711  0.50 38.53           O  
ATOM   3346  CB BLEU B  98      95.418  70.623  42.342  0.50 36.87           C  
ATOM   3347  CG BLEU B  98      94.082  70.455  43.065  0.50 30.86           C  
ATOM   3348  CD1BLEU B  98      94.205  69.400  44.158  0.50 22.33           C  
ATOM   3349  CD2BLEU B  98      93.594  71.792  43.610  0.50 26.01           C  
ATOM   3350  N   GLN B  99      94.354  70.051  39.417  1.00 38.03           N  
ATOM   3351  CA  GLN B  99      93.195  69.919  38.525  1.00 38.52           C  
ATOM   3352  C   GLN B  99      93.272  68.653  37.703  1.00 38.73           C  
ATOM   3353  O   GLN B  99      92.258  68.006  37.458  1.00 38.10           O  
ATOM   3354  CB  GLN B  99      93.033  71.156  37.630  1.00 38.26           C  
ATOM   3355  CG  GLN B  99      92.706  72.440  38.413  1.00 44.87           C  
ATOM   3356  CD  GLN B  99      91.418  72.326  39.267  1.00 50.77           C  
ATOM   3357  OE1 GLN B  99      90.333  72.032  38.749  1.00 55.73           O  
ATOM   3358  NE2 GLN B  99      91.548  72.554  40.576  1.00 48.00           N  
ATOM   3359  N   ILE B 100      94.490  68.292  37.304  1.00 39.84           N  
ATOM   3360  CA  ILE B 100      94.733  67.051  36.584  1.00 39.95           C  
ATOM   3361  C   ILE B 100      94.485  65.870  37.512  1.00 41.29           C  
ATOM   3362  O   ILE B 100      93.749  64.943  37.164  1.00 41.98           O  
ATOM   3363  CB  ILE B 100      96.153  67.034  35.984  1.00 40.77           C  
ATOM   3364  CG1 ILE B 100      96.201  67.983  34.778  1.00 35.77           C  
ATOM   3365  CG2 ILE B 100      96.593  65.591  35.623  1.00 39.80           C  
ATOM   3366  CD1 ILE B 100      97.549  68.521  34.455  1.00 31.68           C  
ATOM   3367  N   MET B 101      95.045  65.935  38.716  1.00 42.63           N  
ATOM   3368  CA  MET B 101      94.957  64.826  39.673  1.00 45.11           C  
ATOM   3369  C   MET B 101      93.535  64.522  40.148  1.00 44.06           C  
ATOM   3370  O   MET B 101      93.235  63.375  40.472  1.00 44.06           O  
ATOM   3371  CB  MET B 101      95.886  65.077  40.858  1.00 43.97           C  
ATOM   3372  CG  MET B 101      97.364  65.087  40.470  1.00 44.90           C  
ATOM   3373  SD  MET B 101      98.399  63.888  41.325  1.00 52.63           S  
ATOM   3374  CE  MET B 101      97.414  62.370  41.194  1.00 53.48           C  
ATOM   3375  N   ARG B 102      92.667  65.538  40.174  1.00 44.33           N  
ATOM   3376  CA  ARG B 102      91.240  65.354  40.519  1.00 44.75           C  
ATOM   3377  C   ARG B 102      90.451  64.568  39.482  1.00 44.25           C  
ATOM   3378  O   ARG B 102      89.420  63.990  39.804  1.00 44.66           O  
ATOM   3379  CB  ARG B 102      90.542  66.691  40.767  1.00 45.06           C  
ATOM   3380  CG  ARG B 102      90.890  67.335  42.097  1.00 48.35           C  
ATOM   3381  CD  ARG B 102      90.126  68.627  42.290  1.00 55.22           C  
ATOM   3382  NE  ARG B 102      88.915  68.440  43.088  1.00 62.56           N  
ATOM   3383  CZ  ARG B 102      87.700  68.870  42.750  1.00 66.63           C  
ATOM   3384  NH1 ARG B 102      87.500  69.527  41.610  1.00 65.63           N  
ATOM   3385  NH2 ARG B 102      86.676  68.645  43.567  1.00 69.17           N  
ATOM   3386  N   LYS B 103      90.941  64.541  38.246  1.00 44.37           N  
ATOM   3387  CA  LYS B 103      90.283  63.799  37.168  1.00 45.62           C  
ATOM   3388  C   LYS B 103      90.591  62.302  37.144  1.00 45.61           C  
ATOM   3389  O   LYS B 103      89.846  61.538  36.527  1.00 46.99           O  
ATOM   3390  CB  LYS B 103      90.676  64.372  35.808  1.00 46.29           C  
ATOM   3391  CG  LYS B 103      90.381  65.840  35.617  1.00 49.44           C  
ATOM   3392  CD  LYS B 103      90.585  66.223  34.167  1.00 53.65           C  
ATOM   3393  CE  LYS B 103      90.248  67.677  33.926  1.00 57.65           C  
ATOM   3394  NZ  LYS B 103      90.436  68.000  32.490  1.00 61.55           N  
ATOM   3395  N   LEU B 104      91.676  61.887  37.804  1.00 43.89           N  
ATOM   3396  CA  LEU B 104      92.293  60.583  37.537  1.00 41.60           C  
ATOM   3397  C   LEU B 104      91.957  59.495  38.557  1.00 41.77           C  
ATOM   3398  O   LEU B 104      92.160  59.658  39.753  1.00 41.43           O  
ATOM   3399  CB  LEU B 104      93.813  60.729  37.397  1.00 39.25           C  
ATOM   3400  CG  LEU B 104      94.352  61.810  36.462  1.00 37.00           C  
ATOM   3401  CD1 LEU B 104      95.859  61.918  36.594  1.00 33.75           C  
ATOM   3402  CD2 LEU B 104      93.957  61.605  34.987  1.00 33.71           C  
ATOM   3403  N   ASP B 105      91.435  58.382  38.058  1.00 43.16           N  
ATOM   3404  CA  ASP B 105      91.157  57.215  38.877  1.00 44.00           C  
ATOM   3405  C   ASP B 105      91.601  55.990  38.107  1.00 42.73           C  
ATOM   3406  O   ASP B 105      90.877  55.500  37.231  1.00 43.46           O  
ATOM   3407  CB  ASP B 105      89.667  57.118  39.200  1.00 45.99           C  
ATOM   3408  CG  ASP B 105      89.351  55.999  40.180  1.00 51.42           C  
ATOM   3409  OD1 ASP B 105      90.284  55.460  40.825  1.00 54.05           O  
ATOM   3410  OD2 ASP B 105      88.158  55.660  40.302  1.00 55.72           O  
ATOM   3411  N   HIS B 106      92.802  55.511  38.417  1.00 39.96           N  
ATOM   3412  CA  HIS B 106      93.382  54.415  37.667  1.00 38.13           C  
ATOM   3413  C   HIS B 106      94.377  53.608  38.504  1.00 37.20           C  
ATOM   3414  O   HIS B 106      95.183  54.181  39.225  1.00 35.71           O  
ATOM   3415  CB  HIS B 106      94.046  54.957  36.405  1.00 37.15           C  
ATOM   3416  CG  HIS B 106      94.378  53.905  35.405  1.00 36.72           C  
ATOM   3417  ND1 HIS B 106      95.547  53.180  35.451  1.00 38.56           N  
ATOM   3418  CD2 HIS B 106      93.686  53.436  34.341  1.00 40.37           C  
ATOM   3419  CE1 HIS B 106      95.572  52.324  34.447  1.00 37.27           C  
ATOM   3420  NE2 HIS B 106      94.452  52.458  33.759  1.00 39.96           N  
ATOM   3421  N   CYS B 107      94.324  52.281  38.375  1.00 37.54           N  
ATOM   3422  CA  CYS B 107      95.181  51.376  39.155  1.00 38.37           C  
ATOM   3423  C   CYS B 107      96.688  51.608  38.954  1.00 37.52           C  
ATOM   3424  O   CYS B 107      97.469  51.329  39.855  1.00 37.85           O  
ATOM   3425  CB  CYS B 107      94.820  49.904  38.902  1.00 38.11           C  
ATOM   3426  SG  CYS B 107      95.169  49.307  37.207  1.00 49.48           S  
ATOM   3427  N   ASN B 108      97.082  52.138  37.795  1.00 35.87           N  
ATOM   3428  CA  ASN B 108      98.489  52.464  37.539  1.00 35.49           C  
ATOM   3429  C   ASN B 108      98.855  53.944  37.701  1.00 35.27           C  
ATOM   3430  O   ASN B 108      99.916  54.382  37.237  1.00 33.83           O  
ATOM   3431  CB  ASN B 108      98.954  51.928  36.174  1.00 34.64           C  
ATOM   3432  CG  ASN B 108      98.749  50.430  36.042  1.00 36.58           C  
ATOM   3433  OD1 ASN B 108      97.982  49.973  35.192  1.00 32.12           O  
ATOM   3434  ND2 ASN B 108      99.402  49.653  36.921  1.00 34.96           N  
ATOM   3435  N   ILE B 109      97.992  54.711  38.373  1.00 35.13           N  
ATOM   3436  CA  ILE B 109      98.317  56.101  38.679  1.00 34.73           C  
ATOM   3437  C   ILE B 109      98.214  56.345  40.173  1.00 35.30           C  
ATOM   3438  O   ILE B 109      97.287  55.887  40.807  1.00 35.36           O  
ATOM   3439  CB  ILE B 109      97.463  57.085  37.856  1.00 35.43           C  
ATOM   3440  CG1 ILE B 109      97.765  56.866  36.364  1.00 36.52           C  
ATOM   3441  CG2 ILE B 109      97.737  58.554  38.306  1.00 32.22           C  
ATOM   3442  CD1 ILE B 109      96.855  57.553  35.416  1.00 40.93           C  
ATOM   3443  N   VAL B 110      99.193  57.031  40.742  1.00 36.68           N  
ATOM   3444  CA  VAL B 110      99.152  57.338  42.162  1.00 37.92           C  
ATOM   3445  C   VAL B 110      97.850  58.084  42.449  1.00 38.47           C  
ATOM   3446  O   VAL B 110      97.512  59.032  41.750  1.00 39.56           O  
ATOM   3447  CB  VAL B 110     100.401  58.140  42.614  1.00 37.67           C  
ATOM   3448  CG1 VAL B 110     100.364  59.581  42.079  1.00 41.68           C  
ATOM   3449  CG2 VAL B 110     100.516  58.139  44.116  1.00 39.85           C  
ATOM   3450  N   ARG B 111      97.103  57.627  43.445  1.00 40.10           N  
ATOM   3451  CA  ARG B 111      95.787  58.193  43.733  1.00 42.40           C  
ATOM   3452  C   ARG B 111      95.885  59.397  44.671  1.00 41.08           C  
ATOM   3453  O   ARG B 111      96.556  59.330  45.714  1.00 39.39           O  
ATOM   3454  CB  ARG B 111      94.835  57.127  44.323  1.00 42.31           C  
ATOM   3455  CG  ARG B 111      93.471  57.704  44.794  1.00 47.83           C  
ATOM   3456  CD  ARG B 111      92.492  56.659  45.347  1.00 45.95           C  
ATOM   3457  NE  ARG B 111      93.076  55.832  46.408  1.00 60.18           N  
ATOM   3458  CZ  ARG B 111      92.372  55.172  47.329  1.00 61.25           C  
ATOM   3459  NH1 ARG B 111      91.043  55.245  47.343  1.00 60.93           N  
ATOM   3460  NH2 ARG B 111      93.002  54.443  48.247  1.00 60.14           N  
ATOM   3461  N   LEU B 112      95.206  60.482  44.294  1.00 40.39           N  
ATOM   3462  CA  LEU B 112      95.017  61.629  45.182  1.00 41.64           C  
ATOM   3463  C   LEU B 112      93.878  61.339  46.167  1.00 42.70           C  
ATOM   3464  O   LEU B 112      92.715  61.272  45.762  1.00 43.70           O  
ATOM   3465  CB  LEU B 112      94.711  62.899  44.375  1.00 41.05           C  
ATOM   3466  CG  LEU B 112      94.509  64.186  45.190  1.00 40.42           C  
ATOM   3467  CD1 LEU B 112      95.811  64.670  45.777  1.00 35.85           C  
ATOM   3468  CD2 LEU B 112      93.878  65.286  44.350  1.00 41.20           C  
ATOM   3469  N   ARG B 113      94.200  61.158  47.445  1.00 42.62           N  
ATOM   3470  CA  ARG B 113      93.158  60.866  48.445  1.00 44.02           C  
ATOM   3471  C   ARG B 113      92.493  62.119  48.982  1.00 43.55           C  
ATOM   3472  O   ARG B 113      91.269  62.159  49.151  1.00 43.79           O  
ATOM   3473  CB  ARG B 113      93.700  60.034  49.600  1.00 45.38           C  
ATOM   3474  CG  ARG B 113      94.372  58.765  49.144  1.00 52.67           C  
ATOM   3475  CD  ARG B 113      93.930  57.584  49.964  1.00 64.66           C  
ATOM   3476  NE  ARG B 113      95.000  56.592  50.026  1.00 71.19           N  
ATOM   3477  CZ  ARG B 113      95.232  55.807  51.072  1.00 74.80           C  
ATOM   3478  NH1 ARG B 113      94.466  55.891  52.158  1.00 74.61           N  
ATOM   3479  NH2 ARG B 113      96.240  54.943  51.036  1.00 79.63           N  
ATOM   3480  N   TYR B 114      93.305  63.140  49.235  1.00 42.35           N  
ATOM   3481  CA  TYR B 114      92.824  64.402  49.754  1.00 42.15           C  
ATOM   3482  C   TYR B 114      93.712  65.522  49.262  1.00 41.74           C  
ATOM   3483  O   TYR B 114      94.871  65.292  48.891  1.00 42.60           O  
ATOM   3484  CB  TYR B 114      92.860  64.401  51.292  1.00 42.82           C  
ATOM   3485  CG  TYR B 114      92.048  63.311  51.954  1.00 44.43           C  
ATOM   3486  CD1 TYR B 114      90.657  63.378  51.989  1.00 45.87           C  
ATOM   3487  CD2 TYR B 114      92.668  62.217  52.551  1.00 43.05           C  
ATOM   3488  CE1 TYR B 114      89.905  62.389  52.596  1.00 44.80           C  
ATOM   3489  CE2 TYR B 114      91.921  61.217  53.153  1.00 44.72           C  
ATOM   3490  CZ  TYR B 114      90.542  61.315  53.178  1.00 46.93           C  
ATOM   3491  OH  TYR B 114      89.787  60.330  53.779  1.00 51.10           O  
ATOM   3492  N   PHE B 115      93.177  66.736  49.277  1.00 40.01           N  
ATOM   3493  CA  PHE B 115      94.014  67.928  49.231  1.00 39.33           C  
ATOM   3494  C   PHE B 115      93.577  68.935  50.281  1.00 40.24           C  
ATOM   3495  O   PHE B 115      92.400  68.982  50.651  1.00 41.12           O  
ATOM   3496  CB  PHE B 115      94.067  68.564  47.839  1.00 37.42           C  
ATOM   3497  CG  PHE B 115      92.757  69.093  47.346  1.00 36.07           C  
ATOM   3498  CD1 PHE B 115      91.812  68.236  46.771  1.00 36.22           C  
ATOM   3499  CD2 PHE B 115      92.479  70.457  47.408  1.00 38.27           C  
ATOM   3500  CE1 PHE B 115      90.596  68.725  46.283  1.00 38.78           C  
ATOM   3501  CE2 PHE B 115      91.262  70.964  46.925  1.00 40.53           C  
ATOM   3502  CZ  PHE B 115      90.318  70.096  46.359  1.00 39.10           C  
ATOM   3503  N   PHE B 116      94.534  69.720  50.773  1.00 40.06           N  
ATOM   3504  CA  PHE B 116      94.228  70.806  51.689  1.00 40.64           C  
ATOM   3505  C   PHE B 116      95.213  71.956  51.575  1.00 42.13           C  
ATOM   3506  O   PHE B 116      96.358  71.772  51.159  1.00 42.92           O  
ATOM   3507  CB  PHE B 116      94.117  70.314  53.147  1.00 39.96           C  
ATOM   3508  CG  PHE B 116      95.391  69.763  53.727  1.00 33.69           C  
ATOM   3509  CD1 PHE B 116      95.684  68.401  53.630  1.00 32.99           C  
ATOM   3510  CD2 PHE B 116      96.267  70.593  54.435  1.00 37.77           C  
ATOM   3511  CE1 PHE B 116      96.849  67.877  54.194  1.00 32.31           C  
ATOM   3512  CE2 PHE B 116      97.447  70.085  55.024  1.00 34.32           C  
ATOM   3513  CZ  PHE B 116      97.741  68.724  54.894  1.00 36.62           C  
ATOM   3514  N   TYR B 117      94.760  73.145  51.955  1.00 42.45           N  
ATOM   3515  CA  TYR B 117      95.630  74.300  51.957  1.00 42.19           C  
ATOM   3516  C   TYR B 117      96.058  74.565  53.394  1.00 44.63           C  
ATOM   3517  O   TYR B 117      95.360  74.201  54.336  1.00 44.14           O  
ATOM   3518  CB  TYR B 117      94.950  75.503  51.313  1.00 40.28           C  
ATOM   3519  CG  TYR B 117      94.659  75.325  49.835  1.00 39.88           C  
ATOM   3520  CD1 TYR B 117      93.530  74.607  49.401  1.00 40.94           C  
ATOM   3521  CD2 TYR B 117      95.497  75.883  48.860  1.00 39.14           C  
ATOM   3522  CE1 TYR B 117      93.256  74.429  48.033  1.00 36.32           C  
ATOM   3523  CE2 TYR B 117      95.224  75.718  47.485  1.00 38.27           C  
ATOM   3524  CZ  TYR B 117      94.101  74.986  47.088  1.00 38.45           C  
ATOM   3525  OH  TYR B 117      93.820  74.805  45.750  1.00 38.52           O  
ATOM   3526  N   SER B 118      97.245  75.136  53.551  1.00 47.38           N  
ATOM   3527  CA  SER B 118      97.780  75.464  54.861  1.00 50.84           C  
ATOM   3528  C   SER B 118      98.574  76.751  54.694  1.00 54.82           C  
ATOM   3529  O   SER B 118      98.932  77.116  53.569  1.00 55.32           O  
ATOM   3530  CB  SER B 118      98.650  74.325  55.409  1.00 50.47           C  
ATOM   3531  OG  SER B 118      99.908  74.242  54.749  1.00 51.10           O  
ATOM   3532  N   SER B 119      98.820  77.457  55.791  1.00 58.68           N  
ATOM   3533  CA  SER B 119      99.579  78.702  55.712  1.00 63.31           C  
ATOM   3534  C   SER B 119     100.859  78.623  56.538  1.00 67.02           C  
ATOM   3535  O   SER B 119     100.894  77.966  57.584  1.00 66.66           O  
ATOM   3536  CB  SER B 119      98.720  79.902  56.124  1.00 63.37           C  
ATOM   3537  OG  SER B 119      98.293  79.785  57.468  1.00 66.42           O  
ATOM   3538  N   GLY B 120     101.912  79.274  56.040  1.00 70.90           N  
ATOM   3539  CA  GLY B 120     103.191  79.345  56.740  1.00 74.54           C  
ATOM   3540  C   GLY B 120     103.033  80.087  58.053  1.00 78.06           C  
ATOM   3541  O   GLY B 120     102.808  79.468  59.096  1.00 78.80           O  
ATOM   3542  N   GLU B 121     103.135  81.415  57.989  1.00 80.54           N  
ATOM   3543  CA  GLU B 121     103.022  82.307  59.154  1.00 83.32           C  
ATOM   3544  C   GLU B 121     103.496  83.716  58.790  1.00 83.99           C  
ATOM   3545  O   GLU B 121     103.600  84.595  59.654  1.00 83.67           O  
ATOM   3546  CB  GLU B 121     103.833  81.779  60.351  1.00 83.64           C  
ATOM   3547  CG  GLU B 121     105.306  81.476  60.053  1.00 85.28           C  
ATOM   3548  CD  GLU B 121     106.064  81.010  61.279  1.00 84.74           C  
ATOM   3549  OE1 GLU B 121     105.964  81.674  62.335  1.00 88.74           O  
ATOM   3550  OE2 GLU B 121     106.761  79.977  61.189  1.00 89.36           O  
ATOM   3551  N   LYS B 122     103.783  83.909  57.502  1.00 84.78           N  
ATOM   3552  CA  LYS B 122     104.410  85.129  56.999  1.00 85.53           C  
ATOM   3553  C   LYS B 122     103.433  85.862  56.079  1.00 86.14           C  
ATOM   3554  O   LYS B 122     103.736  86.123  54.907  1.00 86.29           O  
ATOM   3555  CB  LYS B 122     105.710  84.786  56.255  1.00 85.54           C  
ATOM   3556  CG  LYS B 122     106.519  83.628  56.868  1.00 85.99           C  
ATOM   3557  CD  LYS B 122     107.649  84.104  57.782  1.00 85.77           C  
ATOM   3558  CE  LYS B 122     108.976  84.146  57.029  1.00 83.82           C  
ATOM   3559  NZ  LYS B 122     110.157  84.369  57.907  1.00 81.56           N  
ATOM   3560  N   LYS B 123     102.268  86.198  56.641  1.00 86.49           N  
ATOM   3561  CA  LYS B 123     101.120  86.757  55.904  1.00 86.27           C  
ATOM   3562  C   LYS B 123     100.702  85.837  54.748  1.00 85.66           C  
ATOM   3563  O   LYS B 123     100.342  84.676  54.981  1.00 85.97           O  
ATOM   3564  CB  LYS B 123     101.379  88.203  55.437  1.00 86.26           C  
ATOM   3565  N   ASP B 124     100.767  86.346  53.517  1.00 84.25           N  
ATOM   3566  CA  ASP B 124     100.342  85.586  52.338  1.00 82.86           C  
ATOM   3567  C   ASP B 124     101.354  84.507  51.919  1.00 80.67           C  
ATOM   3568  O   ASP B 124     101.966  84.588  50.847  1.00 81.22           O  
ATOM   3569  CB  ASP B 124      99.978  86.522  51.165  1.00 83.70           C  
ATOM   3570  CG  ASP B 124     101.021  87.613  50.924  1.00 85.91           C  
ATOM   3571  OD1 ASP B 124     102.118  87.307  50.402  1.00 85.71           O  
ATOM   3572  OD2 ASP B 124     100.737  88.785  51.260  1.00 88.85           O  
ATOM   3573  N   GLU B 125     101.528  83.504  52.777  1.00 77.37           N  
ATOM   3574  CA  GLU B 125     102.350  82.341  52.445  1.00 74.53           C  
ATOM   3575  C   GLU B 125     101.513  81.052  52.552  1.00 70.65           C  
ATOM   3576  O   GLU B 125     101.486  80.388  53.598  1.00 70.01           O  
ATOM   3577  CB  GLU B 125     103.613  82.282  53.321  1.00 74.82           C  
ATOM   3578  CG  GLU B 125     104.806  81.590  52.640  1.00 76.75           C  
ATOM   3579  CD  GLU B 125     105.942  81.211  53.597  1.00 75.37           C  
ATOM   3580  OE1 GLU B 125     105.701  81.100  54.822  1.00 74.95           O  
ATOM   3581  OE2 GLU B 125     107.082  81.013  53.109  1.00 76.00           O  
ATOM   3582  N   VAL B 126     100.829  80.723  51.456  1.00 66.57           N  
ATOM   3583  CA  VAL B 126      99.932  79.565  51.387  1.00 62.85           C  
ATOM   3584  C   VAL B 126     100.594  78.350  50.723  1.00 60.30           C  
ATOM   3585  O   VAL B 126     101.277  78.477  49.704  1.00 59.95           O  
ATOM   3586  CB  VAL B 126      98.618  79.907  50.633  1.00 62.38           C  
ATOM   3587  CG1 VAL B 126      97.710  78.688  50.531  1.00 57.62           C  
ATOM   3588  CG2 VAL B 126      97.888  81.060  51.322  1.00 61.53           C  
ATOM   3589  N   TYR B 127     100.373  77.179  51.312  1.00 57.42           N  
ATOM   3590  CA  TYR B 127     100.804  75.919  50.729  1.00 55.15           C  
ATOM   3591  C   TYR B 127      99.632  75.041  50.290  1.00 51.98           C  
ATOM   3592  O   TYR B 127      98.602  74.973  50.962  1.00 50.69           O  
ATOM   3593  CB  TYR B 127     101.685  75.158  51.711  1.00 56.65           C  
ATOM   3594  CG  TYR B 127     102.988  75.859  51.988  1.00 60.46           C  
ATOM   3595  CD1 TYR B 127     103.091  76.790  53.019  1.00 62.79           C  
ATOM   3596  CD2 TYR B 127     104.118  75.606  51.208  1.00 61.89           C  
ATOM   3597  CE1 TYR B 127     104.289  77.455  53.275  1.00 63.19           C  
ATOM   3598  CE2 TYR B 127     105.321  76.260  51.455  1.00 62.45           C  
ATOM   3599  CZ  TYR B 127     105.397  77.187  52.493  1.00 62.79           C  
ATOM   3600  OH  TYR B 127     106.579  77.846  52.755  1.00 64.43           O  
ATOM   3601  N   LEU B 128      99.800  74.376  49.149  1.00 48.95           N  
ATOM   3602  CA  LEU B 128      98.890  73.316  48.736  1.00 45.27           C  
ATOM   3603  C   LEU B 128      99.492  71.947  49.100  1.00 44.11           C  
ATOM   3604  O   LEU B 128     100.677  71.691  48.860  1.00 44.29           O  
ATOM   3605  CB  LEU B 128      98.587  73.425  47.245  1.00 43.95           C  
ATOM   3606  CG  LEU B 128      97.880  72.248  46.575  1.00 45.60           C  
ATOM   3607  CD1 LEU B 128      96.454  72.042  47.136  1.00 43.83           C  
ATOM   3608  CD2 LEU B 128      97.868  72.416  45.058  1.00 44.07           C  
ATOM   3609  N   ASN B 129      98.673  71.091  49.703  1.00 42.09           N  
ATOM   3610  CA  ASN B 129      99.099  69.769  50.138  1.00 41.07           C  
ATOM   3611  C   ASN B 129      98.308  68.672  49.443  1.00 40.19           C  
ATOM   3612  O   ASN B 129      97.096  68.561  49.657  1.00 39.11           O  
ATOM   3613  CB  ASN B 129      98.935  69.611  51.654  1.00 41.58           C  
ATOM   3614  CG  ASN B 129      99.720  70.646  52.441  1.00 46.70           C  
ATOM   3615  OD1 ASN B 129      99.355  71.829  52.471  1.00 48.13           O  
ATOM   3616  ND2 ASN B 129     100.798  70.204  53.098  1.00 41.91           N  
ATOM   3617  N   LEU B 130      98.999  67.871  48.623  1.00 39.06           N  
ATOM   3618  CA  LEU B 130      98.409  66.694  47.984  1.00 38.18           C  
ATOM   3619  C   LEU B 130      98.680  65.452  48.812  1.00 38.15           C  
ATOM   3620  O   LEU B 130      99.833  65.060  49.020  1.00 38.64           O  
ATOM   3621  CB  LEU B 130      98.972  66.496  46.578  1.00 38.03           C  
ATOM   3622  CG  LEU B 130      98.522  67.382  45.410  1.00 43.90           C  
ATOM   3623  CD1 LEU B 130      97.856  68.699  45.853  1.00 39.75           C  
ATOM   3624  CD2 LEU B 130      99.699  67.641  44.451  1.00 37.08           C  
ATOM   3625  N   VAL B 131      97.608  64.829  49.279  1.00 38.47           N  
ATOM   3626  CA  VAL B 131      97.711  63.598  50.038  1.00 37.90           C  
ATOM   3627  C   VAL B 131      97.580  62.427  49.069  1.00 39.05           C  
ATOM   3628  O   VAL B 131      96.483  62.128  48.577  1.00 39.60           O  
ATOM   3629  CB  VAL B 131      96.640  63.507  51.162  1.00 36.96           C  
ATOM   3630  CG1 VAL B 131      96.965  62.362  52.105  1.00 36.56           C  
ATOM   3631  CG2 VAL B 131      96.554  64.809  51.938  1.00 33.38           C  
ATOM   3632  N   LEU B 132      98.705  61.766  48.805  1.00 39.14           N  
ATOM   3633  CA  LEU B 132      98.747  60.651  47.854  1.00 39.56           C  
ATOM   3634  C   LEU B 132      98.882  59.326  48.577  1.00 40.48           C  
ATOM   3635  O   LEU B 132      99.337  59.290  49.725  1.00 41.59           O  
ATOM   3636  CB  LEU B 132      99.914  60.835  46.881  1.00 39.17           C  
ATOM   3637  CG  LEU B 132     100.016  62.225  46.253  1.00 38.73           C  
ATOM   3638  CD1 LEU B 132     101.449  62.545  45.817  1.00 38.53           C  
ATOM   3639  CD2 LEU B 132      99.002  62.405  45.115  1.00 34.13           C  
ATOM   3640  N   ASP B 133      98.467  58.247  47.919  1.00 41.60           N  
ATOM   3641  CA  ASP B 133      98.766  56.882  48.375  1.00 44.11           C  
ATOM   3642  C   ASP B 133     100.282  56.699  48.421  1.00 43.40           C  
ATOM   3643  O   ASP B 133     100.975  57.065  47.460  1.00 42.91           O  
ATOM   3644  CB  ASP B 133      98.171  55.839  47.420  1.00 46.25           C  
ATOM   3645  CG  ASP B 133      96.731  55.481  47.753  1.00 52.50           C  
ATOM   3646  OD1 ASP B 133      95.814  56.209  47.347  1.00 61.08           O  
ATOM   3647  OD2 ASP B 133      96.503  54.457  48.418  1.00 61.03           O  
ATOM   3648  N   TYR B 134     100.797  56.178  49.539  1.00 42.82           N  
ATOM   3649  CA  TYR B 134     102.235  55.961  49.670  1.00 42.74           C  
ATOM   3650  C   TYR B 134     102.632  54.693  48.930  1.00 43.96           C  
ATOM   3651  O   TYR B 134     101.918  53.681  48.991  1.00 43.76           O  
ATOM   3652  CB  TYR B 134     102.701  55.908  51.130  1.00 41.94           C  
ATOM   3653  CG  TYR B 134     104.191  55.627  51.276  1.00 39.81           C  
ATOM   3654  CD1 TYR B 134     105.142  56.622  51.029  1.00 38.59           C  
ATOM   3655  CD2 TYR B 134     104.648  54.359  51.642  1.00 39.64           C  
ATOM   3656  CE1 TYR B 134     106.516  56.357  51.135  1.00 37.02           C  
ATOM   3657  CE2 TYR B 134     106.021  54.081  51.762  1.00 39.01           C  
ATOM   3658  CZ  TYR B 134     106.939  55.081  51.513  1.00 41.06           C  
ATOM   3659  OH  TYR B 134     108.279  54.801  51.637  1.00 40.79           O  
ATOM   3660  N   VAL B 135     103.751  54.773  48.204  1.00 44.01           N  
ATOM   3661  CA  VAL B 135     104.298  53.628  47.487  1.00 43.94           C  
ATOM   3662  C   VAL B 135     105.797  53.562  47.753  1.00 44.37           C  
ATOM   3663  O   VAL B 135     106.524  54.501  47.425  1.00 44.36           O  
ATOM   3664  CB  VAL B 135     103.988  53.694  45.980  1.00 44.10           C  
ATOM   3665  CG1 VAL B 135     104.746  52.614  45.220  1.00 42.68           C  
ATOM   3666  CG2 VAL B 135     102.489  53.541  45.746  1.00 46.42           C  
ATOM   3667  N   PRO B 136     106.258  52.447  48.359  1.00 44.77           N  
ATOM   3668  CA  PRO B 136     107.616  52.321  48.929  1.00 44.53           C  
ATOM   3669  C   PRO B 136     108.799  52.390  47.962  1.00 43.64           C  
ATOM   3670  O   PRO B 136     109.857  52.883  48.343  1.00 43.96           O  
ATOM   3671  CB  PRO B 136     107.587  50.956  49.651  1.00 44.83           C  
ATOM   3672  CG  PRO B 136     106.452  50.213  49.064  1.00 43.67           C  
ATOM   3673  CD  PRO B 136     105.455  51.222  48.555  1.00 44.28           C  
ATOM   3674  N   GLU B 137     108.653  51.922  46.734  1.00 43.44           N  
ATOM   3675  CA  GLU B 137     109.826  51.887  45.846  1.00 45.07           C  
ATOM   3676  C   GLU B 137     109.635  52.658  44.524  1.00 43.82           C  
ATOM   3677  O   GLU B 137     108.553  53.176  44.254  1.00 44.23           O  
ATOM   3678  CB  GLU B 137     110.229  50.429  45.579  1.00 46.32           C  
ATOM   3679  CG  GLU B 137     111.705  50.239  45.277  1.00 56.67           C  
ATOM   3680  CD  GLU B 137     112.513  49.826  46.488  1.00 65.57           C  
ATOM   3681  OE1 GLU B 137     112.348  50.438  47.569  1.00 66.11           O  
ATOM   3682  OE2 GLU B 137     113.329  48.882  46.352  1.00 71.92           O  
ATOM   3683  N   THR B 138     110.691  52.737  43.715  1.00 42.11           N  
ATOM   3684  CA  THR B 138     110.599  53.286  42.360  1.00 41.14           C  
ATOM   3685  C   THR B 138     111.298  52.381  41.360  1.00 40.40           C  
ATOM   3686  O   THR B 138     112.133  51.568  41.750  1.00 41.25           O  
ATOM   3687  CB  THR B 138     111.241  54.679  42.242  1.00 41.04           C  
ATOM   3688  OG1 THR B 138     112.642  54.575  42.500  1.00 42.39           O  
ATOM   3689  CG2 THR B 138     110.603  55.678  43.201  1.00 40.62           C  
ATOM   3690  N   VAL B 139     110.967  52.535  40.073  1.00 39.11           N  
ATOM   3691  CA  VAL B 139     111.624  51.791  39.005  1.00 37.27           C  
ATOM   3692  C   VAL B 139     113.084  52.185  38.993  1.00 37.97           C  
ATOM   3693  O   VAL B 139     113.952  51.347  38.788  1.00 36.73           O  
ATOM   3694  CB  VAL B 139     110.955  52.018  37.612  1.00 37.17           C  
ATOM   3695  CG1 VAL B 139     111.907  51.680  36.477  1.00 35.81           C  
ATOM   3696  CG2 VAL B 139     109.710  51.179  37.466  1.00 31.58           C  
ATOM   3697  N   TYR B 140     113.364  53.461  39.247  1.00 40.32           N  
ATOM   3698  CA  TYR B 140     114.750  53.903  39.380  1.00 42.58           C  
ATOM   3699  C   TYR B 140     115.583  53.132  40.434  1.00 43.29           C  
ATOM   3700  O   TYR B 140     116.693  52.692  40.130  1.00 43.78           O  
ATOM   3701  CB  TYR B 140     114.830  55.392  39.649  1.00 43.82           C  
ATOM   3702  CG  TYR B 140     116.255  55.907  39.718  1.00 49.16           C  
ATOM   3703  CD1 TYR B 140     117.005  56.082  38.546  1.00 48.40           C  
ATOM   3704  CD2 TYR B 140     116.854  56.219  40.951  1.00 45.39           C  
ATOM   3705  CE1 TYR B 140     118.301  56.556  38.592  1.00 49.26           C  
ATOM   3706  CE2 TYR B 140     118.157  56.690  41.008  1.00 48.80           C  
ATOM   3707  CZ  TYR B 140     118.872  56.854  39.822  1.00 50.12           C  
ATOM   3708  OH  TYR B 140     120.161  57.314  39.852  1.00 54.05           O  
ATOM   3709  N  AARG B 141     115.055  52.971  41.644  0.50 43.20           N  
ATOM   3710  CA AARG B 141     115.814  52.315  42.713  0.50 43.62           C  
ATOM   3711  C  AARG B 141     115.947  50.798  42.539  0.50 43.24           C  
ATOM   3712  O  AARG B 141     116.979  50.221  42.886  0.50 43.07           O  
ATOM   3713  CB AARG B 141     115.278  52.701  44.097  0.50 44.10           C  
ATOM   3714  CG AARG B 141     115.987  53.921  44.667  0.50 46.56           C  
ATOM   3715  CD AARG B 141     115.111  54.756  45.599  0.50 51.43           C  
ATOM   3716  NE AARG B 141     115.861  55.883  46.165  0.50 54.02           N  
ATOM   3717  CZ AARG B 141     116.008  57.072  45.582  0.50 54.92           C  
ATOM   3718  NH1AARG B 141     115.452  57.324  44.405  0.50 57.41           N  
ATOM   3719  NH2AARG B 141     116.714  58.020  46.181  0.50 58.26           N  
ATOM   3720  N  BARG B 141     115.047  52.995  41.650  0.50 43.17           N  
ATOM   3721  CA BARG B 141     115.751  52.317  42.750  0.50 43.60           C  
ATOM   3722  C  BARG B 141     115.969  50.831  42.454  0.50 43.22           C  
ATOM   3723  O  BARG B 141     117.073  50.312  42.636  0.50 43.01           O  
ATOM   3724  CB BARG B 141     115.019  52.496  44.094  0.50 43.70           C  
ATOM   3725  CG BARG B 141     115.135  53.896  44.697  0.50 44.02           C  
ATOM   3726  CD BARG B 141     114.534  53.998  46.105  0.50 44.39           C  
ATOM   3727  NE BARG B 141     115.522  53.738  47.158  0.50 49.72           N  
ATOM   3728  CZ BARG B 141     115.531  52.657  47.936  0.50 50.80           C  
ATOM   3729  NH1BARG B 141     114.597  51.728  47.800  0.50 52.92           N  
ATOM   3730  NH2BARG B 141     116.468  52.506  48.859  0.50 50.48           N  
ATOM   3731  N   VAL B 142     114.917  50.166  41.984  1.00 42.64           N  
ATOM   3732  CA  VAL B 142     114.977  48.754  41.637  1.00 42.97           C  
ATOM   3733  C   VAL B 142     116.020  48.473  40.530  1.00 44.36           C  
ATOM   3734  O   VAL B 142     116.829  47.546  40.655  1.00 45.48           O  
ATOM   3735  CB  VAL B 142     113.589  48.228  41.243  1.00 42.94           C  
ATOM   3736  CG1 VAL B 142     113.698  46.909  40.485  1.00 41.38           C  
ATOM   3737  CG2 VAL B 142     112.707  48.088  42.492  1.00 40.37           C  
ATOM   3738  N   ALA B 143     116.018  49.285  39.476  1.00 43.81           N  
ATOM   3739  CA  ALA B 143     116.986  49.154  38.390  1.00 44.24           C  
ATOM   3740  C   ALA B 143     118.421  49.339  38.874  1.00 45.56           C  
ATOM   3741  O   ALA B 143     119.319  48.625  38.437  1.00 45.07           O  
ATOM   3742  CB  ALA B 143     116.680  50.141  37.277  1.00 42.97           C  
ATOM   3743  N   ARG B 144     118.620  50.308  39.767  1.00 47.37           N  
ATOM   3744  CA  ARG B 144     119.940  50.653  40.290  1.00 49.36           C  
ATOM   3745  C   ARG B 144     120.484  49.535  41.190  1.00 49.82           C  
ATOM   3746  O   ARG B 144     121.685  49.237  41.167  1.00 50.02           O  
ATOM   3747  CB  ARG B 144     119.879  51.982  41.048  1.00 48.85           C  
ATOM   3748  CG  ARG B 144     121.237  52.593  41.380  1.00 51.07           C  
ATOM   3749  CD  ARG B 144     121.128  53.803  42.336  1.00 51.83           C  
ATOM   3750  NE  ARG B 144     120.392  53.509  43.573  1.00 59.53           N  
ATOM   3751  CZ  ARG B 144     119.954  54.427  44.436  1.00 60.73           C  
ATOM   3752  NH1 ARG B 144     120.176  55.722  44.219  1.00 63.93           N  
ATOM   3753  NH2 ARG B 144     119.289  54.050  45.520  1.00 58.01           N  
ATOM   3754  N   HIS B 145     119.588  48.919  41.958  1.00 49.52           N  
ATOM   3755  CA  HIS B 145     119.907  47.754  42.778  1.00 50.73           C  
ATOM   3756  C   HIS B 145     120.486  46.616  41.934  1.00 50.59           C  
ATOM   3757  O   HIS B 145     121.474  45.984  42.321  1.00 52.26           O  
ATOM   3758  CB  HIS B 145     118.653  47.296  43.536  1.00 51.97           C  
ATOM   3759  CG  HIS B 145     118.795  45.969  44.216  1.00 60.21           C  
ATOM   3760  ND1 HIS B 145     119.057  45.847  45.566  1.00 63.44           N  
ATOM   3761  CD2 HIS B 145     118.692  44.704  43.736  1.00 63.22           C  
ATOM   3762  CE1 HIS B 145     119.118  44.566  45.885  1.00 65.36           C  
ATOM   3763  NE2 HIS B 145     118.903  43.851  44.792  1.00 64.82           N  
ATOM   3764  N   TYR B 146     119.873  46.365  40.781  1.00 48.94           N  
ATOM   3765  CA  TYR B 146     120.334  45.335  39.868  1.00 47.22           C  
ATOM   3766  C   TYR B 146     121.639  45.718  39.208  1.00 47.83           C  
ATOM   3767  O   TYR B 146     122.516  44.871  39.005  1.00 48.20           O  
ATOM   3768  CB  TYR B 146     119.270  45.017  38.817  1.00 45.75           C  
ATOM   3769  CG  TYR B 146     118.250  44.030  39.322  1.00 43.00           C  
ATOM   3770  CD1 TYR B 146     118.467  42.660  39.195  1.00 36.83           C  
ATOM   3771  CD2 TYR B 146     117.081  44.462  39.947  1.00 43.07           C  
ATOM   3772  CE1 TYR B 146     117.557  41.744  39.671  1.00 37.57           C  
ATOM   3773  CE2 TYR B 146     116.146  43.542  40.435  1.00 44.55           C  
ATOM   3774  CZ  TYR B 146     116.402  42.187  40.288  1.00 42.95           C  
ATOM   3775  OH  TYR B 146     115.498  41.268  40.743  1.00 45.64           O  
ATOM   3776  N   SER B 147     121.763  47.000  38.891  1.00 47.63           N  
ATOM   3777  CA  SER B 147     122.942  47.529  38.229  1.00 47.91           C  
ATOM   3778  C   SER B 147     124.171  47.506  39.148  1.00 48.17           C  
ATOM   3779  O   SER B 147     125.290  47.307  38.685  1.00 48.88           O  
ATOM   3780  CB  SER B 147     122.653  48.953  37.752  1.00 47.92           C  
ATOM   3781  OG  SER B 147     123.807  49.564  37.218  1.00 49.83           O  
ATOM   3782  N   ARG B 148     123.953  47.711  40.443  1.00 48.17           N  
ATOM   3783  CA  ARG B 148     125.041  47.738  41.414  1.00 49.08           C  
ATOM   3784  C   ARG B 148     125.526  46.325  41.702  1.00 49.30           C  
ATOM   3785  O   ARG B 148     126.728  46.099  41.866  1.00 48.75           O  
ATOM   3786  CB  ARG B 148     124.598  48.413  42.713  1.00 48.96           C  
ATOM   3787  CG  ARG B 148     124.649  49.927  42.653  1.00 54.44           C  
ATOM   3788  CD  ARG B 148     124.016  50.548  43.891  1.00 62.39           C  
ATOM   3789  NE  ARG B 148     124.182  52.001  43.910  1.00 66.73           N  
ATOM   3790  CZ  ARG B 148     123.571  52.822  44.763  1.00 69.83           C  
ATOM   3791  NH1 ARG B 148     122.732  52.344  45.683  1.00 69.24           N  
ATOM   3792  NH2 ARG B 148     123.795  54.131  44.690  1.00 70.07           N  
ATOM   3793  N   ALA B 149     124.574  45.389  41.752  1.00 49.06           N  
ATOM   3794  CA  ALA B 149     124.851  43.963  41.903  1.00 47.57           C  
ATOM   3795  C   ALA B 149     125.377  43.337  40.611  1.00 47.11           C  
ATOM   3796  O   ALA B 149     125.524  42.124  40.530  1.00 47.16           O  
ATOM   3797  CB  ALA B 149     123.603  43.230  42.389  1.00 46.52           C  
ATOM   3798  N   LYS B 150     125.667  44.171  39.614  1.00 47.62           N  
ATOM   3799  CA  LYS B 150     126.133  43.724  38.292  1.00 48.99           C  
ATOM   3800  C   LYS B 150     125.209  42.681  37.656  1.00 49.48           C  
ATOM   3801  O   LYS B 150     125.642  41.631  37.192  1.00 50.08           O  
ATOM   3802  CB  LYS B 150     127.595  43.253  38.343  1.00 49.35           C  
ATOM   3803  CG  LYS B 150     128.616  44.353  38.682  1.00 53.98           C  
ATOM   3804  CD  LYS B 150     128.633  45.461  37.612  1.00 61.21           C  
ATOM   3805  CE  LYS B 150     129.886  46.329  37.675  1.00 62.34           C  
ATOM   3806  NZ  LYS B 150     130.024  47.038  38.981  1.00 65.97           N  
ATOM   3807  N   GLN B 151     123.919  42.981  37.665  1.00 50.25           N  
ATOM   3808  CA  GLN B 151     122.919  42.155  37.000  1.00 50.47           C  
ATOM   3809  C   GLN B 151     122.079  43.013  36.066  1.00 50.50           C  
ATOM   3810  O   GLN B 151     121.864  44.196  36.302  1.00 50.41           O  
ATOM   3811  CB  GLN B 151     122.004  41.473  38.016  1.00 49.63           C  
ATOM   3812  CG  GLN B 151     122.657  40.356  38.787  1.00 48.92           C  
ATOM   3813  CD  GLN B 151     121.822  39.884  39.974  1.00 52.23           C  
ATOM   3814  OE1 GLN B 151     122.344  39.696  41.083  1.00 53.39           O  
ATOM   3815  NE2 GLN B 151     120.524  39.686  39.748  1.00 48.05           N  
ATOM   3816  N   THR B 152     121.626  42.403  34.987  1.00 51.47           N  
ATOM   3817  CA  THR B 152     120.622  43.010  34.147  1.00 52.07           C  
ATOM   3818  C   THR B 152     119.278  42.691  34.779  1.00 50.11           C  
ATOM   3819  O   THR B 152     119.057  41.566  35.244  1.00 50.46           O  
ATOM   3820  CB  THR B 152     120.713  42.491  32.689  1.00 53.93           C  
ATOM   3821  OG1 THR B 152     119.417  42.055  32.252  1.00 57.20           O  
ATOM   3822  CG2 THR B 152     121.722  41.323  32.580  1.00 54.62           C  
ATOM   3823  N   LEU B 153     118.398  43.687  34.840  1.00 47.72           N  
ATOM   3824  CA  LEU B 153     117.047  43.473  35.367  1.00 45.43           C  
ATOM   3825  C   LEU B 153     116.378  42.322  34.597  1.00 41.81           C  
ATOM   3826  O   LEU B 153     116.455  42.277  33.370  1.00 38.96           O  
ATOM   3827  CB  LEU B 153     116.224  44.768  35.295  1.00 44.80           C  
ATOM   3828  CG  LEU B 153     114.791  44.815  35.843  1.00 47.35           C  
ATOM   3829  CD1 LEU B 153     114.764  44.902  37.351  1.00 44.53           C  
ATOM   3830  CD2 LEU B 153     114.033  45.998  35.253  1.00 46.74           C  
ATOM   3831  N   PRO B 154     115.766  41.367  35.321  1.00 41.83           N  
ATOM   3832  CA  PRO B 154     115.133  40.220  34.664  1.00 41.78           C  
ATOM   3833  C   PRO B 154     114.038  40.698  33.721  1.00 40.87           C  
ATOM   3834  O   PRO B 154     113.255  41.586  34.076  1.00 41.22           O  
ATOM   3835  CB  PRO B 154     114.540  39.417  35.834  1.00 41.96           C  
ATOM   3836  CG  PRO B 154     115.351  39.813  37.011  1.00 40.92           C  
ATOM   3837  CD  PRO B 154     115.625  41.284  36.787  1.00 42.69           C  
ATOM   3838  N   VAL B 155     114.020  40.129  32.523  1.00 38.92           N  
ATOM   3839  CA  VAL B 155     113.145  40.580  31.439  1.00 39.00           C  
ATOM   3840  C   VAL B 155     111.650  40.587  31.814  1.00 38.53           C  
ATOM   3841  O   VAL B 155     110.880  41.430  31.322  1.00 39.01           O  
ATOM   3842  CB  VAL B 155     113.428  39.764  30.155  1.00 39.19           C  
ATOM   3843  CG1 VAL B 155     112.362  39.983  29.105  1.00 39.12           C  
ATOM   3844  CG2 VAL B 155     114.806  40.144  29.609  1.00 39.69           C  
ATOM   3845  N   ILE B 156     111.255  39.683  32.709  1.00 37.08           N  
ATOM   3846  CA  ILE B 156     109.870  39.613  33.151  1.00 37.21           C  
ATOM   3847  C   ILE B 156     109.434  40.923  33.804  1.00 37.44           C  
ATOM   3848  O   ILE B 156     108.301  41.369  33.616  1.00 37.15           O  
ATOM   3849  CB  ILE B 156     109.590  38.393  34.087  1.00 36.66           C  
ATOM   3850  CG1 ILE B 156     108.091  38.280  34.419  1.00 35.85           C  
ATOM   3851  CG2 ILE B 156     110.406  38.474  35.353  1.00 35.63           C  
ATOM   3852  CD1 ILE B 156     107.200  38.170  33.201  1.00 35.36           C  
ATOM   3853  N   TYR B 157     110.347  41.530  34.556  1.00 37.20           N  
ATOM   3854  CA  TYR B 157     110.067  42.778  35.244  1.00 37.30           C  
ATOM   3855  C   TYR B 157     110.032  43.930  34.259  1.00 36.58           C  
ATOM   3856  O   TYR B 157     109.281  44.880  34.446  1.00 36.95           O  
ATOM   3857  CB  TYR B 157     111.076  43.035  36.365  1.00 38.23           C  
ATOM   3858  CG  TYR B 157     110.768  42.235  37.598  1.00 43.06           C  
ATOM   3859  CD1 TYR B 157     109.506  42.305  38.189  1.00 46.96           C  
ATOM   3860  CD2 TYR B 157     111.715  41.388  38.167  1.00 47.05           C  
ATOM   3861  CE1 TYR B 157     109.196  41.566  39.317  1.00 44.57           C  
ATOM   3862  CE2 TYR B 157     111.415  40.640  39.312  1.00 44.58           C  
ATOM   3863  CZ  TYR B 157     110.147  40.736  39.873  1.00 45.54           C  
ATOM   3864  OH  TYR B 157     109.808  40.005  40.999  1.00 49.91           O  
ATOM   3865  N   VAL B 158     110.832  43.824  33.207  1.00 34.91           N  
ATOM   3866  CA  VAL B 158     110.862  44.820  32.156  1.00 34.02           C  
ATOM   3867  C   VAL B 158     109.512  44.832  31.437  1.00 34.33           C  
ATOM   3868  O   VAL B 158     108.974  45.899  31.145  1.00 34.06           O  
ATOM   3869  CB  VAL B 158     111.994  44.538  31.135  1.00 32.65           C  
ATOM   3870  CG1 VAL B 158     111.952  45.552  30.011  1.00 27.25           C  
ATOM   3871  CG2 VAL B 158     113.357  44.550  31.822  1.00 29.87           C  
ATOM   3872  N   LYS B 159     108.978  43.645  31.156  1.00 33.78           N  
ATOM   3873  CA  LYS B 159     107.690  43.539  30.489  1.00 33.79           C  
ATOM   3874  C   LYS B 159     106.606  44.136  31.369  1.00 33.72           C  
ATOM   3875  O   LYS B 159     105.765  44.894  30.909  1.00 33.94           O  
ATOM   3876  CB  LYS B 159     107.355  42.085  30.171  1.00 33.05           C  
ATOM   3877  CG  LYS B 159     108.156  41.506  29.016  1.00 32.66           C  
ATOM   3878  CD  LYS B 159     108.012  39.990  28.945  1.00 31.21           C  
ATOM   3879  CE  LYS B 159     109.021  39.383  27.976  1.00 35.01           C  
ATOM   3880  NZ  LYS B 159     108.647  37.997  27.552  1.00 35.99           N  
ATOM   3881  N   LEU B 160     106.663  43.807  32.645  1.00 33.92           N  
ATOM   3882  CA  LEU B 160     105.639  44.176  33.593  1.00 35.93           C  
ATOM   3883  C   LEU B 160     105.629  45.681  33.892  1.00 35.58           C  
ATOM   3884  O   LEU B 160     104.564  46.299  33.946  1.00 35.73           O  
ATOM   3885  CB  LEU B 160     105.871  43.382  34.873  1.00 36.97           C  
ATOM   3886  CG  LEU B 160     104.737  42.859  35.750  1.00 44.07           C  
ATOM   3887  CD1 LEU B 160     103.496  42.398  34.973  1.00 44.24           C  
ATOM   3888  CD2 LEU B 160     105.322  41.715  36.548  1.00 44.82           C  
ATOM   3889  N   TYR B 161     106.810  46.258  34.087  1.00 33.87           N  
ATOM   3890  CA  TYR B 161     106.916  47.674  34.379  1.00 34.03           C  
ATOM   3891  C   TYR B 161     106.433  48.500  33.200  1.00 33.35           C  
ATOM   3892  O   TYR B 161     105.633  49.426  33.362  1.00 33.03           O  
ATOM   3893  CB  TYR B 161     108.352  48.071  34.765  1.00 34.17           C  
ATOM   3894  CG  TYR B 161     108.860  47.419  36.045  1.00 38.19           C  
ATOM   3895  CD1 TYR B 161     107.988  46.754  36.920  1.00 36.69           C  
ATOM   3896  CD2 TYR B 161     110.219  47.453  36.371  1.00 39.29           C  
ATOM   3897  CE1 TYR B 161     108.452  46.157  38.081  1.00 36.44           C  
ATOM   3898  CE2 TYR B 161     110.695  46.860  37.526  1.00 39.19           C  
ATOM   3899  CZ  TYR B 161     109.807  46.211  38.372  1.00 39.28           C  
ATOM   3900  OH  TYR B 161     110.284  45.616  39.512  1.00 41.90           O  
ATOM   3901  N   MET B 162     106.921  48.151  32.016  1.00 32.60           N  
ATOM   3902  CA  MET B 162     106.644  48.914  30.810  1.00 31.70           C  
ATOM   3903  C   MET B 162     105.178  48.823  30.407  1.00 31.41           C  
ATOM   3904  O   MET B 162     104.572  49.825  30.014  1.00 32.86           O  
ATOM   3905  CB  MET B 162     107.543  48.432  29.678  1.00 31.31           C  
ATOM   3906  CG  MET B 162     108.996  48.800  29.875  1.00 31.18           C  
ATOM   3907  SD  MET B 162     109.262  50.553  30.197  1.00 35.96           S  
ATOM   3908  CE  MET B 162     108.690  51.255  28.653  1.00 32.99           C  
ATOM   3909  N   TYR B 163     104.613  47.626  30.519  1.00 29.21           N  
ATOM   3910  CA  TYR B 163     103.216  47.418  30.212  1.00 29.71           C  
ATOM   3911  C   TYR B 163     102.334  48.349  31.044  1.00 30.17           C  
ATOM   3912  O   TYR B 163     101.415  48.971  30.516  1.00 30.46           O  
ATOM   3913  CB  TYR B 163     102.812  45.967  30.474  1.00 28.81           C  
ATOM   3914  CG  TYR B 163     101.355  45.659  30.177  1.00 28.38           C  
ATOM   3915  CD1 TYR B 163     100.376  45.795  31.160  1.00 29.53           C  
ATOM   3916  CD2 TYR B 163     100.960  45.228  28.916  1.00 27.61           C  
ATOM   3917  CE1 TYR B 163      99.045  45.503  30.896  1.00 31.76           C  
ATOM   3918  CE2 TYR B 163      99.642  44.940  28.635  1.00 29.52           C  
ATOM   3919  CZ  TYR B 163      98.682  45.072  29.629  1.00 34.46           C  
ATOM   3920  OH  TYR B 163      97.355  44.770  29.358  1.00 31.81           O  
ATOM   3921  N   GLN B 164     102.614  48.419  32.341  1.00 28.89           N  
ATOM   3922  CA  GLN B 164     101.833  49.231  33.244  1.00 29.76           C  
ATOM   3923  C   GLN B 164     102.038  50.728  32.976  1.00 29.78           C  
ATOM   3924  O   GLN B 164     101.091  51.505  33.062  1.00 27.50           O  
ATOM   3925  CB  GLN B 164     102.155  48.873  34.693  1.00 29.25           C  
ATOM   3926  CG  GLN B 164     101.644  47.490  35.104  1.00 31.17           C  
ATOM   3927  CD  GLN B 164     102.105  47.105  36.496  1.00 31.10           C  
ATOM   3928  OE1 GLN B 164     101.376  47.291  37.466  1.00 30.64           O  
ATOM   3929  NE2 GLN B 164     103.349  46.620  36.606  1.00 27.60           N  
ATOM   3930  N   LEU B 165     103.268  51.119  32.644  1.00 30.00           N  
ATOM   3931  CA  LEU B 165     103.525  52.485  32.227  1.00 30.39           C  
ATOM   3932  C   LEU B 165     102.640  52.867  31.023  1.00 31.31           C  
ATOM   3933  O   LEU B 165     101.960  53.895  31.055  1.00 32.08           O  
ATOM   3934  CB  LEU B 165     105.010  52.695  31.911  1.00 31.18           C  
ATOM   3935  CG  LEU B 165     105.414  54.029  31.259  1.00 30.45           C  
ATOM   3936  CD1 LEU B 165     104.893  55.208  32.060  1.00 25.55           C  
ATOM   3937  CD2 LEU B 165     106.928  54.118  31.095  1.00 28.87           C  
ATOM   3938  N   PHE B 166     102.629  52.033  29.984  1.00 30.88           N  
ATOM   3939  CA  PHE B 166     101.867  52.343  28.774  1.00 31.21           C  
ATOM   3940  C   PHE B 166     100.369  52.404  29.026  1.00 30.86           C  
ATOM   3941  O   PHE B 166      99.658  53.213  28.431  1.00 31.02           O  
ATOM   3942  CB  PHE B 166     102.184  51.350  27.657  1.00 31.78           C  
ATOM   3943  CG  PHE B 166     103.507  51.600  26.986  1.00 33.85           C  
ATOM   3944  CD1 PHE B 166     103.796  52.840  26.430  1.00 33.21           C  
ATOM   3945  CD2 PHE B 166     104.471  50.598  26.918  1.00 36.18           C  
ATOM   3946  CE1 PHE B 166     105.032  53.073  25.808  1.00 33.03           C  
ATOM   3947  CE2 PHE B 166     105.699  50.827  26.298  1.00 32.08           C  
ATOM   3948  CZ  PHE B 166     105.975  52.064  25.746  1.00 27.97           C  
ATOM   3949  N   ARG B 167      99.904  51.550  29.925  1.00 30.52           N  
ATOM   3950  CA  ARG B 167      98.516  51.523  30.324  1.00 31.32           C  
ATOM   3951  C   ARG B 167      98.125  52.843  30.999  1.00 30.90           C  
ATOM   3952  O   ARG B 167      97.068  53.401  30.717  1.00 31.44           O  
ATOM   3953  CB  ARG B 167      98.276  50.343  31.255  1.00 31.48           C  
ATOM   3954  CG  ARG B 167      97.026  49.598  30.907  1.00 38.74           C  
ATOM   3955  CD  ARG B 167      96.660  48.565  31.942  1.00 35.23           C  
ATOM   3956  NE  ARG B 167      95.246  48.696  32.269  1.00 35.92           N  
ATOM   3957  CZ  ARG B 167      94.611  47.982  33.186  1.00 38.63           C  
ATOM   3958  NH1 ARG B 167      95.255  47.060  33.889  1.00 38.77           N  
ATOM   3959  NH2 ARG B 167      93.321  48.190  33.396  1.00 43.86           N  
ATOM   3960  N   SER B 168      98.988  53.344  31.876  1.00 30.24           N  
ATOM   3961  CA  SER B 168      98.765  54.619  32.537  1.00 30.74           C  
ATOM   3962  C   SER B 168      98.868  55.802  31.556  1.00 31.05           C  
ATOM   3963  O   SER B 168      98.188  56.794  31.713  1.00 32.18           O  
ATOM   3964  CB  SER B 168      99.764  54.803  33.673  1.00 29.94           C  
ATOM   3965  OG  SER B 168     101.039  55.098  33.148  1.00 30.45           O  
ATOM   3966  N   LEU B 169      99.734  55.693  30.557  1.00 31.08           N  
ATOM   3967  CA  LEU B 169      99.834  56.698  29.511  1.00 30.34           C  
ATOM   3968  C   LEU B 169      98.593  56.719  28.639  1.00 31.54           C  
ATOM   3969  O   LEU B 169      98.093  57.781  28.310  1.00 33.33           O  
ATOM   3970  CB  LEU B 169     101.058  56.430  28.649  1.00 29.31           C  
ATOM   3971  CG  LEU B 169     102.341  57.240  28.800  1.00 27.00           C  
ATOM   3972  CD1 LEU B 169     102.457  57.960  30.117  1.00 22.39           C  
ATOM   3973  CD2 LEU B 169     103.598  56.376  28.494  1.00 29.62           C  
ATOM   3974  N   ALA B 170      98.096  55.549  28.257  1.00 31.49           N  
ATOM   3975  CA  ALA B 170      96.858  55.457  27.489  1.00 31.90           C  
ATOM   3976  C   ALA B 170      95.720  56.138  28.236  1.00 32.65           C  
ATOM   3977  O   ALA B 170      94.878  56.825  27.638  1.00 32.85           O  
ATOM   3978  CB  ALA B 170      96.504  53.990  27.217  1.00 31.94           C  
ATOM   3979  N   TYR B 171      95.709  55.952  29.551  1.00 32.74           N  
ATOM   3980  CA  TYR B 171      94.655  56.498  30.372  1.00 32.56           C  
ATOM   3981  C   TYR B 171      94.727  58.009  30.419  1.00 33.16           C  
ATOM   3982  O   TYR B 171      93.724  58.668  30.125  1.00 34.27           O  
ATOM   3983  CB  TYR B 171      94.685  55.925  31.777  1.00 32.52           C  
ATOM   3984  CG  TYR B 171      93.633  56.512  32.697  1.00 32.75           C  
ATOM   3985  CD1 TYR B 171      92.291  56.144  32.584  1.00 32.79           C  
ATOM   3986  CD2 TYR B 171      93.981  57.427  33.683  1.00 33.81           C  
ATOM   3987  CE1 TYR B 171      91.332  56.668  33.433  1.00 30.66           C  
ATOM   3988  CE2 TYR B 171      93.033  57.960  34.536  1.00 35.91           C  
ATOM   3989  CZ  TYR B 171      91.706  57.572  34.405  1.00 33.55           C  
ATOM   3990  OH  TYR B 171      90.758  58.100  35.251  1.00 37.35           O  
ATOM   3991  N   ILE B 172      95.890  58.565  30.766  1.00 31.04           N  
ATOM   3992  CA  ILE B 172      95.972  60.008  30.861  1.00 30.64           C  
ATOM   3993  C   ILE B 172      95.805  60.678  29.502  1.00 31.90           C  
ATOM   3994  O   ILE B 172      95.198  61.748  29.417  1.00 33.17           O  
ATOM   3995  CB  ILE B 172      97.224  60.541  31.614  1.00 30.18           C  
ATOM   3996  CG1 ILE B 172      98.539  60.232  30.876  1.00 29.28           C  
ATOM   3997  CG2 ILE B 172      97.235  60.061  33.060  1.00 31.95           C  
ATOM   3998  CD1 ILE B 172      99.688  61.076  31.352  1.00 23.65           C  
ATOM   3999  N   HIS B 173      96.320  60.049  28.446  1.00 31.84           N  
ATOM   4000  CA  HIS B 173      96.259  60.628  27.098  1.00 32.58           C  
ATOM   4001  C   HIS B 173      94.833  60.712  26.559  1.00 33.67           C  
ATOM   4002  O   HIS B 173      94.540  61.554  25.731  1.00 34.10           O  
ATOM   4003  CB  HIS B 173      97.139  59.867  26.111  1.00 31.71           C  
ATOM   4004  CG  HIS B 173      98.605  60.052  26.345  1.00 31.65           C  
ATOM   4005  ND1 HIS B 173      99.566  59.360  25.637  1.00 30.41           N  
ATOM   4006  CD2 HIS B 173      99.274  60.834  27.226  1.00 29.70           C  
ATOM   4007  CE1 HIS B 173     100.764  59.727  26.059  1.00 32.14           C  
ATOM   4008  NE2 HIS B 173     100.615  60.624  27.019  1.00 27.71           N  
ATOM   4009  N   SER B 174      93.951  59.850  27.054  1.00 35.08           N  
ATOM   4010  CA  SER B 174      92.559  59.845  26.622  1.00 35.99           C  
ATOM   4011  C   SER B 174      91.800  61.108  27.089  1.00 37.41           C  
ATOM   4012  O   SER B 174      90.758  61.433  26.535  1.00 37.74           O  
ATOM   4013  CB  SER B 174      91.853  58.561  27.069  1.00 34.71           C  
ATOM   4014  OG  SER B 174      91.606  58.571  28.469  1.00 36.58           O  
ATOM   4015  N   PHE B 175      92.335  61.813  28.087  1.00 38.01           N  
ATOM   4016  CA  PHE B 175      91.804  63.116  28.519  1.00 38.61           C  
ATOM   4017  C   PHE B 175      92.571  64.285  27.911  1.00 39.19           C  
ATOM   4018  O   PHE B 175      92.412  65.417  28.360  1.00 40.76           O  
ATOM   4019  CB  PHE B 175      91.920  63.279  30.039  1.00 39.53           C  
ATOM   4020  CG  PHE B 175      91.168  62.258  30.835  1.00 44.11           C  
ATOM   4021  CD1 PHE B 175      89.798  62.411  31.082  1.00 46.67           C  
ATOM   4022  CD2 PHE B 175      91.833  61.160  31.380  1.00 44.66           C  
ATOM   4023  CE1 PHE B 175      89.088  61.464  31.847  1.00 48.02           C  
ATOM   4024  CE2 PHE B 175      91.138  60.202  32.146  1.00 46.91           C  
ATOM   4025  CZ  PHE B 175      89.759  60.356  32.375  1.00 47.92           C  
ATOM   4026  N   GLY B 176      93.435  64.020  26.929  1.00 38.34           N  
ATOM   4027  CA  GLY B 176      94.367  65.034  26.434  1.00 35.88           C  
ATOM   4028  C   GLY B 176      95.459  65.445  27.429  1.00 35.67           C  
ATOM   4029  O   GLY B 176      96.110  66.469  27.251  1.00 35.23           O  
ATOM   4030  N   ILE B 177      95.695  64.654  28.469  1.00 35.18           N  
ATOM   4031  CA  ILE B 177      96.733  65.021  29.438  1.00 35.05           C  
ATOM   4032  C   ILE B 177      98.103  64.460  29.049  1.00 34.49           C  
ATOM   4033  O   ILE B 177      98.266  63.264  28.820  1.00 34.70           O  
ATOM   4034  CB  ILE B 177      96.335  64.632  30.892  1.00 35.41           C  
ATOM   4035  CG1 ILE B 177      95.104  65.446  31.336  1.00 36.13           C  
ATOM   4036  CG2 ILE B 177      97.493  64.872  31.863  1.00 34.87           C  
ATOM   4037  CD1 ILE B 177      94.205  64.738  32.335  1.00 37.27           C  
ATOM   4038  N   CYS B 178      99.088  65.341  28.974  1.00 33.59           N  
ATOM   4039  CA  CYS B 178     100.454  64.933  28.710  1.00 32.71           C  
ATOM   4040  C   CYS B 178     101.271  65.112  29.986  1.00 33.92           C  
ATOM   4041  O   CYS B 178     101.329  66.214  30.549  1.00 33.89           O  
ATOM   4042  CB  CYS B 178     101.038  65.780  27.598  1.00 32.58           C  
ATOM   4043  SG  CYS B 178     102.607  65.187  26.990  1.00 32.52           S  
ATOM   4044  N   HIS B 179     101.892  64.022  30.443  1.00 33.46           N  
ATOM   4045  CA  HIS B 179     102.678  64.019  31.676  1.00 31.66           C  
ATOM   4046  C   HIS B 179     103.889  64.957  31.627  1.00 31.09           C  
ATOM   4047  O   HIS B 179     104.132  65.711  32.569  1.00 30.92           O  
ATOM   4048  CB  HIS B 179     103.118  62.580  32.009  1.00 31.73           C  
ATOM   4049  CG  HIS B 179     103.703  62.429  33.380  1.00 28.56           C  
ATOM   4050  ND1 HIS B 179     105.009  62.766  33.673  1.00 25.58           N  
ATOM   4051  CD2 HIS B 179     103.153  62.001  34.543  1.00 26.27           C  
ATOM   4052  CE1 HIS B 179     105.238  62.552  34.958  1.00 25.95           C  
ATOM   4053  NE2 HIS B 179     104.133  62.075  35.507  1.00 24.19           N  
ATOM   4054  N   ARG B 180     104.662  64.877  30.545  1.00 31.16           N  
ATOM   4055  CA  ARG B 180     105.829  65.759  30.314  1.00 31.79           C  
ATOM   4056  C   ARG B 180     107.033  65.531  31.226  1.00 33.12           C  
ATOM   4057  O   ARG B 180     107.988  66.319  31.189  1.00 34.56           O  
ATOM   4058  CB  ARG B 180     105.446  67.258  30.280  1.00 30.44           C  
ATOM   4059  CG  ARG B 180     104.332  67.559  29.293  1.00 34.02           C  
ATOM   4060  CD  ARG B 180     104.294  69.005  28.851  1.00 36.63           C  
ATOM   4061  NE  ARG B 180     103.988  69.910  29.955  1.00 36.85           N  
ATOM   4062  CZ  ARG B 180     103.893  71.229  29.834  1.00 35.91           C  
ATOM   4063  NH1 ARG B 180     104.070  71.816  28.654  1.00 34.25           N  
ATOM   4064  NH2 ARG B 180     103.622  71.959  30.898  1.00 30.11           N  
ATOM   4065  N   ASP B 181     107.018  64.464  32.026  1.00 32.77           N  
ATOM   4066  CA  ASP B 181     108.191  64.144  32.828  1.00 33.24           C  
ATOM   4067  C   ASP B 181     108.316  62.649  33.135  1.00 32.36           C  
ATOM   4068  O   ASP B 181     108.566  62.259  34.279  1.00 31.60           O  
ATOM   4069  CB  ASP B 181     108.204  64.993  34.109  1.00 34.93           C  
ATOM   4070  CG  ASP B 181     109.584  65.052  34.772  1.00 40.80           C  
ATOM   4071  OD1 ASP B 181     110.613  64.884  34.075  1.00 41.85           O  
ATOM   4072  OD2 ASP B 181     109.629  65.276  36.004  1.00 43.01           O  
ATOM   4073  N   ILE B 182     108.144  61.815  32.105  1.00 31.86           N  
ATOM   4074  CA  ILE B 182     108.310  60.363  32.237  1.00 30.64           C  
ATOM   4075  C   ILE B 182     109.800  60.001  32.390  1.00 31.00           C  
ATOM   4076  O   ILE B 182     110.640  60.361  31.561  1.00 30.66           O  
ATOM   4077  CB  ILE B 182     107.670  59.595  31.042  1.00 31.29           C  
ATOM   4078  CG1 ILE B 182     106.180  59.936  30.897  1.00 28.67           C  
ATOM   4079  CG2 ILE B 182     107.927  58.062  31.132  1.00 23.11           C  
ATOM   4080  CD1 ILE B 182     105.335  59.553  32.099  1.00 33.86           C  
ATOM   4081  N   LYS B 183     110.112  59.304  33.472  1.00 31.58           N  
ATOM   4082  CA  LYS B 183     111.491  58.933  33.807  1.00 33.22           C  
ATOM   4083  C   LYS B 183     111.429  57.936  34.960  1.00 33.91           C  
ATOM   4084  O   LYS B 183     110.423  57.892  35.677  1.00 34.54           O  
ATOM   4085  CB  LYS B 183     112.345  60.169  34.149  1.00 32.15           C  
ATOM   4086  CG  LYS B 183     111.991  60.866  35.443  1.00 32.26           C  
ATOM   4087  CD  LYS B 183     112.905  62.060  35.690  1.00 34.00           C  
ATOM   4088  CE  LYS B 183     112.378  62.896  36.850  1.00 39.77           C  
ATOM   4089  NZ  LYS B 183     113.030  64.223  36.941  1.00 41.96           N  
ATOM   4090  N   PRO B 184     112.484  57.123  35.145  1.00 35.13           N
[truncated: 193,591 more chars]
