# Supplementary material for: Predictive classification models and targets identification for betulin derivatives as Leishmania donovani inhibitors
Source: J Cheminform. 2018 Aug 17;10:40. doi: 10.1186/s13321-018-0291-x (PMC6097978; doi:10.1186/s13321-018-0291-x)
Supplement: Supplementary file 5 — Additional file 5. Zip file with all potential protein target structures protein data bank files. [file 13321_2018_291_MOESM5_ESM.zip › 4a01.pdb]

HEADER    HYDROLASE                               07-SEP-11   4A01              
TITLE     CRYSTAL STRUCTURE OF THE H-TRANSLOCATING PYROPHOSPHATASE              
COMPND    MOL_ID: 1;                                                            
COMPND   2 MOLECULE: PROTON PYROPHOSPHATASE;                                    
COMPND   3 CHAIN: A, B;                                                         
COMPND   4 SYNONYM: H-TRANSLOCATING PYROPHOSPHATASE;                            
COMPND   5 EC: 3.6.1.1;                                                         
COMPND   6 ENGINEERED: YES                                                      
SOURCE    MOL_ID: 1;                                                            
SOURCE   2 ORGANISM_SCIENTIFIC: VIGNA RADIATA;                                  
SOURCE   3 ORGANISM_TAXID: 157791;                                              
SOURCE   4 EXPRESSION_SYSTEM: SACCHAROMYCES CEREVISIAE;                         
SOURCE   5 EXPRESSION_SYSTEM_TAXID: 4932;                                       
SOURCE   6 EXPRESSION_SYSTEM_STRAIN: BJ2168;                                    
SOURCE   7 EXPRESSION_SYSTEM_VECTOR_TYPE: PLASMID;                              
SOURCE   8 EXPRESSION_SYSTEM_PLASMID: PYVH6                                     
KEYWDS    HYDROLASE, MEMBRANE PROTEIN, PROTON PUMPING                           
EXPDTA    X-RAY DIFFRACTION                                                     
AUTHOR    S.-M.LIN,J.-Y.TSAI,C.-D.HSIAO,C.-L.CHIU,R.-L.PAN,Y.-J.SUN             
REVDAT   2   25-APR-12 4A01    1       JRNL                                     
REVDAT   1   28-MAR-12 4A01    0                                                
JRNL        AUTH   S.-M.LIN,J.-Y.TSAI,C.-D.HSIAO,C.-L.CHIU,R.-L.PAN,Y.-J.SUN    
JRNL        TITL   CRYSTAL STRUCTURE OF A MEMBRANE EMBEDDED  H1-TRANSLOCATING   
JRNL        TITL 2 PYROPHOSPHATASE                                              
JRNL        REF    NATURE                        V. 484   399 2012              
JRNL        REFN                   ISSN 0028-0836                               
JRNL        PMID   22456709                                                     
JRNL        DOI    10.1038/NATURE10963                                          
REMARK   2                                                                      
REMARK   2 RESOLUTION.    2.35 ANGSTROMS.                                       
REMARK   3                                                                      
REMARK   3 REFINEMENT.                                                          
REMARK   3   PROGRAM     : REFMAC 5.5.0109                                      
REMARK   3   AUTHORS     : MURSHUDOV,VAGIN,DODSON                               
REMARK   3                                                                      
REMARK   3    REFINEMENT TARGET : MAXIMUM LIKELIHOOD                            
REMARK   3                                                                      
REMARK   3  DATA USED IN REFINEMENT.                                            
REMARK   3   RESOLUTION RANGE HIGH (ANGSTROMS) : 2.35                           
REMARK   3   RESOLUTION RANGE LOW  (ANGSTROMS) : 30.00                          
REMARK   3   DATA CUTOFF            (SIGMA(F)) : NULL                           
REMARK   3   COMPLETENESS FOR RANGE        (%) : 97.43                          
REMARK   3   NUMBER OF REFLECTIONS             : 95106                          
REMARK   3                                                                      
REMARK   3  FIT TO DATA USED IN REFINEMENT.                                     
REMARK   3   CROSS-VALIDATION METHOD          : THROUGHOUT                      
REMARK   3   FREE R VALUE TEST SET SELECTION  : RANDOM                          
REMARK   3   R VALUE     (WORKING + TEST SET) : 0.16981                         
REMARK   3   R VALUE            (WORKING SET) : 0.16803                         
REMARK   3   FREE R VALUE                     : 0.20314                         
REMARK   3   FREE R VALUE TEST SET SIZE   (%) : 5.0                             
REMARK   3   FREE R VALUE TEST SET COUNT      : 5005                            
REMARK   3                                                                      
REMARK   3  FIT IN THE HIGHEST RESOLUTION BIN.                                  
REMARK   3   TOTAL NUMBER OF BINS USED           : 20                           
REMARK   3   BIN RESOLUTION RANGE HIGH       (A) : 2.350                        
REMARK   3   BIN RESOLUTION RANGE LOW        (A) : 2.411                        
REMARK   3   REFLECTION IN BIN     (WORKING SET) : 5927                         
REMARK   3   BIN COMPLETENESS (WORKING+TEST) (%) : 82.75                        
REMARK   3   BIN R VALUE           (WORKING SET) : 0.243                        
REMARK   3   BIN FREE R VALUE SET COUNT          : 306                          
REMARK   3   BIN FREE R VALUE                    : 0.276                        
REMARK   3                                                                      
REMARK   3  NUMBER OF NON-HYDROGEN ATOMS USED IN REFINEMENT.                    
REMARK   3   PROTEIN ATOMS            : 10862                                   
REMARK   3   NUCLEIC ACID ATOMS       : 0                                       
REMARK   3   HETEROGEN ATOMS          : 306                                     
REMARK   3   SOLVENT ATOMS            : 592                                     
REMARK   3                                                                      
REMARK   3  B VALUES.                                                           
REMARK   3   FROM WILSON PLOT           (A**2) : NULL                           
REMARK   3   MEAN B VALUE      (OVERALL, A**2) : 42.995                         
REMARK   3   OVERALL ANISOTROPIC B VALUE.                                       
REMARK   3    B11 (A**2) : 0.94                                                 
REMARK   3    B22 (A**2) : -0.86                                                
REMARK   3    B33 (A**2) : -3.69                                                
REMARK   3    B12 (A**2) : 0.00                                                 
REMARK   3    B13 (A**2) : -3.10                                                
REMARK   3    B23 (A**2) : 0.00                                                 
REMARK   3                                                                      
REMARK   3  ESTIMATED OVERALL COORDINATE ERROR.                                 
REMARK   3   ESU BASED ON R VALUE                            (A): 0.200         
REMARK   3   ESU BASED ON FREE R VALUE                       (A): 0.172         
REMARK   3   ESU BASED ON MAXIMUM LIKELIHOOD                 (A): 0.119         
REMARK   3   ESU FOR B VALUES BASED ON MAXIMUM LIKELIHOOD (A**2): 5.074         
REMARK   3                                                                      
REMARK   3 CORRELATION COEFFICIENTS.                                            
REMARK   3   CORRELATION COEFFICIENT FO-FC      : 0.962                         
REMARK   3   CORRELATION COEFFICIENT FO-FC FREE : 0.946                         
REMARK   3                                                                      
REMARK   3  RMS DEVIATIONS FROM IDEAL VALUES        COUNT    RMS    WEIGHT      
REMARK   3   BOND LENGTHS REFINED ATOMS        (A): 11374 ; 0.024 ; 0.022       
REMARK   3   BOND LENGTHS OTHERS               (A):  NULL ;  NULL ;  NULL       
REMARK   3   BOND ANGLES REFINED ATOMS   (DEGREES): 15447 ; 2.056 ; 1.994       
REMARK   3   BOND ANGLES OTHERS          (DEGREES):  NULL ;  NULL ;  NULL       
REMARK   3   TORSION ANGLES, PERIOD 1    (DEGREES):  1476 ; 5.439 ; 5.000       
REMARK   3   TORSION ANGLES, PERIOD 2    (DEGREES):   348 ;35.697 ;23.908       
REMARK   3   TORSION ANGLES, PERIOD 3    (DEGREES):  1764 ;17.068 ;15.000       
REMARK   3   TORSION ANGLES, PERIOD 4    (DEGREES):    28 ;21.578 ;15.000       
REMARK   3   CHIRAL-CENTER RESTRAINTS       (A**3):  1906 ; 0.163 ; 0.200       
REMARK   3   GENERAL PLANES REFINED ATOMS      (A):  8048 ; 0.010 ; 0.021       
REMARK   3   GENERAL PLANES OTHERS             (A):  NULL ;  NULL ;  NULL       
REMARK   3   NON-BONDED CONTACTS REFINED ATOMS (A):  NULL ;  NULL ;  NULL       
REMARK   3   NON-BONDED CONTACTS OTHERS        (A):  NULL ;  NULL ;  NULL       
REMARK   3   NON-BONDED TORSION REFINED ATOMS  (A):  NULL ;  NULL ;  NULL       
REMARK   3   NON-BONDED TORSION OTHERS         (A):  NULL ;  NULL ;  NULL       
REMARK   3   H-BOND (X...Y) REFINED ATOMS      (A):  NULL ;  NULL ;  NULL       
REMARK   3   H-BOND (X...Y) OTHERS             (A):  NULL ;  NULL ;  NULL       
REMARK   3   POTENTIAL METAL-ION REFINED ATOMS (A):  NULL ;  NULL ;  NULL       
REMARK   3   POTENTIAL METAL-ION OTHERS        (A):  NULL ;  NULL ;  NULL       
REMARK   3   SYMMETRY VDW REFINED ATOMS        (A):  NULL ;  NULL ;  NULL       
REMARK   3   SYMMETRY VDW OTHERS               (A):  NULL ;  NULL ;  NULL       
REMARK   3   SYMMETRY H-BOND REFINED ATOMS     (A):  NULL ;  NULL ;  NULL       
REMARK   3   SYMMETRY H-BOND OTHERS            (A):  NULL ;  NULL ;  NULL       
REMARK   3   SYMMETRY METAL-ION REFINED ATOMS  (A):  NULL ;  NULL ;  NULL       
REMARK   3   SYMMETRY METAL-ION OTHERS         (A):  NULL ;  NULL ;  NULL       
REMARK   3                                                                      
REMARK   3  ISOTROPIC THERMAL FACTOR RESTRAINTS.     COUNT   RMS    WEIGHT      
REMARK   3   MAIN-CHAIN BOND REFINED ATOMS  (A**2):  7290 ; 0.948 ; 1.500       
REMARK   3   MAIN-CHAIN BOND OTHER ATOMS    (A**2):  NULL ;  NULL ;  NULL       
REMARK   3   MAIN-CHAIN ANGLE REFINED ATOMS (A**2): 11672 ; 1.700 ; 2.000       
REMARK   3   SIDE-CHAIN BOND REFINED ATOMS  (A**2):  4084 ; 2.938 ; 3.000       
REMARK   3   SIDE-CHAIN ANGLE REFINED ATOMS (A**2):  3775 ; 4.525 ; 4.500       
REMARK   3                                                                      
REMARK   3 ANISOTROPIC THERMAL FACTOR RESTRAINTS.    COUNT   RMS   WEIGHT       
REMARK   3   RIGID-BOND RESTRAINTS          (A**2):  NULL ;  NULL ;  NULL       
REMARK   3   SPHERICITY; FREE ATOMS         (A**2):  NULL ;  NULL ;  NULL       
REMARK   3   SPHERICITY; BONDED ATOMS       (A**2):  NULL ;  NULL ;  NULL       
REMARK   3                                                                      
REMARK   3  NCS RESTRAINTS STATISTICS                                           
REMARK   3   NUMBER OF DIFFERENT NCS GROUPS : NULL                              
REMARK   3                                                                      
REMARK   3  TLS DETAILS                                                         
REMARK   3   NUMBER OF TLS GROUPS  : NULL                                       
REMARK   3                                                                      
REMARK   3  BULK SOLVENT MODELLING.                                             
REMARK   3   METHOD USED : MASK                                                 
REMARK   3   PARAMETERS FOR MASK CALCULATION                                    
REMARK   3   VDW PROBE RADIUS   : 1.40                                          
REMARK   3   ION PROBE RADIUS   : 0.80                                          
REMARK   3   SHRINKAGE RADIUS   : 0.80                                          
REMARK   3                                                                      
REMARK   3  OTHER REFINEMENT REMARKS: HYDROGENS HAVE BEEN ADDED IN THE RIDING   
REMARK   3  POSITIONS                                                           
REMARK   4                                                                      
REMARK   4 4A01 COMPLIES WITH FORMAT V. 3.30, 13-JUL-11                         
REMARK 100                                                                      
REMARK 100 THIS ENTRY HAS BEEN PROCESSED BY PDBE ON 30-SEP-11.                  
REMARK 100 THE PDBE ID CODE IS EBI-49536.                                       
REMARK 200                                                                      
REMARK 200 EXPERIMENTAL DETAILS                                                 
REMARK 200  EXPERIMENT TYPE                : X-RAY DIFFRACTION                  
REMARK 200  DATE OF DATA COLLECTION        : NULL                               
REMARK 200  TEMPERATURE           (KELVIN) : 100                                
REMARK 200  PH                             : NULL                               
REMARK 200  NUMBER OF CRYSTALS USED        : NULL                               
REMARK 200                                                                      
REMARK 200  SYNCHROTRON              (Y/N) : Y                                  
REMARK 200  RADIATION SOURCE               : NSRRC                              
REMARK 200  BEAMLINE                       : BL13B1                             
REMARK 200  X-RAY GENERATOR MODEL          : NULL                               
REMARK 200  MONOCHROMATIC OR LAUE    (M/L) : M                                  
REMARK 200  WAVELENGTH OR RANGE        (A) : 0.9                                
REMARK 200  MONOCHROMATOR                  : NULL                               
REMARK 200  OPTICS                         : NULL                               
REMARK 200                                                                      
REMARK 200  DETECTOR TYPE                  : CCD                                
REMARK 200  DETECTOR MANUFACTURER          : ADSC                               
REMARK 200  INTENSITY-INTEGRATION SOFTWARE : HKL2000                            
REMARK 200  DATA SCALING SOFTWARE          : SCALEPACK                          
REMARK 200                                                                      
REMARK 200  NUMBER OF UNIQUE REFLECTIONS   : 100220                             
REMARK 200  RESOLUTION RANGE HIGH      (A) : 2.35                               
REMARK 200  RESOLUTION RANGE LOW       (A) : 30.00                              
REMARK 200  REJECTION CRITERIA  (SIGMA(I)) : 2.0                                
REMARK 200                                                                      
REMARK 200 OVERALL.                                                             
REMARK 200  COMPLETENESS FOR RANGE     (%) : 98.7                               
REMARK 200  DATA REDUNDANCY                : 3.84                               
REMARK 200  R MERGE                    (I) : 0.08                               
REMARK 200  R SYM                      (I) : NULL                               
REMARK 200  <I/SIGMA(I)> FOR THE DATA SET  : 20.80                              
REMARK 200                                                                      
REMARK 200 IN THE HIGHEST RESOLUTION SHELL.                                     
REMARK 200  HIGHEST RESOLUTION SHELL, RANGE HIGH (A) : 2.35                     
REMARK 200  HIGHEST RESOLUTION SHELL, RANGE LOW  (A) : 2.43                     
REMARK 200  COMPLETENESS FOR SHELL     (%) : 98.5                               
REMARK 200  DATA REDUNDANCY IN SHELL       : 3.9                                
REMARK 200  R MERGE FOR SHELL          (I) : 0.50                               
REMARK 200  R SYM FOR SHELL            (I) : NULL                               
REMARK 200  <I/SIGMA(I)> FOR SHELL         : 2.70                               
REMARK 200                                                                      
REMARK 200 DIFFRACTION PROTOCOL: MAD                                            
REMARK 200 METHOD USED TO DETERMINE THE STRUCTURE: MAD                          
REMARK 200 SOFTWARE USED: PHENIX                                                
REMARK 200 STARTING MODEL: NONE                                                 
REMARK 200                                                                      
REMARK 200 REMARK: NONE                                                         
REMARK 280                                                                      
REMARK 280 CRYSTAL                                                              
REMARK 280 SOLVENT CONTENT, VS   (%): 69                                        
REMARK 280 MATTHEWS COEFFICIENT, VM (ANGSTROMS**3/DA): 3.97                     
REMARK 280                                                                      
REMARK 280 CRYSTALLIZATION CONDITIONS: NULL                                     
REMARK 290                                                                      
REMARK 290 CRYSTALLOGRAPHIC SYMMETRY                                            
REMARK 290 SYMMETRY OPERATORS FOR SPACE GROUP: C 1 2 1                          
REMARK 290                                                                      
REMARK 290      SYMOP   SYMMETRY                                                
REMARK 290     NNNMMM   OPERATOR                                                
REMARK 290       1555   X,Y,Z                                                   
REMARK 290       2555   -X,Y,-Z                                                 
REMARK 290       3555   X+1/2,Y+1/2,Z                                           
REMARK 290       4555   -X+1/2,Y+1/2,-Z                                         
REMARK 290                                                                      
REMARK 290     WHERE NNN -> OPERATOR NUMBER                                     
REMARK 290           MMM -> TRANSLATION VECTOR                                  
REMARK 290                                                                      
REMARK 290 CRYSTALLOGRAPHIC SYMMETRY TRANSFORMATIONS                            
REMARK 290 THE FOLLOWING TRANSFORMATIONS OPERATE ON THE ATOM/HETATM             
REMARK 290 RECORDS IN THIS ENTRY TO PRODUCE CRYSTALLOGRAPHICALLY                
REMARK 290 RELATED MOLECULES.                                                   
REMARK 290   SMTRY1   1  1.000000  0.000000  0.000000        0.00000            
REMARK 290   SMTRY2   1  0.000000  1.000000  0.000000        0.00000            
REMARK 290   SMTRY3   1  0.000000  0.000000  1.000000        0.00000            
REMARK 290   SMTRY1   2 -1.000000  0.000000  0.000000        0.00000            
REMARK 290   SMTRY2   2  0.000000  1.000000  0.000000        0.00000            
REMARK 290   SMTRY3   2  0.000000  0.000000 -1.000000        0.00000            
REMARK 290   SMTRY1   3  1.000000  0.000000  0.000000      109.30950            
REMARK 290   SMTRY2   3  0.000000  1.000000  0.000000       44.12050            
REMARK 290   SMTRY3   3  0.000000  0.000000  1.000000        0.00000            
REMARK 290   SMTRY1   4 -1.000000  0.000000  0.000000      109.30950            
REMARK 290   SMTRY2   4  0.000000  1.000000  0.000000       44.12050            
REMARK 290   SMTRY3   4  0.000000  0.000000 -1.000000        0.00000            
REMARK 290                                                                      
REMARK 290 REMARK: NULL                                                         
REMARK 300                                                                      
REMARK 300 BIOMOLECULE: 1                                                       
REMARK 300 SEE REMARK 350 FOR THE AUTHOR PROVIDED AND/OR PROGRAM                
REMARK 300 GENERATED ASSEMBLY INFORMATION FOR THE STRUCTURE IN                  
REMARK 300 THIS ENTRY. THE REMARK MAY ALSO PROVIDE INFORMATION ON               
REMARK 300 BURIED SURFACE AREA.                                                 
REMARK 350                                                                      
REMARK 350 COORDINATES FOR A COMPLETE MULTIMER REPRESENTING THE KNOWN           
REMARK 350 BIOLOGICALLY SIGNIFICANT OLIGOMERIZATION STATE OF THE                
REMARK 350 MOLECULE CAN BE GENERATED BY APPLYING BIOMT TRANSFORMATIONS          
REMARK 350 GIVEN BELOW.  BOTH NON-CRYSTALLOGRAPHIC AND                          
REMARK 350 CRYSTALLOGRAPHIC OPERATIONS ARE GIVEN.                               
REMARK 350                                                                      
REMARK 350 BIOMOLECULE: 1                                                       
REMARK 350 AUTHOR DETERMINED BIOLOGICAL UNIT: DIMERIC                           
REMARK 350 SOFTWARE DETERMINED QUATERNARY STRUCTURE: DIMERIC                    
REMARK 350 SOFTWARE USED: PISA                                                  
REMARK 350 TOTAL BURIED SURFACE AREA: 15040 ANGSTROM**2                         
REMARK 350 SURFACE AREA OF THE COMPLEX: 42400 ANGSTROM**2                       
REMARK 350 CHANGE IN SOLVENT FREE ENERGY: -215.4 KCAL/MOL                       
REMARK 350 APPLY THE FOLLOWING TO CHAINS: A, B                                  
REMARK 350   BIOMT1   1  1.000000  0.000000  0.000000        0.00000            
REMARK 350   BIOMT2   1  0.000000  1.000000  0.000000        0.00000            
REMARK 350   BIOMT3   1  0.000000  0.000000  1.000000        0.00000            
REMARK 465                                                                      
REMARK 465 MISSING RESIDUES                                                     
REMARK 465 THE FOLLOWING RESIDUES WERE NOT LOCATED IN THE                       
REMARK 465 EXPERIMENT. (M=MODEL NUMBER; RES=RESIDUE NAME; C=CHAIN               
REMARK 465 IDENTIFIER; SSSEQ=SEQUENCE NUMBER; I=INSERTION CODE.)                
REMARK 465                                                                      
REMARK 465   M RES C SSSEQI                                                     
REMARK 465     MET A     1                                                      
REMARK 465     ARG A    42                                                      
REMARK 465     ASP A    43                                                      
REMARK 465     ALA A    44                                                      
REMARK 465     SER A    45                                                      
REMARK 465     PRO A    46                                                      
REMARK 465     ASN A    47                                                      
REMARK 465     ALA A    48                                                      
REMARK 465     ALA A    49                                                      
REMARK 465     ALA A    50                                                      
REMARK 465     LYS A    51                                                      
REMARK 465     ASN A    52                                                      
REMARK 465     GLY A    53                                                      
REMARK 465     TYR A    54                                                      
REMARK 465     ASN A    55                                                      
REMARK 465     ASP A    56                                                      
REMARK 465     TYR A    57                                                      
REMARK 465     LEU A    58                                                      
REMARK 465     ILE A    59                                                      
REMARK 465     GLU A    60                                                      
REMARK 465     GLU A    61                                                      
REMARK 465     GLU A    62                                                      
REMARK 465     GLU A    63                                                      
REMARK 465     GLY A    64                                                      
REMARK 465     ILE A    65                                                      
REMARK 465     ASN A    66                                                      
REMARK 465     MET B     1                                                      
REMARK 465     ARG B    42                                                      
REMARK 465     ASP B    43                                                      
REMARK 465     ALA B    44                                                      
REMARK 465     SER B    45                                                      
REMARK 465     PRO B    46                                                      
REMARK 465     ASN B    47                                                      
REMARK 465     ALA B    48                                                      
REMARK 465     ALA B    49                                                      
REMARK 465     ALA B    50                                                      
REMARK 465     LYS B    51                                                      
REMARK 465     ASN B    52                                                      
REMARK 465     GLY B    53                                                      
REMARK 465     TYR B    54                                                      
REMARK 465     ASN B    55                                                      
REMARK 465     ASP B    56                                                      
REMARK 465     TYR B    57                                                      
REMARK 465     LEU B    58                                                      
REMARK 465     ILE B    59                                                      
REMARK 465     GLU B    60                                                      
REMARK 465     GLU B    61                                                      
REMARK 465     GLU B    62                                                      
REMARK 465     GLU B    63                                                      
REMARK 465     GLY B    64                                                      
REMARK 465     ILE B    65                                                      
REMARK 465     ASN B    66                                                      
REMARK 500                                                                      
REMARK 500 GEOMETRY AND STEREOCHEMISTRY                                         
REMARK 500 SUBTOPIC: CLOSE CONTACTS IN SAME ASYMMETRIC UNIT                     
REMARK 500                                                                      
REMARK 500 THE FOLLOWING ATOMS ARE IN CLOSE CONTACT.                            
REMARK 500                                                                      
REMARK 500  ATM1  RES C  SSEQI   ATM2  RES C  SSEQI           DISTANCE          
REMARK 500   O55  DMU A  1777     O    HOH A  2328              2.05            
REMARK 500   O    HOH A  2009     O    HOH A  2011              2.01            
REMARK 500   O    HOH A  2081     O    HOH A  2082              1.98            
REMARK 500   O    HOH A  2223     O    HOH A  2224              1.97            
REMARK 500                                                                      
REMARK 500 REMARK: NULL                                                         
REMARK 500                                                                      
REMARK 500 GEOMETRY AND STEREOCHEMISTRY                                         
REMARK 500 SUBTOPIC: COVALENT BOND LENGTHS                                      
REMARK 500                                                                      
REMARK 500 THE STEREOCHEMICAL PARAMETERS OF THE FOLLOWING RESIDUES              
REMARK 500 HAVE VALUES WHICH DEVIATE FROM EXPECTED VALUES BY MORE               
REMARK 500 THAN 6*RMSD (M=MODEL NUMBER; RES=RESIDUE NAME; C=CHAIN               
REMARK 500 IDENTIFIER; SSEQ=SEQUENCE NUMBER; I=INSERTION CODE).                 
REMARK 500                                                                      
REMARK 500 STANDARD TABLE:                                                      
REMARK 500 FORMAT: (10X,I3,1X,2(A3,1X,A1,I4,A1,1X,A4,3X),1X,F6.3)               
REMARK 500                                                                      
REMARK 500 EXPECTED VALUES PROTEIN: ENGH AND HUBER, 1999                        
REMARK 500 EXPECTED VALUES NUCLEIC ACID: CLOWNEY ET AL 1996                     
REMARK 500                                                                      
REMARK 500  M RES CSSEQI ATM1   RES CSSEQI ATM2   DEVIATION                     
REMARK 500    GLU A 663   CG    GLU A 663   CD      0.133                       
REMARK 500                                                                      
REMARK 500 REMARK: NULL                                                         
REMARK 500                                                                      
REMARK 500 GEOMETRY AND STEREOCHEMISTRY                                         
REMARK 500 SUBTOPIC: COVALENT BOND ANGLES                                       
REMARK 500                                                                      
REMARK 500 THE STEREOCHEMICAL PARAMETERS OF THE FOLLOWING RESIDUES              
REMARK 500 HAVE VALUES WHICH DEVIATE FROM EXPECTED VALUES BY MORE               
REMARK 500 THAN 6*RMSD (M=MODEL NUMBER; RES=RESIDUE NAME; C=CHAIN               
REMARK 500 IDENTIFIER; SSEQ=SEQUENCE NUMBER; I=INSERTION CODE).                 
REMARK 500                                                                      
REMARK 500 STANDARD TABLE:                                                      
REMARK 500 FORMAT: (10X,I3,1X,A3,1X,A1,I4,A1,3(1X,A4,2X),12X,F5.1)              
REMARK 500                                                                      
REMARK 500 EXPECTED VALUES PROTEIN: ENGH AND HUBER, 1999                        
REMARK 500 EXPECTED VALUES NUCLEIC ACID: CLOWNEY ET AL 1996                     
REMARK 500                                                                      
REMARK 500  M RES CSSEQI ATM1   ATM2   ATM3                                     
REMARK 500    LEU A 321   CB  -  CG  -  CD2 ANGL. DEV. =  10.6 DEGREES          
REMARK 500    VAL A 410   CG1 -  CB  -  CG2 ANGL. DEV. =  10.2 DEGREES          
REMARK 500    ARG A 441   NE  -  CZ  -  NH1 ANGL. DEV. =   3.4 DEGREES          
REMARK 500    ARG A 441   NE  -  CZ  -  NH2 ANGL. DEV. =  -3.8 DEGREES          
REMARK 500    ARG A 525   NE  -  CZ  -  NH2 ANGL. DEV. =  -4.3 DEGREES          
REMARK 500    VAL A 551   CA  -  CB  -  CG2 ANGL. DEV. =   9.3 DEGREES          
REMARK 500    VAL A 551   CB  -  CA  -  C   ANGL. DEV. = -12.8 DEGREES          
REMARK 500    VAL A 677   CG1 -  CB  -  CG2 ANGL. DEV. =  11.2 DEGREES          
REMARK 500    ARG A 706   NE  -  CZ  -  NH2 ANGL. DEV. =  -4.4 DEGREES          
REMARK 500    VAL A 746   CB  -  CA  -  C   ANGL. DEV. = -15.2 DEGREES          
REMARK 500    VAL A 746   CG1 -  CB  -  CG2 ANGL. DEV. =  13.0 DEGREES          
REMARK 500    ASP B 294   CB  -  CG  -  OD1 ANGL. DEV. =   5.9 DEGREES          
REMARK 500    ASP B 294   CB  -  CG  -  OD2 ANGL. DEV. =  -6.8 DEGREES          
REMARK 500    LEU B 295   CA  -  CB  -  CG  ANGL. DEV. = -24.0 DEGREES          
REMARK 500    PRO B 432   C   -  N   -  CA  ANGL. DEV. = -10.0 DEGREES          
REMARK 500    ARG B 441   NE  -  CZ  -  NH1 ANGL. DEV. =   3.7 DEGREES          
REMARK 500    ARG B 441   NE  -  CZ  -  NH2 ANGL. DEV. =  -4.8 DEGREES          
REMARK 500    VAL B 551   CB  -  CA  -  C   ANGL. DEV. = -11.9 DEGREES          
REMARK 500    VAL B 551   CG1 -  CB  -  CG2 ANGL. DEV. =   9.8 DEGREES          
REMARK 500    LYS B 595   CD  -  CE  -  NZ  ANGL. DEV. = -17.3 DEGREES          
REMARK 500    VAL B 674   CG1 -  CB  -  CG2 ANGL. DEV. =  10.5 DEGREES          
REMARK 500                                                                      
REMARK 500 REMARK: NULL                                                         
REMARK 500                                                                      
REMARK 500 GEOMETRY AND STEREOCHEMISTRY                                         
REMARK 500 SUBTOPIC: TORSION ANGLES                                             
REMARK 500                                                                      
REMARK 500 TORSION ANGLES OUTSIDE THE EXPECTED RAMACHANDRAN REGIONS:            
REMARK 500 (M=MODEL NUMBER; RES=RESIDUE NAME; C=CHAIN IDENTIFIER;               
REMARK 500 SSEQ=SEQUENCE NUMBER; I=INSERTION CODE).                             
REMARK 500                                                                      
REMARK 500 STANDARD TABLE:                                                      
REMARK 500 FORMAT:(10X,I3,1X,A3,1X,A1,I4,A1,4X,F7.2,3X,F7.2)                    
REMARK 500                                                                      
REMARK 500 EXPECTED VALUES: GJ KLEYWEGT AND TA JONES (1996). PHI/PSI-           
REMARK 500 CHOLOGY: RAMACHANDRAN REVISITED. STRUCTURE 4, 1395 - 1400            
REMARK 500                                                                      
REMARK 500  M RES CSSEQI        PSI       PHI                                   
REMARK 500    ASP A 127       94.62   -169.14                                   
REMARK 500    ILE A 288      -61.71   -100.44                                   
REMARK 500    ASN A 392       87.95   -150.22                                   
REMARK 500    ALA A 477       27.20   -156.29                                   
REMARK 500    ALA A 478     -139.98     53.99                                   
REMARK 500    LEU A 571       58.16    -94.15                                   
REMARK 500    THR A 732      -58.31   -123.33                                   
REMARK 500    HIS B  68      -41.94   -159.86                                   
REMARK 500    GLU B 115       40.26   -107.59                                   
REMARK 500    ASP B 127      102.27   -167.02                                   
REMARK 500    ILE B 288      -60.58    -99.10                                   
REMARK 500    ASP B 347      -78.58   -118.23                                   
REMARK 500    ALA B 477       28.50   -154.66                                   
REMARK 500    ALA B 478     -131.95     50.29                                   
REMARK 500    MET B 518      174.55    -59.40                                   
REMARK 500    THR B 732      -58.22   -123.84                                   
REMARK 500    ILE B 765      -72.66    -67.61                                   
REMARK 500                                                                      
REMARK 500 REMARK: NULL                                                         
REMARK 500                                                                      
REMARK 500 GEOMETRY AND STEREOCHEMISTRY                                         
REMARK 500 SUBTOPIC: CHIRAL CENTERS                                             
REMARK 500                                                                      
REMARK 500 UNEXPECTED CONFIGURATION OF THE FOLLOWING CHIRAL                     
REMARK 500 CENTER(S) USING IMPROPER CA--C--CB--N CHIRALITY                      
REMARK 500 FOR AMINO ACIDS AND C1'--O4'--N1(N9)--C2' FOR                        
REMARK 500 NUCLEIC ACIDS OR EQUIVALENT ANGLE                                    
REMARK 500 M=MODEL NUMBER; RES=RESIDUE NAME; C=CHAIN                            
REMARK 500 IDENTIFIER; SSEQ=SEQUENCE NUMBER; I=INSERTION CODE                   
REMARK 500                                                                      
REMARK 500 STANDARD TABLE:                                                      
REMARK 500 FORMAT: (10X,I3,1X,A3,1X,A1,I4,A1,6X,F5.1,6X,A1,10X,A1,3X,A16)       
REMARK 500                                                                      
REMARK 500  M RES CSSEQI    IMPROPER   EXPECTED   FOUND DETAILS                 
REMARK 500    THR A 185        22.3      L          L   OUTSIDE RANGE           
REMARK 500    THR A 228        24.5      L          L   OUTSIDE RANGE           
REMARK 500    VAL A 276        20.3      L          L   OUTSIDE RANGE           
REMARK 500    VAL B 408        21.9      L          L   OUTSIDE RANGE           
REMARK 500    PHE B 576        24.9      L          L   OUTSIDE RANGE           
REMARK 500                                                                      
REMARK 500 REMARK: NULL                                                         
REMARK 610                                                                      
REMARK 610 MISSING HETEROATOM                                                   
REMARK 610 THE FOLLOWING RESIDUES HAVE MISSING ATOMS (M=MODEL NUMBER;           
REMARK 610 RES=RESIDUE NAME; C=CHAIN IDENTIFIER; SSEQ=SEQUENCE NUMBER;          
REMARK 610 I=INSERTION CODE):                                                   
REMARK 610   M RES C SSEQI                                                      
REMARK 610     DMU A 1777                                                       
REMARK 610     DMU B 1776                                                       
REMARK 620                                                                      
REMARK 620 METAL COORDINATION                                                   
REMARK 620 (M=MODEL NUMBER; RES=RESIDUE NAME; C=CHAIN IDENTIFIER;               
REMARK 620 SSEQ=SEQUENCE NUMBER; I=INSERTION CODE):                             
REMARK 620                                                                      
REMARK 620 COORDINATION ANGLES FOR:  M RES CSSEQI METAL                         
REMARK 620                              MG A1767  MG                            
REMARK 620 N RES CSSEQI ATOM                                                    
REMARK 620 1 ASP A 257   OD2                                                    
REMARK 620 2 2PN A1773   O5  162.5                                              
REMARK 620 3 HOH A2108   O    87.7 103.1                                        
REMARK 620 4 HOH A2109   O    92.0  78.0 176.6                                  
REMARK 620 5 HOH A2112   O    81.9  84.3  90.1  93.2                            
REMARK 620 6 ASP A 253   OD1  98.4  95.3  90.5  86.2 179.3                      
REMARK 620 N                    1     2     3     4     5                       
REMARK 620                                                                      
REMARK 620 COORDINATION ANGLES FOR:  M RES CSSEQI METAL                         
REMARK 620                              MG A1768  MG                            
REMARK 620 N RES CSSEQI ATOM                                                    
REMARK 620 1 ASP A 507   OD1                                                    
REMARK 620 2 2PN A1773   O6   90.1                                              
REMARK 620 3 HOH A2127   O   166.5 101.0                                        
REMARK 620 4 HOH A2128   O    89.2  86.9  83.7                                  
REMARK 620 5 HOH A2129   O    84.9 174.9  84.1  93.7                            
REMARK 620 6 HOH A2134   O    94.6  76.9  95.5 163.3 102.8                      
REMARK 620 N                    1     2     3     4     5                       
REMARK 620                                                                      
REMARK 620 COORDINATION ANGLES FOR:  M RES CSSEQI METAL                         
REMARK 620                              MG A1769  MG                            
REMARK 620 N RES CSSEQI ATOM                                                    
REMARK 620 1 ASP A 727   OD1                                                    
REMARK 620 2 2PN A1773   O1   94.9                                              
REMARK 620 3 HOH A2299   O    96.8  91.0                                        
REMARK 620 4 2PN A1773   O5  160.1 101.0  94.9                                  
REMARK 620 5 HOH A2109   O    89.4 175.1  86.0  75.4                            
REMARK 620 6 ASP A 253   OD2  86.0  92.4 175.4  81.4  90.4                      
REMARK 620 N                    1     2     3     4     5                       
REMARK 620                                                                      
REMARK 620 COORDINATION ANGLES FOR:  M RES CSSEQI METAL                         
REMARK 620                              MG A1770  MG                            
REMARK 620 N RES CSSEQI ATOM                                                    
REMARK 620 1 2PN A1773   O2                                                     
REMARK 620 2 ASP A 283   OD1 104.5                                              
REMARK 620 3 ASP A 507   OD2  95.1  79.0                                        
REMARK 620 4 2PN A1773   O6  103.1 148.9  84.6                                  
REMARK 620 5 HOH A2106   O   104.8  98.2 159.9  88.3                            
REMARK 620 6 HOH A2134   O   173.2  78.2  79.2  72.9  80.7                      
REMARK 620 N                    1     2     3     4     5                       
REMARK 620                                                                      
REMARK 620 COORDINATION ANGLES FOR:  M RES CSSEQI METAL                         
REMARK 620                              MG A1771  MG                            
REMARK 620 N RES CSSEQI ATOM                                                    
REMARK 620 1 ASN A 534   OD1                                                    
REMARK 620 2 2PN A1773   O3  104.7                                              
REMARK 620 3 HOH A2216   O    87.4  97.9                                        
REMARK 620 4 ASP A 691   OD2  91.4  96.2 165.7                                  
REMARK 620 5 HOH A2234   O    92.3 162.5  78.8  87.0                            
REMARK 620 6 2PN A1773   N1  172.5  70.5  87.7  94.7  92.2                      
REMARK 620 N                    1     2     3     4     5                       
REMARK 620                                                                      
REMARK 620 COORDINATION ANGLES FOR:  M RES CSSEQI METAL                         
REMARK 620                              MG B1767  MG                            
REMARK 620 N RES CSSEQI ATOM                                                    
REMARK 620 1 HOH B2072   O                                                      
REMARK 620 2 ASP B 253   OD1  85.4                                              
REMARK 620 3 2PN B1773   O5   79.3  96.9                                        
REMARK 620 4 ASP B 257   OD2  92.8  91.1 168.3                                  
REMARK 620 5 HOH B2073   O   166.3  82.8 109.0  80.4                            
REMARK 620 6 HOH B2075   O   102.5 171.9  86.3  86.9  89.2                      
REMARK 620 N                    1     2     3     4     5                       
REMARK 620                                                                      
REMARK 620 COORDINATION ANGLES FOR:  M RES CSSEQI METAL                         
REMARK 620                              MG B1768  MG                            
REMARK 620 N RES CSSEQI ATOM                                                    
REMARK 620 1 2PN B1773   O6                                                     
REMARK 620 2 HOH B2088   O    83.1                                              
REMARK 620 3 HOH B2087   O    90.8  80.2                                        
REMARK 620 4 HOH B2089   O   173.2 101.3  84.9                                  
REMARK 620 5 HOH B2094   O    75.3 154.6  86.8  99.2                            
REMARK 620 6 ASP B 507   OD1  97.8  99.4 171.2  86.7  96.8                      
REMARK 620 N                    1     2     3     4     5                       
REMARK 620                                                                      
REMARK 620 COORDINATION ANGLES FOR:  M RES CSSEQI METAL                         
REMARK 620                              MG B1769  MG                            
REMARK 620 N RES CSSEQI ATOM                                                    
REMARK 620 1 ASP B 727   OD1                                                    
REMARK 620 2 HOH B2072   O    79.9                                              
REMARK 620 3 HOH B2232   O    89.6  90.5                                        
REMARK 620 4 ASP B 253   OD2  80.9  83.0 169.4                                  
REMARK 620 5 2PN B1773   O1  100.4 175.6  93.9  92.7                            
REMARK 620 6 2PN B1773   O5  157.3  82.1 104.3  83.3  96.5                      
REMARK 620 N                    1     2     3     4     5                       
REMARK 620                                                                      
REMARK 620 COORDINATION ANGLES FOR:  M RES CSSEQI METAL                         
REMARK 620                              MG B1770  MG                            
REMARK 620 N RES CSSEQI ATOM                                                    
REMARK 620 1 2PN B1773   O2                                                     
REMARK 620 2 2PN B1773   O6   97.2                                              
REMARK 620 3 HOH B2070   O   102.0  83.1                                        
REMARK 620 4 ASP B 283   OD1 104.3 158.1  96.2                                  
REMARK 620 5 HOH B2094   O   163.9  66.8  77.6  91.6                            
REMARK 620 6 ASP B 507   OD2  93.8  82.6 159.9  91.7  83.8                      
REMARK 620 N                    1     2     3     4     5                       
REMARK 620                                                                      
REMARK 620 COORDINATION ANGLES FOR:  M RES CSSEQI METAL                         
REMARK 620                              MG B1771  MG                            
REMARK 620 N RES CSSEQI ATOM                                                    
REMARK 620 1 2PN B1773   O3                                                     
REMARK 620 2 ASN B 534   OD1 109.2                                              
REMARK 620 3 ASP B 691   OD2  99.0  89.1                                        
REMARK 620 4 2PN B1773   N1   71.2 174.1  96.7                                  
REMARK 620 5 HOH B2169   O    90.0  90.7 170.6  83.4                            
REMARK 620 6 HOH B2179   O   156.2  94.1  86.0  85.2  84.6                      
REMARK 620 N                    1     2     3     4     5                       
REMARK 620                                                                      
REMARK 620 COORDINATION ANGLES FOR:  M RES CSSEQI METAL                         
REMARK 620                               K A1772   K                            
REMARK 620 N RES CSSEQI ATOM                                                    
REMARK 620 1 ASN A 534   OD1                                                    
REMARK 620 2 HOH A2214   O    75.7                                              
REMARK 620 3 2PN A1773   O3   60.5 122.0                                        
REMARK 620 4 HOH A2136   O   135.7 146.3  89.7                                  
REMARK 620 5 HOH A2137   O   119.1  98.1  75.2  78.0                            
REMARK 620 6 HOH A2216   O    52.2  66.3  57.3 138.1  69.6                      
REMARK 620 7 HOH A2236   O    67.1 138.9  50.9  68.7 114.4 101.2                
REMARK 620 N                    1     2     3     4     5     6                 
REMARK 620                                                                      
REMARK 620 COORDINATION ANGLES FOR:  M RES CSSEQI METAL                         
REMARK 620                               K B1772   K                            
REMARK 620 N RES CSSEQI ATOM                                                    
REMARK 620 1 2PN B1773   O3                                                     
REMARK 620 2 HOH B2097   O    92.0                                              
REMARK 620 3 HOH B2098   O    72.1  71.6                                        
REMARK 620 4 HOH B2167   O   130.5 135.4 105.5                                  
REMARK 620 5 HOH B2181   O    51.5  74.6 111.4 139.2                            
REMARK 620 6 ASN B 534   OD1  67.2 140.8 126.4  78.0  66.4                      
REMARK 620 7 HOH B2169   O    61.8 141.8  73.9  70.0 103.9  56.8                
REMARK 620 N                    1     2     3     4     5     6                 
REMARK 700                                                                      
REMARK 700 SHEET                                                                
REMARK 700 DETERMINATION METHOD: AUTHOR PROVIDED.                               
REMARK 800                                                                      
REMARK 800 SITE                                                                 
REMARK 800 SITE_IDENTIFIER: AC1                                                 
REMARK 800 EVIDENCE_CODE: SOFTWARE                                              
REMARK 800 SITE_DESCRIPTION: BINDING SITE FOR RESIDUE  MG A1767                 
REMARK 800                                                                      
REMARK 800 SITE_IDENTIFIER: AC2                                                 
REMARK 800 EVIDENCE_CODE: SOFTWARE                                              
REMARK 800 SITE_DESCRIPTION: BINDING SITE FOR RESIDUE  MG A1768                 
REMARK 800                                                                      
REMARK 800 SITE_IDENTIFIER: AC3                                                 
REMARK 800 EVIDENCE_CODE: SOFTWARE                                              
REMARK 800 SITE_DESCRIPTION: BINDING SITE FOR RESIDUE  MG A1769                 
REMARK 800                                                                      
REMARK 800 SITE_IDENTIFIER: AC4                                                 
REMARK 800 EVIDENCE_CODE: SOFTWARE                                              
REMARK 800 SITE_DESCRIPTION: BINDING SITE FOR RESIDUE  MG A1770                 
REMARK 800                                                                      
REMARK 800 SITE_IDENTIFIER: AC5                                                 
REMARK 800 EVIDENCE_CODE: SOFTWARE                                              
REMARK 800 SITE_DESCRIPTION: BINDING SITE FOR RESIDUE  MG A1771                 
REMARK 800                                                                      
REMARK 800 SITE_IDENTIFIER: AC6                                                 
REMARK 800 EVIDENCE_CODE: SOFTWARE                                              
REMARK 800 SITE_DESCRIPTION: BINDING SITE FOR RESIDUE   K A1772                 
REMARK 800                                                                      
REMARK 800 SITE_IDENTIFIER: AC7                                                 
REMARK 800 EVIDENCE_CODE: SOFTWARE                                              
REMARK 800 SITE_DESCRIPTION: BINDING SITE FOR RESIDUE 2PN A1773                 
REMARK 800                                                                      
REMARK 800 SITE_IDENTIFIER: AC8                                                 
REMARK 800 EVIDENCE_CODE: SOFTWARE                                              
REMARK 800 SITE_DESCRIPTION: BINDING SITE FOR RESIDUE  MG B1767                 
REMARK 800                                                                      
REMARK 800 SITE_IDENTIFIER: AC9                                                 
REMARK 800 EVIDENCE_CODE: SOFTWARE                                              
REMARK 800 SITE_DESCRIPTION: BINDING SITE FOR RESIDUE  MG B1768                 
REMARK 800                                                                      
REMARK 800 SITE_IDENTIFIER: BC1                                                 
REMARK 800 EVIDENCE_CODE: SOFTWARE                                              
REMARK 800 SITE_DESCRIPTION: BINDING SITE FOR RESIDUE  MG B1769                 
REMARK 800                                                                      
REMARK 800 SITE_IDENTIFIER: BC2                                                 
REMARK 800 EVIDENCE_CODE: SOFTWARE                                              
REMARK 800 SITE_DESCRIPTION: BINDING SITE FOR RESIDUE  MG B1770                 
REMARK 800                                                                      
REMARK 800 SITE_IDENTIFIER: BC3                                                 
REMARK 800 EVIDENCE_CODE: SOFTWARE                                              
REMARK 800 SITE_DESCRIPTION: BINDING SITE FOR RESIDUE  MG B1771                 
REMARK 800                                                                      
REMARK 800 SITE_IDENTIFIER: BC4                                                 
REMARK 800 EVIDENCE_CODE: SOFTWARE                                              
REMARK 800 SITE_DESCRIPTION: BINDING SITE FOR RESIDUE   K B1772                 
REMARK 800                                                                      
REMARK 800 SITE_IDENTIFIER: BC5                                                 
REMARK 800 EVIDENCE_CODE: SOFTWARE                                              
REMARK 800 SITE_DESCRIPTION: BINDING SITE FOR RESIDUE 2PN B1773                 
REMARK 800                                                                      
REMARK 800 SITE_IDENTIFIER: BC6                                                 
REMARK 800 EVIDENCE_CODE: SOFTWARE                                              
REMARK 800 SITE_DESCRIPTION: BINDING SITE FOR RESIDUE DMU A1774                 
REMARK 800                                                                      
REMARK 800 SITE_IDENTIFIER: BC7                                                 
REMARK 800 EVIDENCE_CODE: SOFTWARE                                              
REMARK 800 SITE_DESCRIPTION: BINDING SITE FOR RESIDUE DMU B1774                 
REMARK 800                                                                      
REMARK 800 SITE_IDENTIFIER: BC8                                                 
REMARK 800 EVIDENCE_CODE: SOFTWARE                                              
REMARK 800 SITE_DESCRIPTION: BINDING SITE FOR RESIDUE DMU A1775                 
REMARK 800                                                                      
REMARK 800 SITE_IDENTIFIER: BC9                                                 
REMARK 800 EVIDENCE_CODE: SOFTWARE                                              
REMARK 800 SITE_DESCRIPTION: BINDING SITE FOR RESIDUE DMU A1776                 
REMARK 800                                                                      
REMARK 800 SITE_IDENTIFIER: CC1                                                 
REMARK 800 EVIDENCE_CODE: SOFTWARE                                              
REMARK 800 SITE_DESCRIPTION: BINDING SITE FOR RESIDUE DMU B1775                 
REMARK 800                                                                      
REMARK 800 SITE_IDENTIFIER: CC2                                                 
REMARK 800 EVIDENCE_CODE: SOFTWARE                                              
REMARK 800 SITE_DESCRIPTION: BINDING SITE FOR RESIDUE DMU B1776                 
REMARK 800                                                                      
REMARK 800 SITE_IDENTIFIER: CC3                                                 
REMARK 800 EVIDENCE_CODE: SOFTWARE                                              
REMARK 800 SITE_DESCRIPTION: BINDING SITE FOR RESIDUE DMU A1777                 
REMARK 800                                                                      
REMARK 800 SITE_IDENTIFIER: CC4                                                 
REMARK 800 EVIDENCE_CODE: SOFTWARE                                              
REMARK 800 SITE_DESCRIPTION: BINDING SITE FOR RESIDUE DMU A1778                 
REMARK 800                                                                      
REMARK 800 SITE_IDENTIFIER: CC5                                                 
REMARK 800 EVIDENCE_CODE: SOFTWARE                                              
REMARK 800 SITE_DESCRIPTION: BINDING SITE FOR RESIDUE DMU B1777                 
REMARK 999                                                                      
REMARK 999 SEQUENCE                                                             
REMARK 999 THE PROTEIN SEQUENCE OF ENTRY 4A01 HAD BEEN PUBLISHED AT PLANT       
REMARK 999 PHYSIOL (1995) V.109, P1125-1127 AND THE SEQUENCE OF RESIDUE 476     
REMARK 999 IS PHE. MEANWHILE, FROM THE ELECTRON DENSITY OMIT MAP, WE            
REMARK 999 DETERMINED THAT RESIDUE 476 IS PHE.                                  
DBREF  4A01 A    1   766  UNP    O22124   O22124_VIGRA     1    766             
DBREF  4A01 B    1   766  UNP    O22124   O22124_VIGRA     1    766             
SEQADV 4A01 PHE A  476  UNP  O22124    LEU   476 SEE REMARK 999                 
SEQADV 4A01 PHE B  476  UNP  O22124    LEU   476 SEE REMARK 999                 
SEQRES   1 A  766  MET GLY ALA ALA ILE LEU PRO ASP LEU GLY THR GLU ILE          
SEQRES   2 A  766  LEU ILE PRO VAL CYS ALA VAL ILE GLY ILE ALA PHE ALA          
SEQRES   3 A  766  LEU PHE GLN TRP LEU LEU VAL SER LYS VAL LYS LEU SER          
SEQRES   4 A  766  ALA VAL ARG ASP ALA SER PRO ASN ALA ALA ALA LYS ASN          
SEQRES   5 A  766  GLY TYR ASN ASP TYR LEU ILE GLU GLU GLU GLU GLY ILE          
SEQRES   6 A  766  ASN ASP HIS ASN VAL VAL VAL LYS CYS ALA GLU ILE GLN          
SEQRES   7 A  766  ASN ALA ILE SER GLU GLY ALA THR SER PHE LEU PHE THR          
SEQRES   8 A  766  GLU TYR LYS TYR VAL GLY ILE PHE MET VAL ALA PHE ALA          
SEQRES   9 A  766  ILE LEU ILE PHE LEU PHE LEU GLY SER VAL GLU GLY PHE          
SEQRES  10 A  766  SER THR SER PRO GLN ALA CYS SER TYR ASP LYS THR LYS          
SEQRES  11 A  766  THR CYS LYS PRO ALA LEU ALA THR ALA ILE PHE SER THR          
SEQRES  12 A  766  VAL SER PHE LEU LEU GLY GLY VAL THR SER LEU VAL SER          
SEQRES  13 A  766  GLY PHE LEU GLY MET LYS ILE ALA THR TYR ALA ASN ALA          
SEQRES  14 A  766  ARG THR THR LEU GLU ALA ARG LYS GLY VAL GLY LYS ALA          
SEQRES  15 A  766  PHE ILE THR ALA PHE ARG SER GLY ALA VAL MET GLY PHE          
SEQRES  16 A  766  LEU LEU ALA ALA ASN GLY LEU LEU VAL LEU TYR ILE ALA          
SEQRES  17 A  766  ILE ASN LEU PHE LYS ILE TYR TYR GLY ASP ASP TRP GLY          
SEQRES  18 A  766  GLY LEU PHE GLU ALA ILE THR GLY TYR GLY LEU GLY GLY          
SEQRES  19 A  766  SER SER MET ALA LEU PHE GLY ARG VAL GLY GLY GLY ILE          
SEQRES  20 A  766  TYR THR LYS ALA ALA ASP VAL GLY ALA ASP LEU VAL GLY          
SEQRES  21 A  766  LYS VAL GLU ARG ASN ILE PRO GLU ASP ASP PRO ARG ASN          
SEQRES  22 A  766  PRO ALA VAL ILE ALA ASP ASN VAL GLY ASP ASN VAL GLY          
SEQRES  23 A  766  ASP ILE ALA GLY MET GLY SER ASP LEU PHE GLY SER TYR          
SEQRES  24 A  766  ALA GLU SER SER CYS ALA ALA LEU VAL VAL ALA SER ILE          
SEQRES  25 A  766  SER SER PHE GLY LEU ASN HIS GLU LEU THR ALA MET LEU          
SEQRES  26 A  766  TYR PRO LEU ILE VAL SER SER VAL GLY ILE LEU VAL CYS          
SEQRES  27 A  766  LEU LEU THR THR LEU PHE ALA THR ASP PHE PHE GLU ILE          
SEQRES  28 A  766  LYS ALA VAL LYS GLU ILE GLU PRO ALA LEU LYS LYS GLN          
SEQRES  29 A  766  LEU VAL ILE SER THR VAL LEU MET THR ILE GLY VAL ALA          
SEQRES  30 A  766  VAL VAL SER PHE VAL ALA LEU PRO THR SER PHE THR ILE          
SEQRES  31 A  766  PHE ASN PHE GLY VAL GLN LYS ASP VAL LYS SER TRP GLN          
SEQRES  32 A  766  LEU PHE LEU CYS VAL ALA VAL GLY LEU TRP ALA GLY LEU          
SEQRES  33 A  766  ILE ILE GLY PHE VAL THR GLU TYR TYR THR SER ASN ALA          
SEQRES  34 A  766  TYR SER PRO VAL GLN ASP VAL ALA ASP SER CYS ARG THR          
SEQRES  35 A  766  GLY ALA ALA THR ASN VAL ILE PHE GLY LEU ALA LEU GLY          
SEQRES  36 A  766  TYR LYS SER VAL ILE ILE PRO ILE PHE ALA ILE ALA ILE          
SEQRES  37 A  766  SER ILE PHE VAL SER PHE THR PHE ALA ALA MET TYR GLY          
SEQRES  38 A  766  ILE ALA VAL ALA ALA LEU GLY MET LEU SER THR ILE ALA          
SEQRES  39 A  766  THR GLY LEU ALA ILE ASP ALA TYR GLY PRO ILE SER ASP          
SEQRES  40 A  766  ASN ALA GLY GLY ILE ALA GLU MET ALA GLY MET SER HIS          
SEQRES  41 A  766  ARG ILE ARG GLU ARG THR ASP ALA LEU ASP ALA ALA GLY          
SEQRES  42 A  766  ASN THR THR ALA ALA ILE GLY LYS GLY PHE ALA ILE GLY          
SEQRES  43 A  766  SER ALA ALA LEU VAL SER LEU ALA LEU PHE GLY ALA PHE          
SEQRES  44 A  766  VAL SER ARG ALA SER ILE THR THR VAL ASP VAL LEU THR          
SEQRES  45 A  766  PRO LYS VAL PHE ILE GLY LEU ILE VAL GLY ALA MET LEU          
SEQRES  46 A  766  PRO TYR TRP PHE SER ALA MET THR MET LYS SER VAL GLY          
SEQRES  47 A  766  SER ALA ALA LEU LYS MET VAL GLU GLU VAL ARG ARG GLN          
SEQRES  48 A  766  PHE ASN THR ILE PRO GLY LEU MET GLU GLY THR ALA LYS          
SEQRES  49 A  766  PRO ASP TYR ALA THR CYS VAL LYS ILE SER THR ASP ALA          
SEQRES  50 A  766  SER ILE LYS GLU MET ILE PRO PRO GLY ALA LEU VAL MET          
SEQRES  51 A  766  LEU THR PRO LEU VAL VAL GLY ILE LEU PHE GLY VAL GLU          
SEQRES  52 A  766  THR LEU SER GLY VAL LEU ALA GLY SER LEU VAL SER GLY          
SEQRES  53 A  766  VAL GLN ILE ALA ILE SER ALA SER ASN THR GLY GLY ALA          
SEQRES  54 A  766  TRP ASP ASN ALA LYS LYS TYR ILE GLU ALA GLY ALA SER          
SEQRES  55 A  766  GLU HIS ALA ARG SER LEU GLY PRO LYS GLY SER ASP CYS          
SEQRES  56 A  766  HIS LYS ALA ALA VAL ILE GLY ASP THR ILE GLY ASP PRO          
SEQRES  57 A  766  LEU LYS ASP THR SER GLY PRO SER LEU ASN ILE LEU ILE          
SEQRES  58 A  766  LYS LEU MET ALA VAL GLU SER LEU VAL PHE ALA PRO PHE          
SEQRES  59 A  766  PHE ALA THR HIS GLY GLY LEU LEU PHE LYS ILE PHE              
SEQRES   1 B  766  MET GLY ALA ALA ILE LEU PRO ASP LEU GLY THR GLU ILE          
SEQRES   2 B  766  LEU ILE PRO VAL CYS ALA VAL ILE GLY ILE ALA PHE ALA          
SEQRES   3 B  766  LEU PHE GLN TRP LEU LEU VAL SER LYS VAL LYS LEU SER          
SEQRES   4 B  766  ALA VAL ARG ASP ALA SER PRO ASN ALA ALA ALA LYS ASN          
SEQRES   5 B  766  GLY TYR ASN ASP TYR LEU ILE GLU GLU GLU GLU GLY ILE          
SEQRES   6 B  766  ASN ASP HIS ASN VAL VAL VAL LYS CYS ALA GLU ILE GLN          
SEQRES   7 B  766  ASN ALA ILE SER GLU GLY ALA THR SER PHE LEU PHE THR          
SEQRES   8 B  766  GLU TYR LYS TYR VAL GLY ILE PHE MET VAL ALA PHE ALA          
SEQRES   9 B  766  ILE LEU ILE PHE LEU PHE LEU GLY SER VAL GLU GLY PHE          
SEQRES  10 B  766  SER THR SER PRO GLN ALA CYS SER TYR ASP LYS THR LYS          
SEQRES  11 B  766  THR CYS LYS PRO ALA LEU ALA THR ALA ILE PHE SER THR          
SEQRES  12 B  766  VAL SER PHE LEU LEU GLY GLY VAL THR SER LEU VAL SER          
SEQRES  13 B  766  GLY PHE LEU GLY MET LYS ILE ALA THR TYR ALA ASN ALA          
SEQRES  14 B  766  ARG THR THR LEU GLU ALA ARG LYS GLY VAL GLY LYS ALA          
SEQRES  15 B  766  PHE ILE THR ALA PHE ARG SER GLY ALA VAL MET GLY PHE          
SEQRES  16 B  766  LEU LEU ALA ALA ASN GLY LEU LEU VAL LEU TYR ILE ALA          
SEQRES  17 B  766  ILE ASN LEU PHE LYS ILE TYR TYR GLY ASP ASP TRP GLY          
SEQRES  18 B  766  GLY LEU PHE GLU ALA ILE THR GLY TYR GLY LEU GLY GLY          
SEQRES  19 B  766  SER SER MET ALA LEU PHE GLY ARG VAL GLY GLY GLY ILE          
SEQRES  20 B  766  TYR THR LYS ALA ALA ASP VAL GLY ALA ASP LEU VAL GLY          
SEQRES  21 B  766  LYS VAL GLU ARG ASN ILE PRO GLU ASP ASP PRO ARG ASN          
SEQRES  22 B  766  PRO ALA VAL ILE ALA ASP ASN VAL GLY ASP ASN VAL GLY          
SEQRES  23 B  766  ASP ILE ALA GLY MET GLY SER ASP LEU PHE GLY SER TYR          
SEQRES  24 B  766  ALA GLU SER SER CYS ALA ALA LEU VAL VAL ALA SER ILE          
SEQRES  25 B  766  SER SER PHE GLY LEU ASN HIS GLU LEU THR ALA MET LEU          
SEQRES  26 B  766  TYR PRO LEU ILE VAL SER SER VAL GLY ILE LEU VAL CYS          
SEQRES  27 B  766  LEU LEU THR THR LEU PHE ALA THR ASP PHE PHE GLU ILE          
SEQRES  28 B  766  LYS ALA VAL LYS GLU ILE GLU PRO ALA LEU LYS LYS GLN          
SEQRES  29 B  766  LEU VAL ILE SER THR VAL LEU MET THR ILE GLY VAL ALA          
SEQRES  30 B  766  VAL VAL SER PHE VAL ALA LEU PRO THR SER PHE THR ILE          
SEQRES  31 B  766  PHE ASN PHE GLY VAL GLN LYS ASP VAL LYS SER TRP GLN          
SEQRES  32 B  766  LEU PHE LEU CYS VAL ALA VAL GLY LEU TRP ALA GLY LEU          
SEQRES  33 B  766  ILE ILE GLY PHE VAL THR GLU TYR TYR THR SER ASN ALA          
SEQRES  34 B  766  TYR SER PRO VAL GLN ASP VAL ALA ASP SER CYS ARG THR          
SEQRES  35 B  766  GLY ALA ALA THR ASN VAL ILE PHE GLY LEU ALA LEU GLY          
SEQRES  36 B  766  TYR LYS SER VAL ILE ILE PRO ILE PHE ALA ILE ALA ILE          
SEQRES  37 B  766  SER ILE PHE VAL SER PHE THR PHE ALA ALA MET TYR GLY          
SEQRES  38 B  766  ILE ALA VAL ALA ALA LEU GLY MET LEU SER THR ILE ALA          
SEQRES  39 B  766  THR GLY LEU ALA ILE ASP ALA TYR GLY PRO ILE SER ASP          
SEQRES  40 B  766  ASN ALA GLY GLY ILE ALA GLU MET ALA GLY MET SER HIS          
SEQRES  41 B  766  ARG ILE ARG GLU ARG THR ASP ALA LEU ASP ALA ALA GLY          
SEQRES  42 B  766  ASN THR THR ALA ALA ILE GLY LYS GLY PHE ALA ILE GLY          
SEQRES  43 B  766  SER ALA ALA LEU VAL SER LEU ALA LEU PHE GLY ALA PHE          
SEQRES  44 B  766  VAL SER ARG ALA SER ILE THR THR VAL ASP VAL LEU THR          
SEQRES  45 B  766  PRO LYS VAL PHE ILE GLY LEU ILE VAL GLY ALA MET LEU          
SEQRES  46 B  766  PRO TYR TRP PHE SER ALA MET THR MET LYS SER VAL GLY          
SEQRES  47 B  766  SER ALA ALA LEU LYS MET VAL GLU GLU VAL ARG ARG GLN          
SEQRES  48 B  766  PHE ASN THR ILE PRO GLY LEU MET GLU GLY THR ALA LYS          
SEQRES  49 B  766  PRO ASP TYR ALA THR CYS VAL LYS ILE SER THR ASP ALA          
SEQRES  50 B  766  SER ILE LYS GLU MET ILE PRO PRO GLY ALA LEU VAL MET          
SEQRES  51 B  766  LEU THR PRO LEU VAL VAL GLY ILE LEU PHE GLY VAL GLU          
SEQRES  52 B  766  THR LEU SER GLY VAL LEU ALA GLY SER LEU VAL SER GLY          
SEQRES  53 B  766  VAL GLN ILE ALA ILE SER ALA SER ASN THR GLY GLY ALA          
SEQRES  54 B  766  TRP ASP ASN ALA LYS LYS TYR ILE GLU ALA GLY ALA SER          
SEQRES  55 B  766  GLU HIS ALA ARG SER LEU GLY PRO LYS GLY SER ASP CYS          
SEQRES  56 B  766  HIS LYS ALA ALA VAL ILE GLY ASP THR ILE GLY ASP PRO          
SEQRES  57 B  766  LEU LYS ASP THR SER GLY PRO SER LEU ASN ILE LEU ILE          
SEQRES  58 B  766  LYS LEU MET ALA VAL GLU SER LEU VAL PHE ALA PRO PHE          
SEQRES  59 B  766  PHE ALA THR HIS GLY GLY LEU LEU PHE LYS ILE PHE              
HET     MG  A1767       1                                                       
HET     MG  A1768       1                                                       
HET     MG  A1769       1                                                       
HET     MG  A1770       1                                                       
HET     MG  A1771       1                                                       
HET      K  A1772       1                                                       
HET    2PN  A1773       9                                                       
HET    DMU  A1774      33                                                       
HET    DMU  A1775      33                                                       
HET    DMU  A1776      33                                                       
HET    DMU  A1777      22                                                       
HET    DMU  A1778      33                                                       
HET     MG  B1767       1                                                       
HET     MG  B1768       1                                                       
HET     MG  B1769       1                                                       
HET     MG  B1770       1                                                       
HET     MG  B1771       1                                                       
HET      K  B1772       1                                                       
HET    2PN  B1773       9                                                       
HET    DMU  B1774      33                                                       
HET    DMU  B1775      33                                                       
HET    DMU  B1776      22                                                       
HET    DMU  B1777      33                                                       
HETNAM      MG MAGNESIUM ION                                                    
HETNAM       K POTASSIUM ION                                                    
HETNAM     2PN IMIDODIPHOSPHORIC ACID                                           
HETNAM     DMU DECYL-BETA-D-MALTOPYRANOSIDE                                     
HETSYN     DMU DECYLMALTOSIDE                                                   
FORMUL   3   MG    10(MG 2+)                                                    
FORMUL   4    K    2(K 1+)                                                      
FORMUL   5  2PN    2(H5 N O6 P2)                                                
FORMUL   6  DMU    9(C22 H42 O11)                                               
FORMUL   7  HOH   *592(H2 O)                                                    
HELIX    1   1 PRO A    7  LYS A   35  1                                  29    
HELIX    2   2 HIS A   68  SER A  113  1                                  46    
HELIX    3   3 VAL A  114  GLY A  116  5                                   3    
HELIX    4   4 PRO A  134  ALA A  175  1                                  42    
HELIX    5   5 GLY A  178  GLY A  217  1                                  40    
HELIX    6   6 ASP A  219  THR A  228  1                                  10    
HELIX    7   7 THR A  228  VAL A  262  1                                  35    
HELIX    8   8 ALA A  275  GLY A  286  1                                  12    
HELIX    9   9 ILE A  288  ILE A  312  1                                  25    
HELIX   10  10 SER A  313  ASN A  318  1                                   6    
HELIX   11  11 GLU A  320  LEU A  325  1                                   6    
HELIX   12  12 LEU A  325  ASP A  347  1                                  23    
HELIX   13  13 ALA A  353  LYS A  355  5                                   3    
HELIX   14  14 GLU A  356  LEU A  384  1                                  29    
HELIX   15  15 SER A  401  SER A  427  1                                  27    
HELIX   16  16 TYR A  430  CYS A  440  1                                  11    
HELIX   17  17 GLY A  443  SER A  458  1                                  16    
HELIX   18  18 VAL A  459  LEU A  490  1                                  32    
HELIX   19  19 THR A  492  ALA A  516  1                                  25    
HELIX   20  20 SER A  519  ALA A  563  1                                  45    
HELIX   21  21 THR A  572  ILE A  615  1                                  44    
HELIX   22  22 ASP A  626  MET A  642  1                                  17    
HELIX   23  23 MET A  642  PHE A  660  1                                  19    
HELIX   24  24 GLY A  661  GLY A  700  1                                  40    
HELIX   25  25 SER A  702  SER A  707  1                                   6    
HELIX   26  26 SER A  713  THR A  732  1                                  20    
HELIX   27  27 SER A  733  GLY A  759  1                                  27    
HELIX   28  28 GLY A  760  PHE A  766  1                                   7    
HELIX   29  29 PRO B    7  LYS B   35  1                                  29    
HELIX   30  30 HIS B   68  SER B  113  1                                  46    
HELIX   31  31 PRO B  134  ALA B  175  1                                  42    
HELIX   32  32 GLY B  178  GLY B  217  1                                  40    
HELIX   33  33 ASP B  219  THR B  228  1                                  10    
HELIX   34  34 THR B  228  VAL B  262  1                                  35    
HELIX   35  35 ALA B  275  GLY B  286  1                                  12    
HELIX   36  36 ILE B  288  ILE B  312  1                                  25    
HELIX   37  37 SER B  313  ASN B  318  1                                   6    
HELIX   38  38 GLU B  320  LEU B  325  1                                   6    
HELIX   39  39 LEU B  325  ASP B  347  1                                  23    
HELIX   40  40 ALA B  353  LYS B  355  5                                   3    
HELIX   41  41 GLU B  356  LEU B  384  1                                  29    
HELIX   42  42 SER B  401  SER B  427  1                                  27    
HELIX   43  43 TYR B  430  SER B  439  1                                  10    
HELIX   44  44 CYS B  440  THR B  442  5                                   3    
HELIX   45  45 GLY B  443  VAL B  459  1                                  17    
HELIX   46  46 VAL B  459  LEU B  490  1                                  32    
HELIX   47  47 THR B  492  GLY B  517  1                                  26    
HELIX   48  48 SER B  519  ALA B  563  1                                  45    
HELIX   49  49 THR B  572  ILE B  615  1                                  44    
HELIX   50  50 ASP B  626  MET B  642  1                                  17    
HELIX   51  51 MET B  642  PHE B  660  1                                  19    
HELIX   52  52 GLY B  661  GLY B  700  1                                  40    
HELIX   53  53 SER B  702  SER B  707  1                                   6    
HELIX   54  54 SER B  713  THR B  732  1                                  20    
HELIX   55  55 SER B  733  GLY B  759  1                                  27    
HELIX   56  56 GLY B  760  PHE B  766  1                                   7    
SHEET    1  AB 2 SER A 387  ASN A 392  0                                        
SHEET    2  AB 2 VAL A 395  LYS A 400 -1  O  VAL A 395   N  ASN A 392           
SHEET    1  BB 2 SER B 387  ASN B 392  0                                        
SHEET    2  BB 2 VAL B 395  LYS B 400 -1  O  VAL B 395   N  ASN B 392           
SSBOND   1 CYS A  124    CYS A  132                          1555   1555  2.07  
SSBOND   2 CYS B  124    CYS B  132                          1555   1555  2.07  
LINK        MG    MG A1767                 OD2 ASP A 257     1555   1555  1.96  
LINK        MG    MG A1767                 O5  2PN A1773     1555   1555  2.11  
LINK        MG    MG A1767                 O   HOH A2108     1555   1555  2.21  
LINK        MG    MG A1767                 O   HOH A2109     1555   1555  2.21  
LINK        MG    MG A1767                 O   HOH A2112     1555   1555  2.15  
LINK        MG    MG A1767                 OD1 ASP A 253     1555   1555  1.90  
LINK        MG    MG A1768                 OD1 ASP A 507     1555   1555  2.08  
LINK        MG    MG A1768                 O6  2PN A1773     1555   1555  2.14  
LINK        MG    MG A1768                 O   HOH A2127     1555   1555  1.96  
LINK        MG    MG A1768                 O   HOH A2128     1555   1555  2.11  
LINK        MG    MG A1768                 O   HOH A2129     1555   1555  1.91  
LINK        MG    MG A1768                 O   HOH A2134     1555   1555  2.10  
LINK        MG    MG A1769                 OD1 ASP A 727     1555   1555  2.09  
LINK        MG    MG A1769                 O1  2PN A1773     1555   1555  2.00  
LINK        MG    MG A1769                 O   HOH A2299     1555   1555  1.99  
LINK        MG    MG A1769                 O5  2PN A1773     1555   1555  2.16  
LINK        MG    MG A1769                 O   HOH A2109     1555   1555  2.29  
LINK        MG    MG A1769                 OD2 ASP A 253     1555   1555  2.30  
LINK        MG    MG A1770                 O2  2PN A1773     1555   1555  2.08  
LINK        MG    MG A1770                 OD1 ASP A 283     1555   1555  2.15  
LINK        MG    MG A1770                 OD2 ASP A 507     1555   1555  2.21  
LINK        MG    MG A1770                 O6  2PN A1773     1555   1555  2.11  
LINK        MG    MG A1770                 O   HOH A2106     1555   1555  2.13  
LINK        MG    MG A1770                 O   HOH A2134     1555   1555  2.32  
LINK        MG    MG A1771                 OD1 ASN A 534     1555   1555  2.14  
LINK        MG    MG A1771                 O3  2PN A1773     1555   1555  2.18  
LINK        MG    MG A1771                 O   HOH A2216     1555   1555  2.12  
LINK        MG    MG A1771                 OD2 ASP A 691     1555   1555  2.04  
LINK        MG    MG A1771                 O   HOH A2234     1555   1555  2.25  
LINK        MG    MG A1771                 N1  2PN A1773     1555   1555  2.05  
LINK         K     K A1772                 OD1 ASN A 534     1555   1555  3.37  
LINK         K     K A1772                 O   HOH A2214     1555   1555  2.78  
LINK         K     K A1772                 O   HOH A2236     1555   1555  2.89  
LINK         K     K A1772                 O   HOH A2216     1555   1555  3.33  
LINK         K     K A1772                 O   HOH A2137     1555   1555  2.93  
LINK         K     K A1772                 O   HOH A2136     1555   1555  3.37  
LINK         K     K A1772                 O3  2PN A1773     1555   1555  3.43  
LINK        MG    MG B1767                 O   HOH B2072     1555   1555  2.24  
LINK        MG    MG B1767                 O   HOH B2075     1555   1555  2.31  
LINK        MG    MG B1767                 O   HOH B2073     1555   1555  2.35  
LINK        MG    MG B1767                 OD2 ASP B 257     1555   1555  1.97  
LINK        MG    MG B1767                 O5  2PN B1773     1555   1555  2.08  
LINK        MG    MG B1767                 OD1 ASP B 253     1555   1555  2.02  
LINK        MG    MG B1768                 OD1 ASP B 507     1555   1555  1.75  
LINK        MG    MG B1768                 O   HOH B2094     1555   1555  2.04  
LINK        MG    MG B1768                 O   HOH B2089     1555   1555  1.98  
LINK        MG    MG B1768                 O   HOH B2087     1555   1555  2.00  
LINK        MG    MG B1768                 O   HOH B2088     1555   1555  2.07  
LINK        MG    MG B1768                 O6  2PN B1773     1555   1555  2.21  
LINK        MG    MG B1769                 O5  2PN B1773     1555   1555  1.98  
LINK        MG    MG B1769                 O1  2PN B1773     1555   1555  2.09  
LINK        MG    MG B1769                 OD2 ASP B 253     1555   1555  2.24  
LINK        MG    MG B1769                 O   HOH B2232     1555   1555  2.07  
LINK        MG    MG B1769                 O   HOH B2072     1555   1555  2.21  
LINK        MG    MG B1769                 OD1 ASP B 727     1555   1555  2.12  
LINK        MG    MG B1770                 OD2 ASP B 507     1555   1555  1.94  
LINK        MG    MG B1770                 O   HOH B2094     1555   1555  2.29  
LINK        MG    MG B1770                 OD1 ASP B 283     1555   1555  2.02  
LINK        MG    MG B1770                 O   HOH B2070     1555   1555  2.06  
LINK        MG    MG B1770                 O6  2PN B1773     1555   1555  2.43  
LINK        MG    MG B1770                 O2  2PN B1773     1555   1555  2.05  
LINK        MG    MG B1771                 O   HOH B2179     1555   1555  2.40  
LINK        MG    MG B1771                 O   HOH B2169     1555   1555  2.13  
LINK        MG    MG B1771                 N1  2PN B1773     1555   1555  2.02  
LINK        MG    MG B1771                 OD2 ASP B 691     1555   1555  2.25  
LINK        MG    MG B1771                 OD1 ASN B 534     1555   1555  2.07  
LINK        MG    MG B1771                 O3  2PN B1773     1555   1555  2.23  
LINK         K     K B1772                 O   HOH B2097     1555   1555  3.44  
LINK         K     K B1772                 O   HOH B2098     1555   1555  2.99  
LINK         K     K B1772                 O   HOH B2167     1555   1555  2.69  
LINK         K     K B1772                 O   HOH B2181     1555   1555  2.95  
LINK         K     K B1772                 OD1 ASN B 534     1555   1555  3.29  
LINK         K     K B1772                 O   HOH B2169     1555   1555  2.97  
LINK         K     K B1772                 O3  2PN B1773     1555   1555  3.03  
CISPEP   1 GLY A  709    PRO A  710          0        -5.45                     
CISPEP   2 GLY B  709    PRO B  710          0        -2.26                     
SITE     1 AC1  7 ASP A 253  ASP A 257   MG A1769  2PN A1773                    
SITE     2 AC1  7 HOH A2108  HOH A2109  HOH A2112                               
SITE     1 AC2  7 ASP A 507   MG A1770  2PN A1773  HOH A2127                    
SITE     2 AC2  7 HOH A2128  HOH A2129  HOH A2134                               
SITE     1 AC3  7 ASP A 253  ASP A 727  LYS A 730   MG A1767                    
SITE     2 AC3  7 2PN A1773  HOH A2109  HOH A2299                               
SITE     1 AC4  6 ASP A 283  ASP A 507   MG A1768  2PN A1773                    
SITE     2 AC4  6 HOH A2106  HOH A2134                                          
SITE     1 AC5  5 ASN A 534  ASP A 691  2PN A1773  HOH A2216                    
SITE     2 AC5  5 HOH A2234                                                     
SITE     1 AC6  5 ASN A 534  2PN A1773  HOH A2137  HOH A2214                    
SITE     2 AC6  5 HOH A2236                                                     
SITE     1 AC7 29 LYS A 250  ASP A 253  GLU A 268  ASP A 283                    
SITE     2 AC7 29 ASP A 287  ASP A 507  ASN A 534  ASP A 691                    
SITE     3 AC7 29 LYS A 694  ASP A 727  LYS A 730  ASP A 731                    
SITE     4 AC7 29  MG A1767   MG A1768   MG A1769   MG A1770                    
SITE     5 AC7 29  MG A1771    K A1772  HOH A2105  HOH A2106                    
SITE     6 AC7 29 HOH A2109  HOH A2112  HOH A2128  HOH A2134                    
SITE     7 AC7 29 HOH A2137  HOH A2216  HOH A2234  HOH A2236                    
SITE     8 AC7 29 HOH A2299                                                     
SITE     1 AC8  7 ASP B 253  ASP B 257   MG B1769  2PN B1773                    
SITE     2 AC8  7 HOH B2072  HOH B2073  HOH B2075                               
SITE     1 AC9  7 ASP B 507   MG B1770  2PN B1773  HOH B2087                    
SITE     2 AC9  7 HOH B2088  HOH B2089  HOH B2094                               
SITE     1 BC1  7 ASP B 253  ASP B 727  LYS B 730   MG B1767                    
SITE     2 BC1  7 2PN B1773  HOH B2072  HOH B2232                               
SITE     1 BC2  6 ASP B 283  ASP B 507   MG B1768  2PN B1773                    
SITE     2 BC2  6 HOH B2070  HOH B2094                                          
SITE     1 BC3  6 ASN B 534  ASP B 691    K B1772  2PN B1773                    
SITE     2 BC3  6 HOH B2169  HOH B2179                                          
SITE     1 BC4  7 ASN B 534   MG B1771  2PN B1773  HOH B2098                    
SITE     2 BC4  7 HOH B2167  HOH B2169  HOH B2181                               
SITE     1 BC5 29 LYS B 250  ASP B 253  ASP B 283  ASP B 287                    
SITE     2 BC5 29 ASP B 507  ASN B 534  ASP B 691  LYS B 694                    
SITE     3 BC5 29 ASP B 727  LYS B 730  ASP B 731   MG B1767                    
SITE     4 BC5 29  MG B1768   MG B1769   MG B1770   MG B1771                    
SITE     5 BC5 29   K B1772  HOH B2069  HOH B2070  HOH B2072                    
SITE     6 BC5 29 HOH B2075  HOH B2087  HOH B2088  HOH B2094                    
SITE     7 BC5 29 HOH B2098  HOH B2169  HOH B2179  HOH B2181                    
SITE     8 BC5 29 HOH B2232                                                     
SITE     1 BC6  7 LYS A 362  TYR A 424  TYR A 430  ALA A 465                    
SITE     2 BC6  7 HOH A2164  HOH A2324  HOH A2325                               
SITE     1 BC7  5 LYS A 457  TRP B 588  LYS B 640  GLU B 641                    
SITE     2 BC7  5 THR B 652                                                     
SITE     1 BC8  5 TRP A 588  MET A 592  THR A 652  LYS B 457                    
SITE     2 BC8  5 DMU B1777                                                     
SITE     1 BC9  5 TYR A  95  PHE A  99  ASP A 636  HOH A2040                    
SITE     2 BC9  5 HOH A2326                                                     
SITE     1 CC1  3 SER B 401  TRP B 402  HOH B2140                               
SITE     1 CC2  4 GLN A 403  PHE B 660  PHE B 763  HOH B2255                    
SITE     1 CC3  6 ILE A 577  PHE A 660  LEU A 762  HOH A2328                    
SITE     2 CC3  6 HOH A2329  DMU B1777                                          
SITE     1 CC4  7 GLY A 116  HIS A 758  HOH A2331  HOH A2332                    
SITE     2 CC4  7 HOH A2333  HOH A2334  HOH A2335                               
SITE     1 CC5  8 TRP A 588  DMU A1775  DMU A1777  TYR B 424                    
SITE     2 CC5  8 TYR B 425  LYS B 457  ILE B 461  HOH B2256                    
CRYST1  218.619   88.241  159.105  90.00 125.53  90.00 C 1 2 1       8          
ORIGX1      1.000000  0.000000  0.000000        0.00000                         
ORIGX2      0.000000  1.000000  0.000000        0.00000                         
ORIGX3      0.000000  0.000000  1.000000        0.00000                         
SCALE1      0.004574  0.000000  0.003266        0.00000                         
SCALE2      0.000000  0.011333  0.000000        0.00000                         
SCALE3      0.000000  0.000000  0.007723        0.00000                         
ATOM      1  N   GLY A   2     -26.690  53.086  13.614  1.00 57.64           N  
ATOM      2  CA  GLY A   2     -27.816  52.170  13.960  1.00 58.89           C  
ATOM      3  C   GLY A   2     -28.098  52.201  15.464  1.00 59.90           C  
ATOM      4  O   GLY A   2     -27.155  52.284  16.284  1.00 60.48           O  
ATOM      5  N   ALA A   3     -29.382  52.128  15.853  1.00 59.68           N  
ATOM      6  CA  ALA A   3     -29.745  52.012  17.283  1.00 58.58           C  
ATOM      7  C   ALA A   3     -29.112  50.783  18.027  1.00 57.55           C  
ATOM      8  O   ALA A   3     -28.751  49.725  17.455  1.00 56.87           O  
ATOM      9  CB  ALA A   3     -31.305  52.076  17.504  1.00 58.46           C  
ATOM     10  N   ALA A   4     -28.938  50.997  19.320  1.00 55.98           N  
ATOM     11  CA  ALA A   4     -28.546  49.967  20.231  1.00 54.43           C  
ATOM     12  C   ALA A   4     -29.847  49.262  20.730  1.00 53.22           C  
ATOM     13  O   ALA A   4     -30.953  49.825  20.651  1.00 52.43           O  
ATOM     14  CB  ALA A   4     -27.794  50.627  21.374  1.00 53.59           C  
ATOM     15  N   ILE A   5     -29.702  48.049  21.246  1.00 52.24           N  
ATOM     16  CA  ILE A   5     -30.777  47.360  21.977  1.00 51.40           C  
ATOM     17  C   ILE A   5     -31.442  48.255  23.054  1.00 51.43           C  
ATOM     18  O   ILE A   5     -32.659  48.203  23.203  1.00 51.27           O  
ATOM     19  CB  ILE A   5     -30.279  46.005  22.573  1.00 50.69           C  
ATOM     20  CG1 ILE A   5     -29.958  45.030  21.455  1.00 48.96           C  
ATOM     21  CG2 ILE A   5     -31.276  45.404  23.565  1.00 51.68           C  
ATOM     22  CD1 ILE A   5     -29.038  43.882  21.888  1.00 47.38           C  
ATOM     23  N   LEU A   6     -30.660  49.092  23.768  1.00 50.57           N  
ATOM     24  CA  LEU A   6     -31.223  50.014  24.781  1.00 49.09           C  
ATOM     25  C   LEU A   6     -31.679  51.339  24.186  1.00 49.46           C  
ATOM     26  O   LEU A   6     -30.839  52.125  23.759  1.00 50.07           O  
ATOM     27  CB  LEU A   6     -30.233  50.273  25.911  1.00 48.88           C  
ATOM     28  CG  LEU A   6     -30.571  51.274  27.024  1.00 47.66           C  
ATOM     29  CD1 LEU A   6     -31.638  50.718  27.974  1.00 47.18           C  
ATOM     30  CD2 LEU A   6     -29.299  51.656  27.817  1.00 46.42           C  
ATOM     31  N   PRO A   7     -33.011  51.613  24.185  1.00 49.15           N  
ATOM     32  CA  PRO A   7     -33.486  52.828  23.552  1.00 48.86           C  
ATOM     33  C   PRO A   7     -32.999  54.062  24.264  1.00 49.16           C  
ATOM     34  O   PRO A   7     -32.593  53.996  25.410  1.00 49.13           O  
ATOM     35  CB  PRO A   7     -35.050  52.738  23.665  1.00 48.82           C  
ATOM     36  CG  PRO A   7     -35.365  51.350  23.972  1.00 47.98           C  
ATOM     37  CD  PRO A   7     -34.130  50.806  24.737  1.00 49.42           C  
ATOM     38  N   ASP A   8     -33.102  55.188  23.579  1.00 50.14           N  
ATOM     39  CA  ASP A   8     -32.695  56.482  24.093  1.00 51.94           C  
ATOM     40  C   ASP A   8     -33.363  56.838  25.432  1.00 52.91           C  
ATOM     41  O   ASP A   8     -32.696  57.311  26.367  1.00 53.10           O  
ATOM     42  CB  ASP A   8     -32.938  57.580  23.031  1.00 51.53           C  
ATOM     43  CG  ASP A   8     -31.971  57.478  21.838  1.00 53.19           C  
ATOM     44  OD1 ASP A   8     -31.131  56.528  21.756  1.00 51.21           O  
ATOM     45  OD2 ASP A   8     -32.044  58.368  20.966  1.00 54.42           O  
ATOM     46  N   LEU A   9     -34.675  56.596  25.522  1.00 53.90           N  
ATOM     47  CA  LEU A   9     -35.462  56.938  26.710  1.00 53.51           C  
ATOM     48  C   LEU A   9     -35.015  56.069  27.869  1.00 52.22           C  
ATOM     49  O   LEU A   9     -34.950  56.522  29.012  1.00 51.88           O  
ATOM     50  CB  LEU A   9     -36.938  56.672  26.420  1.00 54.56           C  
ATOM     51  CG  LEU A   9     -38.028  57.206  27.374  1.00 57.10           C  
ATOM     52  CD1 LEU A   9     -38.383  56.112  28.369  1.00 60.58           C  
ATOM     53  CD2 LEU A   9     -37.653  58.513  28.060  1.00 56.19           C  
ATOM     54  N   GLY A  10     -34.742  54.807  27.547  1.00 50.71           N  
ATOM     55  CA  GLY A  10     -34.203  53.865  28.505  1.00 50.02           C  
ATOM     56  C   GLY A  10     -32.975  54.460  29.183  1.00 49.82           C  
ATOM     57  O   GLY A  10     -32.926  54.547  30.424  1.00 49.45           O  
ATOM     58  N   THR A  11     -32.025  54.919  28.350  1.00 48.12           N  
ATOM     59  CA  THR A  11     -30.814  55.544  28.816  1.00 46.45           C  
ATOM     60  C   THR A  11     -31.110  56.759  29.659  1.00 46.04           C  
ATOM     61  O   THR A  11     -30.445  56.985  30.676  1.00 45.77           O  
ATOM     62  CB  THR A  11     -29.865  55.870  27.634  1.00 46.85           C  
ATOM     63  OG1 THR A  11     -29.425  54.638  27.058  1.00 45.97           O  
ATOM     64  CG2 THR A  11     -28.652  56.671  28.084  1.00 44.55           C  
ATOM     65  N   GLU A  12     -32.116  57.534  29.270  1.00 45.52           N  
ATOM     66  CA  GLU A  12     -32.418  58.763  29.992  1.00 45.63           C  
ATOM     67  C   GLU A  12     -32.889  58.491  31.419  1.00 45.39           C  
ATOM     68  O   GLU A  12     -32.753  59.360  32.292  1.00 45.23           O  
ATOM     69  CB  GLU A  12     -33.452  59.572  29.239  1.00 45.91           C  
ATOM     70  CG  GLU A  12     -32.918  60.277  28.018  1.00 49.63           C  
ATOM     71  CD  GLU A  12     -32.164  61.557  28.388  1.00 56.81           C  
ATOM     72  OE1 GLU A  12     -31.175  61.482  29.168  1.00 60.40           O  
ATOM     73  OE2 GLU A  12     -32.561  62.648  27.913  1.00 57.25           O  
ATOM     74  N   ILE A  13     -33.436  57.290  31.641  1.00 44.88           N  
ATOM     75  CA  ILE A  13     -33.974  56.899  32.946  1.00 45.56           C  
ATOM     76  C   ILE A  13     -32.897  56.256  33.792  1.00 44.48           C  
ATOM     77  O   ILE A  13     -32.699  56.654  34.939  1.00 44.31           O  
ATOM     78  CB  ILE A  13     -35.231  55.949  32.801  1.00 46.49           C  
ATOM     79  CG1 ILE A  13     -36.481  56.786  32.387  1.00 48.30           C  
ATOM     80  CG2 ILE A  13     -35.542  55.181  34.115  1.00 46.62           C  
ATOM     81  CD1 ILE A  13     -37.597  55.948  31.654  1.00 48.16           C  
ATOM     82  N   LEU A  14     -32.202  55.290  33.193  1.00 43.54           N  
ATOM     83  CA  LEU A  14     -31.164  54.506  33.822  1.00 43.86           C  
ATOM     84  C   LEU A  14     -30.078  55.332  34.541  1.00 43.61           C  
ATOM     85  O   LEU A  14     -29.771  55.066  35.721  1.00 44.74           O  
ATOM     86  CB  LEU A  14     -30.536  53.616  32.772  1.00 44.25           C  
ATOM     87  CG  LEU A  14     -29.354  52.684  33.059  1.00 48.01           C  
ATOM     88  CD1 LEU A  14     -29.723  51.660  34.124  1.00 53.10           C  
ATOM     89  CD2 LEU A  14     -29.072  51.941  31.783  1.00 48.66           C  
ATOM     90  N   ILE A  15     -29.527  56.342  33.863  1.00 41.86           N  
ATOM     91  CA  ILE A  15     -28.424  57.123  34.397  1.00 40.43           C  
ATOM     92  C   ILE A  15     -28.806  57.840  35.722  1.00 40.49           C  
ATOM     93  O   ILE A  15     -28.154  57.636  36.737  1.00 40.30           O  
ATOM     94  CB  ILE A  15     -27.869  58.153  33.328  1.00 39.83           C  
ATOM     95  CG1 ILE A  15     -27.188  57.444  32.132  1.00 38.56           C  
ATOM     96  CG2 ILE A  15     -26.893  59.098  34.001  1.00 37.37           C  
ATOM     97  CD1 ILE A  15     -26.742  58.435  30.917  1.00 30.71           C  
ATOM     98  N   PRO A  16     -29.848  58.696  35.714  1.00 40.95           N  
ATOM     99  CA  PRO A  16     -30.253  59.320  36.997  1.00 41.76           C  
ATOM    100  C   PRO A  16     -30.722  58.266  38.009  1.00 42.47           C  
ATOM    101  O   PRO A  16     -30.437  58.379  39.186  1.00 42.97           O  
ATOM    102  CB  PRO A  16     -31.407  60.287  36.607  1.00 41.56           C  
ATOM    103  CG  PRO A  16     -31.874  59.812  35.271  1.00 41.82           C  
ATOM    104  CD  PRO A  16     -30.705  59.113  34.589  1.00 40.85           C  
ATOM    105  N   VAL A  17     -31.392  57.223  37.563  1.00 42.49           N  
ATOM    106  CA  VAL A  17     -31.749  56.183  38.512  1.00 44.16           C  
ATOM    107  C   VAL A  17     -30.516  55.638  39.266  1.00 44.24           C  
ATOM    108  O   VAL A  17     -30.519  55.571  40.509  1.00 44.73           O  
ATOM    109  CB  VAL A  17     -32.633  55.052  37.862  1.00 44.34           C  
ATOM    110  CG1 VAL A  17     -32.442  53.724  38.543  1.00 42.06           C  
ATOM    111  CG2 VAL A  17     -34.147  55.495  37.861  1.00 46.34           C  
ATOM    112  N   CYS A  18     -29.486  55.239  38.514  1.00 43.64           N  
ATOM    113  CA  CYS A  18     -28.205  54.800  39.105  1.00 42.88           C  
ATOM    114  C   CYS A  18     -27.471  55.867  39.958  1.00 42.20           C  
ATOM    115  O   CYS A  18     -26.873  55.559  41.007  1.00 42.33           O  
ATOM    116  CB  CYS A  18     -27.295  54.339  38.005  1.00 42.91           C  
ATOM    117  SG  CYS A  18     -27.773  52.800  37.199  1.00 44.19           S  
ATOM    118  N   ALA A  19     -27.509  57.119  39.515  1.00 40.80           N  
ATOM    119  CA  ALA A  19     -27.064  58.207  40.373  1.00 40.57           C  
ATOM    120  C   ALA A  19     -27.753  58.244  41.774  1.00 41.29           C  
ATOM    121  O   ALA A  19     -27.063  58.287  42.835  1.00 40.52           O  
ATOM    122  CB  ALA A  19     -27.204  59.523  39.654  1.00 39.04           C  
ATOM    123  N   VAL A  20     -29.101  58.237  41.755  1.00 41.62           N  
ATOM    124  CA  VAL A  20     -29.951  58.207  42.943  1.00 41.97           C  
ATOM    125  C   VAL A  20     -29.641  56.977  43.805  1.00 42.33           C  
ATOM    126  O   VAL A  20     -29.423  57.114  45.014  1.00 42.03           O  
ATOM    127  CB  VAL A  20     -31.471  58.312  42.544  1.00 43.23           C  
ATOM    128  CG1 VAL A  20     -32.422  57.946  43.721  1.00 42.09           C  
ATOM    129  CG2 VAL A  20     -31.724  59.729  42.050  1.00 42.67           C  
ATOM    130  N   ILE A  21     -29.535  55.795  43.186  1.00 42.43           N  
ATOM    131  CA  ILE A  21     -29.192  54.603  43.942  1.00 42.22           C  
ATOM    132  C   ILE A  21     -27.883  54.790  44.699  1.00 43.88           C  
ATOM    133  O   ILE A  21     -27.759  54.357  45.856  1.00 44.89           O  
ATOM    134  CB  ILE A  21     -29.140  53.369  43.073  1.00 42.27           C  
ATOM    135  CG1 ILE A  21     -30.569  52.959  42.654  1.00 41.98           C  
ATOM    136  CG2 ILE A  21     -28.312  52.183  43.771  1.00 39.24           C  
ATOM    137  CD1 ILE A  21     -30.626  51.730  41.643  1.00 40.48           C  
ATOM    138  N   GLY A  22     -26.913  55.452  44.048  1.00 44.14           N  
ATOM    139  CA  GLY A  22     -25.639  55.729  44.658  1.00 43.54           C  
ATOM    140  C   GLY A  22     -25.733  56.744  45.767  1.00 43.11           C  
ATOM    141  O   GLY A  22     -25.021  56.639  46.758  1.00 43.34           O  
ATOM    142  N   ILE A  23     -26.568  57.759  45.587  1.00 43.36           N  
ATOM    143  CA  ILE A  23     -26.767  58.735  46.654  1.00 43.80           C  
ATOM    144  C   ILE A  23     -27.469  58.103  47.863  1.00 44.49           C  
ATOM    145  O   ILE A  23     -27.032  58.294  49.005  1.00 44.57           O  
ATOM    146  CB  ILE A  23     -27.526  59.992  46.183  1.00 44.21           C  
ATOM    147  CG1 ILE A  23     -26.704  60.773  45.151  1.00 42.16           C  
ATOM    148  CG2 ILE A  23     -27.856  60.910  47.385  1.00 43.94           C  
ATOM    149  CD1 ILE A  23     -27.497  61.942  44.477  1.00 42.68           C  
ATOM    150  N   ALA A  24     -28.535  57.343  47.592  1.00 44.72           N  
ATOM    151  CA  ALA A  24     -29.251  56.571  48.607  1.00 45.09           C  
ATOM    152  C   ALA A  24     -28.295  55.663  49.366  1.00 44.68           C  
ATOM    153  O   ALA A  24     -28.402  55.568  50.579  1.00 46.86           O  
ATOM    154  CB  ALA A  24     -30.450  55.707  47.984  1.00 44.60           C  
ATOM    155  N   PHE A  25     -27.397  54.976  48.684  1.00 43.20           N  
ATOM    156  CA  PHE A  25     -26.513  54.037  49.359  1.00 42.71           C  
ATOM    157  C   PHE A  25     -25.568  54.762  50.309  1.00 43.37           C  
ATOM    158  O   PHE A  25     -25.347  54.338  51.482  1.00 44.10           O  
ATOM    159  CB  PHE A  25     -25.680  53.320  48.333  1.00 41.66           C  
ATOM    160  CG  PHE A  25     -24.916  52.163  48.884  1.00 42.99           C  
ATOM    161  CD1 PHE A  25     -25.583  51.102  49.527  1.00 38.49           C  
ATOM    162  CD2 PHE A  25     -23.511  52.098  48.747  1.00 40.27           C  
ATOM    163  CE1 PHE A  25     -24.856  50.010  50.022  1.00 41.45           C  
ATOM    164  CE2 PHE A  25     -22.787  51.011  49.243  1.00 39.19           C  
ATOM    165  CZ  PHE A  25     -23.436  49.960  49.875  1.00 40.38           C  
ATOM    166  N   ALA A  26     -25.007  55.859  49.794  1.00 42.46           N  
ATOM    167  CA  ALA A  26     -24.224  56.762  50.593  1.00 42.80           C  
ATOM    168  C   ALA A  26     -24.968  57.181  51.900  1.00 43.82           C  
ATOM    169  O   ALA A  26     -24.404  57.056  52.998  1.00 43.36           O  
ATOM    170  CB  ALA A  26     -23.786  57.994  49.766  1.00 41.15           C  
ATOM    171  N   LEU A  27     -26.203  57.686  51.771  1.00 45.36           N  
ATOM    172  CA  LEU A  27     -26.980  58.140  52.927  1.00 47.37           C  
ATOM    173  C   LEU A  27     -27.218  56.992  53.895  1.00 46.80           C  
ATOM    174  O   LEU A  27     -27.099  57.162  55.121  1.00 45.38           O  
ATOM    175  CB  LEU A  27     -28.322  58.781  52.523  1.00 47.78           C  
ATOM    176  CG  LEU A  27     -28.286  60.310  52.308  1.00 51.62           C  
ATOM    177  CD1 LEU A  27     -26.868  61.039  52.315  1.00 50.84           C  
ATOM    178  CD2 LEU A  27     -29.074  60.659  51.051  1.00 53.85           C  
ATOM    179  N   PHE A  28     -27.489  55.820  53.335  1.00 46.61           N  
ATOM    180  CA  PHE A  28     -27.760  54.667  54.161  1.00 47.73           C  
ATOM    181  C   PHE A  28     -26.531  54.346  54.995  1.00 47.87           C  
ATOM    182  O   PHE A  28     -26.643  54.174  56.208  1.00 48.10           O  
ATOM    183  CB  PHE A  28     -28.176  53.496  53.297  1.00 47.84           C  
ATOM    184  CG  PHE A  28     -28.344  52.214  54.043  1.00 50.54           C  
ATOM    185  CD1 PHE A  28     -29.205  52.132  55.143  1.00 51.88           C  
ATOM    186  CD2 PHE A  28     -27.664  51.058  53.611  1.00 53.31           C  
ATOM    187  CE1 PHE A  28     -29.387  50.908  55.821  1.00 52.74           C  
ATOM    188  CE2 PHE A  28     -27.810  49.835  54.288  1.00 54.65           C  
ATOM    189  CZ  PHE A  28     -28.686  49.757  55.392  1.00 54.51           C  
ATOM    190  N   GLN A  29     -25.364  54.322  54.355  1.00 47.82           N  
ATOM    191  CA  GLN A  29     -24.105  54.150  55.086  1.00 48.03           C  
ATOM    192  C   GLN A  29     -23.790  55.220  56.123  1.00 47.86           C  
ATOM    193  O   GLN A  29     -23.210  54.890  57.158  1.00 47.24           O  
ATOM    194  CB  GLN A  29     -22.926  54.008  54.137  1.00 48.54           C  
ATOM    195  CG  GLN A  29     -23.094  52.891  53.133  1.00 48.58           C  
ATOM    196  CD  GLN A  29     -22.994  51.521  53.787  1.00 51.16           C  
ATOM    197  OE1 GLN A  29     -22.338  51.361  54.828  1.00 48.61           O  
ATOM    198  NE2 GLN A  29     -23.625  50.520  53.166  1.00 50.55           N  
ATOM    199  N   TRP A  30     -24.163  56.476  55.857  1.00 47.75           N  
ATOM    200  CA  TRP A  30     -23.908  57.574  56.793  1.00 49.12           C  
ATOM    201  C   TRP A  30     -24.765  57.354  58.085  1.00 49.48           C  
ATOM    202  O   TRP A  30     -24.343  57.588  59.230  1.00 48.46           O  
ATOM    203  CB  TRP A  30     -24.222  58.926  56.138  1.00 48.41           C  
ATOM    204  CG  TRP A  30     -23.459  60.128  56.729  1.00 53.29           C  
ATOM    205  CD1 TRP A  30     -23.040  60.275  58.026  1.00 55.30           C  
ATOM    206  CD2 TRP A  30     -23.075  61.374  56.050  1.00 57.19           C  
ATOM    207  NE1 TRP A  30     -22.402  61.500  58.201  1.00 57.62           N  
ATOM    208  CE2 TRP A  30     -22.399  62.190  57.017  1.00 57.18           C  
ATOM    209  CE3 TRP A  30     -23.222  61.869  54.724  1.00 56.75           C  
ATOM    210  CZ2 TRP A  30     -21.887  63.473  56.710  1.00 56.62           C  
ATOM    211  CZ3 TRP A  30     -22.698  63.177  54.404  1.00 55.88           C  
ATOM    212  CH2 TRP A  30     -22.055  63.950  55.403  1.00 58.93           C  
ATOM    213  N   LEU A  31     -25.980  56.894  57.829  1.00 50.21           N  
ATOM    214  CA  LEU A  31     -26.953  56.545  58.810  1.00 50.34           C  
ATOM    215  C   LEU A  31     -26.423  55.444  59.725  1.00 49.17           C  
ATOM    216  O   LEU A  31     -26.480  55.566  60.964  1.00 47.42           O  
ATOM    217  CB  LEU A  31     -28.202  56.073  58.092  1.00 51.05           C  
ATOM    218  CG  LEU A  31     -29.330  56.717  58.893  1.00 56.93           C  
ATOM    219  CD1 LEU A  31     -29.699  58.183  58.347  1.00 58.72           C  
ATOM    220  CD2 LEU A  31     -30.526  55.706  59.007  1.00 61.20           C  
ATOM    221  N   LEU A  32     -25.889  54.392  59.107  1.00 48.05           N  
ATOM    222  CA  LEU A  32     -25.321  53.324  59.881  1.00 48.50           C  
ATOM    223  C   LEU A  32     -24.177  53.825  60.739  1.00 48.46           C  
ATOM    224  O   LEU A  32     -24.067  53.407  61.909  1.00 48.69           O  
ATOM    225  CB  LEU A  32     -24.912  52.103  59.044  1.00 48.49           C  
ATOM    226  CG  LEU A  32     -26.096  51.375  58.336  1.00 48.36           C  
ATOM    227  CD1 LEU A  32     -25.525  50.285  57.444  1.00 48.75           C  
ATOM    228  CD2 LEU A  32     -27.168  50.774  59.269  1.00 41.44           C  
ATOM    229  N   VAL A  33     -23.379  54.759  60.202  1.00 48.10           N  
ATOM    230  CA  VAL A  33     -22.202  55.223  60.913  1.00 46.89           C  
ATOM    231  C   VAL A  33     -22.703  56.072  62.057  1.00 47.18           C  
ATOM    232  O   VAL A  33     -22.059  56.087  63.079  1.00 45.95           O  
ATOM    233  CB  VAL A  33     -21.143  55.979  59.990  1.00 47.65           C  
ATOM    234  CG1 VAL A  33     -20.098  56.784  60.812  1.00 42.98           C  
ATOM    235  CG2 VAL A  33     -20.401  54.988  59.037  1.00 45.51           C  
ATOM    236  N   SER A  34     -23.855  56.746  61.893  1.00 48.10           N  
ATOM    237  CA  SER A  34     -24.423  57.637  62.957  1.00 49.85           C  
ATOM    238  C   SER A  34     -24.908  56.912  64.247  1.00 50.51           C  
ATOM    239  O   SER A  34     -25.080  57.557  65.309  1.00 50.09           O  
ATOM    240  CB  SER A  34     -25.594  58.474  62.444  1.00 50.07           C  
ATOM    241  OG  SER A  34     -26.739  57.628  62.268  1.00 51.99           O  
ATOM    242  N   LYS A  35     -25.156  55.605  64.113  1.00 51.25           N  
ATOM    243  CA  LYS A  35     -25.347  54.674  65.242  1.00 52.85           C  
ATOM    244  C   LYS A  35     -24.205  54.690  66.266  1.00 52.64           C  
ATOM    245  O   LYS A  35     -24.417  54.291  67.400  1.00 53.52           O  
ATOM    246  CB  LYS A  35     -25.606  53.218  64.771  1.00 52.66           C  
ATOM    247  CG  LYS A  35     -26.891  53.038  63.911  1.00 54.70           C  
ATOM    248  CD  LYS A  35     -27.446  51.571  63.896  1.00 60.92           C  
ATOM    249  CE  LYS A  35     -26.477  50.496  63.315  1.00 65.40           C  
ATOM    250  NZ  LYS A  35     -27.121  49.130  63.092  1.00 65.65           N  
ATOM    251  N   VAL A  36     -23.013  55.150  65.882  1.00 52.38           N  
ATOM    252  CA  VAL A  36     -21.901  55.306  66.845  1.00 51.54           C  
ATOM    253  C   VAL A  36     -22.063  56.683  67.498  1.00 52.75           C  
ATOM    254  O   VAL A  36     -22.103  57.726  66.805  1.00 50.83           O  
ATOM    255  CB  VAL A  36     -20.476  55.137  66.222  1.00 50.99           C  
ATOM    256  CG1 VAL A  36     -19.429  55.320  67.279  1.00 49.83           C  
ATOM    257  CG2 VAL A  36     -20.299  53.784  65.569  1.00 47.32           C  
ATOM    258  N   LYS A  37     -22.196  56.676  68.831  1.00 54.20           N  
ATOM    259  CA  LYS A  37     -22.626  57.878  69.537  1.00 56.70           C  
ATOM    260  C   LYS A  37     -21.478  58.500  70.226  1.00 57.80           C  
ATOM    261  O   LYS A  37     -20.600  57.785  70.717  1.00 58.37           O  
ATOM    262  CB  LYS A  37     -23.730  57.594  70.562  1.00 57.14           C  
ATOM    263  CG  LYS A  37     -25.035  57.061  69.973  1.00 58.92           C  
ATOM    264  CD  LYS A  37     -25.800  58.088  69.127  1.00 62.19           C  
ATOM    265  CE  LYS A  37     -26.992  57.360  68.478  1.00 64.23           C  
ATOM    266  NZ  LYS A  37     -27.671  58.007  67.308  1.00 64.37           N  
ATOM    267  N   LEU A  38     -21.472  59.832  70.207  1.00 59.31           N  
ATOM    268  CA  LEU A  38     -20.606  60.647  71.043  1.00 61.31           C  
ATOM    269  C   LEU A  38     -21.129  62.057  71.103  1.00 62.83           C  
ATOM    270  O   LEU A  38     -21.820  62.518  70.186  1.00 63.26           O  
ATOM    271  CB  LEU A  38     -19.155  60.681  70.544  1.00 61.73           C  
ATOM    272  CG  LEU A  38     -18.716  60.891  69.088  1.00 61.23           C  
ATOM    273  CD1 LEU A  38     -19.674  61.703  68.253  1.00 57.93           C  
ATOM    274  CD2 LEU A  38     -17.329  61.510  69.147  1.00 58.42           C  
ATOM    275  N   SER A  39     -20.770  62.744  72.182  1.00 64.38           N  
ATOM    276  CA  SER A  39     -21.155  64.125  72.396  1.00 66.24           C  
ATOM    277  C   SER A  39     -20.188  64.768  73.394  1.00 67.27           C  
ATOM    278  O   SER A  39     -19.614  64.082  74.268  1.00 67.04           O  
ATOM    279  CB  SER A  39     -22.617  64.201  72.877  1.00 66.42           C  
ATOM    280  OG  SER A  39     -22.977  65.505  73.331  1.00 68.27           O  
ATOM    281  N   ALA A  40     -19.991  66.082  73.237  1.00 68.82           N  
ATOM    282  CA  ALA A  40     -19.098  66.866  74.101  1.00 70.08           C  
ATOM    283  C   ALA A  40     -19.783  67.415  75.381  1.00 71.29           C  
ATOM    284  O   ALA A  40     -19.135  68.112  76.190  1.00 71.56           O  
ATOM    285  CB  ALA A  40     -18.450  68.009  73.297  1.00 69.45           C  
ATOM    286  N   VAL A  41     -21.074  67.109  75.567  1.00 72.82           N  
ATOM    287  CA  VAL A  41     -21.871  67.605  76.746  1.00 73.86           C  
ATOM    288  C   VAL A  41     -21.723  66.742  78.036  1.00 73.53           C  
ATOM    289  O   VAL A  41     -21.026  67.114  79.000  1.00 73.17           O  
ATOM    290  CB  VAL A  41     -23.395  67.833  76.392  1.00 74.02           C  
ATOM    291  CG1 VAL A  41     -23.580  68.887  75.245  1.00 73.32           C  
ATOM    292  CG2 VAL A  41     -24.101  66.475  76.068  1.00 75.90           C  
ATOM    293  N   ASP A  67     -14.167  54.548  79.939  1.00 83.38           N  
ATOM    294  CA  ASP A  67     -14.809  55.771  80.445  1.00 83.30           C  
ATOM    295  C   ASP A  67     -16.105  56.126  79.658  1.00 82.65           C  
ATOM    296  O   ASP A  67     -16.558  55.377  78.765  1.00 82.70           O  
ATOM    297  CB  ASP A  67     -13.853  56.993  80.391  1.00 83.36           C  
ATOM    298  CG  ASP A  67     -12.718  56.974  81.444  1.00 85.67           C  
ATOM    299  OD1 ASP A  67     -12.677  56.106  82.358  1.00 88.50           O  
ATOM    300  OD2 ASP A  67     -11.846  57.879  81.346  1.00 85.79           O  
ATOM    301  N   HIS A  68     -16.708  57.245  80.081  1.00 81.28           N  
ATOM    302  CA  HIS A  68     -17.649  58.072  79.324  1.00 79.50           C  
ATOM    303  C   HIS A  68     -16.930  59.427  79.228  1.00 77.07           C  
ATOM    304  O   HIS A  68     -17.331  60.325  78.483  1.00 76.27           O  
ATOM    305  CB  HIS A  68     -19.009  58.118  80.055  1.00 80.92           C  
ATOM    306  CG  HIS A  68     -19.682  59.467  80.094  1.00 83.73           C  
ATOM    307  ND1 HIS A  68     -20.749  59.795  79.271  1.00 86.31           N  
ATOM    308  CD2 HIS A  68     -19.479  60.542  80.899  1.00 84.22           C  
ATOM    309  CE1 HIS A  68     -21.152  61.025  79.549  1.00 87.02           C  
ATOM    310  NE2 HIS A  68     -20.395  61.502  80.527  1.00 86.89           N  
ATOM    311  N   ASN A  69     -15.847  59.525  80.006  1.00 74.15           N  
ATOM    312  CA  ASN A  69     -14.805  60.519  79.849  1.00 71.31           C  
ATOM    313  C   ASN A  69     -14.028  60.393  78.534  1.00 68.86           C  
ATOM    314  O   ASN A  69     -13.612  61.407  77.994  1.00 68.77           O  
ATOM    315  CB  ASN A  69     -13.823  60.458  81.028  1.00 71.82           C  
ATOM    316  CG  ASN A  69     -14.295  61.259  82.226  1.00 73.96           C  
ATOM    317  OD1 ASN A  69     -15.406  61.795  82.234  1.00 76.70           O  
ATOM    318  ND2 ASN A  69     -13.451  61.350  83.249  1.00 75.30           N  
ATOM    319  N   VAL A  70     -13.809  59.167  78.051  1.00 65.73           N  
ATOM    320  CA  VAL A  70     -13.115  58.928  76.776  1.00 63.48           C  
ATOM    321  C   VAL A  70     -14.000  59.459  75.655  1.00 60.74           C  
ATOM    322  O   VAL A  70     -13.543  60.130  74.739  1.00 59.27           O  
ATOM    323  CB  VAL A  70     -12.896  57.420  76.442  1.00 63.65           C  
ATOM    324  CG1 VAL A  70     -11.775  57.263  75.498  1.00 64.40           C  
ATOM    325  CG2 VAL A  70     -12.612  56.620  77.641  1.00 65.92           C  
ATOM    326  N   VAL A  71     -15.277  59.131  75.758  1.00 58.00           N  
ATOM    327  CA  VAL A  71     -16.250  59.592  74.827  1.00 56.02           C  
ATOM    328  C   VAL A  71     -16.213  61.122  74.712  1.00 55.55           C  
ATOM    329  O   VAL A  71     -16.084  61.669  73.578  1.00 56.28           O  
ATOM    330  CB  VAL A  71     -17.632  59.047  75.169  1.00 55.19           C  
ATOM    331  CG1 VAL A  71     -18.630  59.468  74.136  1.00 54.11           C  
ATOM    332  CG2 VAL A  71     -17.552  57.558  75.177  1.00 54.91           C  
ATOM    333  N   VAL A  72     -16.290  61.808  75.862  1.00 53.08           N  
ATOM    334  CA  VAL A  72     -16.362  63.259  75.891  1.00 50.57           C  
ATOM    335  C   VAL A  72     -15.124  63.823  75.202  1.00 49.21           C  
ATOM    336  O   VAL A  72     -15.218  64.692  74.343  1.00 47.94           O  
ATOM    337  CB  VAL A  72     -16.519  63.837  77.368  1.00 51.04           C  
ATOM    338  CG1 VAL A  72     -16.382  65.373  77.417  1.00 47.66           C  
ATOM    339  CG2 VAL A  72     -17.854  63.447  77.910  1.00 50.81           C  
ATOM    340  N   LYS A  73     -13.983  63.288  75.594  1.00 47.39           N  
ATOM    341  CA  LYS A  73     -12.720  63.738  75.124  1.00 47.44           C  
ATOM    342  C   LYS A  73     -12.569  63.564  73.575  1.00 46.61           C  
ATOM    343  O   LYS A  73     -12.022  64.441  72.884  1.00 45.76           O  
ATOM    344  CB  LYS A  73     -11.647  63.002  75.895  1.00 46.88           C  
ATOM    345  CG  LYS A  73     -10.268  63.523  75.674  1.00 52.41           C  
ATOM    346  CD  LYS A  73     -10.103  64.990  76.113  1.00 56.60           C  
ATOM    347  CE  LYS A  73      -8.650  65.474  76.059  1.00 57.34           C  
ATOM    348  NZ  LYS A  73      -8.725  66.965  76.021  1.00 59.52           N  
ATOM    349  N   CYS A  74     -13.079  62.450  73.054  1.00 45.41           N  
ATOM    350  CA  CYS A  74     -12.983  62.163  71.637  1.00 44.77           C  
ATOM    351  C   CYS A  74     -13.849  63.206  70.910  1.00 46.07           C  
ATOM    352  O   CYS A  74     -13.404  63.803  69.881  1.00 45.68           O  
ATOM    353  CB  CYS A  74     -13.397  60.725  71.312  1.00 42.99           C  
ATOM    354  SG  CYS A  74     -12.129  59.464  71.764  1.00 43.58           S  
ATOM    355  N   ALA A  75     -15.046  63.470  71.465  1.00 45.88           N  
ATOM    356  CA  ALA A  75     -15.936  64.468  70.886  1.00 45.80           C  
ATOM    357  C   ALA A  75     -15.301  65.851  70.836  1.00 45.84           C  
ATOM    358  O   ALA A  75     -15.405  66.547  69.817  1.00 46.97           O  
ATOM    359  CB  ALA A  75     -17.270  64.496  71.591  1.00 45.37           C  
ATOM    360  N   GLU A  76     -14.596  66.234  71.890  1.00 45.37           N  
ATOM    361  CA  GLU A  76     -14.000  67.570  71.954  1.00 45.66           C  
ATOM    362  C   GLU A  76     -12.947  67.754  70.873  1.00 44.74           C  
ATOM    363  O   GLU A  76     -12.899  68.793  70.218  1.00 44.57           O  
ATOM    364  CB  GLU A  76     -13.316  67.770  73.299  1.00 45.71           C  
ATOM    365  CG  GLU A  76     -14.301  67.866  74.416  1.00 50.40           C  
ATOM    366  CD  GLU A  76     -13.670  68.078  75.772  1.00 55.18           C  
ATOM    367  OE1 GLU A  76     -12.502  67.679  76.005  1.00 55.76           O  
ATOM    368  OE2 GLU A  76     -14.377  68.672  76.614  1.00 59.48           O  
ATOM    369  N   ILE A  77     -12.103  66.724  70.742  1.00 42.73           N  
ATOM    370  CA  ILE A  77     -11.030  66.675  69.786  1.00 40.90           C  
ATOM    371  C   ILE A  77     -11.608  66.623  68.365  1.00 40.35           C  
ATOM    372  O   ILE A  77     -11.170  67.358  67.479  1.00 39.47           O  
ATOM    373  CB  ILE A  77     -10.162  65.465  70.055  1.00 40.71           C  
ATOM    374  CG1 ILE A  77      -9.509  65.633  71.444  1.00 39.62           C  
ATOM    375  CG2 ILE A  77      -9.169  65.244  68.902  1.00 38.07           C  
ATOM    376  CD1 ILE A  77      -8.816  64.372  71.964  1.00 38.10           C  
ATOM    377  N   GLN A  78     -12.638  65.794  68.187  1.00 39.51           N  
ATOM    378  CA  GLN A  78     -13.332  65.718  66.935  1.00 38.96           C  
ATOM    379  C   GLN A  78     -13.780  67.112  66.524  1.00 39.44           C  
ATOM    380  O   GLN A  78     -13.585  67.469  65.340  1.00 39.63           O  
ATOM    381  CB  GLN A  78     -14.499  64.760  66.983  1.00 38.71           C  
ATOM    382  CG  GLN A  78     -15.074  64.527  65.636  1.00 39.19           C  
ATOM    383  CD  GLN A  78     -16.309  63.669  65.627  1.00 40.45           C  
ATOM    384  OE1 GLN A  78     -17.124  63.740  66.540  1.00 40.57           O  
ATOM    385  NE2 GLN A  78     -16.467  62.844  64.566  1.00 40.01           N  
ATOM    386  N   ASN A  79     -14.286  67.913  67.491  1.00 38.64           N  
ATOM    387  CA  ASN A  79     -14.713  69.277  67.189  1.00 39.13           C  
ATOM    388  C   ASN A  79     -13.575  70.215  66.860  1.00 38.24           C  
ATOM    389  O   ASN A  79     -13.686  71.030  65.968  1.00 40.02           O  
ATOM    390  CB  ASN A  79     -15.675  69.895  68.246  1.00 40.05           C  
ATOM    391  CG  ASN A  79     -16.902  69.019  68.497  1.00 43.04           C  
ATOM    392  OD1 ASN A  79     -17.299  68.233  67.622  1.00 47.15           O  
ATOM    393  ND2 ASN A  79     -17.458  69.079  69.724  1.00 47.48           N  
ATOM    394  N   ALA A  80     -12.472  70.111  67.557  1.00 38.20           N  
ATOM    395  CA  ALA A  80     -11.385  70.982  67.257  1.00 37.64           C  
ATOM    396  C   ALA A  80     -10.933  70.698  65.793  1.00 38.63           C  
ATOM    397  O   ALA A  80     -10.717  71.642  65.039  1.00 39.77           O  
ATOM    398  CB  ALA A  80     -10.310  70.803  68.277  1.00 35.64           C  
ATOM    399  N   ILE A  81     -10.920  69.426  65.363  1.00 39.05           N  
ATOM    400  CA  ILE A  81     -10.506  69.060  63.999  1.00 39.46           C  
ATOM    401  C   ILE A  81     -11.510  69.540  62.996  1.00 40.92           C  
ATOM    402  O   ILE A  81     -11.178  70.153  61.981  1.00 41.71           O  
ATOM    403  CB  ILE A  81     -10.264  67.521  63.868  1.00 39.52           C  
ATOM    404  CG1 ILE A  81      -9.042  67.148  64.702  1.00 37.42           C  
ATOM    405  CG2 ILE A  81     -10.142  67.058  62.404  1.00 35.55           C  
ATOM    406  CD1 ILE A  81      -9.085  65.749  65.240  1.00 33.96           C  
ATOM    407  N   SER A  82     -12.761  69.281  63.300  1.00 42.05           N  
ATOM    408  CA  SER A  82     -13.808  69.659  62.405  1.00 43.39           C  
ATOM    409  C   SER A  82     -13.878  71.200  62.131  1.00 43.66           C  
ATOM    410  O   SER A  82     -14.005  71.664  60.984  1.00 43.08           O  
ATOM    411  CB  SER A  82     -15.114  69.088  62.958  1.00 43.07           C  
ATOM    412  OG  SER A  82     -16.143  69.969  62.653  1.00 46.71           O  
ATOM    413  N   GLU A  83     -13.785  71.984  63.200  1.00 44.16           N  
ATOM    414  CA  GLU A  83     -13.743  73.429  63.090  1.00 44.11           C  
ATOM    415  C   GLU A  83     -12.523  73.898  62.295  1.00 42.02           C  
ATOM    416  O   GLU A  83     -12.631  74.813  61.490  1.00 41.71           O  
ATOM    417  CB  GLU A  83     -13.637  74.055  64.488  1.00 45.20           C  
ATOM    418  CG  GLU A  83     -14.922  74.064  65.270  1.00 52.79           C  
ATOM    419  CD  GLU A  83     -14.688  74.390  66.766  1.00 63.54           C  
ATOM    420  OE1 GLU A  83     -14.217  75.537  67.060  1.00 67.52           O  
ATOM    421  OE2 GLU A  83     -14.982  73.514  67.637  1.00 65.22           O  
ATOM    422  N   GLY A  84     -11.358  73.306  62.559  1.00 40.01           N  
ATOM    423  CA  GLY A  84     -10.134  73.682  61.853  1.00 37.94           C  
ATOM    424  C   GLY A  84     -10.252  73.341  60.352  1.00 38.24           C  
ATOM    425  O   GLY A  84      -9.700  74.081  59.516  1.00 37.48           O  
ATOM    426  N   ALA A  85     -10.958  72.238  60.017  1.00 35.94           N  
ATOM    427  CA  ALA A  85     -11.065  71.799  58.638  1.00 36.76           C  
ATOM    428  C   ALA A  85     -12.081  72.618  57.887  1.00 36.83           C  
ATOM    429  O   ALA A  85     -11.876  72.942  56.713  1.00 36.60           O  
ATOM    430  CB  ALA A  85     -11.425  70.341  58.534  1.00 35.81           C  
ATOM    431  N   THR A  86     -13.193  72.928  58.548  1.00 37.12           N  
ATOM    432  CA  THR A  86     -14.214  73.763  57.920  1.00 36.67           C  
ATOM    433  C   THR A  86     -13.672  75.149  57.731  1.00 36.89           C  
ATOM    434  O   THR A  86     -13.920  75.816  56.735  1.00 38.95           O  
ATOM    435  CB  THR A  86     -15.407  73.825  58.776  1.00 35.61           C  
ATOM    436  OG1 THR A  86     -15.934  72.515  58.793  1.00 36.59           O  
ATOM    437  CG2 THR A  86     -16.470  74.797  58.206  1.00 34.00           C  
ATOM    438  N   SER A  87     -12.852  75.572  58.648  1.00 36.29           N  
ATOM    439  CA  SER A  87     -12.464  76.935  58.594  1.00 36.60           C  
ATOM    440  C   SER A  87     -11.409  77.145  57.455  1.00 37.39           C  
ATOM    441  O   SER A  87     -11.472  78.146  56.702  1.00 38.06           O  
ATOM    442  CB  SER A  87     -12.032  77.279  60.001  1.00 35.23           C  
ATOM    443  OG  SER A  87     -11.143  78.307  59.996  1.00 39.87           O  
ATOM    444  N   PHE A  88     -10.437  76.219  57.335  1.00 37.88           N  
ATOM    445  CA  PHE A  88      -9.440  76.261  56.250  1.00 36.83           C  
ATOM    446  C   PHE A  88     -10.098  76.176  54.853  1.00 36.63           C  
ATOM    447  O   PHE A  88      -9.755  76.946  53.961  1.00 36.94           O  
ATOM    448  CB  PHE A  88      -8.390  75.153  56.355  1.00 35.96           C  
ATOM    449  CG  PHE A  88      -7.457  75.147  55.182  1.00 35.99           C  
ATOM    450  CD1 PHE A  88      -6.605  76.233  54.970  1.00 31.37           C  
ATOM    451  CD2 PHE A  88      -7.553  74.140  54.173  1.00 34.27           C  
ATOM    452  CE1 PHE A  88      -5.732  76.260  53.878  1.00 33.52           C  
ATOM    453  CE2 PHE A  88      -6.701  74.184  53.047  1.00 35.66           C  
ATOM    454  CZ  PHE A  88      -5.784  75.241  52.901  1.00 32.13           C  
ATOM    455  N   LEU A  89     -11.042  75.262  54.671  1.00 36.47           N  
ATOM    456  CA  LEU A  89     -11.675  75.120  53.369  1.00 36.96           C  
ATOM    457  C   LEU A  89     -12.451  76.365  52.998  1.00 39.48           C  
ATOM    458  O   LEU A  89     -12.399  76.751  51.811  1.00 39.63           O  
ATOM    459  CB  LEU A  89     -12.570  73.878  53.243  1.00 34.71           C  
ATOM    460  CG  LEU A  89     -11.873  72.507  53.140  1.00 35.47           C  
ATOM    461  CD1 LEU A  89     -12.799  71.363  52.670  1.00 35.50           C  
ATOM    462  CD2 LEU A  89     -10.716  72.577  52.221  1.00 31.95           C  
ATOM    463  N   PHE A  90     -13.180  76.978  53.955  1.00 40.93           N  
ATOM    464  CA  PHE A  90     -13.911  78.219  53.634  1.00 42.93           C  
ATOM    465  C   PHE A  90     -12.942  79.298  53.169  1.00 41.76           C  
ATOM    466  O   PHE A  90     -13.236  80.023  52.239  1.00 41.49           O  
ATOM    467  CB  PHE A  90     -14.779  78.755  54.799  1.00 44.86           C  
ATOM    468  CG  PHE A  90     -16.066  77.972  55.029  1.00 49.45           C  
ATOM    469  CD1 PHE A  90     -16.650  77.217  53.993  1.00 54.43           C  
ATOM    470  CD2 PHE A  90     -16.696  78.002  56.275  1.00 52.90           C  
ATOM    471  CE1 PHE A  90     -17.850  76.506  54.194  1.00 55.78           C  
ATOM    472  CE2 PHE A  90     -17.887  77.300  56.497  1.00 54.59           C  
ATOM    473  CZ  PHE A  90     -18.479  76.548  55.456  1.00 55.56           C  
ATOM    474  N   THR A  91     -11.765  79.362  53.782  1.00 41.07           N  
ATOM    475  CA  THR A  91     -10.728  80.305  53.366  1.00 39.40           C  
ATOM    476  C   THR A  91     -10.150  79.955  51.989  1.00 39.97           C  
ATOM    477  O   THR A  91     -10.109  80.817  51.108  1.00 40.13           O  
ATOM    478  CB  THR A  91      -9.640  80.371  54.415  1.00 39.64           C  
ATOM    479  OG1 THR A  91     -10.264  80.666  55.643  1.00 40.74           O  
ATOM    480  CG2 THR A  91      -8.521  81.476  54.117  1.00 35.82           C  
ATOM    481  N   GLU A  92      -9.711  78.702  51.805  1.00 39.46           N  
ATOM    482  CA  GLU A  92      -9.201  78.246  50.512  1.00 38.91           C  
ATOM    483  C   GLU A  92     -10.203  78.431  49.368  1.00 38.50           C  
ATOM    484  O   GLU A  92      -9.885  79.035  48.337  1.00 37.87           O  
ATOM    485  CB  GLU A  92      -8.822  76.790  50.602  1.00 38.84           C  
ATOM    486  CG  GLU A  92      -7.867  76.317  49.491  1.00 38.71           C  
ATOM    487  CD  GLU A  92      -7.542  74.837  49.638  1.00 39.68           C  
ATOM    488  OE1 GLU A  92      -8.484  74.031  49.711  1.00 38.61           O  
ATOM    489  OE2 GLU A  92      -6.348  74.491  49.724  1.00 39.14           O  
ATOM    490  N   TYR A  93     -11.409  77.905  49.576  1.00 38.32           N  
ATOM    491  CA  TYR A  93     -12.506  77.949  48.609  1.00 38.55           C  
ATOM    492  C   TYR A  93     -12.948  79.378  48.210  1.00 39.13           C  
ATOM    493  O   TYR A  93     -13.323  79.605  47.079  1.00 39.51           O  
ATOM    494  CB  TYR A  93     -13.689  77.071  49.105  1.00 38.17           C  
ATOM    495  CG  TYR A  93     -13.399  75.556  49.054  1.00 38.81           C  
ATOM    496  CD1 TYR A  93     -12.093  75.057  48.766  1.00 36.94           C  
ATOM    497  CD2 TYR A  93     -14.400  74.640  49.290  1.00 33.64           C  
ATOM    498  CE1 TYR A  93     -11.828  73.698  48.719  1.00 36.52           C  
ATOM    499  CE2 TYR A  93     -14.154  73.290  49.248  1.00 35.76           C  
ATOM    500  CZ  TYR A  93     -12.869  72.810  48.959  1.00 38.29           C  
ATOM    501  OH  TYR A  93     -12.649  71.432  48.901  1.00 37.42           O  
ATOM    502  N   LYS A  94     -12.876  80.329  49.126  1.00 39.74           N  
ATOM    503  CA  LYS A  94     -13.044  81.729  48.804  1.00 40.87           C  
ATOM    504  C   LYS A  94     -12.039  82.189  47.761  1.00 39.45           C  
ATOM    505  O   LYS A  94     -12.454  82.655  46.713  1.00 38.94           O  
ATOM    506  CB  LYS A  94     -12.872  82.568  50.066  1.00 42.27           C  
ATOM    507  CG  LYS A  94     -13.518  83.953  50.045  1.00 49.15           C  
ATOM    508  CD  LYS A  94     -12.635  85.054  50.790  1.00 59.91           C  
ATOM    509  CE  LYS A  94     -12.438  84.735  52.314  1.00 63.84           C  
ATOM    510  NZ  LYS A  94     -11.534  85.694  53.089  1.00 67.26           N  
ATOM    511  N   TYR A  95     -10.738  82.082  48.030  1.00 39.49           N  
ATOM    512  CA  TYR A  95      -9.705  82.382  47.003  1.00 40.50           C  
ATOM    513  C   TYR A  95      -9.904  81.658  45.665  1.00 39.86           C  
ATOM    514  O   TYR A  95      -9.936  82.287  44.587  1.00 38.38           O  
ATOM    515  CB  TYR A  95      -8.328  82.054  47.505  1.00 41.20           C  
ATOM    516  CG  TYR A  95      -7.854  83.055  48.507  1.00 47.50           C  
ATOM    517  CD1 TYR A  95      -8.220  82.936  49.871  1.00 50.14           C  
ATOM    518  CD2 TYR A  95      -7.080  84.148  48.109  1.00 51.84           C  
ATOM    519  CE1 TYR A  95      -7.810  83.874  50.807  1.00 53.56           C  
ATOM    520  CE2 TYR A  95      -6.666  85.109  49.047  1.00 56.37           C  
ATOM    521  CZ  TYR A  95      -7.032  84.956  50.386  1.00 57.63           C  
ATOM    522  OH  TYR A  95      -6.601  85.869  51.320  1.00 63.04           O  
ATOM    523  N   VAL A  96     -10.114  80.347  45.788  1.00 38.26           N  
ATOM    524  CA  VAL A  96     -10.322  79.518  44.655  1.00 38.10           C  
ATOM    525  C   VAL A  96     -11.576  79.927  43.888  1.00 38.41           C  
ATOM    526  O   VAL A  96     -11.490  80.017  42.676  1.00 38.99           O  
ATOM    527  CB  VAL A  96     -10.281  77.971  45.022  1.00 37.80           C  
ATOM    528  CG1 VAL A  96     -10.620  77.102  43.805  1.00 34.61           C  
ATOM    529  CG2 VAL A  96      -8.894  77.630  45.511  1.00 35.03           C  
ATOM    530  N   GLY A  97     -12.719  80.129  44.559  1.00 38.51           N  
ATOM    531  CA  GLY A  97     -13.942  80.648  43.912  1.00 39.44           C  
ATOM    532  C   GLY A  97     -13.691  82.004  43.194  1.00 41.07           C  
ATOM    533  O   GLY A  97     -14.097  82.183  42.055  1.00 40.41           O  
ATOM    534  N   ILE A  98     -12.969  82.933  43.820  1.00 41.71           N  
ATOM    535  CA  ILE A  98     -12.625  84.177  43.142  1.00 44.34           C  
ATOM    536  C   ILE A  98     -11.737  83.897  41.919  1.00 44.96           C  
ATOM    537  O   ILE A  98     -11.831  84.581  40.883  1.00 45.12           O  
ATOM    538  CB  ILE A  98     -11.879  85.214  44.049  1.00 44.81           C  
ATOM    539  CG1 ILE A  98     -12.761  85.717  45.206  1.00 48.00           C  
ATOM    540  CG2 ILE A  98     -11.498  86.443  43.261  1.00 44.64           C  
ATOM    541  CD1 ILE A  98     -11.902  86.476  46.294  1.00 49.25           C  
ATOM    542  N   PHE A  99     -10.871  82.901  42.014  1.00 44.74           N  
ATOM    543  CA  PHE A  99     -10.020  82.661  40.883  1.00 44.72           C  
ATOM    544  C   PHE A  99     -10.870  82.083  39.708  1.00 44.01           C  
ATOM    545  O   PHE A  99     -10.645  82.372  38.535  1.00 42.95           O  
ATOM    546  CB  PHE A  99      -8.854  81.728  41.214  1.00 44.80           C  
ATOM    547  CG  PHE A  99      -8.289  81.154  39.985  1.00 49.33           C  
ATOM    548  CD1 PHE A  99      -7.444  81.945  39.164  1.00 50.84           C  
ATOM    549  CD2 PHE A  99      -8.753  79.899  39.500  1.00 48.96           C  
ATOM    550  CE1 PHE A  99      -6.997  81.442  37.932  1.00 48.32           C  
ATOM    551  CE2 PHE A  99      -8.305  79.401  38.296  1.00 45.05           C  
ATOM    552  CZ  PHE A  99      -7.418  80.190  37.502  1.00 47.65           C  
ATOM    553  N   MET A 100     -11.844  81.265  40.079  1.00 43.55           N  
ATOM    554  CA  MET A 100     -12.747  80.595  39.185  1.00 43.95           C  
ATOM    555  C   MET A 100     -13.622  81.594  38.365  1.00 43.82           C  
ATOM    556  O   MET A 100     -13.845  81.394  37.163  1.00 43.64           O  
ATOM    557  CB  MET A 100     -13.602  79.644  40.031  1.00 43.52           C  
ATOM    558  CG  MET A 100     -14.695  78.832  39.286  1.00 50.01           C  
ATOM    559  SD  MET A 100     -16.023  77.913  40.259  1.00 60.43           S  
ATOM    560  CE  MET A 100     -17.005  79.168  41.154  1.00 59.34           C  
ATOM    561  N   VAL A 101     -14.136  82.652  39.012  1.00 43.82           N  
ATOM    562  CA  VAL A 101     -15.004  83.615  38.322  1.00 42.39           C  
ATOM    563  C   VAL A 101     -14.147  84.393  37.333  1.00 41.99           C  
ATOM    564  O   VAL A 101     -14.551  84.562  36.174  1.00 42.91           O  
ATOM    565  CB  VAL A 101     -15.758  84.572  39.315  1.00 43.46           C  
ATOM    566  CG1 VAL A 101     -16.451  85.725  38.568  1.00 39.36           C  
ATOM    567  CG2 VAL A 101     -16.740  83.765  40.222  1.00 39.02           C  
ATOM    568  N   ALA A 102     -12.953  84.805  37.762  1.00 40.57           N  
ATOM    569  CA  ALA A 102     -12.027  85.500  36.886  1.00 40.31           C  
ATOM    570  C   ALA A 102     -11.723  84.660  35.651  1.00 40.77           C  
ATOM    571  O   ALA A 102     -11.839  85.165  34.534  1.00 41.75           O  
ATOM    572  CB  ALA A 102     -10.744  85.849  37.616  1.00 40.54           C  
ATOM    573  N   PHE A 103     -11.387  83.366  35.847  1.00 40.09           N  
ATOM    574  CA  PHE A 103     -10.963  82.506  34.756  1.00 37.64           C  
ATOM    575  C   PHE A 103     -12.141  82.221  33.843  1.00 36.79           C  
ATOM    576  O   PHE A 103     -11.996  82.063  32.623  1.00 34.53           O  
ATOM    577  CB  PHE A 103     -10.327  81.183  35.254  1.00 37.71           C  
ATOM    578  CG  PHE A 103      -9.478  80.529  34.206  1.00 35.59           C  
ATOM    579  CD1 PHE A 103      -8.175  80.939  34.015  1.00 35.70           C  
ATOM    580  CD2 PHE A 103     -10.013  79.560  33.370  1.00 34.24           C  
ATOM    581  CE1 PHE A 103      -7.397  80.390  33.017  1.00 37.46           C  
ATOM    582  CE2 PHE A 103      -9.236  78.982  32.359  1.00 37.41           C  
ATOM    583  CZ  PHE A 103      -7.930  79.390  32.175  1.00 33.53           C  
ATOM    584  N   ALA A 104     -13.314  82.155  34.436  1.00 36.85           N  
ATOM    585  CA  ALA A 104     -14.530  81.942  33.641  1.00 38.35           C  
ATOM    586  C   ALA A 104     -14.694  83.119  32.634  1.00 40.36           C  
ATOM    587  O   ALA A 104     -15.040  82.911  31.463  1.00 39.85           O  
ATOM    588  CB  ALA A 104     -15.712  81.844  34.532  1.00 38.01           C  
ATOM    589  N   ILE A 105     -14.362  84.338  33.085  1.00 42.18           N  
ATOM    590  CA  ILE A 105     -14.467  85.512  32.213  1.00 43.49           C  
ATOM    591  C   ILE A 105     -13.487  85.382  31.050  1.00 43.26           C  
ATOM    592  O   ILE A 105     -13.834  85.666  29.874  1.00 43.22           O  
ATOM    593  CB  ILE A 105     -14.281  86.843  32.980  1.00 43.16           C  
ATOM    594  CG1 ILE A 105     -15.444  87.063  33.929  1.00 45.07           C  
ATOM    595  CG2 ILE A 105     -14.288  88.018  32.025  1.00 43.88           C  
ATOM    596  CD1 ILE A 105     -15.020  88.057  35.076  1.00 49.07           C  
ATOM    597  N   LEU A 106     -12.287  84.921  31.387  1.00 42.65           N  
ATOM    598  CA  LEU A 106     -11.263  84.715  30.418  1.00 43.27           C  
ATOM    599  C   LEU A 106     -11.719  83.712  29.344  1.00 42.27           C  
ATOM    600  O   LEU A 106     -11.584  83.972  28.154  1.00 42.78           O  
ATOM    601  CB  LEU A 106     -10.007  84.251  31.147  1.00 44.37           C  
ATOM    602  CG  LEU A 106      -8.714  85.009  30.889  1.00 48.74           C  
ATOM    603  CD1 LEU A 106      -8.893  86.604  30.803  1.00 50.09           C  
ATOM    604  CD2 LEU A 106      -7.612  84.593  31.920  1.00 52.08           C  
ATOM    605  N   ILE A 107     -12.319  82.598  29.759  1.00 40.89           N  
ATOM    606  CA  ILE A 107     -12.806  81.612  28.807  1.00 39.48           C  
ATOM    607  C   ILE A 107     -13.819  82.296  27.847  1.00 40.03           C  
ATOM    608  O   ILE A 107     -13.746  82.101  26.595  1.00 38.10           O  
ATOM    609  CB  ILE A 107     -13.468  80.372  29.546  1.00 39.02           C  
ATOM    610  CG1 ILE A 107     -12.459  79.699  30.472  1.00 37.55           C  
ATOM    611  CG2 ILE A 107     -14.174  79.392  28.563  1.00 34.14           C  
ATOM    612  CD1 ILE A 107     -13.022  78.587  31.378  1.00 35.30           C  
ATOM    613  N   PHE A 108     -14.749  83.076  28.438  1.00 39.54           N  
ATOM    614  CA  PHE A 108     -15.818  83.708  27.643  1.00 40.37           C  
ATOM    615  C   PHE A 108     -15.246  84.694  26.618  1.00 40.52           C  
ATOM    616  O   PHE A 108     -15.593  84.613  25.431  1.00 40.04           O  
ATOM    617  CB  PHE A 108     -16.897  84.395  28.482  1.00 41.55           C  
ATOM    618  CG  PHE A 108     -17.759  85.289  27.666  1.00 42.19           C  
ATOM    619  CD1 PHE A 108     -18.677  84.747  26.776  1.00 44.86           C  
ATOM    620  CD2 PHE A 108     -17.587  86.678  27.712  1.00 40.52           C  
ATOM    621  CE1 PHE A 108     -19.473  85.585  25.945  1.00 45.84           C  
ATOM    622  CE2 PHE A 108     -18.355  87.527  26.878  1.00 43.19           C  
ATOM    623  CZ  PHE A 108     -19.303  86.985  26.017  1.00 45.36           C  
ATOM    624  N   LEU A 109     -14.345  85.566  27.078  1.00 39.50           N  
ATOM    625  CA  LEU A 109     -13.718  86.538  26.210  1.00 40.13           C  
ATOM    626  C   LEU A 109     -12.864  85.876  25.132  1.00 40.04           C  
ATOM    627  O   LEU A 109     -13.007  86.170  23.928  1.00 40.00           O  
ATOM    628  CB  LEU A 109     -12.879  87.501  27.033  1.00 39.12           C  
ATOM    629  CG  LEU A 109     -13.517  88.791  27.523  1.00 41.84           C  
ATOM    630  CD1 LEU A 109     -15.082  88.876  27.374  1.00 43.00           C  
ATOM    631  CD2 LEU A 109     -13.004  89.196  28.943  1.00 41.52           C  
ATOM    632  N   PHE A 110     -11.992  84.964  25.551  1.00 40.15           N  
ATOM    633  CA  PHE A 110     -11.065  84.309  24.604  1.00 40.57           C  
ATOM    634  C   PHE A 110     -11.812  83.482  23.595  1.00 40.24           C  
ATOM    635  O   PHE A 110     -11.505  83.551  22.395  1.00 39.26           O  
ATOM    636  CB  PHE A 110      -9.971  83.492  25.344  1.00 41.26           C  
ATOM    637  CG  PHE A 110      -8.852  84.343  25.874  1.00 43.93           C  
ATOM    638  CD1 PHE A 110      -8.948  85.756  25.847  1.00 49.42           C  
ATOM    639  CD2 PHE A 110      -7.739  83.777  26.435  1.00 45.90           C  
ATOM    640  CE1 PHE A 110      -7.936  86.578  26.376  1.00 48.32           C  
ATOM    641  CE2 PHE A 110      -6.715  84.578  26.964  1.00 47.67           C  
ATOM    642  CZ  PHE A 110      -6.805  85.962  26.936  1.00 49.69           C  
ATOM    643  N   LEU A 111     -12.820  82.723  24.061  1.00 40.25           N  
ATOM    644  CA  LEU A 111     -13.584  81.967  23.103  1.00 41.71           C  
ATOM    645  C   LEU A 111     -14.431  82.859  22.208  1.00 42.51           C  
ATOM    646  O   LEU A 111     -14.534  82.607  21.005  1.00 42.73           O  
ATOM    647  CB  LEU A 111     -14.389  80.806  23.714  1.00 41.75           C  
ATOM    648  CG  LEU A 111     -13.413  79.611  23.873  1.00 44.78           C  
ATOM    649  CD1 LEU A 111     -12.874  79.579  25.248  1.00 50.50           C  
ATOM    650  CD2 LEU A 111     -14.028  78.327  23.670  1.00 47.40           C  
ATOM    651  N   GLY A 112     -15.040  83.885  22.804  1.00 42.86           N  
ATOM    652  CA  GLY A 112     -16.016  84.678  22.113  1.00 43.06           C  
ATOM    653  C   GLY A 112     -15.315  85.461  21.017  1.00 43.54           C  
ATOM    654  O   GLY A 112     -15.940  85.765  20.011  1.00 44.08           O  
ATOM    655  N   SER A 113     -14.019  85.712  21.182  1.00 43.17           N  
ATOM    656  CA  SER A 113     -13.252  86.521  20.261  1.00 44.46           C  
ATOM    657  C   SER A 113     -12.857  85.800  18.955  1.00 46.44           C  
ATOM    658  O   SER A 113     -12.250  86.393  18.050  1.00 46.54           O  
ATOM    659  CB  SER A 113     -11.979  86.993  20.970  1.00 44.27           C  
ATOM    660  OG  SER A 113     -10.958  85.992  20.898  1.00 43.12           O  
ATOM    661  N   VAL A 114     -13.167  84.518  18.840  1.00 48.03           N  
ATOM    662  CA  VAL A 114     -12.633  83.758  17.716  1.00 49.71           C  
ATOM    663  C   VAL A 114     -13.388  84.211  16.449  1.00 51.50           C  
ATOM    664  O   VAL A 114     -12.792  84.405  15.401  1.00 51.81           O  
ATOM    665  CB  VAL A 114     -12.714  82.218  18.000  1.00 49.45           C  
ATOM    666  CG1 VAL A 114     -12.411  81.379  16.777  1.00 48.48           C  
ATOM    667  CG2 VAL A 114     -11.808  81.859  19.139  1.00 47.31           C  
ATOM    668  N   GLU A 115     -14.697  84.416  16.594  1.00 52.91           N  
ATOM    669  CA  GLU A 115     -15.589  84.784  15.504  1.00 53.64           C  
ATOM    670  C   GLU A 115     -16.013  86.239  15.778  1.00 53.62           C  
ATOM    671  O   GLU A 115     -17.103  86.674  15.384  1.00 54.22           O  
ATOM    672  CB  GLU A 115     -16.788  83.834  15.514  1.00 53.93           C  
ATOM    673  CG  GLU A 115     -16.951  82.791  14.385  1.00 58.84           C  
ATOM    674  CD  GLU A 115     -15.649  82.237  13.746  1.00 66.54           C  
ATOM    675  OE1 GLU A 115     -14.852  81.592  14.463  1.00 69.02           O  
ATOM    676  OE2 GLU A 115     -15.455  82.385  12.506  1.00 67.16           O  
ATOM    677  N   GLY A 116     -15.164  86.986  16.484  1.00 53.01           N  
ATOM    678  CA  GLY A 116     -15.434  88.395  16.809  1.00 52.78           C  
ATOM    679  C   GLY A 116     -16.767  88.644  17.488  1.00 53.56           C  
ATOM    680  O   GLY A 116     -17.421  89.649  17.248  1.00 55.21           O  
ATOM    681  N   PHE A 117     -17.162  87.727  18.360  1.00 53.32           N  
ATOM    682  CA  PHE A 117     -18.416  87.770  19.119  1.00 52.55           C  
ATOM    683  C   PHE A 117     -19.647  87.857  18.244  1.00 52.58           C  
ATOM    684  O   PHE A 117     -20.637  88.379  18.678  1.00 53.90           O  
ATOM    685  CB  PHE A 117     -18.445  88.916  20.131  1.00 52.06           C  
ATOM    686  CG  PHE A 117     -17.333  88.875  21.120  1.00 50.61           C  
ATOM    687  CD1 PHE A 117     -16.100  89.469  20.819  1.00 45.99           C  
ATOM    688  CD2 PHE A 117     -17.496  88.201  22.351  1.00 49.05           C  
ATOM    689  CE1 PHE A 117     -15.053  89.444  21.743  1.00 47.48           C  
ATOM    690  CE2 PHE A 117     -16.438  88.151  23.282  1.00 48.05           C  
ATOM    691  CZ  PHE A 117     -15.231  88.781  22.993  1.00 44.90           C  
ATOM    692  N   SER A 118     -19.608  87.316  17.041  1.00 51.90           N  
ATOM    693  CA  SER A 118     -20.765  87.369  16.168  1.00 51.61           C  
ATOM    694  C   SER A 118     -21.927  86.488  16.653  1.00 52.34           C  
ATOM    695  O   SER A 118     -21.712  85.429  17.278  1.00 53.30           O  
ATOM    696  CB  SER A 118     -20.364  86.977  14.751  1.00 50.28           C  
ATOM    697  OG  SER A 118     -21.480  86.445  14.085  1.00 50.47           O  
ATOM    698  N   THR A 119     -23.166  86.876  16.329  1.00 52.32           N  
ATOM    699  CA  THR A 119     -24.310  85.996  16.641  1.00 51.09           C  
ATOM    700  C   THR A 119     -24.785  85.125  15.501  1.00 50.97           C  
ATOM    701  O   THR A 119     -25.762  84.419  15.683  1.00 51.68           O  
ATOM    702  CB  THR A 119     -25.518  86.791  17.097  1.00 51.78           C  
ATOM    703  OG1 THR A 119     -25.768  87.826  16.129  1.00 50.06           O  
ATOM    704  CG2 THR A 119     -25.288  87.383  18.530  1.00 51.05           C  
ATOM    705  N   SER A 120     -24.136  85.155  14.336  1.00 50.99           N  
ATOM    706  CA  SER A 120     -24.605  84.330  13.195  1.00 51.79           C  
ATOM    707  C   SER A 120     -24.213  82.875  13.332  1.00 51.83           C  
ATOM    708  O   SER A 120     -23.059  82.577  13.693  1.00 50.79           O  
ATOM    709  CB  SER A 120     -23.992  84.786  11.865  1.00 52.11           C  
ATOM    710  OG  SER A 120     -23.635  86.143  11.939  1.00 53.67           O  
ATOM    711  N   PRO A 121     -25.155  81.974  12.987  1.00 51.74           N  
ATOM    712  CA  PRO A 121     -24.894  80.578  12.686  1.00 51.69           C  
ATOM    713  C   PRO A 121     -23.799  80.463  11.638  1.00 50.76           C  
ATOM    714  O   PRO A 121     -23.606  81.386  10.849  1.00 50.92           O  
ATOM    715  CB  PRO A 121     -26.202  80.104  12.038  1.00 51.36           C  
ATOM    716  CG  PRO A 121     -27.241  80.981  12.544  1.00 51.54           C  
ATOM    717  CD  PRO A 121     -26.594  82.296  12.908  1.00 52.57           C  
ATOM    718  N   GLN A 122     -23.095  79.332  11.628  1.00 50.00           N  
ATOM    719  CA  GLN A 122     -22.134  79.016  10.540  1.00 48.84           C  
ATOM    720  C   GLN A 122     -22.297  77.570  10.196  1.00 47.21           C  
ATOM    721  O   GLN A 122     -22.878  76.831  10.983  1.00 47.36           O  
ATOM    722  CB  GLN A 122     -20.687  79.308  10.936  1.00 48.32           C  
ATOM    723  CG  GLN A 122     -20.410  80.792  11.232  1.00 52.74           C  
ATOM    724  CD  GLN A 122     -20.586  81.742   9.988  1.00 58.69           C  
ATOM    725  OE1 GLN A 122     -20.880  81.306   8.848  1.00 60.70           O  
ATOM    726  NE2 GLN A 122     -20.379  83.027  10.219  1.00 56.70           N  
ATOM    727  N   ALA A 123     -21.811  77.186   9.021  1.00 45.54           N  
ATOM    728  CA  ALA A 123     -21.778  75.796   8.599  1.00 44.91           C  
ATOM    729  C   ALA A 123     -21.123  74.953   9.690  1.00 44.57           C  
ATOM    730  O   ALA A 123     -20.161  75.395  10.291  1.00 44.94           O  
ATOM    731  CB  ALA A 123     -21.033  75.660   7.302  1.00 42.33           C  
ATOM    732  N   CYS A 124     -21.671  73.781   9.978  1.00 44.60           N  
ATOM    733  CA  CYS A 124     -21.004  72.836  10.899  1.00 45.41           C  
ATOM    734  C   CYS A 124     -19.673  72.379  10.313  1.00 46.02           C  
ATOM    735  O   CYS A 124     -19.634  71.916   9.158  1.00 46.74           O  
ATOM    736  CB  CYS A 124     -21.875  71.599  11.120  1.00 44.42           C  
ATOM    737  SG  CYS A 124     -23.448  72.082  11.727  1.00 44.19           S  
ATOM    738  N   SER A 125     -18.601  72.480  11.102  1.00 45.79           N  
ATOM    739  CA  SER A 125     -17.296  71.997  10.670  1.00 45.98           C  
ATOM    740  C   SER A 125     -17.328  70.471  10.440  1.00 45.56           C  
ATOM    741  O   SER A 125     -16.535  69.967   9.671  1.00 45.45           O  
ATOM    742  CB  SER A 125     -16.233  72.359  11.704  1.00 46.22           C  
ATOM    743  OG  SER A 125     -16.643  71.838  12.970  1.00 47.74           O  
ATOM    744  N   TYR A 126     -18.254  69.738  11.071  1.00 44.54           N  
ATOM    745  CA  TYR A 126     -18.336  68.284  10.867  1.00 43.17           C  
ATOM    746  C   TYR A 126     -19.255  67.885   9.701  1.00 44.07           C  
ATOM    747  O   TYR A 126     -19.330  66.710   9.305  1.00 43.41           O  
ATOM    748  CB  TYR A 126     -18.754  67.579  12.157  1.00 42.25           C  
ATOM    749  CG  TYR A 126     -20.000  68.148  12.813  1.00 41.63           C  
ATOM    750  CD1 TYR A 126     -21.293  67.686  12.448  1.00 39.89           C  
ATOM    751  CD2 TYR A 126     -19.899  69.143  13.803  1.00 40.24           C  
ATOM    752  CE1 TYR A 126     -22.459  68.225  13.059  1.00 43.79           C  
ATOM    753  CE2 TYR A 126     -21.049  69.699  14.421  1.00 41.36           C  
ATOM    754  CZ  TYR A 126     -22.322  69.226  14.055  1.00 42.61           C  
ATOM    755  OH  TYR A 126     -23.437  69.744  14.650  1.00 41.06           O  
ATOM    756  N   ASP A 127     -19.963  68.858   9.136  1.00 44.58           N  
ATOM    757  CA  ASP A 127     -20.935  68.556   8.083  1.00 45.00           C  
ATOM    758  C   ASP A 127     -21.377  69.869   7.456  1.00 44.78           C  
ATOM    759  O   ASP A 127     -22.317  70.532   7.960  1.00 43.92           O  
ATOM    760  CB  ASP A 127     -22.138  67.788   8.637  1.00 44.84           C  
ATOM    761  CG  ASP A 127     -23.085  67.269   7.513  1.00 49.41           C  
ATOM    762  OD1 ASP A 127     -23.072  67.838   6.371  1.00 50.17           O  
ATOM    763  OD2 ASP A 127     -23.840  66.285   7.773  1.00 52.02           O  
ATOM    764  N   LYS A 128     -20.706  70.233   6.355  1.00 44.16           N  
ATOM    765  CA  LYS A 128     -20.880  71.547   5.732  1.00 44.10           C  
ATOM    766  C   LYS A 128     -22.305  71.786   5.198  1.00 43.16           C  
ATOM    767  O   LYS A 128     -22.720  72.947   4.961  1.00 43.56           O  
ATOM    768  CB  LYS A 128     -19.819  71.745   4.642  1.00 45.75           C  
ATOM    769  CG  LYS A 128     -18.431  72.246   5.164  1.00 49.66           C  
ATOM    770  CD  LYS A 128     -17.514  72.836   4.015  1.00 56.33           C  
ATOM    771  CE  LYS A 128     -18.297  73.601   2.873  1.00 58.03           C  
ATOM    772  NZ  LYS A 128     -17.540  74.705   2.182  1.00 60.61           N  
ATOM    773  N   THR A 129     -23.077  70.715   5.040  1.00 41.72           N  
ATOM    774  CA  THR A 129     -24.446  70.854   4.582  1.00 42.29           C  
ATOM    775  C   THR A 129     -25.438  71.312   5.683  1.00 42.79           C  
ATOM    776  O   THR A 129     -26.599  71.571   5.403  1.00 42.16           O  
ATOM    777  CB  THR A 129     -24.973  69.535   4.059  1.00 42.70           C  
ATOM    778  OG1 THR A 129     -25.102  68.640   5.172  1.00 43.88           O  
ATOM    779  CG2 THR A 129     -24.048  68.925   2.961  1.00 38.88           C  
ATOM    780  N   LYS A 130     -24.972  71.348   6.933  1.00 43.04           N  
ATOM    781  CA  LYS A 130     -25.808  71.694   8.059  1.00 43.28           C  
ATOM    782  C   LYS A 130     -25.372  73.001   8.692  1.00 43.48           C  
ATOM    783  O   LYS A 130     -24.191  73.436   8.549  1.00 43.16           O  
ATOM    784  CB  LYS A 130     -25.794  70.578   9.098  1.00 43.10           C  
ATOM    785  CG  LYS A 130     -26.584  69.302   8.708  1.00 45.51           C  
ATOM    786  CD  LYS A 130     -26.175  68.190   9.658  1.00 49.56           C  
ATOM    787  CE  LYS A 130     -27.209  67.054   9.749  1.00 49.74           C  
ATOM    788  NZ  LYS A 130     -27.323  66.458   8.422  1.00 52.04           N  
ATOM    789  N   THR A 131     -26.315  73.620   9.384  1.00 43.12           N  
ATOM    790  CA  THR A 131     -26.037  74.838  10.080  1.00 44.78           C  
ATOM    791  C   THR A 131     -25.943  74.590  11.590  1.00 44.96           C  
ATOM    792  O   THR A 131     -26.679  73.778  12.145  1.00 44.51           O  
ATOM    793  CB  THR A 131     -27.053  75.925   9.685  1.00 46.10           C  
ATOM    794  OG1 THR A 131     -26.922  76.137   8.268  1.00 48.77           O  
ATOM    795  CG2 THR A 131     -26.815  77.266  10.438  1.00 43.18           C  
ATOM    796  N   CYS A 132     -24.973  75.263  12.218  1.00 44.27           N  
ATOM    797  CA  CYS A 132     -24.614  75.025  13.601  1.00 44.77           C  
ATOM    798  C   CYS A 132     -24.770  76.298  14.392  1.00 44.64           C  
ATOM    799  O   CYS A 132     -24.908  77.384  13.826  1.00 44.93           O  
ATOM    800  CB  CYS A 132     -23.163  74.499  13.706  1.00 44.88           C  
ATOM    801  SG  CYS A 132     -23.060  72.667  13.679  1.00 47.05           S  
ATOM    802  N   LYS A 133     -24.787  76.161  15.706  1.00 43.65           N  
ATOM    803  CA  LYS A 133     -24.965  77.300  16.554  1.00 43.26           C  
ATOM    804  C   LYS A 133     -23.735  78.162  16.541  1.00 43.19           C  
ATOM    805  O   LYS A 133     -22.623  77.663  16.374  1.00 44.43           O  
ATOM    806  CB  LYS A 133     -25.255  76.828  17.965  1.00 43.07           C  
ATOM    807  CG  LYS A 133     -26.546  76.000  18.061  1.00 46.04           C  
ATOM    808  CD  LYS A 133     -27.802  76.848  17.650  1.00 49.57           C  
ATOM    809  CE  LYS A 133     -29.130  76.214  18.037  1.00 48.77           C  
ATOM    810  NZ  LYS A 133     -29.295  74.923  17.390  1.00 50.68           N  
ATOM    811  N   PRO A 134     -23.914  79.473  16.750  1.00 43.34           N  
ATOM    812  CA  PRO A 134     -22.802  80.438  16.768  1.00 42.70           C  
ATOM    813  C   PRO A 134     -21.730  80.026  17.772  1.00 43.53           C  
ATOM    814  O   PRO A 134     -22.057  79.564  18.903  1.00 43.75           O  
ATOM    815  CB  PRO A 134     -23.451  81.727  17.270  1.00 42.30           C  
ATOM    816  CG  PRO A 134     -24.901  81.529  17.029  1.00 43.02           C  
ATOM    817  CD  PRO A 134     -25.211  80.093  17.086  1.00 42.27           C  
ATOM    818  N   ALA A 135     -20.466  80.235  17.381  1.00 42.88           N  
ATOM    819  CA  ALA A 135     -19.353  79.902  18.208  1.00 41.84           C  
ATOM    820  C   ALA A 135     -19.516  80.681  19.520  1.00 43.24           C  
ATOM    821  O   ALA A 135     -19.019  80.244  20.568  1.00 44.70           O  
ATOM    822  CB  ALA A 135     -18.086  80.244  17.517  1.00 40.37           C  
ATOM    823  N   LEU A 136     -20.225  81.821  19.474  1.00 43.64           N  
ATOM    824  CA  LEU A 136     -20.438  82.670  20.657  1.00 43.22           C  
ATOM    825  C   LEU A 136     -21.269  81.892  21.710  1.00 42.84           C  
ATOM    826  O   LEU A 136     -21.003  81.963  22.933  1.00 42.78           O  
ATOM    827  CB  LEU A 136     -21.138  83.980  20.272  1.00 43.23           C  
ATOM    828  CG  LEU A 136     -21.631  84.891  21.418  1.00 45.37           C  
ATOM    829  CD1 LEU A 136     -20.431  85.518  22.241  1.00 42.85           C  
ATOM    830  CD2 LEU A 136     -22.629  85.991  20.979  1.00 46.90           C  
ATOM    831  N   ALA A 137     -22.273  81.165  21.228  1.00 42.11           N  
ATOM    832  CA  ALA A 137     -23.044  80.280  22.081  1.00 42.08           C  
ATOM    833  C   ALA A 137     -22.093  79.277  22.824  1.00 42.15           C  
ATOM    834  O   ALA A 137     -22.149  79.135  24.049  1.00 42.34           O  
ATOM    835  CB  ALA A 137     -24.100  79.535  21.247  1.00 41.14           C  
ATOM    836  N   THR A 138     -21.208  78.628  22.066  1.00 41.33           N  
ATOM    837  CA  THR A 138     -20.282  77.680  22.626  1.00 41.66           C  
ATOM    838  C   THR A 138     -19.356  78.338  23.657  1.00 41.46           C  
ATOM    839  O   THR A 138     -19.083  77.726  24.684  1.00 40.80           O  
ATOM    840  CB  THR A 138     -19.526  76.881  21.492  1.00 42.20           C  
ATOM    841  OG1 THR A 138     -20.503  76.170  20.712  1.00 44.58           O  
ATOM    842  CG2 THR A 138     -18.501  75.866  22.036  1.00 39.03           C  
ATOM    843  N   ALA A 139     -18.914  79.581  23.403  1.00 40.87           N  
ATOM    844  CA  ALA A 139     -18.172  80.361  24.410  1.00 40.97           C  
ATOM    845  C   ALA A 139     -18.948  80.546  25.735  1.00 42.66           C  
ATOM    846  O   ALA A 139     -18.332  80.510  26.860  1.00 41.97           O  
ATOM    847  CB  ALA A 139     -17.825  81.674  23.885  1.00 40.49           C  
ATOM    848  N   ILE A 140     -20.273  80.809  25.584  1.00 42.24           N  
ATOM    849  CA  ILE A 140     -21.088  81.071  26.707  1.00 42.23           C  
ATOM    850  C   ILE A 140     -21.254  79.765  27.475  1.00 41.44           C  
ATOM    851  O   ILE A 140     -21.037  79.738  28.696  1.00 41.51           O  
ATOM    852  CB  ILE A 140     -22.459  81.687  26.313  1.00 43.30           C  
ATOM    853  CG1 ILE A 140     -22.260  83.133  25.849  1.00 43.88           C  
ATOM    854  CG2 ILE A 140     -23.479  81.612  27.502  1.00 41.29           C  
ATOM    855  CD1 ILE A 140     -23.398  83.622  24.951  1.00 44.30           C  
ATOM    856  N   PHE A 141     -21.648  78.709  26.774  1.00 40.00           N  
ATOM    857  CA  PHE A 141     -21.894  77.444  27.446  1.00 40.00           C  
ATOM    858  C   PHE A 141     -20.629  76.779  28.055  1.00 39.18           C  
ATOM    859  O   PHE A 141     -20.743  76.081  29.081  1.00 38.95           O  
ATOM    860  CB  PHE A 141     -22.653  76.485  26.556  1.00 40.23           C  
ATOM    861  CG  PHE A 141     -24.129  76.764  26.489  1.00 44.45           C  
ATOM    862  CD1 PHE A 141     -25.006  76.290  27.481  1.00 46.51           C  
ATOM    863  CD2 PHE A 141     -24.669  77.507  25.415  1.00 46.19           C  
ATOM    864  CE1 PHE A 141     -26.403  76.553  27.396  1.00 46.15           C  
ATOM    865  CE2 PHE A 141     -26.048  77.775  25.335  1.00 43.45           C  
ATOM    866  CZ  PHE A 141     -26.907  77.305  26.340  1.00 46.12           C  
ATOM    867  N   SER A 142     -19.457  77.002  27.433  1.00 37.29           N  
ATOM    868  CA  SER A 142     -18.186  76.539  27.975  1.00 36.05           C  
ATOM    869  C   SER A 142     -17.905  77.191  29.322  1.00 35.90           C  
ATOM    870  O   SER A 142     -17.428  76.528  30.239  1.00 35.84           O  
ATOM    871  CB  SER A 142     -17.007  76.784  27.038  1.00 33.71           C  
ATOM    872  OG  SER A 142     -17.275  76.193  25.800  1.00 36.63           O  
ATOM    873  N   THR A 143     -18.202  78.478  29.424  1.00 35.22           N  
ATOM    874  CA  THR A 143     -18.130  79.189  30.693  1.00 36.00           C  
ATOM    875  C   THR A 143     -19.070  78.563  31.693  1.00 36.59           C  
ATOM    876  O   THR A 143     -18.707  78.438  32.848  1.00 36.95           O  
ATOM    877  CB  THR A 143     -18.493  80.706  30.490  1.00 36.33           C  
ATOM    878  OG1 THR A 143     -17.743  81.200  29.373  1.00 37.45           O  
ATOM    879  CG2 THR A 143     -18.147  81.548  31.711  1.00 33.07           C  
ATOM    880  N   VAL A 144     -20.271  78.172  31.246  1.00 36.92           N  
ATOM    881  CA  VAL A 144     -21.255  77.653  32.165  1.00 37.91           C  
ATOM    882  C   VAL A 144     -20.783  76.267  32.655  1.00 38.18           C  
ATOM    883  O   VAL A 144     -20.731  76.043  33.877  1.00 40.49           O  
ATOM    884  CB  VAL A 144     -22.707  77.618  31.569  1.00 37.75           C  
ATOM    885  CG1 VAL A 144     -23.612  76.741  32.440  1.00 35.70           C  
ATOM    886  CG2 VAL A 144     -23.290  79.060  31.420  1.00 37.53           C  
ATOM    887  N   SER A 145     -20.392  75.376  31.737  1.00 36.41           N  
ATOM    888  CA  SER A 145     -19.913  74.051  32.144  1.00 35.99           C  
ATOM    889  C   SER A 145     -18.693  74.136  33.050  1.00 35.99           C  
ATOM    890  O   SER A 145     -18.650  73.403  34.024  1.00 34.73           O  
ATOM    891  CB  SER A 145     -19.651  73.107  30.964  1.00 36.67           C  
ATOM    892  OG  SER A 145     -18.668  73.654  30.122  1.00 36.81           O  
ATOM    893  N   PHE A 146     -17.734  75.040  32.733  1.00 35.13           N  
ATOM    894  CA  PHE A 146     -16.623  75.365  33.602  1.00 34.79           C  
ATOM    895  C   PHE A 146     -17.048  75.671  35.082  1.00 36.36           C  
ATOM    896  O   PHE A 146     -16.561  75.036  36.079  1.00 34.97           O  
ATOM    897  CB  PHE A 146     -15.803  76.558  33.025  1.00 34.04           C  
ATOM    898  CG  PHE A 146     -14.616  76.962  33.891  1.00 34.06           C  
ATOM    899  CD1 PHE A 146     -13.391  76.216  33.860  1.00 36.55           C  
ATOM    900  CD2 PHE A 146     -14.704  78.065  34.739  1.00 32.48           C  
ATOM    901  CE1 PHE A 146     -12.254  76.590  34.698  1.00 31.64           C  
ATOM    902  CE2 PHE A 146     -13.637  78.466  35.563  1.00 28.94           C  
ATOM    903  CZ  PHE A 146     -12.374  77.720  35.557  1.00 32.11           C  
ATOM    904  N   LEU A 147     -17.924  76.673  35.216  1.00 36.77           N  
ATOM    905  CA  LEU A 147     -18.501  77.009  36.499  1.00 36.59           C  
ATOM    906  C   LEU A 147     -19.195  75.811  37.119  1.00 36.69           C  
ATOM    907  O   LEU A 147     -18.979  75.585  38.298  1.00 36.23           O  
ATOM    908  CB  LEU A 147     -19.448  78.212  36.428  1.00 35.66           C  
ATOM    909  CG  LEU A 147     -18.830  79.566  36.106  1.00 37.05           C  
ATOM    910  CD1 LEU A 147     -19.886  80.571  35.619  1.00 39.03           C  
ATOM    911  CD2 LEU A 147     -18.024  80.136  37.243  1.00 38.45           C  
ATOM    912  N   LEU A 148     -19.972  75.008  36.378  1.00 36.92           N  
ATOM    913  CA  LEU A 148     -20.544  73.794  37.062  1.00 38.88           C  
ATOM    914  C   LEU A 148     -19.415  72.879  37.605  1.00 38.40           C  
ATOM    915  O   LEU A 148     -19.528  72.300  38.705  1.00 39.77           O  
ATOM    916  CB  LEU A 148     -21.485  72.949  36.179  1.00 38.93           C  
ATOM    917  CG  LEU A 148     -22.795  73.647  35.784  1.00 47.22           C  
ATOM    918  CD1 LEU A 148     -23.597  72.907  34.691  1.00 48.55           C  
ATOM    919  CD2 LEU A 148     -23.756  73.984  37.039  1.00 50.32           C  
ATOM    920  N   GLY A 149     -18.330  72.764  36.830  1.00 36.84           N  
ATOM    921  CA  GLY A 149     -17.304  71.789  37.068  1.00 34.46           C  
ATOM    922  C   GLY A 149     -16.595  72.275  38.278  1.00 34.52           C  
ATOM    923  O   GLY A 149     -16.264  71.485  39.168  1.00 35.20           O  
ATOM    924  N   GLY A 150     -16.341  73.581  38.335  1.00 33.87           N  
ATOM    925  CA  GLY A 150     -15.598  74.102  39.486  1.00 34.13           C  
ATOM    926  C   GLY A 150     -16.440  73.907  40.762  1.00 34.50           C  
ATOM    927  O   GLY A 150     -15.898  73.531  41.806  1.00 33.25           O  
ATOM    928  N   VAL A 151     -17.764  74.145  40.664  1.00 34.36           N  
ATOM    929  CA  VAL A 151     -18.624  74.142  41.831  1.00 35.27           C  
ATOM    930  C   VAL A 151     -18.707  72.706  42.309  1.00 36.18           C  
ATOM    931  O   VAL A 151     -18.497  72.401  43.503  1.00 37.12           O  
ATOM    932  CB  VAL A 151     -20.057  74.836  41.576  1.00 36.19           C  
ATOM    933  CG1 VAL A 151     -21.092  74.369  42.580  1.00 34.22           C  
ATOM    934  CG2 VAL A 151     -19.913  76.367  41.618  1.00 35.03           C  
ATOM    935  N   THR A 152     -18.922  71.803  41.367  1.00 36.03           N  
ATOM    936  CA  THR A 152     -18.950  70.381  41.706  1.00 35.98           C  
ATOM    937  C   THR A 152     -17.645  69.856  42.345  1.00 35.98           C  
ATOM    938  O   THR A 152     -17.680  69.009  43.252  1.00 35.61           O  
ATOM    939  CB  THR A 152     -19.337  69.574  40.444  1.00 36.13           C  
ATOM    940  OG1 THR A 152     -20.550  70.151  39.954  1.00 35.09           O  
ATOM    941  CG2 THR A 152     -19.534  68.063  40.726  1.00 33.39           C  
ATOM    942  N   SER A 153     -16.504  70.335  41.865  1.00 35.37           N  
ATOM    943  CA  SER A 153     -15.229  69.911  42.438  1.00 34.63           C  
ATOM    944  C   SER A 153     -15.095  70.401  43.907  1.00 35.25           C  
ATOM    945  O   SER A 153     -14.608  69.673  44.772  1.00 34.62           O  
ATOM    946  CB  SER A 153     -14.123  70.468  41.569  1.00 33.37           C  
ATOM    947  OG  SER A 153     -12.836  70.048  41.924  1.00 35.58           O  
ATOM    948  N   LEU A 154     -15.490  71.638  44.182  1.00 36.05           N  
ATOM    949  CA  LEU A 154     -15.415  72.170  45.550  1.00 38.50           C  
ATOM    950  C   LEU A 154     -16.419  71.454  46.476  1.00 38.97           C  
ATOM    951  O   LEU A 154     -16.071  71.153  47.634  1.00 39.14           O  
ATOM    952  CB  LEU A 154     -15.653  73.679  45.609  1.00 38.46           C  
ATOM    953  CG  LEU A 154     -14.679  74.641  44.920  1.00 42.46           C  
ATOM    954  CD1 LEU A 154     -15.180  76.068  45.123  1.00 46.49           C  
ATOM    955  CD2 LEU A 154     -13.190  74.513  45.390  1.00 45.29           C  
ATOM    956  N   VAL A 155     -17.635  71.179  45.965  1.00 38.81           N  
ATOM    957  CA  VAL A 155     -18.593  70.328  46.669  1.00 39.15           C  
ATOM    958  C   VAL A 155     -18.038  68.923  46.951  1.00 38.62           C  
ATOM    959  O   VAL A 155     -18.183  68.395  48.069  1.00 40.24           O  
ATOM    960  CB  VAL A 155     -20.047  70.306  45.979  1.00 40.11           C  
ATOM    961  CG1 VAL A 155     -20.914  69.123  46.488  1.00 38.75           C  
ATOM    962  CG2 VAL A 155     -20.796  71.687  46.190  1.00 40.89           C  
ATOM    963  N   SER A 156     -17.362  68.320  45.984  1.00 38.07           N  
ATOM    964  CA  SER A 156     -16.735  67.007  46.182  1.00 36.27           C  
ATOM    965  C   SER A 156     -15.767  67.013  47.329  1.00 36.53           C  
ATOM    966  O   SER A 156     -15.811  66.108  48.191  1.00 36.30           O  
ATOM    967  CB  SER A 156     -15.990  66.578  44.945  1.00 36.88           C  
ATOM    968  OG  SER A 156     -16.905  66.328  43.888  1.00 37.81           O  
ATOM    969  N   GLY A 157     -14.898  68.024  47.371  1.00 35.05           N  
ATOM    970  CA  GLY A 157     -13.890  68.090  48.427  1.00 35.74           C  
ATOM    971  C   GLY A 157     -14.575  68.339  49.793  1.00 36.89           C  
ATOM    972  O   GLY A 157     -14.281  67.676  50.806  1.00 34.71           O  
ATOM    973  N   PHE A 158     -15.523  69.290  49.795  1.00 37.81           N  
ATOM    974  CA  PHE A 158     -16.193  69.705  51.003  1.00 38.12           C  
ATOM    975  C   PHE A 158     -17.006  68.576  51.610  1.00 38.20           C  
ATOM    976  O   PHE A 158     -16.996  68.422  52.838  1.00 38.66           O  
ATOM    977  CB  PHE A 158     -17.102  70.941  50.773  1.00 38.88           C  
ATOM    978  CG  PHE A 158     -17.535  71.599  52.058  1.00 38.96           C  
ATOM    979  CD1 PHE A 158     -16.706  72.517  52.686  1.00 44.01           C  
ATOM    980  CD2 PHE A 158     -18.733  71.253  52.670  1.00 42.11           C  
ATOM    981  CE1 PHE A 158     -17.079  73.118  53.910  1.00 45.66           C  
ATOM    982  CE2 PHE A 158     -19.134  71.852  53.870  1.00 41.79           C  
ATOM    983  CZ  PHE A 158     -18.310  72.765  54.490  1.00 44.19           C  
ATOM    984  N   LEU A 159     -17.717  67.816  50.783  1.00 37.99           N  
ATOM    985  CA  LEU A 159     -18.476  66.680  51.310  1.00 40.08           C  
ATOM    986  C   LEU A 159     -17.517  65.583  51.819  1.00 40.30           C  
ATOM    987  O   LEU A 159     -17.773  64.959  52.853  1.00 40.65           O  
ATOM    988  CB  LEU A 159     -19.470  66.086  50.291  1.00 40.14           C  
ATOM    989  CG  LEU A 159     -20.766  66.853  49.943  1.00 44.42           C  
ATOM    990  CD1 LEU A 159     -21.545  66.122  48.852  1.00 46.31           C  
ATOM    991  CD2 LEU A 159     -21.727  67.145  51.129  1.00 46.61           C  
ATOM    992  N   GLY A 160     -16.390  65.383  51.125  1.00 40.45           N  
ATOM    993  CA  GLY A 160     -15.384  64.456  51.586  1.00 39.58           C  
ATOM    994  C   GLY A 160     -14.945  64.835  52.994  1.00 39.05           C  
ATOM    995  O   GLY A 160     -15.011  64.012  53.906  1.00 38.75           O  
ATOM    996  N   MET A 161     -14.568  66.102  53.186  1.00 38.94           N  
ATOM    997  CA  MET A 161     -14.073  66.566  54.493  1.00 39.25           C  
ATOM    998  C   MET A 161     -15.175  66.419  55.585  1.00 39.87           C  
ATOM    999  O   MET A 161     -14.889  65.969  56.691  1.00 39.81           O  
ATOM   1000  CB  MET A 161     -13.509  67.971  54.390  1.00 38.39           C  
ATOM   1001  CG  MET A 161     -13.141  68.657  55.733  1.00 40.18           C  
ATOM   1002  SD  MET A 161     -14.554  69.266  56.728  1.00 40.61           S  
ATOM   1003  CE  MET A 161     -15.078  70.656  55.778  1.00 35.95           C  
ATOM   1004  N   LYS A 162     -16.432  66.705  55.241  1.00 40.01           N  
ATOM   1005  CA  LYS A 162     -17.533  66.549  56.185  1.00 40.27           C  
ATOM   1006  C   LYS A 162     -17.760  65.084  56.606  1.00 40.73           C  
ATOM   1007  O   LYS A 162     -17.935  64.799  57.779  1.00 42.04           O  
ATOM   1008  CB  LYS A 162     -18.816  67.226  55.655  1.00 40.01           C  
ATOM   1009  CG  LYS A 162     -18.910  68.762  55.956  1.00 43.08           C  
ATOM   1010  CD  LYS A 162     -19.370  69.009  57.453  1.00 50.83           C  
ATOM   1011  CE  LYS A 162     -19.600  70.501  57.795  1.00 58.66           C  
ATOM   1012  NZ  LYS A 162     -18.535  71.277  58.615  1.00 61.44           N  
ATOM   1013  N   ILE A 163     -17.735  64.126  55.692  1.00 40.84           N  
ATOM   1014  CA  ILE A 163     -17.852  62.770  56.137  1.00 40.29           C  
ATOM   1015  C   ILE A 163     -16.616  62.309  56.967  1.00 40.96           C  
ATOM   1016  O   ILE A 163     -16.790  61.637  58.003  1.00 41.17           O  
ATOM   1017  CB  ILE A 163     -18.330  61.772  54.997  1.00 41.74           C  
ATOM   1018  CG1 ILE A 163     -17.966  60.320  55.290  1.00 41.31           C  
ATOM   1019  CG2 ILE A 163     -17.877  62.107  53.616  1.00 41.23           C  
ATOM   1020  CD1 ILE A 163     -18.698  59.791  56.563  1.00 44.16           C  
ATOM   1021  N   ALA A 164     -15.395  62.659  56.535  1.00 39.25           N  
ATOM   1022  CA  ALA A 164     -14.195  62.235  57.243  1.00 38.15           C  
ATOM   1023  C   ALA A 164     -14.099  62.794  58.716  1.00 38.38           C  
ATOM   1024  O   ALA A 164     -13.671  62.087  59.675  1.00 37.04           O  
ATOM   1025  CB  ALA A 164     -12.948  62.618  56.415  1.00 37.03           C  
ATOM   1026  N   THR A 165     -14.486  64.067  58.884  1.00 37.71           N  
ATOM   1027  CA  THR A 165     -14.359  64.724  60.178  1.00 38.15           C  
ATOM   1028  C   THR A 165     -15.532  64.324  61.099  1.00 39.42           C  
ATOM   1029  O   THR A 165     -15.575  64.733  62.274  1.00 41.09           O  
ATOM   1030  CB  THR A 165     -14.364  66.239  60.049  1.00 37.19           C  
ATOM   1031  OG1 THR A 165     -15.459  66.595  59.213  1.00 36.99           O  
ATOM   1032  CG2 THR A 165     -13.049  66.779  59.466  1.00 37.60           C  
ATOM   1033  N   TYR A 166     -16.492  63.588  60.544  1.00 38.66           N  
ATOM   1034  CA  TYR A 166     -17.567  62.979  61.276  1.00 39.19           C  
ATOM   1035  C   TYR A 166     -17.191  61.554  61.603  1.00 39.53           C  
ATOM   1036  O   TYR A 166     -17.499  61.077  62.694  1.00 40.21           O  
ATOM   1037  CB  TYR A 166     -18.812  62.964  60.402  1.00 39.72           C  
ATOM   1038  CG  TYR A 166     -20.056  62.336  61.003  1.00 40.27           C  
ATOM   1039  CD1 TYR A 166     -20.320  60.956  60.866  1.00 40.25           C  
ATOM   1040  CD2 TYR A 166     -21.019  63.149  61.653  1.00 42.02           C  
ATOM   1041  CE1 TYR A 166     -21.506  60.375  61.414  1.00 39.70           C  
ATOM   1042  CE2 TYR A 166     -22.203  62.595  62.203  1.00 41.87           C  
ATOM   1043  CZ  TYR A 166     -22.434  61.230  62.076  1.00 42.04           C  
ATOM   1044  OH  TYR A 166     -23.581  60.760  62.621  1.00 46.43           O  
ATOM   1045  N   ALA A 167     -16.486  60.874  60.691  1.00 38.74           N  
ATOM   1046  CA  ALA A 167     -16.250  59.461  60.877  1.00 38.00           C  
ATOM   1047  C   ALA A 167     -15.095  59.177  61.779  1.00 38.15           C  
ATOM   1048  O   ALA A 167     -14.989  58.051  62.329  1.00 38.34           O  
ATOM   1049  CB  ALA A 167     -16.065  58.733  59.528  1.00 37.30           C  
ATOM   1050  N   ASN A 168     -14.196  60.154  61.887  1.00 38.25           N  
ATOM   1051  CA  ASN A 168     -12.872  59.900  62.470  1.00 38.01           C  
ATOM   1052  C   ASN A 168     -12.894  59.406  63.917  1.00 39.46           C  
ATOM   1053  O   ASN A 168     -12.229  58.399  64.241  1.00 38.80           O  
ATOM   1054  CB  ASN A 168     -11.908  61.094  62.312  1.00 37.48           C  
ATOM   1055  CG  ASN A 168     -12.492  62.422  62.805  1.00 37.45           C  
ATOM   1056  OD1 ASN A 168     -13.637  62.500  63.303  1.00 36.95           O  
ATOM   1057  ND2 ASN A 168     -11.700  63.478  62.671  1.00 32.54           N  
ATOM   1058  N   ALA A 169     -13.630  60.128  64.766  1.00 40.52           N  
ATOM   1059  CA  ALA A 169     -13.753  59.817  66.222  1.00 41.38           C  
ATOM   1060  C   ALA A 169     -14.633  58.591  66.456  1.00 41.78           C  
ATOM   1061  O   ALA A 169     -14.404  57.855  67.437  1.00 43.50           O  
ATOM   1062  CB  ALA A 169     -14.288  61.028  67.041  1.00 39.34           C  
ATOM   1063  N   ARG A 170     -15.619  58.374  65.577  1.00 41.12           N  
ATOM   1064  CA  ARG A 170     -16.493  57.203  65.637  1.00 40.25           C  
ATOM   1065  C   ARG A 170     -15.687  55.954  65.370  1.00 41.21           C  
ATOM   1066  O   ARG A 170     -16.016  54.871  65.877  1.00 42.67           O  
ATOM   1067  CB  ARG A 170     -17.598  57.321  64.635  1.00 38.34           C  
ATOM   1068  CG  ARG A 170     -18.599  58.342  65.069  1.00 40.29           C  
ATOM   1069  CD  ARG A 170     -19.828  58.381  64.153  1.00 37.72           C  
ATOM   1070  NE  ARG A 170     -20.852  59.208  64.747  1.00 40.10           N  
ATOM   1071  CZ  ARG A 170     -20.837  60.532  64.852  1.00 43.55           C  
ATOM   1072  NH1 ARG A 170     -19.840  61.267  64.380  1.00 44.54           N  
ATOM   1073  NH2 ARG A 170     -21.836  61.125  65.471  1.00 45.06           N  
ATOM   1074  N   THR A 171     -14.604  56.113  64.608  1.00 41.00           N  
ATOM   1075  CA  THR A 171     -13.648  55.018  64.320  1.00 39.68           C  
ATOM   1076  C   THR A 171     -12.734  54.778  65.506  1.00 40.03           C  
ATOM   1077  O   THR A 171     -12.328  53.615  65.762  1.00 41.81           O  
ATOM   1078  CB  THR A 171     -12.776  55.301  63.006  1.00 39.02           C  
ATOM   1079  OG1 THR A 171     -13.662  55.539  61.911  1.00 37.88           O  
ATOM   1080  CG2 THR A 171     -11.830  54.107  62.634  1.00 35.51           C  
ATOM   1081  N   THR A 172     -12.381  55.839  66.214  1.00 39.19           N  
ATOM   1082  CA  THR A 172     -11.609  55.722  67.445  1.00 39.52           C  
ATOM   1083  C   THR A 172     -12.412  54.879  68.448  1.00 40.15           C  
ATOM   1084  O   THR A 172     -11.941  53.863  68.893  1.00 39.12           O  
ATOM   1085  CB  THR A 172     -11.288  57.113  68.019  1.00 39.67           C  
ATOM   1086  OG1 THR A 172     -10.655  57.895  66.991  1.00 41.78           O  
ATOM   1087  CG2 THR A 172     -10.382  57.046  69.309  1.00 35.46           C  
ATOM   1088  N   LEU A 173     -13.648  55.296  68.725  1.00 41.30           N  
ATOM   1089  CA  LEU A 173     -14.564  54.589  69.601  1.00 43.29           C  
ATOM   1090  C   LEU A 173     -14.784  53.138  69.217  1.00 44.66           C  
ATOM   1091  O   LEU A 173     -14.693  52.258  70.072  1.00 46.30           O  
ATOM   1092  CB  LEU A 173     -15.909  55.345  69.739  1.00 42.56           C  
ATOM   1093  CG  LEU A 173     -15.598  56.701  70.378  1.00 42.57           C  
ATOM   1094  CD1 LEU A 173     -16.793  57.490  70.433  1.00 44.77           C  
ATOM   1095  CD2 LEU A 173     -14.964  56.550  71.782  1.00 43.73           C  
ATOM   1096  N   GLU A 174     -15.010  52.855  67.943  1.00 45.33           N  
ATOM   1097  CA  GLU A 174     -15.211  51.469  67.557  1.00 46.03           C  
ATOM   1098  C   GLU A 174     -13.966  50.657  67.708  1.00 45.21           C  
ATOM   1099  O   GLU A 174     -14.041  49.446  67.809  1.00 45.72           O  
ATOM   1100  CB  GLU A 174     -15.745  51.337  66.127  1.00 47.22           C  
ATOM   1101  CG  GLU A 174     -17.176  51.850  66.002  1.00 50.58           C  
ATOM   1102  CD  GLU A 174     -18.230  50.916  66.617  1.00 57.04           C  
ATOM   1103  OE1 GLU A 174     -18.626  49.956  65.916  1.00 58.46           O  
ATOM   1104  OE2 GLU A 174     -18.703  51.181  67.765  1.00 59.21           O  
ATOM   1105  N   ALA A 175     -12.810  51.302  67.714  1.00 44.97           N  
ATOM   1106  CA  ALA A 175     -11.589  50.562  67.916  1.00 45.21           C  
ATOM   1107  C   ALA A 175     -11.543  49.998  69.356  1.00 46.72           C  
ATOM   1108  O   ALA A 175     -10.659  49.203  69.668  1.00 46.13           O  
ATOM   1109  CB  ALA A 175     -10.360  51.425  67.622  1.00 43.40           C  
ATOM   1110  N   ARG A 176     -12.472  50.421  70.232  1.00 47.46           N  
ATOM   1111  CA  ARG A 176     -12.490  49.876  71.593  1.00 48.16           C  
ATOM   1112  C   ARG A 176     -12.985  48.411  71.505  1.00 49.21           C  
ATOM   1113  O   ARG A 176     -12.545  47.579  72.281  1.00 49.40           O  
ATOM   1114  CB  ARG A 176     -13.357  50.717  72.552  1.00 47.93           C  
ATOM   1115  CG  ARG A 176     -12.800  52.094  72.958  1.00 46.56           C  
ATOM   1116  CD  ARG A 176     -13.846  52.920  73.718  1.00 43.18           C  
ATOM   1117  NE  ARG A 176     -15.141  52.992  73.022  1.00 44.41           N  
ATOM   1118  CZ  ARG A 176     -16.263  53.450  73.582  1.00 48.37           C  
ATOM   1119  NH1 ARG A 176     -16.227  53.876  74.849  1.00 48.17           N  
ATOM   1120  NH2 ARG A 176     -17.414  53.479  72.896  1.00 46.20           N  
ATOM   1121  N   LYS A 177     -13.842  48.097  70.524  1.00 48.86           N  
ATOM   1122  CA  LYS A 177     -14.315  46.742  70.343  1.00 48.96           C  
ATOM   1123  C   LYS A 177     -13.373  45.909  69.506  1.00 49.51           C  
ATOM   1124  O   LYS A 177     -13.449  44.686  69.523  1.00 51.25           O  
ATOM   1125  CB  LYS A 177     -15.713  46.713  69.730  1.00 48.82           C  
ATOM   1126  CG  LYS A 177     -16.655  47.649  70.401  1.00 52.16           C  
ATOM   1127  CD  LYS A 177     -17.942  47.830  69.643  1.00 56.54           C  
ATOM   1128  CE  LYS A 177     -18.680  49.032  70.263  1.00 61.87           C  
ATOM   1129  NZ  LYS A 177     -20.015  49.308  69.633  1.00 65.03           N  
ATOM   1130  N   GLY A 178     -12.473  46.530  68.766  1.00 49.76           N  
ATOM   1131  CA  GLY A 178     -11.592  45.749  67.903  1.00 48.36           C  
ATOM   1132  C   GLY A 178     -11.339  46.372  66.538  1.00 47.35           C  
ATOM   1133  O   GLY A 178     -12.078  47.248  66.072  1.00 46.74           O  
ATOM   1134  N   VAL A 179     -10.286  45.881  65.914  1.00 45.83           N  
ATOM   1135  CA  VAL A 179      -9.836  46.341  64.636  1.00 45.74           C  
ATOM   1136  C   VAL A 179     -10.890  46.221  63.530  1.00 45.70           C  
ATOM   1137  O   VAL A 179     -11.111  47.187  62.770  1.00 46.41           O  
ATOM   1138  CB  VAL A 179      -8.511  45.688  64.274  1.00 45.20           C  
ATOM   1139  CG1 VAL A 179      -8.728  44.401  63.543  1.00 45.43           C  
ATOM   1140  CG2 VAL A 179      -7.741  46.650  63.453  1.00 47.17           C  
ATOM   1141  N   GLY A 180     -11.578  45.079  63.487  1.00 44.01           N  
ATOM   1142  CA  GLY A 180     -12.622  44.830  62.521  1.00 42.97           C  
ATOM   1143  C   GLY A 180     -13.780  45.784  62.670  1.00 44.27           C  
ATOM   1144  O   GLY A 180     -14.358  46.235  61.673  1.00 44.63           O  
ATOM   1145  N   LYS A 181     -14.139  46.121  63.902  1.00 44.44           N  
ATOM   1146  CA  LYS A 181     -15.201  47.112  64.086  1.00 44.97           C  
ATOM   1147  C   LYS A 181     -14.709  48.470  63.616  1.00 43.38           C  
ATOM   1148  O   LYS A 181     -15.450  49.179  62.984  1.00 42.18           O  
ATOM   1149  CB  LYS A 181     -15.726  47.176  65.541  1.00 45.43           C  
ATOM   1150  CG  LYS A 181     -16.648  45.982  65.896  1.00 51.44           C  
ATOM   1151  CD  LYS A 181     -18.049  46.122  65.253  1.00 59.15           C  
ATOM   1152  CE  LYS A 181     -19.116  45.253  65.969  1.00 62.91           C  
ATOM   1153  NZ  LYS A 181     -19.032  43.790  65.597  1.00 64.43           N  
ATOM   1154  N   ALA A 182     -13.448  48.818  63.912  1.00 42.17           N  
ATOM   1155  CA  ALA A 182     -12.980  50.132  63.509  1.00 41.09           C  
ATOM   1156  C   ALA A 182     -12.904  50.182  61.921  1.00 40.87           C  
ATOM   1157  O   ALA A 182     -13.261  51.173  61.317  1.00 39.30           O  
ATOM   1158  CB  ALA A 182     -11.679  50.439  64.160  1.00 38.94           C  
ATOM   1159  N   PHE A 183     -12.466  49.080  61.297  1.00 41.06           N  
ATOM   1160  CA  PHE A 183     -12.485  48.913  59.854  1.00 42.23           C  
ATOM   1161  C   PHE A 183     -13.877  49.180  59.259  1.00 43.10           C  
ATOM   1162  O   PHE A 183     -14.029  49.920  58.302  1.00 43.89           O  
ATOM   1163  CB  PHE A 183     -11.962  47.526  59.447  1.00 41.30           C  
ATOM   1164  CG  PHE A 183     -11.815  47.365  57.957  1.00 41.85           C  
ATOM   1165  CD1 PHE A 183     -12.888  46.944  57.180  1.00 38.63           C  
ATOM   1166  CD2 PHE A 183     -10.614  47.711  57.317  1.00 40.83           C  
ATOM   1167  CE1 PHE A 183     -12.758  46.813  55.794  1.00 40.24           C  
ATOM   1168  CE2 PHE A 183     -10.462  47.599  55.937  1.00 37.74           C  
ATOM   1169  CZ  PHE A 183     -11.529  47.138  55.168  1.00 42.49           C  
ATOM   1170  N   ILE A 184     -14.902  48.573  59.816  1.00 43.83           N  
ATOM   1171  CA  ILE A 184     -16.216  48.726  59.240  1.00 44.13           C  
ATOM   1172  C   ILE A 184     -16.595  50.196  59.278  1.00 43.89           C  
ATOM   1173  O   ILE A 184     -17.207  50.709  58.326  1.00 43.66           O  
ATOM   1174  CB  ILE A 184     -17.294  47.850  59.958  1.00 43.89           C  
ATOM   1175  CG1 ILE A 184     -17.001  46.377  59.753  1.00 46.37           C  
ATOM   1176  CG2 ILE A 184     -18.713  48.117  59.432  1.00 43.52           C  
ATOM   1177  CD1 ILE A 184     -17.170  45.947  58.380  1.00 50.60           C  
ATOM   1178  N   THR A 185     -16.284  50.887  60.374  1.00 43.72           N  
ATOM   1179  CA  THR A 185     -16.771  52.261  60.408  1.00 43.20           C  
ATOM   1180  C   THR A 185     -16.022  53.217  59.458  1.00 41.94           C  
ATOM   1181  O   THR A 185     -16.659  53.975  58.734  1.00 40.80           O  
ATOM   1182  CB  THR A 185     -17.217  52.795  61.824  1.00 44.04           C  
ATOM   1183  OG1 THR A 185     -16.648  54.093  62.108  1.00 46.93           O  
ATOM   1184  CG2 THR A 185     -16.908  51.839  62.864  1.00 44.11           C  
ATOM   1185  N   ALA A 186     -14.692  53.103  59.424  1.00 40.35           N  
ATOM   1186  CA  ALA A 186     -13.875  53.850  58.521  1.00 40.09           C  
ATOM   1187  C   ALA A 186     -14.262  53.522  57.054  1.00 39.75           C  
ATOM   1188  O   ALA A 186     -14.315  54.405  56.191  1.00 38.72           O  
ATOM   1189  CB  ALA A 186     -12.362  53.573  58.791  1.00 37.82           C  
ATOM   1190  N   PHE A 187     -14.538  52.255  56.776  1.00 39.59           N  
ATOM   1191  CA  PHE A 187     -14.698  51.859  55.399  1.00 39.44           C  
ATOM   1192  C   PHE A 187     -16.083  52.249  54.923  1.00 40.31           C  
ATOM   1193  O   PHE A 187     -16.198  52.752  53.811  1.00 41.91           O  
ATOM   1194  CB  PHE A 187     -14.317  50.393  55.157  1.00 39.80           C  
ATOM   1195  CG  PHE A 187     -14.483  49.976  53.766  1.00 40.85           C  
ATOM   1196  CD1 PHE A 187     -13.625  50.426  52.793  1.00 41.61           C  
ATOM   1197  CD2 PHE A 187     -15.590  49.207  53.389  1.00 45.03           C  
ATOM   1198  CE1 PHE A 187     -13.822  50.065  51.434  1.00 45.26           C  
ATOM   1199  CE2 PHE A 187     -15.807  48.878  52.036  1.00 45.61           C  
ATOM   1200  CZ  PHE A 187     -14.907  49.308  51.062  1.00 44.32           C  
ATOM   1201  N   ARG A 188     -17.124  52.081  55.750  1.00 40.44           N  
ATOM   1202  CA  ARG A 188     -18.441  52.587  55.401  1.00 41.30           C  
ATOM   1203  C   ARG A 188     -18.314  54.056  55.143  1.00 41.42           C  
ATOM   1204  O   ARG A 188     -19.047  54.600  54.322  1.00 42.05           O  
ATOM   1205  CB  ARG A 188     -19.471  52.475  56.552  1.00 41.62           C  
ATOM   1206  CG  ARG A 188     -19.871  51.082  56.966  1.00 43.61           C  
ATOM   1207  CD  ARG A 188     -21.209  51.086  57.720  1.00 42.46           C  
ATOM   1208  NE  ARG A 188     -21.447  49.726  58.208  1.00 48.00           N  
ATOM   1209  CZ  ARG A 188     -22.104  48.776  57.536  1.00 46.88           C  
ATOM   1210  NH1 ARG A 188     -22.599  49.025  56.344  1.00 46.60           N  
ATOM   1211  NH2 ARG A 188     -22.234  47.560  58.041  1.00 46.74           N  
ATOM   1212  N   SER A 189     -17.451  54.720  55.908  1.00 40.21           N  
ATOM   1213  CA  SER A 189     -17.340  56.168  55.786  1.00 40.61           C  
ATOM   1214  C   SER A 189     -16.614  56.585  54.483  1.00 40.08           C  
ATOM   1215  O   SER A 189     -16.997  57.563  53.895  1.00 40.12           O  
ATOM   1216  CB  SER A 189     -16.668  56.798  56.998  1.00 41.00           C  
ATOM   1217  OG  SER A 189     -17.348  56.442  58.177  1.00 40.84           O  
ATOM   1218  N   GLY A 190     -15.625  55.823  54.028  1.00 38.39           N  
ATOM   1219  CA  GLY A 190     -15.006  56.095  52.733  1.00 39.31           C  
ATOM   1220  C   GLY A 190     -16.087  55.920  51.663  1.00 39.14           C  
ATOM   1221  O   GLY A 190     -16.197  56.719  50.711  1.00 38.14           O  
ATOM   1222  N   ALA A 191     -16.898  54.872  51.839  1.00 38.87           N  
ATOM   1223  CA  ALA A 191     -17.967  54.569  50.900  1.00 38.54           C  
ATOM   1224  C   ALA A 191     -18.939  55.705  50.818  1.00 37.96           C  
ATOM   1225  O   ALA A 191     -19.332  56.055  49.724  1.00 38.42           O  
ATOM   1226  CB  ALA A 191     -18.654  53.232  51.177  1.00 38.20           C  
ATOM   1227  N   VAL A 192     -19.206  56.377  51.932  1.00 37.54           N  
ATOM   1228  CA  VAL A 192     -20.001  57.599  51.864  1.00 37.81           C  
ATOM   1229  C   VAL A 192     -19.445  58.617  50.824  1.00 37.62           C  
ATOM   1230  O   VAL A 192     -20.173  59.122  49.937  1.00 37.94           O  
ATOM   1231  CB  VAL A 192     -20.248  58.261  53.277  1.00 38.00           C  
ATOM   1232  CG1 VAL A 192     -21.116  59.445  53.128  1.00 36.40           C  
ATOM   1233  CG2 VAL A 192     -20.947  57.244  54.283  1.00 37.63           C  
ATOM   1234  N   MET A 193     -18.157  58.896  50.929  1.00 37.53           N  
ATOM   1235  CA  MET A 193     -17.520  59.840  50.061  1.00 37.51           C  
ATOM   1236  C   MET A 193     -17.515  59.340  48.587  1.00 37.17           C  
ATOM   1237  O   MET A 193     -17.946  60.077  47.677  1.00 37.45           O  
ATOM   1238  CB  MET A 193     -16.130  60.122  50.584  1.00 37.66           C  
ATOM   1239  CG  MET A 193     -15.366  61.056  49.631  1.00 38.61           C  
ATOM   1240  SD  MET A 193     -13.786  61.483  50.306  1.00 34.07           S  
ATOM   1241  CE  MET A 193     -13.127  62.529  49.004  1.00 33.90           C  
ATOM   1242  N   GLY A 194     -17.106  58.076  48.378  1.00 37.08           N  
ATOM   1243  CA  GLY A 194     -17.010  57.466  47.056  1.00 36.51           C  
ATOM   1244  C   GLY A 194     -18.311  57.560  46.298  1.00 37.82           C  
ATOM   1245  O   GLY A 194     -18.356  58.092  45.196  1.00 38.09           O  
ATOM   1246  N   PHE A 195     -19.387  57.035  46.898  1.00 38.53           N  
ATOM   1247  CA  PHE A 195     -20.734  57.075  46.287  1.00 37.41           C  
ATOM   1248  C   PHE A 195     -21.346  58.461  46.129  1.00 37.72           C  
ATOM   1249  O   PHE A 195     -21.944  58.729  45.085  1.00 37.00           O  
ATOM   1250  CB  PHE A 195     -21.662  56.078  46.964  1.00 36.47           C  
ATOM   1251  CG  PHE A 195     -21.244  54.624  46.721  1.00 36.95           C  
ATOM   1252  CD1 PHE A 195     -20.366  54.004  47.545  1.00 36.52           C  
ATOM   1253  CD2 PHE A 195     -21.736  53.902  45.616  1.00 37.96           C  
ATOM   1254  CE1 PHE A 195     -19.964  52.701  47.302  1.00 36.10           C  
ATOM   1255  CE2 PHE A 195     -21.351  52.605  45.374  1.00 33.42           C  
ATOM   1256  CZ  PHE A 195     -20.457  52.005  46.220  1.00 34.97           C  
ATOM   1257  N   LEU A 196     -21.166  59.365  47.107  1.00 38.32           N  
ATOM   1258  CA  LEU A 196     -21.589  60.739  46.889  1.00 38.79           C  
ATOM   1259  C   LEU A 196     -20.844  61.367  45.718  1.00 38.93           C  
ATOM   1260  O   LEU A 196     -21.480  61.914  44.801  1.00 38.02           O  
ATOM   1261  CB  LEU A 196     -21.389  61.612  48.117  1.00 39.70           C  
ATOM   1262  CG  LEU A 196     -22.497  61.573  49.174  1.00 43.16           C  
ATOM   1263  CD1 LEU A 196     -22.165  62.570  50.254  1.00 43.01           C  
ATOM   1264  CD2 LEU A 196     -23.877  61.863  48.570  1.00 42.38           C  
ATOM   1265  N   LEU A 197     -19.500  61.268  45.734  1.00 38.37           N  
ATOM   1266  CA  LEU A 197     -18.729  61.905  44.689  1.00 38.06           C  
ATOM   1267  C   LEU A 197     -19.011  61.330  43.292  1.00 37.44           C  
ATOM   1268  O   LEU A 197     -19.128  62.105  42.315  1.00 36.56           O  
ATOM   1269  CB  LEU A 197     -17.231  61.849  44.985  1.00 38.50           C  
ATOM   1270  CG  LEU A 197     -16.800  63.122  45.701  1.00 41.66           C  
ATOM   1271  CD1 LEU A 197     -17.550  63.412  47.067  1.00 42.54           C  
ATOM   1272  CD2 LEU A 197     -15.291  63.138  45.857  1.00 41.57           C  
ATOM   1273  N   ALA A 198     -19.064  59.999  43.192  1.00 35.35           N  
ATOM   1274  CA  ALA A 198     -19.284  59.361  41.896  1.00 35.90           C  
ATOM   1275  C   ALA A 198     -20.692  59.691  41.411  1.00 37.43           C  
ATOM   1276  O   ALA A 198     -20.845  60.062  40.237  1.00 38.37           O  
ATOM   1277  CB  ALA A 198     -19.110  57.862  41.962  1.00 32.73           C  
ATOM   1278  N   ALA A 199     -21.697  59.586  42.304  1.00 37.18           N  
ATOM   1279  CA  ALA A 199     -23.116  59.801  41.902  1.00 38.39           C  
ATOM   1280  C   ALA A 199     -23.385  61.236  41.518  1.00 38.28           C  
ATOM   1281  O   ALA A 199     -23.990  61.518  40.502  1.00 38.60           O  
ATOM   1282  CB  ALA A 199     -24.103  59.330  43.004  1.00 37.15           C  
ATOM   1283  N   ASN A 200     -22.905  62.147  42.345  1.00 39.47           N  
ATOM   1284  CA  ASN A 200     -23.083  63.552  42.119  1.00 39.62           C  
ATOM   1285  C   ASN A 200     -22.347  64.046  40.869  1.00 38.65           C  
ATOM   1286  O   ASN A 200     -22.912  64.813  40.082  1.00 38.86           O  
ATOM   1287  CB  ASN A 200     -22.668  64.285  43.371  1.00 39.96           C  
ATOM   1288  CG  ASN A 200     -22.605  65.766  43.175  1.00 46.43           C  
ATOM   1289  OD1 ASN A 200     -23.636  66.474  43.114  1.00 48.42           O  
ATOM   1290  ND2 ASN A 200     -21.364  66.290  43.139  1.00 50.46           N  
ATOM   1291  N   GLY A 201     -21.110  63.593  40.651  1.00 37.66           N  
ATOM   1292  CA  GLY A 201     -20.418  63.944  39.415  1.00 36.57           C  
ATOM   1293  C   GLY A 201     -21.156  63.444  38.156  1.00 35.99           C  
ATOM   1294  O   GLY A 201     -21.225  64.124  37.127  1.00 35.21           O  
ATOM   1295  N   LEU A 202     -21.681  62.237  38.244  1.00 35.17           N  
ATOM   1296  CA  LEU A 202     -22.461  61.655  37.174  1.00 36.54           C  
ATOM   1297  C   LEU A 202     -23.776  62.434  36.975  1.00 37.00           C  
ATOM   1298  O   LEU A 202     -24.139  62.784  35.836  1.00 36.81           O  
ATOM   1299  CB  LEU A 202     -22.740  60.169  37.471  1.00 35.26           C  
ATOM   1300  CG  LEU A 202     -23.651  59.416  36.489  1.00 36.82           C  
ATOM   1301  CD1 LEU A 202     -23.182  59.328  35.006  1.00 32.99           C  
ATOM   1302  CD2 LEU A 202     -24.023  57.998  37.045  1.00 34.97           C  
ATOM   1303  N   LEU A 203     -24.475  62.733  38.063  1.00 37.60           N  
ATOM   1304  CA  LEU A 203     -25.785  63.390  37.915  1.00 38.73           C  
ATOM   1305  C   LEU A 203     -25.621  64.767  37.324  1.00 38.65           C  
ATOM   1306  O   LEU A 203     -26.372  65.147  36.436  1.00 38.30           O  
ATOM   1307  CB  LEU A 203     -26.544  63.448  39.226  1.00 39.05           C  
ATOM   1308  CG  LEU A 203     -28.025  63.906  39.161  1.00 43.86           C  
ATOM   1309  CD1 LEU A 203     -28.949  62.924  38.360  1.00 42.33           C  
ATOM   1310  CD2 LEU A 203     -28.542  64.150  40.576  1.00 43.81           C  
ATOM   1311  N   VAL A 204     -24.606  65.511  37.779  1.00 39.36           N  
ATOM   1312  CA  VAL A 204     -24.457  66.878  37.323  1.00 38.78           C  
ATOM   1313  C   VAL A 204     -24.135  66.901  35.802  1.00 39.47           C  
ATOM   1314  O   VAL A 204     -24.671  67.700  35.013  1.00 38.27           O  
ATOM   1315  CB  VAL A 204     -23.470  67.619  38.212  1.00 39.96           C  
ATOM   1316  CG1 VAL A 204     -22.971  68.946  37.547  1.00 39.01           C  
ATOM   1317  CG2 VAL A 204     -24.086  67.866  39.614  1.00 37.23           C  
ATOM   1318  N   LEU A 205     -23.281  65.977  35.383  1.00 39.66           N  
ATOM   1319  CA  LEU A 205     -22.950  65.868  33.963  1.00 39.48           C  
ATOM   1320  C   LEU A 205     -24.254  65.562  33.159  1.00 39.45           C  
ATOM   1321  O   LEU A 205     -24.558  66.210  32.132  1.00 39.83           O  
ATOM   1322  CB  LEU A 205     -21.871  64.800  33.766  1.00 36.73           C  
ATOM   1323  CG  LEU A 205     -21.381  64.572  32.344  1.00 38.34           C  
ATOM   1324  CD1 LEU A 205     -20.945  65.843  31.593  1.00 33.66           C  
ATOM   1325  CD2 LEU A 205     -20.220  63.559  32.352  1.00 33.53           C  
ATOM   1326  N   TYR A 206     -25.012  64.582  33.642  1.00 38.55           N  
ATOM   1327  CA  TYR A 206     -26.216  64.181  32.974  1.00 39.02           C  
ATOM   1328  C   TYR A 206     -27.220  65.361  32.855  1.00 38.36           C  
ATOM   1329  O   TYR A 206     -27.791  65.614  31.798  1.00 39.11           O  
ATOM   1330  CB  TYR A 206     -26.821  62.992  33.699  1.00 39.01           C  
ATOM   1331  CG  TYR A 206     -28.240  62.707  33.273  1.00 39.96           C  
ATOM   1332  CD1 TYR A 206     -29.326  63.347  33.898  1.00 39.09           C  
ATOM   1333  CD2 TYR A 206     -28.506  61.795  32.252  1.00 40.82           C  
ATOM   1334  CE1 TYR A 206     -30.631  63.091  33.528  1.00 40.69           C  
ATOM   1335  CE2 TYR A 206     -29.823  61.532  31.871  1.00 43.20           C  
ATOM   1336  CZ  TYR A 206     -30.875  62.187  32.508  1.00 43.84           C  
ATOM   1337  OH  TYR A 206     -32.180  61.903  32.119  1.00 46.82           O  
ATOM   1338  N   ILE A 207     -27.377  66.115  33.916  1.00 37.38           N  
ATOM   1339  CA  ILE A 207     -28.225  67.273  33.879  1.00 37.69           C  
ATOM   1340  C   ILE A 207     -27.710  68.302  32.880  1.00 37.64           C  
ATOM   1341  O   ILE A 207     -28.483  68.742  32.029  1.00 38.94           O  
ATOM   1342  CB  ILE A 207     -28.397  67.893  35.318  1.00 37.49           C  
ATOM   1343  CG1 ILE A 207     -29.233  66.962  36.230  1.00 37.34           C  
ATOM   1344  CG2 ILE A 207     -29.024  69.262  35.252  1.00 36.86           C  
ATOM   1345  CD1 ILE A 207     -29.258  67.482  37.723  1.00 38.15           C  
ATOM   1346  N   ALA A 208     -26.435  68.710  32.998  1.00 37.24           N  
ATOM   1347  CA  ALA A 208     -25.822  69.670  32.098  1.00 36.02           C  
ATOM   1348  C   ALA A 208     -25.979  69.265  30.609  1.00 36.17           C  
ATOM   1349  O   ALA A 208     -26.286  70.098  29.763  1.00 36.34           O  
ATOM   1350  CB  ALA A 208     -24.363  69.889  32.468  1.00 35.80           C  
ATOM   1351  N   ILE A 209     -25.854  67.993  30.293  1.00 36.17           N  
ATOM   1352  CA  ILE A 209     -26.045  67.579  28.940  1.00 37.50           C  
ATOM   1353  C   ILE A 209     -27.489  67.799  28.467  1.00 39.37           C  
ATOM   1354  O   ILE A 209     -27.700  68.460  27.425  1.00 39.88           O  
ATOM   1355  CB  ILE A 209     -25.605  66.130  28.750  1.00 37.71           C  
ATOM   1356  CG1 ILE A 209     -24.076  66.029  28.829  1.00 37.79           C  
ATOM   1357  CG2 ILE A 209     -26.156  65.505  27.402  1.00 37.01           C  
ATOM   1358  CD1 ILE A 209     -23.633  64.574  29.055  1.00 33.79           C  
ATOM   1359  N   ASN A 210     -28.470  67.222  29.174  1.00 40.26           N  
ATOM   1360  CA  ASN A 210     -29.902  67.511  28.882  1.00 41.27           C  
ATOM   1361  C   ASN A 210     -30.271  68.991  28.757  1.00 40.95           C  
ATOM   1362  O   ASN A 210     -30.931  69.362  27.811  1.00 40.55           O  
ATOM   1363  CB  ASN A 210     -30.839  66.748  29.838  1.00 40.96           C  
ATOM   1364  CG  ASN A 210     -30.890  65.277  29.482  1.00 44.82           C  
ATOM   1365  OD1 ASN A 210     -30.204  64.436  30.085  1.00 50.63           O  
ATOM   1366  ND2 ASN A 210     -31.612  64.965  28.426  1.00 44.81           N  
ATOM   1367  N   LEU A 211     -29.782  69.848  29.646  1.00 42.12           N  
ATOM   1368  CA  LEU A 211     -30.119  71.283  29.584  1.00 43.05           C  
ATOM   1369  C   LEU A 211     -29.512  71.969  28.367  1.00 44.13           C  
ATOM   1370  O   LEU A 211     -30.159  72.807  27.734  1.00 44.84           O  
ATOM   1371  CB  LEU A 211     -29.614  72.031  30.826  1.00 43.09           C  
ATOM   1372  CG  LEU A 211     -30.336  71.759  32.175  1.00 47.60           C  
ATOM   1373  CD1 LEU A 211     -29.597  72.475  33.326  1.00 46.23           C  
ATOM   1374  CD2 LEU A 211     -31.874  72.142  32.182  1.00 46.16           C  
ATOM   1375  N   PHE A 212     -28.252  71.656  28.066  1.00 43.32           N  
ATOM   1376  CA  PHE A 212     -27.568  72.277  26.946  1.00 43.40           C  
ATOM   1377  C   PHE A 212     -28.229  71.841  25.639  1.00 42.73           C  
ATOM   1378  O   PHE A 212     -28.244  72.595  24.666  1.00 40.88           O  
ATOM   1379  CB  PHE A 212     -26.074  71.869  26.911  1.00 42.98           C  
ATOM   1380  CG  PHE A 212     -25.203  72.605  27.909  1.00 44.41           C  
ATOM   1381  CD1 PHE A 212     -25.741  73.093  29.125  1.00 42.34           C  
ATOM   1382  CD2 PHE A 212     -23.824  72.801  27.633  1.00 39.76           C  
ATOM   1383  CE1 PHE A 212     -24.912  73.782  30.048  1.00 40.64           C  
ATOM   1384  CE2 PHE A 212     -23.017  73.476  28.527  1.00 38.11           C  
ATOM   1385  CZ  PHE A 212     -23.552  73.955  29.742  1.00 39.37           C  
ATOM   1386  N   LYS A 213     -28.701  70.596  25.631  1.00 43.37           N  
ATOM   1387  CA  LYS A 213     -29.353  70.009  24.467  1.00 45.39           C  
ATOM   1388  C   LYS A 213     -30.609  70.810  24.047  1.00 46.11           C  
ATOM   1389  O   LYS A 213     -30.872  70.933  22.832  1.00 46.41           O  
ATOM   1390  CB  LYS A 213     -29.740  68.544  24.696  1.00 45.29           C  
ATOM   1391  CG  LYS A 213     -30.012  67.774  23.379  1.00 47.30           C  
ATOM   1392  CD  LYS A 213     -30.103  66.261  23.579  1.00 50.80           C  
ATOM   1393  CE  LYS A 213     -31.394  65.881  24.254  1.00 55.35           C  
ATOM   1394  NZ  LYS A 213     -32.486  65.891  23.217  1.00 58.34           N  
ATOM   1395  N   ILE A 214     -31.344  71.333  25.045  1.00 45.43           N  
ATOM   1396  CA  ILE A 214     -32.500  72.182  24.815  1.00 45.14           C  
ATOM   1397  C   ILE A 214     -32.110  73.286  23.850  1.00 44.95           C  
ATOM   1398  O   ILE A 214     -32.845  73.548  22.901  1.00 43.73           O  
ATOM   1399  CB  ILE A 214     -33.053  72.863  26.127  1.00 46.06           C  
ATOM   1400  CG1 ILE A 214     -33.705  71.855  27.104  1.00 45.90           C  
ATOM   1401  CG2 ILE A 214     -34.043  73.979  25.795  1.00 43.03           C  
ATOM   1402  CD1 ILE A 214     -33.836  72.504  28.535  1.00 45.25           C  
ATOM   1403  N   TYR A 215     -30.962  73.930  24.103  1.00 44.41           N  
ATOM   1404  CA  TYR A 215     -30.420  74.931  23.185  1.00 44.02           C  
ATOM   1405  C   TYR A 215     -29.782  74.365  21.889  1.00 43.90           C  
ATOM   1406  O   TYR A 215     -30.047  74.836  20.787  1.00 43.45           O  
ATOM   1407  CB  TYR A 215     -29.401  75.798  23.875  1.00 44.21           C  
ATOM   1408  CG  TYR A 215     -28.783  76.796  22.905  1.00 46.63           C  
ATOM   1409  CD1 TYR A 215     -29.482  77.979  22.541  1.00 46.81           C  
ATOM   1410  CD2 TYR A 215     -27.518  76.564  22.326  1.00 46.37           C  
ATOM   1411  CE1 TYR A 215     -28.934  78.901  21.670  1.00 44.10           C  
ATOM   1412  CE2 TYR A 215     -26.968  77.481  21.445  1.00 45.49           C  
ATOM   1413  CZ  TYR A 215     -27.694  78.631  21.106  1.00 44.44           C  
ATOM   1414  OH  TYR A 215     -27.187  79.528  20.229  1.00 44.96           O  
ATOM   1415  N   TYR A 216     -28.899  73.387  22.017  1.00 43.88           N  
ATOM   1416  CA  TYR A 216     -28.122  72.942  20.854  1.00 42.10           C  
ATOM   1417  C   TYR A 216     -28.933  72.175  19.792  1.00 43.35           C  
ATOM   1418  O   TYR A 216     -28.569  72.189  18.591  1.00 42.98           O  
ATOM   1419  CB  TYR A 216     -26.911  72.170  21.310  1.00 41.04           C  
ATOM   1420  CG  TYR A 216     -25.791  73.102  21.692  1.00 37.92           C  
ATOM   1421  CD1 TYR A 216     -24.947  73.632  20.727  1.00 33.74           C  
ATOM   1422  CD2 TYR A 216     -25.570  73.443  23.014  1.00 37.22           C  
ATOM   1423  CE1 TYR A 216     -23.917  74.538  21.055  1.00 35.37           C  
ATOM   1424  CE2 TYR A 216     -24.522  74.327  23.362  1.00 37.76           C  
ATOM   1425  CZ  TYR A 216     -23.715  74.854  22.378  1.00 35.71           C  
ATOM   1426  OH  TYR A 216     -22.715  75.680  22.739  1.00 37.37           O  
ATOM   1427  N   GLY A 217     -30.035  71.539  20.250  1.00 42.96           N  
ATOM   1428  CA  GLY A 217     -30.826  70.651  19.458  1.00 40.70           C  
ATOM   1429  C   GLY A 217     -29.998  69.603  18.779  1.00 42.31           C  
ATOM   1430  O   GLY A 217     -29.437  68.685  19.410  1.00 42.18           O  
ATOM   1431  N   ASP A 218     -29.925  69.748  17.462  1.00 41.99           N  
ATOM   1432  CA  ASP A 218     -29.318  68.779  16.588  1.00 41.70           C  
ATOM   1433  C   ASP A 218     -27.792  69.033  16.460  1.00 40.35           C  
ATOM   1434  O   ASP A 218     -27.032  68.204  15.930  1.00 38.21           O  
ATOM   1435  CB  ASP A 218     -29.980  68.864  15.210  1.00 42.41           C  
ATOM   1436  CG  ASP A 218     -31.130  67.888  15.052  1.00 47.53           C  
ATOM   1437  OD1 ASP A 218     -31.467  67.123  15.997  1.00 51.82           O  
ATOM   1438  OD2 ASP A 218     -31.707  67.883  13.944  1.00 55.77           O  
ATOM   1439  N   ASP A 219     -27.346  70.180  16.956  1.00 38.66           N  
ATOM   1440  CA  ASP A 219     -25.933  70.475  16.871  1.00 38.29           C  
ATOM   1441  C   ASP A 219     -25.183  69.720  18.059  1.00 38.42           C  
ATOM   1442  O   ASP A 219     -24.837  70.338  19.099  1.00 38.26           O  
ATOM   1443  CB  ASP A 219     -25.751  72.013  16.840  1.00 37.04           C  
ATOM   1444  CG  ASP A 219     -24.250  72.443  16.808  1.00 39.14           C  
ATOM   1445  OD1 ASP A 219     -23.359  71.583  16.673  1.00 34.26           O  
ATOM   1446  OD2 ASP A 219     -23.967  73.641  16.941  1.00 39.12           O  
ATOM   1447  N   TRP A 220     -24.972  68.396  17.924  1.00 37.68           N  
ATOM   1448  CA  TRP A 220     -24.272  67.682  19.001  1.00 37.76           C  
ATOM   1449  C   TRP A 220     -22.770  68.022  19.112  1.00 38.29           C  
ATOM   1450  O   TRP A 220     -22.202  67.938  20.205  1.00 38.31           O  
ATOM   1451  CB  TRP A 220     -24.541  66.160  19.033  1.00 36.74           C  
ATOM   1452  CG  TRP A 220     -25.936  65.908  19.358  1.00 34.81           C  
ATOM   1453  CD1 TRP A 220     -26.946  66.843  19.345  1.00 36.83           C  
ATOM   1454  CD2 TRP A 220     -26.544  64.666  19.740  1.00 32.49           C  
ATOM   1455  NE1 TRP A 220     -28.142  66.250  19.659  1.00 35.67           N  
ATOM   1456  CE2 TRP A 220     -27.931  64.918  19.902  1.00 32.95           C  
ATOM   1457  CE3 TRP A 220     -26.062  63.365  19.949  1.00 29.43           C  
ATOM   1458  CZ2 TRP A 220     -28.840  63.922  20.281  1.00 34.03           C  
ATOM   1459  CZ3 TRP A 220     -26.940  62.376  20.315  1.00 33.38           C  
ATOM   1460  CH2 TRP A 220     -28.352  62.660  20.481  1.00 31.95           C  
ATOM   1461  N   GLY A 221     -22.149  68.450  18.005  1.00 38.20           N  
ATOM   1462  CA  GLY A 221     -20.770  68.905  18.045  1.00 36.89           C  
ATOM   1463  C   GLY A 221     -20.613  70.065  18.986  1.00 36.55           C  
ATOM   1464  O   GLY A 221     -19.745  70.057  19.833  1.00 38.27           O  
ATOM   1465  N   GLY A 222     -21.450  71.074  18.829  1.00 37.17           N  
ATOM   1466  CA  GLY A 222     -21.408  72.263  19.660  1.00 35.87           C  
ATOM   1467  C   GLY A 222     -21.706  71.911  21.096  1.00 35.50           C  
ATOM   1468  O   GLY A 222     -21.044  72.402  22.017  1.00 35.88           O  
ATOM   1469  N   LEU A 223     -22.708  71.054  21.278  1.00 35.17           N  
ATOM   1470  CA  LEU A 223     -23.195  70.666  22.584  1.00 34.95           C  
ATOM   1471  C   LEU A 223     -22.054  70.097  23.413  1.00 35.21           C  
ATOM   1472  O   LEU A 223     -21.721  70.595  24.475  1.00 35.70           O  
ATOM   1473  CB  LEU A 223     -24.347  69.684  22.407  1.00 34.69           C  
ATOM   1474  CG  LEU A 223     -24.970  68.851  23.541  1.00 38.64           C  
ATOM   1475  CD1 LEU A 223     -25.112  69.504  24.874  1.00 35.84           C  
ATOM   1476  CD2 LEU A 223     -26.276  68.280  23.121  1.00 35.23           C  
ATOM   1477  N   PHE A 224     -21.381  69.110  22.867  1.00 35.41           N  
ATOM   1478  CA  PHE A 224     -20.355  68.424  23.579  1.00 35.14           C  
ATOM   1479  C   PHE A 224     -19.031  69.155  23.594  1.00 36.35           C  
ATOM   1480  O   PHE A 224     -18.291  69.002  24.563  1.00 35.82           O  
ATOM   1481  CB  PHE A 224     -20.264  66.994  23.101  1.00 33.76           C  
ATOM   1482  CG  PHE A 224     -21.448  66.213  23.488  1.00 34.32           C  
ATOM   1483  CD1 PHE A 224     -21.660  65.902  24.833  1.00 35.30           C  
ATOM   1484  CD2 PHE A 224     -22.430  65.884  22.550  1.00 33.51           C  
ATOM   1485  CE1 PHE A 224     -22.796  65.170  25.246  1.00 34.96           C  
ATOM   1486  CE2 PHE A 224     -23.597  65.144  22.927  1.00 34.79           C  
ATOM   1487  CZ  PHE A 224     -23.772  64.788  24.287  1.00 36.73           C  
ATOM   1488  N   GLU A 225     -18.765  69.995  22.585  1.00 35.72           N  
ATOM   1489  CA  GLU A 225     -17.612  70.915  22.700  1.00 35.39           C  
ATOM   1490  C   GLU A 225     -17.825  71.800  23.930  1.00 34.94           C  
ATOM   1491  O   GLU A 225     -16.907  72.082  24.692  1.00 35.72           O  
ATOM   1492  CB  GLU A 225     -17.402  71.725  21.408  1.00 34.50           C  
ATOM   1493  CG  GLU A 225     -16.408  72.877  21.544  1.00 40.51           C  
ATOM   1494  CD  GLU A 225     -16.051  73.547  20.198  1.00 45.65           C  
ATOM   1495  OE1 GLU A 225     -16.356  72.987  19.157  1.00 49.43           O  
ATOM   1496  OE2 GLU A 225     -15.482  74.655  20.180  1.00 50.57           O  
ATOM   1497  N   ALA A 226     -19.055  72.238  24.165  1.00 35.37           N  
ATOM   1498  CA  ALA A 226     -19.270  73.165  25.284  1.00 34.19           C  
ATOM   1499  C   ALA A 226     -19.161  72.399  26.622  1.00 33.81           C  
ATOM   1500  O   ALA A 226     -18.664  72.925  27.615  1.00 31.73           O  
ATOM   1501  CB  ALA A 226     -20.599  73.789  25.145  1.00 33.29           C  
ATOM   1502  N   ILE A 227     -19.622  71.149  26.607  1.00 33.94           N  
ATOM   1503  CA  ILE A 227     -19.668  70.328  27.791  1.00 34.98           C  
ATOM   1504  C   ILE A 227     -18.244  70.088  28.346  1.00 36.44           C  
ATOM   1505  O   ILE A 227     -18.055  69.858  29.541  1.00 35.98           O  
ATOM   1506  CB  ILE A 227     -20.461  69.028  27.526  1.00 34.89           C  
ATOM   1507  CG1 ILE A 227     -21.980  69.345  27.555  1.00 32.99           C  
ATOM   1508  CG2 ILE A 227     -20.021  67.896  28.516  1.00 33.40           C  
ATOM   1509  CD1 ILE A 227     -22.559  69.761  28.973  1.00 28.74           C  
ATOM   1510  N   THR A 228     -17.240  70.219  27.471  1.00 37.50           N  
ATOM   1511  CA  THR A 228     -15.887  70.021  27.884  1.00 37.45           C  
ATOM   1512  C   THR A 228     -15.355  70.968  28.967  1.00 36.31           C  
ATOM   1513  O   THR A 228     -14.441  70.598  29.682  1.00 35.69           O  
ATOM   1514  CB  THR A 228     -14.948  69.726  26.685  1.00 39.25           C  
ATOM   1515  OG1 THR A 228     -13.775  70.536  26.750  1.00 45.26           O  
ATOM   1516  CG2 THR A 228     -15.569  69.991  25.463  1.00 36.46           C  
ATOM   1517  N   GLY A 229     -15.963  72.150  29.141  1.00 35.28           N  
ATOM   1518  CA  GLY A 229     -15.657  73.036  30.280  1.00 32.12           C  
ATOM   1519  C   GLY A 229     -15.739  72.402  31.656  1.00 31.96           C  
ATOM   1520  O   GLY A 229     -15.053  72.787  32.642  1.00 32.04           O  
ATOM   1521  N   TYR A 230     -16.610  71.427  31.737  1.00 32.60           N  
ATOM   1522  CA  TYR A 230     -16.931  70.730  32.991  1.00 32.42           C  
ATOM   1523  C   TYR A 230     -15.685  70.107  33.611  1.00 31.88           C  
ATOM   1524  O   TYR A 230     -15.362  70.314  34.773  1.00 33.19           O  
ATOM   1525  CB  TYR A 230     -17.948  69.642  32.685  1.00 30.72           C  
ATOM   1526  CG  TYR A 230     -18.463  68.880  33.904  1.00 35.70           C  
ATOM   1527  CD1 TYR A 230     -19.069  69.562  34.984  1.00 34.87           C  
ATOM   1528  CD2 TYR A 230     -18.400  67.470  33.969  1.00 33.48           C  
ATOM   1529  CE1 TYR A 230     -19.601  68.857  36.092  1.00 34.18           C  
ATOM   1530  CE2 TYR A 230     -18.931  66.778  35.063  1.00 33.76           C  
ATOM   1531  CZ  TYR A 230     -19.534  67.463  36.116  1.00 35.86           C  
ATOM   1532  OH  TYR A 230     -20.073  66.760  37.201  1.00 37.65           O  
ATOM   1533  N   GLY A 231     -14.954  69.363  32.812  1.00 32.30           N  
ATOM   1534  CA  GLY A 231     -13.677  68.824  33.242  1.00 31.87           C  
ATOM   1535  C   GLY A 231     -12.680  69.907  33.476  1.00 31.65           C  
ATOM   1536  O   GLY A 231     -11.881  69.789  34.359  1.00 33.36           O  
ATOM   1537  N   LEU A 232     -12.707  70.989  32.695  1.00 31.61           N  
ATOM   1538  CA  LEU A 232     -11.712  71.994  32.898  1.00 30.71           C  
ATOM   1539  C   LEU A 232     -12.020  72.678  34.228  1.00 30.57           C  
ATOM   1540  O   LEU A 232     -11.079  72.946  35.006  1.00 31.78           O  
ATOM   1541  CB  LEU A 232     -11.631  72.971  31.727  1.00 30.39           C  
ATOM   1542  CG  LEU A 232     -10.882  74.283  31.949  1.00 31.34           C  
ATOM   1543  CD1 LEU A 232      -9.331  74.084  32.100  1.00 25.57           C  
ATOM   1544  CD2 LEU A 232     -11.200  75.261  30.821  1.00 28.10           C  
ATOM   1545  N   GLY A 233     -13.292  72.953  34.533  1.00 28.91           N  
ATOM   1546  CA  GLY A 233     -13.545  73.530  35.858  1.00 28.12           C  
ATOM   1547  C   GLY A 233     -13.226  72.566  37.028  1.00 28.97           C  
ATOM   1548  O   GLY A 233     -12.699  72.979  38.097  1.00 27.54           O  
ATOM   1549  N   GLY A 234     -13.581  71.283  36.829  1.00 29.09           N  
ATOM   1550  CA  GLY A 234     -13.297  70.217  37.794  1.00 29.34           C  
ATOM   1551  C   GLY A 234     -11.840  70.204  38.261  1.00 30.59           C  
ATOM   1552  O   GLY A 234     -11.553  70.229  39.485  1.00 30.81           O  
ATOM   1553  N   SER A 235     -10.916  70.155  37.297  1.00 30.15           N  
ATOM   1554  CA  SER A 235      -9.516  70.033  37.581  1.00 29.69           C  
ATOM   1555  C   SER A 235      -8.834  71.388  37.914  1.00 31.38           C  
ATOM   1556  O   SER A 235      -7.764  71.398  38.571  1.00 32.06           O  
ATOM   1557  CB  SER A 235      -8.825  69.363  36.381  1.00 28.37           C  
ATOM   1558  OG  SER A 235      -9.061  67.965  36.345  1.00 27.97           O  
ATOM   1559  N   SER A 236      -9.391  72.522  37.445  1.00 31.33           N  
ATOM   1560  CA  SER A 236      -8.834  73.830  37.851  1.00 31.95           C  
ATOM   1561  C   SER A 236      -9.007  74.000  39.333  1.00 31.57           C  
ATOM   1562  O   SER A 236      -8.079  74.400  40.007  1.00 30.46           O  
ATOM   1563  CB  SER A 236      -9.510  74.998  37.150  1.00 30.73           C  
ATOM   1564  OG  SER A 236      -9.429  74.805  35.764  1.00 33.81           O  
ATOM   1565  N   MET A 237     -10.213  73.708  39.819  1.00 32.58           N  
ATOM   1566  CA  MET A 237     -10.494  73.773  41.249  1.00 34.27           C  
ATOM   1567  C   MET A 237      -9.631  72.759  42.032  1.00 32.66           C  
ATOM   1568  O   MET A 237      -8.958  73.109  42.989  1.00 32.76           O  
ATOM   1569  CB  MET A 237     -12.024  73.742  41.488  1.00 35.04           C  
ATOM   1570  CG  MET A 237     -12.678  75.239  41.246  1.00 45.45           C  
ATOM   1571  SD  MET A 237     -12.540  76.351  39.698  1.00 52.83           S  
ATOM   1572  CE  MET A 237     -10.963  77.201  39.805  1.00 50.62           C  
ATOM   1573  N   ALA A 238      -9.524  71.541  41.513  1.00 32.95           N  
ATOM   1574  CA  ALA A 238      -8.689  70.485  42.118  1.00 31.96           C  
ATOM   1575  C   ALA A 238      -7.243  70.888  42.267  1.00 31.68           C  
ATOM   1576  O   ALA A 238      -6.616  70.584  43.276  1.00 32.64           O  
ATOM   1577  CB  ALA A 238      -8.785  69.194  41.304  1.00 31.81           C  
ATOM   1578  N   LEU A 239      -6.677  71.567  41.281  1.00 31.02           N  
ATOM   1579  CA  LEU A 239      -5.271  71.864  41.376  1.00 30.07           C  
ATOM   1580  C   LEU A 239      -4.989  72.658  42.654  1.00 31.44           C  
ATOM   1581  O   LEU A 239      -4.126  72.303  43.429  1.00 32.18           O  
ATOM   1582  CB  LEU A 239      -4.812  72.652  40.161  1.00 30.34           C  
ATOM   1583  CG  LEU A 239      -3.309  72.972  40.251  1.00 29.63           C  
ATOM   1584  CD1 LEU A 239      -2.505  71.692  40.224  1.00 28.21           C  
ATOM   1585  CD2 LEU A 239      -2.985  73.769  39.129  1.00 30.44           C  
ATOM   1586  N   PHE A 240      -5.756  73.707  42.896  1.00 31.75           N  
ATOM   1587  CA  PHE A 240      -5.610  74.510  44.110  1.00 32.04           C  
ATOM   1588  C   PHE A 240      -5.929  73.730  45.406  1.00 31.83           C  
ATOM   1589  O   PHE A 240      -5.203  73.847  46.411  1.00 31.29           O  
ATOM   1590  CB  PHE A 240      -6.451  75.822  43.980  1.00 32.22           C  
ATOM   1591  CG  PHE A 240      -5.927  76.744  42.926  1.00 32.28           C  
ATOM   1592  CD1 PHE A 240      -4.765  77.513  43.158  1.00 33.19           C  
ATOM   1593  CD2 PHE A 240      -6.527  76.790  41.690  1.00 33.62           C  
ATOM   1594  CE1 PHE A 240      -4.221  78.362  42.160  1.00 33.69           C  
ATOM   1595  CE2 PHE A 240      -6.009  77.621  40.657  1.00 34.88           C  
ATOM   1596  CZ  PHE A 240      -4.833  78.410  40.905  1.00 36.25           C  
ATOM   1597  N   GLY A 241      -6.967  72.897  45.346  1.00 31.24           N  
ATOM   1598  CA  GLY A 241      -7.370  72.130  46.495  1.00 31.29           C  
ATOM   1599  C   GLY A 241      -6.267  71.172  46.930  1.00 31.84           C  
ATOM   1600  O   GLY A 241      -5.947  71.083  48.118  1.00 32.91           O  
ATOM   1601  N   ARG A 242      -5.659  70.491  45.961  1.00 30.67           N  
ATOM   1602  CA  ARG A 242      -4.588  69.533  46.217  1.00 29.36           C  
ATOM   1603  C   ARG A 242      -3.362  70.253  46.686  1.00 28.86           C  
ATOM   1604  O   ARG A 242      -2.685  69.803  47.619  1.00 29.03           O  
ATOM   1605  CB  ARG A 242      -4.255  68.699  44.913  1.00 29.22           C  
ATOM   1606  CG  ARG A 242      -3.734  67.286  45.160  1.00 27.77           C  
ATOM   1607  CD  ARG A 242      -4.851  66.399  45.592  1.00 33.29           C  
ATOM   1608  NE  ARG A 242      -4.559  64.967  45.510  1.00 35.86           N  
ATOM   1609  CZ  ARG A 242      -4.147  64.207  46.539  1.00 35.06           C  
ATOM   1610  NH1 ARG A 242      -3.973  64.740  47.749  1.00 30.70           N  
ATOM   1611  NH2 ARG A 242      -3.913  62.894  46.350  1.00 31.40           N  
ATOM   1612  N   VAL A 243      -3.016  71.358  46.024  1.00 29.36           N  
ATOM   1613  CA  VAL A 243      -1.747  72.060  46.372  1.00 28.96           C  
ATOM   1614  C   VAL A 243      -1.886  72.807  47.701  1.00 30.26           C  
ATOM   1615  O   VAL A 243      -1.060  72.618  48.628  1.00 30.10           O  
ATOM   1616  CB  VAL A 243      -1.285  72.997  45.253  1.00 28.63           C  
ATOM   1617  CG1 VAL A 243      -0.120  73.856  45.727  1.00 26.55           C  
ATOM   1618  CG2 VAL A 243      -0.852  72.146  44.013  1.00 26.98           C  
ATOM   1619  N   GLY A 244      -2.942  73.630  47.803  1.00 31.11           N  
ATOM   1620  CA  GLY A 244      -3.309  74.282  49.074  1.00 31.70           C  
ATOM   1621  C   GLY A 244      -3.431  73.331  50.270  1.00 30.95           C  
ATOM   1622  O   GLY A 244      -2.726  73.477  51.272  1.00 30.28           O  
ATOM   1623  N   GLY A 245      -4.333  72.370  50.140  1.00 31.49           N  
ATOM   1624  CA  GLY A 245      -4.564  71.349  51.170  1.00 31.84           C  
ATOM   1625  C   GLY A 245      -3.237  70.652  51.492  1.00 31.59           C  
ATOM   1626  O   GLY A 245      -2.900  70.463  52.667  1.00 31.28           O  
ATOM   1627  N   GLY A 246      -2.489  70.291  50.453  1.00 30.41           N  
ATOM   1628  CA  GLY A 246      -1.214  69.613  50.609  1.00 31.01           C  
ATOM   1629  C   GLY A 246      -0.117  70.352  51.317  1.00 31.78           C  
ATOM   1630  O   GLY A 246       0.621  69.752  52.107  1.00 34.09           O  
ATOM   1631  N   ILE A 247       0.019  71.652  51.074  1.00 32.47           N  
ATOM   1632  CA  ILE A 247       1.048  72.403  51.769  1.00 32.09           C  
ATOM   1633  C   ILE A 247       0.639  72.542  53.256  1.00 32.31           C  
ATOM   1634  O   ILE A 247       1.472  72.386  54.149  1.00 33.97           O  
ATOM   1635  CB  ILE A 247       1.258  73.807  51.163  1.00 32.36           C  
ATOM   1636  CG1 ILE A 247       1.872  73.676  49.778  1.00 30.80           C  
ATOM   1637  CG2 ILE A 247       2.091  74.701  52.151  1.00 25.43           C  
ATOM   1638  CD1 ILE A 247       1.710  74.972  48.837  1.00 28.66           C  
ATOM   1639  N   TYR A 248      -0.636  72.765  53.485  1.00 31.05           N  
ATOM   1640  CA  TYR A 248      -1.215  72.933  54.805  1.00 32.10           C  
ATOM   1641  C   TYR A 248      -0.860  71.679  55.620  1.00 33.09           C  
ATOM   1642  O   TYR A 248      -0.276  71.748  56.706  1.00 33.76           O  
ATOM   1643  CB  TYR A 248      -2.766  73.150  54.708  1.00 29.48           C  
ATOM   1644  CG  TYR A 248      -3.431  73.327  56.082  1.00 32.67           C  
ATOM   1645  CD1 TYR A 248      -3.380  72.288  57.074  1.00 35.17           C  
ATOM   1646  CD2 TYR A 248      -4.079  74.517  56.441  1.00 33.63           C  
ATOM   1647  CE1 TYR A 248      -4.005  72.421  58.334  1.00 32.23           C  
ATOM   1648  CE2 TYR A 248      -4.652  74.698  57.733  1.00 31.47           C  
ATOM   1649  CZ  TYR A 248      -4.599  73.656  58.687  1.00 36.03           C  
ATOM   1650  OH  TYR A 248      -5.196  73.805  59.960  1.00 33.07           O  
ATOM   1651  N   THR A 249      -1.176  70.520  55.066  1.00 33.06           N  
ATOM   1652  CA  THR A 249      -1.054  69.332  55.857  1.00 33.27           C  
ATOM   1653  C   THR A 249       0.365  68.967  56.102  1.00 32.88           C  
ATOM   1654  O   THR A 249       0.727  68.689  57.206  1.00 33.52           O  
ATOM   1655  CB  THR A 249      -1.929  68.204  55.321  1.00 34.02           C  
ATOM   1656  OG1 THR A 249      -2.012  67.179  56.304  1.00 34.65           O  
ATOM   1657  CG2 THR A 249      -1.481  67.702  53.877  1.00 32.48           C  
ATOM   1658  N   LYS A 250       1.233  69.101  55.123  1.00 33.29           N  
ATOM   1659  CA  LYS A 250       2.588  68.610  55.355  1.00 32.48           C  
ATOM   1660  C   LYS A 250       3.473  69.540  56.199  1.00 33.07           C  
ATOM   1661  O   LYS A 250       4.514  69.107  56.766  1.00 34.83           O  
ATOM   1662  CB  LYS A 250       3.244  68.266  53.993  1.00 32.73           C  
ATOM   1663  CG  LYS A 250       2.961  66.780  53.463  1.00 32.05           C  
ATOM   1664  CD  LYS A 250       1.724  66.111  53.979  1.00 28.48           C  
ATOM   1665  CE  LYS A 250       1.926  65.035  54.915  1.00 23.70           C  
ATOM   1666  NZ  LYS A 250       0.481  64.559  55.314  1.00 25.97           N  
ATOM   1667  N   ALA A 251       3.119  70.825  56.260  1.00 31.99           N  
ATOM   1668  CA  ALA A 251       3.854  71.735  57.134  1.00 31.07           C  
ATOM   1669  C   ALA A 251       3.715  71.296  58.590  1.00 29.80           C  
ATOM   1670  O   ALA A 251       4.703  71.166  59.336  1.00 29.71           O  
ATOM   1671  CB  ALA A 251       3.362  73.135  56.938  1.00 30.95           C  
ATOM   1672  N   ALA A 252       2.486  70.972  58.922  1.00 29.10           N  
ATOM   1673  CA  ALA A 252       2.076  70.496  60.227  1.00 30.05           C  
ATOM   1674  C   ALA A 252       2.746  69.152  60.573  1.00 30.74           C  
ATOM   1675  O   ALA A 252       3.365  69.018  61.651  1.00 32.68           O  
ATOM   1676  CB  ALA A 252       0.497  70.407  60.287  1.00 27.16           C  
ATOM   1677  N   ASP A 253       2.602  68.171  59.677  1.00 30.84           N  
ATOM   1678  CA  ASP A 253       3.092  66.830  59.814  1.00 31.35           C  
ATOM   1679  C   ASP A 253       4.626  66.815  60.004  1.00 31.24           C  
ATOM   1680  O   ASP A 253       5.138  66.215  60.944  1.00 31.91           O  
ATOM   1681  CB  ASP A 253       2.687  66.091  58.499  1.00 34.01           C  
ATOM   1682  CG  ASP A 253       2.863  64.554  58.551  1.00 34.57           C  
ATOM   1683  OD1 ASP A 253       3.361  63.957  59.534  1.00 37.43           O  
ATOM   1684  OD2 ASP A 253       2.497  63.923  57.565  1.00 37.45           O  
ATOM   1685  N   VAL A 254       5.365  67.456  59.129  1.00 30.01           N  
ATOM   1686  CA  VAL A 254       6.814  67.435  59.276  1.00 30.81           C  
ATOM   1687  C   VAL A 254       7.179  68.091  60.594  1.00 33.45           C  
ATOM   1688  O   VAL A 254       8.060  67.588  61.293  1.00 35.79           O  
ATOM   1689  CB  VAL A 254       7.511  68.105  58.101  1.00 29.92           C  
ATOM   1690  CG1 VAL A 254       8.934  68.189  58.273  1.00 26.76           C  
ATOM   1691  CG2 VAL A 254       7.239  67.304  56.789  1.00 29.45           C  
ATOM   1692  N   GLY A 255       6.482  69.161  60.979  1.00 33.71           N  
ATOM   1693  CA  GLY A 255       6.868  69.915  62.186  1.00 33.59           C  
ATOM   1694  C   GLY A 255       6.575  69.106  63.420  1.00 34.21           C  
ATOM   1695  O   GLY A 255       7.456  68.908  64.248  1.00 34.60           O  
ATOM   1696  N   ALA A 256       5.338  68.618  63.520  1.00 33.61           N  
ATOM   1697  CA  ALA A 256       4.898  67.801  64.635  1.00 33.39           C  
ATOM   1698  C   ALA A 256       5.838  66.633  64.828  1.00 33.94           C  
ATOM   1699  O   ALA A 256       6.384  66.420  65.952  1.00 33.60           O  
ATOM   1700  CB  ALA A 256       3.467  67.299  64.396  1.00 33.47           C  
ATOM   1701  N   ASP A 257       6.072  65.896  63.733  1.00 33.75           N  
ATOM   1702  CA  ASP A 257       6.827  64.653  63.821  1.00 33.13           C  
ATOM   1703  C   ASP A 257       8.270  64.893  64.152  1.00 33.19           C  
ATOM   1704  O   ASP A 257       8.816  64.178  64.992  1.00 34.13           O  
ATOM   1705  CB  ASP A 257       6.709  63.789  62.539  1.00 33.01           C  
ATOM   1706  CG  ASP A 257       5.340  63.137  62.386  1.00 31.12           C  
ATOM   1707  OD1 ASP A 257       4.470  63.317  63.247  1.00 30.06           O  
ATOM   1708  OD2 ASP A 257       5.109  62.480  61.355  1.00 32.91           O  
ATOM   1709  N   LEU A 258       8.890  65.896  63.545  1.00 32.97           N  
ATOM   1710  CA  LEU A 258      10.332  66.091  63.778  1.00 34.35           C  
ATOM   1711  C   LEU A 258      10.613  66.522  65.214  1.00 35.79           C  
ATOM   1712  O   LEU A 258      11.535  65.977  65.860  1.00 36.83           O  
ATOM   1713  CB  LEU A 258      10.955  67.096  62.837  1.00 33.54           C  
ATOM   1714  CG  LEU A 258      11.085  66.648  61.380  1.00 34.38           C  
ATOM   1715  CD1 LEU A 258      11.663  67.769  60.550  1.00 32.31           C  
ATOM   1716  CD2 LEU A 258      11.931  65.327  61.262  1.00 28.23           C  
ATOM   1717  N   VAL A 259       9.799  67.436  65.743  1.00 35.36           N  
ATOM   1718  CA  VAL A 259      10.092  67.917  67.059  1.00 35.87           C  
ATOM   1719  C   VAL A 259       9.616  66.912  68.087  1.00 36.62           C  
ATOM   1720  O   VAL A 259      10.369  66.568  68.997  1.00 36.87           O  
ATOM   1721  CB  VAL A 259       9.606  69.426  67.321  1.00 37.27           C  
ATOM   1722  CG1 VAL A 259      10.098  69.961  68.720  1.00 33.85           C  
ATOM   1723  CG2 VAL A 259      10.161  70.357  66.213  1.00 33.06           C  
ATOM   1724  N   GLY A 260       8.384  66.425  67.937  1.00 37.58           N  
ATOM   1725  CA  GLY A 260       7.779  65.524  68.915  1.00 36.80           C  
ATOM   1726  C   GLY A 260       8.507  64.184  68.971  1.00 38.36           C  
ATOM   1727  O   GLY A 260       8.887  63.735  70.073  1.00 38.36           O  
ATOM   1728  N   LYS A 261       8.764  63.547  67.807  1.00 37.73           N  
ATOM   1729  CA  LYS A 261       9.353  62.190  67.818  1.00 36.26           C  
ATOM   1730  C   LYS A 261      10.865  62.147  67.760  1.00 36.88           C  
ATOM   1731  O   LYS A 261      11.512  61.347  68.427  1.00 37.33           O  
ATOM   1732  CB  LYS A 261       8.787  61.340  66.674  1.00 36.42           C  
ATOM   1733  CG  LYS A 261       7.218  61.266  66.641  1.00 34.13           C  
ATOM   1734  CD  LYS A 261       6.686  60.877  65.250  1.00 35.57           C  
ATOM   1735  CE  LYS A 261       7.018  59.421  64.884  1.00 35.69           C  
ATOM   1736  NZ  LYS A 261       6.203  58.800  63.790  1.00 31.35           N  
ATOM   1737  N   VAL A 262      11.463  62.973  66.928  1.00 37.85           N  
ATOM   1738  CA  VAL A 262      12.888  62.888  66.761  1.00 36.46           C  
ATOM   1739  C   VAL A 262      13.557  63.703  67.838  1.00 38.34           C  
ATOM   1740  O   VAL A 262      14.554  63.262  68.361  1.00 39.75           O  
ATOM   1741  CB  VAL A 262      13.327  63.377  65.363  1.00 37.02           C  
ATOM   1742  CG1 VAL A 262      14.874  63.486  65.264  1.00 31.87           C  
ATOM   1743  CG2 VAL A 262      12.735  62.476  64.298  1.00 34.10           C  
ATOM   1744  N   GLU A 263      13.028  64.882  68.174  1.00 39.23           N  
ATOM   1745  CA  GLU A 263      13.738  65.784  69.136  1.00 40.57           C  
ATOM   1746  C   GLU A 263      13.417  65.494  70.604  1.00 39.90           C  
ATOM   1747  O   GLU A 263      14.293  65.337  71.413  1.00 39.90           O  
ATOM   1748  CB  GLU A 263      13.549  67.263  68.765  1.00 39.87           C  
ATOM   1749  CG  GLU A 263      14.247  67.570  67.447  1.00 43.58           C  
ATOM   1750  CD  GLU A 263      14.125  69.000  66.947  1.00 48.35           C  
ATOM   1751  OE1 GLU A 263      13.738  69.938  67.672  1.00 47.23           O  
ATOM   1752  OE2 GLU A 263      14.455  69.193  65.768  1.00 53.61           O  
ATOM   1753  N   ARG A 264      12.145  65.327  70.900  1.00 39.97           N  
ATOM   1754  CA  ARG A 264      11.680  65.287  72.260  1.00 39.59           C  
ATOM   1755  C   ARG A 264      11.278  63.914  72.698  1.00 39.69           C  
ATOM   1756  O   ARG A 264      10.875  63.786  73.828  1.00 40.13           O  
ATOM   1757  CB  ARG A 264      10.483  66.213  72.422  1.00 40.14           C  
ATOM   1758  CG  ARG A 264      10.852  67.659  72.251  1.00 42.43           C  
ATOM   1759  CD  ARG A 264      11.789  68.036  73.358  1.00 46.00           C  
ATOM   1760  NE  ARG A 264      11.891  69.470  73.595  1.00 51.04           N  
ATOM   1761  CZ  ARG A 264      12.053  69.998  74.818  1.00 55.17           C  
ATOM   1762  NH1 ARG A 264      12.109  69.193  75.891  1.00 55.87           N  
ATOM   1763  NH2 ARG A 264      12.125  71.324  74.977  1.00 52.72           N  
ATOM   1764  N   ASN A 265      11.396  62.880  71.841  1.00 39.61           N  
ATOM   1765  CA  ASN A 265      11.120  61.509  72.278  1.00 39.36           C  
ATOM   1766  C   ASN A 265       9.707  61.344  72.892  1.00 38.48           C  
ATOM   1767  O   ASN A 265       9.545  60.668  73.913  1.00 38.57           O  
ATOM   1768  CB  ASN A 265      12.147  61.041  73.318  1.00 39.29           C  
ATOM   1769  CG  ASN A 265      13.616  61.097  72.791  1.00 44.37           C  
ATOM   1770  OD1 ASN A 265      13.883  60.825  71.629  1.00 50.85           O  
ATOM   1771  ND2 ASN A 265      14.551  61.444  73.660  1.00 42.34           N  
ATOM   1772  N   ILE A 266       8.703  61.984  72.317  1.00 37.05           N  
ATOM   1773  CA  ILE A 266       7.317  61.782  72.773  1.00 36.46           C  
ATOM   1774  C   ILE A 266       6.533  60.994  71.670  1.00 37.34           C  
ATOM   1775  O   ILE A 266       6.919  60.984  70.499  1.00 36.08           O  
ATOM   1776  CB  ILE A 266       6.611  63.124  73.139  1.00 36.62           C  
ATOM   1777  CG1 ILE A 266       6.560  64.109  71.943  1.00 35.35           C  
ATOM   1778  CG2 ILE A 266       7.306  63.808  74.340  1.00 35.72           C  
ATOM   1779  CD1 ILE A 266       5.718  65.411  72.183  1.00 34.38           C  
ATOM   1780  N   PRO A 267       5.426  60.338  72.040  1.00 37.85           N  
ATOM   1781  CA  PRO A 267       4.662  59.658  70.978  1.00 38.79           C  
ATOM   1782  C   PRO A 267       4.211  60.586  69.801  1.00 39.45           C  
ATOM   1783  O   PRO A 267       4.022  61.803  69.984  1.00 41.28           O  
ATOM   1784  CB  PRO A 267       3.420  59.120  71.734  1.00 40.07           C  
ATOM   1785  CG  PRO A 267       3.943  58.973  73.243  1.00 39.85           C  
ATOM   1786  CD  PRO A 267       4.821  60.210  73.380  1.00 36.95           C  
ATOM   1787  N   GLU A 268       4.023  60.018  68.615  1.00 38.53           N  
ATOM   1788  CA  GLU A 268       3.312  60.678  67.540  1.00 37.43           C  
ATOM   1789  C   GLU A 268       1.929  61.063  68.031  1.00 36.94           C  
ATOM   1790  O   GLU A 268       1.333  60.329  68.761  1.00 35.52           O  
ATOM   1791  CB  GLU A 268       3.145  59.669  66.402  1.00 37.90           C  
ATOM   1792  CG  GLU A 268       2.488  60.253  65.087  1.00 38.30           C  
ATOM   1793  CD  GLU A 268       2.754  59.327  63.888  1.00 38.62           C  
ATOM   1794  OE1 GLU A 268       3.906  59.306  63.391  1.00 38.31           O  
ATOM   1795  OE2 GLU A 268       1.824  58.618  63.471  1.00 34.80           O  
ATOM   1796  N   ASP A 269       1.429  62.227  67.621  1.00 37.04           N  
ATOM   1797  CA  ASP A 269       0.090  62.715  67.952  1.00 37.52           C  
ATOM   1798  C   ASP A 269      -0.124  63.004  69.451  1.00 38.13           C  
ATOM   1799  O   ASP A 269      -1.255  63.134  69.918  1.00 37.15           O  
ATOM   1800  CB  ASP A 269      -1.002  61.824  67.343  1.00 36.71           C  
ATOM   1801  CG  ASP A 269      -0.861  61.668  65.799  1.00 40.34           C  
ATOM   1802  OD1 ASP A 269      -0.374  62.592  65.084  1.00 40.10           O  
ATOM   1803  OD2 ASP A 269      -1.251  60.606  65.295  1.00 41.26           O  
ATOM   1804  N   ASP A 270       0.972  63.087  70.202  1.00 39.09           N  
ATOM   1805  CA  ASP A 270       0.869  63.410  71.621  1.00 40.21           C  
ATOM   1806  C   ASP A 270       0.134  64.751  71.810  1.00 39.20           C  
ATOM   1807  O   ASP A 270       0.436  65.721  71.123  1.00 38.60           O  
ATOM   1808  CB  ASP A 270       2.262  63.425  72.285  1.00 41.09           C  
ATOM   1809  CG  ASP A 270       2.182  63.516  73.819  1.00 42.39           C  
ATOM   1810  OD1 ASP A 270       1.948  64.612  74.363  1.00 47.34           O  
ATOM   1811  OD2 ASP A 270       2.373  62.499  74.489  1.00 45.48           O  
ATOM   1812  N   PRO A 271      -0.845  64.813  72.740  1.00 40.16           N  
ATOM   1813  CA  PRO A 271      -1.605  66.122  72.843  1.00 39.63           C  
ATOM   1814  C   PRO A 271      -0.740  67.282  73.355  1.00 39.36           C  
ATOM   1815  O   PRO A 271      -1.117  68.433  73.213  1.00 40.14           O  
ATOM   1816  CB  PRO A 271      -2.755  65.827  73.803  1.00 39.05           C  
ATOM   1817  CG  PRO A 271      -2.506  64.413  74.364  1.00 40.70           C  
ATOM   1818  CD  PRO A 271      -1.234  63.821  73.770  1.00 40.08           C  
ATOM   1819  N   ARG A 272       0.435  66.987  73.909  1.00 39.06           N  
ATOM   1820  CA  ARG A 272       1.377  68.040  74.220  1.00 38.81           C  
ATOM   1821  C   ARG A 272       1.912  68.790  72.990  1.00 39.35           C  
ATOM   1822  O   ARG A 272       2.292  69.960  73.126  1.00 39.57           O  
ATOM   1823  CB  ARG A 272       2.547  67.536  75.065  1.00 39.55           C  
ATOM   1824  CG  ARG A 272       2.196  67.057  76.493  1.00 38.24           C  
ATOM   1825  CD  ARG A 272       3.432  66.352  77.108  1.00 40.96           C  
ATOM   1826  NE  ARG A 272       3.608  64.990  76.597  1.00 41.31           N  
ATOM   1827  CZ  ARG A 272       4.619  64.170  76.875  1.00 41.67           C  
ATOM   1828  NH1 ARG A 272       5.577  64.540  77.687  1.00 44.86           N  
ATOM   1829  NH2 ARG A 272       4.690  62.980  76.302  1.00 39.59           N  
ATOM   1830  N   ASN A 273       1.969  68.136  71.811  1.00 38.59           N  
ATOM   1831  CA  ASN A 273       2.564  68.743  70.617  1.00 37.81           C  
ATOM   1832  C   ASN A 273       1.637  69.820  70.076  1.00 36.68           C  
ATOM   1833  O   ASN A 273       0.496  69.528  69.758  1.00 37.81           O  
ATOM   1834  CB  ASN A 273       2.750  67.657  69.574  1.00 38.35           C  
ATOM   1835  CG  ASN A 273       3.741  68.032  68.487  1.00 40.09           C  
ATOM   1836  OD1 ASN A 273       3.718  69.156  67.924  1.00 42.32           O  
ATOM   1837  ND2 ASN A 273       4.635  67.077  68.174  1.00 37.80           N  
ATOM   1838  N   PRO A 274       2.094  71.078  69.999  1.00 35.37           N  
ATOM   1839  CA  PRO A 274       1.217  72.123  69.458  1.00 34.49           C  
ATOM   1840  C   PRO A 274       0.865  71.887  67.990  1.00 35.74           C  
ATOM   1841  O   PRO A 274      -0.176  72.376  67.494  1.00 36.53           O  
ATOM   1842  CB  PRO A 274       2.041  73.432  69.592  1.00 33.83           C  
ATOM   1843  CG  PRO A 274       3.457  73.056  69.969  1.00 35.46           C  
ATOM   1844  CD  PRO A 274       3.449  71.559  70.369  1.00 35.82           C  
ATOM   1845  N   ALA A 275       1.688  71.146  67.254  1.00 35.81           N  
ATOM   1846  CA  ALA A 275       1.337  70.974  65.848  1.00 35.77           C  
ATOM   1847  C   ALA A 275       0.312  69.845  65.569  1.00 36.43           C  
ATOM   1848  O   ALA A 275      -0.065  69.618  64.395  1.00 36.20           O  
ATOM   1849  CB  ALA A 275       2.578  70.800  65.033  1.00 34.91           C  
ATOM   1850  N   VAL A 276      -0.158  69.123  66.589  1.00 36.34           N  
ATOM   1851  CA  VAL A 276      -0.978  67.974  66.218  1.00 38.04           C  
ATOM   1852  C   VAL A 276      -2.389  68.230  65.776  1.00 36.76           C  
ATOM   1853  O   VAL A 276      -2.908  67.478  64.967  1.00 36.22           O  
ATOM   1854  CB  VAL A 276      -0.861  66.649  67.072  1.00 39.28           C  
ATOM   1855  CG1 VAL A 276       0.381  66.589  67.946  1.00 42.94           C  
ATOM   1856  CG2 VAL A 276      -2.048  66.384  67.838  1.00 42.19           C  
ATOM   1857  N   ILE A 277      -3.022  69.267  66.274  1.00 36.76           N  
ATOM   1858  CA  ILE A 277      -4.331  69.601  65.703  1.00 37.30           C  
ATOM   1859  C   ILE A 277      -4.179  69.980  64.210  1.00 36.43           C  
ATOM   1860  O   ILE A 277      -5.008  69.603  63.367  1.00 36.12           O  
ATOM   1861  CB  ILE A 277      -5.041  70.679  66.535  1.00 36.69           C  
ATOM   1862  CG1 ILE A 277      -5.484  70.034  67.877  1.00 37.88           C  
ATOM   1863  CG2 ILE A 277      -6.178  71.309  65.740  1.00 37.17           C  
ATOM   1864  CD1 ILE A 277      -6.755  69.164  67.823  1.00 34.85           C  
ATOM   1865  N   ALA A 278      -3.102  70.684  63.880  1.00 35.73           N  
ATOM   1866  CA  ALA A 278      -2.967  71.170  62.508  1.00 36.16           C  
ATOM   1867  C   ALA A 278      -2.686  69.923  61.609  1.00 36.67           C  
ATOM   1868  O   ALA A 278      -3.165  69.839  60.472  1.00 37.18           O  
ATOM   1869  CB  ALA A 278      -1.866  72.187  62.429  1.00 35.70           C  
ATOM   1870  N   ASP A 279      -2.010  68.926  62.175  1.00 35.61           N  
ATOM   1871  CA  ASP A 279      -1.637  67.695  61.453  1.00 36.57           C  
ATOM   1872  C   ASP A 279      -2.867  66.878  61.113  1.00 37.14           C  
ATOM   1873  O   ASP A 279      -3.102  66.518  59.922  1.00 38.05           O  
ATOM   1874  CB  ASP A 279      -0.548  66.950  62.256  1.00 36.55           C  
ATOM   1875  CG  ASP A 279      -0.357  65.510  61.864  1.00 37.52           C  
ATOM   1876  OD1 ASP A 279      -1.362  64.783  61.705  1.00 38.52           O  
ATOM   1877  OD2 ASP A 279       0.832  65.073  61.822  1.00 37.48           O  
ATOM   1878  N   ASN A 280      -3.710  66.662  62.115  1.00 37.10           N  
ATOM   1879  CA  ASN A 280      -4.998  65.979  61.886  1.00 36.19           C  
ATOM   1880  C   ASN A 280      -6.053  66.710  61.082  1.00 35.38           C  
ATOM   1881  O   ASN A 280      -6.850  66.039  60.417  1.00 35.77           O  
ATOM   1882  CB  ASN A 280      -5.577  65.415  63.207  1.00 35.81           C  
ATOM   1883  CG  ASN A 280      -4.842  64.131  63.658  1.00 36.75           C  
ATOM   1884  OD1 ASN A 280      -5.475  63.192  64.112  1.00 39.19           O  
ATOM   1885  ND2 ASN A 280      -3.502  64.088  63.500  1.00 34.55           N  
ATOM   1886  N   VAL A 281      -6.085  68.055  61.147  1.00 34.69           N  
ATOM   1887  CA  VAL A 281      -6.948  68.845  60.280  1.00 32.07           C  
ATOM   1888  C   VAL A 281      -6.429  68.623  58.859  1.00 32.51           C  
ATOM   1889  O   VAL A 281      -7.222  68.382  57.918  1.00 32.46           O  
ATOM   1890  CB  VAL A 281      -6.878  70.349  60.626  1.00 33.55           C  
ATOM   1891  CG1 VAL A 281      -7.454  71.280  59.433  1.00 29.35           C  
ATOM   1892  CG2 VAL A 281      -7.609  70.644  61.999  1.00 33.07           C  
ATOM   1893  N   GLY A 282      -5.084  68.604  58.747  1.00 31.01           N  
ATOM   1894  CA  GLY A 282      -4.392  68.426  57.505  1.00 30.94           C  
ATOM   1895  C   GLY A 282      -4.764  67.168  56.733  1.00 32.19           C  
ATOM   1896  O   GLY A 282      -4.933  67.243  55.498  1.00 31.94           O  
ATOM   1897  N   ASP A 283      -4.897  66.027  57.435  1.00 32.62           N  
ATOM   1898  CA  ASP A 283      -5.349  64.775  56.791  1.00 33.58           C  
ATOM   1899  C   ASP A 283      -6.698  65.042  56.077  1.00 34.09           C  
ATOM   1900  O   ASP A 283      -6.973  64.450  55.029  1.00 33.86           O  
ATOM   1901  CB  ASP A 283      -5.551  63.635  57.793  1.00 33.09           C  
ATOM   1902  CG  ASP A 283      -4.300  63.314  58.618  1.00 36.05           C  
ATOM   1903  OD1 ASP A 283      -3.171  63.310  58.044  1.00 34.29           O  
ATOM   1904  OD2 ASP A 283      -4.470  63.036  59.874  1.00 35.13           O  
ATOM   1905  N   ASN A 284      -7.537  65.915  56.647  1.00 33.81           N  
ATOM   1906  CA  ASN A 284      -8.912  66.128  56.076  1.00 35.36           C  
ATOM   1907  C   ASN A 284      -8.972  67.133  54.908  1.00 35.60           C  
ATOM   1908  O   ASN A 284      -9.849  67.093  54.043  1.00 35.24           O  
ATOM   1909  CB  ASN A 284      -9.906  66.496  57.205  1.00 33.72           C  
ATOM   1910  CG  ASN A 284     -10.042  65.359  58.210  1.00 35.38           C  
ATOM   1911  OD1 ASN A 284     -10.597  64.302  57.861  1.00 38.72           O  
ATOM   1912  ND2 ASN A 284      -9.437  65.502  59.413  1.00 29.58           N  
ATOM   1913  N   VAL A 285      -7.974  68.007  54.882  1.00 35.54           N  
ATOM   1914  CA  VAL A 285      -8.014  69.185  54.021  1.00 35.63           C  
ATOM   1915  C   VAL A 285      -7.194  68.926  52.743  1.00 35.10           C  
ATOM   1916  O   VAL A 285      -7.561  69.403  51.674  1.00 34.90           O  
ATOM   1917  CB  VAL A 285      -7.646  70.380  54.961  1.00 36.47           C  
ATOM   1918  CG1 VAL A 285      -6.287  71.036  54.750  1.00 32.53           C  
ATOM   1919  CG2 VAL A 285      -8.861  71.232  55.221  1.00 36.83           C  
ATOM   1920  N   GLY A 286      -6.145  68.087  52.892  1.00 35.10           N  
ATOM   1921  CA  GLY A 286      -5.332  67.503  51.822  1.00 33.62           C  
ATOM   1922  C   GLY A 286      -5.817  66.126  51.400  1.00 33.70           C  
ATOM   1923  O   GLY A 286      -6.470  65.978  50.367  1.00 34.01           O  
ATOM   1924  N   ASP A 287      -5.506  65.116  52.207  1.00 33.18           N  
ATOM   1925  CA  ASP A 287      -5.687  63.740  51.827  1.00 32.94           C  
ATOM   1926  C   ASP A 287      -7.148  63.486  51.546  1.00 33.27           C  
ATOM   1927  O   ASP A 287      -7.478  62.526  50.823  1.00 34.89           O  
ATOM   1928  CB  ASP A 287      -5.198  62.764  52.924  1.00 32.66           C  
ATOM   1929  CG  ASP A 287      -3.706  62.947  53.299  1.00 35.47           C  
ATOM   1930  OD1 ASP A 287      -3.226  64.102  53.263  1.00 39.34           O  
ATOM   1931  OD2 ASP A 287      -3.022  61.931  53.672  1.00 34.58           O  
ATOM   1932  N   ILE A 288      -8.054  64.273  52.138  1.00 32.83           N  
ATOM   1933  CA  ILE A 288      -9.486  64.053  51.858  1.00 31.55           C  
ATOM   1934  C   ILE A 288      -9.989  65.067  50.835  1.00 32.26           C  
ATOM   1935  O   ILE A 288     -10.396  64.665  49.744  1.00 32.56           O  
ATOM   1936  CB  ILE A 288     -10.398  63.982  53.129  1.00 31.70           C  
ATOM   1937  CG1 ILE A 288     -10.194  62.666  53.918  1.00 33.26           C  
ATOM   1938  CG2 ILE A 288     -11.884  64.083  52.782  1.00 31.17           C  
ATOM   1939  CD1 ILE A 288     -10.541  61.347  53.192  1.00 30.99           C  
ATOM   1940  N   ALA A 289      -9.941  66.363  51.146  1.00 32.04           N  
ATOM   1941  CA  ALA A 289     -10.689  67.347  50.335  1.00 32.52           C  
ATOM   1942  C   ALA A 289      -9.965  67.552  49.035  1.00 33.11           C  
ATOM   1943  O   ALA A 289     -10.603  67.640  47.995  1.00 33.32           O  
ATOM   1944  CB  ALA A 289     -10.839  68.672  51.071  1.00 31.20           C  
ATOM   1945  N   GLY A 290      -8.623  67.602  49.106  1.00 33.91           N  
ATOM   1946  CA  GLY A 290      -7.769  67.748  47.918  1.00 34.53           C  
ATOM   1947  C   GLY A 290      -7.880  66.582  46.940  1.00 34.84           C  
ATOM   1948  O   GLY A 290      -8.078  66.760  45.738  1.00 36.69           O  
ATOM   1949  N   MET A 291      -7.776  65.379  47.490  1.00 34.66           N  
ATOM   1950  CA  MET A 291      -7.991  64.149  46.792  1.00 32.53           C  
ATOM   1951  C   MET A 291      -9.380  64.038  46.174  1.00 32.68           C  
ATOM   1952  O   MET A 291      -9.506  63.578  45.005  1.00 33.66           O  
ATOM   1953  CB  MET A 291      -7.730  63.012  47.771  1.00 31.77           C  
ATOM   1954  CG  MET A 291      -7.713  61.619  47.116  1.00 31.47           C  
ATOM   1955  SD  MET A 291      -9.417  60.998  46.954  1.00 33.85           S  
ATOM   1956  CE  MET A 291      -9.730  60.447  48.674  1.00 30.46           C  
ATOM   1957  N   GLY A 292     -10.430  64.404  46.913  1.00 31.22           N  
ATOM   1958  CA  GLY A 292     -11.798  64.263  46.370  1.00 30.15           C  
ATOM   1959  C   GLY A 292     -12.002  65.100  45.117  1.00 31.48           C  
ATOM   1960  O   GLY A 292     -12.485  64.607  44.076  1.00 32.39           O  
ATOM   1961  N   SER A 293     -11.600  66.369  45.185  1.00 32.40           N  
ATOM   1962  CA  SER A 293     -11.634  67.259  44.019  1.00 32.89           C  
ATOM   1963  C   SER A 293     -10.794  66.719  42.830  1.00 32.29           C  
ATOM   1964  O   SER A 293     -11.274  66.731  41.699  1.00 30.56           O  
ATOM   1965  CB  SER A 293     -11.132  68.657  44.384  1.00 33.31           C  
ATOM   1966  OG  SER A 293     -11.937  69.287  45.361  1.00 33.84           O  
ATOM   1967  N   ASP A 294      -9.558  66.266  43.131  1.00 32.56           N  
ATOM   1968  CA  ASP A 294      -8.591  65.623  42.179  1.00 32.54           C  
ATOM   1969  C   ASP A 294      -9.277  64.495  41.409  1.00 32.66           C  
ATOM   1970  O   ASP A 294      -9.350  64.516  40.170  1.00 33.80           O  
ATOM   1971  CB  ASP A 294      -7.343  65.165  42.981  1.00 31.25           C  
ATOM   1972  CG  ASP A 294      -6.268  64.424  42.149  1.00 34.76           C  
ATOM   1973  OD1 ASP A 294      -6.430  64.114  40.900  1.00 33.60           O  
ATOM   1974  OD2 ASP A 294      -5.196  64.141  42.810  1.00 35.97           O  
ATOM   1975  N   LEU A 295      -9.913  63.580  42.126  1.00 32.85           N  
ATOM   1976  CA  LEU A 295     -10.512  62.426  41.449  1.00 32.63           C  
ATOM   1977  C   LEU A 295     -11.739  62.795  40.667  1.00 32.13           C  
ATOM   1978  O   LEU A 295     -11.973  62.200  39.595  1.00 31.08           O  
ATOM   1979  CB  LEU A 295     -10.767  61.228  42.404  1.00 32.67           C  
ATOM   1980  CG  LEU A 295      -9.584  60.222  42.443  1.00 30.67           C  
ATOM   1981  CD1 LEU A 295      -9.464  59.385  41.094  1.00 31.58           C  
ATOM   1982  CD2 LEU A 295      -8.226  60.886  42.768  1.00 27.73           C  
ATOM   1983  N   PHE A 296     -12.510  63.760  41.203  1.00 32.82           N  
ATOM   1984  CA  PHE A 296     -13.664  64.298  40.492  1.00 32.19           C  
ATOM   1985  C   PHE A 296     -13.222  64.883  39.118  1.00 32.77           C  
ATOM   1986  O   PHE A 296     -13.886  64.643  38.121  1.00 32.28           O  
ATOM   1987  CB  PHE A 296     -14.409  65.399  41.258  1.00 32.20           C  
ATOM   1988  CG  PHE A 296     -15.414  66.115  40.367  1.00 34.31           C  
ATOM   1989  CD1 PHE A 296     -16.539  65.451  39.906  1.00 31.84           C  
ATOM   1990  CD2 PHE A 296     -15.135  67.387  39.851  1.00 31.67           C  
ATOM   1991  CE1 PHE A 296     -17.402  66.088  38.989  1.00 33.67           C  
ATOM   1992  CE2 PHE A 296     -15.997  68.021  38.972  1.00 32.53           C  
ATOM   1993  CZ  PHE A 296     -17.137  67.380  38.540  1.00 31.81           C  
ATOM   1994  N   GLY A 297     -12.097  65.628  39.079  1.00 31.95           N  
ATOM   1995  CA  GLY A 297     -11.594  66.159  37.827  1.00 31.59           C  
ATOM   1996  C   GLY A 297     -11.167  65.061  36.846  1.00 32.29           C  
ATOM   1997  O   GLY A 297     -11.482  65.172  35.633  1.00 32.40           O  
ATOM   1998  N   SER A 298     -10.488  64.004  37.348  1.00 31.13           N  
ATOM   1999  CA  SER A 298     -10.297  62.763  36.562  1.00 31.41           C  
ATOM   2000  C   SER A 298     -11.582  62.228  35.904  1.00 31.64           C  
ATOM   2001  O   SER A 298     -11.640  62.056  34.698  1.00 31.67           O  
ATOM   2002  CB  SER A 298      -9.673  61.646  37.393  1.00 30.83           C  
ATOM   2003  OG  SER A 298      -8.394  62.018  37.878  1.00 31.52           O  
ATOM   2004  N   TYR A 299     -12.597  61.968  36.716  1.00 32.20           N  
ATOM   2005  CA  TYR A 299     -13.884  61.521  36.261  1.00 32.48           C  
ATOM   2006  C   TYR A 299     -14.493  62.467  35.191  1.00 32.37           C  
ATOM   2007  O   TYR A 299     -14.859  62.038  34.087  1.00 32.74           O  
ATOM   2008  CB  TYR A 299     -14.858  61.376  37.445  1.00 32.58           C  
ATOM   2009  CG  TYR A 299     -16.229  61.214  36.898  1.00 34.72           C  
ATOM   2010  CD1 TYR A 299     -16.625  59.982  36.361  1.00 37.12           C  
ATOM   2011  CD2 TYR A 299     -17.108  62.305  36.793  1.00 37.15           C  
ATOM   2012  CE1 TYR A 299     -17.887  59.791  35.790  1.00 34.89           C  
ATOM   2013  CE2 TYR A 299     -18.398  62.144  36.219  1.00 36.33           C  
ATOM   2014  CZ  TYR A 299     -18.762  60.876  35.721  1.00 39.05           C  
ATOM   2015  OH  TYR A 299     -19.963  60.684  35.113  1.00 38.37           O  
ATOM   2016  N   ALA A 300     -14.600  63.747  35.524  1.00 32.10           N  
ATOM   2017  CA  ALA A 300     -15.110  64.747  34.595  1.00 31.70           C  
ATOM   2018  C   ALA A 300     -14.289  64.825  33.280  1.00 32.45           C  
ATOM   2019  O   ALA A 300     -14.909  64.813  32.203  1.00 33.50           O  
ATOM   2020  CB  ALA A 300     -15.166  66.143  35.262  1.00 30.81           C  
ATOM   2021  N   GLU A 301     -12.941  64.930  33.344  1.00 30.25           N  
ATOM   2022  CA  GLU A 301     -12.190  64.993  32.102  1.00 29.80           C  
ATOM   2023  C   GLU A 301     -12.402  63.767  31.256  1.00 30.93           C  
ATOM   2024  O   GLU A 301     -12.541  63.898  30.026  1.00 31.51           O  
ATOM   2025  CB  GLU A 301     -10.645  65.257  32.285  1.00 29.75           C  
ATOM   2026  CG  GLU A 301     -10.338  66.661  32.758  1.00 27.73           C  
ATOM   2027  CD  GLU A 301      -8.866  66.987  32.750  1.00 32.82           C  
ATOM   2028  OE1 GLU A 301      -8.173  66.672  31.743  1.00 28.77           O  
ATOM   2029  OE2 GLU A 301      -8.400  67.585  33.734  1.00 27.92           O  
ATOM   2030  N   SER A 302     -12.393  62.575  31.876  1.00 30.95           N  
ATOM   2031  CA  SER A 302     -12.473  61.318  31.087  1.00 31.88           C  
ATOM   2032  C   SER A 302     -13.816  61.176  30.368  1.00 32.42           C  
ATOM   2033  O   SER A 302     -13.893  60.762  29.181  1.00 31.56           O  
ATOM   2034  CB  SER A 302     -12.188  60.083  31.983  1.00 32.03           C  
ATOM   2035  OG  SER A 302     -10.791  60.084  32.343  1.00 34.84           O  
ATOM   2036  N   SER A 303     -14.880  61.529  31.088  1.00 32.25           N  
ATOM   2037  CA  SER A 303     -16.193  61.467  30.507  1.00 32.97           C  
ATOM   2038  C   SER A 303     -16.235  62.490  29.380  1.00 32.87           C  
ATOM   2039  O   SER A 303     -16.684  62.163  28.254  1.00 31.70           O  
ATOM   2040  CB  SER A 303     -17.207  61.829  31.590  1.00 33.84           C  
ATOM   2041  OG  SER A 303     -17.034  60.967  32.714  1.00 35.52           O  
ATOM   2042  N   CYS A 304     -15.748  63.715  29.683  1.00 31.84           N  
ATOM   2043  CA  CYS A 304     -15.778  64.795  28.681  1.00 33.14           C  
ATOM   2044  C   CYS A 304     -14.987  64.451  27.394  1.00 33.33           C  
ATOM   2045  O   CYS A 304     -15.448  64.756  26.294  1.00 33.85           O  
ATOM   2046  CB  CYS A 304     -15.332  66.149  29.245  1.00 32.51           C  
ATOM   2047  SG  CYS A 304     -16.535  66.862  30.422  1.00 37.57           S  
ATOM   2048  N   ALA A 305     -13.824  63.806  27.549  1.00 33.19           N  
ATOM   2049  CA  ALA A 305     -13.004  63.452  26.427  1.00 33.41           C  
ATOM   2050  C   ALA A 305     -13.726  62.396  25.569  1.00 33.65           C  
ATOM   2051  O   ALA A 305     -13.797  62.512  24.339  1.00 33.69           O  
ATOM   2052  CB  ALA A 305     -11.611  62.999  26.868  1.00 30.56           C  
ATOM   2053  N   ALA A 306     -14.306  61.393  26.211  1.00 34.65           N  
ATOM   2054  CA  ALA A 306     -15.102  60.396  25.441  1.00 34.60           C  
ATOM   2055  C   ALA A 306     -16.262  61.099  24.703  1.00 35.57           C  
ATOM   2056  O   ALA A 306     -16.532  60.796  23.530  1.00 35.52           O  
ATOM   2057  CB  ALA A 306     -15.607  59.311  26.331  1.00 32.67           C  
ATOM   2058  N   LEU A 307     -16.905  62.073  25.361  1.00 36.22           N  
ATOM   2059  CA  LEU A 307     -18.073  62.770  24.744  1.00 35.81           C  
ATOM   2060  C   LEU A 307     -17.654  63.666  23.575  1.00 36.89           C  
ATOM   2061  O   LEU A 307     -18.318  63.607  22.524  1.00 36.97           O  
ATOM   2062  CB  LEU A 307     -18.918  63.552  25.761  1.00 33.77           C  
ATOM   2063  CG  LEU A 307     -19.481  62.680  26.895  1.00 34.37           C  
ATOM   2064  CD1 LEU A 307     -19.929  63.538  28.108  1.00 30.79           C  
ATOM   2065  CD2 LEU A 307     -20.679  61.841  26.430  1.00 37.41           C  
ATOM   2066  N   VAL A 308     -16.570  64.462  23.704  1.00 37.13           N  
ATOM   2067  CA  VAL A 308     -16.147  65.211  22.524  1.00 38.50           C  
ATOM   2068  C   VAL A 308     -15.854  64.328  21.279  1.00 37.73           C  
ATOM   2069  O   VAL A 308     -16.319  64.627  20.175  1.00 38.21           O  
ATOM   2070  CB  VAL A 308     -15.067  66.315  22.759  1.00 38.40           C  
ATOM   2071  CG1 VAL A 308     -15.469  67.115  23.895  1.00 42.90           C  
ATOM   2072  CG2 VAL A 308     -13.762  65.752  23.074  1.00 41.21           C  
ATOM   2073  N   VAL A 309     -15.112  63.242  21.447  1.00 35.95           N  
ATOM   2074  CA  VAL A 309     -14.821  62.464  20.266  1.00 34.08           C  
ATOM   2075  C   VAL A 309     -16.113  61.827  19.675  1.00 33.91           C  
ATOM   2076  O   VAL A 309     -16.304  61.822  18.460  1.00 33.33           O  
ATOM   2077  CB  VAL A 309     -13.684  61.474  20.538  1.00 33.02           C  
ATOM   2078  CG1 VAL A 309     -13.282  60.796  19.273  1.00 30.46           C  
ATOM   2079  CG2 VAL A 309     -12.469  62.241  21.101  1.00 33.77           C  
ATOM   2080  N   ALA A 310     -16.976  61.275  20.526  1.00 32.33           N  
ATOM   2081  CA  ALA A 310     -18.162  60.588  20.042  1.00 31.57           C  
ATOM   2082  C   ALA A 310     -19.102  61.574  19.330  1.00 32.47           C  
ATOM   2083  O   ALA A 310     -19.820  61.193  18.422  1.00 31.51           O  
ATOM   2084  CB  ALA A 310     -18.882  59.924  21.165  1.00 30.04           C  
ATOM   2085  N   SER A 311     -19.082  62.838  19.751  1.00 33.76           N  
ATOM   2086  CA  SER A 311     -20.027  63.816  19.258  1.00 35.03           C  
ATOM   2087  C   SER A 311     -19.808  64.085  17.726  1.00 36.69           C  
ATOM   2088  O   SER A 311     -20.701  64.588  17.017  1.00 36.50           O  
ATOM   2089  CB  SER A 311     -19.829  65.113  20.018  1.00 34.03           C  
ATOM   2090  OG  SER A 311     -18.623  65.721  19.551  1.00 33.28           O  
ATOM   2091  N   ILE A 312     -18.608  63.782  17.219  1.00 36.96           N  
ATOM   2092  CA  ILE A 312     -18.374  63.953  15.778  1.00 35.92           C  
ATOM   2093  C   ILE A 312     -18.000  62.637  15.160  1.00 36.25           C  
ATOM   2094  O   ILE A 312     -17.359  62.569  14.087  1.00 37.80           O  
ATOM   2095  CB  ILE A 312     -17.374  65.067  15.497  1.00 36.54           C  
ATOM   2096  CG1 ILE A 312     -15.980  64.712  16.052  1.00 35.15           C  
ATOM   2097  CG2 ILE A 312     -17.909  66.404  16.063  1.00 31.31           C  
ATOM   2098  CD1 ILE A 312     -14.899  65.856  15.816  1.00 30.34           C  
ATOM   2099  N   SER A 313     -18.434  61.581  15.829  1.00 35.05           N  
ATOM   2100  CA  SER A 313     -18.369  60.233  15.291  1.00 35.52           C  
ATOM   2101  C   SER A 313     -19.796  59.819  14.950  1.00 35.15           C  
ATOM   2102  O   SER A 313     -20.697  60.623  15.059  1.00 35.38           O  
ATOM   2103  CB  SER A 313     -17.750  59.284  16.319  1.00 35.84           C  
ATOM   2104  OG  SER A 313     -16.534  59.793  16.779  1.00 36.05           O  
ATOM   2105  N   SER A 314     -20.009  58.583  14.524  1.00 35.38           N  
ATOM   2106  CA  SER A 314     -21.361  58.177  14.114  1.00 35.02           C  
ATOM   2107  C   SER A 314     -22.458  58.411  15.166  1.00 36.15           C  
ATOM   2108  O   SER A 314     -23.551  58.913  14.818  1.00 35.86           O  
ATOM   2109  CB  SER A 314     -21.387  56.779  13.446  1.00 34.19           C  
ATOM   2110  OG  SER A 314     -20.922  55.768  14.297  1.00 32.98           O  
ATOM   2111  N   PHE A 315     -22.163  58.124  16.439  1.00 37.13           N  
ATOM   2112  CA  PHE A 315     -23.159  58.288  17.508  1.00 37.10           C  
ATOM   2113  C   PHE A 315     -23.688  59.713  17.502  1.00 38.10           C  
ATOM   2114  O   PHE A 315     -24.888  59.926  17.556  1.00 39.16           O  
ATOM   2115  CB  PHE A 315     -22.626  57.953  18.921  1.00 35.27           C  
ATOM   2116  CG  PHE A 315     -21.961  56.618  19.041  1.00 34.00           C  
ATOM   2117  CD1 PHE A 315     -22.320  55.543  18.182  1.00 30.61           C  
ATOM   2118  CD2 PHE A 315     -20.990  56.411  20.045  1.00 29.31           C  
ATOM   2119  CE1 PHE A 315     -21.691  54.304  18.275  1.00 29.14           C  
ATOM   2120  CE2 PHE A 315     -20.343  55.175  20.166  1.00 29.97           C  
ATOM   2121  CZ  PHE A 315     -20.700  54.093  19.276  1.00 31.23           C  
ATOM   2122  N   GLY A 316     -22.786  60.682  17.468  1.00 38.49           N  
ATOM   2123  CA  GLY A 316     -23.148  62.095  17.552  1.00 38.72           C  
ATOM   2124  C   GLY A 316     -23.729  62.541  16.216  1.00 40.36           C  
ATOM   2125  O   GLY A 316     -24.756  63.251  16.187  1.00 41.58           O  
ATOM   2126  N   LEU A 317     -23.112  62.134  15.101  1.00 40.39           N  
ATOM   2127  CA  LEU A 317     -23.626  62.552  13.782  1.00 41.16           C  
ATOM   2128  C   LEU A 317     -25.028  61.981  13.522  1.00 42.03           C  
ATOM   2129  O   LEU A 317     -25.826  62.624  12.841  1.00 42.33           O  
ATOM   2130  CB  LEU A 317     -22.682  62.261  12.587  1.00 39.86           C  
ATOM   2131  CG  LEU A 317     -21.283  62.897  12.622  1.00 38.18           C  
ATOM   2132  CD1 LEU A 317     -20.167  62.139  11.719  1.00 30.07           C  
ATOM   2133  CD2 LEU A 317     -21.386  64.421  12.376  1.00 34.44           C  
ATOM   2134  N   ASN A 318     -25.328  60.808  14.069  1.00 41.99           N  
ATOM   2135  CA  ASN A 318     -26.639  60.184  13.867  1.00 41.31           C  
ATOM   2136  C   ASN A 318     -27.634  60.419  14.998  1.00 42.19           C  
ATOM   2137  O   ASN A 318     -28.754  59.900  14.978  1.00 41.60           O  
ATOM   2138  CB  ASN A 318     -26.474  58.702  13.649  1.00 41.01           C  
ATOM   2139  CG  ASN A 318     -25.844  58.393  12.319  1.00 41.66           C  
ATOM   2140  OD1 ASN A 318     -26.022  59.120  11.368  1.00 43.56           O  
ATOM   2141  ND2 ASN A 318     -25.109  57.316  12.253  1.00 41.52           N  
ATOM   2142  N   HIS A 319     -27.198  61.198  15.987  1.00 42.53           N  
ATOM   2143  CA  HIS A 319     -27.996  61.552  17.146  1.00 42.72           C  
ATOM   2144  C   HIS A 319     -28.482  60.291  17.848  1.00 42.30           C  
ATOM   2145  O   HIS A 319     -29.660  60.159  18.115  1.00 44.00           O  
ATOM   2146  CB  HIS A 319     -29.147  62.500  16.755  1.00 41.55           C  
ATOM   2147  CG  HIS A 319     -28.684  63.727  16.030  1.00 41.08           C  
ATOM   2148  ND1 HIS A 319     -28.717  63.847  14.652  1.00 40.80           N  
ATOM   2149  CD2 HIS A 319     -28.154  64.886  16.497  1.00 37.36           C  
ATOM   2150  CE1 HIS A 319     -28.218  65.022  14.307  1.00 38.38           C  
ATOM   2151  NE2 HIS A 319     -27.897  65.683  15.412  1.00 37.16           N  
ATOM   2152  N   GLU A 320     -27.588  59.356  18.086  1.00 41.30           N  
ATOM   2153  CA  GLU A 320     -27.949  58.140  18.777  1.00 41.65           C  
ATOM   2154  C   GLU A 320     -27.662  58.303  20.292  1.00 42.27           C  
ATOM   2155  O   GLU A 320     -26.506  58.137  20.727  1.00 41.55           O  
ATOM   2156  CB  GLU A 320     -27.167  56.971  18.189  1.00 41.46           C  
ATOM   2157  CG  GLU A 320     -27.633  56.586  16.785  1.00 40.33           C  
ATOM   2158  CD  GLU A 320     -26.585  55.844  15.979  1.00 46.24           C  
ATOM   2159  OE1 GLU A 320     -25.455  55.570  16.488  1.00 45.09           O  
ATOM   2160  OE2 GLU A 320     -26.886  55.521  14.808  1.00 48.53           O  
ATOM   2161  N   LEU A 321     -28.696  58.609  21.087  1.00 41.51           N  
ATOM   2162  CA  LEU A 321     -28.443  59.062  22.448  1.00 43.34           C  
ATOM   2163  C   LEU A 321     -27.735  57.999  23.301  1.00 42.55           C  
ATOM   2164  O   LEU A 321     -26.711  58.280  23.933  1.00 42.59           O  
ATOM   2165  CB  LEU A 321     -29.702  59.567  23.170  1.00 43.75           C  
ATOM   2166  CG  LEU A 321     -29.797  60.844  24.049  1.00 47.40           C  
ATOM   2167  CD1 LEU A 321     -30.339  60.414  25.370  1.00 49.97           C  
ATOM   2168  CD2 LEU A 321     -28.554  61.774  24.286  1.00 46.80           C  
ATOM   2169  N   THR A 322     -28.266  56.789  23.294  1.00 41.37           N  
ATOM   2170  CA  THR A 322     -27.729  55.726  24.121  1.00 40.57           C  
ATOM   2171  C   THR A 322     -26.197  55.550  23.895  1.00 41.73           C  
ATOM   2172  O   THR A 322     -25.387  55.626  24.860  1.00 41.30           O  
ATOM   2173  CB  THR A 322     -28.543  54.411  23.864  1.00 40.32           C  
ATOM   2174  OG1 THR A 322     -29.888  54.594  24.358  1.00 38.32           O  
ATOM   2175  CG2 THR A 322     -27.896  53.146  24.500  1.00 36.83           C  
ATOM   2176  N   ALA A 323     -25.814  55.305  22.638  1.00 40.68           N  
ATOM   2177  CA  ALA A 323     -24.411  55.074  22.316  1.00 40.81           C  
ATOM   2178  C   ALA A 323     -23.587  56.353  22.606  1.00 39.89           C  
ATOM   2179  O   ALA A 323     -22.444  56.284  23.086  1.00 40.53           O  
ATOM   2180  CB  ALA A 323     -24.245  54.633  20.846  1.00 40.57           C  
ATOM   2181  N   MET A 324     -24.178  57.505  22.329  1.00 38.31           N  
ATOM   2182  CA  MET A 324     -23.533  58.746  22.628  1.00 37.20           C  
ATOM   2183  C   MET A 324     -23.177  58.800  24.112  1.00 37.79           C  
ATOM   2184  O   MET A 324     -22.090  59.249  24.464  1.00 38.21           O  
ATOM   2185  CB  MET A 324     -24.466  59.862  22.257  1.00 36.36           C  
ATOM   2186  CG  MET A 324     -23.921  61.245  22.367  1.00 37.92           C  
ATOM   2187  SD  MET A 324     -22.499  61.628  21.310  1.00 41.13           S  
ATOM   2188  CE  MET A 324     -21.419  62.399  22.569  1.00 39.63           C  
ATOM   2189  N   LEU A 325     -24.055  58.292  24.985  1.00 37.66           N  
ATOM   2190  CA  LEU A 325     -23.845  58.410  26.409  1.00 37.34           C  
ATOM   2191  C   LEU A 325     -23.263  57.189  27.032  1.00 37.77           C  
ATOM   2192  O   LEU A 325     -23.260  57.049  28.271  1.00 38.28           O  
ATOM   2193  CB  LEU A 325     -25.081  58.821  27.139  1.00 37.56           C  
ATOM   2194  CG  LEU A 325     -25.683  60.137  26.673  1.00 39.20           C  
ATOM   2195  CD1 LEU A 325     -26.917  60.411  27.507  1.00 36.82           C  
ATOM   2196  CD2 LEU A 325     -24.727  61.383  26.729  1.00 36.17           C  
ATOM   2197  N   TYR A 326     -22.684  56.346  26.176  1.00 37.72           N  
ATOM   2198  CA  TYR A 326     -22.002  55.122  26.603  1.00 37.27           C  
ATOM   2199  C   TYR A 326     -21.079  55.273  27.810  1.00 37.57           C  
ATOM   2200  O   TYR A 326     -21.065  54.408  28.669  1.00 39.31           O  
ATOM   2201  CB  TYR A 326     -21.247  54.555  25.444  1.00 35.33           C  
ATOM   2202  CG  TYR A 326     -20.383  53.339  25.727  1.00 35.46           C  
ATOM   2203  CD1 TYR A 326     -20.959  52.071  25.845  1.00 32.88           C  
ATOM   2204  CD2 TYR A 326     -18.947  53.436  25.734  1.00 32.64           C  
ATOM   2205  CE1 TYR A 326     -20.180  50.922  26.032  1.00 32.05           C  
ATOM   2206  CE2 TYR A 326     -18.165  52.291  25.900  1.00 34.46           C  
ATOM   2207  CZ  TYR A 326     -18.803  51.035  26.056  1.00 34.31           C  
ATOM   2208  OH  TYR A 326     -18.077  49.895  26.241  1.00 34.79           O  
ATOM   2209  N   PRO A 327     -20.258  56.339  27.851  1.00 37.85           N  
ATOM   2210  CA  PRO A 327     -19.431  56.568  29.046  1.00 37.16           C  
ATOM   2211  C   PRO A 327     -20.245  56.770  30.327  1.00 37.37           C  
ATOM   2212  O   PRO A 327     -19.909  56.231  31.387  1.00 36.85           O  
ATOM   2213  CB  PRO A 327     -18.670  57.861  28.700  1.00 37.10           C  
ATOM   2214  CG  PRO A 327     -19.329  58.411  27.491  1.00 36.52           C  
ATOM   2215  CD  PRO A 327     -19.872  57.244  26.753  1.00 36.70           C  
ATOM   2216  N   LEU A 328     -21.326  57.535  30.226  1.00 37.96           N  
ATOM   2217  CA  LEU A 328     -22.167  57.743  31.386  1.00 37.90           C  
ATOM   2218  C   LEU A 328     -22.831  56.439  31.773  1.00 37.65           C  
ATOM   2219  O   LEU A 328     -23.032  56.171  32.937  1.00 37.92           O  
ATOM   2220  CB  LEU A 328     -23.211  58.818  31.191  1.00 36.95           C  
ATOM   2221  CG  LEU A 328     -22.976  60.309  30.900  1.00 40.07           C  
ATOM   2222  CD1 LEU A 328     -23.936  61.283  31.690  1.00 40.00           C  
ATOM   2223  CD2 LEU A 328     -21.577  60.740  31.015  1.00 42.17           C  
ATOM   2224  N   ILE A 329     -23.128  55.598  30.808  1.00 38.39           N  
ATOM   2225  CA  ILE A 329     -23.867  54.378  31.119  1.00 38.78           C  
ATOM   2226  C   ILE A 329     -22.881  53.462  31.811  1.00 39.03           C  
ATOM   2227  O   ILE A 329     -23.258  52.812  32.808  1.00 38.92           O  
ATOM   2228  CB  ILE A 329     -24.425  53.702  29.833  1.00 39.30           C  
ATOM   2229  CG1 ILE A 329     -25.527  54.584  29.198  1.00 39.56           C  
ATOM   2230  CG2 ILE A 329     -24.805  52.276  30.112  1.00 37.51           C  
ATOM   2231  CD1 ILE A 329     -26.006  54.071  27.815  1.00 37.27           C  
ATOM   2232  N   VAL A 330     -21.643  53.391  31.278  1.00 37.65           N  
ATOM   2233  CA  VAL A 330     -20.597  52.678  31.952  1.00 37.26           C  
ATOM   2234  C   VAL A 330     -20.457  53.131  33.433  1.00 37.93           C  
ATOM   2235  O   VAL A 330     -20.398  52.306  34.360  1.00 38.75           O  
ATOM   2236  CB  VAL A 330     -19.211  52.760  31.169  1.00 38.30           C  
ATOM   2237  CG1 VAL A 330     -18.023  52.378  32.107  1.00 35.17           C  
ATOM   2238  CG2 VAL A 330     -19.215  51.830  29.900  1.00 36.15           C  
ATOM   2239  N   SER A 331     -20.399  54.429  33.683  1.00 38.04           N  
ATOM   2240  CA  SER A 331     -20.216  54.896  35.067  1.00 38.39           C  
ATOM   2241  C   SER A 331     -21.443  54.600  35.952  1.00 38.13           C  
ATOM   2242  O   SER A 331     -21.327  54.451  37.204  1.00 37.49           O  
ATOM   2243  CB  SER A 331     -19.958  56.409  35.093  1.00 38.21           C  
ATOM   2244  OG  SER A 331     -18.777  56.699  34.403  1.00 41.27           O  
ATOM   2245  N   SER A 332     -22.608  54.571  35.325  1.00 37.21           N  
ATOM   2246  CA  SER A 332     -23.857  54.272  36.060  1.00 38.24           C  
ATOM   2247  C   SER A 332     -23.783  52.836  36.541  1.00 38.43           C  
ATOM   2248  O   SER A 332     -24.100  52.579  37.724  1.00 40.68           O  
ATOM   2249  CB  SER A 332     -25.090  54.413  35.191  1.00 36.80           C  
ATOM   2250  OG  SER A 332     -25.213  55.710  34.709  1.00 40.04           O  
ATOM   2251  N   VAL A 333     -23.399  51.924  35.642  1.00 36.84           N  
ATOM   2252  CA  VAL A 333     -23.259  50.511  35.985  1.00 37.19           C  
ATOM   2253  C   VAL A 333     -22.078  50.345  36.992  1.00 38.75           C  
ATOM   2254  O   VAL A 333     -22.166  49.493  37.931  1.00 39.46           O  
ATOM   2255  CB  VAL A 333     -23.086  49.600  34.716  1.00 35.69           C  
ATOM   2256  CG1 VAL A 333     -22.821  48.153  35.093  1.00 35.47           C  
ATOM   2257  CG2 VAL A 333     -24.340  49.620  33.867  1.00 36.65           C  
ATOM   2258  N   GLY A 334     -20.975  51.097  36.789  1.00 37.49           N  
ATOM   2259  CA  GLY A 334     -19.920  51.122  37.792  1.00 37.53           C  
ATOM   2260  C   GLY A 334     -20.363  51.375  39.241  1.00 38.08           C  
ATOM   2261  O   GLY A 334     -19.864  50.755  40.191  1.00 37.39           O  
ATOM   2262  N   ILE A 335     -21.282  52.310  39.414  1.00 38.38           N  
ATOM   2263  CA  ILE A 335     -21.879  52.552  40.691  1.00 39.81           C  
ATOM   2264  C   ILE A 335     -22.607  51.293  41.277  1.00 41.58           C  
ATOM   2265  O   ILE A 335     -22.411  50.930  42.419  1.00 42.25           O  
ATOM   2266  CB  ILE A 335     -22.847  53.741  40.582  1.00 39.07           C  
ATOM   2267  CG1 ILE A 335     -22.036  55.037  40.420  1.00 38.37           C  
ATOM   2268  CG2 ILE A 335     -23.692  53.817  41.829  1.00 38.48           C  
ATOM   2269  CD1 ILE A 335     -22.867  56.285  40.173  1.00 37.53           C  
ATOM   2270  N   LEU A 336     -23.445  50.641  40.481  1.00 42.57           N  
ATOM   2271  CA  LEU A 336     -24.118  49.420  40.904  1.00 42.84           C  
ATOM   2272  C   LEU A 336     -23.068  48.379  41.252  1.00 41.76           C  
ATOM   2273  O   LEU A 336     -23.090  47.797  42.341  1.00 43.15           O  
ATOM   2274  CB  LEU A 336     -25.036  48.915  39.787  1.00 43.36           C  
ATOM   2275  CG  LEU A 336     -26.523  49.368  39.658  1.00 47.69           C  
ATOM   2276  CD1 LEU A 336     -26.958  50.734  40.302  1.00 45.72           C  
ATOM   2277  CD2 LEU A 336     -27.004  49.239  38.181  1.00 47.30           C  
ATOM   2278  N   VAL A 337     -22.126  48.153  40.361  1.00 40.23           N  
ATOM   2279  CA  VAL A 337     -21.090  47.188  40.664  1.00 39.42           C  
ATOM   2280  C   VAL A 337     -20.371  47.483  41.966  1.00 39.92           C  
ATOM   2281  O   VAL A 337     -20.043  46.560  42.739  1.00 39.97           O  
ATOM   2282  CB  VAL A 337     -20.149  47.069  39.528  1.00 38.64           C  
ATOM   2283  CG1 VAL A 337     -18.908  46.316  39.918  1.00 40.27           C  
ATOM   2284  CG2 VAL A 337     -20.876  46.393  38.369  1.00 38.36           C  
ATOM   2285  N   CYS A 338     -20.153  48.764  42.256  1.00 40.25           N  
ATOM   2286  CA  CYS A 338     -19.374  49.108  43.439  1.00 40.18           C  
ATOM   2287  C   CYS A 338     -20.182  48.932  44.715  1.00 40.59           C  
ATOM   2288  O   CYS A 338     -19.628  48.647  45.766  1.00 39.16           O  
ATOM   2289  CB  CYS A 338     -18.823  50.538  43.320  1.00 40.97           C  
ATOM   2290  SG  CYS A 338     -17.364  50.656  42.196  1.00 37.84           S  
ATOM   2291  N   LEU A 339     -21.496  49.135  44.614  1.00 41.62           N  
ATOM   2292  CA  LEU A 339     -22.391  48.931  45.725  1.00 42.46           C  
ATOM   2293  C   LEU A 339     -22.292  47.450  46.101  1.00 43.52           C  
ATOM   2294  O   LEU A 339     -22.022  47.099  47.266  1.00 42.96           O  
ATOM   2295  CB  LEU A 339     -23.803  49.268  45.288  1.00 42.38           C  
ATOM   2296  CG  LEU A 339     -24.878  49.260  46.386  1.00 42.78           C  
ATOM   2297  CD1 LEU A 339     -25.987  50.259  45.990  1.00 39.56           C  
ATOM   2298  CD2 LEU A 339     -25.427  47.850  46.667  1.00 40.32           C  
ATOM   2299  N   LEU A 340     -22.477  46.578  45.102  1.00 44.57           N  
ATOM   2300  CA  LEU A 340     -22.352  45.141  45.326  1.00 45.44           C  
ATOM   2301  C   LEU A 340     -21.032  44.872  46.009  1.00 44.99           C  
ATOM   2302  O   LEU A 340     -21.032  44.274  47.095  1.00 45.90           O  
ATOM   2303  CB  LEU A 340     -22.495  44.326  44.016  1.00 46.59           C  
ATOM   2304  CG  LEU A 340     -23.890  43.730  43.679  1.00 51.85           C  
ATOM   2305  CD1 LEU A 340     -25.099  44.340  44.516  1.00 50.02           C  
ATOM   2306  CD2 LEU A 340     -24.211  43.708  42.124  1.00 53.98           C  
ATOM   2307  N   THR A 341     -19.917  45.327  45.392  1.00 43.58           N  
ATOM   2308  CA  THR A 341     -18.570  45.045  45.895  1.00 41.95           C  
ATOM   2309  C   THR A 341     -18.438  45.491  47.388  1.00 43.23           C  
ATOM   2310  O   THR A 341     -17.823  44.805  48.209  1.00 42.22           O  
ATOM   2311  CB  THR A 341     -17.479  45.754  45.018  1.00 41.53           C  
ATOM   2312  OG1 THR A 341     -17.546  45.328  43.640  1.00 39.45           O  
ATOM   2313  CG2 THR A 341     -16.090  45.528  45.563  1.00 37.34           C  
ATOM   2314  N   THR A 342     -19.002  46.656  47.709  1.00 44.09           N  
ATOM   2315  CA  THR A 342     -18.899  47.251  49.038  1.00 46.08           C  
ATOM   2316  C   THR A 342     -19.503  46.289  50.077  1.00 47.46           C  
ATOM   2317  O   THR A 342     -18.970  46.151  51.160  1.00 46.84           O  
ATOM   2318  CB  THR A 342     -19.650  48.636  49.130  1.00 46.47           C  
ATOM   2319  OG1 THR A 342     -19.041  49.574  48.245  1.00 47.02           O  
ATOM   2320  CG2 THR A 342     -19.694  49.231  50.582  1.00 45.16           C  
ATOM   2321  N   LEU A 343     -20.611  45.639  49.727  1.00 48.94           N  
ATOM   2322  CA  LEU A 343     -21.281  44.737  50.666  1.00 50.14           C  
ATOM   2323  C   LEU A 343     -20.329  43.619  51.109  1.00 50.78           C  
ATOM   2324  O   LEU A 343     -20.370  43.244  52.267  1.00 49.89           O  
ATOM   2325  CB  LEU A 343     -22.632  44.213  50.139  1.00 49.08           C  
ATOM   2326  CG  LEU A 343     -23.755  45.270  49.898  1.00 48.80           C  
ATOM   2327  CD1 LEU A 343     -24.999  44.698  49.176  1.00 42.77           C  
ATOM   2328  CD2 LEU A 343     -24.197  46.095  51.124  1.00 42.82           C  
ATOM   2329  N   PHE A 344     -19.440  43.148  50.231  1.00 52.22           N  
ATOM   2330  CA  PHE A 344     -18.465  42.126  50.663  1.00 54.64           C  
ATOM   2331  C   PHE A 344     -17.584  42.538  51.852  1.00 56.47           C  
ATOM   2332  O   PHE A 344     -17.243  41.674  52.677  1.00 57.54           O  
ATOM   2333  CB  PHE A 344     -17.549  41.653  49.551  1.00 54.05           C  
ATOM   2334  CG  PHE A 344     -18.207  40.764  48.550  1.00 55.65           C  
ATOM   2335  CD1 PHE A 344     -19.139  41.275  47.639  1.00 55.55           C  
ATOM   2336  CD2 PHE A 344     -17.851  39.402  48.466  1.00 59.87           C  
ATOM   2337  CE1 PHE A 344     -19.751  40.440  46.662  1.00 57.90           C  
ATOM   2338  CE2 PHE A 344     -18.450  38.545  47.492  1.00 60.83           C  
ATOM   2339  CZ  PHE A 344     -19.412  39.079  46.586  1.00 59.26           C  
ATOM   2340  N   ALA A 345     -17.215  43.820  51.957  1.00 57.28           N  
ATOM   2341  CA  ALA A 345     -16.330  44.248  53.048  1.00 58.96           C  
ATOM   2342  C   ALA A 345     -17.085  44.745  54.271  1.00 60.74           C  
ATOM   2343  O   ALA A 345     -16.487  44.925  55.350  1.00 62.19           O  
ATOM   2344  CB  ALA A 345     -15.386  45.308  52.589  1.00 58.90           C  
ATOM   2345  N   THR A 346     -18.394  44.916  54.103  1.00 61.10           N  
ATOM   2346  CA  THR A 346     -19.235  45.701  54.978  1.00 61.61           C  
ATOM   2347  C   THR A 346     -20.183  44.779  55.758  1.00 62.76           C  
ATOM   2348  O   THR A 346     -20.401  44.970  56.959  1.00 62.88           O  
ATOM   2349  CB  THR A 346     -19.975  46.775  54.126  1.00 61.41           C  
ATOM   2350  OG1 THR A 346     -19.380  48.039  54.384  1.00 61.45           O  
ATOM   2351  CG2 THR A 346     -21.426  46.883  54.410  1.00 60.19           C  
ATOM   2352  N   ASP A 347     -20.693  43.758  55.085  1.00 63.11           N  
ATOM   2353  CA  ASP A 347     -21.626  42.868  55.692  1.00 64.29           C  
ATOM   2354  C   ASP A 347     -21.114  41.412  55.618  1.00 65.26           C  
ATOM   2355  O   ASP A 347     -21.104  40.751  56.648  1.00 66.56           O  
ATOM   2356  CB  ASP A 347     -23.066  43.086  55.123  1.00 64.53           C  
ATOM   2357  CG  ASP A 347     -23.593  44.569  55.323  1.00 66.02           C  
ATOM   2358  OD1 ASP A 347     -23.985  45.005  56.432  1.00 68.02           O  
ATOM   2359  OD2 ASP A 347     -23.602  45.358  54.357  1.00 70.10           O  
ATOM   2360  N   PHE A 348     -20.630  40.925  54.470  1.00 65.87           N  
ATOM   2361  CA  PHE A 348     -20.304  39.469  54.294  1.00 66.75           C  
ATOM   2362  C   PHE A 348     -19.018  38.915  54.951  1.00 67.13           C  
ATOM   2363  O   PHE A 348     -18.984  37.740  55.320  1.00 67.22           O  
ATOM   2364  CB  PHE A 348     -20.331  38.984  52.808  1.00 66.84           C  
ATOM   2365  CG  PHE A 348     -21.469  39.573  51.945  1.00 69.83           C  
ATOM   2366  CD1 PHE A 348     -22.698  40.001  52.504  1.00 72.10           C  
ATOM   2367  CD2 PHE A 348     -21.305  39.683  50.549  1.00 71.99           C  
ATOM   2368  CE1 PHE A 348     -23.744  40.539  51.673  1.00 73.55           C  
ATOM   2369  CE2 PHE A 348     -22.342  40.213  49.707  1.00 73.37           C  
ATOM   2370  CZ  PHE A 348     -23.559  40.644  50.276  1.00 72.36           C  
ATOM   2371  N   PHE A 349     -17.939  39.687  55.029  1.00 67.45           N  
ATOM   2372  CA  PHE A 349     -16.754  39.192  55.731  1.00 68.15           C  
ATOM   2373  C   PHE A 349     -16.516  40.055  56.938  1.00 67.02           C  
ATOM   2374  O   PHE A 349     -16.991  41.205  57.000  1.00 67.22           O  
ATOM   2375  CB  PHE A 349     -15.486  39.154  54.874  1.00 69.30           C  
ATOM   2376  CG  PHE A 349     -15.540  38.196  53.689  1.00 75.62           C  
ATOM   2377  CD1 PHE A 349     -16.404  37.089  53.671  1.00 80.16           C  
ATOM   2378  CD2 PHE A 349     -14.679  38.398  52.575  1.00 81.87           C  
ATOM   2379  CE1 PHE A 349     -16.427  36.206  52.559  1.00 82.19           C  
ATOM   2380  CE2 PHE A 349     -14.672  37.518  51.451  1.00 82.99           C  
ATOM   2381  CZ  PHE A 349     -15.555  36.426  51.441  1.00 84.13           C  
ATOM   2382  N   GLU A 350     -15.842  39.476  57.930  1.00 65.58           N  
ATOM   2383  CA  GLU A 350     -15.299  40.272  59.030  1.00 64.33           C  
ATOM   2384  C   GLU A 350     -13.828  40.034  59.303  1.00 61.43           C  
ATOM   2385  O   GLU A 350     -13.286  38.940  59.089  1.00 61.62           O  
ATOM   2386  CB  GLU A 350     -16.118  40.182  60.300  1.00 65.59           C  
ATOM   2387  CG  GLU A 350     -17.007  41.399  60.473  1.00 71.33           C  
ATOM   2388  CD  GLU A 350     -17.047  41.913  61.919  1.00 80.03           C  
ATOM   2389  OE1 GLU A 350     -15.956  42.074  62.539  1.00 83.05           O  
ATOM   2390  OE2 GLU A 350     -18.173  42.178  62.430  1.00 83.41           O  
ATOM   2391  N   ILE A 351     -13.194  41.117  59.697  1.00 57.89           N  
ATOM   2392  CA  ILE A 351     -11.802  41.149  60.001  1.00 55.01           C  
ATOM   2393  C   ILE A 351     -11.717  40.829  61.511  1.00 53.38           C  
ATOM   2394  O   ILE A 351     -12.512  41.367  62.321  1.00 50.41           O  
ATOM   2395  CB  ILE A 351     -11.221  42.557  59.653  1.00 55.20           C  
ATOM   2396  CG1 ILE A 351     -11.105  42.796  58.126  1.00 55.61           C  
ATOM   2397  CG2 ILE A 351      -9.822  42.769  60.307  1.00 53.92           C  
ATOM   2398  CD1 ILE A 351     -12.368  42.521  57.249  1.00 59.80           C  
ATOM   2399  N   LYS A 352     -10.790  39.933  61.861  1.00 51.80           N  
ATOM   2400  CA  LYS A 352     -10.535  39.579  63.263  1.00 51.85           C  
ATOM   2401  C   LYS A 352      -9.045  39.669  63.620  1.00 50.24           C  
ATOM   2402  O   LYS A 352      -8.677  39.421  64.771  1.00 51.83           O  
ATOM   2403  CB  LYS A 352     -11.033  38.153  63.600  1.00 52.35           C  
ATOM   2404  CG  LYS A 352     -12.201  37.605  62.766  1.00 56.28           C  
ATOM   2405  CD  LYS A 352     -12.297  36.063  62.723  1.00 60.70           C  
ATOM   2406  CE  LYS A 352     -11.208  35.361  61.840  1.00 63.90           C  
ATOM   2407  NZ  LYS A 352     -11.329  33.832  61.904  1.00 64.24           N  
ATOM   2408  N   ALA A 353      -8.191  40.000  62.657  1.00 48.01           N  
ATOM   2409  CA  ALA A 353      -6.729  40.006  62.850  1.00 46.72           C  
ATOM   2410  C   ALA A 353      -6.134  41.088  61.958  1.00 46.87           C  
ATOM   2411  O   ALA A 353      -6.671  41.356  60.875  1.00 47.58           O  
ATOM   2412  CB  ALA A 353      -6.127  38.656  62.506  1.00 43.49           C  
ATOM   2413  N   VAL A 354      -5.003  41.677  62.369  1.00 46.42           N  
ATOM   2414  CA  VAL A 354      -4.451  42.815  61.641  1.00 43.90           C  
ATOM   2415  C   VAL A 354      -3.990  42.439  60.204  1.00 45.25           C  
ATOM   2416  O   VAL A 354      -4.163  43.248  59.251  1.00 44.80           O  
ATOM   2417  CB  VAL A 354      -3.460  43.668  62.488  1.00 43.89           C  
ATOM   2418  CG1 VAL A 354      -4.143  44.154  63.802  1.00 40.22           C  
ATOM   2419  CG2 VAL A 354      -2.196  42.967  62.767  1.00 37.90           C  
ATOM   2420  N   LYS A 355      -3.512  41.205  60.006  1.00 44.20           N  
ATOM   2421  CA  LYS A 355      -3.009  40.846  58.678  1.00 44.14           C  
ATOM   2422  C   LYS A 355      -4.107  40.724  57.592  1.00 42.26           C  
ATOM   2423  O   LYS A 355      -3.811  40.586  56.425  1.00 41.72           O  
ATOM   2424  CB  LYS A 355      -2.003  39.656  58.708  1.00 45.22           C  
ATOM   2425  CG  LYS A 355      -2.592  38.249  59.071  1.00 52.13           C  
ATOM   2426  CD  LYS A 355      -1.886  37.115  58.218  1.00 61.96           C  
ATOM   2427  CE  LYS A 355      -2.007  35.649  58.773  1.00 66.64           C  
ATOM   2428  NZ  LYS A 355      -3.109  35.396  59.770  1.00 69.01           N  
ATOM   2429  N   GLU A 356      -5.366  40.745  57.995  1.00 40.53           N  
ATOM   2430  CA  GLU A 356      -6.466  40.659  57.073  1.00 40.13           C  
ATOM   2431  C   GLU A 356      -6.940  42.048  56.537  1.00 39.68           C  
ATOM   2432  O   GLU A 356      -7.825  42.079  55.672  1.00 38.90           O  
ATOM   2433  CB  GLU A 356      -7.701  39.981  57.739  1.00 40.20           C  
ATOM   2434  CG  GLU A 356      -7.430  38.722  58.587  1.00 42.93           C  
ATOM   2435  CD  GLU A 356      -8.700  38.083  59.203  1.00 48.70           C  
ATOM   2436  OE1 GLU A 356      -9.654  38.742  59.738  1.00 47.59           O  
ATOM   2437  OE2 GLU A 356      -8.743  36.849  59.148  1.00 54.87           O  
ATOM   2438  N   ILE A 357      -6.449  43.166  57.093  1.00 38.22           N  
ATOM   2439  CA  ILE A 357      -6.924  44.489  56.655  1.00 37.76           C  
ATOM   2440  C   ILE A 357      -6.570  44.825  55.189  1.00 37.56           C  
ATOM   2441  O   ILE A 357      -7.472  45.126  54.385  1.00 35.65           O  
ATOM   2442  CB  ILE A 357      -6.379  45.617  57.521  1.00 38.01           C  
ATOM   2443  CG1 ILE A 357      -6.827  45.392  58.973  1.00 37.43           C  
ATOM   2444  CG2 ILE A 357      -6.853  46.997  56.931  1.00 36.81           C  
ATOM   2445  CD1 ILE A 357      -5.979  46.121  59.964  1.00 37.98           C  
ATOM   2446  N   GLU A 358      -5.265  44.721  54.862  1.00 36.33           N  
ATOM   2447  CA  GLU A 358      -4.800  44.975  53.517  1.00 36.51           C  
ATOM   2448  C   GLU A 358      -5.466  44.039  52.515  1.00 36.83           C  
ATOM   2449  O   GLU A 358      -5.890  44.513  51.463  1.00 37.42           O  
ATOM   2450  CB  GLU A 358      -3.240  44.983  53.378  1.00 35.46           C  
ATOM   2451  CG  GLU A 358      -2.615  46.162  54.084  1.00 39.41           C  
ATOM   2452  CD  GLU A 358      -1.104  46.368  53.798  1.00 48.50           C  
ATOM   2453  OE1 GLU A 358      -0.407  45.376  53.445  1.00 50.65           O  
ATOM   2454  OE2 GLU A 358      -0.611  47.528  53.921  1.00 48.19           O  
ATOM   2455  N   PRO A 359      -5.568  42.711  52.836  1.00 37.51           N  
ATOM   2456  CA  PRO A 359      -6.184  41.817  51.852  1.00 37.11           C  
ATOM   2457  C   PRO A 359      -7.657  42.117  51.643  1.00 37.54           C  
ATOM   2458  O   PRO A 359      -8.139  42.004  50.524  1.00 38.79           O  
ATOM   2459  CB  PRO A 359      -5.953  40.397  52.458  1.00 37.65           C  
ATOM   2460  CG  PRO A 359      -4.560  40.517  53.174  1.00 36.11           C  
ATOM   2461  CD  PRO A 359      -4.827  41.930  53.873  1.00 37.55           C  
ATOM   2462  N   ALA A 360      -8.378  42.520  52.681  1.00 36.74           N  
ATOM   2463  CA  ALA A 360      -9.780  42.854  52.494  1.00 36.39           C  
ATOM   2464  C   ALA A 360      -9.842  44.042  51.466  1.00 37.55           C  
ATOM   2465  O   ALA A 360     -10.716  44.078  50.577  1.00 37.21           O  
ATOM   2466  CB  ALA A 360     -10.389  43.284  53.843  1.00 34.87           C  
ATOM   2467  N   LEU A 361      -8.909  45.004  51.617  1.00 37.22           N  
ATOM   2468  CA  LEU A 361      -8.920  46.202  50.819  1.00 37.99           C  
ATOM   2469  C   LEU A 361      -8.577  45.871  49.378  1.00 38.27           C  
ATOM   2470  O   LEU A 361      -9.208  46.380  48.453  1.00 37.59           O  
ATOM   2471  CB  LEU A 361      -7.913  47.169  51.375  1.00 38.47           C  
ATOM   2472  CG  LEU A 361      -8.327  48.308  52.301  1.00 38.35           C  
ATOM   2473  CD1 LEU A 361      -9.792  48.600  52.559  1.00 34.76           C  
ATOM   2474  CD2 LEU A 361      -7.437  48.361  53.551  1.00 35.47           C  
ATOM   2475  N   LYS A 362      -7.578  45.009  49.200  1.00 40.12           N  
ATOM   2476  CA  LYS A 362      -7.266  44.436  47.894  1.00 41.54           C  
ATOM   2477  C   LYS A 362      -8.433  43.697  47.223  1.00 41.73           C  
ATOM   2478  O   LYS A 362      -8.707  43.914  46.033  1.00 42.75           O  
ATOM   2479  CB  LYS A 362      -6.097  43.491  47.987  1.00 41.64           C  
ATOM   2480  CG  LYS A 362      -5.617  43.093  46.584  1.00 44.74           C  
ATOM   2481  CD  LYS A 362      -4.085  42.947  46.572  1.00 47.31           C  
ATOM   2482  CE  LYS A 362      -3.691  41.561  46.932  1.00 47.09           C  
ATOM   2483  NZ  LYS A 362      -2.196  41.394  46.908  1.00 54.25           N  
ATOM   2484  N   LYS A 363      -9.131  42.852  47.966  1.00 41.23           N  
ATOM   2485  CA  LYS A 363     -10.304  42.189  47.414  1.00 42.72           C  
ATOM   2486  C   LYS A 363     -11.373  43.136  46.899  1.00 40.88           C  
ATOM   2487  O   LYS A 363     -12.072  42.776  45.938  1.00 40.66           O  
ATOM   2488  CB  LYS A 363     -10.958  41.234  48.423  1.00 44.07           C  
ATOM   2489  CG  LYS A 363     -10.240  39.898  48.529  1.00 52.64           C  
ATOM   2490  CD  LYS A 363     -10.874  38.778  47.644  1.00 62.56           C  
ATOM   2491  CE  LYS A 363      -9.810  37.698  47.232  1.00 66.24           C  
ATOM   2492  NZ  LYS A 363      -8.665  38.376  46.488  1.00 67.67           N  
ATOM   2493  N   GLN A 364     -11.554  44.283  47.559  1.00 38.99           N  
ATOM   2494  CA  GLN A 364     -12.466  45.316  47.029  1.00 39.09           C  
ATOM   2495  C   GLN A 364     -12.114  45.676  45.542  1.00 39.45           C  
ATOM   2496  O   GLN A 364     -12.994  45.796  44.702  1.00 38.99           O  
ATOM   2497  CB  GLN A 364     -12.430  46.593  47.872  1.00 38.18           C  
ATOM   2498  CG  GLN A 364     -13.084  46.519  49.152  1.00 35.91           C  
ATOM   2499  CD  GLN A 364     -14.558  46.217  48.988  1.00 37.58           C  
ATOM   2500  OE1 GLN A 364     -14.976  45.070  49.202  1.00 41.34           O  
ATOM   2501  NE2 GLN A 364     -15.350  47.209  48.584  1.00 26.35           N  
ATOM   2502  N   LEU A 365     -10.821  45.771  45.217  1.00 39.79           N  
ATOM   2503  CA  LEU A 365     -10.445  46.069  43.856  1.00 40.85           C  
ATOM   2504  C   LEU A 365     -10.570  44.884  42.917  1.00 40.31           C  
ATOM   2505  O   LEU A 365     -10.977  45.060  41.786  1.00 40.48           O  
ATOM   2506  CB  LEU A 365      -9.004  46.546  43.780  1.00 41.29           C  
ATOM   2507  CG  LEU A 365      -8.591  47.808  44.505  1.00 45.23           C  
ATOM   2508  CD1 LEU A 365      -7.070  47.937  44.304  1.00 43.82           C  
ATOM   2509  CD2 LEU A 365      -9.375  49.072  44.026  1.00 45.81           C  
ATOM   2510  N   VAL A 366     -10.093  43.712  43.342  1.00 39.87           N  
ATOM   2511  CA  VAL A 366     -10.312  42.460  42.613  1.00 39.52           C  
ATOM   2512  C   VAL A 366     -11.822  42.242  42.327  1.00 39.43           C  
ATOM   2513  O   VAL A 366     -12.217  42.041  41.170  1.00 40.67           O  
ATOM   2514  CB  VAL A 366      -9.642  41.226  43.345  1.00 39.71           C  
ATOM   2515  CG1 VAL A 366      -9.991  39.899  42.643  1.00 38.34           C  
ATOM   2516  CG2 VAL A 366      -8.118  41.404  43.420  1.00 38.88           C  
ATOM   2517  N   ILE A 367     -12.675  42.330  43.341  1.00 37.70           N  
ATOM   2518  CA  ILE A 367     -14.084  42.038  43.080  1.00 37.53           C  
ATOM   2519  C   ILE A 367     -14.727  43.054  42.130  1.00 37.74           C  
ATOM   2520  O   ILE A 367     -15.403  42.672  41.162  1.00 37.97           O  
ATOM   2521  CB  ILE A 367     -14.868  41.896  44.395  1.00 37.47           C  
ATOM   2522  CG1 ILE A 367     -14.524  40.561  45.091  1.00 36.86           C  
ATOM   2523  CG2 ILE A 367     -16.382  42.093  44.183  1.00 38.00           C  
ATOM   2524  CD1 ILE A 367     -14.801  40.575  46.631  1.00 37.38           C  
ATOM   2525  N   SER A 368     -14.533  44.350  42.408  1.00 37.73           N  
ATOM   2526  CA  SER A 368     -15.061  45.422  41.536  1.00 38.00           C  
ATOM   2527  C   SER A 368     -14.531  45.234  40.086  1.00 37.48           C  
ATOM   2528  O   SER A 368     -15.292  45.299  39.123  1.00 38.26           O  
ATOM   2529  CB  SER A 368     -14.792  46.843  42.133  1.00 36.07           C  
ATOM   2530  OG  SER A 368     -13.373  47.064  42.229  1.00 41.80           O  
ATOM   2531  N   THR A 369     -13.247  44.942  39.932  1.00 37.36           N  
ATOM   2532  CA  THR A 369     -12.709  44.730  38.613  1.00 38.56           C  
ATOM   2533  C   THR A 369     -13.364  43.543  37.925  1.00 39.78           C  
ATOM   2534  O   THR A 369     -13.698  43.637  36.755  1.00 42.15           O  
ATOM   2535  CB  THR A 369     -11.159  44.500  38.620  1.00 39.26           C  
ATOM   2536  OG1 THR A 369     -10.507  45.585  39.273  1.00 38.27           O  
ATOM   2537  CG2 THR A 369     -10.582  44.329  37.213  1.00 36.04           C  
ATOM   2538  N   VAL A 370     -13.504  42.425  38.617  1.00 39.98           N  
ATOM   2539  CA  VAL A 370     -14.123  41.271  38.031  1.00 40.59           C  
ATOM   2540  C   VAL A 370     -15.606  41.551  37.732  1.00 40.85           C  
ATOM   2541  O   VAL A 370     -16.056  41.246  36.621  1.00 40.62           O  
ATOM   2542  CB  VAL A 370     -13.864  39.944  38.868  1.00 41.90           C  
ATOM   2543  CG1 VAL A 370     -14.707  38.763  38.320  1.00 40.51           C  
ATOM   2544  CG2 VAL A 370     -12.295  39.571  38.860  1.00 41.71           C  
ATOM   2545  N   LEU A 371     -16.354  42.170  38.654  1.00 40.20           N  
ATOM   2546  CA  LEU A 371     -17.756  42.459  38.342  1.00 41.04           C  
ATOM   2547  C   LEU A 371     -17.924  43.517  37.241  1.00 41.28           C  
ATOM   2548  O   LEU A 371     -18.863  43.437  36.457  1.00 41.76           O  
ATOM   2549  CB  LEU A 371     -18.541  42.866  39.599  1.00 41.69           C  
ATOM   2550  CG  LEU A 371     -18.780  41.751  40.664  1.00 43.23           C  
ATOM   2551  CD1 LEU A 371     -19.376  42.273  41.967  1.00 39.60           C  
ATOM   2552  CD2 LEU A 371     -19.633  40.551  40.115  1.00 43.04           C  
ATOM   2553  N   MET A 372     -17.020  44.506  37.178  1.00 40.50           N  
ATOM   2554  CA  MET A 372     -17.130  45.561  36.194  1.00 39.44           C  
ATOM   2555  C   MET A 372     -16.759  45.004  34.813  1.00 38.88           C  
ATOM   2556  O   MET A 372     -17.254  45.488  33.812  1.00 36.77           O  
ATOM   2557  CB  MET A 372     -16.224  46.767  36.552  1.00 40.13           C  
ATOM   2558  CG  MET A 372     -16.579  48.050  35.796  1.00 38.91           C  
ATOM   2559  SD  MET A 372     -18.383  48.432  35.962  1.00 42.08           S  
ATOM   2560  CE  MET A 372     -18.501  49.715  34.705  1.00 38.09           C  
ATOM   2561  N   THR A 373     -15.902  43.979  34.756  1.00 38.68           N  
ATOM   2562  CA  THR A 373     -15.655  43.363  33.462  1.00 40.16           C  
ATOM   2563  C   THR A 373     -16.974  42.843  32.855  1.00 41.76           C  
ATOM   2564  O   THR A 373     -17.307  43.128  31.694  1.00 42.01           O  
ATOM   2565  CB  THR A 373     -14.567  42.268  33.518  1.00 40.57           C  
ATOM   2566  OG1 THR A 373     -13.373  42.817  34.094  1.00 36.81           O  
ATOM   2567  CG2 THR A 373     -14.265  41.713  32.080  1.00 37.86           C  
ATOM   2568  N   ILE A 374     -17.743  42.141  33.674  1.00 43.13           N  
ATOM   2569  CA  ILE A 374     -19.059  41.648  33.281  1.00 44.78           C  
ATOM   2570  C   ILE A 374     -20.013  42.786  32.994  1.00 45.04           C  
ATOM   2571  O   ILE A 374     -20.707  42.773  31.976  1.00 46.13           O  
ATOM   2572  CB  ILE A 374     -19.669  40.717  34.371  1.00 44.78           C  
ATOM   2573  CG1 ILE A 374     -18.750  39.506  34.578  1.00 45.56           C  
ATOM   2574  CG2 ILE A 374     -21.152  40.337  34.052  1.00 45.01           C  
ATOM   2575  CD1 ILE A 374     -18.938  38.870  35.988  1.00 46.61           C  
ATOM   2576  N   GLY A 375     -20.079  43.769  33.883  1.00 45.15           N  
ATOM   2577  CA  GLY A 375     -21.007  44.889  33.653  1.00 44.78           C  
ATOM   2578  C   GLY A 375     -20.679  45.630  32.347  1.00 45.25           C  
ATOM   2579  O   GLY A 375     -21.580  46.090  31.610  1.00 45.30           O  
ATOM   2580  N   VAL A 376     -19.389  45.729  32.043  1.00 43.51           N  
ATOM   2581  CA  VAL A 376     -18.991  46.505  30.926  1.00 43.30           C  
ATOM   2582  C   VAL A 376     -19.327  45.694  29.667  1.00 44.21           C  
ATOM   2583  O   VAL A 376     -19.738  46.294  28.649  1.00 43.74           O  
ATOM   2584  CB  VAL A 376     -17.472  46.967  31.027  1.00 43.30           C  
ATOM   2585  CG1 VAL A 376     -16.957  47.437  29.670  1.00 42.18           C  
ATOM   2586  CG2 VAL A 376     -17.333  48.067  32.048  1.00 40.39           C  
ATOM   2587  N   ALA A 377     -19.168  44.351  29.748  1.00 44.02           N  
ATOM   2588  CA  ALA A 377     -19.563  43.453  28.648  1.00 43.98           C  
ATOM   2589  C   ALA A 377     -21.044  43.650  28.352  1.00 43.61           C  
ATOM   2590  O   ALA A 377     -21.414  43.827  27.190  1.00 44.38           O  
ATOM   2591  CB  ALA A 377     -19.243  41.950  28.941  1.00 44.34           C  
ATOM   2592  N   VAL A 378     -21.865  43.702  29.399  1.00 42.24           N  
ATOM   2593  CA  VAL A 378     -23.317  43.949  29.256  1.00 41.08           C  
ATOM   2594  C   VAL A 378     -23.616  45.310  28.640  1.00 40.15           C  
ATOM   2595  O   VAL A 378     -24.297  45.423  27.614  1.00 40.51           O  
ATOM   2596  CB  VAL A 378     -24.074  43.768  30.611  1.00 41.34           C  
ATOM   2597  CG1 VAL A 378     -25.529  44.372  30.557  1.00 42.26           C  
ATOM   2598  CG2 VAL A 378     -24.093  42.296  30.979  1.00 39.98           C  
ATOM   2599  N   VAL A 379     -23.093  46.357  29.247  1.00 39.51           N  
ATOM   2600  CA  VAL A 379     -23.188  47.691  28.650  1.00 38.51           C  
ATOM   2601  C   VAL A 379     -22.750  47.689  27.169  1.00 38.87           C  
ATOM   2602  O   VAL A 379     -23.394  48.284  26.322  1.00 37.63           O  
ATOM   2603  CB  VAL A 379     -22.387  48.723  29.459  1.00 38.12           C  
ATOM   2604  CG1 VAL A 379     -22.497  50.145  28.861  1.00 36.37           C  
ATOM   2605  CG2 VAL A 379     -22.901  48.743  30.822  1.00 39.32           C  
ATOM   2606  N   SER A 380     -21.651  47.024  26.849  1.00 39.88           N  
ATOM   2607  CA  SER A 380     -21.192  47.090  25.480  1.00 41.38           C  
ATOM   2608  C   SER A 380     -22.113  46.348  24.513  1.00 42.92           C  
ATOM   2609  O   SER A 380     -22.325  46.770  23.385  1.00 43.00           O  
ATOM   2610  CB  SER A 380     -19.788  46.564  25.403  1.00 40.66           C  
ATOM   2611  OG  SER A 380     -18.999  47.379  26.230  1.00 44.57           O  
ATOM   2612  N   PHE A 381     -22.637  45.217  24.975  1.00 44.80           N  
ATOM   2613  CA  PHE A 381     -23.712  44.511  24.292  1.00 45.73           C  
ATOM   2614  C   PHE A 381     -25.036  45.281  24.084  1.00 44.27           C  
ATOM   2615  O   PHE A 381     -25.638  45.148  23.035  1.00 45.05           O  
ATOM   2616  CB  PHE A 381     -23.957  43.169  24.993  1.00 47.33           C  
ATOM   2617  CG  PHE A 381     -24.936  42.290  24.284  1.00 50.92           C  
ATOM   2618  CD1 PHE A 381     -24.523  41.486  23.221  1.00 54.13           C  
ATOM   2619  CD2 PHE A 381     -26.285  42.279  24.675  1.00 53.67           C  
ATOM   2620  CE1 PHE A 381     -25.442  40.666  22.545  1.00 56.50           C  
ATOM   2621  CE2 PHE A 381     -27.209  41.472  24.007  1.00 55.82           C  
ATOM   2622  CZ  PHE A 381     -26.788  40.663  22.942  1.00 55.87           C  
ATOM   2623  N   VAL A 382     -25.508  46.071  25.030  1.00 43.72           N  
ATOM   2624  CA  VAL A 382     -26.870  46.653  24.858  1.00 42.78           C  
ATOM   2625  C   VAL A 382     -26.860  48.114  24.475  1.00 42.95           C  
ATOM   2626  O   VAL A 382     -27.901  48.674  24.061  1.00 43.85           O  
ATOM   2627  CB  VAL A 382     -27.778  46.547  26.134  1.00 43.30           C  
ATOM   2628  CG1 VAL A 382     -27.881  45.113  26.627  1.00 44.41           C  
ATOM   2629  CG2 VAL A 382     -27.312  47.483  27.277  1.00 42.73           C  
ATOM   2630  N   ALA A 383     -25.716  48.770  24.614  1.00 41.29           N  
ATOM   2631  CA  ALA A 383     -25.748  50.211  24.493  1.00 40.71           C  
ATOM   2632  C   ALA A 383     -24.988  50.650  23.241  1.00 40.65           C  
ATOM   2633  O   ALA A 383     -24.869  51.850  22.943  1.00 42.21           O  
ATOM   2634  CB  ALA A 383     -25.184  50.834  25.723  1.00 39.95           C  
ATOM   2635  N   LEU A 384     -24.491  49.680  22.490  1.00 39.61           N  
ATOM   2636  CA  LEU A 384     -23.789  49.995  21.267  1.00 39.71           C  
ATOM   2637  C   LEU A 384     -24.348  49.218  20.081  1.00 40.63           C  
ATOM   2638  O   LEU A 384     -24.725  48.036  20.212  1.00 40.90           O  
ATOM   2639  CB  LEU A 384     -22.273  49.715  21.402  1.00 38.57           C  
ATOM   2640  CG  LEU A 384     -21.486  50.408  22.515  1.00 37.57           C  
ATOM   2641  CD1 LEU A 384     -20.033  49.760  22.627  1.00 39.10           C  
ATOM   2642  CD2 LEU A 384     -21.441  51.957  22.327  1.00 33.43           C  
ATOM   2643  N   PRO A 385     -24.381  49.864  18.902  1.00 41.04           N  
ATOM   2644  CA  PRO A 385     -24.629  49.081  17.675  1.00 40.64           C  
ATOM   2645  C   PRO A 385     -23.367  48.264  17.424  1.00 41.64           C  
ATOM   2646  O   PRO A 385     -22.265  48.693  17.830  1.00 42.05           O  
ATOM   2647  CB  PRO A 385     -24.815  50.157  16.592  1.00 40.06           C  
ATOM   2648  CG  PRO A 385     -24.042  51.368  17.086  1.00 41.33           C  
ATOM   2649  CD  PRO A 385     -24.040  51.285  18.632  1.00 40.96           C  
ATOM   2650  N   THR A 386     -23.496  47.105  16.775  1.00 42.18           N  
ATOM   2651  CA  THR A 386     -22.364  46.213  16.681  1.00 41.92           C  
ATOM   2652  C   THR A 386     -21.271  46.818  15.819  1.00 41.46           C  
ATOM   2653  O   THR A 386     -20.106  46.410  15.952  1.00 40.44           O  
ATOM   2654  CB  THR A 386     -22.721  44.766  16.174  1.00 42.64           C  
ATOM   2655  OG1 THR A 386     -23.391  44.867  14.929  1.00 45.60           O  
ATOM   2656  CG2 THR A 386     -23.605  43.978  17.182  1.00 41.43           C  
ATOM   2657  N   SER A 387     -21.649  47.805  14.989  1.00 41.27           N  
ATOM   2658  CA  SER A 387     -20.767  48.502  14.022  1.00 41.46           C  
ATOM   2659  C   SER A 387     -21.013  49.984  14.031  1.00 40.31           C  
ATOM   2660  O   SER A 387     -22.155  50.376  14.066  1.00 41.67           O  
ATOM   2661  CB  SER A 387     -21.110  48.101  12.583  1.00 42.07           C  
ATOM   2662  OG  SER A 387     -20.325  47.005  12.245  1.00 46.85           O  
ATOM   2663  N   PHE A 388     -19.972  50.813  13.927  1.00 38.60           N  
ATOM   2664  CA  PHE A 388     -20.161  52.248  13.888  1.00 37.79           C  
ATOM   2665  C   PHE A 388     -18.819  52.791  13.483  1.00 37.42           C  
ATOM   2666  O   PHE A 388     -17.919  52.011  13.173  1.00 38.27           O  
ATOM   2667  CB  PHE A 388     -20.544  52.767  15.249  1.00 37.61           C  
ATOM   2668  CG  PHE A 388     -19.735  52.130  16.389  1.00 39.30           C  
ATOM   2669  CD1 PHE A 388     -20.150  50.934  16.973  1.00 36.61           C  
ATOM   2670  CD2 PHE A 388     -18.547  52.750  16.866  1.00 39.77           C  
ATOM   2671  CE1 PHE A 388     -19.409  50.351  17.998  1.00 38.06           C  
ATOM   2672  CE2 PHE A 388     -17.811  52.187  17.880  1.00 40.54           C  
ATOM   2673  CZ  PHE A 388     -18.237  50.994  18.471  1.00 39.32           C  
ATOM   2674  N   THR A 389     -18.660  54.112  13.495  1.00 36.55           N  
ATOM   2675  CA  THR A 389     -17.400  54.704  13.100  1.00 35.82           C  
ATOM   2676  C   THR A 389     -17.022  55.706  14.181  1.00 36.30           C  
ATOM   2677  O   THR A 389     -17.893  56.337  14.825  1.00 35.04           O  
ATOM   2678  CB  THR A 389     -17.441  55.434  11.691  1.00 36.20           C  
ATOM   2679  OG1 THR A 389     -18.216  56.632  11.779  1.00 36.76           O  
ATOM   2680  CG2 THR A 389     -18.028  54.556  10.609  1.00 33.37           C  
ATOM   2681  N   ILE A 390     -15.712  55.894  14.325  1.00 35.12           N  
ATOM   2682  CA  ILE A 390     -15.193  56.782  15.293  1.00 34.20           C  
ATOM   2683  C   ILE A 390     -14.332  57.785  14.553  1.00 35.17           C  
ATOM   2684  O   ILE A 390     -13.484  57.429  13.723  1.00 34.97           O  
ATOM   2685  CB  ILE A 390     -14.381  55.991  16.373  1.00 34.04           C  
ATOM   2686  CG1 ILE A 390     -15.348  55.211  17.259  1.00 32.59           C  
ATOM   2687  CG2 ILE A 390     -13.492  56.950  17.233  1.00 34.01           C  
ATOM   2688  CD1 ILE A 390     -16.237  56.137  18.155  1.00 29.63           C  
ATOM   2689  N   PHE A 391     -14.561  59.049  14.849  1.00 35.40           N  
ATOM   2690  CA  PHE A 391     -13.680  60.076  14.363  1.00 36.42           C  
ATOM   2691  C   PHE A 391     -12.188  59.791  14.655  1.00 36.28           C  
ATOM   2692  O   PHE A 391     -11.811  59.471  15.770  1.00 38.02           O  
ATOM   2693  CB  PHE A 391     -14.071  61.411  14.973  1.00 35.60           C  
ATOM   2694  CG  PHE A 391     -13.232  62.537  14.463  1.00 36.06           C  
ATOM   2695  CD1 PHE A 391     -13.572  63.193  13.283  1.00 32.36           C  
ATOM   2696  CD2 PHE A 391     -12.037  62.912  15.146  1.00 37.41           C  
ATOM   2697  CE1 PHE A 391     -12.777  64.296  12.806  1.00 33.86           C  
ATOM   2698  CE2 PHE A 391     -11.207  63.997  14.676  1.00 32.66           C  
ATOM   2699  CZ  PHE A 391     -11.579  64.671  13.520  1.00 38.41           C  
ATOM   2700  N   ASN A 392     -11.339  59.924  13.652  1.00 36.20           N  
ATOM   2701  CA  ASN A 392      -9.967  59.556  13.778  1.00 35.05           C  
ATOM   2702  C   ASN A 392      -9.244  60.469  12.847  1.00 36.10           C  
ATOM   2703  O   ASN A 392      -9.054  60.146  11.634  1.00 37.17           O  
ATOM   2704  CB  ASN A 392      -9.775  58.109  13.366  1.00 35.33           C  
ATOM   2705  CG  ASN A 392      -8.282  57.687  13.333  1.00 36.08           C  
ATOM   2706  OD1 ASN A 392      -7.441  58.247  14.041  1.00 34.46           O  
ATOM   2707  ND2 ASN A 392      -7.976  56.678  12.526  1.00 32.21           N  
ATOM   2708  N   PHE A 393      -8.878  61.631  13.379  1.00 35.82           N  
ATOM   2709  CA  PHE A 393      -7.959  62.542  12.706  1.00 36.95           C  
ATOM   2710  C   PHE A 393      -8.470  62.935  11.323  1.00 38.22           C  
ATOM   2711  O   PHE A 393      -7.675  63.106  10.396  1.00 38.93           O  
ATOM   2712  CB  PHE A 393      -6.481  62.011  12.715  1.00 35.56           C  
ATOM   2713  CG  PHE A 393      -5.878  62.029  14.091  1.00 37.11           C  
ATOM   2714  CD1 PHE A 393      -5.761  63.258  14.808  1.00 33.80           C  
ATOM   2715  CD2 PHE A 393      -5.562  60.829  14.754  1.00 38.56           C  
ATOM   2716  CE1 PHE A 393      -5.302  63.298  16.155  1.00 32.97           C  
ATOM   2717  CE2 PHE A 393      -5.096  60.848  16.096  1.00 40.17           C  
ATOM   2718  CZ  PHE A 393      -4.953  62.092  16.800  1.00 35.88           C  
ATOM   2719  N   GLY A 394      -9.797  63.080  11.214  1.00 38.90           N  
ATOM   2720  CA  GLY A 394     -10.435  63.630  10.039  1.00 39.70           C  
ATOM   2721  C   GLY A 394     -11.221  62.625   9.205  1.00 41.78           C  
ATOM   2722  O   GLY A 394     -11.809  63.007   8.218  1.00 44.08           O  
ATOM   2723  N   VAL A 395     -11.235  61.351   9.594  1.00 41.55           N  
ATOM   2724  CA  VAL A 395     -11.653  60.215   8.787  1.00 40.93           C  
ATOM   2725  C   VAL A 395     -12.477  59.405   9.783  1.00 41.62           C  
ATOM   2726  O   VAL A 395     -12.154  59.385  10.994  1.00 41.27           O  
ATOM   2727  CB  VAL A 395     -10.408  59.340   8.398  1.00 41.41           C  
ATOM   2728  CG1 VAL A 395     -10.790  57.931   8.084  1.00 40.77           C  
ATOM   2729  CG2 VAL A 395      -9.560  59.951   7.223  1.00 40.99           C  
ATOM   2730  N   GLN A 396     -13.527  58.743   9.307  1.00 40.73           N  
ATOM   2731  CA  GLN A 396     -14.382  57.981  10.154  1.00 39.50           C  
ATOM   2732  C   GLN A 396     -13.865  56.571  10.103  1.00 40.38           C  
ATOM   2733  O   GLN A 396     -13.901  55.891   9.047  1.00 41.44           O  
ATOM   2734  CB  GLN A 396     -15.828  58.056   9.620  1.00 39.52           C  
ATOM   2735  CG  GLN A 396     -16.497  59.401   9.782  1.00 36.32           C  
ATOM   2736  CD  GLN A 396     -16.673  59.723  11.284  1.00 36.62           C  
ATOM   2737  OE1 GLN A 396     -16.871  58.815  12.083  1.00 37.37           O  
ATOM   2738  NE2 GLN A 396     -16.603  60.985  11.655  1.00 33.30           N  
ATOM   2739  N   LYS A 397     -13.397  56.079  11.237  1.00 40.11           N  
ATOM   2740  CA  LYS A 397     -12.815  54.745  11.255  1.00 39.14           C  
ATOM   2741  C   LYS A 397     -13.844  53.721  11.721  1.00 39.76           C  
ATOM   2742  O   LYS A 397     -14.557  53.973  12.695  1.00 42.33           O  
ATOM   2743  CB  LYS A 397     -11.582  54.787  12.168  1.00 38.75           C  
ATOM   2744  CG  LYS A 397     -11.012  53.467  12.593  1.00 36.73           C  
ATOM   2745  CD  LYS A 397     -10.271  53.683  13.882  1.00 41.56           C  
ATOM   2746  CE  LYS A 397      -8.899  52.953  13.913  1.00 42.88           C  
ATOM   2747  NZ  LYS A 397      -8.963  51.510  13.584  1.00 40.38           N  
ATOM   2748  N   ASP A 398     -13.912  52.578  11.050  1.00 39.32           N  
ATOM   2749  CA  ASP A 398     -14.822  51.472  11.368  1.00 40.13           C  
ATOM   2750  C   ASP A 398     -14.477  50.774  12.643  1.00 40.09           C  
ATOM   2751  O   ASP A 398     -13.377  50.292  12.834  1.00 40.69           O  
ATOM   2752  CB  ASP A 398     -14.866  50.445  10.224  1.00 40.11           C  
ATOM   2753  CG  ASP A 398     -15.528  51.028   8.960  1.00 45.89           C  
ATOM   2754  OD1 ASP A 398     -16.695  51.527   9.031  1.00 48.50           O  
ATOM   2755  OD2 ASP A 398     -14.857  51.065   7.906  1.00 50.02           O  
ATOM   2756  N   VAL A 399     -15.419  50.693  13.554  1.00 40.49           N  
ATOM   2757  CA  VAL A 399     -15.073  50.046  14.828  1.00 39.77           C  
ATOM   2758  C   VAL A 399     -16.253  49.187  15.157  1.00 39.86           C  
ATOM   2759  O   VAL A 399     -17.393  49.597  14.912  1.00 40.14           O  
ATOM   2760  CB  VAL A 399     -14.898  51.108  15.954  1.00 39.52           C  
ATOM   2761  CG1 VAL A 399     -14.685  50.454  17.355  1.00 34.86           C  
ATOM   2762  CG2 VAL A 399     -13.867  52.121  15.553  1.00 37.69           C  
ATOM   2763  N   LYS A 400     -15.981  48.035  15.743  1.00 40.20           N  
ATOM   2764  CA  LYS A 400     -17.023  47.126  16.238  1.00 40.86           C  
ATOM   2765  C   LYS A 400     -17.198  47.253  17.753  1.00 40.70           C  
ATOM   2766  O   LYS A 400     -16.268  47.642  18.470  1.00 41.73           O  
ATOM   2767  CB  LYS A 400     -16.636  45.691  15.879  1.00 41.59           C  
ATOM   2768  CG  LYS A 400     -16.264  45.485  14.389  1.00 45.91           C  
ATOM   2769  CD  LYS A 400     -17.502  45.264  13.508  1.00 54.02           C  
ATOM   2770  CE  LYS A 400     -17.199  45.216  11.993  1.00 57.38           C  
ATOM   2771  NZ  LYS A 400     -16.623  46.553  11.575  1.00 63.40           N  
ATOM   2772  N   SER A 401     -18.378  46.918  18.253  1.00 40.00           N  
ATOM   2773  CA  SER A 401     -18.657  47.034  19.672  1.00 39.47           C  
ATOM   2774  C   SER A 401     -17.814  46.119  20.581  1.00 38.76           C  
ATOM   2775  O   SER A 401     -17.526  46.487  21.721  1.00 39.26           O  
ATOM   2776  CB  SER A 401     -20.145  46.832  19.932  1.00 39.54           C  
ATOM   2777  OG  SER A 401     -20.460  45.464  19.758  1.00 38.87           O  
ATOM   2778  N   TRP A 402     -17.392  44.963  20.098  1.00 38.17           N  
ATOM   2779  CA  TRP A 402     -16.485  44.137  20.907  1.00 38.93           C  
ATOM   2780  C   TRP A 402     -15.118  44.789  21.082  1.00 38.65           C  
ATOM   2781  O   TRP A 402     -14.435  44.483  22.063  1.00 38.22           O  
ATOM   2782  CB  TRP A 402     -16.283  42.706  20.383  1.00 38.48           C  
ATOM   2783  CG  TRP A 402     -15.633  42.613  19.065  1.00 40.30           C  
ATOM   2784  CD1 TRP A 402     -16.270  42.634  17.837  1.00 42.36           C  
ATOM   2785  CD2 TRP A 402     -14.228  42.437  18.783  1.00 42.39           C  
ATOM   2786  NE1 TRP A 402     -15.345  42.486  16.811  1.00 42.55           N  
ATOM   2787  CE2 TRP A 402     -14.091  42.351  17.355  1.00 42.35           C  
ATOM   2788  CE3 TRP A 402     -13.076  42.356  19.577  1.00 38.80           C  
ATOM   2789  CZ2 TRP A 402     -12.833  42.222  16.723  1.00 44.25           C  
ATOM   2790  CZ3 TRP A 402     -11.832  42.194  18.951  1.00 39.48           C  
ATOM   2791  CH2 TRP A 402     -11.716  42.137  17.535  1.00 42.23           C  
ATOM   2792  N   GLN A 403     -14.714  45.659  20.142  1.00 38.78           N  
ATOM   2793  CA  GLN A 403     -13.391  46.320  20.231  1.00 39.31           C  
ATOM   2794  C   GLN A 403     -13.490  47.466  21.269  1.00 39.81           C  
ATOM   2795  O   GLN A 403     -12.575  47.729  22.045  1.00 39.23           O  
ATOM   2796  CB  GLN A 403     -12.930  46.829  18.857  1.00 39.28           C  
ATOM   2797  CG  GLN A 403     -12.832  45.737  17.832  1.00 39.26           C  
ATOM   2798  CD  GLN A 403     -12.675  46.215  16.389  1.00 40.78           C  
ATOM   2799  OE1 GLN A 403     -11.997  45.569  15.570  1.00 42.47           O  
ATOM   2800  NE2 GLN A 403     -13.303  47.327  16.068  1.00 39.97           N  
ATOM   2801  N   LEU A 404     -14.652  48.095  21.308  1.00 40.13           N  
ATOM   2802  CA  LEU A 404     -14.921  49.117  22.264  1.00 41.21           C  
ATOM   2803  C   LEU A 404     -14.970  48.507  23.669  1.00 41.12           C  
ATOM   2804  O   LEU A 404     -14.475  49.107  24.629  1.00 41.19           O  
ATOM   2805  CB  LEU A 404     -16.207  49.864  21.918  1.00 40.25           C  
ATOM   2806  CG  LEU A 404     -16.108  51.324  22.263  1.00 43.25           C  
ATOM   2807  CD1 LEU A 404     -14.968  51.966  21.429  1.00 44.84           C  
ATOM   2808  CD2 LEU A 404     -17.390  51.998  21.983  1.00 46.98           C  
ATOM   2809  N   PHE A 405     -15.560  47.320  23.779  1.00 40.32           N  
ATOM   2810  CA  PHE A 405     -15.502  46.579  25.040  1.00 39.52           C  
ATOM   2811  C   PHE A 405     -14.030  46.401  25.469  1.00 39.48           C  
ATOM   2812  O   PHE A 405     -13.680  46.599  26.626  1.00 39.68           O  
ATOM   2813  CB  PHE A 405     -16.200  45.211  24.937  1.00 38.82           C  
ATOM   2814  CG  PHE A 405     -15.778  44.242  26.011  1.00 38.52           C  
ATOM   2815  CD1 PHE A 405     -16.299  44.336  27.302  1.00 36.14           C  
ATOM   2816  CD2 PHE A 405     -14.819  43.267  25.752  1.00 38.02           C  
ATOM   2817  CE1 PHE A 405     -15.885  43.469  28.299  1.00 34.65           C  
ATOM   2818  CE2 PHE A 405     -14.400  42.399  26.775  1.00 41.03           C  
ATOM   2819  CZ  PHE A 405     -14.935  42.510  28.043  1.00 36.70           C  
ATOM   2820  N   LEU A 406     -13.167  45.997  24.561  1.00 38.46           N  
ATOM   2821  CA  LEU A 406     -11.808  45.803  24.979  1.00 38.47           C  
ATOM   2822  C   LEU A 406     -11.102  47.125  25.381  1.00 38.11           C  
ATOM   2823  O   LEU A 406     -10.179  47.079  26.190  1.00 38.69           O  
ATOM   2824  CB  LEU A 406     -11.002  45.040  23.924  1.00 37.95           C  
ATOM   2825  CG  LEU A 406     -11.456  43.584  23.701  1.00 40.82           C  
ATOM   2826  CD1 LEU A 406     -10.668  42.930  22.500  1.00 41.29           C  
ATOM   2827  CD2 LEU A 406     -11.340  42.687  25.009  1.00 34.39           C  
ATOM   2828  N   CYS A 407     -11.501  48.273  24.798  1.00 35.66           N  
ATOM   2829  CA  CYS A 407     -10.847  49.520  25.091  1.00 33.58           C  
ATOM   2830  C   CYS A 407     -11.086  49.858  26.575  1.00 33.47           C  
ATOM   2831  O   CYS A 407     -10.146  50.191  27.312  1.00 33.34           O  
ATOM   2832  CB  CYS A 407     -11.374  50.651  24.209  1.00 32.49           C  
ATOM   2833  SG  CYS A 407     -10.896  50.515  22.465  1.00 34.87           S  
ATOM   2834  N   VAL A 408     -12.348  49.789  26.985  1.00 31.67           N  
ATOM   2835  CA  VAL A 408     -12.743  50.051  28.319  1.00 31.90           C  
ATOM   2836  C   VAL A 408     -12.108  49.071  29.285  1.00 31.80           C  
ATOM   2837  O   VAL A 408     -11.752  49.444  30.404  1.00 31.45           O  
ATOM   2838  CB  VAL A 408     -14.291  49.943  28.439  1.00 31.35           C  
ATOM   2839  CG1 VAL A 408     -14.725  50.065  29.862  1.00 31.33           C  
ATOM   2840  CG2 VAL A 408     -14.924  50.993  27.657  1.00 30.94           C  
ATOM   2841  N   ALA A 409     -11.991  47.821  28.848  1.00 31.94           N  
ATOM   2842  CA  ALA A 409     -11.528  46.736  29.697  1.00 33.33           C  
ATOM   2843  C   ALA A 409     -10.038  46.777  29.903  1.00 34.24           C  
ATOM   2844  O   ALA A 409      -9.589  46.426  30.999  1.00 35.37           O  
ATOM   2845  CB  ALA A 409     -11.921  45.342  29.123  1.00 33.94           C  
ATOM   2846  N   VAL A 410      -9.259  47.170  28.890  1.00 34.06           N  
ATOM   2847  CA  VAL A 410      -7.854  47.321  29.159  1.00 34.86           C  
ATOM   2848  C   VAL A 410      -7.584  48.404  30.180  1.00 34.97           C  
ATOM   2849  O   VAL A 410      -6.585  48.292  30.875  1.00 34.44           O  
ATOM   2850  CB  VAL A 410      -6.908  47.757  28.007  1.00 35.24           C  
ATOM   2851  CG1 VAL A 410      -5.979  46.694  27.593  1.00 35.14           C  
ATOM   2852  CG2 VAL A 410      -7.452  48.846  26.950  1.00 33.18           C  
ATOM   2853  N   GLY A 411      -8.458  49.431  30.271  1.00 35.79           N  
ATOM   2854  CA  GLY A 411      -8.233  50.511  31.240  1.00 34.76           C  
ATOM   2855  C   GLY A 411      -8.420  49.950  32.640  1.00 34.16           C  
ATOM   2856  O   GLY A 411      -7.581  50.131  33.553  1.00 31.96           O  
ATOM   2857  N   LEU A 412      -9.567  49.284  32.783  1.00 35.10           N  
ATOM   2858  CA  LEU A 412     -10.001  48.625  34.003  1.00 36.05           C  
ATOM   2859  C   LEU A 412      -8.940  47.649  34.503  1.00 36.83           C  
ATOM   2860  O   LEU A 412      -8.511  47.701  35.658  1.00 38.10           O  
ATOM   2861  CB  LEU A 412     -11.274  47.891  33.699  1.00 36.42           C  
ATOM   2862  CG  LEU A 412     -12.058  47.187  34.794  1.00 39.55           C  
ATOM   2863  CD1 LEU A 412     -12.425  48.096  36.008  1.00 39.89           C  
ATOM   2864  CD2 LEU A 412     -13.349  46.628  34.131  1.00 40.77           C  
ATOM   2865  N   TRP A 413      -8.457  46.792  33.627  1.00 36.02           N  
ATOM   2866  CA  TRP A 413      -7.460  45.821  34.048  1.00 36.94           C  
ATOM   2867  C   TRP A 413      -6.068  46.401  34.346  1.00 36.18           C  
ATOM   2868  O   TRP A 413      -5.398  45.923  35.297  1.00 34.99           O  
ATOM   2869  CB  TRP A 413      -7.408  44.637  33.023  1.00 37.51           C  
ATOM   2870  CG  TRP A 413      -8.580  43.728  33.327  1.00 42.59           C  
ATOM   2871  CD1 TRP A 413      -9.856  43.837  32.858  1.00 44.70           C  
ATOM   2872  CD2 TRP A 413      -8.603  42.656  34.310  1.00 50.98           C  
ATOM   2873  NE1 TRP A 413     -10.668  42.876  33.421  1.00 47.14           N  
ATOM   2874  CE2 TRP A 413      -9.929  42.126  34.315  1.00 51.24           C  
ATOM   2875  CE3 TRP A 413      -7.618  42.053  35.145  1.00 51.08           C  
ATOM   2876  CZ2 TRP A 413     -10.303  41.013  35.136  1.00 49.31           C  
ATOM   2877  CZ3 TRP A 413      -8.009  40.942  35.967  1.00 53.97           C  
ATOM   2878  CH2 TRP A 413      -9.341  40.445  35.945  1.00 48.86           C  
ATOM   2879  N   ALA A 414      -5.636  47.383  33.517  1.00 34.59           N  
ATOM   2880  CA  ALA A 414      -4.430  48.165  33.787  1.00 33.79           C  
ATOM   2881  C   ALA A 414      -4.532  48.817  35.173  1.00 32.67           C  
ATOM   2882  O   ALA A 414      -3.589  48.810  35.951  1.00 33.10           O  
ATOM   2883  CB  ALA A 414      -4.169  49.240  32.661  1.00 32.52           C  
ATOM   2884  N   GLY A 415      -5.679  49.332  35.523  1.00 32.20           N  
ATOM   2885  CA  GLY A 415      -5.852  49.773  36.904  1.00 32.97           C  
ATOM   2886  C   GLY A 415      -5.510  48.743  37.964  1.00 34.28           C  
ATOM   2887  O   GLY A 415      -4.790  49.037  38.923  1.00 35.17           O  
ATOM   2888  N   LEU A 416      -6.007  47.517  37.825  1.00 35.28           N  
ATOM   2889  CA  LEU A 416      -5.796  46.545  38.874  1.00 36.51           C  
ATOM   2890  C   LEU A 416      -4.305  46.139  38.919  1.00 36.51           C  
ATOM   2891  O   LEU A 416      -3.673  45.961  39.982  1.00 37.18           O  
ATOM   2892  CB  LEU A 416      -6.764  45.357  38.670  1.00 38.20           C  
ATOM   2893  CG  LEU A 416      -6.752  44.178  39.686  1.00 39.90           C  
ATOM   2894  CD1 LEU A 416      -7.343  44.558  41.069  1.00 41.08           C  
ATOM   2895  CD2 LEU A 416      -7.489  43.021  39.128  1.00 38.18           C  
ATOM   2896  N   ILE A 417      -3.709  46.041  37.752  1.00 35.54           N  
ATOM   2897  CA  ILE A 417      -2.266  45.761  37.695  1.00 34.30           C  
ATOM   2898  C   ILE A 417      -1.536  46.823  38.490  1.00 34.41           C  
ATOM   2899  O   ILE A 417      -0.690  46.487  39.326  1.00 33.12           O  
ATOM   2900  CB  ILE A 417      -1.796  45.667  36.253  1.00 33.38           C  
ATOM   2901  CG1 ILE A 417      -2.366  44.374  35.612  1.00 33.64           C  
ATOM   2902  CG2 ILE A 417      -0.276  45.691  36.170  1.00 34.13           C  
ATOM   2903  CD1 ILE A 417      -2.322  44.381  33.997  1.00 33.92           C  
ATOM   2904  N   ILE A 418      -1.949  48.100  38.299  1.00 34.62           N  
ATOM   2905  CA  ILE A 418      -1.310  49.221  38.958  1.00 33.02           C  
ATOM   2906  C   ILE A 418      -1.524  49.071  40.460  1.00 32.88           C  
ATOM   2907  O   ILE A 418      -0.603  49.251  41.214  1.00 31.23           O  
ATOM   2908  CB  ILE A 418      -1.799  50.556  38.391  1.00 33.60           C  
ATOM   2909  CG1 ILE A 418      -1.083  50.814  37.051  1.00 34.66           C  
ATOM   2910  CG2 ILE A 418      -1.496  51.721  39.334  1.00 30.75           C  
ATOM   2911  CD1 ILE A 418      -1.813  51.885  36.177  1.00 34.37           C  
ATOM   2912  N   GLY A 419      -2.724  48.658  40.871  1.00 32.88           N  
ATOM   2913  CA  GLY A 419      -3.017  48.454  42.290  1.00 34.04           C  
ATOM   2914  C   GLY A 419      -2.091  47.403  42.912  1.00 35.01           C  
ATOM   2915  O   GLY A 419      -1.429  47.656  43.930  1.00 34.99           O  
ATOM   2916  N   PHE A 420      -1.995  46.244  42.261  1.00 35.24           N  
ATOM   2917  CA  PHE A 420      -1.159  45.149  42.750  1.00 35.56           C  
ATOM   2918  C   PHE A 420       0.281  45.505  42.882  1.00 35.03           C  
ATOM   2919  O   PHE A 420       0.907  45.195  43.888  1.00 35.68           O  
ATOM   2920  CB  PHE A 420      -1.292  43.918  41.815  1.00 36.34           C  
ATOM   2921  CG  PHE A 420      -2.446  43.043  42.153  1.00 38.02           C  
ATOM   2922  CD1 PHE A 420      -3.710  43.571  42.323  1.00 39.24           C  
ATOM   2923  CD2 PHE A 420      -2.259  41.676  42.364  1.00 46.55           C  
ATOM   2924  CE1 PHE A 420      -4.790  42.778  42.623  1.00 41.97           C  
ATOM   2925  CE2 PHE A 420      -3.343  40.845  42.681  1.00 45.50           C  
ATOM   2926  CZ  PHE A 420      -4.611  41.407  42.810  1.00 44.83           C  
ATOM   2927  N   VAL A 421       0.816  46.143  41.850  1.00 34.47           N  
ATOM   2928  CA  VAL A 421       2.201  46.599  41.871  1.00 34.95           C  
ATOM   2929  C   VAL A 421       2.479  47.680  42.915  1.00 33.11           C  
ATOM   2930  O   VAL A 421       3.561  47.715  43.494  1.00 33.53           O  
ATOM   2931  CB  VAL A 421       2.645  47.157  40.494  1.00 34.99           C  
ATOM   2932  CG1 VAL A 421       4.153  47.270  40.448  1.00 38.08           C  
ATOM   2933  CG2 VAL A 421       2.259  46.149  39.480  1.00 40.02           C  
ATOM   2934  N   THR A 422       1.546  48.590  43.083  1.00 31.80           N  
ATOM   2935  CA  THR A 422       1.717  49.655  44.037  1.00 32.58           C  
ATOM   2936  C   THR A 422       1.680  49.072  45.464  1.00 32.93           C  
ATOM   2937  O   THR A 422       2.432  49.460  46.341  1.00 33.19           O  
ATOM   2938  CB  THR A 422       0.627  50.763  43.887  1.00 31.45           C  
ATOM   2939  OG1 THR A 422       0.588  51.239  42.529  1.00 31.74           O  
ATOM   2940  CG2 THR A 422       0.933  51.921  44.835  1.00 29.77           C  
ATOM   2941  N   GLU A 423       0.774  48.138  45.678  1.00 34.06           N  
ATOM   2942  CA  GLU A 423       0.747  47.449  46.936  1.00 34.12           C  
ATOM   2943  C   GLU A 423       2.085  46.773  47.199  1.00 33.45           C  
ATOM   2944  O   GLU A 423       2.641  46.847  48.296  1.00 32.55           O  
ATOM   2945  CB  GLU A 423      -0.340  46.424  46.941  1.00 32.68           C  
ATOM   2946  CG  GLU A 423      -0.413  45.898  48.335  1.00 36.68           C  
ATOM   2947  CD  GLU A 423      -1.308  44.715  48.452  1.00 41.02           C  
ATOM   2948  OE1 GLU A 423      -0.989  43.626  47.871  1.00 41.36           O  
ATOM   2949  OE2 GLU A 423      -2.356  44.919  49.078  1.00 43.30           O  
ATOM   2950  N   TYR A 424       2.605  46.123  46.176  1.00 33.24           N  
ATOM   2951  CA  TYR A 424       3.826  45.390  46.385  1.00 33.35           C  
ATOM   2952  C   TYR A 424       4.923  46.328  46.797  1.00 32.53           C  
ATOM   2953  O   TYR A 424       5.703  45.996  47.642  1.00 32.29           O  
ATOM   2954  CB  TYR A 424       4.206  44.649  45.125  1.00 33.97           C  
ATOM   2955  CG  TYR A 424       5.562  44.017  45.213  1.00 33.54           C  
ATOM   2956  CD1 TYR A 424       5.762  42.859  46.010  1.00 32.62           C  
ATOM   2957  CD2 TYR A 424       6.627  44.532  44.472  1.00 33.27           C  
ATOM   2958  CE1 TYR A 424       7.023  42.260  46.092  1.00 33.83           C  
ATOM   2959  CE2 TYR A 424       7.914  43.943  44.533  1.00 34.47           C  
ATOM   2960  CZ  TYR A 424       8.091  42.808  45.348  1.00 35.56           C  
ATOM   2961  OH  TYR A 424       9.317  42.215  45.416  1.00 39.80           O  
ATOM   2962  N   TYR A 425       4.932  47.535  46.247  1.00 32.32           N  
ATOM   2963  CA  TYR A 425       6.012  48.516  46.542  1.00 32.03           C  
ATOM   2964  C   TYR A 425       5.827  49.388  47.790  1.00 30.80           C  
ATOM   2965  O   TYR A 425       6.768  50.047  48.241  1.00 31.18           O  
ATOM   2966  CB  TYR A 425       6.357  49.397  45.311  1.00 31.25           C  
ATOM   2967  CG  TYR A 425       7.228  48.654  44.334  1.00 30.36           C  
ATOM   2968  CD1 TYR A 425       8.564  48.369  44.640  1.00 30.69           C  
ATOM   2969  CD2 TYR A 425       6.731  48.250  43.102  1.00 28.89           C  
ATOM   2970  CE1 TYR A 425       9.386  47.668  43.769  1.00 30.58           C  
ATOM   2971  CE2 TYR A 425       7.539  47.590  42.191  1.00 31.84           C  
ATOM   2972  CZ  TYR A 425       8.856  47.266  42.533  1.00 36.47           C  
ATOM   2973  OH  TYR A 425       9.644  46.566  41.622  1.00 36.88           O  
ATOM   2974  N   THR A 426       4.643  49.409  48.338  1.00 30.39           N  
ATOM   2975  CA  THR A 426       4.376  50.366  49.418  1.00 31.65           C  
ATOM   2976  C   THR A 426       3.900  49.715  50.733  1.00 32.64           C  
ATOM   2977  O   THR A 426       3.825  50.362  51.829  1.00 33.13           O  
ATOM   2978  CB  THR A 426       3.353  51.435  48.982  1.00 30.65           C  
ATOM   2979  OG1 THR A 426       2.136  50.784  48.609  1.00 31.86           O  
ATOM   2980  CG2 THR A 426       3.872  52.215  47.795  1.00 27.08           C  
ATOM   2981  N   SER A 427       3.524  48.456  50.629  1.00 33.19           N  
ATOM   2982  CA  SER A 427       3.078  47.735  51.823  1.00 34.45           C  
ATOM   2983  C   SER A 427       4.255  47.079  52.594  1.00 33.49           C  
ATOM   2984  O   SER A 427       5.084  46.426  51.975  1.00 32.16           O  
ATOM   2985  CB  SER A 427       2.016  46.684  51.438  1.00 33.87           C  
ATOM   2986  OG  SER A 427       1.950  45.724  52.465  1.00 35.30           O  
ATOM   2987  N   ASN A 428       4.278  47.208  53.935  1.00 33.13           N  
ATOM   2988  CA  ASN A 428       5.354  46.519  54.727  1.00 34.48           C  
ATOM   2989  C   ASN A 428       5.186  44.988  54.910  1.00 34.99           C  
ATOM   2990  O   ASN A 428       5.994  44.388  55.595  1.00 37.07           O  
ATOM   2991  CB  ASN A 428       5.603  47.152  56.132  1.00 33.22           C  
ATOM   2992  CG  ASN A 428       4.324  47.236  56.988  1.00 35.48           C  
ATOM   2993  OD1 ASN A 428       3.494  46.300  57.014  1.00 34.12           O  
ATOM   2994  ND2 ASN A 428       4.137  48.363  57.658  1.00 34.59           N  
ATOM   2995  N   ALA A 429       4.137  44.377  54.345  1.00 34.80           N  
ATOM   2996  CA  ALA A 429       4.040  42.927  54.196  1.00 33.27           C  
ATOM   2997  C   ALA A 429       5.065  42.469  53.155  1.00 33.39           C  
ATOM   2998  O   ALA A 429       5.309  41.278  53.044  1.00 34.52           O  
ATOM   2999  CB  ALA A 429       2.663  42.529  53.752  1.00 31.19           C  
ATOM   3000  N   TYR A 430       5.656  43.361  52.359  1.00 32.07           N  
ATOM   3001  CA  TYR A 430       6.531  42.833  51.316  1.00 32.57           C  
ATOM   3002  C   TYR A 430       7.989  43.246  51.446  1.00 32.96           C  
ATOM   3003  O   TYR A 430       8.317  44.201  52.145  1.00 32.57           O  
ATOM   3004  CB  TYR A 430       6.016  43.122  49.903  1.00 32.08           C  
ATOM   3005  CG  TYR A 430       4.619  42.656  49.715  1.00 33.53           C  
ATOM   3006  CD1 TYR A 430       4.336  41.296  49.514  1.00 35.51           C  
ATOM   3007  CD2 TYR A 430       3.580  43.552  49.730  1.00 32.53           C  
ATOM   3008  CE1 TYR A 430       3.045  40.853  49.344  1.00 35.34           C  
ATOM   3009  CE2 TYR A 430       2.267  43.138  49.571  1.00 37.38           C  
ATOM   3010  CZ  TYR A 430       2.014  41.785  49.381  1.00 41.66           C  
ATOM   3011  OH  TYR A 430       0.732  41.391  49.177  1.00 47.04           O  
ATOM   3012  N   SER A 431       8.849  42.593  50.691  1.00 32.86           N  
ATOM   3013  CA  SER A 431      10.253  42.881  50.896  1.00 35.20           C  
ATOM   3014  C   SER A 431      10.740  44.295  50.487  1.00 34.36           C  
ATOM   3015  O   SER A 431      11.654  44.788  51.118  1.00 36.56           O  
ATOM   3016  CB  SER A 431      11.157  41.770  50.294  1.00 34.66           C  
ATOM   3017  OG  SER A 431      11.134  41.938  48.903  1.00 37.32           O  
ATOM   3018  N   PRO A 432      10.214  44.908  49.392  1.00 34.78           N  
ATOM   3019  CA  PRO A 432      10.819  46.240  49.062  1.00 32.52           C  
ATOM   3020  C   PRO A 432      10.768  47.188  50.289  1.00 31.67           C  
ATOM   3021  O   PRO A 432      11.775  47.833  50.604  1.00 31.18           O  
ATOM   3022  CB  PRO A 432       9.921  46.743  47.889  1.00 32.69           C  
ATOM   3023  CG  PRO A 432       9.536  45.454  47.207  1.00 33.32           C  
ATOM   3024  CD  PRO A 432       9.204  44.504  48.367  1.00 34.23           C  
ATOM   3025  N   VAL A 433       9.644  47.247  51.012  1.00 29.87           N  
ATOM   3026  CA  VAL A 433       9.559  48.199  52.136  1.00 31.07           C  
ATOM   3027  C   VAL A 433      10.327  47.741  53.377  1.00 32.31           C  
ATOM   3028  O   VAL A 433      10.947  48.563  54.075  1.00 33.03           O  
ATOM   3029  CB  VAL A 433       8.090  48.587  52.493  1.00 31.58           C  
ATOM   3030  CG1 VAL A 433       8.010  49.294  53.823  1.00 28.35           C  
ATOM   3031  CG2 VAL A 433       7.494  49.462  51.394  1.00 31.46           C  
ATOM   3032  N   GLN A 434      10.337  46.422  53.603  1.00 31.68           N  
ATOM   3033  CA  GLN A 434      11.046  45.826  54.697  1.00 31.70           C  
ATOM   3034  C   GLN A 434      12.551  46.042  54.535  1.00 32.11           C  
ATOM   3035  O   GLN A 434      13.224  46.252  55.552  1.00 33.76           O  
ATOM   3036  CB  GLN A 434      10.688  44.343  54.825  1.00 31.30           C  
ATOM   3037  CG  GLN A 434       9.246  44.087  55.311  1.00 32.33           C  
ATOM   3038  CD  GLN A 434       8.929  42.600  55.238  1.00 35.04           C  
ATOM   3039  OE1 GLN A 434       9.817  41.853  54.939  1.00 37.87           O  
ATOM   3040  NE2 GLN A 434       7.657  42.181  55.464  1.00 31.34           N  
ATOM   3041  N   ASP A 435      13.076  46.066  53.309  1.00 31.14           N  
ATOM   3042  CA  ASP A 435      14.487  46.342  53.144  1.00 33.47           C  
ATOM   3043  C   ASP A 435      14.743  47.820  53.339  1.00 33.47           C  
ATOM   3044  O   ASP A 435      15.894  48.196  53.640  1.00 33.10           O  
ATOM   3045  CB  ASP A 435      15.026  45.962  51.757  1.00 34.60           C  
ATOM   3046  CG  ASP A 435      15.038  44.450  51.487  1.00 40.86           C  
ATOM   3047  OD1 ASP A 435      14.829  43.582  52.408  1.00 41.82           O  
ATOM   3048  OD2 ASP A 435      15.307  44.144  50.302  1.00 45.36           O  
ATOM   3049  N   VAL A 436      13.696  48.641  53.143  1.00 32.87           N  
ATOM   3050  CA  VAL A 436      13.808  50.075  53.320  1.00 33.28           C  
ATOM   3051  C   VAL A 436      13.892  50.321  54.816  1.00 33.72           C  
ATOM   3052  O   VAL A 436      14.774  51.032  55.296  1.00 34.01           O  
ATOM   3053  CB  VAL A 436      12.616  50.913  52.704  1.00 33.79           C  
ATOM   3054  CG1 VAL A 436      12.683  52.383  53.238  1.00 30.86           C  
ATOM   3055  CG2 VAL A 436      12.624  50.923  51.127  1.00 32.30           C  
ATOM   3056  N   ALA A 437      12.965  49.743  55.562  1.00 33.35           N  
ATOM   3057  CA  ALA A 437      13.076  49.790  57.030  1.00 32.98           C  
ATOM   3058  C   ALA A 437      14.403  49.194  57.456  1.00 32.94           C  
ATOM   3059  O   ALA A 437      15.111  49.771  58.237  1.00 33.89           O  
ATOM   3060  CB  ALA A 437      11.914  49.068  57.681  1.00 31.28           C  
ATOM   3061  N   ASP A 438      14.777  48.050  56.909  1.00 33.81           N  
ATOM   3062  CA  ASP A 438      16.029  47.445  57.313  1.00 33.95           C  
ATOM   3063  C   ASP A 438      17.186  48.390  57.141  1.00 34.30           C  
ATOM   3064  O   ASP A 438      18.166  48.273  57.856  1.00 37.27           O  
ATOM   3065  CB  ASP A 438      16.294  46.152  56.507  1.00 33.76           C  
ATOM   3066  CG  ASP A 438      17.619  45.416  56.967  1.00 35.17           C  
ATOM   3067  OD1 ASP A 438      17.612  44.794  58.055  1.00 33.66           O  
ATOM   3068  OD2 ASP A 438      18.664  45.463  56.250  1.00 34.55           O  
ATOM   3069  N   SER A 439      17.141  49.310  56.166  1.00 34.49           N  
ATOM   3070  CA  SER A 439      18.355  50.136  55.822  1.00 33.13           C  
ATOM   3071  C   SER A 439      18.534  51.235  56.850  1.00 32.15           C  
ATOM   3072  O   SER A 439      19.588  51.876  56.920  1.00 30.21           O  
ATOM   3073  CB  SER A 439      18.268  50.763  54.405  1.00 34.11           C  
ATOM   3074  OG  SER A 439      17.060  51.524  54.287  1.00 33.01           O  
ATOM   3075  N   CYS A 440      17.501  51.435  57.652  1.00 32.41           N  
ATOM   3076  CA  CYS A 440      17.598  52.330  58.821  1.00 34.32           C  
ATOM   3077  C   CYS A 440      18.738  51.951  59.766  1.00 34.55           C  
ATOM   3078  O   CYS A 440      19.342  52.822  60.356  1.00 35.40           O  
ATOM   3079  CB  CYS A 440      16.269  52.408  59.571  1.00 34.20           C  
ATOM   3080  SG  CYS A 440      15.039  53.195  58.530  1.00 35.11           S  
ATOM   3081  N   ARG A 441      19.076  50.662  59.823  1.00 35.91           N  
ATOM   3082  CA  ARG A 441      20.165  50.127  60.664  1.00 36.91           C  
ATOM   3083  C   ARG A 441      21.444  50.844  60.386  1.00 37.49           C  
ATOM   3084  O   ARG A 441      22.387  50.839  61.216  1.00 39.65           O  
ATOM   3085  CB  ARG A 441      20.354  48.618  60.433  1.00 36.27           C  
ATOM   3086  CG  ARG A 441      19.277  47.706  61.101  1.00 40.00           C  
ATOM   3087  CD  ARG A 441      19.338  46.201  60.594  1.00 41.47           C  
ATOM   3088  NE  ARG A 441      20.739  45.986  60.321  1.00 47.26           N  
ATOM   3089  CZ  ARG A 441      21.307  45.650  59.172  1.00 47.04           C  
ATOM   3090  NH1 ARG A 441      20.630  45.330  58.088  1.00 45.64           N  
ATOM   3091  NH2 ARG A 441      22.616  45.588  59.162  1.00 48.02           N  
ATOM   3092  N   THR A 442      21.535  51.460  59.213  1.00 37.28           N  
ATOM   3093  CA  THR A 442      22.760  52.210  58.928  1.00 36.77           C  
ATOM   3094  C   THR A 442      22.517  53.707  58.819  1.00 36.20           C  
ATOM   3095  O   THR A 442      23.391  54.433  58.387  1.00 35.36           O  
ATOM   3096  CB  THR A 442      23.584  51.604  57.778  1.00 38.13           C  
ATOM   3097  OG1 THR A 442      22.745  51.381  56.625  1.00 38.99           O  
ATOM   3098  CG2 THR A 442      24.183  50.240  58.257  1.00 36.88           C  
ATOM   3099  N   GLY A 443      21.323  54.165  59.232  1.00 35.62           N  
ATOM   3100  CA  GLY A 443      21.117  55.583  59.422  1.00 35.62           C  
ATOM   3101  C   GLY A 443      20.182  56.183  58.385  1.00 36.87           C  
ATOM   3102  O   GLY A 443      19.727  55.471  57.425  1.00 35.83           O  
ATOM   3103  N   ALA A 444      19.927  57.494  58.540  1.00 34.99           N  
ATOM   3104  CA  ALA A 444      18.955  58.174  57.682  1.00 33.94           C  
ATOM   3105  C   ALA A 444      19.392  58.225  56.180  1.00 33.22           C  
ATOM   3106  O   ALA A 444      18.533  58.157  55.296  1.00 31.01           O  
ATOM   3107  CB  ALA A 444      18.650  59.577  58.213  1.00 33.78           C  
ATOM   3108  N   ALA A 445      20.717  58.285  55.914  1.00 30.69           N  
ATOM   3109  CA  ALA A 445      21.168  58.468  54.593  1.00 30.19           C  
ATOM   3110  C   ALA A 445      20.853  57.198  53.764  1.00 32.14           C  
ATOM   3111  O   ALA A 445      20.346  57.281  52.596  1.00 32.59           O  
ATOM   3112  CB  ALA A 445      22.633  58.891  54.559  1.00 29.87           C  
ATOM   3113  N   THR A 446      21.035  56.029  54.378  1.00 32.17           N  
ATOM   3114  CA  THR A 446      20.718  54.793  53.679  1.00 32.66           C  
ATOM   3115  C   THR A 446      19.178  54.585  53.621  1.00 32.74           C  
ATOM   3116  O   THR A 446      18.674  54.116  52.593  1.00 34.22           O  
ATOM   3117  CB  THR A 446      21.487  53.549  54.288  1.00 32.97           C  
ATOM   3118  OG1 THR A 446      21.252  53.472  55.704  1.00 31.20           O  
ATOM   3119  CG2 THR A 446      23.017  53.603  53.971  1.00 33.25           C  
ATOM   3120  N   ASN A 447      18.412  54.962  54.651  1.00 30.90           N  
ATOM   3121  CA  ASN A 447      16.907  54.931  54.475  1.00 30.82           C  
ATOM   3122  C   ASN A 447      16.523  55.693  53.164  1.00 30.56           C  
ATOM   3123  O   ASN A 447      15.612  55.278  52.438  1.00 32.14           O  
ATOM   3124  CB  ASN A 447      16.166  55.543  55.675  1.00 28.86           C  
ATOM   3125  CG  ASN A 447      14.683  55.304  55.645  1.00 31.93           C  
ATOM   3126  OD1 ASN A 447      14.252  54.266  55.255  1.00 38.40           O  
ATOM   3127  ND2 ASN A 447      13.887  56.261  56.096  1.00 32.24           N  
ATOM   3128  N   VAL A 448      17.191  56.813  52.881  1.00 29.96           N  
ATOM   3129  CA  VAL A 448      16.688  57.720  51.842  1.00 30.51           C  
ATOM   3130  C   VAL A 448      17.130  57.229  50.445  1.00 31.85           C  
ATOM   3131  O   VAL A 448      16.351  57.260  49.462  1.00 31.73           O  
ATOM   3132  CB  VAL A 448      17.022  59.250  52.136  1.00 30.31           C  
ATOM   3133  CG1 VAL A 448      16.490  60.112  51.059  1.00 26.12           C  
ATOM   3134  CG2 VAL A 448      16.409  59.714  53.460  1.00 27.71           C  
ATOM   3135  N   ILE A 449      18.378  56.758  50.374  1.00 33.19           N  
ATOM   3136  CA  ILE A 449      18.893  56.187  49.150  1.00 32.81           C  
ATOM   3137  C   ILE A 449      18.038  55.016  48.745  1.00 33.36           C  
ATOM   3138  O   ILE A 449      17.600  54.928  47.589  1.00 35.22           O  
ATOM   3139  CB  ILE A 449      20.334  55.704  49.272  1.00 33.31           C  
ATOM   3140  CG1 ILE A 449      21.240  56.924  49.444  1.00 30.54           C  
ATOM   3141  CG2 ILE A 449      20.688  54.850  47.963  1.00 28.88           C  
ATOM   3142  CD1 ILE A 449      22.678  56.624  49.969  1.00 28.65           C  
ATOM   3143  N   PHE A 450      17.774  54.116  49.677  1.00 32.87           N  
ATOM   3144  CA  PHE A 450      16.831  53.008  49.398  1.00 31.79           C  
ATOM   3145  C   PHE A 450      15.359  53.471  49.053  1.00 30.02           C  
ATOM   3146  O   PHE A 450      14.688  52.880  48.212  1.00 29.93           O  
ATOM   3147  CB  PHE A 450      16.770  52.079  50.635  1.00 31.82           C  
ATOM   3148  CG  PHE A 450      17.837  51.025  50.694  1.00 32.24           C  
ATOM   3149  CD1 PHE A 450      19.177  51.370  50.915  1.00 33.94           C  
ATOM   3150  CD2 PHE A 450      17.487  49.650  50.598  1.00 31.91           C  
ATOM   3151  CE1 PHE A 450      20.196  50.354  51.052  1.00 33.92           C  
ATOM   3152  CE2 PHE A 450      18.508  48.607  50.693  1.00 34.42           C  
ATOM   3153  CZ  PHE A 450      19.860  48.968  50.915  1.00 32.02           C  
ATOM   3154  N   GLY A 451      14.811  54.455  49.769  1.00 30.00           N  
ATOM   3155  CA  GLY A 451      13.424  54.857  49.493  1.00 29.55           C  
ATOM   3156  C   GLY A 451      13.382  55.498  48.078  1.00 29.94           C  
ATOM   3157  O   GLY A 451      12.471  55.260  47.304  1.00 29.75           O  
ATOM   3158  N   LEU A 452      14.434  56.232  47.718  1.00 29.49           N  
ATOM   3159  CA  LEU A 452      14.466  56.872  46.443  1.00 29.75           C  
ATOM   3160  C   LEU A 452      14.505  55.834  45.317  1.00 30.73           C  
ATOM   3161  O   LEU A 452      13.728  55.968  44.349  1.00 31.56           O  
ATOM   3162  CB  LEU A 452      15.625  57.878  46.337  1.00 27.87           C  
ATOM   3163  CG  LEU A 452      15.500  59.236  47.057  1.00 28.19           C  
ATOM   3164  CD1 LEU A 452      16.908  60.057  46.933  1.00 23.73           C  
ATOM   3165  CD2 LEU A 452      14.298  60.033  46.500  1.00 21.60           C  
ATOM   3166  N   ALA A 453      15.376  54.823  45.463  1.00 30.51           N  
ATOM   3167  CA  ALA A 453      15.552  53.733  44.475  1.00 29.96           C  
ATOM   3168  C   ALA A 453      14.247  52.956  44.393  1.00 29.77           C  
ATOM   3169  O   ALA A 453      13.760  52.663  43.292  1.00 29.73           O  
ATOM   3170  CB  ALA A 453      16.715  52.812  44.860  1.00 30.30           C  
ATOM   3171  N   LEU A 454      13.626  52.691  45.523  1.00 26.92           N  
ATOM   3172  CA  LEU A 454      12.353  51.965  45.438  1.00 27.49           C  
ATOM   3173  C   LEU A 454      11.282  52.703  44.565  1.00 28.31           C  
ATOM   3174  O   LEU A 454      10.647  52.072  43.687  1.00 30.53           O  
ATOM   3175  CB  LEU A 454      11.827  51.663  46.856  1.00 25.50           C  
ATOM   3176  CG  LEU A 454      10.412  51.078  46.999  1.00 26.69           C  
ATOM   3177  CD1 LEU A 454      10.284  50.363  48.404  1.00 26.66           C  
ATOM   3178  CD2 LEU A 454       9.166  52.036  46.793  1.00 25.10           C  
ATOM   3179  N   GLY A 455      11.064  54.024  44.807  1.00 27.90           N  
ATOM   3180  CA  GLY A 455      10.168  54.845  43.993  1.00 24.67           C  
ATOM   3181  C   GLY A 455      10.473  54.791  42.501  1.00 26.48           C  
ATOM   3182  O   GLY A 455       9.552  54.568  41.707  1.00 25.61           O  
ATOM   3183  N   TYR A 456      11.751  55.020  42.133  1.00 26.02           N  
ATOM   3184  CA  TYR A 456      12.248  54.947  40.782  1.00 28.47           C  
ATOM   3185  C   TYR A 456      11.932  53.597  40.176  1.00 31.02           C  
ATOM   3186  O   TYR A 456      11.419  53.532  39.056  1.00 33.06           O  
ATOM   3187  CB  TYR A 456      13.796  55.119  40.774  1.00 28.51           C  
ATOM   3188  CG  TYR A 456      14.311  56.487  41.185  1.00 29.14           C  
ATOM   3189  CD1 TYR A 456      13.452  57.625  41.214  1.00 35.93           C  
ATOM   3190  CD2 TYR A 456      15.655  56.670  41.501  1.00 34.83           C  
ATOM   3191  CE1 TYR A 456      13.935  58.893  41.575  1.00 39.94           C  
ATOM   3192  CE2 TYR A 456      16.167  57.936  41.860  1.00 33.24           C  
ATOM   3193  CZ  TYR A 456      15.296  59.023  41.896  1.00 40.16           C  
ATOM   3194  OH  TYR A 456      15.798  60.234  42.242  1.00 46.85           O  
ATOM   3195  N   LYS A 457      12.226  52.523  40.927  1.00 31.94           N  
ATOM   3196  CA  LYS A 457      12.000  51.161  40.536  1.00 33.43           C  
ATOM   3197  C   LYS A 457      10.530  50.888  40.275  1.00 32.05           C  
ATOM   3198  O   LYS A 457      10.176  50.161  39.326  1.00 32.51           O  
ATOM   3199  CB  LYS A 457      12.522  50.178  41.651  1.00 35.63           C  
ATOM   3200  CG  LYS A 457      12.519  48.607  41.297  1.00 37.87           C  
ATOM   3201  CD  LYS A 457      13.424  48.341  40.084  1.00 49.12           C  
ATOM   3202  CE  LYS A 457      13.650  46.805  39.755  1.00 51.64           C  
ATOM   3203  NZ  LYS A 457      13.839  45.943  40.996  1.00 55.86           N  
ATOM   3204  N   SER A 458       9.691  51.453  41.126  1.00 31.17           N  
ATOM   3205  CA  SER A 458       8.238  51.229  41.093  1.00 30.27           C  
ATOM   3206  C   SER A 458       7.540  51.710  39.806  1.00 30.67           C  
ATOM   3207  O   SER A 458       6.391  51.392  39.573  1.00 31.08           O  
ATOM   3208  CB  SER A 458       7.574  51.853  42.343  1.00 29.23           C  
ATOM   3209  OG  SER A 458       7.224  53.247  42.168  1.00 28.88           O  
ATOM   3210  N   VAL A 459       8.179  52.530  38.997  1.00 31.78           N  
ATOM   3211  CA  VAL A 459       7.442  53.047  37.869  1.00 33.34           C  
ATOM   3212  C   VAL A 459       7.348  52.036  36.698  1.00 34.37           C  
ATOM   3213  O   VAL A 459       6.438  52.152  35.838  1.00 34.95           O  
ATOM   3214  CB  VAL A 459       8.060  54.338  37.317  1.00 34.49           C  
ATOM   3215  CG1 VAL A 459       8.198  55.378  38.408  1.00 33.86           C  
ATOM   3216  CG2 VAL A 459       9.426  54.031  36.545  1.00 31.88           C  
ATOM   3217  N   ILE A 460       8.274  51.072  36.653  1.00 33.77           N  
ATOM   3218  CA  ILE A 460       8.410  50.197  35.468  1.00 33.45           C  
ATOM   3219  C   ILE A 460       7.106  49.556  35.032  1.00 33.73           C  
ATOM   3220  O   ILE A 460       6.621  49.740  33.881  1.00 34.06           O  
ATOM   3221  CB  ILE A 460       9.519  49.146  35.659  1.00 34.24           C  
ATOM   3222  CG1 ILE A 460      10.848  49.855  35.877  1.00 33.51           C  
ATOM   3223  CG2 ILE A 460       9.624  48.172  34.457  1.00 32.57           C  
ATOM   3224  CD1 ILE A 460      11.825  48.931  36.588  1.00 38.55           C  
ATOM   3225  N   ILE A 461       6.509  48.819  35.936  1.00 33.10           N  
ATOM   3226  CA  ILE A 461       5.301  48.104  35.543  1.00 33.43           C  
ATOM   3227  C   ILE A 461       4.096  48.980  35.308  1.00 33.27           C  
ATOM   3228  O   ILE A 461       3.408  48.774  34.292  1.00 34.28           O  
ATOM   3229  CB  ILE A 461       5.018  46.837  36.439  1.00 34.43           C  
ATOM   3230  CG1 ILE A 461       6.185  45.843  36.236  1.00 35.00           C  
ATOM   3231  CG2 ILE A 461       3.642  46.201  36.128  1.00 31.21           C  
ATOM   3232  CD1 ILE A 461       6.239  44.720  37.304  1.00 40.14           C  
ATOM   3233  N   PRO A 462       3.829  49.989  36.194  1.00 32.88           N  
ATOM   3234  CA  PRO A 462       2.711  50.899  35.786  1.00 31.55           C  
ATOM   3235  C   PRO A 462       2.900  51.516  34.383  1.00 30.54           C  
ATOM   3236  O   PRO A 462       1.951  51.554  33.621  1.00 32.41           O  
ATOM   3237  CB  PRO A 462       2.678  51.963  36.918  1.00 30.16           C  
ATOM   3238  CG  PRO A 462       3.104  51.149  38.128  1.00 28.78           C  
ATOM   3239  CD  PRO A 462       4.304  50.336  37.544  1.00 31.36           C  
ATOM   3240  N   ILE A 463       4.092  51.972  34.034  1.00 29.92           N  
ATOM   3241  CA  ILE A 463       4.305  52.510  32.721  1.00 29.78           C  
ATOM   3242  C   ILE A 463       3.995  51.499  31.578  1.00 31.71           C  
ATOM   3243  O   ILE A 463       3.340  51.844  30.576  1.00 30.74           O  
ATOM   3244  CB  ILE A 463       5.749  53.027  32.581  1.00 30.13           C  
ATOM   3245  CG1 ILE A 463       5.963  54.300  33.422  1.00 29.25           C  
ATOM   3246  CG2 ILE A 463       6.066  53.264  31.122  1.00 26.77           C  
ATOM   3247  CD1 ILE A 463       4.796  55.481  33.221  1.00 28.39           C  
ATOM   3248  N   PHE A 464       4.498  50.259  31.737  1.00 32.73           N  
ATOM   3249  CA  PHE A 464       4.217  49.183  30.817  1.00 32.36           C  
ATOM   3250  C   PHE A 464       2.735  48.952  30.721  1.00 32.64           C  
ATOM   3251  O   PHE A 464       2.218  48.778  29.617  1.00 34.77           O  
ATOM   3252  CB  PHE A 464       5.007  47.875  31.135  1.00 32.01           C  
ATOM   3253  CG  PHE A 464       6.444  47.912  30.688  1.00 31.65           C  
ATOM   3254  CD1 PHE A 464       6.767  48.262  29.408  1.00 33.87           C  
ATOM   3255  CD2 PHE A 464       7.477  47.534  31.541  1.00 33.79           C  
ATOM   3256  CE1 PHE A 464       8.126  48.286  28.988  1.00 36.40           C  
ATOM   3257  CE2 PHE A 464       8.794  47.561  31.136  1.00 30.79           C  
ATOM   3258  CZ  PHE A 464       9.121  47.948  29.874  1.00 31.47           C  
ATOM   3259  N   ALA A 465       2.024  48.945  31.834  1.00 32.67           N  
ATOM   3260  CA  ALA A 465       0.546  48.769  31.769  1.00 32.56           C  
ATOM   3261  C   ALA A 465      -0.140  49.912  31.011  1.00 33.01           C  
ATOM   3262  O   ALA A 465      -1.067  49.676  30.234  1.00 34.24           O  
ATOM   3263  CB  ALA A 465      -0.052  48.624  33.153  1.00 30.98           C  
ATOM   3264  N   ILE A 466       0.333  51.130  31.208  1.00 32.91           N  
ATOM   3265  CA  ILE A 466      -0.269  52.284  30.557  1.00 33.43           C  
ATOM   3266  C   ILE A 466       0.054  52.211  29.067  1.00 33.01           C  
ATOM   3267  O   ILE A 466      -0.804  52.473  28.208  1.00 33.93           O  
ATOM   3268  CB  ILE A 466       0.236  53.681  31.164  1.00 33.12           C  
ATOM   3269  CG1 ILE A 466      -0.316  53.874  32.588  1.00 33.44           C  
ATOM   3270  CG2 ILE A 466      -0.153  54.864  30.228  1.00 30.16           C  
ATOM   3271  CD1 ILE A 466       0.581  54.797  33.510  1.00 31.00           C  
ATOM   3272  N   ALA A 467       1.272  51.816  28.761  1.00 32.80           N  
ATOM   3273  CA  ALA A 467       1.679  51.673  27.350  1.00 33.47           C  
ATOM   3274  C   ALA A 467       0.816  50.601  26.603  1.00 33.60           C  
ATOM   3275  O   ALA A 467       0.305  50.825  25.473  1.00 33.36           O  
ATOM   3276  CB  ALA A 467       3.170  51.387  27.279  1.00 32.61           C  
ATOM   3277  N   ILE A 468       0.588  49.472  27.270  1.00 33.56           N  
ATOM   3278  CA  ILE A 468      -0.304  48.454  26.709  1.00 33.97           C  
ATOM   3279  C   ILE A 468      -1.728  48.991  26.532  1.00 33.22           C  
ATOM   3280  O   ILE A 468      -2.345  48.726  25.521  1.00 33.05           O  
ATOM   3281  CB  ILE A 468      -0.306  47.120  27.533  1.00 33.32           C  
ATOM   3282  CG1 ILE A 468       1.068  46.439  27.489  1.00 34.91           C  
ATOM   3283  CG2 ILE A 468      -1.461  46.171  27.106  1.00 33.14           C  
ATOM   3284  CD1 ILE A 468       1.230  45.375  28.661  1.00 32.11           C  
ATOM   3285  N   SER A 469      -2.254  49.743  27.486  1.00 33.07           N  
ATOM   3286  CA  SER A 469      -3.643  50.253  27.319  1.00 33.35           C  
ATOM   3287  C   SER A 469      -3.712  51.302  26.201  1.00 33.07           C  
ATOM   3288  O   SER A 469      -4.764  51.511  25.629  1.00 32.68           O  
ATOM   3289  CB  SER A 469      -4.098  50.983  28.603  1.00 33.43           C  
ATOM   3290  OG  SER A 469      -4.034  50.108  29.672  1.00 35.20           O  
ATOM   3291  N   ILE A 470      -2.629  52.058  25.997  1.00 31.78           N  
ATOM   3292  CA  ILE A 470      -2.616  53.072  24.966  1.00 30.99           C  
ATOM   3293  C   ILE A 470      -2.622  52.313  23.633  1.00 31.95           C  
ATOM   3294  O   ILE A 470      -3.410  52.599  22.717  1.00 33.18           O  
ATOM   3295  CB  ILE A 470      -1.366  53.937  25.057  1.00 30.75           C  
ATOM   3296  CG1 ILE A 470      -1.486  54.901  26.249  1.00 31.14           C  
ATOM   3297  CG2 ILE A 470      -1.118  54.655  23.694  1.00 28.82           C  
ATOM   3298  CD1 ILE A 470      -0.279  55.649  26.544  1.00 29.02           C  
ATOM   3299  N   PHE A 471      -1.762  51.321  23.522  1.00 31.69           N  
ATOM   3300  CA  PHE A 471      -1.659  50.616  22.281  1.00 31.10           C  
ATOM   3301  C   PHE A 471      -2.970  49.946  21.870  1.00 31.33           C  
ATOM   3302  O   PHE A 471      -3.435  50.100  20.737  1.00 29.92           O  
ATOM   3303  CB  PHE A 471      -0.598  49.550  22.353  1.00 30.33           C  
ATOM   3304  CG  PHE A 471      -0.388  48.935  21.045  1.00 31.98           C  
ATOM   3305  CD1 PHE A 471       0.388  49.595  20.098  1.00 33.89           C  
ATOM   3306  CD2 PHE A 471      -1.073  47.760  20.693  1.00 31.74           C  
ATOM   3307  CE1 PHE A 471       0.527  49.067  18.811  1.00 35.48           C  
ATOM   3308  CE2 PHE A 471      -0.946  47.212  19.442  1.00 33.83           C  
ATOM   3309  CZ  PHE A 471      -0.164  47.858  18.487  1.00 33.72           C  
ATOM   3310  N   VAL A 472      -3.534  49.176  22.786  1.00 31.05           N  
ATOM   3311  CA  VAL A 472      -4.789  48.548  22.516  1.00 32.53           C  
ATOM   3312  C   VAL A 472      -5.902  49.549  22.173  1.00 33.53           C  
ATOM   3313  O   VAL A 472      -6.561  49.404  21.116  1.00 33.89           O  
ATOM   3314  CB  VAL A 472      -5.209  47.526  23.653  1.00 33.50           C  
ATOM   3315  CG1 VAL A 472      -6.634  47.064  23.458  1.00 32.10           C  
ATOM   3316  CG2 VAL A 472      -4.231  46.288  23.642  1.00 32.17           C  
ATOM   3317  N   SER A 473      -6.106  50.580  23.004  1.00 33.00           N  
ATOM   3318  CA  SER A 473      -7.328  51.390  22.849  1.00 32.06           C  
ATOM   3319  C   SER A 473      -7.118  52.365  21.687  1.00 32.68           C  
ATOM   3320  O   SER A 473      -8.099  52.673  20.967  1.00 32.10           O  
ATOM   3321  CB  SER A 473      -7.690  52.123  24.145  1.00 30.56           C  
ATOM   3322  OG  SER A 473      -6.610  52.992  24.480  1.00 32.27           O  
ATOM   3323  N   PHE A 474      -5.869  52.834  21.510  1.00 32.29           N  
ATOM   3324  CA  PHE A 474      -5.456  53.701  20.365  1.00 33.87           C  
ATOM   3325  C   PHE A 474      -5.722  52.955  19.030  1.00 34.92           C  
ATOM   3326  O   PHE A 474      -6.365  53.473  18.093  1.00 35.03           O  
ATOM   3327  CB  PHE A 474      -3.933  54.053  20.485  1.00 32.60           C  
ATOM   3328  CG  PHE A 474      -3.476  55.345  19.732  1.00 34.16           C  
ATOM   3329  CD1 PHE A 474      -4.170  55.847  18.608  1.00 33.61           C  
ATOM   3330  CD2 PHE A 474      -2.302  56.035  20.143  1.00 35.74           C  
ATOM   3331  CE1 PHE A 474      -3.715  56.994  17.908  1.00 30.52           C  
ATOM   3332  CE2 PHE A 474      -1.824  57.208  19.444  1.00 33.49           C  
ATOM   3333  CZ  PHE A 474      -2.546  57.676  18.309  1.00 31.09           C  
ATOM   3334  N   THR A 475      -5.231  51.715  18.977  1.00 35.72           N  
ATOM   3335  CA  THR A 475      -5.287  50.898  17.788  1.00 35.82           C  
ATOM   3336  C   THR A 475      -6.758  50.604  17.446  1.00 35.92           C  
ATOM   3337  O   THR A 475      -7.154  50.731  16.294  1.00 35.48           O  
ATOM   3338  CB  THR A 475      -4.538  49.572  17.982  1.00 35.32           C  
ATOM   3339  OG1 THR A 475      -3.151  49.811  18.209  1.00 36.76           O  
ATOM   3340  CG2 THR A 475      -4.706  48.649  16.746  1.00 37.14           C  
ATOM   3341  N   PHE A 476      -7.556  50.203  18.425  1.00 35.84           N  
ATOM   3342  CA  PHE A 476      -8.943  49.937  18.128  1.00 36.17           C  
ATOM   3343  C   PHE A 476      -9.766  51.156  17.863  1.00 35.77           C  
ATOM   3344  O   PHE A 476     -10.685  51.071  17.055  1.00 38.56           O  
ATOM   3345  CB  PHE A 476      -9.677  49.122  19.220  1.00 37.32           C  
ATOM   3346  CG  PHE A 476      -9.313  47.657  19.238  1.00 38.26           C  
ATOM   3347  CD1 PHE A 476      -9.216  46.934  18.046  1.00 38.47           C  
ATOM   3348  CD2 PHE A 476      -9.074  46.997  20.455  1.00 41.53           C  
ATOM   3349  CE1 PHE A 476      -8.860  45.563  18.051  1.00 38.47           C  
ATOM   3350  CE2 PHE A 476      -8.727  45.599  20.484  1.00 42.98           C  
ATOM   3351  CZ  PHE A 476      -8.606  44.893  19.264  1.00 40.90           C  
ATOM   3352  N   ALA A 477      -9.525  52.289  18.509  1.00 33.93           N  
ATOM   3353  CA  ALA A 477     -10.562  53.331  18.400  1.00 31.53           C  
ATOM   3354  C   ALA A 477     -10.065  54.730  18.632  1.00 31.54           C  
ATOM   3355  O   ALA A 477     -10.809  55.634  19.079  1.00 31.33           O  
ATOM   3356  CB  ALA A 477     -11.776  52.995  19.304  1.00 30.00           C  
ATOM   3357  N   ALA A 478      -8.782  54.913  18.340  1.00 31.01           N  
ATOM   3358  CA  ALA A 478      -8.178  56.247  18.357  1.00 30.70           C  
ATOM   3359  C   ALA A 478      -8.407  56.957  19.693  1.00 31.27           C  
ATOM   3360  O   ALA A 478      -8.330  56.279  20.720  1.00 32.07           O  
ATOM   3361  CB  ALA A 478      -8.597  57.082  17.131  1.00 29.71           C  
ATOM   3362  N   MET A 479      -8.694  58.273  19.684  1.00 31.64           N  
ATOM   3363  CA  MET A 479      -8.825  59.106  20.892  1.00 31.27           C  
ATOM   3364  C   MET A 479     -10.067  58.687  21.670  1.00 32.08           C  
ATOM   3365  O   MET A 479     -10.042  58.703  22.899  1.00 32.61           O  
ATOM   3366  CB  MET A 479      -8.886  60.628  20.579  1.00 30.26           C  
ATOM   3367  CG  MET A 479      -7.668  61.169  19.919  1.00 30.92           C  
ATOM   3368  SD  MET A 479      -6.073  60.675  20.704  1.00 34.54           S  
ATOM   3369  CE  MET A 479      -5.480  59.315  19.662  1.00 36.39           C  
ATOM   3370  N   TYR A 480     -11.134  58.276  20.989  1.00 32.37           N  
ATOM   3371  CA  TYR A 480     -12.317  57.745  21.750  1.00 33.38           C  
ATOM   3372  C   TYR A 480     -11.988  56.516  22.626  1.00 33.42           C  
ATOM   3373  O   TYR A 480     -12.322  56.495  23.829  1.00 33.98           O  
ATOM   3374  CB  TYR A 480     -13.492  57.431  20.835  1.00 31.69           C  
ATOM   3375  CG  TYR A 480     -14.744  57.084  21.594  1.00 32.69           C  
ATOM   3376  CD1 TYR A 480     -15.481  58.064  22.254  1.00 30.60           C  
ATOM   3377  CD2 TYR A 480     -15.186  55.779  21.630  1.00 30.20           C  
ATOM   3378  CE1 TYR A 480     -16.637  57.735  22.931  1.00 35.67           C  
ATOM   3379  CE2 TYR A 480     -16.287  55.439  22.287  1.00 35.50           C  
ATOM   3380  CZ  TYR A 480     -17.036  56.404  22.939  1.00 35.66           C  
ATOM   3381  OH  TYR A 480     -18.145  55.977  23.585  1.00 33.54           O  
ATOM   3382  N   GLY A 481     -11.313  55.521  22.023  1.00 33.78           N  
ATOM   3383  CA  GLY A 481     -10.902  54.309  22.722  1.00 32.64           C  
ATOM   3384  C   GLY A 481      -9.968  54.644  23.897  1.00 33.40           C  
ATOM   3385  O   GLY A 481     -10.140  54.081  24.998  1.00 34.09           O  
ATOM   3386  N   ILE A 482      -8.993  55.539  23.678  1.00 31.19           N  
ATOM   3387  CA  ILE A 482      -8.131  55.993  24.776  1.00 31.50           C  
ATOM   3388  C   ILE A 482      -8.935  56.628  25.938  1.00 32.24           C  
ATOM   3389  O   ILE A 482      -8.726  56.288  27.149  1.00 31.70           O  
ATOM   3390  CB  ILE A 482      -6.997  56.957  24.288  1.00 30.59           C  
ATOM   3391  CG1 ILE A 482      -6.075  56.256  23.298  1.00 28.90           C  
ATOM   3392  CG2 ILE A 482      -6.175  57.455  25.474  1.00 29.86           C  
ATOM   3393  CD1 ILE A 482      -5.227  57.266  22.578  1.00 29.39           C  
ATOM   3394  N   ALA A 483      -9.884  57.499  25.552  1.00 31.44           N  
ATOM   3395  CA  ALA A 483     -10.710  58.190  26.524  1.00 31.92           C  
ATOM   3396  C   ALA A 483     -11.531  57.167  27.340  1.00 33.08           C  
ATOM   3397  O   ALA A 483     -11.621  57.283  28.575  1.00 33.94           O  
ATOM   3398  CB  ALA A 483     -11.597  59.240  25.874  1.00 28.50           C  
ATOM   3399  N   VAL A 484     -12.136  56.176  26.688  1.00 33.91           N  
ATOM   3400  CA  VAL A 484     -13.000  55.269  27.471  1.00 34.44           C  
ATOM   3401  C   VAL A 484     -12.124  54.240  28.178  1.00 33.90           C  
ATOM   3402  O   VAL A 484     -12.558  53.623  29.148  1.00 34.29           O  
ATOM   3403  CB  VAL A 484     -14.165  54.606  26.660  1.00 34.85           C  
ATOM   3404  CG1 VAL A 484     -14.981  55.668  25.928  1.00 34.83           C  
ATOM   3405  CG2 VAL A 484     -13.634  53.663  25.665  1.00 35.05           C  
ATOM   3406  N   ALA A 485     -10.893  54.071  27.709  1.00 32.48           N  
ATOM   3407  CA  ALA A 485      -9.922  53.372  28.526  1.00 32.67           C  
ATOM   3408  C   ALA A 485      -9.619  54.147  29.857  1.00 33.17           C  
ATOM   3409  O   ALA A 485      -9.538  53.545  30.951  1.00 33.93           O  
ATOM   3410  CB  ALA A 485      -8.640  53.090  27.746  1.00 31.75           C  
ATOM   3411  N   ALA A 486      -9.454  55.464  29.777  1.00 33.56           N  
ATOM   3412  CA  ALA A 486      -9.295  56.278  31.008  1.00 33.90           C  
ATOM   3413  C   ALA A 486     -10.466  56.048  31.892  1.00 33.58           C  
ATOM   3414  O   ALA A 486     -10.308  55.833  33.071  1.00 34.60           O  
ATOM   3415  CB  ALA A 486      -9.144  57.778  30.719  1.00 31.83           C  
ATOM   3416  N   LEU A 487     -11.641  56.054  31.287  1.00 34.39           N  
ATOM   3417  CA  LEU A 487     -12.873  55.977  31.996  1.00 34.72           C  
ATOM   3418  C   LEU A 487     -13.058  54.586  32.558  1.00 35.09           C  
ATOM   3419  O   LEU A 487     -13.615  54.440  33.665  1.00 34.68           O  
ATOM   3420  CB  LEU A 487     -14.033  56.339  31.076  1.00 34.83           C  
ATOM   3421  CG  LEU A 487     -15.271  56.515  31.955  1.00 39.15           C  
ATOM   3422  CD1 LEU A 487     -15.182  57.811  32.781  1.00 38.43           C  
ATOM   3423  CD2 LEU A 487     -16.594  56.417  31.211  1.00 39.67           C  
ATOM   3424  N   GLY A 488     -12.626  53.562  31.810  1.00 34.31           N  
ATOM   3425  CA  GLY A 488     -12.720  52.186  32.310  1.00 34.31           C  
ATOM   3426  C   GLY A 488     -11.864  52.015  33.576  1.00 34.62           C  
ATOM   3427  O   GLY A 488     -12.303  51.434  34.568  1.00 33.06           O  
ATOM   3428  N   MET A 489     -10.627  52.516  33.532  1.00 34.43           N  
ATOM   3429  CA  MET A 489      -9.803  52.570  34.732  1.00 34.15           C  
ATOM   3430  C   MET A 489     -10.509  53.256  35.914  1.00 34.36           C  
ATOM   3431  O   MET A 489     -10.206  52.972  37.062  1.00 34.51           O  
ATOM   3432  CB  MET A 489      -8.483  53.309  34.475  1.00 34.25           C  
ATOM   3433  CG  MET A 489      -7.520  53.235  35.677  1.00 32.00           C  
ATOM   3434  SD  MET A 489      -5.825  53.736  35.257  1.00 34.71           S  
ATOM   3435  CE  MET A 489      -5.358  52.704  33.862  1.00 32.39           C  
ATOM   3436  N   LEU A 490     -11.412  54.175  35.618  1.00 33.29           N  
ATOM   3437  CA  LEU A 490     -12.120  54.893  36.619  1.00 33.91           C  
ATOM   3438  C   LEU A 490     -13.571  54.440  36.725  1.00 34.60           C  
ATOM   3439  O   LEU A 490     -14.405  55.168  37.299  1.00 34.52           O  
ATOM   3440  CB  LEU A 490     -12.124  56.390  36.279  1.00 34.50           C  
ATOM   3441  CG  LEU A 490     -10.775  57.137  36.197  1.00 36.88           C  
ATOM   3442  CD1 LEU A 490     -10.918  58.553  35.565  1.00 35.49           C  
ATOM   3443  CD2 LEU A 490     -10.098  57.187  37.572  1.00 32.74           C  
ATOM   3444  N   SER A 491     -13.899  53.253  36.213  1.00 35.15           N  
ATOM   3445  CA  SER A 491     -15.309  52.860  36.166  1.00 35.74           C  
ATOM   3446  C   SER A 491     -15.738  52.374  37.558  1.00 36.43           C  
ATOM   3447  O   SER A 491     -16.927  52.396  37.925  1.00 37.48           O  
ATOM   3448  CB  SER A 491     -15.534  51.816  35.094  1.00 35.29           C  
ATOM   3449  OG  SER A 491     -14.819  50.655  35.390  1.00 34.56           O  
ATOM   3450  N   THR A 492     -14.745  52.013  38.349  1.00 35.76           N  
ATOM   3451  CA  THR A 492     -14.970  51.562  39.717  1.00 35.46           C  
ATOM   3452  C   THR A 492     -14.601  52.632  40.772  1.00 35.00           C  
ATOM   3453  O   THR A 492     -14.267  52.308  41.903  1.00 34.97           O  
ATOM   3454  CB  THR A 492     -14.179  50.255  40.009  1.00 35.35           C  
ATOM   3455  OG1 THR A 492     -12.812  50.483  39.685  1.00 35.37           O  
ATOM   3456  CG2 THR A 492     -14.677  49.055  39.112  1.00 30.87           C  
ATOM   3457  N   ILE A 493     -14.773  53.881  40.403  1.00 34.12           N  
ATOM   3458  CA  ILE A 493     -14.339  55.024  41.181  1.00 34.93           C  
ATOM   3459  C   ILE A 493     -15.008  55.124  42.576  1.00 35.33           C  
ATOM   3460  O   ILE A 493     -14.389  55.564  43.545  1.00 35.15           O  
ATOM   3461  CB  ILE A 493     -14.514  56.332  40.332  1.00 34.45           C  
ATOM   3462  CG1 ILE A 493     -13.889  57.525  41.000  1.00 36.07           C  
ATOM   3463  CG2 ILE A 493     -15.929  56.697  40.184  1.00 32.24           C  
ATOM   3464  CD1 ILE A 493     -12.514  57.328  41.385  1.00 42.97           C  
ATOM   3465  N   ALA A 494     -16.268  54.708  42.695  1.00 34.72           N  
ATOM   3466  CA  ALA A 494     -16.905  54.734  44.013  1.00 33.96           C  
ATOM   3467  C   ALA A 494     -16.099  53.884  45.050  1.00 34.12           C  
ATOM   3468  O   ALA A 494     -15.902  54.288  46.194  1.00 34.36           O  
ATOM   3469  CB  ALA A 494     -18.430  54.250  43.901  1.00 33.17           C  
ATOM   3470  N   THR A 495     -15.632  52.717  44.635  1.00 34.21           N  
ATOM   3471  CA  THR A 495     -14.841  51.816  45.458  1.00 34.47           C  
ATOM   3472  C   THR A 495     -13.416  52.296  45.609  1.00 34.33           C  
ATOM   3473  O   THR A 495     -12.832  52.161  46.703  1.00 34.52           O  
ATOM   3474  CB  THR A 495     -14.749  50.394  44.773  1.00 35.53           C  
ATOM   3475  OG1 THR A 495     -16.027  49.754  44.856  1.00 33.79           O  
ATOM   3476  CG2 THR A 495     -13.638  49.509  45.422  1.00 35.90           C  
ATOM   3477  N   GLY A 496     -12.828  52.780  44.505  1.00 33.79           N  
ATOM   3478  CA  GLY A 496     -11.514  53.420  44.520  1.00 33.21           C  
ATOM   3479  C   GLY A 496     -11.454  54.543  45.546  1.00 34.73           C  
ATOM   3480  O   GLY A 496     -10.622  54.533  46.447  1.00 34.04           O  
ATOM   3481  N   LEU A 497     -12.402  55.463  45.484  1.00 35.67           N  
ATOM   3482  CA  LEU A 497     -12.509  56.475  46.532  1.00 37.38           C  
ATOM   3483  C   LEU A 497     -12.770  55.931  47.971  1.00 38.05           C  
ATOM   3484  O   LEU A 497     -12.267  56.482  48.942  1.00 38.87           O  
ATOM   3485  CB  LEU A 497     -13.567  57.518  46.167  1.00 36.73           C  
ATOM   3486  CG  LEU A 497     -13.254  58.480  44.997  1.00 36.81           C  
ATOM   3487  CD1 LEU A 497     -14.513  59.208  44.537  1.00 29.26           C  
ATOM   3488  CD2 LEU A 497     -12.114  59.487  45.347  1.00 33.24           C  
ATOM   3489  N   ALA A 498     -13.537  54.848  48.095  1.00 37.71           N  
ATOM   3490  CA  ALA A 498     -13.855  54.293  49.399  1.00 36.84           C  
ATOM   3491  C   ALA A 498     -12.596  53.717  50.003  1.00 37.09           C  
ATOM   3492  O   ALA A 498     -12.247  54.058  51.114  1.00 37.38           O  
ATOM   3493  CB  ALA A 498     -14.956  53.247  49.283  1.00 36.14           C  
ATOM   3494  N   ILE A 499     -11.856  52.886  49.278  1.00 38.19           N  
ATOM   3495  CA  ILE A 499     -10.628  52.339  49.891  1.00 38.74           C  
ATOM   3496  C   ILE A 499      -9.610  53.448  50.196  1.00 39.64           C  
ATOM   3497  O   ILE A 499      -8.877  53.351  51.143  1.00 41.79           O  
ATOM   3498  CB  ILE A 499      -9.951  51.135  49.104  1.00 38.78           C  
ATOM   3499  CG1 ILE A 499      -9.373  51.571  47.761  1.00 39.55           C  
ATOM   3500  CG2 ILE A 499     -10.911  49.942  48.920  1.00 38.37           C  
ATOM   3501  CD1 ILE A 499      -8.116  50.788  47.288  1.00 36.48           C  
ATOM   3502  N   ASP A 500      -9.594  54.521  49.414  1.00 39.77           N  
ATOM   3503  CA  ASP A 500      -8.688  55.617  49.620  1.00 38.57           C  
ATOM   3504  C   ASP A 500      -9.082  56.478  50.834  1.00 37.61           C  
ATOM   3505  O   ASP A 500      -8.238  56.702  51.699  1.00 36.74           O  
ATOM   3506  CB  ASP A 500      -8.605  56.494  48.328  1.00 39.84           C  
ATOM   3507  CG  ASP A 500      -7.348  57.423  48.316  1.00 42.47           C  
ATOM   3508  OD1 ASP A 500      -6.869  57.856  49.402  1.00 45.25           O  
ATOM   3509  OD2 ASP A 500      -6.833  57.716  47.216  1.00 45.19           O  
ATOM   3510  N   ALA A 501     -10.352  56.926  50.892  1.00 35.62           N  
ATOM   3511  CA  ALA A 501     -10.844  57.812  51.936  1.00 34.82           C  
ATOM   3512  C   ALA A 501     -10.769  57.129  53.313  1.00 35.25           C  
ATOM   3513  O   ALA A 501     -10.646  57.780  54.370  1.00 35.13           O  
ATOM   3514  CB  ALA A 501     -12.287  58.239  51.626  1.00 35.16           C  
ATOM   3515  N   TYR A 502     -10.853  55.804  53.267  1.00 33.92           N  
ATOM   3516  CA  TYR A 502     -10.763  54.951  54.428  1.00 32.99           C  
ATOM   3517  C   TYR A 502      -9.491  55.312  55.247  1.00 33.48           C  
ATOM   3518  O   TYR A 502      -9.543  55.339  56.517  1.00 33.11           O  
ATOM   3519  CB  TYR A 502     -10.774  53.460  53.951  1.00 31.78           C  
ATOM   3520  CG  TYR A 502      -9.879  52.612  54.794  1.00 31.35           C  
ATOM   3521  CD1 TYR A 502     -10.363  52.012  55.993  1.00 30.76           C  
ATOM   3522  CD2 TYR A 502      -8.550  52.450  54.465  1.00 27.13           C  
ATOM   3523  CE1 TYR A 502      -9.547  51.275  56.826  1.00 29.05           C  
ATOM   3524  CE2 TYR A 502      -7.698  51.705  55.329  1.00 32.02           C  
ATOM   3525  CZ  TYR A 502      -8.237  51.106  56.502  1.00 34.08           C  
ATOM   3526  OH  TYR A 502      -7.447  50.380  57.370  1.00 34.78           O  
ATOM   3527  N   GLY A 503      -8.374  55.558  54.509  1.00 33.02           N  
ATOM   3528  CA  GLY A 503      -7.026  55.862  55.045  1.00 33.34           C  
ATOM   3529  C   GLY A 503      -6.915  57.128  55.933  1.00 34.54           C  
ATOM   3530  O   GLY A 503      -6.422  57.048  57.060  1.00 34.52           O  
ATOM   3531  N   PRO A 504      -7.330  58.323  55.425  1.00 34.10           N  
ATOM   3532  CA  PRO A 504      -7.200  59.500  56.299  1.00 33.98           C  
ATOM   3533  C   PRO A 504      -8.100  59.414  57.488  1.00 33.69           C  
ATOM   3534  O   PRO A 504      -7.687  59.864  58.576  1.00 34.41           O  
ATOM   3535  CB  PRO A 504      -7.622  60.682  55.402  1.00 32.54           C  
ATOM   3536  CG  PRO A 504      -7.219  60.207  54.071  1.00 33.65           C  
ATOM   3537  CD  PRO A 504      -7.456  58.725  54.020  1.00 33.53           C  
ATOM   3538  N   ILE A 505      -9.286  58.829  57.307  1.00 33.43           N  
ATOM   3539  CA  ILE A 505     -10.199  58.617  58.447  1.00 34.26           C  
ATOM   3540  C   ILE A 505      -9.514  57.785  59.572  1.00 35.04           C  
ATOM   3541  O   ILE A 505      -9.468  58.203  60.746  1.00 34.33           O  
ATOM   3542  CB  ILE A 505     -11.521  57.983  57.980  1.00 34.57           C  
ATOM   3543  CG1 ILE A 505     -12.280  58.999  57.082  1.00 31.37           C  
ATOM   3544  CG2 ILE A 505     -12.366  57.578  59.206  1.00 35.81           C  
ATOM   3545  CD1 ILE A 505     -13.416  58.450  56.306  1.00 26.02           C  
ATOM   3546  N   SER A 506      -8.879  56.687  59.157  1.00 34.13           N  
ATOM   3547  CA  SER A 506      -8.090  55.826  60.048  1.00 35.71           C  
ATOM   3548  C   SER A 506      -6.939  56.519  60.696  1.00 35.34           C  
ATOM   3549  O   SER A 506      -6.594  56.212  61.870  1.00 35.78           O  
ATOM   3550  CB  SER A 506      -7.530  54.582  59.300  1.00 34.83           C  
ATOM   3551  OG  SER A 506      -8.664  53.814  58.907  1.00 37.51           O  
ATOM   3552  N   ASP A 507      -6.294  57.369  59.907  1.00 34.25           N  
ATOM   3553  CA  ASP A 507      -5.203  58.208  60.372  1.00 34.35           C  
ATOM   3554  C   ASP A 507      -5.622  59.143  61.535  1.00 34.67           C  
ATOM   3555  O   ASP A 507      -5.014  59.110  62.599  1.00 35.23           O  
ATOM   3556  CB  ASP A 507      -4.705  59.015  59.180  1.00 34.81           C  
ATOM   3557  CG  ASP A 507      -3.448  59.767  59.454  1.00 31.83           C  
ATOM   3558  OD1 ASP A 507      -2.846  59.573  60.510  1.00 33.16           O  
ATOM   3559  OD2 ASP A 507      -3.063  60.598  58.613  1.00 34.29           O  
ATOM   3560  N   ASN A 508      -6.645  59.965  61.311  1.00 34.25           N  
ATOM   3561  CA  ASN A 508      -7.297  60.751  62.365  1.00 34.83           C  
ATOM   3562  C   ASN A 508      -7.695  59.914  63.608  1.00 35.99           C  
ATOM   3563  O   ASN A 508      -7.466  60.330  64.754  1.00 35.90           O  
ATOM   3564  CB  ASN A 508      -8.558  61.470  61.814  1.00 33.45           C  
ATOM   3565  CG  ASN A 508      -8.302  62.937  61.411  1.00 33.95           C  
ATOM   3566  OD1 ASN A 508      -9.247  63.798  61.458  1.00 29.58           O  
ATOM   3567  ND2 ASN A 508      -7.024  63.247  60.992  1.00 27.46           N  
ATOM   3568  N   ALA A 509      -8.313  58.761  63.355  1.00 37.10           N  
ATOM   3569  CA  ALA A 509      -8.748  57.830  64.394  1.00 38.17           C  
ATOM   3570  C   ALA A 509      -7.653  57.560  65.432  1.00 38.70           C  
ATOM   3571  O   ALA A 509      -7.920  57.609  66.637  1.00 39.86           O  
ATOM   3572  CB  ALA A 509      -9.205  56.523  63.754  1.00 37.74           C  
ATOM   3573  N   GLY A 510      -6.432  57.315  64.952  1.00 38.69           N  
ATOM   3574  CA  GLY A 510      -5.258  57.142  65.799  1.00 38.26           C  
ATOM   3575  C   GLY A 510      -4.694  58.420  66.374  1.00 38.34           C  
ATOM   3576  O   GLY A 510      -4.040  58.388  67.428  1.00 36.88           O  
ATOM   3577  N   GLY A 511      -4.901  59.551  65.666  1.00 38.23           N  
ATOM   3578  CA  GLY A 511      -4.495  60.857  66.186  1.00 37.23           C  
ATOM   3579  C   GLY A 511      -5.399  61.150  67.378  1.00 38.24           C  
ATOM   3580  O   GLY A 511      -4.942  61.555  68.445  1.00 38.59           O  
ATOM   3581  N   ILE A 512      -6.681  60.884  67.216  1.00 36.97           N  
ATOM   3582  CA  ILE A 512      -7.639  61.124  68.259  1.00 38.19           C  
ATOM   3583  C   ILE A 512      -7.401  60.158  69.479  1.00 40.14           C  
ATOM   3584  O   ILE A 512      -7.504  60.593  70.639  1.00 39.67           O  
ATOM   3585  CB  ILE A 512      -9.087  61.026  67.692  1.00 38.45           C  
ATOM   3586  CG1 ILE A 512      -9.320  62.047  66.533  1.00 36.41           C  
ATOM   3587  CG2 ILE A 512     -10.144  61.226  68.808  1.00 37.44           C  
ATOM   3588  CD1 ILE A 512     -10.708  61.877  65.783  1.00 35.71           C  
ATOM   3589  N   ALA A 513      -7.057  58.883  69.197  1.00 39.83           N  
ATOM   3590  CA  ALA A 513      -6.760  57.904  70.235  1.00 40.20           C  
ATOM   3591  C   ALA A 513      -5.678  58.408  71.163  1.00 41.35           C  
ATOM   3592  O   ALA A 513      -5.837  58.327  72.394  1.00 42.12           O  
ATOM   3593  CB  ALA A 513      -6.352  56.579  69.641  1.00 38.69           C  
ATOM   3594  N   GLU A 514      -4.586  58.927  70.571  1.00 42.26           N  
ATOM   3595  CA  GLU A 514      -3.429  59.354  71.304  1.00 41.83           C  
ATOM   3596  C   GLU A 514      -3.777  60.631  72.047  1.00 42.92           C  
ATOM   3597  O   GLU A 514      -3.443  60.796  73.232  1.00 44.05           O  
ATOM   3598  CB  GLU A 514      -2.292  59.644  70.359  1.00 41.61           C  
ATOM   3599  CG  GLU A 514      -0.950  59.798  71.053  1.00 44.24           C  
ATOM   3600  CD  GLU A 514      -0.499  58.465  71.744  1.00 49.71           C  
ATOM   3601  OE1 GLU A 514      -0.901  57.361  71.307  1.00 47.18           O  
ATOM   3602  OE2 GLU A 514       0.265  58.526  72.727  1.00 53.49           O  
ATOM   3603  N   MET A 515      -4.470  61.535  71.369  1.00 42.49           N  
ATOM   3604  CA  MET A 515      -4.824  62.796  71.987  1.00 41.78           C  
ATOM   3605  C   MET A 515      -5.781  62.601  73.135  1.00 42.05           C  
ATOM   3606  O   MET A 515      -5.790  63.405  74.057  1.00 42.32           O  
ATOM   3607  CB  MET A 515      -5.436  63.763  70.975  1.00 40.69           C  
ATOM   3608  CG  MET A 515      -4.388  64.603  70.239  1.00 41.94           C  
ATOM   3609  SD  MET A 515      -5.082  65.738  69.033  1.00 42.89           S  
ATOM   3610  CE  MET A 515      -5.602  64.673  67.679  1.00 40.79           C  
ATOM   3611  N   ALA A 516      -6.594  61.552  73.083  1.00 42.70           N  
ATOM   3612  CA  ALA A 516      -7.590  61.315  74.137  1.00 43.68           C  
ATOM   3613  C   ALA A 516      -6.985  60.503  75.306  1.00 44.40           C  
ATOM   3614  O   ALA A 516      -7.686  60.234  76.291  1.00 43.56           O  
ATOM   3615  CB  ALA A 516      -8.875  60.650  73.577  1.00 42.52           C  
ATOM   3616  N   GLY A 517      -5.684  60.156  75.173  1.00 45.01           N  
ATOM   3617  CA  GLY A 517      -4.920  59.420  76.160  1.00 44.80           C  
ATOM   3618  C   GLY A 517      -5.479  58.011  76.302  1.00 46.22           C  
ATOM   3619  O   GLY A 517      -5.441  57.427  77.372  1.00 46.19           O  
ATOM   3620  N   MET A 518      -6.002  57.438  75.221  1.00 47.10           N  
ATOM   3621  CA  MET A 518      -6.612  56.100  75.290  1.00 47.36           C  
ATOM   3622  C   MET A 518      -5.549  55.037  75.463  1.00 48.22           C  
ATOM   3623  O   MET A 518      -4.367  55.324  75.338  1.00 48.42           O  
ATOM   3624  CB  MET A 518      -7.479  55.858  74.074  1.00 47.19           C  
ATOM   3625  CG  MET A 518      -8.711  56.714  74.103  1.00 46.62           C  
ATOM   3626  SD  MET A 518      -9.568  56.620  72.518  1.00 48.46           S  
ATOM   3627  CE  MET A 518     -10.749  55.288  72.770  1.00 47.07           C  
ATOM   3628  N   SER A 519      -5.944  53.815  75.782  1.00 50.12           N  
ATOM   3629  CA  SER A 519      -4.959  52.777  76.049  1.00 51.92           C  
ATOM   3630  C   SER A 519      -4.144  52.432  74.798  1.00 53.39           C  
ATOM   3631  O   SER A 519      -4.584  52.707  73.659  1.00 53.72           O  
ATOM   3632  CB  SER A 519      -5.632  51.548  76.639  1.00 52.26           C  
ATOM   3633  OG  SER A 519      -6.076  50.657  75.645  1.00 54.04           O  
ATOM   3634  N   HIS A 520      -2.955  51.861  75.012  1.00 54.40           N  
ATOM   3635  CA  HIS A 520      -2.006  51.532  73.930  1.00 55.92           C  
ATOM   3636  C   HIS A 520      -2.633  50.563  72.903  1.00 54.79           C  
ATOM   3637  O   HIS A 520      -2.161  50.461  71.763  1.00 55.62           O  
ATOM   3638  CB  HIS A 520      -0.694  50.928  74.496  1.00 56.67           C  
ATOM   3639  CG  HIS A 520      -0.883  49.556  75.108  1.00 65.62           C  
ATOM   3640  ND1 HIS A 520      -0.898  48.388  74.354  1.00 71.46           N  
ATOM   3641  CD2 HIS A 520      -1.118  49.169  76.397  1.00 69.70           C  
ATOM   3642  CE1 HIS A 520      -1.120  47.350  75.152  1.00 71.81           C  
ATOM   3643  NE2 HIS A 520      -1.259  47.797  76.393  1.00 71.76           N  
ATOM   3644  N   ARG A 521      -3.682  49.859  73.320  1.00 52.91           N  
ATOM   3645  CA  ARG A 521      -4.286  48.814  72.534  1.00 52.15           C  
ATOM   3646  C   ARG A 521      -5.102  49.416  71.410  1.00 50.32           C  
ATOM   3647  O   ARG A 521      -5.138  48.861  70.286  1.00 49.46           O  
ATOM   3648  CB  ARG A 521      -5.147  47.923  73.441  1.00 53.38           C  
ATOM   3649  CG  ARG A 521      -5.770  46.667  72.811  1.00 59.00           C  
ATOM   3650  CD  ARG A 521      -4.807  45.415  72.633  1.00 70.29           C  
ATOM   3651  NE  ARG A 521      -5.291  44.567  71.507  1.00 74.75           N  
ATOM   3652  CZ  ARG A 521      -4.796  44.560  70.260  1.00 74.63           C  
ATOM   3653  NH1 ARG A 521      -3.743  45.313  69.934  1.00 75.44           N  
ATOM   3654  NH2 ARG A 521      -5.347  43.786  69.335  1.00 73.23           N  
ATOM   3655  N   ILE A 522      -5.740  50.549  71.707  1.00 48.64           N  
ATOM   3656  CA  ILE A 522      -6.543  51.291  70.734  1.00 48.30           C  
ATOM   3657  C   ILE A 522      -5.666  51.822  69.573  1.00 48.48           C  
ATOM   3658  O   ILE A 522      -6.027  51.649  68.374  1.00 48.14           O  
ATOM   3659  CB  ILE A 522      -7.274  52.487  71.364  1.00 48.25           C  
ATOM   3660  CG1 ILE A 522      -7.998  52.047  72.661  1.00 50.39           C  
ATOM   3661  CG2 ILE A 522      -8.201  53.178  70.341  1.00 43.38           C  
ATOM   3662  CD1 ILE A 522      -9.238  51.207  72.463  1.00 51.25           C  
ATOM   3663  N   ARG A 523      -4.552  52.461  69.965  1.00 46.81           N  
ATOM   3664  CA  ARG A 523      -3.506  52.937  69.072  1.00 45.58           C  
ATOM   3665  C   ARG A 523      -2.918  51.827  68.208  1.00 46.24           C  
ATOM   3666  O   ARG A 523      -2.650  52.070  67.036  1.00 47.18           O  
ATOM   3667  CB  ARG A 523      -2.365  53.613  69.852  1.00 43.66           C  
ATOM   3668  CG  ARG A 523      -1.269  54.224  68.990  1.00 41.59           C  
ATOM   3669  CD  ARG A 523      -1.741  55.370  68.076  1.00 40.66           C  
ATOM   3670  NE  ARG A 523      -0.681  55.818  67.135  1.00 41.46           N  
ATOM   3671  CZ  ARG A 523      -0.639  57.002  66.494  1.00 37.38           C  
ATOM   3672  NH1 ARG A 523      -1.603  57.901  66.635  1.00 34.42           N  
ATOM   3673  NH2 ARG A 523       0.355  57.268  65.668  1.00 34.43           N  
ATOM   3674  N   GLU A 524      -2.656  50.651  68.790  1.00 45.49           N  
ATOM   3675  CA  GLU A 524      -2.147  49.538  68.011  1.00 45.59           C  
ATOM   3676  C   GLU A 524      -3.150  49.176  66.919  1.00 44.24           C  
ATOM   3677  O   GLU A 524      -2.759  48.922  65.811  1.00 43.22           O  
ATOM   3678  CB  GLU A 524      -1.832  48.319  68.880  1.00 45.87           C  
ATOM   3679  CG  GLU A 524      -0.390  48.320  69.486  1.00 52.86           C  
ATOM   3680  CD  GLU A 524      -0.238  47.410  70.756  1.00 59.31           C  
ATOM   3681  OE1 GLU A 524      -0.894  46.321  70.796  1.00 60.87           O  
ATOM   3682  OE2 GLU A 524       0.541  47.799  71.688  1.00 60.34           O  
ATOM   3683  N   ARG A 525      -4.441  49.210  67.225  1.00 42.49           N  
ATOM   3684  CA  ARG A 525      -5.409  48.887  66.214  1.00 42.63           C  
ATOM   3685  C   ARG A 525      -5.407  49.948  65.069  1.00 41.86           C  
ATOM   3686  O   ARG A 525      -5.213  49.606  63.856  1.00 41.52           O  
ATOM   3687  CB  ARG A 525      -6.783  48.748  66.869  1.00 42.82           C  
ATOM   3688  CG  ARG A 525      -6.926  47.483  67.619  1.00 45.48           C  
ATOM   3689  CD  ARG A 525      -8.210  47.439  68.511  1.00 49.24           C  
ATOM   3690  NE  ARG A 525      -8.043  46.302  69.420  1.00 49.90           N  
ATOM   3691  CZ  ARG A 525      -8.604  46.134  70.609  1.00 48.35           C  
ATOM   3692  NH1 ARG A 525      -9.464  47.020  71.151  1.00 46.95           N  
ATOM   3693  NH2 ARG A 525      -8.265  45.038  71.259  1.00 46.06           N  
ATOM   3694  N   THR A 526      -5.530  51.219  65.476  1.00 39.83           N  
ATOM   3695  CA  THR A 526      -5.546  52.310  64.535  1.00 38.89           C  
ATOM   3696  C   THR A 526      -4.263  52.300  63.725  1.00 38.05           C  
ATOM   3697  O   THR A 526      -4.328  52.572  62.552  1.00 37.81           O  
ATOM   3698  CB  THR A 526      -5.773  53.655  65.151  1.00 38.11           C  
ATOM   3699  OG1 THR A 526      -4.745  53.916  66.103  1.00 40.81           O  
ATOM   3700  CG2 THR A 526      -7.064  53.692  65.816  1.00 34.67           C  
ATOM   3701  N   ASP A 527      -3.133  51.932  64.314  1.00 36.46           N  
ATOM   3702  CA  ASP A 527      -1.925  51.868  63.539  1.00 37.05           C  
ATOM   3703  C   ASP A 527      -1.957  50.823  62.402  1.00 37.48           C  
ATOM   3704  O   ASP A 527      -1.428  51.051  61.282  1.00 36.61           O  
ATOM   3705  CB  ASP A 527      -0.723  51.636  64.425  1.00 36.96           C  
ATOM   3706  CG  ASP A 527      -0.185  52.901  65.023  1.00 41.34           C  
ATOM   3707  OD1 ASP A 527      -0.327  54.010  64.426  1.00 42.94           O  
ATOM   3708  OD2 ASP A 527       0.381  52.781  66.131  1.00 48.81           O  
ATOM   3709  N   ALA A 528      -2.593  49.682  62.688  1.00 37.18           N  
ATOM   3710  CA  ALA A 528      -2.804  48.672  61.670  1.00 36.25           C  
ATOM   3711  C   ALA A 528      -3.710  49.213  60.568  1.00 36.43           C  
ATOM   3712  O   ALA A 528      -3.426  48.963  59.395  1.00 36.42           O  
ATOM   3713  CB  ALA A 528      -3.397  47.423  62.280  1.00 35.65           C  
ATOM   3714  N   LEU A 529      -4.807  49.888  60.944  1.00 35.75           N  
ATOM   3715  CA  LEU A 529      -5.705  50.478  59.959  1.00 36.81           C  
ATOM   3716  C   LEU A 529      -4.980  51.538  59.119  1.00 36.86           C  
ATOM   3717  O   LEU A 529      -5.060  51.530  57.857  1.00 38.41           O  
ATOM   3718  CB  LEU A 529      -6.945  51.110  60.596  1.00 36.30           C  
ATOM   3719  CG  LEU A 529      -7.887  50.168  61.321  1.00 37.94           C  
ATOM   3720  CD1 LEU A 529      -8.949  51.019  61.947  1.00 37.31           C  
ATOM   3721  CD2 LEU A 529      -8.497  49.060  60.418  1.00 34.66           C  
ATOM   3722  N   ASP A 530      -4.244  52.394  59.813  1.00 35.26           N  
ATOM   3723  CA  ASP A 530      -3.482  53.440  59.205  1.00 35.33           C  
ATOM   3724  C   ASP A 530      -2.353  52.920  58.271  1.00 35.49           C  
ATOM   3725  O   ASP A 530      -2.104  53.508  57.221  1.00 35.97           O  
ATOM   3726  CB  ASP A 530      -2.897  54.364  60.307  1.00 34.95           C  
ATOM   3727  CG  ASP A 530      -2.267  55.615  59.724  1.00 36.26           C  
ATOM   3728  OD1 ASP A 530      -2.980  56.337  59.028  1.00 38.86           O  
ATOM   3729  OD2 ASP A 530      -1.062  55.866  59.884  1.00 35.30           O  
ATOM   3730  N   ALA A 531      -1.624  51.882  58.657  1.00 34.03           N  
ATOM   3731  CA  ALA A 531      -0.603  51.367  57.713  1.00 35.12           C  
ATOM   3732  C   ALA A 531      -1.258  50.946  56.367  1.00 35.92           C  
ATOM   3733  O   ALA A 531      -0.670  51.151  55.272  1.00 35.39           O  
ATOM   3734  CB  ALA A 531       0.171  50.226  58.288  1.00 32.60           C  
ATOM   3735  N   ALA A 532      -2.446  50.334  56.465  1.00 35.84           N  
ATOM   3736  CA  ALA A 532      -3.075  49.807  55.262  1.00 36.24           C  
ATOM   3737  C   ALA A 532      -3.601  50.992  54.394  1.00 36.29           C  
ATOM   3738  O   ALA A 532      -3.534  50.924  53.166  1.00 37.11           O  
ATOM   3739  CB  ALA A 532      -4.186  48.837  55.611  1.00 35.52           C  
ATOM   3740  N   GLY A 533      -4.136  52.033  55.045  1.00 35.51           N  
ATOM   3741  CA  GLY A 533      -4.478  53.309  54.430  1.00 34.01           C  
ATOM   3742  C   GLY A 533      -3.292  53.956  53.680  1.00 33.33           C  
ATOM   3743  O   GLY A 533      -3.473  54.575  52.618  1.00 33.29           O  
ATOM   3744  N   ASN A 534      -2.081  53.798  54.191  1.00 32.54           N  
ATOM   3745  CA  ASN A 534      -0.905  54.290  53.488  1.00 32.14           C  
ATOM   3746  C   ASN A 534      -0.768  53.622  52.134  1.00 34.19           C  
ATOM   3747  O   ASN A 534      -0.403  54.291  51.120  1.00 35.32           O  
ATOM   3748  CB  ASN A 534       0.367  54.074  54.286  1.00 30.59           C  
ATOM   3749  CG  ASN A 534       0.463  54.996  55.547  1.00 32.03           C  
ATOM   3750  OD1 ASN A 534      -0.219  56.021  55.634  1.00 40.36           O  
ATOM   3751  ND2 ASN A 534       1.324  54.615  56.528  1.00 33.38           N  
ATOM   3752  N   THR A 535      -1.069  52.314  52.099  1.00 34.23           N  
ATOM   3753  CA  THR A 535      -0.909  51.538  50.872  1.00 34.61           C  
ATOM   3754  C   THR A 535      -2.002  51.931  49.886  1.00 33.23           C  
ATOM   3755  O   THR A 535      -1.791  52.069  48.742  1.00 33.24           O  
ATOM   3756  CB  THR A 535      -0.965  50.024  51.183  1.00 35.08           C  
ATOM   3757  OG1 THR A 535       0.134  49.718  52.045  1.00 39.32           O  
ATOM   3758  CG2 THR A 535      -0.869  49.160  49.867  1.00 32.18           C  
ATOM   3759  N   THR A 536      -3.173  52.161  50.409  1.00 32.67           N  
ATOM   3760  CA  THR A 536      -4.334  52.383  49.668  1.00 32.65           C  
ATOM   3761  C   THR A 536      -4.262  53.839  49.088  1.00 33.73           C  
ATOM   3762  O   THR A 536      -4.745  54.121  47.946  1.00 33.81           O  
ATOM   3763  CB  THR A 536      -5.434  52.099  50.726  1.00 35.13           C  
ATOM   3764  OG1 THR A 536      -6.040  50.774  50.554  1.00 38.73           O  
ATOM   3765  CG2 THR A 536      -6.354  53.210  51.019  1.00 26.01           C  
ATOM   3766  N   ALA A 537      -3.604  54.749  49.816  1.00 32.03           N  
ATOM   3767  CA  ALA A 537      -3.386  56.084  49.271  1.00 31.20           C  
ATOM   3768  C   ALA A 537      -2.444  56.055  48.054  1.00 31.43           C  
ATOM   3769  O   ALA A 537      -2.673  56.765  47.064  1.00 30.33           O  
ATOM   3770  CB  ALA A 537      -2.896  57.003  50.321  1.00 30.37           C  
ATOM   3771  N   ALA A 538      -1.393  55.227  48.136  1.00 31.49           N  
ATOM   3772  CA  ALA A 538      -0.462  55.109  47.058  1.00 31.77           C  
ATOM   3773  C   ALA A 538      -1.218  54.465  45.833  1.00 33.08           C  
ATOM   3774  O   ALA A 538      -1.022  54.878  44.654  1.00 30.60           O  
ATOM   3775  CB  ALA A 538       0.731  54.225  47.493  1.00 30.35           C  
ATOM   3776  N   ILE A 539      -2.088  53.480  46.139  1.00 32.99           N  
ATOM   3777  CA  ILE A 539      -2.862  52.853  45.081  1.00 34.28           C  
ATOM   3778  C   ILE A 539      -3.734  53.912  44.342  1.00 33.52           C  
ATOM   3779  O   ILE A 539      -3.736  53.952  43.112  1.00 33.35           O  
ATOM   3780  CB  ILE A 539      -3.708  51.654  45.599  1.00 35.16           C  
ATOM   3781  CG1 ILE A 539      -2.773  50.495  45.978  1.00 35.47           C  
ATOM   3782  CG2 ILE A 539      -4.719  51.129  44.527  1.00 33.65           C  
ATOM   3783  CD1 ILE A 539      -3.571  49.406  46.625  1.00 30.83           C  
ATOM   3784  N   GLY A 540      -4.415  54.770  45.104  1.00 32.59           N  
ATOM   3785  CA  GLY A 540      -5.286  55.803  44.567  1.00 31.01           C  
ATOM   3786  C   GLY A 540      -4.432  56.711  43.680  1.00 31.06           C  
ATOM   3787  O   GLY A 540      -4.844  57.103  42.612  1.00 31.29           O  
ATOM   3788  N   LYS A 541      -3.219  57.030  44.124  1.00 30.37           N  
ATOM   3789  CA  LYS A 541      -2.413  57.948  43.393  1.00 29.29           C  
ATOM   3790  C   LYS A 541      -2.109  57.261  42.070  1.00 29.38           C  
ATOM   3791  O   LYS A 541      -2.161  57.928  40.991  1.00 27.66           O  
ATOM   3792  CB  LYS A 541      -1.148  58.392  44.173  1.00 29.46           C  
ATOM   3793  CG  LYS A 541      -1.339  59.637  45.053  1.00 30.62           C  
ATOM   3794  CD  LYS A 541      -1.371  59.473  46.587  1.00 33.39           C  
ATOM   3795  CE  LYS A 541      -0.073  59.766  47.184  1.00 34.47           C  
ATOM   3796  NZ  LYS A 541      -0.195  59.908  48.693  1.00 32.41           N  
ATOM   3797  N   GLY A 542      -1.804  55.944  42.137  1.00 29.71           N  
ATOM   3798  CA  GLY A 542      -1.495  55.138  40.913  1.00 29.88           C  
ATOM   3799  C   GLY A 542      -2.676  55.132  39.929  1.00 30.05           C  
ATOM   3800  O   GLY A 542      -2.502  55.282  38.732  1.00 31.38           O  
ATOM   3801  N   PHE A 543      -3.888  55.039  40.434  1.00 29.97           N  
ATOM   3802  CA  PHE A 543      -5.044  55.129  39.574  1.00 30.82           C  
ATOM   3803  C   PHE A 543      -5.188  56.521  38.969  1.00 31.17           C  
ATOM   3804  O   PHE A 543      -5.456  56.628  37.776  1.00 32.74           O  
ATOM   3805  CB  PHE A 543      -6.302  54.746  40.332  1.00 31.27           C  
ATOM   3806  CG  PHE A 543      -6.628  53.264  40.293  1.00 34.52           C  
ATOM   3807  CD1 PHE A 543      -5.810  52.305  40.958  1.00 34.45           C  
ATOM   3808  CD2 PHE A 543      -7.782  52.810  39.616  1.00 34.37           C  
ATOM   3809  CE1 PHE A 543      -6.146  50.945  40.941  1.00 34.00           C  
ATOM   3810  CE2 PHE A 543      -8.140  51.461  39.647  1.00 31.37           C  
ATOM   3811  CZ  PHE A 543      -7.329  50.529  40.288  1.00 31.68           C  
ATOM   3812  N   ALA A 544      -4.970  57.579  39.755  1.00 30.44           N  
ATOM   3813  CA  ALA A 544      -5.063  58.972  39.271  1.00 28.74           C  
ATOM   3814  C   ALA A 544      -4.050  59.212  38.176  1.00 29.41           C  
ATOM   3815  O   ALA A 544      -4.343  59.822  37.139  1.00 31.02           O  
ATOM   3816  CB  ALA A 544      -4.865  59.961  40.434  1.00 27.72           C  
ATOM   3817  N   ILE A 545      -2.848  58.724  38.372  1.00 28.97           N  
ATOM   3818  CA  ILE A 545      -1.780  58.928  37.364  1.00 30.20           C  
ATOM   3819  C   ILE A 545      -2.017  58.126  36.062  1.00 30.47           C  
ATOM   3820  O   ILE A 545      -1.823  58.635  34.959  1.00 29.33           O  
ATOM   3821  CB  ILE A 545      -0.404  58.537  37.949  1.00 30.03           C  
ATOM   3822  CG1 ILE A 545      -0.104  59.434  39.142  1.00 31.55           C  
ATOM   3823  CG2 ILE A 545       0.649  58.735  36.947  1.00 32.45           C  
ATOM   3824  CD1 ILE A 545       0.921  58.799  40.206  1.00 37.67           C  
ATOM   3825  N   GLY A 546      -2.427  56.860  36.226  1.00 30.52           N  
ATOM   3826  CA  GLY A 546      -2.812  56.035  35.124  1.00 29.63           C  
ATOM   3827  C   GLY A 546      -3.889  56.678  34.276  1.00 30.53           C  
ATOM   3828  O   GLY A 546      -3.742  56.726  33.027  1.00 28.67           O  
ATOM   3829  N   SER A 547      -4.946  57.208  34.923  1.00 29.34           N  
ATOM   3830  CA  SER A 547      -6.059  57.617  34.120  1.00 30.26           C  
ATOM   3831  C   SER A 547      -5.694  59.004  33.560  1.00 30.98           C  
ATOM   3832  O   SER A 547      -6.128  59.362  32.490  1.00 30.90           O  
ATOM   3833  CB  SER A 547      -7.347  57.634  34.933  1.00 30.49           C  
ATOM   3834  OG  SER A 547      -7.247  58.467  36.108  1.00 33.17           O  
ATOM   3835  N   ALA A 548      -4.814  59.744  34.260  1.00 30.12           N  
ATOM   3836  CA  ALA A 548      -4.407  61.035  33.763  1.00 28.80           C  
ATOM   3837  C   ALA A 548      -3.634  60.858  32.480  1.00 29.06           C  
ATOM   3838  O   ALA A 548      -3.784  61.690  31.568  1.00 27.69           O  
ATOM   3839  CB  ALA A 548      -3.552  61.806  34.783  1.00 27.32           C  
ATOM   3840  N   ALA A 549      -2.745  59.854  32.434  1.00 28.50           N  
ATOM   3841  CA  ALA A 549      -1.958  59.616  31.218  1.00 29.54           C  
ATOM   3842  C   ALA A 549      -2.898  59.319  30.038  1.00 30.12           C  
ATOM   3843  O   ALA A 549      -2.780  59.931  28.973  1.00 29.63           O  
ATOM   3844  CB  ALA A 549      -0.973  58.486  31.405  1.00 28.84           C  
ATOM   3845  N   LEU A 550      -3.862  58.417  30.267  1.00 31.34           N  
ATOM   3846  CA  LEU A 550      -4.817  58.043  29.285  1.00 30.86           C  
ATOM   3847  C   LEU A 550      -5.660  59.229  28.856  1.00 30.86           C  
ATOM   3848  O   LEU A 550      -5.763  59.507  27.621  1.00 30.79           O  
ATOM   3849  CB  LEU A 550      -5.706  56.958  29.845  1.00 31.52           C  
ATOM   3850  CG  LEU A 550      -5.417  55.436  29.571  1.00 33.52           C  
ATOM   3851  CD1 LEU A 550      -4.154  55.088  28.938  1.00 25.86           C  
ATOM   3852  CD2 LEU A 550      -5.665  54.583  30.825  1.00 27.45           C  
ATOM   3853  N   VAL A 551      -6.285  59.949  29.797  1.00 29.84           N  
ATOM   3854  CA  VAL A 551      -7.183  61.006  29.288  1.00 28.86           C  
ATOM   3855  C   VAL A 551      -6.363  62.099  28.630  1.00 29.04           C  
ATOM   3856  O   VAL A 551      -6.845  62.789  27.735  1.00 29.61           O  
ATOM   3857  CB  VAL A 551      -7.977  61.888  30.303  1.00 30.19           C  
ATOM   3858  CG1 VAL A 551      -9.438  61.991  30.082  1.00 26.92           C  
ATOM   3859  CG2 VAL A 551      -7.361  62.229  31.700  1.00 26.46           C  
ATOM   3860  N   SER A 552      -5.157  62.350  29.137  1.00 28.89           N  
ATOM   3861  CA  SER A 552      -4.357  63.424  28.568  1.00 28.88           C  
ATOM   3862  C   SER A 552      -3.986  63.137  27.148  1.00 29.50           C  
ATOM   3863  O   SER A 552      -4.019  64.028  26.345  1.00 29.29           O  
ATOM   3864  CB  SER A 552      -3.181  63.751  29.408  1.00 28.66           C  
ATOM   3865  OG  SER A 552      -3.666  64.156  30.690  1.00 32.45           O  
ATOM   3866  N   LEU A 553      -3.699  61.869  26.826  1.00 31.24           N  
ATOM   3867  CA  LEU A 553      -3.405  61.493  25.470  1.00 31.47           C  
ATOM   3868  C   LEU A 553      -4.673  61.701  24.628  1.00 31.13           C  
ATOM   3869  O   LEU A 553      -4.579  62.309  23.572  1.00 31.13           O  
ATOM   3870  CB  LEU A 553      -2.846  60.057  25.366  1.00 32.02           C  
ATOM   3871  CG  LEU A 553      -2.524  59.550  23.940  1.00 31.18           C  
ATOM   3872  CD1 LEU A 553      -1.616  60.516  23.144  1.00 31.17           C  
ATOM   3873  CD2 LEU A 553      -1.884  58.188  23.984  1.00 29.65           C  
ATOM   3874  N   ALA A 554      -5.829  61.227  25.099  1.00 30.64           N  
ATOM   3875  CA  ALA A 554      -7.097  61.414  24.366  1.00 30.57           C  
ATOM   3876  C   ALA A 554      -7.322  62.925  24.075  1.00 31.86           C  
ATOM   3877  O   ALA A 554      -7.606  63.334  22.907  1.00 33.03           O  
ATOM   3878  CB  ALA A 554      -8.314  60.810  25.125  1.00 28.47           C  
ATOM   3879  N   LEU A 555      -7.160  63.755  25.115  1.00 31.54           N  
ATOM   3880  CA  LEU A 555      -7.365  65.212  24.996  1.00 30.72           C  
ATOM   3881  C   LEU A 555      -6.318  65.866  24.079  1.00 31.29           C  
ATOM   3882  O   LEU A 555      -6.670  66.771  23.300  1.00 32.47           O  
ATOM   3883  CB  LEU A 555      -7.376  65.863  26.399  1.00 30.59           C  
ATOM   3884  CG  LEU A 555      -8.612  65.576  27.304  1.00 30.10           C  
ATOM   3885  CD1 LEU A 555      -8.344  65.937  28.718  1.00 25.13           C  
ATOM   3886  CD2 LEU A 555      -9.860  66.300  26.801  1.00 32.23           C  
ATOM   3887  N   PHE A 556      -5.040  65.439  24.186  1.00 31.24           N  
ATOM   3888  CA  PHE A 556      -3.975  65.868  23.304  1.00 31.42           C
[truncated: 667,765 more chars]
