# Supplementary material for: Predictive classification models and targets identification for betulin derivatives as Leishmania donovani inhibitors
Source: J Cheminform. 2018 Aug 17;10:40. doi: 10.1186/s13321-018-0291-x (PMC6097978; doi:10.1186/s13321-018-0291-x)
Supplement: Supplementary file 5 — Additional file 5. Zip file with all potential protein target structures protein data bank files. [file 13321_2018_291_MOESM5_ESM.zip › 4a79.pdb]

HEADER    OXIDOREDUCTASE                          11-NOV-11   4A79              
TITLE     CRYSTAL STRUCTURE OF HUMAN MONOAMINE OXIDASE B (MAO B) IN             
TITLE    2 COMPLEX WITH PIOGLITAZONE                                            
COMPND    MOL_ID: 1;                                                            
COMPND   2 MOLECULE: AMINE OXIDASE [FLAVIN-CONTAINING] B;                       
COMPND   3 CHAIN: A, B;                                                         
COMPND   4 SYNONYM: MONOAMINE OXIDASE B, MONOAMINE OXIDASE TYPE B, MAO-B;       
COMPND   5 EC: 1.4.3.4;                                                         
COMPND   6 ENGINEERED: YES                                                      
SOURCE    MOL_ID: 1;                                                            
SOURCE   2 ORGANISM_SCIENTIFIC: HOMO SAPIENS;                                   
SOURCE   3 ORGANISM_COMMON: HUMAN;                                              
SOURCE   4 ORGANISM_TAXID: 9606;                                                
SOURCE   5 EXPRESSION_SYSTEM: PICHIA PASTORIS;                                  
SOURCE   6 EXPRESSION_SYSTEM_TAXID: 4922;                                       
SOURCE   7 EXPRESSION_SYSTEM_STRAIN: KM71                                       
KEYWDS    OXIDOREDUCTASE, ANTI-DIABETES DRUG, PARKINSON'S DISEASE,              
KEYWDS   2 NEURODEGENERATION                                                    
EXPDTA    X-RAY DIFFRACTION                                                     
AUTHOR    C.BINDA,M.ALDECO,W.J.GELDENHUYS,M.TORTORICI,A.MATTEVI,D.E.EDMONDSON   
REVDAT   2   30-MAY-12 4A79    1       JRNL                                     
REVDAT   1   25-APR-12 4A79    0                                                
JRNL        AUTH   C.BINDA,M.ALDECO,W.J.GELDENHUYS,M.TORTORICI,A.MATTEVI,       
JRNL        AUTH 2 D.E.EDMONDSON                                                
JRNL        TITL   MOLECULAR INSIGHTS INTO HUMAN MONOAMINE OXIDASE B            
JRNL        TITL 2 INHIBITION BY THE GLITAZONE ANTI-DIABETES DRUGS              
JRNL        REF    ACS MED. CHEM. LETT.          V. 3   39-42 2012              
JRNL        REFN                   ISSN 1948-5875                               
JRNL        PMID   22282722                                                     
JRNL        DOI    10.1021/ML200196P                                            
REMARK   2                                                                      
REMARK   2 RESOLUTION.    1.89 ANGSTROMS.                                       
REMARK   3                                                                      
REMARK   3 REFINEMENT.                                                          
REMARK   3   PROGRAM     : REFMAC 5.5.0109                                      
REMARK   3   AUTHORS     : MURSHUDOV,VAGIN,DODSON                               
REMARK   3                                                                      
REMARK   3    REFINEMENT TARGET : MAXIMUM LIKELIHOOD                            
REMARK   3                                                                      
REMARK   3  DATA USED IN REFINEMENT.                                            
REMARK   3   RESOLUTION RANGE HIGH (ANGSTROMS) : 1.89                           
REMARK   3   RESOLUTION RANGE LOW  (ANGSTROMS) : 38.28                          
REMARK   3   DATA CUTOFF            (SIGMA(F)) : NONE                           
REMARK   3   COMPLETENESS FOR RANGE        (%) : 99.90                          
REMARK   3   NUMBER OF REFLECTIONS             : 100236                         
REMARK   3                                                                      
REMARK   3  FIT TO DATA USED IN REFINEMENT.                                     
REMARK   3   CROSS-VALIDATION METHOD          : THROUGHOUT                      
REMARK   3   FREE R VALUE TEST SET SELECTION  : RANDOM                          
REMARK   3   R VALUE     (WORKING + TEST SET) : 0.17869                         
REMARK   3   R VALUE            (WORKING SET) : 0.17793                         
REMARK   3   FREE R VALUE                     : 0.20810                         
REMARK   3   FREE R VALUE TEST SET SIZE   (%) : 2.5                             
REMARK   3   FREE R VALUE TEST SET COUNT      : 2586                            
REMARK   3                                                                      
REMARK   3  FIT IN THE HIGHEST RESOLUTION BIN.                                  
REMARK   3   TOTAL NUMBER OF BINS USED           : 20                           
REMARK   3   BIN RESOLUTION RANGE HIGH       (A) : 1.888                        
REMARK   3   BIN RESOLUTION RANGE LOW        (A) : 1.937                        
REMARK   3   REFLECTION IN BIN     (WORKING SET) : 7330                         
REMARK   3   BIN COMPLETENESS (WORKING+TEST) (%) : 99.95                        
REMARK   3   BIN R VALUE           (WORKING SET) : 0.218                        
REMARK   3   BIN FREE R VALUE SET COUNT          : 174                          
REMARK   3   BIN FREE R VALUE                    : 0.256                        
REMARK   3                                                                      
REMARK   3  NUMBER OF NON-HYDROGEN ATOMS USED IN REFINEMENT.                    
REMARK   3   PROTEIN ATOMS            : 7914                                    
REMARK   3   NUCLEIC ACID ATOMS       : 0                                       
REMARK   3   HETEROGEN ATOMS          : 156                                     
REMARK   3   SOLVENT ATOMS            : 695                                     
REMARK   3                                                                      
REMARK   3  B VALUES.                                                           
REMARK   3   FROM WILSON PLOT           (A**2) : NULL                           
REMARK   3   MEAN B VALUE      (OVERALL, A**2) : 16.877                         
REMARK   3   OVERALL ANISOTROPIC B VALUE.                                       
REMARK   3    B11 (A**2) : 0.72                                                 
REMARK   3    B22 (A**2) : -0.42                                                
REMARK   3    B33 (A**2) : -0.30                                                
REMARK   3    B12 (A**2) : 0.00                                                 
REMARK   3    B13 (A**2) : 0.00                                                 
REMARK   3    B23 (A**2) : 0.00                                                 
REMARK   3                                                                      
REMARK   3  ESTIMATED OVERALL COORDINATE ERROR.                                 
REMARK   3   ESU BASED ON R VALUE                            (A): 0.124         
REMARK   3   ESU BASED ON FREE R VALUE                       (A): 0.117         
REMARK   3   ESU BASED ON MAXIMUM LIKELIHOOD                 (A): 0.071         
REMARK   3   ESU FOR B VALUES BASED ON MAXIMUM LIKELIHOOD (A**2): 2.308         
REMARK   3                                                                      
REMARK   3  CORRELATION COEFFICIENTS.                                           
REMARK   3   CORRELATION COEFFICIENT FO-FC      : 0.947                         
REMARK   3   CORRELATION COEFFICIENT FO-FC FREE : 0.926                         
REMARK   3                                                                      
REMARK   3  RMS DEVIATIONS FROM IDEAL VALUES        COUNT    RMS    WEIGHT      
REMARK   3   BOND LENGTHS REFINED ATOMS        (A):  8278 ; 0.010 ; 0.022       
REMARK   3   BOND LENGTHS OTHERS               (A):  NULL ;  NULL ;  NULL       
REMARK   3   BOND ANGLES REFINED ATOMS   (DEGREES): 11247 ; 1.199 ; 1.989       
REMARK   3   BOND ANGLES OTHERS          (DEGREES):  NULL ;  NULL ;  NULL       
REMARK   3   TORSION ANGLES, PERIOD 1    (DEGREES):   991 ; 5.518 ; 5.000       
REMARK   3   TORSION ANGLES, PERIOD 2    (DEGREES):   358 ;33.857 ;23.520       
REMARK   3   TORSION ANGLES, PERIOD 3    (DEGREES):  1410 ;13.440 ;15.000       
REMARK   3   TORSION ANGLES, PERIOD 4    (DEGREES):    58 ;13.582 ;15.000       
REMARK   3   CHIRAL-CENTER RESTRAINTS       (A**3):  1222 ; 0.081 ; 0.200       
REMARK   3   GENERAL PLANES REFINED ATOMS      (A):  6226 ; 0.005 ; 0.021       
REMARK   3   GENERAL PLANES OTHERS             (A):  NULL ;  NULL ;  NULL       
REMARK   3   NON-BONDED CONTACTS REFINED ATOMS (A):  NULL ;  NULL ;  NULL       
REMARK   3   NON-BONDED CONTACTS OTHERS        (A):  NULL ;  NULL ;  NULL       
REMARK   3   NON-BONDED TORSION REFINED ATOMS  (A):  NULL ;  NULL ;  NULL       
REMARK   3   NON-BONDED TORSION OTHERS         (A):  NULL ;  NULL ;  NULL       
REMARK   3   H-BOND (X...Y) REFINED ATOMS      (A):  NULL ;  NULL ;  NULL       
REMARK   3   H-BOND (X...Y) OTHERS             (A):  NULL ;  NULL ;  NULL       
REMARK   3   POTENTIAL METAL-ION REFINED ATOMS (A):  NULL ;  NULL ;  NULL       
REMARK   3   POTENTIAL METAL-ION OTHERS        (A):  NULL ;  NULL ;  NULL       
REMARK   3   SYMMETRY VDW REFINED ATOMS        (A):  NULL ;  NULL ;  NULL       
REMARK   3   SYMMETRY VDW OTHERS               (A):  NULL ;  NULL ;  NULL       
REMARK   3   SYMMETRY H-BOND REFINED ATOMS     (A):  NULL ;  NULL ;  NULL       
REMARK   3   SYMMETRY H-BOND OTHERS            (A):  NULL ;  NULL ;  NULL       
REMARK   3   SYMMETRY METAL-ION REFINED ATOMS  (A):  NULL ;  NULL ;  NULL       
REMARK   3   SYMMETRY METAL-ION OTHERS         (A):  NULL ;  NULL ;  NULL       
REMARK   3                                                                      
REMARK   3  ISOTROPIC THERMAL FACTOR RESTRAINTS.     COUNT   RMS    WEIGHT      
REMARK   3   MAIN-CHAIN BOND REFINED ATOMS  (A**2):  4942 ; 0.511 ; 1.500       
REMARK   3   MAIN-CHAIN BOND OTHER ATOMS    (A**2):  NULL ;  NULL ;  NULL       
REMARK   3   MAIN-CHAIN ANGLE REFINED ATOMS (A**2):  8010 ; 0.990 ; 2.000       
REMARK   3   SIDE-CHAIN BOND REFINED ATOMS  (A**2):  3336 ; 1.673 ; 3.000       
REMARK   3   SIDE-CHAIN ANGLE REFINED ATOMS (A**2):  3237 ; 2.807 ; 4.500       
REMARK   3                                                                      
REMARK   3  ANISOTROPIC THERMAL FACTOR RESTRAINTS.   COUNT   RMS    WEIGHT      
REMARK   3   RIGID-BOND RESTRAINTS          (A**2):  NULL ;  NULL ;  NULL       
REMARK   3   SPHERICITY; FREE ATOMS         (A**2):  NULL ;  NULL ;  NULL       
REMARK   3   SPHERICITY; BONDED ATOMS       (A**2):  NULL ;  NULL ;  NULL       
REMARK   3                                                                      
REMARK   3  NCS RESTRAINTS STATISTICS                                           
REMARK   3   NUMBER OF DIFFERENT NCS GROUPS : NULL                              
REMARK   3                                                                      
REMARK   3  TLS DETAILS                                                         
REMARK   3   NUMBER OF TLS GROUPS  : NULL                                       
REMARK   3                                                                      
REMARK   3  BULK SOLVENT MODELLING.                                             
REMARK   3   METHOD USED : MASK                                                 
REMARK   3   PARAMETERS FOR MASK CALCULATION                                    
REMARK   3   VDW PROBE RADIUS   : 1.40                                          
REMARK   3   ION PROBE RADIUS   : 0.80                                          
REMARK   3   SHRINKAGE RADIUS   : 0.80                                          
REMARK   3                                                                      
REMARK   3  OTHER REFINEMENT REMARKS: HYDROGENS HAVE BEEN ADDED IN THE          
REMARK   3   RIDING POSITIONS.                                                  
REMARK   4                                                                      
REMARK   4 4A79 COMPLIES WITH FORMAT V. 3.30, 13-JUL-11                         
REMARK 100                                                                      
REMARK 100 THIS ENTRY HAS BEEN PROCESSED BY PDBE ON 11-NOV-11.                  
REMARK 100 THE PDBE ID CODE IS EBI-50291.                                       
REMARK 200                                                                      
REMARK 200 EXPERIMENTAL DETAILS                                                 
REMARK 200  EXPERIMENT TYPE                : X-RAY DIFFRACTION                  
REMARK 200  DATE OF DATA COLLECTION        : 27-APR-11                          
REMARK 200  TEMPERATURE           (KELVIN) : 100                                
REMARK 200  PH                             : 6.5                                
REMARK 200  NUMBER OF CRYSTALS USED        : 1                                  
REMARK 200                                                                      
REMARK 200  SYNCHROTRON              (Y/N) : Y                                  
REMARK 200  RADIATION SOURCE               : ESRF                               
REMARK 200  BEAMLINE                       : ID14-1                             
REMARK 200  X-RAY GENERATOR MODEL          : NULL                               
REMARK 200  MONOCHROMATIC OR LAUE    (M/L) : M                                  
REMARK 200  WAVELENGTH OR RANGE        (A) : 0.97                               
REMARK 200  MONOCHROMATOR                  : NULL                               
REMARK 200  OPTICS                         : NULL                               
REMARK 200                                                                      
REMARK 200  DETECTOR TYPE                  : CCD (QUANTUM 210)                  
REMARK 200  DETECTOR MANUFACTURER          : ADSC                               
REMARK 200  INTENSITY-INTEGRATION SOFTWARE : MOSFLM                             
REMARK 200  DATA SCALING SOFTWARE          : SCALA                              
REMARK 200                                                                      
REMARK 200  NUMBER OF UNIQUE REFLECTIONS   : 102915                             
REMARK 200  RESOLUTION RANGE HIGH      (A) : 1.90                               
REMARK 200  RESOLUTION RANGE LOW       (A) : 39.00                              
REMARK 200  REJECTION CRITERIA  (SIGMA(I)) : 1.0                                
REMARK 200                                                                      
REMARK 200 OVERALL.                                                             
REMARK 200  COMPLETENESS FOR RANGE     (%) : 100.0                              
REMARK 200  DATA REDUNDANCY                : 4.2                                
REMARK 200  R MERGE                    (I) : 0.08                               
REMARK 200  R SYM                      (I) : NULL                               
REMARK 200  <I/SIGMA(I)> FOR THE DATA SET  : 12.70                              
REMARK 200                                                                      
REMARK 200 IN THE HIGHEST RESOLUTION SHELL.                                     
REMARK 200  HIGHEST RESOLUTION SHELL, RANGE HIGH (A) : 1.90                     
REMARK 200  HIGHEST RESOLUTION SHELL, RANGE LOW  (A) : 2.00                     
REMARK 200  COMPLETENESS FOR SHELL     (%) : 100.0                              
REMARK 200  DATA REDUNDANCY IN SHELL       : 4.1                                
REMARK 200  R MERGE FOR SHELL          (I) : 0.31                               
REMARK 200  R SYM FOR SHELL            (I) : NULL                               
REMARK 200  <I/SIGMA(I)> FOR SHELL         : 4.60                               
REMARK 200                                                                      
REMARK 200 DIFFRACTION PROTOCOL: SINGLE WAVELENGTH                              
REMARK 200 METHOD USED TO DETERMINE THE STRUCTURE: MOLECULAR REPLACEMENT        
REMARK 200 SOFTWARE USED: MOLREP                                                
REMARK 200 STARTING MODEL: PDB ENTRY 2V5Z                                       
REMARK 200                                                                      
REMARK 200 REMARK: NONE                                                         
REMARK 280                                                                      
REMARK 280 CRYSTAL                                                              
REMARK 280 SOLVENT CONTENT, VS   (%): 52                                        
REMARK 280 MATTHEWS COEFFICIENT, VM (ANGSTROMS**3/DA): 2.72                     
REMARK 280                                                                      
REMARK 280 CRYSTALLIZATION CONDITIONS: 12% PEG 4000, 100 MM ADA PH 6.5,         
REMARK 280  70 MM LITHIUM SULPHATE                                              
REMARK 290                                                                      
REMARK 290 CRYSTALLOGRAPHIC SYMMETRY                                            
REMARK 290 SYMMETRY OPERATORS FOR SPACE GROUP: C 2 2 2                          
REMARK 290                                                                      
REMARK 290      SYMOP   SYMMETRY                                                
REMARK 290     NNNMMM   OPERATOR                                                
REMARK 290       1555   X,Y,Z                                                   
REMARK 290       2555   -X,-Y,Z                                                 
REMARK 290       3555   -X,Y,-Z                                                 
REMARK 290       4555   X,-Y,-Z                                                 
REMARK 290       5555   X+1/2,Y+1/2,Z                                           
REMARK 290       6555   -X+1/2,-Y+1/2,Z                                         
REMARK 290       7555   -X+1/2,Y+1/2,-Z                                         
REMARK 290       8555   X+1/2,-Y+1/2,-Z                                         
REMARK 290                                                                      
REMARK 290     WHERE NNN -> OPERATOR NUMBER                                     
REMARK 290           MMM -> TRANSLATION VECTOR                                  
REMARK 290                                                                      
REMARK 290 CRYSTALLOGRAPHIC SYMMETRY TRANSFORMATIONS                            
REMARK 290 THE FOLLOWING TRANSFORMATIONS OPERATE ON THE ATOM/HETATM             
REMARK 290 RECORDS IN THIS ENTRY TO PRODUCE CRYSTALLOGRAPHICALLY                
REMARK 290 RELATED MOLECULES.                                                   
REMARK 290   SMTRY1   1  1.000000  0.000000  0.000000        0.00000            
REMARK 290   SMTRY2   1  0.000000  1.000000  0.000000        0.00000            
REMARK 290   SMTRY3   1  0.000000  0.000000  1.000000        0.00000            
REMARK 290   SMTRY1   2 -1.000000  0.000000  0.000000        0.00000            
REMARK 290   SMTRY2   2  0.000000 -1.000000  0.000000        0.00000            
REMARK 290   SMTRY3   2  0.000000  0.000000  1.000000        0.00000            
REMARK 290   SMTRY1   3 -1.000000  0.000000  0.000000        0.00000            
REMARK 290   SMTRY2   3  0.000000  1.000000  0.000000        0.00000            
REMARK 290   SMTRY3   3  0.000000  0.000000 -1.000000        0.00000            
REMARK 290   SMTRY1   4  1.000000  0.000000  0.000000        0.00000            
REMARK 290   SMTRY2   4  0.000000 -1.000000  0.000000        0.00000            
REMARK 290   SMTRY3   4  0.000000  0.000000 -1.000000        0.00000            
REMARK 290   SMTRY1   5  1.000000  0.000000  0.000000       65.96000            
REMARK 290   SMTRY2   5  0.000000  1.000000  0.000000      111.83500            
REMARK 290   SMTRY3   5  0.000000  0.000000  1.000000        0.00000            
REMARK 290   SMTRY1   6 -1.000000  0.000000  0.000000       65.96000            
REMARK 290   SMTRY2   6  0.000000 -1.000000  0.000000      111.83500            
REMARK 290   SMTRY3   6  0.000000  0.000000  1.000000        0.00000            
REMARK 290   SMTRY1   7 -1.000000  0.000000  0.000000       65.96000            
REMARK 290   SMTRY2   7  0.000000  1.000000  0.000000      111.83500            
REMARK 290   SMTRY3   7  0.000000  0.000000 -1.000000        0.00000            
REMARK 290   SMTRY1   8  1.000000  0.000000  0.000000       65.96000            
REMARK 290   SMTRY2   8  0.000000 -1.000000  0.000000      111.83500            
REMARK 290   SMTRY3   8  0.000000  0.000000 -1.000000        0.00000            
REMARK 290                                                                      
REMARK 290 REMARK: NULL                                                         
REMARK 300                                                                      
REMARK 300 BIOMOLECULE: 1                                                       
REMARK 300 SEE REMARK 350 FOR THE AUTHOR PROVIDED AND/OR PROGRAM                
REMARK 300 GENERATED ASSEMBLY INFORMATION FOR THE STRUCTURE IN                  
REMARK 300 THIS ENTRY. THE REMARK MAY ALSO PROVIDE INFORMATION ON               
REMARK 300 BURIED SURFACE AREA.                                                 
REMARK 350                                                                      
REMARK 350 COORDINATES FOR A COMPLETE MULTIMER REPRESENTING THE KNOWN           
REMARK 350 BIOLOGICALLY SIGNIFICANT OLIGOMERIZATION STATE OF THE                
REMARK 350 MOLECULE CAN BE GENERATED BY APPLYING BIOMT TRANSFORMATIONS          
REMARK 350 GIVEN BELOW.  BOTH NON-CRYSTALLOGRAPHIC AND                          
REMARK 350 CRYSTALLOGRAPHIC OPERATIONS ARE GIVEN.                               
REMARK 350                                                                      
REMARK 350 BIOMOLECULE: 1                                                       
REMARK 350 AUTHOR DETERMINED BIOLOGICAL UNIT: DIMERIC                           
REMARK 350 SOFTWARE DETERMINED QUATERNARY STRUCTURE: DIMERIC                    
REMARK 350 SOFTWARE USED: PISA                                                  
REMARK 350 TOTAL BURIED SURFACE AREA: 8840 ANGSTROM**2                          
REMARK 350 SURFACE AREA OF THE COMPLEX: 36390 ANGSTROM**2                       
REMARK 350 CHANGE IN SOLVENT FREE ENERGY: -28.3 KCAL/MOL                        
REMARK 350 APPLY THE FOLLOWING TO CHAINS: A, B                                  
REMARK 350   BIOMT1   1  1.000000  0.000000  0.000000        0.00000            
REMARK 350   BIOMT2   1  0.000000  1.000000  0.000000        0.00000            
REMARK 350   BIOMT3   1  0.000000  0.000000  1.000000        0.00000            
REMARK 375                                                                      
REMARK 375 SPECIAL POSITION                                                     
REMARK 375 THE FOLLOWING ATOMS ARE FOUND TO BE WITHIN 0.15 ANGSTROMS            
REMARK 375 OF A SYMMETRY RELATED ATOM AND ARE ASSUMED TO BE ON SPECIAL          
REMARK 375 POSITIONS.                                                           
REMARK 375                                                                      
REMARK 375 ATOM RES CSSEQI                                                      
REMARK 375      HOH B2247   LIES ON A SPECIAL POSITION.                         
REMARK 375      HOH B2278   LIES ON A SPECIAL POSITION.                         
REMARK 465                                                                      
REMARK 465 MISSING RESIDUES                                                     
REMARK 465 THE FOLLOWING RESIDUES WERE NOT LOCATED IN THE                       
REMARK 465 EXPERIMENT. (M=MODEL NUMBER; RES=RESIDUE NAME; C=CHAIN               
REMARK 465 IDENTIFIER; SSSEQ=SEQUENCE NUMBER; I=INSERTION CODE.)                
REMARK 465                                                                      
REMARK 465   M RES C SSSEQI                                                     
REMARK 465     MET A     1                                                      
REMARK 465     SER A     2                                                      
REMARK 465     PHE A   502                                                      
REMARK 465     SER A   503                                                      
REMARK 465     ALA A   504                                                      
REMARK 465     THR A   505                                                      
REMARK 465     ALA A   506                                                      
REMARK 465     LEU A   507                                                      
REMARK 465     GLY A   508                                                      
REMARK 465     PHE A   509                                                      
REMARK 465     LEU A   510                                                      
REMARK 465     ALA A   511                                                      
REMARK 465     HIS A   512                                                      
REMARK 465     LYS A   513                                                      
REMARK 465     ARG A   514                                                      
REMARK 465     GLY A   515                                                      
REMARK 465     LEU A   516                                                      
REMARK 465     LEU A   517                                                      
REMARK 465     VAL A   518                                                      
REMARK 465     ARG A   519                                                      
REMARK 465     VAL A   520                                                      
REMARK 465     MET B     1                                                      
REMARK 465     SER B     2                                                      
REMARK 465     GLY B   497                                                      
REMARK 465     LEU B   498                                                      
REMARK 465     THR B   499                                                      
REMARK 465     THR B   500                                                      
REMARK 465     ILE B   501                                                      
REMARK 465     PHE B   502                                                      
REMARK 465     SER B   503                                                      
REMARK 465     ALA B   504                                                      
REMARK 465     THR B   505                                                      
REMARK 465     ALA B   506                                                      
REMARK 465     LEU B   507                                                      
REMARK 465     GLY B   508                                                      
REMARK 465     PHE B   509                                                      
REMARK 465     LEU B   510                                                      
REMARK 465     ALA B   511                                                      
REMARK 465     HIS B   512                                                      
REMARK 465     LYS B   513                                                      
REMARK 465     ARG B   514                                                      
REMARK 465     GLY B   515                                                      
REMARK 465     LEU B   516                                                      
REMARK 465     LEU B   517                                                      
REMARK 465     VAL B   518                                                      
REMARK 465     ARG B   519                                                      
REMARK 465     VAL B   520                                                      
REMARK 500                                                                      
REMARK 500 GEOMETRY AND STEREOCHEMISTRY                                         
REMARK 500 SUBTOPIC: CLOSE CONTACTS                                             
REMARK 500                                                                      
REMARK 500 THE FOLLOWING ATOMS THAT ARE RELATED BY CRYSTALLOGRAPHIC             
REMARK 500 SYMMETRY ARE IN CLOSE CONTACT.  AN ATOM LOCATED WITHIN 0.15          
REMARK 500 ANGSTROMS OF A SYMMETRY RELATED ATOM IS ASSUMED TO BE ON A           
REMARK 500 SPECIAL POSITION AND IS, THEREFORE, LISTED IN REMARK 375             
REMARK 500 INSTEAD OF REMARK 500.  ATOMS WITH NON-BLANK ALTERNATE               
REMARK 500 LOCATION INDICATORS ARE NOT INCLUDED IN THE CALCULATIONS.            
REMARK 500                                                                      
REMARK 500 DISTANCE CUTOFF:                                                     
REMARK 500 2.2 ANGSTROMS FOR CONTACTS NOT INVOLVING HYDROGEN ATOMS              
REMARK 500 1.6 ANGSTROMS FOR CONTACTS INVOLVING HYDROGEN ATOMS                  
REMARK 500                                                                      
REMARK 500  ATM1  RES C  SSEQI   ATM2  RES C  SSEQI  SSYMOP   DISTANCE          
REMARK 500   O    HOH B  2086     O    HOH B  2086     4565     0.33            
REMARK 500                                                                      
REMARK 500 REMARK: NULL                                                         
REMARK 500                                                                      
REMARK 500 GEOMETRY AND STEREOCHEMISTRY                                         
REMARK 500 SUBTOPIC: TORSION ANGLES                                             
REMARK 500                                                                      
REMARK 500 TORSION ANGLES OUTSIDE THE EXPECTED RAMACHANDRAN REGIONS:            
REMARK 500 (M=MODEL NUMBER; RES=RESIDUE NAME; C=CHAIN IDENTIFIER;               
REMARK 500 SSEQ=SEQUENCE NUMBER; I=INSERTION CODE).                             
REMARK 500                                                                      
REMARK 500 STANDARD TABLE:                                                      
REMARK 500 FORMAT:(10X,I3,1X,A3,1X,A1,I4,A1,4X,F7.2,3X,F7.2)                    
REMARK 500                                                                      
REMARK 500 EXPECTED VALUES: GJ KLEYWEGT AND TA JONES (1996). PHI/PSI-           
REMARK 500 CHOLOGY: RAMACHANDRAN REVISITED. STRUCTURE 4, 1395 - 1400            
REMARK 500                                                                      
REMARK 500  M RES CSSEQI        PSI       PHI                                   
REMARK 500    LYS A  52      -74.26     65.26                                   
REMARK 500    SER A  59      -48.15   -141.03                                   
REMARK 500    THR A  64       -7.93     81.98                                   
REMARK 500    ALA A 133       69.29   -161.88                                   
REMARK 500    THR A 201      -81.97    -84.17                                   
REMARK 500    HIS A 252       35.56     72.98                                   
REMARK 500    ALA A 346     -124.58     52.69                                   
REMARK 500    GLU A 379       60.17   -116.73                                   
REMARK 500    ASP A 419     -101.78     56.57                                   
REMARK 500    ALA A 424     -153.09   -108.81                                   
REMARK 500    THR A 500       25.76    -72.05                                   
REMARK 500    LYS B  52      -74.75     69.75                                   
REMARK 500    SER B  59      -43.52   -136.31                                   
REMARK 500    THR B  64       -5.16     78.13                                   
REMARK 500    ALA B 133       66.93   -166.46                                   
REMARK 500    THR B 201      -76.85    -81.57                                   
REMARK 500    HIS B 252        0.32     82.93                                   
REMARK 500    ALA B 346     -122.27     53.84                                   
REMARK 500    ASP B 419     -103.08     57.94                                   
REMARK 500    ALA B 424     -152.17   -106.24                                   
REMARK 500                                                                      
REMARK 500 REMARK: NULL                                                         
REMARK 600                                                                      
REMARK 600 HETEROGEN                                                            
REMARK 600 FAD (FLAVIN-ADENINE DINUCLEOTIDE): SG ATOM OF CYS397 IS COVALENTLY   
REMARK 600 BOUND TO THE C8M ATOM OF THE FAD COFACTOR.                           
REMARK 800                                                                      
REMARK 800 SITE                                                                 
REMARK 800 SITE_IDENTIFIER: AC1                                                 
REMARK 800 EVIDENCE_CODE: SOFTWARE                                              
REMARK 800 SITE_DESCRIPTION: BINDING SITE FOR RESIDUE FAD A 600                 
REMARK 800                                                                      
REMARK 800 SITE_IDENTIFIER: AC2                                                 
REMARK 800 EVIDENCE_CODE: SOFTWARE                                              
REMARK 800 SITE_DESCRIPTION: BINDING SITE FOR RESIDUE P1B A 601                 
REMARK 800                                                                      
REMARK 800 SITE_IDENTIFIER: AC3                                                 
REMARK 800 EVIDENCE_CODE: SOFTWARE                                              
REMARK 800 SITE_DESCRIPTION: BINDING SITE FOR RESIDUE FAD B 600                 
REMARK 800                                                                      
REMARK 800 SITE_IDENTIFIER: AC4                                                 
REMARK 800 EVIDENCE_CODE: SOFTWARE                                              
REMARK 800 SITE_DESCRIPTION: BINDING SITE FOR RESIDUE P1B B 601                 
REMARK 900                                                                      
REMARK 900 RELATED ENTRIES                                                      
REMARK 900 RELATED ID: 2C67   RELATED DB: PDB                                   
REMARK 900  MAO INHIBITION BY RASAGILINE ANALOGUES                              
REMARK 900 RELATED ID: 3ZYX   RELATED DB: PDB                                   
REMARK 900  CRYSTAL STRUCTURE OF HUMAN MONOAMINE OXIDASE B IN                   
REMARK 900  COMPLEX WITH METHYLENE BLUE AND BEARING THE DOUBLE                  
REMARK 900  MUTATION I199A-Y326A                                                
REMARK 900 RELATED ID: 1S3E   RELATED DB: PDB                                   
REMARK 900  CRYSTAL STRUCTURE OF MAOB IN COMPLEX WITH 6-HYDROXY-                
REMARK 900  N-PROPARGYL-1(R)-AMINOINDAN                                         
REMARK 900 RELATED ID: 2C73   RELATED DB: PDB                                   
REMARK 900  FUNCTIONAL ROLE OF THE AROMATIC CAGE IN HUMAN                       
REMARK 900  MONOAMINE OXIDASE B: STRUCTURES AND CATALYTIC PROPERTIES            
REMARK 900  OF TYR435 MUTANT PROTEINS                                           
REMARK 900 RELATED ID: 2V60   RELATED DB: PDB                                   
REMARK 900  STRUCTURE OF HUMAN MAO B IN COMPLEX WITH THE                        
REMARK 900  SELECTIVE INHIBITOR 7-(3-CHLOROBENZYLOXY)-4-CARBOXALDEHYDE          
REMARK 900  -COUMARIN                                                           
REMARK 900 RELATED ID: 1OJ9   RELATED DB: PDB                                   
REMARK 900  HUMAN MONOAMINE OXIDASE B IN COMPLEX WITH 1,4-                      
REMARK 900  DIPHENYL-2-BUTENE                                                   
REMARK 900 RELATED ID: 2VZ2   RELATED DB: PDB                                   
REMARK 900  HUMAN MAO B IN COMPLEX WITH MOFEGILINE                              
REMARK 900 RELATED ID: 1OJD   RELATED DB: PDB                                   
REMARK 900  HUMAN MONOAMINE OXIDASE B IN COMPLEX WITH                           
REMARK 900  LAURYLDIMETHYLAMINE-N-OXIDE (LDAO)                                  
REMARK 900 RELATED ID: 1S3B   RELATED DB: PDB                                   
REMARK 900  CRYSTAL STRUCTURE OF MAOB IN COMPLEX WITH N-METHYL-N                
REMARK 900  -PROPARGYL-1(R)-AMINOINDAN                                          
REMARK 900 RELATED ID: 2C66   RELATED DB: PDB                                   
REMARK 900  MAO INHIBITION BY RASAGILINE ANALOGUES                              
REMARK 900 RELATED ID: 2XFO   RELATED DB: PDB                                   
REMARK 900  TRANYLCYPROMINE-INHIBITED HUMAN MONOAMINE OXIDASE B                 
REMARK 900  ILE199ALA MUTANT IN COMPLEX WITH 2-(2-BENZOFURANYL)-2               
REMARK 900  -IMIDAZOLINE                                                        
REMARK 900 RELATED ID: 2BK5   RELATED DB: PDB                                   
REMARK 900  HUMAN MONOAMINE OXIDASE B: I199F MUTANT IN COMPLEX                  
REMARK 900  WITH ISATIN                                                         
REMARK 900 RELATED ID: 1H8R   RELATED DB: PDB                                   
REMARK 900  HUMAN MONOAMINE OXIDASE TYPE B (TRUNCATED)                          
REMARK 900 RELATED ID: 2C70   RELATED DB: PDB                                   
REMARK 900  FUNCTIONAL ROLE OF THE AROMATIC CAGE IN HUMAN                       
REMARK 900  MONOAMINE OXIDASE B: STRUCTURES AND CATALYTIC PROPERTIES            
REMARK 900  OF TYR435 MUTANT PROTEINS                                           
REMARK 900 RELATED ID: 2XFN   RELATED DB: PDB                                   
REMARK 900  HUMAN MONOAMINE OXIDASE B IN COMPLEX WITH 2-(2-                     
REMARK 900  BENZOFURANYL)-2-IMIDAZOLINE                                         
REMARK 900 RELATED ID: 2BK3   RELATED DB: PDB                                   
REMARK 900  HUMAN MONOAMINE OXIDASE B IN COMPLEX WITH FARNESOL                  
REMARK 900 RELATED ID: 2C76   RELATED DB: PDB                                   
REMARK 900  FUNCTIONAL ROLE OF THE AROMATIC CAGE IN HUMAN                       
REMARK 900  MONOAMINE OXIDASE B: STRUCTURES AND CATALYTIC PROPERTIES            
REMARK 900  OF TYR435 MUTANT PROTEINS                                           
REMARK 900 RELATED ID: 2VRL   RELATED DB: PDB                                   
REMARK 900  STRUCTURE OF HUMAN MAO B IN COMPLEX WITH                            
REMARK 900  BENZYLHYDRAZINE                                                     
REMARK 900 RELATED ID: 1OJA   RELATED DB: PDB                                   
REMARK 900  HUMAN MONOAMINE OXIDASE B IN COMPLEX WITH ISATIN                    
REMARK 900 RELATED ID: 2XFU   RELATED DB: PDB                                   
REMARK 900  HUMAN MONOAMINE OXIDASE B WITH TRANYLCYPROMINE                      
REMARK 900 RELATED ID: 2V5Z   RELATED DB: PDB                                   
REMARK 900  STRUCTURE OF HUMAN MAO B IN COMPLEX WITH THE                        
REMARK 900  SELECTIVE INHIBITOR SAFINAMIDE                                      
REMARK 900 RELATED ID: 2BYB   RELATED DB: PDB                                   
REMARK 900  HUMAN MONOAMINE OXIDASE B IN COMPLEX WITH DEPRENYL                  
REMARK 900 RELATED ID: 2VRM   RELATED DB: PDB                                   
REMARK 900  STRUCTURE OF HUMAN MAO B IN COMPLEX WITH                            
REMARK 900  PHENYETHYLHYDRAZINE                                                 
REMARK 900 RELATED ID: 2C65   RELATED DB: PDB                                   
REMARK 900  MAO INHIBITION BY RASAGILINE ANALOGUES                              
REMARK 900 RELATED ID: 2XCG   RELATED DB: PDB                                   
REMARK 900  TRANYLCYPROMINE-INHIBITED HUMAN MONOAMINE OXIDASE B IN              
REMARK 900  COMPLEX WITH 2-(2-BENZOFURANYL)-2-IMIDAZOLINE                       
REMARK 900 RELATED ID: 2C64   RELATED DB: PDB                                   
REMARK 900  MAO INHIBITION BY RASAGILINE ANALOGUES                              
REMARK 900 RELATED ID: 2XFP   RELATED DB: PDB                                   
REMARK 900  ISATIN-INHIBITED HUMAN MONOAMINE OXIDASE B IN COMPLEX               
REMARK 900  WITH 2-(2-BENZOFURANYL)-2-IMIDAZOLINE                               
REMARK 900 RELATED ID: 2BK4   RELATED DB: PDB                                   
REMARK 900  HUMAN MONOAMINE OXIDASE B: I199F MUTANT IN COMPLEX                  
REMARK 900  WITH RASAGILINE                                                     
REMARK 900 RELATED ID: 2C75   RELATED DB: PDB                                   
REMARK 900  FUNCTIONAL ROLE OF THE AROMATIC CAGE IN HUMAN                       
REMARK 900  MONOAMINE OXIDASE B: STRUCTURES AND CATALYTIC PROPERTIES            
REMARK 900  OF TYR435 MUTANT PROTEINS                                           
REMARK 900 RELATED ID: 2V61   RELATED DB: PDB                                   
REMARK 900  STRUCTURE OF HUMAN MAO B IN COMPLEX WITH THE                        
REMARK 900  SELECTIVE INHIBITOR 7-(3-CHLOROBENZYLOXY)-4-(METHYLAMINO)           
REMARK 900  METHYL-COUMARIN                                                     
REMARK 900 RELATED ID: 2C72   RELATED DB: PDB                                   
REMARK 900  FUNCTIONAL ROLE OF THE AROMATIC CAGE IN HUMAN                       
REMARK 900  MONOAMINE OXIDASE B: STRUCTURES AND CATALYTIC PROPERTIES            
REMARK 900  OF TYR435 MUTANT PROTEINS                                           
REMARK 900 RELATED ID: 1S2Y   RELATED DB: PDB                                   
REMARK 900  CRYSTAL STRUCTURE OF MAOB IN COMPLEX WITH N-PROPARGYL               
REMARK 900  -1(S)-AMINOINDAN                                                    
REMARK 900 RELATED ID: 1GOS   RELATED DB: PDB                                   
REMARK 900  HUMAN MONOAMINE OXIDASE B                                           
REMARK 900 RELATED ID: 1S2Q   RELATED DB: PDB                                   
REMARK 900  CRYSTAL STRUCTURE OF MAOB IN COMPLEX WITH N-PROPARGYL               
REMARK 900  -1(R)-AMINOINDAN (RASAGILINE)                                       
REMARK 900 RELATED ID: 2XFQ   RELATED DB: PDB                                   
REMARK 900  RASAGILINE-INHIBITED HUMAN MONOAMINE OXIDASE B IN                   
REMARK 900  COMPLEX WITH 2-(2-BENZOFURANYL)-2-IMIDAZOLINE                       
REMARK 900 RELATED ID: 1OJC   RELATED DB: PDB                                   
REMARK 900  HUMAN MONOAMINE OXIDASE B IN COMPLEX WITH N-(2-                     
REMARK 900  AMINOETHYL)-P-CHLOROBENZAMIDE                                       
REMARK 900 RELATED ID: 4A7A   RELATED DB: PDB                                   
REMARK 900  CRYSTAL STRUCTURE OF HUMAN MONOAMINE OXIDASE B (MAO B)              
REMARK 900  IN COMPLEX WITH ROSIGLITAZONE                                       
DBREF  4A79 A    1   520  UNP    P27338   AOFB_HUMAN       1    520             
DBREF  4A79 B    1   520  UNP    P27338   AOFB_HUMAN       1    520             
SEQRES   1 A  520  MET SER ASN LYS CYS ASP VAL VAL VAL VAL GLY GLY GLY          
SEQRES   2 A  520  ILE SER GLY MET ALA ALA ALA LYS LEU LEU HIS ASP SER          
SEQRES   3 A  520  GLY LEU ASN VAL VAL VAL LEU GLU ALA ARG ASP ARG VAL          
SEQRES   4 A  520  GLY GLY ARG THR TYR THR LEU ARG ASN GLN LYS VAL LYS          
SEQRES   5 A  520  TYR VAL ASP LEU GLY GLY SER TYR VAL GLY PRO THR GLN          
SEQRES   6 A  520  ASN ARG ILE LEU ARG LEU ALA LYS GLU LEU GLY LEU GLU          
SEQRES   7 A  520  THR TYR LYS VAL ASN GLU VAL GLU ARG LEU ILE HIS HIS          
SEQRES   8 A  520  VAL LYS GLY LYS SER TYR PRO PHE ARG GLY PRO PHE PRO          
SEQRES   9 A  520  PRO VAL TRP ASN PRO ILE THR TYR LEU ASP HIS ASN ASN          
SEQRES  10 A  520  PHE TRP ARG THR MET ASP ASP MET GLY ARG GLU ILE PRO          
SEQRES  11 A  520  SER ASP ALA PRO TRP LYS ALA PRO LEU ALA GLU GLU TRP          
SEQRES  12 A  520  ASP ASN MET THR MET LYS GLU LEU LEU ASP LYS LEU CYS          
SEQRES  13 A  520  TRP THR GLU SER ALA LYS GLN LEU ALA THR LEU PHE VAL          
SEQRES  14 A  520  ASN LEU CYS VAL THR ALA GLU THR HIS GLU VAL SER ALA          
SEQRES  15 A  520  LEU TRP PHE LEU TRP TYR VAL LYS GLN CYS GLY GLY THR          
SEQRES  16 A  520  THR ARG ILE ILE SER THR THR ASN GLY GLY GLN GLU ARG          
SEQRES  17 A  520  LYS PHE VAL GLY GLY SER GLY GLN VAL SER GLU ARG ILE          
SEQRES  18 A  520  MET ASP LEU LEU GLY ASP ARG VAL LYS LEU GLU ARG PRO          
SEQRES  19 A  520  VAL ILE TYR ILE ASP GLN THR ARG GLU ASN VAL LEU VAL          
SEQRES  20 A  520  GLU THR LEU ASN HIS GLU MET TYR GLU ALA LYS TYR VAL          
SEQRES  21 A  520  ILE SER ALA ILE PRO PRO THR LEU GLY MET LYS ILE HIS          
SEQRES  22 A  520  PHE ASN PRO PRO LEU PRO MET MET ARG ASN GLN MET ILE          
SEQRES  23 A  520  THR ARG VAL PRO LEU GLY SER VAL ILE LYS CYS ILE VAL          
SEQRES  24 A  520  TYR TYR LYS GLU PRO PHE TRP ARG LYS LYS ASP TYR CYS          
SEQRES  25 A  520  GLY THR MET ILE ILE ASP GLY GLU GLU ALA PRO VAL ALA          
SEQRES  26 A  520  TYR THR LEU ASP ASP THR LYS PRO GLU GLY ASN TYR ALA          
SEQRES  27 A  520  ALA ILE MET GLY PHE ILE LEU ALA HIS LYS ALA ARG LYS          
SEQRES  28 A  520  LEU ALA ARG LEU THR LYS GLU GLU ARG LEU LYS LYS LEU          
SEQRES  29 A  520  CYS GLU LEU TYR ALA LYS VAL LEU GLY SER LEU GLU ALA          
SEQRES  30 A  520  LEU GLU PRO VAL HIS TYR GLU GLU LYS ASN TRP CYS GLU          
SEQRES  31 A  520  GLU GLN TYR SER GLY GLY CYS TYR THR THR TYR PHE PRO          
SEQRES  32 A  520  PRO GLY ILE LEU THR GLN TYR GLY ARG VAL LEU ARG GLN          
SEQRES  33 A  520  PRO VAL ASP ARG ILE TYR PHE ALA GLY THR GLU THR ALA          
SEQRES  34 A  520  THR HIS TRP SER GLY TYR MET GLU GLY ALA VAL GLU ALA          
SEQRES  35 A  520  GLY GLU ARG ALA ALA ARG GLU ILE LEU HIS ALA MET GLY          
SEQRES  36 A  520  LYS ILE PRO GLU ASP GLU ILE TRP GLN SER GLU PRO GLU          
SEQRES  37 A  520  SER VAL ASP VAL PRO ALA GLN PRO ILE THR THR THR PHE          
SEQRES  38 A  520  LEU GLU ARG HIS LEU PRO SER VAL PRO GLY LEU LEU ARG          
SEQRES  39 A  520  LEU ILE GLY LEU THR THR ILE PHE SER ALA THR ALA LEU          
SEQRES  40 A  520  GLY PHE LEU ALA HIS LYS ARG GLY LEU LEU VAL ARG VAL          
SEQRES   1 B  520  MET SER ASN LYS CYS ASP VAL VAL VAL VAL GLY GLY GLY          
SEQRES   2 B  520  ILE SER GLY MET ALA ALA ALA LYS LEU LEU HIS ASP SER          
SEQRES   3 B  520  GLY LEU ASN VAL VAL VAL LEU GLU ALA ARG ASP ARG VAL          
SEQRES   4 B  520  GLY GLY ARG THR TYR THR LEU ARG ASN GLN LYS VAL LYS          
SEQRES   5 B  520  TYR VAL ASP LEU GLY GLY SER TYR VAL GLY PRO THR GLN          
SEQRES   6 B  520  ASN ARG ILE LEU ARG LEU ALA LYS GLU LEU GLY LEU GLU          
SEQRES   7 B  520  THR TYR LYS VAL ASN GLU VAL GLU ARG LEU ILE HIS HIS          
SEQRES   8 B  520  VAL LYS GLY LYS SER TYR PRO PHE ARG GLY PRO PHE PRO          
SEQRES   9 B  520  PRO VAL TRP ASN PRO ILE THR TYR LEU ASP HIS ASN ASN          
SEQRES  10 B  520  PHE TRP ARG THR MET ASP ASP MET GLY ARG GLU ILE PRO          
SEQRES  11 B  520  SER ASP ALA PRO TRP LYS ALA PRO LEU ALA GLU GLU TRP          
SEQRES  12 B  520  ASP ASN MET THR MET LYS GLU LEU LEU ASP LYS LEU CYS          
SEQRES  13 B  520  TRP THR GLU SER ALA LYS GLN LEU ALA THR LEU PHE VAL          
SEQRES  14 B  520  ASN LEU CYS VAL THR ALA GLU THR HIS GLU VAL SER ALA          
SEQRES  15 B  520  LEU TRP PHE LEU TRP TYR VAL LYS GLN CYS GLY GLY THR          
SEQRES  16 B  520  THR ARG ILE ILE SER THR THR ASN GLY GLY GLN GLU ARG          
SEQRES  17 B  520  LYS PHE VAL GLY GLY SER GLY GLN VAL SER GLU ARG ILE          
SEQRES  18 B  520  MET ASP LEU LEU GLY ASP ARG VAL LYS LEU GLU ARG PRO          
SEQRES  19 B  520  VAL ILE TYR ILE ASP GLN THR ARG GLU ASN VAL LEU VAL          
SEQRES  20 B  520  GLU THR LEU ASN HIS GLU MET TYR GLU ALA LYS TYR VAL          
SEQRES  21 B  520  ILE SER ALA ILE PRO PRO THR LEU GLY MET LYS ILE HIS          
SEQRES  22 B  520  PHE ASN PRO PRO LEU PRO MET MET ARG ASN GLN MET ILE          
SEQRES  23 B  520  THR ARG VAL PRO LEU GLY SER VAL ILE LYS CYS ILE VAL          
SEQRES  24 B  520  TYR TYR LYS GLU PRO PHE TRP ARG LYS LYS ASP TYR CYS          
SEQRES  25 B  520  GLY THR MET ILE ILE ASP GLY GLU GLU ALA PRO VAL ALA          
SEQRES  26 B  520  TYR THR LEU ASP ASP THR LYS PRO GLU GLY ASN TYR ALA          
SEQRES  27 B  520  ALA ILE MET GLY PHE ILE LEU ALA HIS LYS ALA ARG LYS          
SEQRES  28 B  520  LEU ALA ARG LEU THR LYS GLU GLU ARG LEU LYS LYS LEU          
SEQRES  29 B  520  CYS GLU LEU TYR ALA LYS VAL LEU GLY SER LEU GLU ALA          
SEQRES  30 B  520  LEU GLU PRO VAL HIS TYR GLU GLU LYS ASN TRP CYS GLU          
SEQRES  31 B  520  GLU GLN TYR SER GLY GLY CYS TYR THR THR TYR PHE PRO          
SEQRES  32 B  520  PRO GLY ILE LEU THR GLN TYR GLY ARG VAL LEU ARG GLN          
SEQRES  33 B  520  PRO VAL ASP ARG ILE TYR PHE ALA GLY THR GLU THR ALA          
SEQRES  34 B  520  THR HIS TRP SER GLY TYR MET GLU GLY ALA VAL GLU ALA          
SEQRES  35 B  520  GLY GLU ARG ALA ALA ARG GLU ILE LEU HIS ALA MET GLY          
SEQRES  36 B  520  LYS ILE PRO GLU ASP GLU ILE TRP GLN SER GLU PRO GLU          
SEQRES  37 B  520  SER VAL ASP VAL PRO ALA GLN PRO ILE THR THR THR PHE          
SEQRES  38 B  520  LEU GLU ARG HIS LEU PRO SER VAL PRO GLY LEU LEU ARG          
SEQRES  39 B  520  LEU ILE GLY LEU THR THR ILE PHE SER ALA THR ALA LEU          
SEQRES  40 B  520  GLY PHE LEU ALA HIS LYS ARG GLY LEU LEU VAL ARG VAL          
HET    FAD  A 600      53                                                       
HET    P1B  A 601      25                                                       
HET    FAD  B 600      53                                                       
HET    P1B  B 601      25                                                       
HETNAM     FAD FLAVIN-ADENINE DINUCLEOTIDE                                      
HETNAM     P1B (5R)-5-{4-[2-(5-ETHYLPYRIDIN-2-YL)ETHOXY]                        
HETNAM   2 P1B  BENZYL}-1,3-THIAZOLIDINE-2,4-DIONE                              
HETSYN     P1B PIOGLITAZONE                                                     
FORMUL   3  FAD    2(C27 H33 N9 O15 P2)                                         
FORMUL   4  P1B    2(C19 H20 N2 O3 S)                                           
FORMUL   5  HOH   *695(H2 O)                                                    
HELIX    1   1 GLY A   13  SER A   26  1                                  14    
HELIX    2   2 GLN A   65  LEU A   75  1                                  11    
HELIX    3   3 ASN A  108  ARG A  127  1                                  20    
HELIX    4   4 ALA A  133  ALA A  137  5                                   5    
HELIX    5   5 LEU A  139  ASN A  145  1                                   7    
HELIX    6   6 THR A  147  CYS A  156  1                                  10    
HELIX    7   7 THR A  158  THR A  174  1                                  17    
HELIX    8   8 SER A  181  GLN A  191  1                                  11    
HELIX    9   9 GLY A  194  SER A  200  1                                   7    
HELIX   10  10 SER A  214  GLY A  226  1                                  13    
HELIX   11  11 PRO A  265  ILE A  272  5                                   8    
HELIX   12  12 PRO A  279  ILE A  286  1                                   8    
HELIX   13  13 PRO A  304  LYS A  309  5                                   6    
HELIX   14  14 ALA A  346  ALA A  353  1                                   8    
HELIX   15  15 THR A  356  GLY A  373  1                                  18    
HELIX   16  16 SER A  374  GLU A  379  5                                   6    
HELIX   17  17 CYS A  389  GLU A  391  5                                   3    
HELIX   18  18 GLY A  405  GLY A  411  1                                   7    
HELIX   19  19 ARG A  412  LEU A  414  5                                   3    
HELIX   20  20 GLY A  425  ALA A  429  5                                   5    
HELIX   21  21 TYR A  435  MET A  454  1                                  20    
HELIX   22  22 PRO A  458  ILE A  462  5                                   5    
HELIX   23  23 THR A  480  LEU A  486  1                                   7    
HELIX   24  24 SER A  488  THR A  500  1                                  13    
HELIX   25  25 GLY B   13  SER B   26  1                                  14    
HELIX   26  26 GLN B   65  LEU B   75  1                                  11    
HELIX   27  27 ASN B  108  ARG B  127  1                                  20    
HELIX   28  28 ALA B  133  ALA B  137  5                                   5    
HELIX   29  29 LEU B  139  ASN B  145  1                                   7    
HELIX   30  30 THR B  147  CYS B  156  1                                  10    
HELIX   31  31 THR B  158  THR B  174  1                                  17    
HELIX   32  32 SER B  181  GLN B  191  1                                  11    
HELIX   33  33 GLY B  194  SER B  200  1                                   7    
HELIX   34  34 SER B  214  LEU B  225  1                                  12    
HELIX   35  35 PRO B  265  ILE B  272  5                                   8    
HELIX   36  36 PRO B  279  ILE B  286  1                                   8    
HELIX   37  37 PRO B  304  LYS B  309  5                                   6    
HELIX   38  38 ALA B  346  ALA B  353  1                                   8    
HELIX   39  39 THR B  356  GLY B  373  1                                  18    
HELIX   40  40 SER B  374  GLU B  379  5                                   6    
HELIX   41  41 CYS B  389  GLU B  391  5                                   3    
HELIX   42  42 GLY B  405  GLY B  411  1                                   7    
HELIX   43  43 ARG B  412  LEU B  414  5                                   3    
HELIX   44  44 GLY B  425  ALA B  429  5                                   5    
HELIX   45  45 TYR B  435  MET B  454  1                                  20    
HELIX   46  46 PRO B  458  ILE B  462  5                                   5    
HELIX   47  47 THR B  480  LEU B  486  1                                   7    
HELIX   48  48 SER B  488  LEU B  495  1                                   8    
SHEET    1  AA 5 VAL A 229  LEU A 231  0                                        
SHEET    2  AA 5 VAL A  30  GLU A  34  1  O  VAL A  32   N  LYS A 230           
SHEET    3  AA 5 VAL A   7  VAL A  10  1  O  VAL A   7   N  VAL A  31           
SHEET    4  AA 5 TYR A 259  SER A 262  1  O  TYR A 259   N  VAL A   8           
SHEET    5  AA 5 ILE A 421  PHE A 423  1  O  TYR A 422   N  SER A 262           
SHEET    1  AB 2 THR A  45  ASN A  48  0                                        
SHEET    2  AB 2 LYS A  52  ASP A  55 -1  O  LYS A  52   N  ASN A  48           
SHEET    1  AC 3 TYR A  60  VAL A  61  0                                        
SHEET    2  AC 3 ARG A 208  PHE A 210 -1  O  ARG A 208   N  VAL A  61           
SHEET    3  AC 3 THR A  79  LYS A  81 -1  O  TYR A  80   N  LYS A 209           
SHEET    1  AD 7 LYS A  95  PHE A  99  0                                        
SHEET    2  AD 7 ARG A  87  VAL A  92 -1  O  LEU A  88   N  PHE A  99           
SHEET    3  AD 7 TYR A 311  ILE A 317  1  N  CYS A 312   O  ARG A  87           
SHEET    4  AD 7 TYR A 326  ASP A 329 -1  O  THR A 327   N  MET A 315           
SHEET    5  AD 7 ALA A 339  LEU A 345 -1  O  MET A 341   N  LEU A 328           
SHEET    6  AD 7 VAL A 294  TYR A 300 -1  O  ILE A 295   N  ILE A 344           
SHEET    7  AD 7 HIS A 382  ASN A 387 -1  O  HIS A 382   N  TYR A 300           
SHEET    1  AE 4 MET A 254  ALA A 257  0                                        
SHEET    2  AE 4 VAL A 245  THR A 249 -1  O  VAL A 245   N  ALA A 257           
SHEET    3  AE 4 VAL A 235  ASP A 239 -1  N  ILE A 236   O  GLU A 248           
SHEET    4  AE 4 HIS A 273  ASN A 275  1  O  HIS A 273   N  ILE A 238           
SHEET    1  BA 5 VAL B 229  LYS B 230  0                                        
SHEET    2  BA 5 VAL B  30  LEU B  33  1  O  VAL B  32   N  LYS B 230           
SHEET    3  BA 5 VAL B   7  VAL B  10  1  O  VAL B   7   N  VAL B  31           
SHEET    4  BA 5 TYR B 259  SER B 262  1  O  TYR B 259   N  VAL B   8           
SHEET    5  BA 5 ILE B 421  PHE B 423  1  O  TYR B 422   N  SER B 262           
SHEET    1  BB 2 THR B  45  ASN B  48  0                                        
SHEET    2  BB 2 LYS B  52  ASP B  55 -1  O  LYS B  52   N  ASN B  48           
SHEET    1  BC 3 TYR B  60  VAL B  61  0                                        
SHEET    2  BC 3 ARG B 208  PHE B 210 -1  O  ARG B 208   N  VAL B  61           
SHEET    3  BC 3 THR B  79  LYS B  81 -1  O  TYR B  80   N  LYS B 209           
SHEET    1  BD 7 LYS B  95  PHE B  99  0                                        
SHEET    2  BD 7 ARG B  87  VAL B  92 -1  O  LEU B  88   N  PHE B  99           
SHEET    3  BD 7 TYR B 311  ILE B 317  1  N  CYS B 312   O  ARG B  87           
SHEET    4  BD 7 TYR B 326  ASP B 329 -1  O  THR B 327   N  MET B 315           
SHEET    5  BD 7 ALA B 339  LEU B 345 -1  O  MET B 341   N  LEU B 328           
SHEET    6  BD 7 VAL B 294  TYR B 300 -1  O  ILE B 295   N  ILE B 344           
SHEET    7  BD 7 HIS B 382  ASN B 387 -1  O  HIS B 382   N  TYR B 300           
SHEET    1  BE 4 MET B 254  ALA B 257  0                                        
SHEET    2  BE 4 VAL B 245  THR B 249 -1  O  VAL B 245   N  ALA B 257           
SHEET    3  BE 4 VAL B 235  ASP B 239 -1  N  ILE B 236   O  GLU B 248           
SHEET    4  BE 4 HIS B 273  ASN B 275  1  O  HIS B 273   N  ILE B 238           
LINK         C8M FAD A 600                 SG  CYS A 397     1555   1555  1.64  
LINK         C8M FAD B 600                 SG  CYS B 397     1555   1555  1.63  
CISPEP   1 ASN A  275    PRO A  276          0        -3.06                     
CISPEP   2 CYS A  397    TYR A  398          0        -2.69                     
CISPEP   3 ASN B  275    PRO B  276          0        -4.76                     
CISPEP   4 CYS B  397    TYR B  398          0         1.29                     
SITE     1 AC1 38 GLY A  11  GLY A  13  ILE A  14  SER A  15                    
SITE     2 AC1 38 LEU A  33  GLU A  34  ALA A  35  ARG A  36                    
SITE     3 AC1 38 GLY A  40  GLY A  41  ARG A  42  THR A  43                    
SITE     4 AC1 38 GLY A  58  SER A  59  TYR A  60  PRO A 234                    
SITE     5 AC1 38 VAL A 235  ALA A 263  ILE A 264  TRP A 388                    
SITE     6 AC1 38 TYR A 393  CYS A 397  TYR A 398  GLY A 425                    
SITE     7 AC1 38 THR A 426  GLY A 434  TYR A 435  MET A 436                    
SITE     8 AC1 38 ALA A 439  HOH A2003  HOH A2004  HOH A2017                    
SITE     9 AC1 38 HOH A2022  HOH A2029  HOH A2065  HOH A2227                    
SITE    10 AC1 38 HOH A2246  HOH A2348                                          
SITE     1 AC2 15 TYR A  60  PRO A 102  PHE A 103  PRO A 104                    
SITE     2 AC2 15 TRP A 119  LEU A 171  CYS A 172  ILE A 198                    
SITE     3 AC2 15 ILE A 199  GLN A 206  ILE A 316  PHE A 343                    
SITE     4 AC2 15 TYR A 435  HOH A2183  HOH A2348                               
SITE     1 AC3 39 VAL B  10  GLY B  11  GLY B  13  ILE B  14                    
SITE     2 AC3 39 SER B  15  LEU B  33  GLU B  34  ALA B  35                    
SITE     3 AC3 39 ARG B  36  GLY B  40  GLY B  41  ARG B  42                    
SITE     4 AC3 39 THR B  43  GLY B  58  SER B  59  TYR B  60                    
SITE     5 AC3 39 PRO B 234  VAL B 235  ALA B 263  ILE B 264                    
SITE     6 AC3 39 TRP B 388  TYR B 393  CYS B 397  TYR B 398                    
SITE     7 AC3 39 GLY B 425  THR B 426  GLY B 434  TYR B 435                    
SITE     8 AC3 39 MET B 436  ALA B 439  HOH B2002  HOH B2003                    
SITE     9 AC3 39 HOH B2021  HOH B2027  HOH B2034  HOH B2067                    
SITE    10 AC3 39 HOH B2225  HOH B2237  HOH B2347                               
SITE     1 AC4 16 TYR B  60  PRO B 102  PHE B 103  PRO B 104                    
SITE     2 AC4 16 TRP B 119  LEU B 171  CYS B 172  ILE B 198                    
SITE     3 AC4 16 ILE B 199  GLN B 206  TYR B 326  PHE B 343                    
SITE     4 AC4 16 TYR B 398  TYR B 435  HOH B2184  HOH B2347                    
CRYST1  131.920  223.670   86.780  90.00  90.00  90.00 C 2 2 2      16          
ORIGX1      1.000000  0.000000  0.000000        0.00000                         
ORIGX2      0.000000  1.000000  0.000000        0.00000                         
ORIGX3      0.000000  0.000000  1.000000        0.00000                         
SCALE1      0.007580  0.000000  0.000000        0.00000                         
SCALE2      0.000000  0.004471  0.000000        0.00000                         
SCALE3      0.000000  0.000000  0.011523        0.00000                         
MTRIX1   1 -0.530530 -0.492260 -0.690080      139.80307    1                    
MTRIX2   1 -0.493220 -0.482830  0.723610      209.31465    1                    
MTRIX3   1 -0.689400  0.724260  0.013360      -54.32390    1                    
ATOM      1  N   ASN A   3      66.475 121.069   5.873  1.00 33.10           N  
ATOM      2  CA  ASN A   3      65.118 121.066   6.485  1.00 32.60           C  
ATOM      3  C   ASN A   3      65.068 120.423   7.882  1.00 31.93           C  
ATOM      4  O   ASN A   3      64.021 120.429   8.525  1.00 31.97           O  
ATOM      5  CB  ASN A   3      64.090 120.431   5.527  1.00 33.03           C  
ATOM      6  CG  ASN A   3      64.314 118.939   5.291  1.00 34.38           C  
ATOM      7  OD1 ASN A   3      65.427 118.417   5.427  1.00 35.80           O  
ATOM      8  ND2 ASN A   3      63.238 118.244   4.916  1.00 36.16           N  
ATOM      9  N   LYS A   4      66.202 119.891   8.347  1.00 30.58           N  
ATOM     10  CA  LYS A   4      66.286 119.253   9.670  1.00 29.37           C  
ATOM     11  C   LYS A   4      66.973 120.178  10.675  1.00 27.97           C  
ATOM     12  O   LYS A   4      68.015 120.770  10.365  1.00 27.65           O  
ATOM     13  CB  LYS A   4      67.056 117.925   9.598  1.00 29.97           C  
ATOM     14  CG  LYS A   4      66.785 117.072   8.363  1.00 31.56           C  
ATOM     15  CD  LYS A   4      65.704 116.028   8.613  1.00 33.96           C  
ATOM     16  CE  LYS A   4      65.387 115.263   7.335  1.00 35.42           C  
ATOM     17  NZ  LYS A   4      64.360 114.209   7.563  1.00 37.30           N  
ATOM     18  N   CYS A   5      66.391 120.292  11.872  1.00 25.88           N  
ATOM     19  CA  CYS A   5      66.977 121.080  12.971  1.00 24.06           C  
ATOM     20  C   CYS A   5      66.467 120.629  14.350  1.00 22.79           C  
ATOM     21  O   CYS A   5      65.595 119.757  14.453  1.00 22.74           O  
ATOM     22  CB  CYS A   5      66.709 122.582  12.771  1.00 24.37           C  
ATOM     23  SG  CYS A   5      64.953 123.025  12.877  1.00 23.17           S  
ATOM     24  N   ASP A   6      67.017 121.222  15.408  1.00 21.10           N  
ATOM     25  CA  ASP A   6      66.582 120.909  16.766  1.00 19.86           C  
ATOM     26  C   ASP A   6      65.294 121.641  17.138  1.00 18.91           C  
ATOM     27  O   ASP A   6      64.385 121.047  17.723  1.00 18.61           O  
ATOM     28  CB  ASP A   6      67.679 121.244  17.774  1.00 19.83           C  
ATOM     29  CG  ASP A   6      68.915 120.371  17.603  1.00 20.60           C  
ATOM     30  OD1 ASP A   6      68.760 119.140  17.442  1.00 22.59           O  
ATOM     31  OD2 ASP A   6      70.030 120.925  17.619  1.00 20.14           O  
ATOM     32  N   VAL A   7      65.243 122.937  16.826  1.00 18.17           N  
ATOM     33  CA  VAL A   7      64.085 123.788  17.169  1.00 16.90           C  
ATOM     34  C   VAL A   7      63.732 124.725  16.015  1.00 16.46           C  
ATOM     35  O   VAL A   7      64.605 125.400  15.458  1.00 16.10           O  
ATOM     36  CB  VAL A   7      64.341 124.661  18.433  1.00 17.39           C  
ATOM     37  CG1 VAL A   7      63.115 125.542  18.748  1.00 15.81           C  
ATOM     38  CG2 VAL A   7      64.711 123.800  19.658  1.00 16.68           C  
ATOM     39  N   VAL A   8      62.449 124.764  15.663  1.00 15.80           N  
ATOM     40  CA  VAL A   8      61.935 125.764  14.724  1.00 15.24           C  
ATOM     41  C   VAL A   8      61.279 126.886  15.543  1.00 14.94           C  
ATOM     42  O   VAL A   8      60.467 126.615  16.431  1.00 14.95           O  
ATOM     43  CB  VAL A   8      60.938 125.134  13.712  1.00 15.27           C  
ATOM     44  CG1 VAL A   8      60.021 126.187  13.067  1.00 14.94           C  
ATOM     45  CG2 VAL A   8      61.692 124.363  12.627  1.00 15.79           C  
ATOM     46  N   VAL A   9      61.662 128.130  15.261  1.00 14.40           N  
ATOM     47  CA  VAL A   9      61.035 129.301  15.887  1.00 14.02           C  
ATOM     48  C   VAL A   9      60.133 129.974  14.863  1.00 13.58           C  
ATOM     49  O   VAL A   9      60.588 130.377  13.782  1.00 13.51           O  
ATOM     50  CB  VAL A   9      62.084 130.303  16.421  1.00 14.03           C  
ATOM     51  CG1 VAL A   9      61.389 131.546  17.036  1.00 13.98           C  
ATOM     52  CG2 VAL A   9      62.992 129.620  17.442  1.00 14.35           C  
ATOM     53  N   VAL A  10      58.848 130.070  15.190  1.00 12.76           N  
ATOM     54  CA  VAL A  10      57.887 130.705  14.302  1.00 12.55           C  
ATOM     55  C   VAL A  10      57.763 132.178  14.695  1.00 12.47           C  
ATOM     56  O   VAL A  10      57.235 132.507  15.773  1.00 11.73           O  
ATOM     57  CB  VAL A  10      56.500 130.029  14.350  1.00 12.24           C  
ATOM     58  CG1 VAL A  10      55.538 130.728  13.376  1.00 12.17           C  
ATOM     59  CG2 VAL A  10      56.608 128.534  14.018  1.00 12.70           C  
ATOM     60  N   GLY A  11      58.270 133.053  13.831  1.00 12.42           N  
ATOM     61  CA  GLY A  11      58.257 134.492  14.092  1.00 12.37           C  
ATOM     62  C   GLY A  11      59.625 135.071  14.412  1.00 13.03           C  
ATOM     63  O   GLY A  11      60.306 134.605  15.324  1.00 13.41           O  
ATOM     64  N   GLY A  12      60.014 136.097  13.663  1.00 12.74           N  
ATOM     65  CA  GLY A  12      61.300 136.767  13.841  1.00 12.94           C  
ATOM     66  C   GLY A  12      61.191 138.174  14.401  1.00 12.89           C  
ATOM     67  O   GLY A  12      61.936 139.069  13.992  1.00 13.36           O  
ATOM     68  N   GLY A  13      60.265 138.378  15.339  1.00 12.33           N  
ATOM     69  CA  GLY A  13      60.249 139.615  16.120  1.00 11.96           C  
ATOM     70  C   GLY A  13      61.260 139.469  17.245  1.00 12.34           C  
ATOM     71  O   GLY A  13      61.975 138.459  17.323  1.00 12.15           O  
ATOM     72  N   ILE A  14      61.322 140.459  18.130  1.00 11.90           N  
ATOM     73  CA  ILE A  14      62.266 140.414  19.253  1.00 11.75           C  
ATOM     74  C   ILE A  14      62.181 139.128  20.077  1.00 11.63           C  
ATOM     75  O   ILE A  14      63.215 138.564  20.442  1.00 11.62           O  
ATOM     76  CB  ILE A  14      62.134 141.663  20.162  1.00 11.98           C  
ATOM     77  CG1 ILE A  14      62.666 142.898  19.421  1.00 11.81           C  
ATOM     78  CG2 ILE A  14      62.882 141.472  21.499  1.00 11.40           C  
ATOM     79  CD1 ILE A  14      62.402 144.211  20.147  1.00 11.93           C  
ATOM     80  N   SER A  15      60.966 138.652  20.347  1.00 11.62           N  
ATOM     81  CA  SER A  15      60.772 137.428  21.142  1.00 11.47           C  
ATOM     82  C   SER A  15      61.340 136.163  20.478  1.00 11.81           C  
ATOM     83  O   SER A  15      62.094 135.410  21.111  1.00 11.94           O  
ATOM     84  CB  SER A  15      59.291 137.225  21.487  1.00 11.31           C  
ATOM     85  OG  SER A  15      59.170 136.358  22.607  1.00 11.57           O  
ATOM     86  N   GLY A  16      60.998 135.935  19.208  1.00 11.57           N  
ATOM     87  CA  GLY A  16      61.527 134.788  18.475  1.00 11.89           C  
ATOM     88  C   GLY A  16      63.043 134.865  18.330  1.00 12.58           C  
ATOM     89  O   GLY A  16      63.741 133.853  18.476  1.00 12.37           O  
ATOM     90  N   MET A  17      63.545 136.066  18.055  1.00 12.63           N  
ATOM     91  CA  MET A  17      64.990 136.278  17.874  1.00 13.31           C  
ATOM     92  C   MET A  17      65.768 136.076  19.173  1.00 13.31           C  
ATOM     93  O   MET A  17      66.855 135.484  19.151  1.00 13.36           O  
ATOM     94  CB  MET A  17      65.284 137.653  17.256  1.00 13.20           C  
ATOM     95  CG  MET A  17      64.716 137.860  15.836  1.00 15.66           C  
ATOM     96  SD  MET A  17      65.228 136.645  14.577  1.00 20.37           S  
ATOM     97  CE  MET A  17      66.820 137.292  14.124  1.00 21.27           C  
ATOM     98  N   ALA A  18      65.221 136.552  20.292  1.00 12.85           N  
ATOM     99  CA  ALA A  18      65.823 136.311  21.616  1.00 13.24           C  
ATOM    100  C   ALA A  18      65.863 134.824  21.960  1.00 13.62           C  
ATOM    101  O   ALA A  18      66.874 134.331  22.469  1.00 13.54           O  
ATOM    102  CB  ALA A  18      65.094 137.093  22.721  1.00 13.18           C  
ATOM    103  N   ALA A  19      64.765 134.121  21.683  1.00 13.76           N  
ATOM    104  CA  ALA A  19      64.692 132.672  21.887  1.00 14.53           C  
ATOM    105  C   ALA A  19      65.726 131.935  21.028  1.00 15.05           C  
ATOM    106  O   ALA A  19      66.465 131.069  21.522  1.00 15.24           O  
ATOM    107  CB  ALA A  19      63.289 132.166  21.578  1.00 14.46           C  
ATOM    108  N   ALA A  20      65.770 132.282  19.744  1.00 15.21           N  
ATOM    109  CA  ALA A  20      66.672 131.631  18.800  1.00 15.43           C  
ATOM    110  C   ALA A  20      68.129 131.850  19.194  1.00 15.76           C  
ATOM    111  O   ALA A  20      68.935 130.918  19.132  1.00 15.68           O  
ATOM    112  CB  ALA A  20      66.425 132.131  17.387  1.00 15.25           C  
ATOM    113  N   LYS A  21      68.454 133.074  19.608  1.00 15.82           N  
ATOM    114  CA  LYS A  21      69.809 133.399  20.032  1.00 16.23           C  
ATOM    115  C   LYS A  21      70.237 132.559  21.237  1.00 16.45           C  
ATOM    116  O   LYS A  21      71.361 132.041  21.263  1.00 16.60           O  
ATOM    117  CB  LYS A  21      69.946 134.898  20.340  1.00 15.86           C  
ATOM    118  CG  LYS A  21      71.304 135.264  20.940  1.00 16.52           C  
ATOM    119  CD  LYS A  21      71.500 136.768  21.067  1.00 17.92           C  
ATOM    120  CE  LYS A  21      72.912 137.100  21.559  1.00 18.66           C  
ATOM    121  NZ  LYS A  21      73.277 136.367  22.817  1.00 15.04           N  
ATOM    122  N   LEU A  22      69.350 132.422  22.226  1.00 16.63           N  
ATOM    123  CA  LEU A  22      69.664 131.649  23.430  1.00 17.11           C  
ATOM    124  C   LEU A  22      69.930 130.179  23.082  1.00 17.49           C  
ATOM    125  O   LEU A  22      70.923 129.590  23.541  1.00 17.55           O  
ATOM    126  CB  LEU A  22      68.539 131.762  24.478  1.00 17.47           C  
ATOM    127  CG  LEU A  22      68.800 131.206  25.894  1.00 17.66           C  
ATOM    128  CD1 LEU A  22      67.898 131.880  26.920  1.00 18.77           C  
ATOM    129  CD2 LEU A  22      68.627 129.694  25.978  1.00 19.63           C  
ATOM    130  N   LEU A  23      69.039 129.594  22.282  1.00 17.13           N  
ATOM    131  CA  LEU A  23      69.195 128.208  21.827  1.00 17.75           C  
ATOM    132  C   LEU A  23      70.480 127.990  21.008  1.00 18.07           C  
ATOM    133  O   LEU A  23      71.189 126.997  21.218  1.00 18.24           O  
ATOM    134  CB  LEU A  23      67.971 127.764  21.018  1.00 17.44           C  
ATOM    135  CG  LEU A  23      66.634 127.678  21.760  1.00 17.77           C  
ATOM    136  CD1 LEU A  23      65.509 127.463  20.763  1.00 18.07           C  
ATOM    137  CD2 LEU A  23      66.649 126.571  22.815  1.00 17.71           C  
ATOM    138  N   HIS A  24      70.751 128.909  20.078  1.00 18.21           N  
ATOM    139  CA  HIS A  24      71.967 128.896  19.247  1.00 19.05           C  
ATOM    140  C   HIS A  24      73.225 128.948  20.116  1.00 19.56           C  
ATOM    141  O   HIS A  24      74.155 128.136  19.938  1.00 19.24           O  
ATOM    142  CB  HIS A  24      71.932 130.067  18.256  1.00 19.21           C  
ATOM    143  CG  HIS A  24      73.194 130.244  17.461  1.00 20.06           C  
ATOM    144  ND1 HIS A  24      73.417 129.599  16.262  1.00 22.26           N  
ATOM    145  CD2 HIS A  24      74.287 131.012  17.682  1.00 20.67           C  
ATOM    146  CE1 HIS A  24      74.598 129.954  15.784  1.00 22.44           C  
ATOM    147  NE2 HIS A  24      75.146 130.811  16.628  1.00 22.66           N  
ATOM    148  N   ASP A  25      73.235 129.888  21.066  1.00 19.79           N  
ATOM    149  CA  ASP A  25      74.330 130.051  22.032  1.00 20.38           C  
ATOM    150  C   ASP A  25      74.521 128.805  22.906  1.00 20.96           C  
ATOM    151  O   ASP A  25      75.628 128.539  23.388  1.00 21.17           O  
ATOM    152  CB  ASP A  25      74.090 131.276  22.933  1.00 19.94           C  
ATOM    153  CG  ASP A  25      74.242 132.601  22.196  1.00 20.36           C  
ATOM    154  OD1 ASP A  25      74.669 132.618  21.018  1.00 19.43           O  
ATOM    155  OD2 ASP A  25      73.924 133.643  22.811  1.00 19.02           O  
ATOM    156  N   SER A  26      73.443 128.051  23.110  1.00 21.30           N  
ATOM    157  CA  SER A  26      73.489 126.820  23.905  1.00 21.70           C  
ATOM    158  C   SER A  26      73.990 125.617  23.104  1.00 21.51           C  
ATOM    159  O   SER A  26      74.120 124.517  23.646  1.00 21.69           O  
ATOM    160  CB  SER A  26      72.110 126.510  24.494  1.00 21.85           C  
ATOM    161  OG  SER A  26      71.770 127.447  25.504  1.00 23.79           O  
ATOM    162  N   GLY A  27      74.254 125.822  21.816  1.00 21.45           N  
ATOM    163  CA  GLY A  27      74.792 124.769  20.961  1.00 21.25           C  
ATOM    164  C   GLY A  27      73.762 124.005  20.147  1.00 21.38           C  
ATOM    165  O   GLY A  27      74.101 123.006  19.512  1.00 21.25           O  
ATOM    166  N   LEU A  28      72.507 124.459  20.156  1.00 20.59           N  
ATOM    167  CA  LEU A  28      71.472 123.807  19.349  1.00 21.02           C  
ATOM    168  C   LEU A  28      71.369 124.397  17.950  1.00 20.81           C  
ATOM    169  O   LEU A  28      71.766 125.542  17.718  1.00 21.15           O  
ATOM    170  CB  LEU A  28      70.099 123.864  20.029  1.00 20.90           C  
ATOM    171  CG  LEU A  28      69.881 123.226  21.401  1.00 21.91           C  
ATOM    172  CD1 LEU A  28      68.416 123.393  21.775  1.00 21.71           C  
ATOM    173  CD2 LEU A  28      70.279 121.748  21.446  1.00 22.33           C  
ATOM    174  N   ASN A  29      70.837 123.595  17.029  1.00 20.62           N  
ATOM    175  CA  ASN A  29      70.579 124.013  15.657  1.00 20.62           C  
ATOM    176  C   ASN A  29      69.172 124.573  15.534  1.00 20.05           C  
ATOM    177  O   ASN A  29      68.192 123.847  15.696  1.00 19.78           O  
ATOM    178  CB  ASN A  29      70.775 122.838  14.697  1.00 20.99           C  
ATOM    179  CG  ASN A  29      72.218 122.384  14.640  1.00 22.58           C  
ATOM    180  OD1 ASN A  29      73.096 123.148  14.248  1.00 23.92           O  
ATOM    181  ND2 ASN A  29      72.472 121.139  15.041  1.00 24.67           N  
ATOM    182  N   VAL A  30      69.086 125.873  15.266  1.00 19.74           N  
ATOM    183  CA  VAL A  30      67.794 126.558  15.164  1.00 19.15           C  
ATOM    184  C   VAL A  30      67.520 127.076  13.758  1.00 18.65           C  
ATOM    185  O   VAL A  30      68.447 127.390  12.995  1.00 18.33           O  
ATOM    186  CB  VAL A  30      67.661 127.726  16.188  1.00 19.06           C  
ATOM    187  CG1 VAL A  30      67.935 127.238  17.590  1.00 19.94           C  
ATOM    188  CG2 VAL A  30      68.605 128.895  15.848  1.00 19.87           C  
ATOM    189  N   VAL A  31      66.232 127.165  13.432  1.00 17.83           N  
ATOM    190  CA  VAL A  31      65.763 127.874  12.246  1.00 17.44           C  
ATOM    191  C   VAL A  31      64.659 128.838  12.697  1.00 16.84           C  
ATOM    192  O   VAL A  31      63.826 128.470  13.536  1.00 16.75           O  
ATOM    193  CB  VAL A  31      65.234 126.896  11.159  1.00 17.82           C  
ATOM    194  CG1 VAL A  31      64.497 127.636  10.060  1.00 17.80           C  
ATOM    195  CG2 VAL A  31      66.387 126.084  10.552  1.00 18.38           C  
ATOM    196  N   VAL A  32      64.688 130.064  12.171  1.00 15.77           N  
ATOM    197  CA  VAL A  32      63.613 131.059  12.391  1.00 15.37           C  
ATOM    198  C   VAL A  32      62.800 131.198  11.103  1.00 14.81           C  
ATOM    199  O   VAL A  32      63.354 131.537  10.052  1.00 15.12           O  
ATOM    200  CB  VAL A  32      64.180 132.457  12.817  1.00 15.06           C  
ATOM    201  CG1 VAL A  32      63.062 133.498  12.973  1.00 15.63           C  
ATOM    202  CG2 VAL A  32      64.978 132.355  14.114  1.00 14.55           C  
ATOM    203  N   LEU A  33      61.500 130.918  11.177  1.00 13.97           N  
ATOM    204  CA  LEU A  33      60.621 131.091  10.026  1.00 13.74           C  
ATOM    205  C   LEU A  33      59.813 132.379  10.174  1.00 14.05           C  
ATOM    206  O   LEU A  33      58.971 132.497  11.068  1.00 14.14           O  
ATOM    207  CB  LEU A  33      59.705 129.878   9.847  1.00 13.34           C  
ATOM    208  CG  LEU A  33      60.433 128.537   9.698  1.00 13.21           C  
ATOM    209  CD1 LEU A  33      59.408 127.406   9.644  1.00 12.47           C  
ATOM    210  CD2 LEU A  33      61.336 128.539   8.471  1.00 13.61           C  
ATOM    211  N   GLU A  34      60.109 133.350   9.317  1.00 13.93           N  
ATOM    212  CA  GLU A  34      59.489 134.672   9.401  1.00 13.47           C  
ATOM    213  C   GLU A  34      58.634 134.961   8.172  1.00 13.45           C  
ATOM    214  O   GLU A  34      59.113 134.877   7.037  1.00 13.46           O  
ATOM    215  CB  GLU A  34      60.583 135.737   9.571  1.00 13.02           C  
ATOM    216  CG  GLU A  34      60.133 137.180   9.307  1.00 12.76           C  
ATOM    217  CD  GLU A  34      59.019 137.629  10.238  1.00 11.62           C  
ATOM    218  OE1 GLU A  34      59.087 137.324  11.451  1.00  9.87           O  
ATOM    219  OE2 GLU A  34      58.079 138.284   9.743  1.00 11.90           O  
ATOM    220  N   ALA A  35      57.372 135.328   8.413  1.00 13.39           N  
ATOM    221  CA  ALA A  35      56.411 135.614   7.349  1.00 13.21           C  
ATOM    222  C   ALA A  35      56.810 136.773   6.430  1.00 13.35           C  
ATOM    223  O   ALA A  35      56.595 136.704   5.225  1.00 12.89           O  
ATOM    224  CB  ALA A  35      55.029 135.895   7.956  1.00 13.03           C  
ATOM    225  N   ARG A  36      57.348 137.847   7.008  1.00 13.45           N  
ATOM    226  CA  ARG A  36      57.641 139.071   6.246  1.00 14.49           C  
ATOM    227  C   ARG A  36      59.000 139.006   5.536  1.00 14.75           C  
ATOM    228  O   ARG A  36      59.806 138.106   5.792  1.00 15.17           O  
ATOM    229  CB  ARG A  36      57.606 140.298   7.164  1.00 13.90           C  
ATOM    230  CG  ARG A  36      56.202 140.727   7.640  1.00 15.13           C  
ATOM    231  CD  ARG A  36      56.376 141.897   8.587  1.00 14.87           C  
ATOM    232  NE  ARG A  36      55.151 142.595   8.983  1.00 13.26           N  
ATOM    233  CZ  ARG A  36      54.614 142.510  10.201  1.00 14.91           C  
ATOM    234  NH1 ARG A  36      55.149 141.711  11.123  1.00 13.17           N  
ATOM    235  NH2 ARG A  36      53.542 143.223  10.505  1.00 14.01           N  
ATOM    236  N   ASP A  37      59.253 139.990   4.676  1.00 15.44           N  
ATOM    237  CA  ASP A  37      60.552 140.147   4.011  1.00 15.97           C  
ATOM    238  C   ASP A  37      61.577 140.861   4.905  1.00 15.78           C  
ATOM    239  O   ASP A  37      62.606 141.357   4.418  1.00 15.68           O  
ATOM    240  CB  ASP A  37      60.372 140.907   2.694  1.00 16.31           C  
ATOM    241  CG  ASP A  37      59.968 142.377   2.899  1.00 18.53           C  
ATOM    242  OD1 ASP A  37      59.805 142.829   4.053  1.00 19.49           O  
ATOM    243  OD2 ASP A  37      59.817 143.088   1.891  1.00 20.57           O  
ATOM    244  N   ARG A  38      61.272 140.935   6.203  1.00 14.93           N  
ATOM    245  CA  ARG A  38      62.122 141.602   7.188  1.00 14.37           C  
ATOM    246  C   ARG A  38      61.933 140.942   8.554  1.00 14.23           C  
ATOM    247  O   ARG A  38      60.910 140.278   8.785  1.00 14.05           O  
ATOM    248  CB  ARG A  38      61.776 143.106   7.277  1.00 14.31           C  
ATOM    249  CG  ARG A  38      60.373 143.400   7.854  1.00 14.19           C  
ATOM    250  CD  ARG A  38      60.101 144.899   8.065  1.00 15.12           C  
ATOM    251  NE  ARG A  38      58.781 145.097   8.685  1.00 13.47           N  
ATOM    252  CZ  ARG A  38      58.553 145.112   9.993  1.00 14.22           C  
ATOM    253  NH1 ARG A  38      59.557 144.976  10.858  1.00 14.50           N  
ATOM    254  NH2 ARG A  38      57.311 145.277  10.441  1.00 13.59           N  
ATOM    255  N   VAL A  39      62.907 141.125   9.451  1.00 13.84           N  
ATOM    256  CA  VAL A  39      62.718 140.816  10.874  1.00 13.25           C  
ATOM    257  C   VAL A  39      62.276 142.069  11.655  1.00 13.01           C  
ATOM    258  O   VAL A  39      62.308 143.184  11.122  1.00 13.22           O  
ATOM    259  CB  VAL A  39      63.986 140.211  11.545  1.00 13.32           C  
ATOM    260  CG1 VAL A  39      64.285 138.806  10.994  1.00 13.86           C  
ATOM    261  CG2 VAL A  39      65.195 141.152  11.427  1.00 13.43           C  
ATOM    262  N   GLY A  40      61.872 141.881  12.909  1.00 12.26           N  
ATOM    263  CA  GLY A  40      61.508 143.001  13.790  1.00 11.43           C  
ATOM    264  C   GLY A  40      60.045 143.034  14.230  1.00 11.32           C  
ATOM    265  O   GLY A  40      59.742 143.517  15.326  1.00 11.06           O  
ATOM    266  N   GLY A  41      59.145 142.545  13.374  1.00 10.37           N  
ATOM    267  CA  GLY A  41      57.703 142.451  13.688  1.00 10.29           C  
ATOM    268  C   GLY A  41      57.036 143.773  14.031  1.00 10.36           C  
ATOM    269  O   GLY A  41      56.929 144.673  13.181  1.00 10.40           O  
ATOM    270  N   ARG A  42      56.597 143.890  15.287  1.00  9.79           N  
ATOM    271  CA  ARG A  42      56.004 145.130  15.792  1.00  9.86           C  
ATOM    272  C   ARG A  42      57.024 146.253  16.065  1.00 10.39           C  
ATOM    273  O   ARG A  42      56.642 147.365  16.450  1.00 10.58           O  
ATOM    274  CB  ARG A  42      55.106 144.854  17.016  1.00  9.36           C  
ATOM    275  CG  ARG A  42      53.752 144.210  16.633  1.00  9.18           C  
ATOM    276  CD  ARG A  42      52.959 143.811  17.893  1.00  9.61           C  
ATOM    277  NE  ARG A  42      53.309 142.454  18.333  1.00  9.43           N  
ATOM    278  CZ  ARG A  42      52.900 141.880  19.461  1.00 10.45           C  
ATOM    279  NH1 ARG A  42      52.131 142.545  20.326  1.00 11.35           N  
ATOM    280  NH2 ARG A  42      53.268 140.630  19.734  1.00  9.23           N  
ATOM    281  N   THR A  43      58.311 145.959  15.857  1.00 10.75           N  
ATOM    282  CA  THR A  43      59.322 147.003  15.730  1.00 11.68           C  
ATOM    283  C   THR A  43      59.682 147.137  14.254  1.00 12.23           C  
ATOM    284  O   THR A  43      59.762 146.139  13.532  1.00 12.10           O  
ATOM    285  CB  THR A  43      60.601 146.743  16.583  1.00 11.41           C  
ATOM    286  OG1 THR A  43      61.303 145.579  16.111  1.00 12.53           O  
ATOM    287  CG2 THR A  43      60.241 146.538  18.038  1.00 11.66           C  
ATOM    288  N   TYR A  44      59.864 148.377  13.811  1.00 12.58           N  
ATOM    289  CA  TYR A  44      60.222 148.676  12.429  1.00 13.36           C  
ATOM    290  C   TYR A  44      60.891 150.041  12.385  1.00 13.24           C  
ATOM    291  O   TYR A  44      60.283 151.054  12.747  1.00 13.47           O  
ATOM    292  CB  TYR A  44      58.985 148.656  11.510  1.00 13.60           C  
ATOM    293  CG  TYR A  44      59.273 149.027  10.063  1.00 16.47           C  
ATOM    294  CD1 TYR A  44      60.227 148.330   9.313  1.00 19.32           C  
ATOM    295  CD2 TYR A  44      58.584 150.073   9.444  1.00 19.47           C  
ATOM    296  CE1 TYR A  44      60.494 148.669   7.978  1.00 20.58           C  
ATOM    297  CE2 TYR A  44      58.846 150.422   8.111  1.00 21.05           C  
ATOM    298  CZ  TYR A  44      59.795 149.712   7.390  1.00 21.80           C  
ATOM    299  OH  TYR A  44      60.048 150.056   6.078  1.00 23.63           O  
ATOM    300  N   THR A  45      62.150 150.053  11.962  1.00 13.32           N  
ATOM    301  CA  THR A  45      62.913 151.294  11.838  1.00 13.66           C  
ATOM    302  C   THR A  45      63.037 151.644  10.355  1.00 14.17           C  
ATOM    303  O   THR A  45      63.723 150.949   9.606  1.00 13.76           O  
ATOM    304  CB  THR A  45      64.321 151.179  12.496  1.00 13.84           C  
ATOM    305  OG1 THR A  45      64.191 150.825  13.880  1.00 13.63           O  
ATOM    306  CG2 THR A  45      65.100 152.504  12.374  1.00 13.25           C  
ATOM    307  N   LEU A  46      62.344 152.704   9.935  1.00 14.59           N  
ATOM    308  CA  LEU A  46      62.433 153.198   8.565  1.00 15.05           C  
ATOM    309  C   LEU A  46      63.702 154.046   8.409  1.00 15.50           C  
ATOM    310  O   LEU A  46      63.996 154.881   9.269  1.00 15.48           O  
ATOM    311  CB  LEU A  46      61.185 154.032   8.211  1.00 15.23           C  
ATOM    312  CG  LEU A  46      61.163 154.732   6.839  1.00 14.73           C  
ATOM    313  CD1 LEU A  46      60.966 153.751   5.688  1.00 17.00           C  
ATOM    314  CD2 LEU A  46      60.095 155.806   6.791  1.00 15.63           C  
ATOM    315  N   ARG A  47      64.460 153.817   7.332  1.00 15.47           N  
ATOM    316  CA  ARG A  47      65.609 154.678   7.021  1.00 16.32           C  
ATOM    317  C   ARG A  47      65.435 155.345   5.662  1.00 16.11           C  
ATOM    318  O   ARG A  47      65.128 154.679   4.675  1.00 15.96           O  
ATOM    319  CB  ARG A  47      66.941 153.914   7.041  1.00 16.33           C  
ATOM    320  CG  ARG A  47      67.419 153.465   8.418  1.00 18.22           C  
ATOM    321  CD  ARG A  47      67.258 151.970   8.559  1.00 20.13           C  
ATOM    322  NE  ARG A  47      67.895 151.440   9.770  1.00 21.85           N  
ATOM    323  CZ  ARG A  47      67.695 150.208  10.225  1.00 22.24           C  
ATOM    324  NH1 ARG A  47      66.883 149.381   9.568  1.00 21.73           N  
ATOM    325  NH2 ARG A  47      68.303 149.798  11.331  1.00 20.55           N  
ATOM    326  N   ASN A  48      65.608 156.665   5.641  1.00 16.12           N  
ATOM    327  CA  ASN A  48      65.693 157.447   4.406  1.00 16.03           C  
ATOM    328  C   ASN A  48      66.434 158.751   4.700  1.00 16.39           C  
ATOM    329  O   ASN A  48      66.760 159.039   5.855  1.00 16.09           O  
ATOM    330  CB  ASN A  48      64.311 157.693   3.765  1.00 15.76           C  
ATOM    331  CG  ASN A  48      63.393 158.575   4.620  1.00 16.19           C  
ATOM    332  OD1 ASN A  48      63.807 159.615   5.132  1.00 14.81           O  
ATOM    333  ND2 ASN A  48      62.126 158.171   4.739  1.00 15.39           N  
ATOM    334  N   GLN A  49      66.691 159.535   3.663  1.00 16.73           N  
ATOM    335  CA  GLN A  49      67.529 160.717   3.797  1.00 17.80           C  
ATOM    336  C   GLN A  49      66.864 161.843   4.579  1.00 17.36           C  
ATOM    337  O   GLN A  49      67.544 162.632   5.242  1.00 17.25           O  
ATOM    338  CB  GLN A  49      67.989 161.194   2.416  1.00 18.65           C  
ATOM    339  CG  GLN A  49      69.139 160.373   1.865  1.00 21.66           C  
ATOM    340  CD  GLN A  49      70.392 160.488   2.721  1.00 26.84           C  
ATOM    341  OE1 GLN A  49      70.957 161.576   2.878  1.00 30.55           O  
ATOM    342  NE2 GLN A  49      70.827 159.367   3.285  1.00 27.83           N  
ATOM    343  N   LYS A  50      65.537 161.896   4.517  1.00 16.82           N  
ATOM    344  CA  LYS A  50      64.783 162.959   5.178  1.00 17.02           C  
ATOM    345  C   LYS A  50      64.710 162.808   6.697  1.00 16.59           C  
ATOM    346  O   LYS A  50      64.665 163.808   7.414  1.00 17.22           O  
ATOM    347  CB  LYS A  50      63.371 163.055   4.594  1.00 17.07           C  
ATOM    348  CG  LYS A  50      63.309 163.657   3.181  1.00 18.09           C  
ATOM    349  CD  LYS A  50      63.606 165.156   3.178  1.00 20.92           C  
ATOM    350  CE  LYS A  50      63.435 165.742   1.767  1.00 23.61           C  
ATOM    351  NZ  LYS A  50      63.508 167.241   1.746  1.00 25.95           N  
ATOM    352  N   VAL A  51      64.686 161.567   7.177  1.00 15.82           N  
ATOM    353  CA  VAL A  51      64.536 161.276   8.617  1.00 15.12           C  
ATOM    354  C   VAL A  51      65.803 160.679   9.255  1.00 14.85           C  
ATOM    355  O   VAL A  51      65.913 160.583  10.489  1.00 13.91           O  
ATOM    356  CB  VAL A  51      63.359 160.286   8.877  1.00 15.02           C  
ATOM    357  CG1 VAL A  51      62.086 160.738   8.171  1.00 14.44           C  
ATOM    358  CG2 VAL A  51      63.722 158.862   8.445  1.00 14.17           C  
ATOM    359  N   LYS A  52      66.742 160.266   8.403  1.00 15.00           N  
ATOM    360  CA  LYS A  52      67.875 159.407   8.800  1.00 14.81           C  
ATOM    361  C   LYS A  52      67.384 158.022   9.244  1.00 14.47           C  
ATOM    362  O   LYS A  52      67.548 157.048   8.507  1.00 14.24           O  
ATOM    363  CB  LYS A  52      68.786 160.063   9.855  1.00 15.30           C  
ATOM    364  CG  LYS A  52      70.103 159.311  10.057  1.00 17.31           C  
ATOM    365  CD  LYS A  52      71.270 160.258  10.320  1.00 23.14           C  
ATOM    366  CE  LYS A  52      71.457 160.558  11.794  1.00 24.77           C  
ATOM    367  NZ  LYS A  52      72.461 161.664  11.972  1.00 26.96           N  
ATOM    368  N   TYR A  53      66.794 157.943  10.440  1.00 13.87           N  
ATOM    369  CA  TYR A  53      66.099 156.735  10.900  1.00 13.53           C  
ATOM    370  C   TYR A  53      64.899 157.148  11.745  1.00 13.15           C  
ATOM    371  O   TYR A  53      64.899 158.233  12.325  1.00 12.93           O  
ATOM    372  CB  TYR A  53      67.030 155.816  11.715  1.00 13.59           C  
ATOM    373  CG  TYR A  53      67.544 156.420  13.011  1.00 14.67           C  
ATOM    374  CD1 TYR A  53      66.791 156.344  14.194  1.00 14.98           C  
ATOM    375  CD2 TYR A  53      68.779 157.071  13.057  1.00 15.20           C  
ATOM    376  CE1 TYR A  53      67.256 156.896  15.386  1.00 15.37           C  
ATOM    377  CE2 TYR A  53      69.255 157.630  14.246  1.00 15.42           C  
ATOM    378  CZ  TYR A  53      68.488 157.543  15.404  1.00 16.47           C  
ATOM    379  OH  TYR A  53      68.953 158.090  16.576  1.00 16.78           O  
ATOM    380  N   VAL A  54      63.882 156.292  11.805  1.00 12.28           N  
ATOM    381  CA  VAL A  54      62.725 156.542  12.674  1.00 12.47           C  
ATOM    382  C   VAL A  54      62.012 155.239  13.021  1.00 12.17           C  
ATOM    383  O   VAL A  54      61.765 154.412  12.145  1.00 12.32           O  
ATOM    384  CB  VAL A  54      61.723 157.599  12.069  1.00 12.55           C  
ATOM    385  CG1 VAL A  54      61.074 157.117  10.741  1.00 12.64           C  
ATOM    386  CG2 VAL A  54      60.649 157.993  13.105  1.00 12.91           C  
ATOM    387  N   ASP A  55      61.697 155.066  14.303  1.00 12.46           N  
ATOM    388  CA  ASP A  55      60.912 153.933  14.771  1.00 12.32           C  
ATOM    389  C   ASP A  55      59.424 154.185  14.495  1.00 12.61           C  
ATOM    390  O   ASP A  55      58.824 155.120  15.061  1.00 12.62           O  
ATOM    391  CB  ASP A  55      61.126 153.719  16.278  1.00 12.63           C  
ATOM    392  CG  ASP A  55      62.459 153.054  16.593  1.00 12.90           C  
ATOM    393  OD1 ASP A  55      62.907 152.203  15.797  1.00 14.61           O  
ATOM    394  OD2 ASP A  55      63.052 153.385  17.641  1.00 13.53           O  
ATOM    395  N   LEU A  56      58.847 153.362  13.619  1.00 11.86           N  
ATOM    396  CA  LEU A  56      57.422 153.443  13.296  1.00 11.86           C  
ATOM    397  C   LEU A  56      56.599 152.464  14.126  1.00 11.43           C  
ATOM    398  O   LEU A  56      55.365 152.566  14.170  1.00 11.37           O  
ATOM    399  CB  LEU A  56      57.187 153.211  11.799  1.00 11.74           C  
ATOM    400  CG  LEU A  56      57.715 154.274  10.826  1.00 12.55           C  
ATOM    401  CD1 LEU A  56      57.301 153.952   9.397  1.00 14.66           C  
ATOM    402  CD2 LEU A  56      57.201 155.641  11.216  1.00 15.47           C  
ATOM    403  N   GLY A  57      57.293 151.516  14.761  1.00 11.38           N  
ATOM    404  CA  GLY A  57      56.694 150.591  15.735  1.00 11.18           C  
ATOM    405  C   GLY A  57      57.249 150.858  17.123  1.00 11.37           C  
ATOM    406  O   GLY A  57      57.509 152.016  17.475  1.00 11.81           O  
ATOM    407  N   GLY A  58      57.433 149.798  17.913  1.00 11.03           N  
ATOM    408  CA  GLY A  58      57.969 149.927  19.281  1.00 11.29           C  
ATOM    409  C   GLY A  58      59.292 150.679  19.324  1.00 11.51           C  
ATOM    410  O   GLY A  58      60.152 150.472  18.457  1.00 11.62           O  
ATOM    411  N   SER A  59      59.459 151.538  20.334  1.00 11.37           N  
ATOM    412  CA  SER A  59      60.600 152.464  20.394  1.00 12.05           C  
ATOM    413  C   SER A  59      61.208 152.672  21.789  1.00 11.76           C  
ATOM    414  O   SER A  59      62.436 152.651  21.957  1.00 11.93           O  
ATOM    415  CB  SER A  59      60.171 153.833  19.850  1.00 12.23           C  
ATOM    416  OG  SER A  59      61.302 154.666  19.634  1.00 15.75           O  
ATOM    417  N   TYR A  60      60.351 152.925  22.771  1.00 11.48           N  
ATOM    418  CA  TYR A  60      60.802 153.344  24.104  1.00 11.84           C  
ATOM    419  C   TYR A  60      61.225 152.207  25.015  1.00 12.16           C  
ATOM    420  O   TYR A  60      60.599 151.150  25.041  1.00 12.06           O  
ATOM    421  CB  TYR A  60      59.738 154.211  24.796  1.00 11.77           C  
ATOM    422  CG  TYR A  60      59.307 155.367  23.925  1.00 11.12           C  
ATOM    423  CD1 TYR A  60      60.186 156.417  23.645  1.00 12.04           C  
ATOM    424  CD2 TYR A  60      58.042 155.388  23.340  1.00 11.26           C  
ATOM    425  CE1 TYR A  60      59.808 157.475  22.815  1.00 12.96           C  
ATOM    426  CE2 TYR A  60      57.656 156.436  22.500  1.00 10.68           C  
ATOM    427  CZ  TYR A  60      58.543 157.473  22.247  1.00 11.95           C  
ATOM    428  OH  TYR A  60      58.172 158.512  21.420  1.00 12.71           O  
ATOM    429  N   VAL A  61      62.310 152.439  25.751  1.00 12.34           N  
ATOM    430  CA  VAL A  61      62.717 151.566  26.846  1.00 12.17           C  
ATOM    431  C   VAL A  61      62.963 152.433  28.076  1.00 12.10           C  
ATOM    432  O   VAL A  61      63.107 153.649  27.956  1.00 11.39           O  
ATOM    433  CB  VAL A  61      63.973 150.700  26.495  1.00 12.12           C  
ATOM    434  CG1 VAL A  61      63.666 149.763  25.335  1.00 12.11           C  
ATOM    435  CG2 VAL A  61      65.193 151.578  26.171  1.00 11.48           C  
ATOM    436  N   GLY A  62      62.983 151.820  29.257  1.00 12.17           N  
ATOM    437  CA  GLY A  62      63.187 152.586  30.495  1.00 12.43           C  
ATOM    438  C   GLY A  62      63.610 151.744  31.684  1.00 12.58           C  
ATOM    439  O   GLY A  62      63.776 150.519  31.552  1.00 12.94           O  
ATOM    440  N   PRO A  63      63.790 152.390  32.856  1.00 12.49           N  
ATOM    441  CA  PRO A  63      64.201 151.721  34.095  1.00 12.67           C  
ATOM    442  C   PRO A  63      63.266 150.567  34.479  1.00 12.41           C  
ATOM    443  O   PRO A  63      62.038 150.676  34.320  1.00 11.85           O  
ATOM    444  CB  PRO A  63      64.161 152.850  35.142  1.00 12.75           C  
ATOM    445  CG  PRO A  63      63.312 153.908  34.537  1.00 12.54           C  
ATOM    446  CD  PRO A  63      63.564 153.832  33.070  1.00 12.34           C  
ATOM    447  N   THR A  64      63.878 149.489  34.981  1.00 12.27           N  
ATOM    448  CA  THR A  64      63.250 148.177  35.290  1.00 12.89           C  
ATOM    449  C   THR A  64      63.083 147.234  34.092  1.00 12.97           C  
ATOM    450  O   THR A  64      62.730 146.069  34.274  1.00 13.58           O  
ATOM    451  CB  THR A  64      61.913 148.233  36.113  1.00 13.04           C  
ATOM    452  OG1 THR A  64      60.797 148.539  35.258  1.00 12.98           O  
ATOM    453  CG2 THR A  64      61.995 149.222  37.291  1.00 13.36           C  
ATOM    454  N   GLN A  65      63.354 147.718  32.883  1.00 12.94           N  
ATOM    455  CA  GLN A  65      63.325 146.855  31.702  1.00 12.85           C  
ATOM    456  C   GLN A  65      64.719 146.290  31.421  1.00 13.15           C  
ATOM    457  O   GLN A  65      65.325 146.567  30.380  1.00 12.63           O  
ATOM    458  CB  GLN A  65      62.777 147.603  30.486  1.00 12.71           C  
ATOM    459  CG  GLN A  65      61.359 148.133  30.667  1.00 12.06           C  
ATOM    460  CD  GLN A  65      60.868 148.905  29.460  1.00 12.77           C  
ATOM    461  OE1 GLN A  65      61.609 149.113  28.489  1.00 13.12           O  
ATOM    462  NE2 GLN A  65      59.609 149.340  29.509  1.00 12.67           N  
ATOM    463  N   ASN A  66      65.204 145.470  32.352  1.00 13.34           N  
ATOM    464  CA  ASN A  66      66.612 145.065  32.349  1.00 13.92           C  
ATOM    465  C   ASN A  66      67.006 144.043  31.294  1.00 14.04           C  
ATOM    466  O   ASN A  66      68.167 144.015  30.867  1.00 14.39           O  
ATOM    467  CB  ASN A  66      67.044 144.638  33.758  1.00 13.77           C  
ATOM    468  CG  ASN A  66      66.929 145.786  34.760  1.00 14.10           C  
ATOM    469  OD1 ASN A  66      67.481 146.867  34.545  1.00 15.22           O  
ATOM    470  ND2 ASN A  66      66.183 145.563  35.836  1.00 14.22           N  
ATOM    471  N   ARG A  67      66.041 143.240  30.835  1.00 14.22           N  
ATOM    472  CA  ARG A  67      66.316 142.216  29.816  1.00 14.49           C  
ATOM    473  C   ARG A  67      66.547 142.813  28.423  1.00 14.21           C  
ATOM    474  O   ARG A  67      67.528 142.466  27.765  1.00 14.30           O  
ATOM    475  CB  ARG A  67      65.222 141.131  29.802  1.00 14.73           C  
ATOM    476  CG  ARG A  67      65.048 140.458  31.164  1.00 16.01           C  
ATOM    477  CD  ARG A  67      63.974 139.361  31.178  1.00 18.94           C  
ATOM    478  NE  ARG A  67      64.062 138.624  32.444  1.00 20.58           N  
ATOM    479  CZ  ARG A  67      63.385 138.932  33.548  1.00 22.20           C  
ATOM    480  NH1 ARG A  67      62.528 139.944  33.550  1.00 23.15           N  
ATOM    481  NH2 ARG A  67      63.561 138.221  34.656  1.00 22.04           N  
ATOM    482  N   ILE A  68      65.671 143.719  27.982  1.00 14.03           N  
ATOM    483  CA  ILE A  68      65.877 144.385  26.684  1.00 13.65           C  
ATOM    484  C   ILE A  68      67.147 145.243  26.677  1.00 13.53           C  
ATOM    485  O   ILE A  68      67.841 145.324  25.655  1.00 13.09           O  
ATOM    486  CB  ILE A  68      64.618 145.191  26.174  1.00 13.93           C  
ATOM    487  CG1 ILE A  68      64.849 145.759  24.770  1.00 13.26           C  
ATOM    488  CG2 ILE A  68      64.197 146.303  27.155  1.00 13.90           C  
ATOM    489  CD1 ILE A  68      64.877 144.718  23.658  1.00 15.21           C  
ATOM    490  N   LEU A  69      67.442 145.881  27.808  1.00 13.35           N  
ATOM    491  CA  LEU A  69      68.632 146.711  27.920  1.00 13.83           C  
ATOM    492  C   LEU A  69      69.922 145.883  27.819  1.00 13.88           C  
ATOM    493  O   LEU A  69      70.885 146.293  27.166  1.00 13.77           O  
ATOM    494  CB  LEU A  69      68.608 147.527  29.216  1.00 13.60           C  
ATOM    495  CG  LEU A  69      67.563 148.645  29.312  1.00 13.65           C  
ATOM    496  CD1 LEU A  69      67.504 149.188  30.749  1.00 14.51           C  
ATOM    497  CD2 LEU A  69      67.830 149.765  28.307  1.00 13.56           C  
ATOM    498  N   ARG A  70      69.917 144.712  28.449  1.00 14.36           N  
ATOM    499  CA  ARG A  70      71.072 143.810  28.442  1.00 14.28           C  
ATOM    500  C   ARG A  70      71.274 143.201  27.049  1.00 14.67           C  
ATOM    501  O   ARG A  70      72.404 143.127  26.551  1.00 14.13           O  
ATOM    502  CB  ARG A  70      70.912 142.721  29.518  1.00 14.43           C  
ATOM    503  CG  ARG A  70      71.967 141.579  29.493  1.00 14.69           C  
ATOM    504  CD  ARG A  70      71.466 140.341  28.713  1.00 15.01           C  
ATOM    505  NE  ARG A  70      70.260 139.770  29.331  1.00 16.58           N  
ATOM    506  CZ  ARG A  70      69.383 138.993  28.701  1.00 15.72           C  
ATOM    507  NH1 ARG A  70      69.564 138.666  27.428  1.00 16.44           N  
ATOM    508  NH2 ARG A  70      68.315 138.541  29.348  1.00 16.85           N  
ATOM    509  N   LEU A  71      70.180 142.758  26.430  1.00 14.94           N  
ATOM    510  CA  LEU A  71      70.256 142.200  25.081  1.00 15.44           C  
ATOM    511  C   LEU A  71      70.786 143.229  24.092  1.00 15.48           C  
ATOM    512  O   LEU A  71      71.708 142.935  23.312  1.00 15.60           O  
ATOM    513  CB  LEU A  71      68.902 141.630  24.630  1.00 15.26           C  
ATOM    514  CG  LEU A  71      68.797 141.065  23.208  1.00 15.83           C  
ATOM    515  CD1 LEU A  71      69.752 139.892  22.959  1.00 14.70           C  
ATOM    516  CD2 LEU A  71      67.349 140.656  22.920  1.00 15.11           C  
ATOM    517  N   ALA A  72      70.224 144.439  24.137  1.00 15.27           N  
ATOM    518  CA  ALA A  72      70.634 145.504  23.233  1.00 15.48           C  
ATOM    519  C   ALA A  72      72.108 145.897  23.447  1.00 15.66           C  
ATOM    520  O   ALA A  72      72.845 146.102  22.480  1.00 15.74           O  
ATOM    521  CB  ALA A  72      69.733 146.715  23.393  1.00 15.01           C  
ATOM    522  N   LYS A  73      72.520 145.982  24.709  1.00 16.10           N  
ATOM    523  CA  LYS A  73      73.911 146.328  25.052  1.00 16.49           C  
ATOM    524  C   LYS A  73      74.887 145.295  24.475  1.00 16.73           C  
ATOM    525  O   LYS A  73      75.906 145.658  23.872  1.00 16.42           O  
ATOM    526  CB  LYS A  73      74.087 146.453  26.571  1.00 16.58           C  
ATOM    527  CG  LYS A  73      75.458 146.971  27.019  1.00 17.64           C  
ATOM    528  CD  LYS A  73      75.506 147.161  28.526  1.00 19.12           C  
ATOM    529  CE  LYS A  73      76.898 147.603  28.974  1.00 21.52           C  
ATOM    530  NZ  LYS A  73      76.854 148.203  30.338  1.00 24.27           N  
ATOM    531  N   GLU A  74      74.553 144.017  24.643  1.00 17.39           N  
ATOM    532  CA  GLU A  74      75.383 142.919  24.153  1.00 17.93           C  
ATOM    533  C   GLU A  74      75.537 142.998  22.634  1.00 18.19           C  
ATOM    534  O   GLU A  74      76.602 142.667  22.094  1.00 17.96           O  
ATOM    535  CB  GLU A  74      74.810 141.558  24.570  1.00 18.41           C  
ATOM    536  CG  GLU A  74      75.767 140.383  24.308  1.00 19.90           C  
ATOM    537  CD  GLU A  74      75.139 139.024  24.537  1.00 21.94           C  
ATOM    538  OE1 GLU A  74      74.553 138.801  25.626  1.00 21.95           O  
ATOM    539  OE2 GLU A  74      75.248 138.170  23.627  1.00 22.13           O  
ATOM    540  N   LEU A  75      74.486 143.466  21.960  1.00 17.33           N  
ATOM    541  CA  LEU A  75      74.486 143.597  20.500  1.00 17.34           C  
ATOM    542  C   LEU A  75      75.218 144.840  19.989  1.00 17.32           C  
ATOM    543  O   LEU A  75      75.330 145.040  18.776  1.00 17.48           O  
ATOM    544  CB  LEU A  75      73.046 143.538  19.949  1.00 16.95           C  
ATOM    545  CG  LEU A  75      72.272 142.223  20.145  1.00 16.91           C  
ATOM    546  CD1 LEU A  75      70.776 142.429  19.925  1.00 15.31           C  
ATOM    547  CD2 LEU A  75      72.793 141.083  19.252  1.00 16.73           C  
ATOM    548  N   GLY A  76      75.711 145.668  20.907  1.00 17.25           N  
ATOM    549  CA  GLY A  76      76.466 146.876  20.554  1.00 17.69           C  
ATOM    550  C   GLY A  76      75.660 148.163  20.473  1.00 18.01           C  
ATOM    551  O   GLY A  76      76.144 149.175  19.947  1.00 17.93           O  
ATOM    552  N   LEU A  77      74.438 148.142  21.003  1.00 18.03           N  
ATOM    553  CA  LEU A  77      73.546 149.302  20.905  1.00 18.26           C  
ATOM    554  C   LEU A  77      73.657 150.238  22.107  1.00 18.43           C  
ATOM    555  O   LEU A  77      74.076 149.826  23.192  1.00 18.80           O  
ATOM    556  CB  LEU A  77      72.087 148.851  20.715  1.00 18.31           C  
ATOM    557  CG  LEU A  77      71.817 147.886  19.554  1.00 18.08           C  
ATOM    558  CD1 LEU A  77      70.358 147.444  19.552  1.00 17.86           C  
ATOM    559  CD2 LEU A  77      72.208 148.498  18.197  1.00 17.93           C  
ATOM    560  N   GLU A  78      73.276 151.497  21.892  1.00 18.22           N  
ATOM    561  CA  GLU A  78      73.272 152.523  22.930  1.00 18.69           C  
ATOM    562  C   GLU A  78      71.891 153.167  23.025  1.00 17.67           C  
ATOM    563  O   GLU A  78      71.143 153.166  22.051  1.00 16.98           O  
ATOM    564  CB  GLU A  78      74.264 153.632  22.583  1.00 19.27           C  
ATOM    565  CG  GLU A  78      75.716 153.228  22.474  1.00 23.19           C  
ATOM    566  CD  GLU A  78      76.617 154.448  22.368  1.00 28.12           C  
ATOM    567  OE1 GLU A  78      76.277 155.389  21.605  1.00 30.45           O  
ATOM    568  OE2 GLU A  78      77.655 154.473  23.061  1.00 31.93           O  
ATOM    569  N   THR A  79      71.570 153.728  24.193  1.00 17.47           N  
ATOM    570  CA  THR A  79      70.321 154.478  24.366  1.00 17.40           C  
ATOM    571  C   THR A  79      70.579 155.985  24.507  1.00 17.16           C  
ATOM    572  O   THR A  79      71.713 156.416  24.738  1.00 16.71           O  
ATOM    573  CB  THR A  79      69.488 153.975  25.586  1.00 17.53           C  
ATOM    574  OG1 THR A  79      70.131 154.355  26.815  1.00 17.78           O  
ATOM    575  CG2 THR A  79      69.313 152.453  25.550  1.00 16.91           C  
ATOM    576  N   TYR A  80      69.526 156.781  24.341  1.00 16.48           N  
ATOM    577  CA  TYR A  80      69.564 158.193  24.714  1.00 16.47           C  
ATOM    578  C   TYR A  80      68.224 158.586  25.336  1.00 16.31           C  
ATOM    579  O   TYR A  80      67.216 157.916  25.111  1.00 15.83           O  
ATOM    580  CB  TYR A  80      69.897 159.082  23.512  1.00 16.55           C  
ATOM    581  CG  TYR A  80      68.781 159.224  22.507  1.00 17.53           C  
ATOM    582  CD1 TYR A  80      68.615 158.297  21.476  1.00 18.15           C  
ATOM    583  CD2 TYR A  80      67.885 160.294  22.583  1.00 19.08           C  
ATOM    584  CE1 TYR A  80      67.579 158.430  20.552  1.00 19.75           C  
ATOM    585  CE2 TYR A  80      66.858 160.433  21.672  1.00 19.46           C  
ATOM    586  CZ  TYR A  80      66.706 159.503  20.664  1.00 19.83           C  
ATOM    587  OH  TYR A  80      65.684 159.665  19.765  1.00 20.20           O  
ATOM    588  N   LYS A  81      68.213 159.681  26.091  1.00 15.94           N  
ATOM    589  CA  LYS A  81      67.012 160.100  26.815  1.00 15.77           C  
ATOM    590  C   LYS A  81      66.071 160.925  25.945  1.00 15.43           C  
ATOM    591  O   LYS A  81      66.496 161.856  25.259  1.00 14.95           O  
ATOM    592  CB  LYS A  81      67.390 160.904  28.059  1.00 16.18           C  
ATOM    593  CG  LYS A  81      68.095 160.095  29.134  1.00 17.90           C  
ATOM    594  CD  LYS A  81      68.440 160.976  30.331  1.00 21.18           C  
ATOM    595  CE  LYS A  81      68.822 160.134  31.537  1.00 23.78           C  
ATOM    596  NZ  LYS A  81      69.416 160.952  32.638  1.00 26.83           N  
ATOM    597  N   VAL A  82      64.788 160.576  25.991  1.00 14.39           N  
ATOM    598  CA  VAL A  82      63.730 161.359  25.354  1.00 14.44           C  
ATOM    599  C   VAL A  82      63.701 162.749  26.012  1.00 14.23           C  
ATOM    600  O   VAL A  82      63.857 162.848  27.226  1.00 14.20           O  
ATOM    601  CB  VAL A  82      62.362 160.616  25.534  1.00 14.42           C  
ATOM    602  CG1 VAL A  82      61.182 161.455  25.053  1.00 14.90           C  
ATOM    603  CG2 VAL A  82      62.411 159.264  24.819  1.00 14.16           C  
ATOM    604  N   ASN A  83      63.511 163.813  25.221  1.00 14.30           N  
ATOM    605  CA  ASN A  83      63.508 165.171  25.791  1.00 14.18           C  
ATOM    606  C   ASN A  83      62.401 165.432  26.811  1.00 14.09           C  
ATOM    607  O   ASN A  83      61.218 165.399  26.474  1.00 13.55           O  
ATOM    608  CB  ASN A  83      63.455 166.254  24.708  1.00 14.28           C  
ATOM    609  CG  ASN A  83      63.638 167.651  25.283  1.00 15.54           C  
ATOM    610  OD1 ASN A  83      64.638 167.929  25.950  1.00 14.78           O  
ATOM    611  ND2 ASN A  83      62.666 168.533  25.044  1.00 14.30           N  
ATOM    612  N   GLU A  84      62.792 165.688  28.057  1.00 13.80           N  
ATOM    613  CA  GLU A  84      61.830 166.112  29.077  1.00 14.64           C  
ATOM    614  C   GLU A  84      62.440 167.231  29.928  1.00 14.88           C  
ATOM    615  O   GLU A  84      62.175 167.337  31.125  1.00 15.11           O  
ATOM    616  CB  GLU A  84      61.338 164.921  29.940  1.00 14.57           C  
ATOM    617  CG  GLU A  84      59.942 165.179  30.562  1.00 15.40           C  
ATOM    618  CD  GLU A  84      59.370 164.022  31.376  1.00 16.43           C  
ATOM    619  OE1 GLU A  84      60.127 163.308  32.069  1.00 17.31           O  
ATOM    620  OE2 GLU A  84      58.137 163.831  31.334  1.00 16.87           O  
ATOM    621  N   VAL A  85      63.266 168.060  29.290  1.00 14.91           N  
ATOM    622  CA  VAL A  85      63.936 169.168  29.979  1.00 15.21           C  
ATOM    623  C   VAL A  85      62.935 170.271  30.339  1.00 14.90           C  
ATOM    624  O   VAL A  85      62.930 170.779  31.467  1.00 14.59           O  
ATOM    625  CB  VAL A  85      65.105 169.744  29.138  1.00 15.31           C  
ATOM    626  CG1 VAL A  85      65.700 171.001  29.801  1.00 16.28           C  
ATOM    627  CG2 VAL A  85      66.194 168.689  28.927  1.00 15.58           C  
ATOM    628  N   GLU A  86      62.071 170.612  29.386  1.00 14.55           N  
ATOM    629  CA  GLU A  86      61.126 171.725  29.555  1.00 14.44           C  
ATOM    630  C   GLU A  86      59.738 171.235  30.039  1.00 14.07           C  
ATOM    631  O   GLU A  86      59.603 170.083  30.472  1.00 13.42           O  
ATOM    632  CB  GLU A  86      61.047 172.552  28.261  1.00 14.27           C  
ATOM    633  CG  GLU A  86      62.417 173.015  27.696  1.00 15.75           C  
ATOM    634  CD  GLU A  86      63.099 171.999  26.779  1.00 16.09           C  
ATOM    635  OE1 GLU A  86      62.603 170.853  26.637  1.00 16.35           O  
ATOM    636  OE2 GLU A  86      64.158 172.348  26.197  1.00 15.04           O  
ATOM    637  N   ARG A  87      58.721 172.102  29.987  1.00 13.19           N  
ATOM    638  CA  ARG A  87      57.416 171.769  30.573  1.00 13.48           C  
ATOM    639  C   ARG A  87      56.571 170.839  29.699  1.00 12.91           C  
ATOM    640  O   ARG A  87      56.630 170.905  28.469  1.00 13.21           O  
ATOM    641  CB  ARG A  87      56.613 173.036  30.890  1.00 13.28           C  
ATOM    642  CG  ARG A  87      57.356 174.045  31.779  1.00 15.33           C  
ATOM    643  CD  ARG A  87      56.580 175.353  31.874  1.00 14.40           C  
ATOM    644  NE  ARG A  87      56.546 176.052  30.592  1.00 16.24           N  
ATOM    645  CZ  ARG A  87      55.821 177.141  30.343  1.00 17.18           C  
ATOM    646  NH1 ARG A  87      55.043 177.661  31.291  1.00 16.83           N  
ATOM    647  NH2 ARG A  87      55.866 177.703  29.143  1.00 16.06           N  
ATOM    648  N   LEU A  88      55.799 169.971  30.353  1.00 12.89           N  
ATOM    649  CA  LEU A  88      54.780 169.155  29.692  1.00 13.03           C  
ATOM    650  C   LEU A  88      53.524 170.007  29.536  1.00 13.12           C  
ATOM    651  O   LEU A  88      53.390 171.036  30.201  1.00 13.41           O  
ATOM    652  CB  LEU A  88      54.460 167.904  30.525  1.00 13.54           C  
ATOM    653  CG  LEU A  88      55.538 166.820  30.702  1.00 12.40           C  
ATOM    654  CD1 LEU A  88      56.727 167.314  31.526  1.00 12.99           C  
ATOM    655  CD2 LEU A  88      54.941 165.570  31.349  1.00 13.68           C  
ATOM    656  N   ILE A  89      52.618 169.599  28.653  1.00 12.54           N  
ATOM    657  CA  ILE A  89      51.344 170.303  28.482  1.00 11.96           C  
ATOM    658  C   ILE A  89      50.182 169.335  28.682  1.00 11.85           C  
ATOM    659  O   ILE A  89      50.173 168.254  28.089  1.00 10.78           O  
ATOM    660  CB  ILE A  89      51.208 170.930  27.068  1.00 11.86           C  
ATOM    661  CG1 ILE A  89      52.245 172.042  26.865  1.00 12.24           C  
ATOM    662  CG2 ILE A  89      49.779 171.460  26.840  1.00 11.52           C  
ATOM    663  CD1 ILE A  89      52.330 172.572  25.413  1.00 11.82           C  
ATOM    664  N   HIS A  90      49.220 169.725  29.520  1.00 11.81           N  
ATOM    665  CA  HIS A  90      47.920 169.050  29.578  1.00 12.35           C  
ATOM    666  C   HIS A  90      46.911 169.988  28.905  1.00 12.87           C  
ATOM    667  O   HIS A  90      46.724 171.128  29.346  1.00 12.64           O  
ATOM    668  CB  HIS A  90      47.533 168.721  31.037  1.00 12.75           C  
ATOM    669  CG  HIS A  90      46.275 167.909  31.174  1.00 13.65           C  
ATOM    670  ND1 HIS A  90      45.439 168.015  32.268  1.00 16.04           N  
ATOM    671  CD2 HIS A  90      45.701 166.999  30.351  1.00 14.02           C  
ATOM    672  CE1 HIS A  90      44.415 167.192  32.120  1.00 16.63           C  
ATOM    673  NE2 HIS A  90      44.548 166.565  30.963  1.00 16.01           N  
ATOM    674  N   HIS A  91      46.319 169.530  27.801  1.00 12.85           N  
ATOM    675  CA  HIS A  91      45.348 170.327  27.048  1.00 13.38           C  
ATOM    676  C   HIS A  91      43.965 169.768  27.335  1.00 14.01           C  
ATOM    677  O   HIS A  91      43.684 168.618  27.017  1.00 13.89           O  
ATOM    678  CB  HIS A  91      45.657 170.261  25.546  1.00 12.12           C  
ATOM    679  CG  HIS A  91      44.809 171.162  24.697  1.00 12.47           C  
ATOM    680  ND1 HIS A  91      45.141 172.477  24.447  1.00 12.30           N  
ATOM    681  CD2 HIS A  91      43.669 170.923  24.002  1.00 12.02           C  
ATOM    682  CE1 HIS A  91      44.230 173.015  23.653  1.00 14.30           C  
ATOM    683  NE2 HIS A  91      43.327 172.093  23.365  1.00 13.52           N  
ATOM    684  N   VAL A  92      43.119 170.570  27.969  1.00 15.37           N  
ATOM    685  CA  VAL A  92      41.774 170.115  28.336  1.00 16.80           C  
ATOM    686  C   VAL A  92      40.750 171.240  28.143  1.00 17.20           C  
ATOM    687  O   VAL A  92      41.015 172.403  28.470  1.00 16.94           O  
ATOM    688  CB  VAL A  92      41.736 169.486  29.772  1.00 17.46           C  
ATOM    689  CG1 VAL A  92      42.239 170.469  30.837  1.00 19.24           C  
ATOM    690  CG2 VAL A  92      40.329 168.950  30.125  1.00 18.62           C  
ATOM    691  N   LYS A  93      39.603 170.879  27.568  1.00 18.05           N  
ATOM    692  CA  LYS A  93      38.532 171.835  27.244  1.00 18.91           C  
ATOM    693  C   LYS A  93      39.037 173.001  26.393  1.00 18.25           C  
ATOM    694  O   LYS A  93      38.683 174.161  26.620  1.00 18.36           O  
ATOM    695  CB  LYS A  93      37.825 172.338  28.516  1.00 19.52           C  
ATOM    696  CG  LYS A  93      37.022 171.257  29.241  1.00 23.07           C  
ATOM    697  CD  LYS A  93      35.556 171.680  29.408  1.00 28.16           C  
ATOM    698  CE  LYS A  93      34.772 171.526  28.092  1.00 29.84           C  
ATOM    699  NZ  LYS A  93      33.471 172.283  28.088  1.00 32.23           N  
ATOM    700  N   GLY A  94      39.889 172.686  25.421  1.00 17.80           N  
ATOM    701  CA  GLY A  94      40.366 173.677  24.466  1.00 17.23           C  
ATOM    702  C   GLY A  94      41.468 174.606  24.947  1.00 16.87           C  
ATOM    703  O   GLY A  94      41.832 175.537  24.225  1.00 16.96           O  
ATOM    704  N   LYS A  95      42.005 174.356  26.146  1.00 16.14           N  
ATOM    705  CA  LYS A  95      43.057 175.200  26.738  1.00 16.06           C  
ATOM    706  C   LYS A  95      44.268 174.390  27.207  1.00 15.43           C  
ATOM    707  O   LYS A  95      44.117 173.263  27.670  1.00 15.22           O  
ATOM    708  CB  LYS A  95      42.507 176.005  27.919  1.00 16.29           C  
ATOM    709  CG  LYS A  95      41.437 177.043  27.540  1.00 18.97           C  
ATOM    710  CD  LYS A  95      41.158 177.999  28.706  1.00 22.89           C  
ATOM    711  CE  LYS A  95      39.849 178.757  28.490  1.00 26.25           C  
ATOM    712  NZ  LYS A  95      39.433 179.551  29.697  1.00 28.99           N  
ATOM    713  N   SER A  96      45.457 174.983  27.106  1.00 14.93           N  
ATOM    714  CA  SER A  96      46.706 174.309  27.482  1.00 14.75           C  
ATOM    715  C   SER A  96      47.224 174.745  28.857  1.00 15.19           C  
ATOM    716  O   SER A  96      47.296 175.941  29.153  1.00 15.65           O  
ATOM    717  CB  SER A  96      47.788 174.541  26.414  1.00 14.45           C  
ATOM    718  OG  SER A  96      47.523 173.779  25.243  1.00 13.95           O  
ATOM    719  N   TYR A  97      47.604 173.766  29.673  1.00 15.12           N  
ATOM    720  CA  TYR A  97      48.111 173.998  31.026  1.00 15.65           C  
ATOM    721  C   TYR A  97      49.488 173.356  31.160  1.00 15.64           C  
ATOM    722  O   TYR A  97      49.588 172.126  31.264  1.00 15.25           O  
ATOM    723  CB  TYR A  97      47.154 173.420  32.086  1.00 15.73           C  
ATOM    724  CG  TYR A  97      45.752 173.975  32.011  1.00 17.49           C  
ATOM    725  CD1 TYR A  97      44.804 173.409  31.158  1.00 17.88           C  
ATOM    726  CD2 TYR A  97      45.378 175.084  32.773  1.00 18.74           C  
ATOM    727  CE1 TYR A  97      43.514 173.932  31.067  1.00 19.30           C  
ATOM    728  CE2 TYR A  97      44.080 175.614  32.692  1.00 19.99           C  
ATOM    729  CZ  TYR A  97      43.164 175.034  31.841  1.00 20.58           C  
ATOM    730  OH  TYR A  97      41.889 175.542  31.757  1.00 22.30           O  
ATOM    731  N   PRO A  98      50.555 174.181  31.127  1.00 16.12           N  
ATOM    732  CA  PRO A  98      51.925 173.668  31.281  1.00 16.65           C  
ATOM    733  C   PRO A  98      52.174 173.186  32.702  1.00 16.99           C  
ATOM    734  O   PRO A  98      51.572 173.706  33.647  1.00 16.72           O  
ATOM    735  CB  PRO A  98      52.808 174.888  30.971  1.00 16.72           C  
ATOM    736  CG  PRO A  98      51.921 175.857  30.276  1.00 17.29           C  
ATOM    737  CD  PRO A  98      50.542 175.626  30.830  1.00 16.48           C  
ATOM    738  N   PHE A  99      53.040 172.189  32.853  1.00 17.59           N  
ATOM    739  CA  PHE A  99      53.334 171.624  34.173  1.00 18.08           C  
ATOM    740  C   PHE A  99      54.648 170.850  34.190  1.00 19.26           C  
ATOM    741  O   PHE A  99      55.212 170.533  33.134  1.00 18.32           O  
ATOM    742  CB  PHE A  99      52.171 170.741  34.682  1.00 17.58           C  
ATOM    743  CG  PHE A  99      52.033 169.406  33.971  1.00 17.28           C  
ATOM    744  CD1 PHE A  99      51.367 169.309  32.740  1.00 16.09           C  
ATOM    745  CD2 PHE A  99      52.529 168.241  34.555  1.00 15.99           C  
ATOM    746  CE1 PHE A  99      51.225 168.070  32.091  1.00 15.66           C  
ATOM    747  CE2 PHE A  99      52.396 166.997  33.913  1.00 16.40           C  
ATOM    748  CZ  PHE A  99      51.737 166.914  32.678  1.00 16.40           C  
ATOM    749  N   ARG A 100      55.125 170.563  35.402  1.00 20.90           N  
ATOM    750  CA  ARG A 100      56.314 169.734  35.618  1.00 22.87           C  
ATOM    751  C   ARG A 100      55.969 168.600  36.582  1.00 23.80           C  
ATOM    752  O   ARG A 100      55.033 168.708  37.388  1.00 24.06           O  
ATOM    753  CB  ARG A 100      57.495 170.568  36.143  1.00 23.38           C  
ATOM    754  CG  ARG A 100      58.055 171.561  35.103  1.00 26.13           C  
ATOM    755  CD  ARG A 100      59.208 172.395  35.650  1.00 30.59           C  
ATOM    756  NE  ARG A 100      59.358 173.673  34.944  1.00 33.10           N  
ATOM    757  CZ  ARG A 100      60.226 173.914  33.960  1.00 33.80           C  
ATOM    758  NH1 ARG A 100      61.057 172.969  33.531  1.00 35.10           N  
ATOM    759  NH2 ARG A 100      60.260 175.116  33.401  1.00 34.28           N  
ATOM    760  N   GLY A 101      56.724 167.511  36.491  1.00 25.10           N  
ATOM    761  CA  GLY A 101      56.437 166.313  37.269  1.00 25.99           C  
ATOM    762  C   GLY A 101      55.577 165.405  36.420  1.00 26.76           C  
ATOM    763  O   GLY A 101      55.091 165.828  35.367  1.00 26.69           O  
ATOM    764  N   PRO A 102      55.394 164.148  36.857  1.00 27.18           N  
ATOM    765  CA  PRO A 102      54.637 163.183  36.062  1.00 27.74           C  
ATOM    766  C   PRO A 102      53.121 163.409  36.080  1.00 28.55           C  
ATOM    767  O   PRO A 102      52.432 162.936  35.169  1.00 28.91           O  
ATOM    768  CB  PRO A 102      54.996 161.837  36.699  1.00 27.61           C  
ATOM    769  CG  PRO A 102      55.408 162.173  38.101  1.00 27.50           C  
ATOM    770  CD  PRO A 102      56.018 163.536  38.049  1.00 27.30           C  
ATOM    771  N   PHE A 103      52.620 164.139  37.080  1.00 29.31           N  
ATOM    772  CA  PHE A 103      51.170 164.324  37.270  1.00 30.27           C  
ATOM    773  C   PHE A 103      50.677 165.705  36.837  1.00 30.13           C  
ATOM    774  O   PHE A 103      51.155 166.719  37.349  1.00 30.24           O  
ATOM    775  CB  PHE A 103      50.756 164.093  38.739  1.00 30.52           C  
ATOM    776  CG  PHE A 103      51.295 162.819  39.354  1.00 32.08           C  
ATOM    777  CD1 PHE A 103      51.243 161.607  38.666  1.00 32.02           C  
ATOM    778  CD2 PHE A 103      51.849 162.839  40.636  1.00 33.28           C  
ATOM    779  CE1 PHE A 103      51.742 160.437  39.236  1.00 32.56           C  
ATOM    780  CE2 PHE A 103      52.346 161.670  41.219  1.00 33.67           C  
ATOM    781  CZ  PHE A 103      52.293 160.468  40.513  1.00 33.73           C  
ATOM    782  N   PRO A 104      49.701 165.753  35.904  1.00 30.50           N  
ATOM    783  CA  PRO A 104      49.068 167.025  35.552  1.00 30.64           C  
ATOM    784  C   PRO A 104      48.490 167.698  36.802  1.00 31.00           C  
ATOM    785  O   PRO A 104      47.893 167.017  37.633  1.00 31.23           O  
ATOM    786  CB  PRO A 104      47.938 166.605  34.606  1.00 30.51           C  
ATOM    787  CG  PRO A 104      48.387 165.324  34.025  1.00 30.62           C  
ATOM    788  CD  PRO A 104      49.138 164.633  35.128  1.00 30.43           C  
ATOM    789  N   PRO A 105      48.662 169.025  36.938  1.00 31.39           N  
ATOM    790  CA  PRO A 105      48.216 169.665  38.168  1.00 31.39           C  
ATOM    791  C   PRO A 105      46.685 169.758  38.231  1.00 31.16           C  
ATOM    792  O   PRO A 105      46.022 169.914  37.203  1.00 30.78           O  
ATOM    793  CB  PRO A 105      48.847 171.056  38.078  1.00 31.57           C  
ATOM    794  CG  PRO A 105      48.910 171.342  36.623  1.00 31.72           C  
ATOM    795  CD  PRO A 105      49.001 170.016  35.899  1.00 31.72           C  
ATOM    796  N   VAL A 106      46.143 169.623  39.435  1.00 31.04           N  
ATOM    797  CA  VAL A 106      44.710 169.704  39.669  1.00 30.96           C  
ATOM    798  C   VAL A 106      44.507 170.587  40.892  1.00 30.81           C  
ATOM    799  O   VAL A 106      44.977 170.258  41.985  1.00 31.00           O  
ATOM    800  CB  VAL A 106      44.105 168.297  39.905  1.00 31.10           C  
ATOM    801  CG1 VAL A 106      42.730 168.396  40.531  1.00 30.66           C  
ATOM    802  CG2 VAL A 106      44.046 167.508  38.592  1.00 31.70           C  
ATOM    803  N   TRP A 107      43.811 171.706  40.710  1.00 30.48           N  
ATOM    804  CA  TRP A 107      43.707 172.716  41.768  1.00 30.31           C  
ATOM    805  C   TRP A 107      42.479 172.576  42.663  1.00 29.36           C  
ATOM    806  O   TRP A 107      42.576 172.739  43.877  1.00 29.34           O  
ATOM    807  CB  TRP A 107      43.777 174.125  41.175  1.00 30.87           C  
ATOM    808  CG  TRP A 107      45.174 174.523  40.808  1.00 33.23           C  
ATOM    809  CD1 TRP A 107      45.771 174.391  39.585  1.00 35.07           C  
ATOM    810  CD2 TRP A 107      46.157 175.099  41.679  1.00 35.63           C  
ATOM    811  NE1 TRP A 107      47.067 174.859  39.637  1.00 36.77           N  
ATOM    812  CE2 TRP A 107      47.329 175.301  40.910  1.00 36.83           C  
ATOM    813  CE3 TRP A 107      46.161 175.472  43.033  1.00 36.61           C  
ATOM    814  CZ2 TRP A 107      48.497 175.860  41.452  1.00 37.33           C  
ATOM    815  CZ3 TRP A 107      47.323 176.031  43.572  1.00 36.94           C  
ATOM    816  CH2 TRP A 107      48.474 176.218  42.779  1.00 37.43           C  
ATOM    817  N   ASN A 108      41.333 172.286  42.058  1.00 28.32           N  
ATOM    818  CA  ASN A 108      40.093 172.074  42.797  1.00 27.37           C  
ATOM    819  C   ASN A 108      40.244 170.943  43.835  1.00 26.78           C  
ATOM    820  O   ASN A 108      40.557 169.805  43.470  1.00 26.20           O  
ATOM    821  CB  ASN A 108      38.952 171.791  41.808  1.00 27.47           C  
ATOM    822  CG  ASN A 108      37.606 171.634  42.490  1.00 27.70           C  
ATOM    823  OD1 ASN A 108      37.499 171.005  43.543  1.00 29.50           O  
ATOM    824  ND2 ASN A 108      36.570 172.200  41.886  1.00 27.63           N  
ATOM    825  N   PRO A 109      40.034 171.253  45.137  1.00 26.02           N  
ATOM    826  CA  PRO A 109      40.301 170.264  46.191  1.00 25.36           C  
ATOM    827  C   PRO A 109      39.474 168.979  46.080  1.00 24.53           C  
ATOM    828  O   PRO A 109      39.986 167.903  46.392  1.00 24.21           O  
ATOM    829  CB  PRO A 109      39.956 171.014  47.491  1.00 25.78           C  
ATOM    830  CG  PRO A 109      39.958 172.451  47.131  1.00 25.77           C  
ATOM    831  CD  PRO A 109      39.536 172.524  45.695  1.00 26.41           C  
ATOM    832  N   ILE A 110      38.215 169.094  45.652  1.00 23.54           N  
ATOM    833  CA  ILE A 110      37.354 167.923  45.441  1.00 22.98           C  
ATOM    834  C   ILE A 110      37.907 167.093  44.287  1.00 22.27           C  
ATOM    835  O   ILE A 110      38.067 165.865  44.396  1.00 21.66           O  
ATOM    836  CB  ILE A 110      35.879 168.331  45.142  1.00 23.33           C  
ATOM    837  CG1 ILE A 110      35.250 169.070  46.342  1.00 23.73           C  
ATOM    838  CG2 ILE A 110      35.038 167.113  44.708  1.00 23.21           C  
ATOM    839  CD1 ILE A 110      35.024 168.208  47.596  1.00 24.52           C  
ATOM    840  N   THR A 111      38.206 167.780  43.188  1.00 21.59           N  
ATOM    841  CA  THR A 111      38.795 167.151  42.011  1.00 21.30           C  
ATOM    842  C   THR A 111      40.142 166.513  42.354  1.00 20.87           C  
ATOM    843  O   THR A 111      40.448 165.418  41.879  1.00 20.41           O  
ATOM    844  CB  THR A 111      38.932 168.162  40.857  1.00 21.46           C  
ATOM    845  OG1 THR A 111      37.669 168.804  40.648  1.00 22.98           O  
ATOM    846  CG2 THR A 111      39.338 167.474  39.573  1.00 21.56           C  
ATOM    847  N   TYR A 112      40.928 167.179  43.202  1.00 20.34           N  
ATOM    848  CA  TYR A 112      42.213 166.627  43.622  1.00 20.30           C  
ATOM    849  C   TYR A 112      42.063 165.309  44.385  1.00 19.27           C  
ATOM    850  O   TYR A 112      42.810 164.362  44.132  1.00 19.25           O  
ATOM    851  CB  TYR A 112      43.054 167.628  44.432  1.00 20.92           C  
ATOM    852  CG  TYR A 112      44.324 166.985  44.943  1.00 23.49           C  
ATOM    853  CD1 TYR A 112      45.403 166.734  44.083  1.00 26.27           C  
ATOM    854  CD2 TYR A 112      44.424 166.556  46.266  1.00 25.88           C  
ATOM    855  CE1 TYR A 112      46.566 166.105  44.548  1.00 28.33           C  
ATOM    856  CE2 TYR A 112      45.574 165.935  46.738  1.00 28.39           C  
ATOM    857  CZ  TYR A 112      46.640 165.709  45.881  1.00 29.40           C  
ATOM    858  OH  TYR A 112      47.773 165.082  46.370  1.00 31.13           O  
ATOM    859  N   LEU A 113      41.114 165.254  45.321  1.00 18.45           N  
ATOM    860  CA  LEU A 113      40.836 164.019  46.070  1.00 17.60           C  
ATOM    861  C   LEU A 113      40.423 162.877  45.144  1.00 17.28           C  
ATOM    862  O   LEU A 113      40.833 161.727  45.330  1.00 16.62           O  
ATOM    863  CB  LEU A 113      39.728 164.241  47.101  1.00 18.04           C  
ATOM    864  CG  LEU A 113      40.015 165.168  48.289  1.00 18.01           C  
ATOM    865  CD1 LEU A 113      38.759 165.287  49.146  1.00 18.63           C  
ATOM    866  CD2 LEU A 113      41.197 164.653  49.103  1.00 17.89           C  
ATOM    867  N   ASP A 114      39.587 163.204  44.162  1.00 16.50           N  
ATOM    868  CA  ASP A 114      39.090 162.211  43.215  1.00 16.62           C  
ATOM    869  C   ASP A 114      40.218 161.662  42.330  1.00 16.46           C  
ATOM    870  O   ASP A 114      40.322 160.438  42.147  1.00 16.84           O  
ATOM    871  CB  ASP A 114      37.943 162.794  42.375  1.00 16.32           C  
ATOM    872  CG  ASP A 114      37.099 161.717  41.688  1.00 16.47           C  
ATOM    873  OD1 ASP A 114      36.754 160.685  42.318  1.00 16.89           O  
ATOM    874  OD2 ASP A 114      36.751 161.925  40.512  1.00 15.71           O  
ATOM    875  N   HIS A 115      41.059 162.550  41.791  1.00 16.53           N  
ATOM    876  CA  HIS A 115      42.242 162.127  41.011  1.00 16.40           C  
ATOM    877  C   HIS A 115      43.193 161.278  41.857  1.00 16.41           C  
ATOM    878  O   HIS A 115      43.590 160.176  41.450  1.00 16.18           O  
ATOM    879  CB  HIS A 115      43.019 163.322  40.436  1.00 16.18           C  
ATOM    880  CG  HIS A 115      42.418 163.919  39.198  1.00 16.76           C  
ATOM    881  ND1 HIS A 115      43.077 163.936  37.986  1.00 17.05           N  
ATOM    882  CD2 HIS A 115      41.238 164.550  38.991  1.00 15.32           C  
ATOM    883  CE1 HIS A 115      42.324 164.543  37.084  1.00 18.00           C  
ATOM    884  NE2 HIS A 115      41.201 164.921  37.668  1.00 16.52           N  
ATOM    885  N   ASN A 116      43.558 161.787  43.034  1.00 15.98           N  
ATOM    886  CA  ASN A 116      44.453 161.045  43.925  1.00 16.07           C  
ATOM    887  C   ASN A 116      43.944 159.632  44.194  1.00 15.85           C  
ATOM    888  O   ASN A 116      44.703 158.669  44.081  1.00 15.42           O  
ATOM    889  CB  ASN A 116      44.675 161.773  45.259  1.00 16.34           C  
ATOM    890  CG  ASN A 116      45.650 161.033  46.174  1.00 16.65           C  
ATOM    891  OD1 ASN A 116      45.272 160.549  47.239  1.00 18.82           O  
ATOM    892  ND2 ASN A 116      46.901 160.935  45.752  1.00 17.50           N  
ATOM    893  N   ASN A 117      42.659 159.525  44.536  1.00 15.61           N  
ATOM    894  CA  ASN A 117      42.043 158.245  44.860  1.00 15.77           C  
ATOM    895  C   ASN A 117      41.989 157.311  43.663  1.00 15.89           C  
ATOM    896  O   ASN A 117      42.130 156.097  43.822  1.00 15.62           O  
ATOM    897  CB  ASN A 117      40.631 158.426  45.435  1.00 15.18           C  
ATOM    898  CG  ASN A 117      39.957 157.097  45.764  1.00 16.02           C  
ATOM    899  OD1 ASN A 117      39.052 156.647  45.049  1.00 16.69           O  
ATOM    900  ND2 ASN A 117      40.393 156.462  46.847  1.00 14.85           N  
ATOM    901  N   PHE A 118      41.777 157.861  42.469  1.00 16.13           N  
ATOM    902  CA  PHE A 118      41.712 156.997  41.294  1.00 16.39           C  
ATOM    903  C   PHE A 118      43.027 156.234  41.047  1.00 15.85           C  
ATOM    904  O   PHE A 118      43.010 155.016  40.924  1.00 15.47           O  
ATOM    905  CB  PHE A 118      41.257 157.714  40.016  1.00 16.92           C  
ATOM    906  CG  PHE A 118      41.231 156.799  38.831  1.00 18.68           C  
ATOM    907  CD1 PHE A 118      40.167 155.925  38.640  1.00 21.59           C  
ATOM    908  CD2 PHE A 118      42.308 156.739  37.963  1.00 20.58           C  
ATOM    909  CE1 PHE A 118      40.166 155.031  37.560  1.00 22.51           C  
ATOM    910  CE2 PHE A 118      42.309 155.846  36.883  1.00 21.64           C  
ATOM    911  CZ  PHE A 118      41.247 155.000  36.687  1.00 21.42           C  
ATOM    912  N   TRP A 119      44.152 156.949  40.979  1.00 15.89           N  
ATOM    913  CA  TRP A 119      45.452 156.311  40.724  1.00 16.22           C  
ATOM    914  C   TRP A 119      45.857 155.365  41.857  1.00 15.68           C  
ATOM    915  O   TRP A 119      46.364 154.258  41.615  1.00 15.46           O  
ATOM    916  CB  TRP A 119      46.539 157.366  40.455  1.00 16.82           C  
ATOM    917  CG  TRP A 119      46.117 158.334  39.415  1.00 19.51           C  
ATOM    918  CD1 TRP A 119      45.937 159.680  39.567  1.00 19.97           C  
ATOM    919  CD2 TRP A 119      45.766 158.029  38.058  1.00 22.04           C  
ATOM    920  NE1 TRP A 119      45.508 160.234  38.383  1.00 22.34           N  
ATOM    921  CE2 TRP A 119      45.385 159.243  37.444  1.00 22.95           C  
ATOM    922  CE3 TRP A 119      45.739 156.846  37.302  1.00 23.64           C  
ATOM    923  CZ2 TRP A 119      44.986 159.312  36.102  1.00 25.10           C  
ATOM    924  CZ3 TRP A 119      45.336 156.914  35.967  1.00 24.05           C  
ATOM    925  CH2 TRP A 119      44.965 158.139  35.383  1.00 25.27           C  
ATOM    926  N   ARG A 120      45.596 155.801  43.089  1.00 15.38           N  
ATOM    927  CA  ARG A 120      45.891 155.020  44.285  1.00 15.26           C  
ATOM    928  C   ARG A 120      45.133 153.695  44.251  1.00 14.88           C  
ATOM    929  O   ARG A 120      45.694 152.645  44.537  1.00 15.05           O  
ATOM    930  CB  ARG A 120      45.490 155.818  45.533  1.00 15.25           C  
ATOM    931  CG  ARG A 120      45.867 155.171  46.853  1.00 15.37           C  
ATOM    932  CD  ARG A 120      45.499 156.094  48.018  1.00 16.87           C  
ATOM    933  NE  ARG A 120      44.053 156.347  48.100  1.00 15.94           N  
ATOM    934  CZ  ARG A 120      43.508 157.319  48.832  1.00 17.91           C  
ATOM    935  NH1 ARG A 120      44.282 158.134  49.537  1.00 17.68           N  
ATOM    936  NH2 ARG A 120      42.190 157.482  48.863  1.00 17.27           N  
ATOM    937  N   THR A 121      43.853 153.766  43.891  1.00 14.89           N  
ATOM    938  CA  THR A 121      42.979 152.596  43.828  1.00 14.53           C  
ATOM    939  C   THR A 121      43.384 151.626  42.703  1.00 14.61           C  
ATOM    940  O   THR A 121      43.334 150.407  42.901  1.00 14.57           O  
ATOM    941  CB  THR A 121      41.481 153.007  43.722  1.00 14.67           C  
ATOM    942  OG1 THR A 121      41.144 153.868  44.824  1.00 14.59           O  
ATOM    943  CG2 THR A 121      40.565 151.787  43.765  1.00 14.26           C  
ATOM    944  N   MET A 122      43.784 152.154  41.547  1.00 14.35           N  
ATOM    945  CA  MET A 122      44.339 151.304  40.471  1.00 14.88           C  
ATOM    946  C   MET A 122      45.483 150.442  41.011  1.00 14.13           C  
ATOM    947  O   MET A 122      45.558 149.243  40.745  1.00 14.05           O  
ATOM    948  CB  MET A 122      44.882 152.134  39.297  1.00 15.30           C  
ATOM    949  CG  MET A 122      43.874 152.877  38.421  1.00 18.23           C  
ATOM    950  SD  MET A 122      42.731 151.827  37.502  1.00 22.72           S  
ATOM    951  CE  MET A 122      41.386 151.734  38.667  1.00 20.37           C  
ATOM    952  N   ASP A 123      46.384 151.075  41.750  1.00 13.43           N  
ATOM    953  CA  ASP A 123      47.528 150.378  42.324  1.00 13.50           C  
ATOM    954  C   ASP A 123      47.141 149.460  43.492  1.00 13.13           C  
ATOM    955  O   ASP A 123      47.685 148.357  43.608  1.00 12.91           O  
ATOM    956  CB  ASP A 123      48.606 151.385  42.728  1.00 13.28           C  
ATOM    957  CG  ASP A 123      49.275 152.049  41.521  1.00 14.25           C  
ATOM    958  OD1 ASP A 123      49.408 151.388  40.460  1.00 12.67           O  
ATOM    959  OD2 ASP A 123      49.673 153.237  41.635  1.00 14.14           O  
ATOM    960  N   ASP A 124      46.198 149.907  44.334  1.00 13.13           N  
ATOM    961  CA  ASP A 124      45.674 149.084  45.440  1.00 13.51           C  
ATOM    962  C   ASP A 124      45.117 147.752  44.904  1.00 12.77           C  
ATOM    963  O   ASP A 124      45.455 146.670  45.396  1.00 12.22           O  
ATOM    964  CB  ASP A 124      44.551 149.803  46.219  1.00 13.68           C  
ATOM    965  CG  ASP A 124      45.040 150.983  47.058  1.00 16.44           C  
ATOM    966  OD1 ASP A 124      46.262 151.135  47.288  1.00 17.07           O  
ATOM    967  OD2 ASP A 124      44.164 151.776  47.496  1.00 17.35           O  
ATOM    968  N   MET A 125      44.278 147.847  43.876  1.00 12.52           N  
ATOM    969  CA  MET A 125      43.677 146.672  43.255  1.00 12.28           C  
ATOM    970  C   MET A 125      44.745 145.805  42.611  1.00 12.39           C  
ATOM    971  O   MET A 125      44.694 144.581  42.728  1.00 11.98           O  
ATOM    972  CB  MET A 125      42.606 147.083  42.224  1.00 12.26           C  
ATOM    973  CG  MET A 125      41.411 147.838  42.855  1.00 12.56           C  
ATOM    974  SD  MET A 125      40.194 148.432  41.668  1.00 13.42           S  
ATOM    975  CE  MET A 125      39.156 146.981  41.440  1.00 14.23           C  
ATOM    976  N   GLY A 126      45.712 146.441  41.941  1.00 12.56           N  
ATOM    977  CA  GLY A 126      46.825 145.725  41.292  1.00 13.19           C  
ATOM    978  C   GLY A 126      47.608 144.850  42.259  1.00 13.95           C  
ATOM    979  O   GLY A 126      48.033 143.745  41.912  1.00 12.69           O  
ATOM    980  N   ARG A 127      47.777 145.338  43.488  1.00 14.84           N  
ATOM    981  CA  ARG A 127      48.490 144.576  44.521  1.00 16.36           C  
ATOM    982  C   ARG A 127      47.803 143.259  44.900  1.00 15.97           C  
ATOM    983  O   ARG A 127      48.435 142.371  45.478  1.00 16.25           O  
ATOM    984  CB  ARG A 127      48.735 145.438  45.767  1.00 17.08           C  
ATOM    985  CG  ARG A 127      50.168 145.952  45.875  1.00 20.39           C  
ATOM    986  CD  ARG A 127      50.393 146.832  47.104  1.00 23.57           C  
ATOM    987  NE  ARG A 127      50.321 148.217  46.680  1.00 26.10           N  
ATOM    988  CZ  ARG A 127      49.367 149.076  47.016  1.00 24.65           C  
ATOM    989  NH1 ARG A 127      48.404 148.739  47.865  1.00 25.05           N  
ATOM    990  NH2 ARG A 127      49.410 150.295  46.516  1.00 25.09           N  
ATOM    991  N   GLU A 128      46.522 143.130  44.563  1.00 15.42           N  
ATOM    992  CA  GLU A 128      45.773 141.890  44.792  1.00 15.38           C  
ATOM    993  C   GLU A 128      45.966 140.827  43.691  1.00 14.92           C  
ATOM    994  O   GLU A 128      45.542 139.675  43.849  1.00 14.25           O  
ATOM    995  CB  GLU A 128      44.269 142.202  44.938  1.00 16.20           C  
ATOM    996  CG  GLU A 128      43.914 143.130  46.092  1.00 16.97           C  
ATOM    997  CD  GLU A 128      44.158 142.492  47.440  1.00 20.93           C  
ATOM    998  OE1 GLU A 128      43.457 141.509  47.778  1.00 22.12           O  
ATOM    999  OE2 GLU A 128      45.054 142.974  48.162  1.00 22.30           O  
ATOM   1000  N   ILE A 129      46.611 141.217  42.591  1.00 14.65           N  
ATOM   1001  CA  ILE A 129      46.676 140.401  41.369  1.00 14.09           C  
ATOM   1002  C   ILE A 129      48.073 139.822  41.130  1.00 14.33           C  
ATOM   1003  O   ILE A 129      49.014 140.575  40.850  1.00 14.61           O  
ATOM   1004  CB  ILE A 129      46.265 141.252  40.130  1.00 14.62           C  
ATOM   1005  CG1 ILE A 129      44.903 141.926  40.368  1.00 12.60           C  
ATOM   1006  CG2 ILE A 129      46.258 140.405  38.850  1.00 13.61           C  
ATOM   1007  CD1 ILE A 129      44.522 142.962  39.285  1.00 12.51           C  
ATOM   1008  N   PRO A 130      48.221 138.484  41.224  1.00 13.95           N  
ATOM   1009  CA  PRO A 130      49.537 137.883  40.961  1.00 14.09           C  
ATOM   1010  C   PRO A 130      49.963 138.087  39.503  1.00 14.09           C  
ATOM   1011  O   PRO A 130      49.167 137.843  38.580  1.00 13.94           O  
ATOM   1012  CB  PRO A 130      49.311 136.392  41.260  1.00 13.92           C  
ATOM   1013  CG  PRO A 130      48.125 136.382  42.206  1.00 14.57           C  
ATOM   1014  CD  PRO A 130      47.241 137.479  41.680  1.00 13.55           C  
ATOM   1015  N   SER A 131      51.196 138.550  39.312  1.00 14.29           N  
ATOM   1016  CA  SER A 131      51.750 138.812  37.980  1.00 15.12           C  
ATOM   1017  C   SER A 131      51.731 137.571  37.086  1.00 15.09           C  
ATOM   1018  O   SER A 131      51.460 137.668  35.886  1.00 15.04           O  
ATOM   1019  CB  SER A 131      53.182 139.343  38.092  1.00 15.14           C  
ATOM   1020  OG  SER A 131      53.190 140.684  38.556  1.00 17.44           O  
ATOM   1021  N   ASP A 132      52.011 136.411  37.678  1.00 15.14           N  
ATOM   1022  CA  ASP A 132      52.106 135.161  36.916  1.00 15.62           C  
ATOM   1023  C   ASP A 132      50.794 134.384  36.819  1.00 15.33           C  
ATOM   1024  O   ASP A 132      50.737 133.344  36.150  1.00 14.96           O  
ATOM   1025  CB  ASP A 132      53.222 134.257  37.478  1.00 16.08           C  
ATOM   1026  CG  ASP A 132      53.038 133.918  38.957  1.00 18.83           C  
ATOM   1027  OD1 ASP A 132      52.090 134.416  39.614  1.00 21.27           O  
ATOM   1028  OD2 ASP A 132      53.864 133.129  39.467  1.00 21.91           O  
ATOM   1029  N   ALA A 133      49.752 134.890  37.481  1.00 14.90           N  
ATOM   1030  CA  ALA A 133      48.437 134.236  37.510  1.00 14.50           C  
ATOM   1031  C   ALA A 133      47.320 135.202  37.941  1.00 14.34           C  
ATOM   1032  O   ALA A 133      46.746 135.043  39.032  1.00 14.10           O  
ATOM   1033  CB  ALA A 133      48.467 132.999  38.439  1.00 14.85           C  
ATOM   1034  N   PRO A 134      46.987 136.192  37.081  1.00 13.89           N  
ATOM   1035  CA  PRO A 134      45.952 137.186  37.426  1.00 14.18           C  
ATOM   1036  C   PRO A 134      44.589 136.576  37.791  1.00 14.12           C  
ATOM   1037  O   PRO A 134      43.868 137.140  38.617  1.00 13.96           O  
ATOM   1038  CB  PRO A 134      45.835 138.046  36.151  1.00 13.96           C  
ATOM   1039  CG  PRO A 134      46.529 137.245  35.065  1.00 14.00           C  
ATOM   1040  CD  PRO A 134      47.593 136.474  35.767  1.00 13.95           C  
ATOM   1041  N   TRP A 135      44.256 135.438  37.186  1.00 14.26           N  
ATOM   1042  CA  TRP A 135      43.013 134.715  37.492  1.00 15.41           C  
ATOM   1043  C   TRP A 135      42.949 134.205  38.946  1.00 15.57           C  
ATOM   1044  O   TRP A 135      41.901 133.746  39.398  1.00 15.63           O  
ATOM   1045  CB  TRP A 135      42.814 133.550  36.511  1.00 15.55           C  
ATOM   1046  CG  TRP A 135      44.007 132.637  36.449  1.00 16.81           C  
ATOM   1047  CD1 TRP A 135      44.263 131.571  37.261  1.00 17.86           C  
ATOM   1048  CD2 TRP A 135      45.113 132.731  35.546  1.00 17.88           C  
ATOM   1049  NE1 TRP A 135      45.461 130.989  36.917  1.00 17.94           N  
ATOM   1050  CE2 TRP A 135      46.010 131.685  35.873  1.00 18.37           C  
ATOM   1051  CE3 TRP A 135      45.445 133.607  34.501  1.00 18.53           C  
ATOM   1052  CZ2 TRP A 135      47.210 131.476  35.178  1.00 19.32           C  
ATOM   1053  CZ3 TRP A 135      46.640 133.400  33.810  1.00 19.11           C  
ATOM   1054  CH2 TRP A 135      47.505 132.339  34.150  1.00 18.77           C  
ATOM   1055  N   LYS A 136      44.065 134.282  39.669  1.00 16.23           N  
ATOM   1056  CA  LYS A 136      44.096 133.876  41.090  1.00 16.89           C  
ATOM   1057  C   LYS A 136      43.824 135.010  42.089  1.00 16.56           C  
ATOM   1058  O   LYS A 136      43.823 134.788  43.301  1.00 16.26           O  
ATOM   1059  CB  LYS A 136      45.409 133.148  41.434  1.00 17.50           C  
ATOM   1060  CG  LYS A 136      45.553 131.775  40.755  1.00 20.24           C  
ATOM   1061  CD  LYS A 136      46.810 131.063  41.221  1.00 25.13           C  
ATOM   1062  CE  LYS A 136      47.034 129.770  40.440  1.00 28.19           C  
ATOM   1063  NZ  LYS A 136      48.496 129.434  40.360  1.00 31.02           N  
ATOM   1064  N   ALA A 137      43.589 136.226  41.594  1.00 15.85           N  
ATOM   1065  CA  ALA A 137      43.193 137.336  42.469  1.00 15.46           C  
ATOM   1066  C   ALA A 137      41.900 136.955  43.229  1.00 15.47           C  
ATOM   1067  O   ALA A 137      41.056 136.249  42.685  1.00 14.56           O  
ATOM   1068  CB  ALA A 137      42.996 138.613  41.656  1.00 15.34           C  
ATOM   1069  N   PRO A 138      41.759 137.394  44.498  1.00 15.70           N  
ATOM   1070  CA  PRO A 138      40.585 137.006  45.293  1.00 15.61           C  
ATOM   1071  C   PRO A 138      39.244 137.346  44.638  1.00 15.40           C  
ATOM   1072  O   PRO A 138      38.298 136.561  44.746  1.00 15.01           O  
ATOM   1073  CB  PRO A 138      40.781 137.786  46.596  1.00 16.34           C  
ATOM   1074  CG  PRO A 138      42.267 137.863  46.736  1.00 16.38           C  
ATOM   1075  CD  PRO A 138      42.784 138.054  45.330  1.00 15.71           C  
ATOM   1076  N   LEU A 139      39.175 138.491  43.958  1.00 14.29           N  
ATOM   1077  CA  LEU A 139      37.955 138.923  43.277  1.00 14.44           C  
ATOM   1078  C   LEU A 139      38.136 138.872  41.753  1.00 14.26           C  
ATOM   1079  O   LEU A 139      37.618 139.719  41.027  1.00 14.26           O  
ATOM   1080  CB  LEU A 139      37.554 140.340  43.734  1.00 14.58           C  
ATOM   1081  CG  LEU A 139      37.378 140.543  45.259  1.00 14.83           C  
ATOM   1082  CD1 LEU A 139      37.274 142.017  45.623  1.00 15.82           C  
ATOM   1083  CD2 LEU A 139      36.183 139.777  45.804  1.00 15.42           C  
ATOM   1084  N   ALA A 140      38.875 137.872  41.277  1.00 14.51           N  
ATOM   1085  CA  ALA A 140      39.202 137.778  39.855  1.00 14.70           C  
ATOM   1086  C   ALA A 140      37.949 137.774  38.988  1.00 14.92           C  
ATOM   1087  O   ALA A 140      37.868 138.507  38.001  1.00 14.60           O  
ATOM   1088  CB  ALA A 140      40.041 136.536  39.576  1.00 14.43           C  
ATOM   1089  N   GLU A 141      36.973 136.951  39.358  1.00 15.32           N  
ATOM   1090  CA  GLU A 141      35.753 136.831  38.555  1.00 16.46           C  
ATOM   1091  C   GLU A 141      34.928 138.122  38.524  1.00 15.80           C  
ATOM   1092  O   GLU A 141      34.542 138.583  37.444  1.00 15.24           O  
ATOM   1093  CB  GLU A 141      34.930 135.617  38.993  1.00 17.32           C  
ATOM   1094  CG  GLU A 141      35.601 134.308  38.541  1.00 21.79           C  
ATOM   1095  CD  GLU A 141      34.649 133.130  38.460  1.00 26.65           C  
ATOM   1096  OE1 GLU A 141      33.587 133.157  39.134  1.00 28.50           O  
ATOM   1097  OE2 GLU A 141      34.977 132.181  37.710  1.00 27.89           O  
ATOM   1098  N   GLU A 142      34.679 138.713  39.694  1.00 15.51           N  
ATOM   1099  CA  GLU A 142      33.980 140.003  39.775  1.00 15.40           C  
ATOM   1100  C   GLU A 142      34.668 141.071  38.914  1.00 14.03           C  
ATOM   1101  O   GLU A 142      34.003 141.784  38.147  1.00 14.17           O  
ATOM   1102  CB  GLU A 142      33.864 140.477  41.231  1.00 16.30           C  
ATOM   1103  CG  GLU A 142      33.080 141.768  41.410  1.00 20.67           C  
ATOM   1104  CD  GLU A 142      33.200 142.345  42.818  1.00 25.74           C  
ATOM   1105  OE1 GLU A 142      33.418 141.565  43.775  1.00 28.26           O  
ATOM   1106  OE2 GLU A 142      33.088 143.583  42.961  1.00 28.07           O  
ATOM   1107  N   TRP A 143      35.993 141.165  39.013  1.00 12.66           N  
ATOM   1108  CA  TRP A 143      36.730 142.180  38.253  1.00 11.69           C  
ATOM   1109  C   TRP A 143      36.797 141.870  36.752  1.00 11.49           C  
ATOM   1110  O   TRP A 143      36.790 142.789  35.924  1.00 10.70           O  
ATOM   1111  CB  TRP A 143      38.131 142.402  38.822  1.00 11.65           C  
ATOM   1112  CG  TRP A 143      38.145 142.937  40.238  1.00 11.58           C  
ATOM   1113  CD1 TRP A 143      37.068 143.334  40.987  1.00 12.01           C  
ATOM   1114  CD2 TRP A 143      39.301 143.146  41.055  1.00 10.92           C  
ATOM   1115  NE1 TRP A 143      37.488 143.766  42.233  1.00 11.31           N  
ATOM   1116  CE2 TRP A 143      38.854 143.656  42.296  1.00 12.45           C  
ATOM   1117  CE3 TRP A 143      40.678 142.947  40.859  1.00 10.76           C  
ATOM   1118  CZ2 TRP A 143      39.742 143.985  43.335  1.00 11.63           C  
ATOM   1119  CZ3 TRP A 143      41.558 143.260  41.897  1.00 12.01           C  
ATOM   1120  CH2 TRP A 143      41.083 143.780  43.114  1.00 11.50           C  
ATOM   1121  N   ASP A 144      36.847 140.581  36.405  1.00 10.93           N  
ATOM   1122  CA  ASP A 144      36.903 140.170  34.993  1.00 10.93           C  
ATOM   1123  C   ASP A 144      35.553 140.315  34.283  1.00 11.35           C  
ATOM   1124  O   ASP A 144      35.507 140.417  33.049  1.00 11.21           O  
ATOM   1125  CB  ASP A 144      37.404 138.723  34.865  1.00 10.66           C  
ATOM   1126  CG  ASP A 144      38.046 138.436  33.511  1.00 11.30           C  
ATOM   1127  OD1 ASP A 144      38.749 139.321  32.966  1.00 11.61           O  
ATOM   1128  OD2 ASP A 144      37.872 137.302  33.011  1.00 10.94           O  
ATOM   1129  N   ASN A 145      34.467 140.335  35.057  1.00 10.95           N  
ATOM   1130  CA  ASN A 145      33.120 140.428  34.491  1.00 11.79           C  
ATOM   1131  C   ASN A 145      32.637 141.866  34.272  1.00 12.22           C  
ATOM   1132  O   ASN A 145      31.479 142.092  33.903  1.00 12.38           O  
ATOM   1133  CB  ASN A 145      32.124 139.634  35.350  1.00 11.79           C  
ATOM   1134  CG  ASN A 145      32.377 138.141  35.306  1.00 12.79           C  
ATOM   1135  OD1 ASN A 145      33.215 137.654  34.538  1.00 12.53           O  
ATOM   1136  ND2 ASN A 145      31.654 137.399  36.144  1.00 15.06           N  
ATOM   1137  N   MET A 146      33.558 142.816  34.475  1.00 12.34           N  
ATOM   1138  CA  MET A 146      33.337 144.253  34.389  1.00 13.32           C  
ATOM   1139  C   MET A 146      34.270 144.825  33.325  1.00 12.34           C  
ATOM   1140  O   MET A 146      35.420 144.405  33.250  1.00 12.43           O  
ATOM   1141  CB  MET A 146      33.827 144.831  35.717  1.00 14.17           C  
ATOM   1142  CG  MET A 146      33.005 145.852  36.384  1.00 19.99           C  
ATOM   1143  SD  MET A 146      33.938 146.242  37.907  1.00 25.01           S  
ATOM   1144  CE  MET A 146      33.445 144.895  38.965  1.00 25.14           C  
ATOM   1145  N   THR A 147      33.820 145.799  32.532  1.00 11.45           N  
ATOM   1146  CA  THR A 147      34.756 146.516  31.651  1.00 10.86           C  
ATOM   1147  C   THR A 147      35.476 147.616  32.443  1.00 10.39           C  
ATOM   1148  O   THR A 147      35.043 147.987  33.544  1.00 10.24           O  
ATOM   1149  CB  THR A 147      34.066 147.168  30.433  1.00 10.61           C  
ATOM   1150  OG1 THR A 147      33.173 148.191  30.885  1.00 10.61           O  
ATOM   1151  CG2 THR A 147      33.298 146.119  29.607  1.00 10.65           C  
ATOM   1152  N   MET A 148      36.547 148.167  31.878  1.00 10.17           N  
ATOM   1153  CA  MET A 148      37.160 149.352  32.481  1.00 10.03           C  
ATOM   1154  C   MET A 148      36.215 150.549  32.532  1.00  9.83           C  
ATOM   1155  O   MET A 148      36.296 151.347  33.464  1.00 10.04           O  
ATOM   1156  CB  MET A 148      38.496 149.722  31.823  1.00 10.27           C  
ATOM   1157  CG  MET A 148      39.687 148.953  32.407  1.00  9.76           C  
ATOM   1158  SD  MET A 148      39.921 149.140  34.197  1.00 10.99           S  
ATOM   1159  CE  MET A 148      40.272 150.894  34.340  1.00 10.62           C  
ATOM   1160  N   LYS A 149      35.292 150.652  31.579  1.00  9.94           N  
ATOM   1161  CA  LYS A 149      34.301 151.739  31.615  1.00  9.90           C  
ATOM   1162  C   LYS A 149      33.441 151.669  32.882  1.00 10.52           C  
ATOM   1163  O   LYS A 149      33.223 152.683  33.560  1.00  9.70           O  
ATOM   1164  CB  LYS A 149      33.411 151.729  30.369  1.00 10.33           C  
ATOM   1165  CG  LYS A 149      32.421 152.908  30.343  1.00 12.35           C  
ATOM   1166  CD  LYS A 149      31.373 152.741  29.270  1.00 17.30           C  
ATOM   1167  CE  LYS A 149      30.454 153.962  29.202  1.00 21.26           C  
ATOM   1168  NZ  LYS A 149      31.171 155.144  28.637  1.00 24.14           N  
ATOM   1169  N   GLU A 150      32.959 150.470  33.199  1.00 11.00           N  
ATOM   1170  CA  GLU A 150      32.154 150.271  34.412  1.00 11.64           C  
ATOM   1171  C   GLU A 150      32.927 150.640  35.668  1.00 11.83           C  
ATOM   1172  O   GLU A 150      32.374 151.270  36.575  1.00 11.28           O  
ATOM   1173  CB  GLU A 150      31.691 148.827  34.530  1.00 12.27           C  
ATOM   1174  CG  GLU A 150      30.840 148.339  33.392  1.00 14.42           C  
ATOM   1175  CD  GLU A 150      30.453 146.878  33.563  1.00 16.62           C  
ATOM   1176  OE1 GLU A 150      29.817 146.545  34.599  1.00 15.65           O  
ATOM   1177  OE2 GLU A 150      30.782 146.071  32.663  1.00 14.01           O  
ATOM   1178  N   LEU A 151      34.196 150.243  35.723  1.00 12.29           N  
ATOM   1179  CA  LEU A 151      35.029 150.524  36.888  1.00 13.21           C  
ATOM   1180  C   LEU A 151      35.276 152.030  37.072  1.00 13.83           C  
ATOM   1181  O   LEU A 151      35.150 152.539  38.199  1.00 14.13           O  
ATOM   1182  CB  LEU A 151      36.336 149.723  36.856  1.00 13.01           C  
ATOM   1183  CG  LEU A 151      37.277 149.930  38.054  1.00 12.82           C  
ATOM   1184  CD1 LEU A 151      36.600 149.545  39.371  1.00 12.13           C  
ATOM   1185  CD2 LEU A 151      38.555 149.130  37.870  1.00 12.41           C  
ATOM   1186  N   LEU A 152      35.596 152.733  35.982  1.00 14.33           N  
ATOM   1187  CA  LEU A 152      35.724 154.207  36.005  1.00 15.38           C  
ATOM   1188  C   LEU A 152      34.452 154.892  36.472  1.00 15.75           C  
ATOM   1189  O   LEU A 152      34.511 155.788  37.315  1.00 15.07           O  
ATOM   1190  CB  LEU A 152      36.109 154.792  34.631  1.00 15.74           C  
ATOM   1191  CG  LEU A 152      37.362 154.332  33.889  1.00 17.62           C  
ATOM   1192  CD1 LEU A 152      37.726 155.311  32.762  1.00 18.74           C  
ATOM   1193  CD2 LEU A 152      38.520 154.154  34.820  1.00 19.32           C  
ATOM   1194  N   ASP A 153      33.309 154.474  35.917  1.00 16.57           N  
ATOM   1195  CA  ASP A 153      31.999 155.016  36.311  1.00 17.64           C  
ATOM   1196  C   ASP A 153      31.736 154.870  37.824  1.00 17.81           C  
ATOM   1197  O   ASP A 153      31.155 155.760  38.444  1.00 17.90           O  
ATOM   1198  CB  ASP A 153      30.855 154.351  35.517  1.00 17.73           C  
ATOM   1199  CG  ASP A 153      30.794 154.792  34.043  1.00 20.88           C  
ATOM   1200  OD1 ASP A 153      31.427 155.799  33.651  1.00 21.94           O  
ATOM   1201  OD2 ASP A 153      30.087 154.115  33.262  1.00 23.13           O  
ATOM   1202  N   LYS A 154      32.150 153.745  38.409  1.00 18.07           N  
ATOM   1203  CA  LYS A 154      32.006 153.521  39.850  1.00 18.26           C  
ATOM   1204  C   LYS A 154      32.958 154.378  40.688  1.00 17.82           C  
ATOM   1205  O   LYS A 154      32.582 154.885  41.741  1.00 17.57           O  
ATOM   1206  CB  LYS A 154      32.267 152.050  40.203  1.00 19.05           C  
ATOM   1207  CG  LYS A 154      31.193 151.072  39.789  1.00 22.55           C  
ATOM   1208  CD  LYS A 154      31.507 149.689  40.358  1.00 27.75           C  
ATOM   1209  CE  LYS A 154      30.549 148.615  39.843  1.00 30.91           C  
ATOM   1210  NZ  LYS A 154      30.652 147.385  40.703  1.00 32.65           N  
ATOM   1211  N   LEU A 155      34.196 154.516  40.220  1.00 16.89           N  
ATOM   1212  CA  LEU A 155      35.283 155.083  41.018  1.00 17.10           C  
ATOM   1213  C   LEU A 155      35.428 156.611  40.922  1.00 16.51           C  
ATOM   1214  O   LEU A 155      35.850 157.268  41.888  1.00 16.66           O  
ATOM   1215  CB  LEU A 155      36.582 154.385  40.590  1.00 17.44           C  
ATOM   1216  CG  LEU A 155      37.967 154.479  41.208  1.00 20.04           C  
ATOM   1217  CD1 LEU A 155      37.938 154.527  42.730  1.00 20.57           C  
ATOM   1218  CD2 LEU A 155      38.776 153.261  40.702  1.00 20.57           C  
ATOM   1219  N   CYS A 156      35.090 157.175  39.769  1.00 16.04           N  
ATOM   1220  CA  CYS A 156      35.363 158.594  39.501  1.00 16.23           C  
ATOM   1221  C   CYS A 156      34.151 159.459  39.822  1.00 16.45           C  
ATOM   1222  O   CYS A 156      33.127 159.369  39.147  1.00 16.43           O  
ATOM   1223  CB  CYS A 156      35.794 158.806  38.048  1.00 16.04           C  
ATOM   1224  SG  CYS A 156      37.371 158.016  37.608  1.00 17.57           S  
ATOM   1225  N   TRP A 157      34.273 160.293  40.852  1.00 16.90           N  
ATOM   1226  CA  TRP A 157      33.169 161.164  41.277  1.00 17.55           C  
ATOM   1227  C   TRP A 157      33.192 162.521  40.558  1.00 17.76           C  
ATOM   1228  O   TRP A 157      32.274 163.335  40.719  1.00 17.86           O  
ATOM   1229  CB  TRP A 157      33.146 161.322  42.810  1.00 18.08           C  
ATOM   1230  CG  TRP A 157      32.607 160.100  43.518  1.00 18.76           C  
ATOM   1231  CD1 TRP A 157      33.159 158.842  43.520  1.00 19.35           C  
ATOM   1232  CD2 TRP A 157      31.414 160.013  44.313  1.00 19.68           C  
ATOM   1233  NE1 TRP A 157      32.380 157.983  44.258  1.00 20.32           N  
ATOM   1234  CE2 TRP A 157      31.308 158.674  44.761  1.00 20.14           C  
ATOM   1235  CE3 TRP A 157      30.420 160.934  44.688  1.00 20.19           C  
ATOM   1236  CZ2 TRP A 157      30.252 158.232  45.573  1.00 21.28           C  
ATOM   1237  CZ3 TRP A 157      29.371 160.494  45.497  1.00 21.12           C  
ATOM   1238  CH2 TRP A 157      29.299 159.153  45.932  1.00 20.60           C  
ATOM   1239  N   THR A 158      34.226 162.742  39.745  1.00 17.46           N  
ATOM   1240  CA  THR A 158      34.341 163.947  38.912  1.00 17.56           C  
ATOM   1241  C   THR A 158      34.518 163.588  37.435  1.00 17.68           C  
ATOM   1242  O   THR A 158      35.124 162.556  37.108  1.00 17.00           O  
ATOM   1243  CB  THR A 158      35.524 164.868  39.349  1.00 17.68           C  
ATOM   1244  OG1 THR A 158      36.782 164.223  39.089  1.00 16.39           O  
ATOM   1245  CG2 THR A 158      35.435 165.236  40.837  1.00 18.08           C  
ATOM   1246  N   GLU A 159      34.003 164.442  36.545  1.00 17.96           N  
ATOM   1247  CA  GLU A 159      34.233 164.282  35.102  1.00 18.60           C  
ATOM   1248  C   GLU A 159      35.708 164.442  34.741  1.00 17.63           C  
ATOM   1249  O   GLU A 159      36.201 163.755  33.839  1.00 17.29           O  
ATOM   1250  CB  GLU A 159      33.385 165.254  34.265  1.00 19.45           C  
ATOM   1251  CG  GLU A 159      31.973 164.761  33.959  1.00 24.22           C  
ATOM   1252  CD  GLU A 159      31.950 163.439  33.190  1.00 28.68           C  
ATOM   1253  OE1 GLU A 159      32.459 163.383  32.044  1.00 32.36           O  
ATOM   1254  OE2 GLU A 159      31.423 162.453  33.741  1.00 29.87           O  
ATOM   1255  N   SER A 160      36.404 165.331  35.454  1.00 16.22           N  
ATOM   1256  CA  SER A 160      37.842 165.546  35.256  1.00 15.95           C  
ATOM   1257  C   SER A 160      38.653 164.251  35.435  1.00 15.06           C  
ATOM   1258  O   SER A 160      39.509 163.919  34.602  1.00 14.95           O  
ATOM   1259  CB  SER A 160      38.357 166.634  36.208  1.00 15.83           C  
ATOM   1260  OG  SER A 160      39.764 166.776  36.121  1.00 16.14           O  
ATOM   1261  N   ALA A 161      38.385 163.522  36.513  1.00 14.52           N  
ATOM   1262  CA  ALA A 161      39.073 162.253  36.753  1.00 14.22           C  
ATOM   1263  C   ALA A 161      38.685 161.202  35.700  1.00 13.98           C  
ATOM   1264  O   ALA A 161      39.554 160.521  35.152  1.00 13.37           O  
ATOM   1265  CB  ALA A 161      38.800 161.740  38.168  1.00 13.50           C  
ATOM   1266  N   LYS A 162      37.389 161.084  35.412  1.00 13.99           N  
ATOM   1267  CA  LYS A 162      36.924 160.131  34.400  1.00 14.64           C  
ATOM   1268  C   LYS A 162      37.563 160.387  33.032  1.00 14.46           C  
ATOM   1269  O   LYS A 162      37.943 159.438  32.334  1.00 14.16           O  
ATOM   1270  CB  LYS A 162      35.396 160.127  34.301  1.00 15.52           C  
ATOM   1271  CG  LYS A 162      34.839 159.052  33.339  1.00 17.39           C  
ATOM   1272  CD  LYS A 162      33.333 159.197  33.107  1.00 21.11           C  
ATOM   1273  CE  LYS A 162      32.555 159.131  34.409  1.00 23.00           C  
ATOM   1274  NZ  LYS A 162      31.183 158.562  34.209  1.00 24.25           N  
ATOM   1275  N   GLN A 163      37.687 161.663  32.660  1.00 14.32           N  
ATOM   1276  CA  GLN A 163      38.289 162.053  31.383  1.00 14.09           C  
ATOM   1277  C   GLN A 163      39.759 161.633  31.287  1.00 13.16           C  
ATOM   1278  O   GLN A 163      40.181 161.070  30.277  1.00 12.21           O  
ATOM   1279  CB  GLN A 163      38.180 163.564  31.157  1.00 15.34           C  
ATOM   1280  CG  GLN A 163      36.810 164.070  30.713  1.00 19.64           C  
ATOM   1281  CD  GLN A 163      36.677 165.593  30.826  1.00 25.63           C  
ATOM   1282  OE1 GLN A 163      37.626 166.301  31.205  1.00 29.38           O  
ATOM   1283  NE2 GLN A 163      35.494 166.101  30.495  1.00 27.55           N  
ATOM   1284  N   LEU A 164      40.536 161.908  32.335  1.00 12.08           N  
ATOM   1285  CA  LEU A 164      41.963 161.599  32.313  1.00 11.30           C  
ATOM   1286  C   LEU A 164      42.179 160.089  32.392  1.00 10.85           C  
ATOM   1287  O   LEU A 164      43.058 159.550  31.717  1.00 10.31           O  
ATOM   1288  CB  LEU A 164      42.711 162.323  33.451  1.00 11.88           C  
ATOM   1289  CG  LEU A 164      44.245 162.190  33.451  1.00 12.13           C  
ATOM   1290  CD1 LEU A 164      44.855 162.659  32.128  1.00 13.29           C  
ATOM   1291  CD2 LEU A 164      44.891 162.921  34.643  1.00 12.59           C  
ATOM   1292  N   ALA A 165      41.376 159.425  33.225  1.00  9.92           N  
ATOM   1293  CA  ALA A 165      41.394 157.960  33.342  1.00  9.87           C  
ATOM   1294  C   ALA A 165      41.107 157.292  32.000  1.00  9.62           C  
ATOM   1295  O   ALA A 165      41.721 156.279  31.678  1.00  9.70           O  
ATOM   1296  CB  ALA A 165      40.380 157.482  34.389  1.00  9.37           C  
ATOM   1297  N   THR A 166      40.173 157.857  31.228  1.00  9.68           N  
ATOM   1298  CA  THR A 166      39.822 157.309  29.906  1.00  9.54           C  
ATOM   1299  C   THR A 166      41.006 157.402  28.947  1.00 10.21           C  
ATOM   1300  O   THR A 166      41.378 156.411  28.302  1.00  9.75           O  
ATOM   1301  CB  THR A 166      38.545 157.976  29.328  1.00  9.94           C  
ATOM   1302  OG1 THR A 166      37.433 157.688  30.191  1.00  9.04           O  
ATOM   1303  CG2 THR A 166      38.234 157.467  27.913  1.00  9.98           C  
ATOM   1304  N   LEU A 167      41.611 158.589  28.886  1.00  9.89           N  
ATOM   1305  CA  LEU A 167      42.809 158.812  28.078  1.00  9.91           C  
ATOM   1306  C   LEU A 167      43.920 157.835  28.498  1.00  9.78           C  
ATOM   1307  O   LEU A 167      44.556 157.202  27.654  1.00  9.42           O  
ATOM   1308  CB  LEU A 167      43.256 160.286  28.207  1.00 10.33           C  
ATOM   1309  CG  LEU A 167      44.378 160.795  27.292  1.00 11.92           C  
ATOM   1310  CD1 LEU A 167      44.316 162.326  27.181  1.00 13.92           C  
ATOM   1311  CD2 LEU A 167      45.736 160.357  27.815  1.00 14.81           C  
ATOM   1312  N   PHE A 168      44.122 157.697  29.806  1.00  9.29           N  
ATOM   1313  CA  PHE A 168      45.091 156.736  30.367  1.00  9.33           C  
ATOM   1314  C   PHE A 168      44.907 155.313  29.825  1.00  8.90           C  
ATOM   1315  O   PHE A 168      45.875 154.682  29.385  1.00  8.59           O  
ATOM   1316  CB  PHE A 168      45.000 156.779  31.900  1.00  9.26           C  
ATOM   1317  CG  PHE A 168      45.791 155.715  32.611  1.00 11.94           C  
ATOM   1318  CD1 PHE A 168      47.180 155.798  32.705  1.00 13.21           C  
ATOM   1319  CD2 PHE A 168      45.136 154.664  33.251  1.00 12.80           C  
ATOM   1320  CE1 PHE A 168      47.911 154.817  33.395  1.00 14.90           C  
ATOM   1321  CE2 PHE A 168      45.861 153.679  33.947  1.00 13.93           C  
ATOM   1322  CZ  PHE A 168      47.246 153.762  34.011  1.00 12.76           C  
ATOM   1323  N   VAL A 169      43.673 154.816  29.832  1.00  8.53           N  
ATOM   1324  CA  VAL A 169      43.407 153.470  29.315  1.00  9.29           C  
ATOM   1325  C   VAL A 169      43.692 153.402  27.813  1.00  9.58           C  
ATOM   1326  O   VAL A 169      44.407 152.502  27.350  1.00 10.07           O  
ATOM   1327  CB  VAL A 169      41.961 153.008  29.604  1.00  9.20           C  
ATOM   1328  CG1 VAL A 169      41.651 151.689  28.881  1.00  8.37           C  
ATOM   1329  CG2 VAL A 169      41.722 152.866  31.120  1.00  9.46           C  
ATOM   1330  N   ASN A 170      43.119 154.342  27.062  1.00  9.43           N  
ATOM   1331  CA  ASN A 170      43.296 154.408  25.603  1.00  9.75           C  
ATOM   1332  C   ASN A 170      44.780 154.389  25.220  1.00  9.66           C  
ATOM   1333  O   ASN A 170      45.177 153.729  24.262  1.00  9.09           O  
ATOM   1334  CB  ASN A 170      42.712 155.714  25.036  1.00  9.64           C  
ATOM   1335  CG  ASN A 170      41.191 155.852  25.197  1.00 11.31           C  
ATOM   1336  OD1 ASN A 170      40.665 156.963  25.028  1.00 11.84           O  
ATOM   1337  ND2 ASN A 170      40.480 154.751  25.489  1.00  9.40           N  
ATOM   1338  N   LEU A 171      45.587 155.135  25.972  1.00  9.97           N  
ATOM   1339  CA  LEU A 171      47.010 155.304  25.667  1.00 10.71           C  
ATOM   1340  C   LEU A 171      47.867 154.100  26.081  1.00 10.81           C  
ATOM   1341  O   LEU A 171      48.844 153.760  25.393  1.00 11.23           O  
ATOM   1342  CB  LEU A 171      47.531 156.580  26.334  1.00 10.96           C  
ATOM   1343  CG  LEU A 171      48.984 156.995  26.123  1.00 11.42           C  
ATOM   1344  CD1 LEU A 171      49.325 157.085  24.619  1.00 11.87           C  
ATOM   1345  CD2 LEU A 171      49.219 158.335  26.813  1.00 12.89           C  
ATOM   1346  N   CYS A 172      47.499 153.459  27.188  1.00 10.48           N  
ATOM   1347  CA  CYS A 172      48.211 152.271  27.666  1.00 10.57           C  
ATOM   1348  C   CYS A 172      47.993 151.062  26.766  1.00 10.32           C  
ATOM   1349  O   CYS A 172      48.937 150.315  26.495  1.00 10.21           O  
ATOM   1350  CB  CYS A 172      47.761 151.897  29.082  1.00 10.26           C  
ATOM   1351  SG  CYS A 172      48.503 152.880  30.405  1.00 13.63           S  
ATOM   1352  N   VAL A 173      46.749 150.860  26.312  1.00 10.01           N  
ATOM   1353  CA  VAL A 173      46.398 149.602  25.635  1.00  9.25           C  
ATOM   1354  C   VAL A 173      45.682 149.753  24.271  1.00  9.16           C  
ATOM   1355  O   VAL A 173      45.107 148.787  23.770  1.00  8.64           O  
ATOM   1356  CB  VAL A 173      45.604 148.642  26.591  1.00  9.50           C  
ATOM   1357  CG1 VAL A 173      46.445 148.266  27.834  1.00  9.32           C  
ATOM   1358  CG2 VAL A 173      44.272 149.257  27.034  1.00  8.53           C  
ATOM   1359  N   THR A 174      45.731 150.961  23.692  1.00  8.76           N  
ATOM   1360  CA  THR A 174      45.142 151.283  22.370  1.00  8.85           C  
ATOM   1361  C   THR A 174      43.737 150.694  22.153  1.00  9.07           C  
ATOM   1362  O   THR A 174      43.412 150.189  21.075  1.00  9.24           O  
ATOM   1363  CB  THR A 174      46.080 150.907  21.194  1.00  9.17           C  
ATOM   1364  OG1 THR A 174      46.369 149.506  21.251  1.00  9.37           O  
ATOM   1365  CG2 THR A 174      47.400 151.703  21.262  1.00  8.82           C  
ATOM   1366  N   ALA A 175      42.914 150.788  23.193  1.00  9.04           N  
ATOM   1367  CA  ALA A 175      41.561 150.263  23.168  1.00  9.27           C  
ATOM   1368  C   ALA A 175      40.650 151.136  24.019  1.00  9.51           C  
ATOM   1369  O   ALA A 175      41.117 151.897  24.873  1.00 10.18           O  
ATOM   1370  CB  ALA A 175      41.543 148.818  23.663  1.00  9.38           C  
ATOM   1371  N   GLU A 176      39.350 151.035  23.774  1.00  9.72           N  
ATOM   1372  CA  GLU A 176      38.369 151.827  24.515  1.00  9.70           C  
ATOM   1373  C   GLU A 176      38.130 151.230  25.897  1.00  9.71           C  
ATOM   1374  O   GLU A 176      38.297 150.026  26.099  1.00  9.51           O  
ATOM   1375  CB  GLU A 176      37.043 151.892  23.736  1.00  9.74           C  
ATOM   1376  CG  GLU A 176      37.178 152.404  22.297  1.00 10.61           C  
ATOM   1377  CD  GLU A 176      37.540 153.882  22.200  1.00 13.00           C  
ATOM   1378  OE1 GLU A 176      37.208 154.670  23.122  1.00 13.60           O  
ATOM   1379  OE2 GLU A 176      38.154 154.267  21.180  1.00 14.05           O  
ATOM   1380  N   THR A 177      37.711 152.065  26.842  1.00  9.65           N  
ATOM   1381  CA  THR A 177      37.440 151.593  28.205  1.00  9.47           C  
ATOM   1382  C   THR A 177      36.364 150.501  28.248  1.00  9.51           C  
ATOM   1383  O   THR A 177      36.456 149.555  29.050  1.00  9.28           O  
ATOM   1384  CB  THR A 177      37.041 152.751  29.129  1.00  9.76           C  
ATOM   1385  OG1 THR A 177      35.927 153.450  28.562  1.00  8.20           O  
ATOM   1386  CG2 THR A 177      38.223 153.709  29.314  1.00  9.74           C  
ATOM   1387  N   HIS A 178      35.355 150.629  27.380  1.00  9.65           N  
ATOM   1388  CA  HIS A 178      34.276 149.637  27.276  1.00  9.80           C  
ATOM   1389  C   HIS A 178      34.687 148.343  26.547  1.00  9.54           C  
ATOM   1390  O   HIS A 178      33.937 147.372  26.564  1.00  9.81           O  
ATOM   1391  CB  HIS A 178      33.030 150.248  26.593  1.00  9.86           C  
ATOM   1392  CG  HIS A 178      33.280 150.698  25.187  1.00 10.90           C  
ATOM   1393  ND1 HIS A 178      33.483 152.019  24.851  1.00 10.52           N  
ATOM   1394  CD2 HIS A 178      33.387 149.995  24.032  1.00 10.65           C  
ATOM   1395  CE1 HIS A 178      33.695 152.113  23.549  1.00 10.15           C  
ATOM   1396  NE2 HIS A 178      33.651 150.898  23.032  1.00 11.20           N  
ATOM   1397  N   GLU A 179      35.845 148.333  25.881  1.00  9.30           N  
ATOM   1398  CA  GLU A 179      36.298 147.123  25.162  1.00  9.21           C  
ATOM   1399  C   GLU A 179      36.999 146.098  26.061  1.00  9.28           C  
ATOM   1400  O   GLU A 179      37.004 144.890  25.762  1.00  9.80           O  
ATOM   1401  CB  GLU A 179      37.213 147.493  23.988  1.00  9.44           C  
ATOM   1402  CG  GLU A 179      36.474 148.174  22.818  1.00  9.50           C  
ATOM   1403  CD  GLU A 179      37.411 148.732  21.751  1.00  9.82           C  
ATOM   1404  OE1 GLU A 179      38.614 148.911  22.027  1.00  9.75           O  
ATOM   1405  OE2 GLU A 179      36.931 148.987  20.622  1.00 11.60           O  
ATOM   1406  N   VAL A 180      37.591 146.576  27.153  1.00  9.40           N  
ATOM   1407  CA  VAL A 180      38.562 145.767  27.908  1.00  9.39           C  
ATOM   1408  C   VAL A 180      38.071 145.348  29.301  1.00  9.64           C  
ATOM   1409  O   VAL A 180      37.346 146.103  29.965  1.00  9.20           O  
ATOM   1410  CB  VAL A 180      39.950 146.481  28.009  1.00 10.10           C  
ATOM   1411  CG1 VAL A 180      40.453 146.900  26.626  1.00 10.18           C  
ATOM   1412  CG2 VAL A 180      39.890 147.708  28.933  1.00 10.69           C  
ATOM   1413  N   SER A 181      38.476 144.147  29.726  1.00  9.56           N  
ATOM   1414  CA  SER A 181      38.236 143.651  31.081  1.00  9.38           C  
ATOM   1415  C   SER A 181      38.956 144.514  32.121  1.00  9.40           C  
ATOM   1416  O   SER A 181      40.126 144.863  31.930  1.00  9.57           O  
ATOM   1417  CB  SER A 181      38.739 142.208  31.205  1.00  9.48           C  
ATOM   1418  OG  SER A 181      39.049 141.896  32.559  1.00 10.19           O  
ATOM   1419  N   ALA A 182      38.268 144.841  33.219  1.00  8.96           N  
ATOM   1420  CA  ALA A 182      38.916 145.547  34.321  1.00  9.34           C  
ATOM   1421  C   ALA A 182      40.021 144.696  34.943  1.00  9.18           C  
ATOM   1422  O   ALA A 182      41.097 145.217  35.227  1.00  9.89           O  
ATOM   1423  CB  ALA A 182      37.907 145.992  35.389  1.00  8.31           C  
ATOM   1424  N   LEU A 183      39.768 143.401  35.163  1.00  9.06           N  
ATOM   1425  CA  LEU A 183      40.823 142.520  35.718  1.00  9.05           C  
ATOM   1426  C   LEU A 183      42.078 142.517  34.845  1.00  8.91           C  
ATOM   1427  O   LEU A 183      43.197 142.691  35.348  1.00  8.89           O  
ATOM   1428  CB  LEU A 183      40.342 141.071  35.914  1.00  8.73           C  
ATOM   1429  CG  LEU A 183      41.459 140.119  36.391  1.00  8.66           C  
ATOM   1430  CD1 LEU A 183      41.875 140.441  37.822  1.00  9.74           C  
ATOM   1431  CD2 LEU A 183      41.042 138.648  36.259  1.00  7.38           C  
ATOM   1432  N   TRP A 184      41.891 142.327  33.539  1.00  8.71           N  
ATOM   1433  CA  TRP A 184      43.042 142.296  32.631  1.00  8.67           C  
ATOM   1434  C   TRP A 184      43.795 143.636  32.642  1.00  8.41           C  
ATOM   1435  O   TRP A 184      45.023 143.661  32.698  1.00  9.01           O  
ATOM   1436  CB  TRP A 184      42.644 141.902  31.190  1.00  7.86           C  
ATOM   1437  CG  TRP A 184      43.791 142.134  30.237  1.00  9.40           C  
ATOM   1438  CD1 TRP A 184      44.869 141.316  30.033  1.00 10.37           C  
ATOM   1439  CD2 TRP A 184      44.000 143.287  29.423  1.00  9.65           C  
ATOM   1440  NE1 TRP A 184      45.728 141.882  29.118  1.00 10.62           N  
ATOM   1441  CE2 TRP A 184      45.222 143.096  28.732  1.00 11.10           C  
ATOM   1442  CE3 TRP A 184      43.266 144.465  29.197  1.00 10.55           C  
ATOM   1443  CZ2 TRP A 184      45.733 144.041  27.836  1.00  8.60           C  
ATOM   1444  CZ3 TRP A 184      43.775 145.407  28.312  1.00  9.84           C  
ATOM   1445  CH2 TRP A 184      45.001 145.181  27.633  1.00 10.04           C  
ATOM   1446  N   PHE A 185      43.068 144.750  32.591  1.00  8.52           N  
ATOM   1447  CA  PHE A 185      43.736 146.052  32.555  1.00  8.75           C  
ATOM   1448  C   PHE A 185      44.495 146.356  33.845  1.00  8.66           C  
ATOM   1449  O   PHE A 185      45.601 146.903  33.803  1.00  8.73           O  
ATOM   1450  CB  PHE A 185      42.769 147.202  32.240  1.00  8.95           C  
ATOM   1451  CG  PHE A 185      43.464 148.531  32.086  1.00  9.46           C  
ATOM   1452  CD1 PHE A 185      44.160 148.835  30.907  1.00 10.90           C  
ATOM   1453  CD2 PHE A 185      43.482 149.450  33.138  1.00 10.19           C  
ATOM   1454  CE1 PHE A 185      44.826 150.070  30.761  1.00  9.58           C  
ATOM   1455  CE2 PHE A 185      44.159 150.676  33.012  1.00 10.46           C  
ATOM   1456  CZ  PHE A 185      44.831 150.985  31.827  1.00  9.64           C  
ATOM   1457  N   LEU A 186      43.872 146.043  34.981  1.00  8.61           N  
ATOM   1458  CA  LEU A 186      44.524 146.178  36.289  1.00  8.82           C  
ATOM   1459  C   LEU A 186      45.795 145.329  36.382  1.00  9.07           C  
ATOM   1460  O   LEU A 186      46.819 145.794  36.897  1.00  9.52           O  
ATOM   1461  CB  LEU A 186      43.538 145.842  37.422  1.00  8.73           C  
ATOM   1462  CG  LEU A 186      42.374 146.845  37.575  1.00  8.51           C  
ATOM   1463  CD1 LEU A 186      41.276 146.293  38.482  1.00  8.69           C  
ATOM   1464  CD2 LEU A 186      42.841 148.212  38.092  1.00 10.22           C  
ATOM   1465  N   TRP A 187      45.732 144.106  35.860  1.00  9.26           N  
ATOM   1466  CA  TRP A 187      46.906 143.245  35.748  1.00  9.82           C  
ATOM   1467  C   TRP A 187      47.977 143.918  34.890  1.00  9.59           C  
ATOM   1468  O   TRP A 187      49.134 144.012  35.297  1.00  9.59           O  
ATOM   1469  CB  TRP A 187      46.543 141.868  35.166  1.00  9.84           C  
ATOM   1470  CG  TRP A 187      47.772 141.052  34.758  1.00 10.38           C  
ATOM   1471  CD1 TRP A 187      48.587 140.324  35.587  1.00  9.35           C  
ATOM   1472  CD2 TRP A 187      48.326 140.922  33.434  1.00 10.73           C  
ATOM   1473  NE1 TRP A 187      49.607 139.740  34.858  1.00 10.40           N  
ATOM   1474  CE2 TRP A 187      49.468 140.087  33.538  1.00 10.47           C  
ATOM   1475  CE3 TRP A 187      47.967 141.428  32.171  1.00 11.04           C  
ATOM   1476  CZ2 TRP A 187      50.259 139.750  32.429  1.00 10.98           C  
ATOM   1477  CZ3 TRP A 187      48.749 141.087  31.057  1.00 10.58           C  
ATOM   1478  CH2 TRP A 187      49.883 140.252  31.197  1.00 12.36           C  
ATOM   1479  N   TYR A 188      47.577 144.381  33.705  1.00  9.35           N  
ATOM   1480  CA  TYR A 188      48.515 144.956  32.744  1.00  9.74           C  
ATOM   1481  C   TYR A 188      49.329 146.115  33.361  1.00  9.79           C  
ATOM   1482  O   TYR A 188      50.549 146.172  33.221  1.00 10.31           O  
ATOM   1483  CB  TYR A 188      47.760 145.398  31.481  1.00  9.37           C  
ATOM   1484  CG  TYR A 188      48.657 145.789  30.330  1.00 10.58           C  
ATOM   1485  CD1 TYR A 188      49.123 147.102  30.189  1.00 10.77           C  
ATOM   1486  CD2 TYR A 188      49.033 144.846  29.372  1.00 12.20           C  
ATOM   1487  CE1 TYR A 188      49.960 147.458  29.131  1.00 10.93           C  
ATOM   1488  CE2 TYR A 188      49.856 145.194  28.308  1.00 11.84           C  
ATOM   1489  CZ  TYR A 188      50.312 146.494  28.192  1.00 10.83           C  
ATOM   1490  OH  TYR A 188      51.130 146.818  27.131  1.00 10.25           O  
ATOM   1491  N   VAL A 189      48.654 147.033  34.048  1.00 10.03           N  
ATOM   1492  CA  VAL A 189      49.349 148.145  34.715  1.00 10.27           C  
ATOM   1493  C   VAL A 189      50.268 147.656  35.855  1.00 10.59           C  
ATOM   1494  O   VAL A 189      51.430 148.077  35.947  1.00 11.15           O  
ATOM   1495  CB  VAL A 189      48.342 149.190  35.238  1.00 10.34           C  
ATOM   1496  CG1 VAL A 189      49.049 150.303  36.037  1.00  9.80           C  
ATOM   1497  CG2 VAL A 189      47.541 149.784  34.060  1.00  9.61           C  
ATOM   1498  N   LYS A 190      49.754 146.778  36.714  1.00 10.81           N  
ATOM   1499  CA  LYS A 190      50.539 146.253  37.846  1.00 11.58           C  
ATOM   1500  C   LYS A 190      51.821 145.542  37.373  1.00 11.57           C  
ATOM   1501  O   LYS A 190      52.907 145.723  37.961  1.00 11.28           O  
ATOM   1502  CB  LYS A 190      49.679 145.307  38.694  1.00 11.96           C  
ATOM   1503  CG  LYS A 190      50.391 144.688  39.893  1.00 15.25           C  
ATOM   1504  CD  LYS A 190      50.858 143.231  39.655  1.00 17.36           C  
ATOM   1505  CE  LYS A 190      51.389 142.659  40.975  1.00 18.83           C  
ATOM   1506  NZ  LYS A 190      51.696 141.214  40.919  1.00 23.29           N  
ATOM   1507  N   GLN A 191      51.709 144.750  36.308  1.00 10.44           N  
ATOM   1508  CA  GLN A 191      52.876 143.993  35.839  1.00 10.77           C  
ATOM   1509  C   GLN A 191      53.917 144.872  35.119  1.00 11.20           C  
ATOM   1510  O   GLN A 191      55.010 144.407  34.796  1.00 11.30           O  
ATOM   1511  CB  GLN A 191      52.475 142.741  35.035  1.00 10.42           C  
ATOM   1512  CG  GLN A 191      51.688 143.013  33.741  1.00  9.42           C  
ATOM   1513  CD  GLN A 191      52.580 143.165  32.522  1.00  9.45           C  
ATOM   1514  OE1 GLN A 191      53.570 142.443  32.357  1.00  9.16           O  
ATOM   1515  NE2 GLN A 191      52.208 144.088  31.636  1.00 10.49           N  
ATOM   1516  N   CYS A 192      53.585 146.146  34.893  1.00 11.53           N  
ATOM   1517  CA  CYS A 192      54.590 147.122  34.451  1.00 12.03           C  
ATOM   1518  C   CYS A 192      55.196 147.899  35.620  1.00 12.74           C  
ATOM   1519  O   CYS A 192      56.016 148.806  35.406  1.00 13.59           O  
ATOM   1520  CB  CYS A 192      54.005 148.119  33.441  1.00 12.08           C  
ATOM   1521  SG  CYS A 192      53.515 147.405  31.846  1.00 11.96           S  
ATOM   1522  N   GLY A 193      54.780 147.575  36.843  1.00 12.75           N  
ATOM   1523  CA  GLY A 193      55.259 148.271  38.040  1.00 13.36           C  
ATOM   1524  C   GLY A 193      54.314 149.339  38.581  1.00 13.16           C  
ATOM   1525  O   GLY A 193      54.655 150.044  39.537  1.00 13.35           O  
ATOM   1526  N   GLY A 194      53.134 149.473  37.971  1.00 13.00           N  
ATOM   1527  CA  GLY A 194      52.104 150.391  38.477  1.00 12.75           C  
ATOM   1528  C   GLY A 194      51.933 151.697  37.717  1.00 12.71           C  
ATOM   1529  O   GLY A 194      52.603 151.939  36.701  1.00 12.22           O  
ATOM   1530  N   THR A 195      51.032 152.543  38.213  1.00 12.51           N  
ATOM   1531  CA  THR A 195      50.590 153.721  37.459  1.00 12.37           C  
ATOM   1532  C   THR A 195      51.727 154.702  37.179  1.00 12.37           C  
ATOM   1533  O   THR A 195      51.915 155.106  36.041  1.00 12.48           O  
ATOM   1534  CB  THR A 195      49.410 154.449  38.132  1.00 12.71           C  
ATOM   1535  OG1 THR A 195      49.754 154.808  39.478  1.00 13.75           O  
ATOM   1536  CG2 THR A 195      48.162 153.562  38.143  1.00 11.84           C  
ATOM   1537  N   THR A 196      52.489 155.072  38.206  1.00 12.11           N  
ATOM   1538  CA  THR A 196      53.583 156.034  38.030  1.00 12.17           C  
ATOM   1539  C   THR A 196      54.635 155.556  37.026  1.00 11.80           C  
ATOM   1540  O   THR A 196      55.054 156.318  36.145  1.00 11.50           O  
ATOM   1541  CB  THR A 196      54.262 156.369  39.374  1.00 12.43           C  
ATOM   1542  OG1 THR A 196      53.261 156.822  40.292  1.00 13.06           O  
ATOM   1543  CG2 THR A 196      55.322 157.474  39.186  1.00 12.86           C  
ATOM   1544  N   ARG A 197      55.048 154.297  37.151  1.00 11.69           N  
ATOM   1545  CA  ARG A 197      56.072 153.741  36.271  1.00 11.62           C  
ATOM   1546  C   ARG A 197      55.593 153.691  34.814  1.00 11.52           C  
ATOM   1547  O   ARG A 197      56.348 154.029  33.907  1.00 11.39           O  
ATOM   1548  CB  ARG A 197      56.510 152.349  36.744  1.00 11.61           C  
ATOM   1549  CG  ARG A 197      57.726 151.771  36.000  1.00 12.45           C  
ATOM   1550  CD  ARG A 197      59.045 152.435  36.443  1.00 13.23           C  
ATOM   1551  NE  ARG A 197      59.480 151.941  37.750  1.00 12.00           N  
ATOM   1552  CZ  ARG A 197      60.463 152.468  38.485  1.00 13.69           C  
ATOM   1553  NH1 ARG A 197      61.141 153.533  38.060  1.00 12.65           N  
ATOM   1554  NH2 ARG A 197      60.768 151.914  39.654  1.00 11.58           N  
ATOM   1555  N   ILE A 198      54.343 153.290  34.589  1.00 10.60           N  
ATOM   1556  CA  ILE A 198      53.874 153.132  33.211  1.00 10.81           C  
ATOM   1557  C   ILE A 198      53.705 154.465  32.470  1.00 10.54           C  
ATOM   1558  O   ILE A 198      53.955 154.539  31.270  1.00 10.44           O  
ATOM   1559  CB  ILE A 198      52.608 152.228  33.108  1.00 10.65           C  
ATOM   1560  CG1 ILE A 198      52.488 151.615  31.706  1.00 10.83           C  
ATOM   1561  CG2 ILE A 198      51.324 152.976  33.561  1.00 11.12           C  
ATOM   1562  CD1 ILE A 198      51.414 150.511  31.617  1.00 12.31           C  
ATOM   1563  N   ILE A 199      53.320 155.513  33.193  1.00 11.10           N  
ATOM   1564  CA  ILE A 199      53.069 156.822  32.581  1.00 11.58           C  
ATOM   1565  C   ILE A 199      54.291 157.726  32.477  1.00 11.96           C  
ATOM   1566  O   ILE A 199      54.234 158.767  31.810  1.00 12.12           O  
ATOM   1567  CB  ILE A 199      51.982 157.619  33.340  1.00 11.99           C  
ATOM   1568  CG1 ILE A 199      52.480 158.015  34.737  1.00 13.42           C  
ATOM   1569  CG2 ILE A 199      50.702 156.820  33.425  1.00 12.36           C  
ATOM   1570  CD1 ILE A 199      52.325 159.466  35.038  1.00 18.57           C  
ATOM   1571  N   SER A 200      55.386 157.368  33.144  1.00 11.64           N  
ATOM   1572  CA  SER A 200      56.508 158.302  33.244  1.00 12.01           C  
ATOM   1573  C   SER A 200      57.474 158.228  32.079  1.00 12.19           C  
ATOM   1574  O   SER A 200      57.756 157.136  31.553  1.00 11.37           O  
ATOM   1575  CB  SER A 200      57.262 158.122  34.576  1.00 11.93           C  
ATOM   1576  OG  SER A 200      56.447 158.545  35.660  1.00 13.61           O  
ATOM   1577  N   THR A 201      57.973 159.400  31.685  1.00 12.20           N  
ATOM   1578  CA  THR A 201      59.099 159.507  30.769  1.00 12.88           C  
ATOM   1579  C   THR A 201      60.355 159.375  31.645  1.00 12.79           C  
ATOM   1580  O   THR A 201      60.895 158.270  31.767  1.00 12.43           O  
ATOM   1581  CB  THR A 201      59.035 160.806  29.917  1.00 12.48           C  
ATOM   1582  OG1 THR A 201      57.870 160.753  29.079  1.00 13.92           O  
ATOM   1583  CG2 THR A 201      60.260 160.951  29.006  1.00 13.06           C  
ATOM   1584  N   THR A 202      60.788 160.459  32.289  1.00 12.96           N  
ATOM   1585  CA  THR A 202      61.848 160.361  33.310  1.00 13.02           C  
ATOM   1586  C   THR A 202      61.415 159.337  34.371  1.00 13.21           C  
ATOM   1587  O   THR A 202      60.318 159.453  34.930  1.00 12.17           O  
ATOM   1588  CB  THR A 202      62.120 161.745  33.998  1.00 13.39           C  
ATOM   1589  OG1 THR A 202      62.461 162.728  33.008  1.00 12.60           O  
ATOM   1590  CG2 THR A 202      63.258 161.644  35.007  1.00 13.02           C  
ATOM   1591  N   ASN A 203      62.275 158.342  34.632  1.00 13.58           N  
ATOM   1592  CA  ASN A 203      62.018 157.247  35.588  1.00 14.20           C  
ATOM   1593  C   ASN A 203      60.877 156.279  35.245  1.00 13.63           C  
ATOM   1594  O   ASN A 203      60.365 155.568  36.119  1.00 13.14           O  
ATOM   1595  CB  ASN A 203      61.841 157.764  37.018  1.00 15.15           C  
ATOM   1596  CG  ASN A 203      62.116 156.692  38.057  1.00 18.11           C  
ATOM   1597  OD1 ASN A 203      63.029 155.851  37.897  1.00 21.75           O  
ATOM   1598  ND2 ASN A 203      61.343 156.713  39.137  1.00 21.58           N  
ATOM   1599  N   GLY A 204      60.495 156.226  33.975  1.00 13.33           N  
ATOM   1600  CA  GLY A 204      59.465 155.278  33.560  1.00 12.53           C  
ATOM   1601  C   GLY A 204      59.674 154.662  32.191  1.00 12.49           C  
ATOM   1602  O   GLY A 204      60.761 154.739  31.605  1.00 11.89           O  
ATOM   1603  N   GLY A 205      58.600 154.059  31.674  1.00 12.38           N  
ATOM   1604  CA  GLY A 205      58.637 153.328  30.412  1.00 12.39           C  
ATOM   1605  C   GLY A 205      59.098 154.114  29.197  1.00 12.67           C  
ATOM   1606  O   GLY A 205      59.614 153.526  28.243  1.00 12.51           O  
ATOM   1607  N   GLN A 206      58.916 155.435  29.219  1.00 12.17           N  
ATOM   1608  CA  GLN A 206      59.238 156.252  28.045  1.00 12.14           C  
ATOM   1609  C   GLN A 206      60.554 157.032  28.159  1.00 12.44           C  
ATOM   1610  O   GLN A 206      60.769 157.981  27.414  1.00 12.31           O  
ATOM   1611  CB  GLN A 206      58.067 157.191  27.702  1.00 12.14           C  
ATOM   1612  CG  GLN A 206      56.875 156.469  27.064  1.00 11.63           C  
ATOM   1613  CD  GLN A 206      56.161 155.540  28.036  1.00 12.47           C  
ATOM   1614  OE1 GLN A 206      56.094 154.324  27.823  1.00 12.74           O  
ATOM   1615  NE2 GLN A 206      55.644 156.105  29.118  1.00 10.83           N  
ATOM   1616  N   GLU A 207      61.441 156.620  29.066  1.00 12.53           N  
ATOM   1617  CA  GLU A 207      62.656 157.402  29.333  1.00 12.84           C  
ATOM   1618  C   GLU A 207      63.610 157.510  28.145  1.00 13.14           C  
ATOM   1619  O   GLU A 207      64.203 158.577  27.911  1.00 13.23           O  
ATOM   1620  CB  GLU A 207      63.423 156.848  30.544  1.00 13.24           C  
ATOM   1621  CG  GLU A 207      64.470 157.824  31.086  1.00 13.55           C  
ATOM   1622  CD  GLU A 207      65.165 157.284  32.321  1.00 14.84           C  
ATOM   1623  OE1 GLU A 207      66.107 156.473  32.171  1.00 15.92           O  
ATOM   1624  OE2 GLU A 207      64.735 157.645  33.433  1.00 14.44           O  
ATOM   1625  N   ARG A 208      63.775 156.403  27.423  1.00 13.01           N  
ATOM   1626  CA  ARG A 208      64.822 156.293  26.407  1.00 13.24           C  
ATOM   1627  C   ARG A 208      64.376 155.707  25.069  1.00 13.12           C  
ATOM   1628  O   ARG A 208      63.307 155.110  24.959  1.00 13.05           O  
ATOM   1629  CB  ARG A 208      66.002 155.490  26.966  1.00 13.10           C  
ATOM   1630  CG  ARG A 208      66.718 156.218  28.111  1.00 13.86           C  
ATOM   1631  CD  ARG A 208      67.534 155.266  28.973  1.00 16.59           C  
ATOM   1632  NE  ARG A 208      68.120 155.968  30.119  1.00 18.45           N  
ATOM   1633  CZ  ARG A 208      69.368 156.434  30.169  1.00 19.86           C  
ATOM   1634  NH1 ARG A 208      70.186 156.290  29.135  1.00 19.50           N  
ATOM   1635  NH2 ARG A 208      69.796 157.056  31.259  1.00 19.84           N  
ATOM   1636  N   LYS A 209      65.221 155.904  24.061  1.00 12.94           N  
ATOM   1637  CA  LYS A 209      65.129 155.222  22.780  1.00 13.83           C  
ATOM   1638  C   LYS A 209      66.517 154.713  22.433  1.00 13.91           C  
ATOM   1639  O   LYS A 209      67.517 155.145  23.021  1.00 14.24           O  
ATOM   1640  CB  LYS A 209      64.692 156.175  21.664  1.00 13.70           C  
ATOM   1641  CG  LYS A 209      63.226 156.590  21.698  1.00 14.54           C  
ATOM   1642  CD  LYS A 209      62.992 157.893  20.933  1.00 15.64           C  
ATOM   1643  CE  LYS A 209      63.184 157.739  19.424  1.00 17.74           C  
ATOM   1644  NZ  LYS A 209      61.961 157.243  18.741  1.00 19.44           N  
ATOM   1645  N   PHE A 210      66.574 153.808  21.469  1.00 13.89           N  
ATOM   1646  CA  PHE A 210      67.848 153.311  20.965  1.00 14.12           C  
ATOM   1647  C   PHE A 210      68.397 154.225  19.882  1.00 14.08           C  
ATOM   1648  O   PHE A 210      67.677 154.616  18.955  1.00 14.26           O  
ATOM   1649  CB  PHE A 210      67.697 151.877  20.436  1.00 13.81           C  
ATOM   1650  CG  PHE A 210      67.485 150.856  21.523  1.00 14.41           C  
ATOM   1651  CD1 PHE A 210      68.488 150.602  22.466  1.00 14.04           C  
ATOM   1652  CD2 PHE A 210      66.290 150.155  21.609  1.00 14.49           C  
ATOM   1653  CE1 PHE A 210      68.296 149.676  23.481  1.00 15.79           C  
ATOM   1654  CE2 PHE A 210      66.084 149.218  22.616  1.00 15.14           C  
ATOM   1655  CZ  PHE A 210      67.088 148.970  23.552  1.00 14.94           C  
ATOM   1656  N   VAL A 211      69.671 154.584  20.010  1.00 14.40           N  
ATOM   1657  CA  VAL A 211      70.364 155.306  18.942  1.00 14.68           C  
ATOM   1658  C   VAL A 211      70.361 154.435  17.688  1.00 14.52           C  
ATOM   1659  O   VAL A 211      70.880 153.318  17.705  1.00 14.92           O  
ATOM   1660  CB  VAL A 211      71.831 155.652  19.316  1.00 15.00           C  
ATOM   1661  CG1 VAL A 211      72.546 156.341  18.117  1.00 14.96           C  
ATOM   1662  CG2 VAL A 211      71.898 156.515  20.580  1.00 15.38           C  
ATOM   1663  N   GLY A 212      69.769 154.940  16.607  1.00 14.44           N  
ATOM   1664  CA  GLY A 212      69.702 154.191  15.355  1.00 14.25           C  
ATOM   1665  C   GLY A 212      68.429 153.380  15.148  1.00 14.02           C  
ATOM   1666  O   GLY A 212      68.198 152.879  14.054  1.00 14.44           O  
ATOM   1667  N   GLY A 213      67.617 153.240  16.196  1.00 14.10           N  
ATOM   1668  CA  GLY A 213      66.308 152.560  16.099  1.00 13.50           C  
ATOM   1669  C   GLY A 213      66.286 151.163  16.701  1.00 13.53           C  
ATOM   1670  O   GLY A 213      67.308 150.466  16.719  1.00 12.78           O  
ATOM   1671  N   SER A 214      65.116 150.751  17.193  1.00 13.03           N  
ATOM   1672  CA  SER A 214      64.972 149.455  17.858  1.00 13.10           C  
ATOM   1673  C   SER A 214      64.999 148.257  16.914  1.00 12.90           C  
ATOM   1674  O   SER A 214      65.191 147.120  17.363  1.00 13.32           O  
ATOM   1675  CB  SER A 214      63.678 149.418  18.675  1.00 12.59           C  
ATOM   1676  OG  SER A 214      62.568 149.412  17.799  1.00 13.12           O  
ATOM   1677  N   GLY A 215      64.762 148.491  15.626  1.00 12.92           N  
ATOM   1678  CA  GLY A 215      64.829 147.422  14.619  1.00 13.10           C  
ATOM   1679  C   GLY A 215      66.196 146.746  14.559  1.00 13.48           C  
ATOM   1680  O   GLY A 215      66.312 145.589  14.154  1.00 13.06           O  
ATOM   1681  N   GLN A 216      67.225 147.474  14.985  1.00 13.60           N  
ATOM   1682  CA  GLN A 216      68.587 146.940  15.095  1.00 14.16           C  
ATOM   1683  C   GLN A 216      68.705 145.709  15.993  1.00 14.26           C  
ATOM   1684  O   GLN A 216      69.594 144.882  15.785  1.00 14.71           O  
ATOM   1685  CB  GLN A 216      69.536 148.021  15.605  1.00 14.19           C  
ATOM   1686  CG  GLN A 216      69.685 149.202  14.659  1.00 15.17           C  
ATOM   1687  CD  GLN A 216      70.600 150.253  15.232  1.00 16.95           C  
ATOM   1688  OE1 GLN A 216      71.739 150.407  14.788  1.00 16.20           O  
ATOM   1689  NE2 GLN A 216      70.123 150.961  16.250  1.00 15.34           N  
ATOM   1690  N   VAL A 217      67.839 145.594  17.003  1.00 14.57           N  
ATOM   1691  CA  VAL A 217      67.885 144.432  17.914  1.00 14.69           C  
ATOM   1692  C   VAL A 217      67.668 143.139  17.119  1.00 14.76           C  
ATOM   1693  O   VAL A 217      68.484 142.209  17.185  1.00 14.78           O  
ATOM   1694  CB  VAL A 217      66.848 144.543  19.083  1.00 14.42           C  
ATOM   1695  CG1 VAL A 217      66.868 143.298  19.967  1.00 14.76           C  
ATOM   1696  CG2 VAL A 217      67.102 145.786  19.930  1.00 15.46           C  
ATOM   1697  N   SER A 218      66.578 143.098  16.354  1.00 14.50           N  
ATOM   1698  CA  SER A 218      66.257 141.938  15.547  1.00 14.76           C  
ATOM   1699  C   SER A 218      67.233 141.756  14.382  1.00 15.26           C  
ATOM   1700  O   SER A 218      67.615 140.624  14.072  1.00 14.96           O  
ATOM   1701  CB  SER A 218      64.817 142.014  15.042  1.00 14.87           C  
ATOM   1702  OG  SER A 218      63.915 141.932  16.137  1.00 15.16           O  
ATOM   1703  N   GLU A 219      67.636 142.865  13.755  1.00 15.24           N  
ATOM   1704  CA  GLU A 219      68.593 142.824  12.641  1.00 16.02           C  
ATOM   1705  C   GLU A 219      69.942 142.230  13.062  1.00 16.39           C  
ATOM   1706  O   GLU A 219      70.486 141.353  12.375  1.00 16.64           O  
ATOM   1707  CB  GLU A 219      68.788 144.223  12.043  1.00 16.11           C  
ATOM   1708  CG  GLU A 219      67.560 144.713  11.289  1.00 16.98           C  
ATOM   1709  CD  GLU A 219      67.523 146.215  11.083  1.00 20.32           C  
ATOM   1710  OE1 GLU A 219      68.406 146.937  11.605  1.00 20.55           O  
ATOM   1711  OE2 GLU A 219      66.585 146.674  10.395  1.00 20.29           O  
ATOM   1712  N   ARG A 220      70.475 142.693  14.191  1.00 16.21           N  
ATOM   1713  CA  ARG A 220      71.782 142.215  14.636  1.00 16.84           C  
ATOM   1714  C   ARG A 220      71.750 140.757  15.078  1.00 16.91           C  
ATOM   1715  O   ARG A 220      72.737 140.033  14.903  1.00 16.44           O  
ATOM   1716  CB  ARG A 220      72.398 143.133  15.699  1.00 16.59           C  
ATOM   1717  CG  ARG A 220      72.783 144.492  15.110  1.00 17.74           C  
ATOM   1718  CD  ARG A 220      73.631 145.321  16.037  1.00 19.49           C  
ATOM   1719  NE  ARG A 220      73.925 146.616  15.426  1.00 21.72           N  
ATOM   1720  CZ  ARG A 220      74.830 147.486  15.870  1.00 22.11           C  
ATOM   1721  NH1 ARG A 220      75.566 147.224  16.946  1.00 22.25           N  
ATOM   1722  NH2 ARG A 220      75.001 148.632  15.221  1.00 22.82           N  
ATOM   1723  N   ILE A 221      70.614 140.306  15.611  1.00 16.65           N  
ATOM   1724  CA  ILE A 221      70.480 138.880  15.927  1.00 17.00           C  
ATOM   1725  C   ILE A 221      70.422 138.064  14.636  1.00 17.24           C  
ATOM   1726  O   ILE A 221      71.042 136.999  14.541  1.00 17.32           O  
ATOM   1727  CB  ILE A 221      69.291 138.583  16.868  1.00 16.85           C  
ATOM   1728  CG1 ILE A 221      69.515 139.284  18.217  1.00 16.07           C  
ATOM   1729  CG2 ILE A 221      69.124 137.068  17.074  1.00 16.63           C  
ATOM   1730  CD1 ILE A 221      68.307 139.229  19.164  1.00 16.52           C  
ATOM   1731  N   MET A 222      69.715 138.574  13.630  1.00 17.78           N  
ATOM   1732  CA  MET A 222      69.701 137.913  12.328  1.00 19.11           C  
ATOM   1733  C   MET A 222      71.129 137.782  11.764  1.00 19.75           C  
ATOM   1734  O   MET A 222      71.477 136.738  11.204  1.00 20.11           O  
ATOM   1735  CB  MET A 222      68.775 138.634  11.341  1.00 19.15           C  
ATOM   1736  CG  MET A 222      68.748 137.997   9.954  1.00 20.06           C  
ATOM   1737  SD  MET A 222      67.573 138.725   8.818  1.00 21.68           S  
ATOM   1738  CE  MET A 222      68.072 140.452   8.808  1.00 24.74           C  
ATOM   1739  N   ASP A 223      71.939 138.829  11.940  1.00 20.34           N  
ATOM   1740  CA  ASP A 223      73.350 138.822  11.518  1.00 21.24           C  
ATOM   1741  C   ASP A 223      74.131 137.685  12.182  1.00 21.51           C  
ATOM   1742  O   ASP A 223      74.857 136.949  11.507  1.00 21.62           O  
ATOM   1743  CB  ASP A 223      74.030 140.166  11.821  1.00 21.31           C  
ATOM   1744  CG  ASP A 223      73.494 141.316  10.967  1.00 22.33           C  
ATOM   1745  OD1 ASP A 223      72.808 141.079   9.945  1.00 22.85           O  
ATOM   1746  OD2 ASP A 223      73.769 142.479  11.331  1.00 23.71           O  
ATOM   1747  N   LEU A 224      73.960 137.543  13.495  1.00 21.81           N  
ATOM   1748  CA  LEU A 224      74.576 136.468  14.274  1.00 22.46           C  
ATOM   1749  C   LEU A 224      74.168 135.065  13.817  1.00 22.67           C  
ATOM   1750  O   LEU A 224      74.969 134.128  13.892  1.00 22.36           O  
ATOM   1751  CB  LEU A 224      74.230 136.625  15.760  1.00 22.97           C  
ATOM   1752  CG  LEU A 224      74.826 137.793  16.549  1.00 24.31           C  
ATOM   1753  CD1 LEU A 224      74.289 137.772  17.986  1.00 24.81           C  
ATOM   1754  CD2 LEU A 224      76.371 137.779  16.540  1.00 25.65           C  
ATOM   1755  N   LEU A 225      72.924 134.924  13.357  1.00 22.39           N  
ATOM   1756  CA  LEU A 225      72.362 133.616  12.993  1.00 22.39           C  
ATOM   1757  C   LEU A 225      72.583 133.222  11.530  1.00 22.73           C  
ATOM   1758  O   LEU A 225      72.429 132.051  11.171  1.00 22.46           O  
ATOM   1759  CB  LEU A 225      70.863 133.556  13.324  1.00 21.99           C  
ATOM   1760  CG  LEU A 225      70.444 133.642  14.799  1.00 22.56           C  
ATOM   1761  CD1 LEU A 225      68.915 133.744  14.941  1.00 21.93           C  
ATOM   1762  CD2 LEU A 225      70.973 132.474  15.609  1.00 23.51           C  
ATOM   1763  N   GLY A 226      72.917 134.204  10.693  1.00 23.19           N  
ATOM   1764  CA  GLY A 226      73.165 133.974   9.266  1.00 24.04           C  
ATOM   1765  C   GLY A 226      71.975 133.381   8.536  1.00 24.52           C  
ATOM   1766  O   GLY A 226      70.833 133.850   8.691  1.00 24.81           O  
ATOM   1767  N   ASP A 227      72.235 132.319   7.770  1.00 24.34           N  
ATOM   1768  CA  ASP A 227      71.218 131.700   6.918  1.00 24.31           C  
ATOM   1769  C   ASP A 227      70.133 130.933   7.680  1.00 23.18           C  
ATOM   1770  O   ASP A 227      69.212 130.410   7.067  1.00 23.15           O  
ATOM   1771  CB  ASP A 227      71.866 130.789   5.853  1.00 25.02           C  
ATOM   1772  CG  ASP A 227      72.374 129.457   6.422  1.00 28.16           C  
ATOM   1773  OD1 ASP A 227      72.647 129.355   7.642  1.00 32.15           O  
ATOM   1774  OD2 ASP A 227      72.517 128.495   5.634  1.00 32.52           O  
ATOM   1775  N   ARG A 228      70.250 130.863   9.003  1.00 22.13           N  
ATOM   1776  CA  ARG A 228      69.251 130.191   9.838  1.00 21.12           C  
ATOM   1777  C   ARG A 228      67.914 130.948   9.886  1.00 20.52           C  
ATOM   1778  O   ARG A 228      66.886 130.374  10.247  1.00 20.43           O  
ATOM   1779  CB  ARG A 228      69.783 129.978  11.257  1.00 21.05           C  
ATOM   1780  CG  ARG A 228      70.961 129.014  11.352  1.00 21.62           C  
ATOM   1781  CD  ARG A 228      71.546 129.014  12.753  1.00 22.13           C  
ATOM   1782  NE  ARG A 228      72.787 128.237  12.841  1.00 23.14           N  
ATOM   1783  CZ  ARG A 228      74.004 128.705  12.556  1.00 23.78           C  
ATOM   1784  NH1 ARG A 228      74.176 129.955  12.152  1.00 22.70           N  
ATOM   1785  NH2 ARG A 228      75.064 127.912  12.674  1.00 23.80           N  
ATOM   1786  N   VAL A 229      67.932 132.231   9.534  1.00 19.30           N  
ATOM   1787  CA  VAL A 229      66.692 133.018   9.454  1.00 18.30           C  
ATOM   1788  C   VAL A 229      66.130 132.946   8.028  1.00 17.79           C  
ATOM   1789  O   VAL A 229      66.833 133.258   7.064  1.00 16.95           O  
ATOM   1790  CB  VAL A 229      66.905 134.491   9.915  1.00 18.22           C  
ATOM   1791  CG1 VAL A 229      65.580 135.270   9.869  1.00 17.53           C  
ATOM   1792  CG2 VAL A 229      67.498 134.527  11.331  1.00 17.98           C  
ATOM   1793  N   LYS A 230      64.879 132.495   7.907  1.00 17.28           N  
ATOM   1794  CA  LYS A 230      64.210 132.341   6.614  1.00 17.43           C  
ATOM   1795  C   LYS A 230      63.091 133.372   6.456  1.00 17.31           C  
ATOM   1796  O   LYS A 230      62.026 133.237   7.066  1.00 16.86           O  
ATOM   1797  CB  LYS A 230      63.628 130.924   6.458  1.00 17.81           C  
ATOM   1798  CG  LYS A 230      64.537 129.778   6.924  1.00 18.80           C  
ATOM   1799  CD  LYS A 230      65.793 129.635   6.073  1.00 20.98           C  
ATOM   1800  CE  LYS A 230      66.657 128.492   6.587  1.00 23.42           C  
ATOM   1801  NZ  LYS A 230      67.962 128.437   5.869  1.00 24.39           N  
ATOM   1802  N   LEU A 231      63.343 134.390   5.634  1.00 17.19           N  
ATOM   1803  CA  LEU A 231      62.357 135.444   5.345  1.00 16.80           C  
ATOM   1804  C   LEU A 231      61.344 135.017   4.286  1.00 16.61           C  
ATOM   1805  O   LEU A 231      61.646 134.190   3.417  1.00 16.28           O  
ATOM   1806  CB  LEU A 231      63.057 136.740   4.898  1.00 16.84           C  
ATOM   1807  CG  LEU A 231      64.119 137.343   5.825  1.00 17.02           C  
ATOM   1808  CD1 LEU A 231      64.768 138.550   5.167  1.00 15.11           C  
ATOM   1809  CD2 LEU A 231      63.534 137.712   7.194  1.00 16.96           C  
ATOM   1810  N   GLU A 232      60.149 135.609   4.358  1.00 16.34           N  
ATOM   1811  CA  GLU A 232      59.015 135.257   3.493  1.00 16.50           C  
ATOM   1812  C   GLU A 232      58.702 133.754   3.552  1.00 16.06           C  
ATOM   1813  O   GLU A 232      58.459 133.103   2.532  1.00 15.87           O  
ATOM   1814  CB  GLU A 232      59.224 135.762   2.055  1.00 17.02           C  
ATOM   1815  CG  GLU A 232      59.355 137.287   1.966  1.00 19.02           C  
ATOM   1816  CD  GLU A 232      59.405 137.804   0.532  1.00 21.81           C  
ATOM   1817  OE1 GLU A 232      58.337 138.109  -0.039  1.00 24.77           O  
ATOM   1818  OE2 GLU A 232      60.512 137.921  -0.014  1.00 22.72           O  
ATOM   1819  N   ARG A 233      58.722 133.226   4.776  1.00 15.38           N  
ATOM   1820  CA  ARG A 233      58.286 131.874   5.072  1.00 14.88           C  
ATOM   1821  C   ARG A 233      57.142 131.923   6.093  1.00 13.85           C  
ATOM   1822  O   ARG A 233      57.350 131.601   7.257  1.00 13.57           O  
ATOM   1823  CB  ARG A 233      59.446 131.045   5.640  1.00 15.10           C  
ATOM   1824  CG  ARG A 233      60.236 130.230   4.602  1.00 16.82           C  
ATOM   1825  CD  ARG A 233      61.145 131.110   3.774  1.00 19.99           C  
ATOM   1826  NE  ARG A 233      62.068 130.319   2.963  1.00 21.11           N  
ATOM   1827  CZ  ARG A 233      63.029 130.833   2.203  1.00 24.44           C  
ATOM   1828  NH1 ARG A 233      63.212 132.150   2.140  1.00 21.88           N  
ATOM   1829  NH2 ARG A 233      63.812 130.023   1.505  1.00 24.95           N  
ATOM   1830  N   PRO A 234      55.934 132.333   5.664  1.00 13.83           N  
ATOM   1831  CA  PRO A 234      54.821 132.275   6.617  1.00 13.60           C  
ATOM   1832  C   PRO A 234      54.461 130.818   6.902  1.00 13.88           C  
ATOM   1833  O   PRO A 234      54.311 130.025   5.975  1.00 13.55           O  
ATOM   1834  CB  PRO A 234      53.666 132.967   5.872  1.00 13.65           C  
ATOM   1835  CG  PRO A 234      54.285 133.614   4.661  1.00 13.28           C  
ATOM   1836  CD  PRO A 234      55.488 132.783   4.332  1.00 13.33           C  
ATOM   1837  N   VAL A 235      54.341 130.474   8.181  1.00 13.51           N  
ATOM   1838  CA  VAL A 235      53.987 129.122   8.581  1.00 13.59           C  
ATOM   1839  C   VAL A 235      52.482 128.904   8.420  1.00 13.74           C  
ATOM   1840  O   VAL A 235      51.667 129.734   8.841  1.00 12.92           O  
ATOM   1841  CB  VAL A 235      54.466 128.821  10.027  1.00 13.53           C  
ATOM   1842  CG1 VAL A 235      53.869 127.522  10.560  1.00 13.50           C  
ATOM   1843  CG2 VAL A 235      56.004 128.790  10.076  1.00 13.75           C  
ATOM   1844  N   ILE A 236      52.121 127.779   7.802  1.00 13.95           N  
ATOM   1845  CA  ILE A 236      50.712 127.464   7.529  1.00 14.47           C  
ATOM   1846  C   ILE A 236      50.216 126.194   8.232  1.00 14.24           C  
ATOM   1847  O   ILE A 236      49.008 125.989   8.357  1.00 13.92           O  
ATOM   1848  CB  ILE A 236      50.452 127.296   5.997  1.00 14.53           C  
ATOM   1849  CG1 ILE A 236      51.369 126.199   5.423  1.00 15.01           C  
ATOM   1850  CG2 ILE A 236      50.619 128.642   5.271  1.00 15.94           C  
ATOM   1851  CD1 ILE A 236      51.036 125.743   4.020  1.00 18.35           C  
ATOM   1852  N   TYR A 237      51.143 125.346   8.683  1.00 14.32           N  
ATOM   1853  CA  TYR A 237      50.789 123.986   9.104  1.00 14.74           C  
ATOM   1854  C   TYR A 237      51.826 123.411  10.059  1.00 14.82           C  
ATOM   1855  O   TYR A 237      53.032 123.493   9.800  1.00 14.71           O  
ATOM   1856  CB  TYR A 237      50.634 123.093   7.859  1.00 14.86           C  
ATOM   1857  CG  TYR A 237      50.237 121.650   8.116  1.00 16.10           C  
ATOM   1858  CD1 TYR A 237      48.995 121.327   8.667  1.00 17.98           C  
ATOM   1859  CD2 TYR A 237      51.104 120.601   7.776  1.00 19.06           C  
ATOM   1860  CE1 TYR A 237      48.629 119.980   8.886  1.00 19.20           C  
ATOM   1861  CE2 TYR A 237      50.753 119.259   7.993  1.00 19.69           C  
ATOM   1862  CZ  TYR A 237      49.514 118.960   8.546  1.00 20.44           C  
ATOM   1863  OH  TYR A 237      49.165 117.645   8.756  1.00 21.38           O  
ATOM   1864  N   ILE A 238      51.349 122.876  11.180  1.00 15.16           N  
ATOM   1865  CA  ILE A 238      52.207 122.198  12.146  1.00 15.86           C  
ATOM   1866  C   ILE A 238      51.631 120.815  12.428  1.00 16.62           C  
ATOM   1867  O   ILE A 238      50.458 120.693  12.781  1.00 16.73           O  
ATOM   1868  CB  ILE A 238      52.405 123.029  13.450  1.00 15.64           C  
ATOM   1869  CG1 ILE A 238      53.211 124.303  13.147  1.00 15.77           C  
ATOM   1870  CG2 ILE A 238      53.113 122.192  14.536  1.00 16.51           C  
ATOM   1871  CD1 ILE A 238      53.284 125.311  14.296  1.00 14.44           C  
ATOM   1872  N   ASP A 239      52.458 119.782  12.254  1.00 17.11           N  
ATOM   1873  CA  ASP A 239      52.028 118.386  12.408  1.00 18.07           C  
ATOM   1874  C   ASP A 239      52.860 117.711  13.495  1.00 18.12           C  
ATOM   1875  O   ASP A 239      54.082 117.576  13.356  1.00 17.69           O  
ATOM   1876  CB  ASP A 239      52.147 117.650  11.056  1.00 18.23           C  
ATOM   1877  CG  ASP A 239      51.677 116.186  11.102  1.00 20.37           C  
ATOM   1878  OD1 ASP A 239      51.445 115.605  12.187  1.00 21.06           O  
ATOM   1879  OD2 ASP A 239      51.550 115.606  10.003  1.00 23.85           O  
ATOM   1880  N   GLN A 240      52.195 117.304  14.580  1.00 18.45           N  
ATOM   1881  CA  GLN A 240      52.867 116.621  15.691  1.00 19.35           C  
ATOM   1882  C   GLN A 240      52.474 115.144  15.847  1.00 20.51           C  
ATOM   1883  O   GLN A 240      52.641 114.575  16.932  1.00 20.73           O  
ATOM   1884  CB  GLN A 240      52.608 117.335  17.019  1.00 19.07           C  
ATOM   1885  CG  GLN A 240      52.854 118.820  17.025  1.00 18.14           C  
ATOM   1886  CD  GLN A 240      52.868 119.360  18.437  1.00 17.50           C  
ATOM   1887  OE1 GLN A 240      53.835 119.165  19.173  1.00 16.59           O  
ATOM   1888  NE2 GLN A 240      51.786 120.015  18.831  1.00 15.25           N  
ATOM   1889  N   THR A 241      51.972 114.524  14.780  1.00 21.81           N  
ATOM   1890  CA  THR A 241      51.524 113.115  14.847  1.00 23.39           C  
ATOM   1891  C   THR A 241      52.654 112.083  14.783  1.00 24.75           C  
ATOM   1892  O   THR A 241      52.427 110.901  15.056  1.00 24.84           O  
ATOM   1893  CB  THR A 241      50.487 112.760  13.738  1.00 23.36           C  
ATOM   1894  OG1 THR A 241      51.061 112.980  12.442  1.00 23.17           O  
ATOM   1895  CG2 THR A 241      49.206 113.586  13.889  1.00 23.07           C  
ATOM   1896  N   ARG A 242      53.856 112.521  14.409  1.00 25.97           N  
ATOM   1897  CA  ARG A 242      54.996 111.610  14.231  1.00 27.37           C  
ATOM   1898  C   ARG A 242      56.135 111.932  15.205  1.00 27.51           C  
ATOM   1899  O   ARG A 242      55.998 112.833  16.040  1.00 27.55           O  
ATOM   1900  CB  ARG A 242      55.474 111.641  12.777  1.00 27.50           C  
ATOM   1901  CG  ARG A 242      54.394 111.273  11.777  1.00 30.46           C  
ATOM   1902  CD  ARG A 242      54.897 111.364  10.345  1.00 35.10           C  
ATOM   1903  NE  ARG A 242      53.812 111.233   9.368  1.00 39.21           N  
ATOM   1904  CZ  ARG A 242      53.330 110.075   8.915  1.00 41.19           C  
ATOM   1905  NH1 ARG A 242      53.821 108.920   9.352  1.00 42.05           N  
ATOM   1906  NH2 ARG A 242      52.344 110.073   8.024  1.00 42.14           N  
ATOM   1907  N   GLU A 243      57.246 111.197  15.108  1.00 28.04           N  
ATOM   1908  CA  GLU A 243      58.352 111.319  16.075  1.00 28.43           C  
ATOM   1909  C   GLU A 243      58.950 112.725  16.164  1.00 28.01           C  
ATOM   1910  O   GLU A 243      59.208 113.219  17.262  1.00 28.32           O  
ATOM   1911  CB  GLU A 243      59.464 110.289  15.805  1.00 28.97           C  
ATOM   1912  CG  GLU A 243      60.457 110.180  16.963  1.00 30.67           C  
ATOM   1913  CD  GLU A 243      61.618 109.221  16.711  1.00 34.04           C  
ATOM   1914  OE1 GLU A 243      61.556 108.394  15.770  1.00 35.12           O  
ATOM   1915  OE2 GLU A 243      62.599 109.300  17.478  1.00 35.21           O  
ATOM   1916  N   ASN A 244      59.186 113.342  15.006  1.00 27.36           N  
ATOM   1917  CA  ASN A 244      59.651 114.728  14.918  1.00 26.50           C  
ATOM   1918  C   ASN A 244      58.519 115.618  14.401  1.00 25.26           C  
ATOM   1919  O   ASN A 244      57.710 115.184  13.573  1.00 24.99           O  
ATOM   1920  CB  ASN A 244      60.846 114.845  13.963  1.00 27.02           C  
ATOM   1921  CG  ASN A 244      62.014 113.933  14.343  1.00 29.00           C  
ATOM   1922  OD1 ASN A 244      62.309 113.724  15.521  1.00 31.39           O  
ATOM   1923  ND2 ASN A 244      62.686 113.394  13.332  1.00 30.41           N  
ATOM   1924  N   VAL A 245      58.477 116.861  14.879  1.00 23.96           N  
ATOM   1925  CA  VAL A 245      57.462 117.841  14.452  1.00 22.31           C  
ATOM   1926  C   VAL A 245      57.718 118.323  13.018  1.00 21.78           C  
ATOM   1927  O   VAL A 245      58.860 118.598  12.644  1.00 21.58           O  
ATOM   1928  CB  VAL A 245      57.409 119.061  15.428  1.00 22.15           C  
ATOM   1929  CG1 VAL A 245      56.280 120.020  15.059  1.00 21.89           C  
ATOM   1930  CG2 VAL A 245      57.243 118.589  16.865  1.00 21.80           C  
ATOM   1931  N   LEU A 246      56.652 118.422  12.225  1.00 20.84           N  
ATOM   1932  CA  LEU A 246      56.746 118.931  10.857  1.00 20.39           C  
ATOM   1933  C   LEU A 246      56.100 120.312  10.747  1.00 19.80           C  
ATOM   1934  O   LEU A 246      54.946 120.494  11.151  1.00 19.44           O  
ATOM   1935  CB  LEU A 246      56.099 117.962   9.861  1.00 20.86           C  
ATOM   1936  CG  LEU A 246      56.717 116.567   9.734  1.00 22.14           C  
ATOM   1937  CD1 LEU A 246      55.816 115.642   8.904  1.00 23.34           C  
ATOM   1938  CD2 LEU A 246      58.121 116.647   9.134  1.00 23.39           C  
ATOM   1939  N   VAL A 247      56.857 121.275  10.219  1.00 18.89           N  
ATOM   1940  CA  VAL A 247      56.381 122.655  10.046  1.00 18.26           C  
ATOM   1941  C   VAL A 247      56.438 123.052   8.568  1.00 18.52           C  
ATOM   1942  O   VAL A 247      57.518 123.080   7.960  1.00 18.34           O  
ATOM   1943  CB  VAL A 247      57.196 123.674  10.901  1.00 18.09           C  
ATOM   1944  CG1 VAL A 247      56.563 125.067  10.830  1.00 17.35           C  
ATOM   1945  CG2 VAL A 247      57.292 123.223  12.355  1.00 17.69           C  
ATOM   1946  N   GLU A 248      55.275 123.353   7.995  1.00 18.11           N  
ATOM   1947  CA  GLU A 248      55.186 123.716   6.585  1.00 17.97           C  
ATOM   1948  C   GLU A 248      54.941 125.213   6.399  1.00 18.03           C  
ATOM   1949  O   GLU A 248      54.203 125.830   7.174  1.00 16.88           O  
ATOM   1950  CB  GLU A 248      54.075 122.914   5.898  1.00 18.29           C  
ATOM   1951  CG  GLU A 248      54.152 122.937   4.374  1.00 20.45           C  
ATOM   1952  CD  GLU A 248      53.052 122.136   3.696  1.00 23.76           C  
ATOM   1953  OE1 GLU A 248      52.155 121.604   4.385  1.00 24.09           O  
ATOM   1954  OE2 GLU A 248      53.085 122.044   2.451  1.00 26.18           O  
ATOM   1955  N   THR A 249      55.554 125.778   5.355  1.00 18.00           N  
ATOM   1956  CA  THR A 249      55.403 127.198   5.027  1.00 18.11           C  
ATOM   1957  C   THR A 249      54.543 127.418   3.774  1.00 19.06           C  
ATOM   1958  O   THR A 249      54.263 126.469   3.023  1.00 18.41           O  
ATOM   1959  CB  THR A 249      56.779 127.899   4.869  1.00 18.17           C  
ATOM   1960  OG1 THR A 249      57.516 127.279   3.808  1.00 17.95           O  
ATOM   1961  CG2 THR A 249      57.585 127.812   6.163  1.00 17.49           C  
ATOM   1962  N   LEU A 250      54.126 128.668   3.557  1.00 19.78           N  
ATOM   1963  CA  LEU A 250      53.265 129.027   2.427  1.00 21.47           C  
ATOM   1964  C   LEU A 250      53.964 128.835   1.074  1.00 22.71           C  
ATOM   1965  O   LEU A 250      53.332 128.441   0.088  1.00 22.66           O  
ATOM   1966  CB  LEU A 250      52.761 130.472   2.575  1.00 21.41           C  
ATOM   1967  CG  LEU A 250      51.755 131.034   1.559  1.00 21.59           C  
ATOM   1968  CD1 LEU A 250      50.452 130.234   1.538  1.00 21.91           C  
ATOM   1969  CD2 LEU A 250      51.477 132.507   1.829  1.00 22.17           C  
ATOM   1970  N   ASN A 251      55.264 129.115   1.046  1.00 24.31           N  
ATOM   1971  CA  ASN A 251      56.082 128.983  -0.165  1.00 26.19           C  
ATOM   1972  C   ASN A 251      56.524 127.547  -0.420  1.00 26.96           C  
ATOM   1973  O   ASN A 251      57.489 127.308  -1.161  1.00 27.81           O  
ATOM   1974  CB  ASN A 251      57.296 129.931  -0.111  1.00 26.48           C  
ATOM   1975  CG  ASN A 251      58.252 129.617   1.044  1.00 27.64           C  
ATOM   1976  OD1 ASN A 251      59.454 129.441   0.837  1.00 29.84           O  
ATOM   1977  ND2 ASN A 251      57.724 129.568   2.263  1.00 28.55           N  
ATOM   1978  N   HIS A 252      55.826 126.600   0.213  1.00 27.33           N  
ATOM   1979  CA  HIS A 252      55.953 125.167  -0.066  1.00 27.69           C  
ATOM   1980  C   HIS A 252      57.245 124.479   0.432  1.00 27.23           C  
ATOM   1981  O   HIS A 252      57.755 123.569  -0.225  1.00 27.87           O  
ATOM   1982  CB  HIS A 252      55.714 124.912  -1.566  1.00 28.41           C  
ATOM   1983  CG  HIS A 252      54.443 125.521  -2.074  1.00 30.16           C  
ATOM   1984  ND1 HIS A 252      54.412 126.718  -2.760  1.00 31.53           N  
ATOM   1985  CD2 HIS A 252      53.153 125.127  -1.943  1.00 31.13           C  
ATOM   1986  CE1 HIS A 252      53.159 127.021  -3.052  1.00 32.08           C  
ATOM   1987  NE2 HIS A 252      52.376 126.072  -2.568  1.00 32.20           N  
ATOM   1988  N   GLU A 253      57.757 124.903   1.590  1.00 25.67           N  
ATOM   1989  CA  GLU A 253      58.934 124.279   2.200  1.00 24.83           C  
ATOM   1990  C   GLU A 253      58.537 123.494   3.452  1.00 24.46           C  
ATOM   1991  O   GLU A 253      57.582 123.857   4.133  1.00 24.40           O  
ATOM   1992  CB  GLU A 253      59.988 125.334   2.561  1.00 24.72           C  
ATOM   1993  CG  GLU A 253      60.656 125.998   1.361  1.00 23.99           C  
ATOM   1994  CD  GLU A 253      61.667 127.075   1.746  1.00 25.00           C  
ATOM   1995  OE1 GLU A 253      61.694 127.517   2.919  1.00 23.79           O  
ATOM   1996  OE2 GLU A 253      62.444 127.488   0.860  1.00 25.48           O  
ATOM   1997  N   MET A 254      59.269 122.425   3.747  1.00 23.94           N  
ATOM   1998  CA  MET A 254      59.015 121.618   4.946  1.00 23.97           C  
ATOM   1999  C   MET A 254      60.205 121.652   5.888  1.00 23.26           C  
ATOM   2000  O   MET A 254      61.349 121.482   5.457  1.00 23.12           O  
ATOM   2001  CB  MET A 254      58.711 120.160   4.585  1.00 24.50           C  
ATOM   2002  CG  MET A 254      57.396 119.908   3.849  1.00 26.49           C  
ATOM   2003  SD  MET A 254      55.848 119.969   4.807  1.00 33.33           S  
ATOM   2004  CE  MET A 254      56.378 119.839   6.522  1.00 24.48           C  
ATOM   2005  N   TYR A 255      59.931 121.863   7.172  1.00 22.29           N  
ATOM   2006  CA  TYR A 255      60.963 121.838   8.204  1.00 22.07           C  
ATOM   2007  C   TYR A 255      60.645 120.784   9.261  1.00 22.26           C  
ATOM   2008  O   TYR A 255      59.490 120.605   9.647  1.00 22.23           O  
ATOM   2009  CB  TYR A 255      61.162 123.233   8.827  1.00 21.82           C  
ATOM   2010  CG  TYR A 255      61.636 124.257   7.818  1.00 21.30           C  
ATOM   2011  CD1 TYR A 255      60.732 124.903   6.968  1.00 21.20           C  
ATOM   2012  CD2 TYR A 255      62.992 124.554   7.688  1.00 21.63           C  
ATOM   2013  CE1 TYR A 255      61.170 125.827   6.015  1.00 21.10           C  
ATOM   2014  CE2 TYR A 255      63.438 125.474   6.748  1.00 21.28           C  
ATOM   2015  CZ  TYR A 255      62.525 126.102   5.916  1.00 21.59           C  
ATOM   2016  OH  TYR A 255      62.974 127.014   4.991  1.00 21.99           O  
ATOM   2017  N   GLU A 256      61.679 120.076   9.706  1.00 22.17           N  
ATOM   2018  CA  GLU A 256      61.532 119.017  10.696  1.00 22.41           C  
ATOM   2019  C   GLU A 256      62.335 119.352  11.956  1.00 21.89           C  
ATOM   2020  O   GLU A 256      63.504 119.733  11.861  1.00 22.16           O  
ATOM   2021  CB  GLU A 256      61.995 117.688  10.093  1.00 22.96           C  
ATOM   2022  CG  GLU A 256      61.578 116.462  10.884  1.00 25.63           C  
ATOM   2023  CD  GLU A 256      61.998 115.161  10.216  1.00 28.96           C  
ATOM   2024  OE1 GLU A 256      61.620 114.939   9.046  1.00 30.77           O  
ATOM   2025  OE2 GLU A 256      62.720 114.369  10.862  1.00 31.68           O  
ATOM   2026  N   ALA A 257      61.712 119.200  13.127  1.00 20.73           N  
ATOM   2027  CA  ALA A 257      62.310 119.629  14.393  1.00 19.89           C  
ATOM   2028  C   ALA A 257      61.903 118.759  15.584  1.00 19.24           C  
ATOM   2029  O   ALA A 257      60.900 118.046  15.530  1.00 19.49           O  
ATOM   2030  CB  ALA A 257      61.951 121.100  14.673  1.00 20.37           C  
ATOM   2031  N   LYS A 258      62.685 118.828  16.657  1.00 18.65           N  
ATOM   2032  CA  LYS A 258      62.334 118.188  17.927  1.00 18.23           C  
ATOM   2033  C   LYS A 258      61.227 118.969  18.653  1.00 18.05           C  
ATOM   2034  O   LYS A 258      60.316 118.376  19.251  1.00 17.61           O  
ATOM   2035  CB  LYS A 258      63.569 118.074  18.828  1.00 18.56           C  
ATOM   2036  CG  LYS A 258      64.627 117.077  18.320  1.00 20.57           C  
ATOM   2037  CD  LYS A 258      65.803 116.934  19.288  1.00 22.77           C  
ATOM   2038  CE  LYS A 258      66.850 115.955  18.761  1.00 24.80           C  
ATOM   2039  NZ  LYS A 258      67.585 116.505  17.576  1.00 27.12           N  
ATOM   2040  N   TYR A 259      61.319 120.296  18.597  1.00 17.04           N  
ATOM   2041  CA  TYR A 259      60.381 121.180  19.302  1.00 16.80           C  
ATOM   2042  C   TYR A 259      60.116 122.434  18.477  1.00 16.21           C  
ATOM   2043  O   TYR A 259      60.880 122.768  17.569  1.00 15.77           O  
ATOM   2044  CB  TYR A 259      60.950 121.606  20.660  1.00 16.78           C  
ATOM   2045  CG  TYR A 259      61.306 120.480  21.599  1.00 18.22           C  
ATOM   2046  CD1 TYR A 259      60.360 119.951  22.478  1.00 20.10           C  
ATOM   2047  CD2 TYR A 259      62.600 119.958  21.629  1.00 18.87           C  
ATOM   2048  CE1 TYR A 259      60.689 118.913  23.351  1.00 21.74           C  
ATOM   2049  CE2 TYR A 259      62.933 118.922  22.489  1.00 20.36           C  
ATOM   2050  CZ  TYR A 259      61.978 118.408  23.351  1.00 22.14           C  
ATOM   2051  OH  TYR A 259      62.309 117.386  24.214  1.00 24.47           O  
ATOM   2052  N   VAL A 260      59.037 123.135  18.815  1.00 15.54           N  
ATOM   2053  CA  VAL A 260      58.689 124.392  18.153  1.00 14.99           C  
ATOM   2054  C   VAL A 260      58.443 125.488  19.202  1.00 14.47           C  
ATOM   2055  O   VAL A 260      57.862 125.234  20.264  1.00 14.65           O  
ATOM   2056  CB  VAL A 260      57.444 124.203  17.234  1.00 15.18           C  
ATOM   2057  CG1 VAL A 260      56.895 125.535  16.716  1.00 14.92           C  
ATOM   2058  CG2 VAL A 260      57.774 123.275  16.061  1.00 15.77           C  
ATOM   2059  N   ILE A 261      58.913 126.699  18.920  1.00 14.08           N  
ATOM   2060  CA  ILE A 261      58.487 127.869  19.684  1.00 13.36           C  
ATOM   2061  C   ILE A 261      57.576 128.724  18.797  1.00 12.96           C  
ATOM   2062  O   ILE A 261      57.963 129.128  17.703  1.00 12.52           O  
ATOM   2063  CB  ILE A 261      59.684 128.708  20.188  1.00 14.01           C  
ATOM   2064  CG1 ILE A 261      60.493 127.917  21.217  1.00 13.50           C  
ATOM   2065  CG2 ILE A 261      59.205 130.049  20.786  1.00 13.50           C  
ATOM   2066  CD1 ILE A 261      61.784 128.600  21.653  1.00 12.51           C  
ATOM   2067  N   SER A 262      56.357 128.968  19.270  1.00 12.76           N  
ATOM   2068  CA  SER A 262      55.449 129.913  18.628  1.00 12.04           C  
ATOM   2069  C   SER A 262      55.698 131.308  19.218  1.00 12.05           C  
ATOM   2070  O   SER A 262      55.352 131.566  20.363  1.00 11.87           O  
ATOM   2071  CB  SER A 262      53.995 129.485  18.858  1.00 11.73           C  
ATOM   2072  OG  SER A 262      53.081 130.466  18.400  1.00 12.16           O  
ATOM   2073  N   ALA A 263      56.296 132.201  18.431  1.00 12.20           N  
ATOM   2074  CA  ALA A 263      56.627 133.544  18.918  1.00 12.39           C  
ATOM   2075  C   ALA A 263      55.845 134.654  18.187  1.00 12.49           C  
ATOM   2076  O   ALA A 263      56.381 135.727  17.895  1.00 13.14           O  
ATOM   2077  CB  ALA A 263      58.144 133.785  18.844  1.00 12.02           C  
ATOM   2078  N   ILE A 264      54.570 134.377  17.919  1.00 12.60           N  
ATOM   2079  CA  ILE A 264      53.668 135.284  17.197  1.00 11.90           C  
ATOM   2080  C   ILE A 264      52.543 135.722  18.146  1.00 11.40           C  
ATOM   2081  O   ILE A 264      52.318 135.059  19.154  1.00 12.10           O  
ATOM   2082  CB  ILE A 264      53.055 134.576  15.949  1.00 11.63           C  
ATOM   2083  CG1 ILE A 264      52.199 133.359  16.360  1.00 12.36           C  
ATOM   2084  CG2 ILE A 264      54.177 134.182  14.955  1.00 11.99           C  
ATOM   2085  CD1 ILE A 264      51.585 132.566  15.185  1.00 12.19           C  
ATOM   2086  N   PRO A 265      51.839 136.834  17.835  1.00 11.18           N  
ATOM   2087  CA  PRO A 265      50.697 137.221  18.686  1.00 10.86           C  
ATOM   2088  C   PRO A 265      49.721 136.054  18.823  1.00 10.58           C  
ATOM   2089  O   PRO A 265      49.516 135.325  17.853  1.00 10.92           O  
ATOM   2090  CB  PRO A 265      50.059 138.372  17.903  1.00 10.97           C  
ATOM   2091  CG  PRO A 265      51.233 139.015  17.184  1.00 11.15           C  
ATOM   2092  CD  PRO A 265      52.225 137.911  16.903  1.00 10.90           C  
ATOM   2093  N   PRO A 266      49.137 135.854  20.023  1.00 10.34           N  
ATOM   2094  CA  PRO A 266      48.316 134.654  20.246  1.00 10.02           C  
ATOM   2095  C   PRO A 266      47.229 134.411  19.186  1.00  9.88           C  
ATOM   2096  O   PRO A 266      47.106 133.287  18.684  1.00  9.48           O  
ATOM   2097  CB  PRO A 266      47.703 134.892  21.631  1.00 10.50           C  
ATOM   2098  CG  PRO A 266      48.717 135.748  22.344  1.00 10.44           C  
ATOM   2099  CD  PRO A 266      49.353 136.624  21.264  1.00 10.16           C  
ATOM   2100  N   THR A 267      46.460 135.442  18.834  1.00  9.41           N  
ATOM   2101  CA  THR A 267      45.421 135.275  17.809  1.00 10.11           C  
ATOM   2102  C   THR A 267      45.977 134.883  16.429  1.00 10.15           C  
ATOM   2103  O   THR A 267      45.294 134.223  15.657  1.00  9.67           O  
ATOM   2104  CB  THR A 267      44.455 136.481  17.720  1.00 10.25           C  
ATOM   2105  OG1 THR A 267      43.342 136.141  16.886  1.00 11.42           O  
ATOM   2106  CG2 THR A 267      45.143 137.729  17.164  1.00 10.30           C  
ATOM   2107  N   LEU A 268      47.212 135.289  16.121  1.00 10.46           N  
ATOM   2108  CA  LEU A 268      47.818 134.916  14.831  1.00 11.58           C  
ATOM   2109  C   LEU A 268      48.122 133.409  14.718  1.00 11.40           C  
ATOM   2110  O   LEU A 268      48.431 132.908  13.628  1.00 11.59           O  
ATOM   2111  CB  LEU A 268      49.049 135.772  14.514  1.00 11.63           C  
ATOM   2112  CG  LEU A 268      48.775 137.263  14.273  1.00 14.21           C  
ATOM   2113  CD1 LEU A 268      50.044 137.964  13.784  1.00 15.16           C  
ATOM   2114  CD2 LEU A 268      47.655 137.486  13.295  1.00 16.91           C  
ATOM   2115  N   GLY A 269      48.004 132.693  15.839  1.00 11.23           N  
ATOM   2116  CA  GLY A 269      47.976 131.228  15.831  1.00 11.41           C  
ATOM   2117  C   GLY A 269      46.866 130.652  14.950  1.00 11.82           C  
ATOM   2118  O   GLY A 269      46.966 129.522  14.470  1.00 11.56           O  
ATOM   2119  N   MET A 270      45.811 131.434  14.735  1.00 11.52           N  
ATOM   2120  CA  MET A 270      44.725 131.050  13.841  1.00 12.80           C  
ATOM   2121  C   MET A 270      45.161 130.815  12.395  1.00 12.82           C  
ATOM   2122  O   MET A 270      44.520 130.043  11.679  1.00 13.20           O  
ATOM   2123  CB  MET A 270      43.597 132.088  13.891  1.00 12.88           C  
ATOM   2124  CG  MET A 270      42.742 131.997  15.150  1.00 15.22           C  
ATOM   2125  SD  MET A 270      41.664 130.547  15.115  1.00 22.85           S  
ATOM   2126  CE  MET A 270      40.382 131.141  14.000  1.00 18.82           C  
ATOM   2127  N   LYS A 271      46.252 131.459  11.978  1.00 12.61           N  
ATOM   2128  CA  LYS A 271      46.727 131.347  10.592  1.00 12.56           C  
ATOM   2129  C   LYS A 271      47.409 130.002  10.322  1.00 12.75           C  
ATOM   2130  O   LYS A 271      47.769 129.707   9.182  1.00 13.72           O  
ATOM   2131  CB  LYS A 271      47.668 132.507  10.222  1.00 12.60           C  
ATOM   2132  CG  LYS A 271      47.113 133.895  10.560  1.00 12.88           C  
ATOM   2133  CD  LYS A 271      47.696 135.024   9.694  1.00 15.26           C  
ATOM   2134  CE  LYS A 271      47.090 135.043   8.292  1.00 16.38           C  
ATOM   2135  NZ  LYS A 271      45.656 135.415   8.336  1.00 17.19           N  
ATOM   2136  N   ILE A 272      47.581 129.205  11.372  1.00 12.32           N  
ATOM   2137  CA  ILE A 272      48.225 127.899  11.275  1.00 12.54           C  
ATOM   2138  C   ILE A 272      47.171 126.806  11.428  1.00 12.77           C  
ATOM   2139  O   ILE A 272      46.291 126.885  12.294  1.00 12.70           O  
ATOM   2140  CB  ILE A 272      49.355 127.747  12.335  1.00 12.26           C  
ATOM   2141  CG1 ILE A 272      50.390 128.866  12.176  1.00 12.22           C  
ATOM   2142  CG2 ILE A 272      50.026 126.363  12.260  1.00 12.65           C  
ATOM   2143  CD1 ILE A 272      51.321 129.026  13.385  1.00 10.96           C  
ATOM   2144  N   HIS A 273      47.255 125.801  10.559  1.00 12.69           N  
ATOM   2145  CA  HIS A 273      46.397 124.631  10.633  1.00 12.84           C  
ATOM   2146  C   HIS A 273      47.130 123.553  11.443  1.00 13.19           C  
ATOM   2147  O   HIS A 273      48.298 123.264  11.181  1.00 13.21           O  
ATOM   2148  CB  HIS A 273      46.027 124.170   9.212  1.00 13.02           C  
ATOM   2149  CG  HIS A 273      45.232 125.187   8.434  1.00 12.59           C  
ATOM   2150  ND1 HIS A 273      43.933 124.967   8.023  1.00 13.38           N  
ATOM   2151  CD2 HIS A 273      45.555 126.430   7.997  1.00 12.68           C  
ATOM   2152  CE1 HIS A 273      43.495 126.023   7.359  1.00 11.94           C  
ATOM   2153  NE2 HIS A 273      44.458 126.930   7.338  1.00 11.25           N  
ATOM   2154  N   PHE A 274      46.470 123.007  12.463  1.00 13.22           N  
ATOM   2155  CA  PHE A 274      47.135 122.073  13.387  1.00 14.24           C  
ATOM   2156  C   PHE A 274      46.658 120.636  13.223  1.00 14.64           C  
ATOM   2157  O   PHE A 274      45.461 120.377  13.037  1.00 14.33           O  
ATOM   2158  CB  PHE A 274      46.944 122.509  14.844  1.00 14.28           C  
ATOM   2159  CG  PHE A 274      47.653 123.789  15.192  1.00 14.90           C  
ATOM   2160  CD1 PHE A 274      48.966 123.763  15.667  1.00 15.26           C  
ATOM   2161  CD2 PHE A 274      47.009 125.023  15.045  1.00 14.71           C  
ATOM   2162  CE1 PHE A 274      49.635 124.950  15.999  1.00 15.68           C  
ATOM   2163  CE2 PHE A 274      47.669 126.214  15.373  1.00 14.77           C  
ATOM   2164  CZ  PHE A 274      48.981 126.175  15.850  1.00 14.79           C  
ATOM   2165  N   ASN A 275      47.624 119.720  13.299  1.00 15.52           N  
ATOM   2166  CA  ASN A 275      47.381 118.286  13.316  1.00 16.14           C  
ATOM   2167  C   ASN A 275      48.247 117.678  14.423  1.00 16.23           C  
ATOM   2168  O   ASN A 275      49.474 117.803  14.381  1.00 16.55           O  
ATOM   2169  CB  ASN A 275      47.719 117.672  11.953  1.00 16.72           C  
ATOM   2170  CG  ASN A 275      47.323 116.207  11.852  1.00 18.59           C  
ATOM   2171  OD1 ASN A 275      46.519 115.719  12.633  1.00 19.78           O  
ATOM   2172  ND2 ASN A 275      47.888 115.505  10.875  1.00 20.29           N  
ATOM   2173  N   PRO A 276      47.621 117.072  15.452  1.00 15.84           N  
ATOM   2174  CA  PRO A 276      46.175 116.971  15.682  1.00 15.83           C  
ATOM   2175  C   PRO A 276      45.601 118.351  16.036  1.00 15.62           C  
ATOM   2176  O   PRO A 276      46.381 119.287  16.262  1.00 15.46           O  
ATOM   2177  CB  PRO A 276      46.081 116.014  16.881  1.00 16.09           C  
ATOM   2178  CG  PRO A 276      47.346 116.215  17.613  1.00 15.87           C  
ATOM   2179  CD  PRO A 276      48.394 116.517  16.579  1.00 15.73           C  
ATOM   2180  N   PRO A 277      44.260 118.489  16.070  1.00 15.39           N  
ATOM   2181  CA  PRO A 277      43.697 119.803  16.421  1.00 15.05           C  
ATOM   2182  C   PRO A 277      44.173 120.261  17.799  1.00 14.73           C  
ATOM   2183  O   PRO A 277      44.525 119.426  18.642  1.00 13.94           O  
ATOM   2184  CB  PRO A 277      42.184 119.550  16.451  1.00 14.99           C  
ATOM   2185  CG  PRO A 277      41.969 118.281  15.660  1.00 15.75           C  
ATOM   2186  CD  PRO A 277      43.213 117.471  15.836  1.00 15.55           C  
ATOM   2187  N   LEU A 278      44.194 121.576  18.026  1.00 14.45           N  
ATOM   2188  CA  LEU A 278      44.570 122.111  19.336  1.00 14.48           C  
ATOM   2189  C   LEU A 278      43.568 121.626  20.378  1.00 14.37           C  
ATOM   2190  O   LEU A 278      42.430 121.333  20.029  1.00 14.34           O  
ATOM   2191  CB  LEU A 278      44.599 123.644  19.309  1.00 14.36           C  
ATOM   2192  CG  LEU A 278      45.627 124.387  18.448  1.00 14.72           C  
ATOM   2193  CD1 LEU A 278      45.365 125.891  18.527  1.00 14.87           C  
ATOM   2194  CD2 LEU A 278      47.070 124.065  18.869  1.00 15.03           C  
ATOM   2195  N   PRO A 279      43.990 121.516  21.654  1.00 14.92           N  
ATOM   2196  CA  PRO A 279      43.020 121.244  22.723  1.00 15.02           C  
ATOM   2197  C   PRO A 279      41.944 122.328  22.746  1.00 14.72           C  
ATOM   2198  O   PRO A 279      42.224 123.472  22.381  1.00 13.62           O  
ATOM   2199  CB  PRO A 279      43.855 121.348  23.999  1.00 14.97           C  
ATOM   2200  CG  PRO A 279      45.259 121.137  23.577  1.00 15.90           C  
ATOM   2201  CD  PRO A 279      45.375 121.584  22.152  1.00 14.91           C  
ATOM   2202  N   MET A 280      40.735 121.968  23.184  1.00 15.17           N  
ATOM   2203  CA  MET A 280      39.584 122.887  23.181  1.00 15.67           C  
ATOM   2204  C   MET A 280      39.867 124.293  23.721  1.00 14.78           C  
ATOM   2205  O   MET A 280      39.433 125.286  23.136  1.00 14.46           O  
ATOM   2206  CB  MET A 280      38.425 122.286  23.978  1.00 16.45           C  
ATOM   2207  CG  MET A 280      37.506 123.335  24.646  1.00 21.27           C  
ATOM   2208  SD  MET A 280      36.554 122.657  26.012  1.00 29.55           S  
ATOM   2209  CE  MET A 280      36.861 120.927  25.712  1.00 27.79           C  
ATOM   2210  N   MET A 281      40.549 124.378  24.858  1.00 14.03           N  
ATOM   2211  CA  MET A 281      40.746 125.681  25.492  1.00 13.74           C  
ATOM   2212  C   MET A 281      41.612 126.616  24.645  1.00 12.90           C  
ATOM   2213  O   MET A 281      41.249 127.779  24.434  1.00 12.60           O  
ATOM   2214  CB  MET A 281      41.261 125.524  26.927  1.00 14.11           C  
ATOM   2215  CG  MET A 281      40.231 124.855  27.847  1.00 16.52           C  
ATOM   2216  SD  MET A 281      38.679 125.791  28.018  1.00 23.18           S  
ATOM   2217  CE  MET A 281      39.245 127.099  29.079  1.00 20.78           C  
ATOM   2218  N   ARG A 282      42.736 126.122  24.127  1.00 12.02           N  
ATOM   2219  CA  ARG A 282      43.523 126.956  23.212  1.00 11.21           C  
ATOM   2220  C   ARG A 282      42.794 127.265  21.886  1.00 11.44           C  
ATOM   2221  O   ARG A 282      42.855 128.410  21.384  1.00 11.15           O  
ATOM   2222  CB  ARG A 282      44.938 126.406  22.957  1.00 11.18           C  
ATOM   2223  CG  ARG A 282      45.822 127.495  22.327  1.00 11.01           C  
ATOM   2224  CD  ARG A 282      47.265 127.096  21.998  1.00 10.25           C  
ATOM   2225  NE  ARG A 282      47.937 128.301  21.503  1.00 11.43           N  
ATOM   2226  CZ  ARG A 282      48.468 129.248  22.279  1.00 11.66           C  
ATOM   2227  NH1 ARG A 282      48.484 129.112  23.600  1.00 11.72           N  
ATOM   2228  NH2 ARG A 282      49.009 130.331  21.724  1.00 12.12           N  
ATOM   2229  N   ASN A 283      42.094 126.264  21.337  1.00 10.51           N  
ATOM   2230  CA  ASN A 283      41.320 126.442  20.101  1.00 10.74           C  
ATOM   2231  C   ASN A 283      40.385 127.658  20.185  1.00 10.30           C  
ATOM   2232  O   ASN A 283      40.347 128.492  19.270  1.00  9.68           O  
ATOM   2233  CB  ASN A 283      40.528 125.172  19.759  1.00 10.79           C  
ATOM   2234  CG  ASN A 283      39.709 125.309  18.475  1.00 12.39           C  
ATOM   2235  OD1 ASN A 283      40.252 125.606  17.399  1.00 13.86           O  
ATOM   2236  ND2 ASN A 283      38.400 125.080  18.579  1.00 11.55           N  
ATOM   2237  N   GLN A 284      39.636 127.754  21.287  1.00  9.99           N  
ATOM   2238  CA  GLN A 284      38.771 128.908  21.498  1.00  9.99           C  
ATOM   2239  C   GLN A 284      39.511 130.181  21.949  1.00 10.16           C  
ATOM   2240  O   GLN A 284      39.130 131.291  21.550  1.00 10.37           O  
ATOM   2241  CB  GLN A 284      37.620 128.562  22.450  1.00  9.90           C  
ATOM   2242  CG  GLN A 284      36.581 127.624  21.830  1.00 10.28           C  
ATOM   2243  CD  GLN A 284      35.223 127.775  22.482  1.00 10.52           C  
ATOM   2244  OE1 GLN A 284      35.106 127.698  23.709  1.00 10.93           O  
ATOM   2245  NE2 GLN A 284      34.193 128.015  21.675  1.00  8.51           N  
ATOM   2246  N   MET A 285      40.547 130.035  22.777  1.00 10.22           N  
ATOM   2247  CA  MET A 285      41.285 131.204  23.287  1.00 10.76           C  
ATOM   2248  C   MET A 285      41.789 132.108  22.160  1.00 10.54           C  
ATOM   2249  O   MET A 285      41.676 133.328  22.245  1.00 10.50           O  
ATOM   2250  CB  MET A 285      42.468 130.796  24.182  1.00 10.75           C  
ATOM   2251  CG  MET A 285      43.308 132.001  24.723  1.00 13.51           C  
ATOM   2252  SD  MET A 285      44.633 132.623  23.613  1.00 20.90           S  
ATOM   2253  CE  MET A 285      45.812 131.281  23.707  1.00 18.00           C  
ATOM   2254  N   ILE A 286      42.339 131.504  21.110  1.00 10.36           N  
ATOM   2255  CA  ILE A 286      42.960 132.280  20.026  1.00 10.10           C  
ATOM   2256  C   ILE A 286      41.982 133.059  19.133  1.00 10.45           C  
ATOM   2257  O   ILE A 286      42.421 133.808  18.245  1.00  9.91           O  
ATOM   2258  CB  ILE A 286      43.947 131.443  19.178  1.00 10.02           C  
ATOM   2259  CG1 ILE A 286      43.234 130.277  18.461  1.00  9.40           C  
ATOM   2260  CG2 ILE A 286      45.113 130.974  20.053  1.00 11.10           C  
ATOM   2261  CD1 ILE A 286      44.151 129.504  17.498  1.00 10.03           C  
ATOM   2262  N   THR A 287      40.677 132.876  19.376  1.00  9.78           N  
ATOM   2263  CA  THR A 287      39.599 133.642  18.713  1.00 10.06           C  
ATOM   2264  C   THR A 287      39.048 134.775  19.598  1.00  9.59           C  
ATOM   2265  O   THR A 287      38.173 135.537  19.171  1.00  8.50           O  
ATOM   2266  CB  THR A 287      38.398 132.731  18.312  1.00 10.76           C  
ATOM   2267  OG1 THR A 287      37.709 132.287  19.491  1.00 10.40           O  
ATOM   2268  CG2 THR A 287      38.865 131.505  17.507  1.00 11.69           C  
ATOM   2269  N   ARG A 288      39.589 134.887  20.817  1.00  9.15           N  
ATOM   2270  CA  ARG A 288      39.022 135.749  21.861  1.00  9.50           C  
ATOM   2271  C   ARG A 288      39.942 136.881  22.313  1.00  9.54           C  
ATOM   2272  O   ARG A 288      39.646 137.563  23.298  1.00  9.76           O  
ATOM   2273  CB  ARG A 288      38.615 134.891  23.073  1.00  9.14           C  
ATOM   2274  CG  ARG A 288      37.334 134.098  22.836  1.00  9.78           C  
ATOM   2275  CD  ARG A 288      37.221 132.874  23.747  1.00 10.35           C  
ATOM   2276  NE  ARG A 288      35.833 132.508  24.010  1.00  9.63           N  
ATOM   2277  CZ  ARG A 288      35.033 131.883  23.148  1.00  9.78           C  
ATOM   2278  NH1 ARG A 288      35.469 131.544  21.939  1.00  8.14           N  
ATOM   2279  NH2 ARG A 288      33.786 131.601  23.508  1.00 10.25           N  
ATOM   2280  N   VAL A 289      41.048 137.076  21.596  1.00  9.37           N  
ATOM   2281  CA  VAL A 289      42.151 137.920  22.059  1.00  9.74           C  
ATOM   2282  C   VAL A 289      42.677 138.849  20.942  1.00  9.16           C  
ATOM   2283  O   VAL A 289      43.717 138.582  20.341  1.00  8.72           O  
ATOM   2284  CB  VAL A 289      43.317 137.069  22.676  1.00  9.71           C  
ATOM   2285  CG1 VAL A 289      42.918 136.479  24.037  1.00 11.48           C  
ATOM   2286  CG2 VAL A 289      43.784 135.952  21.720  1.00 10.80           C  
ATOM   2287  N   PRO A 290      41.942 139.941  20.658  1.00  9.15           N  
ATOM   2288  CA  PRO A 290      42.357 140.911  19.629  1.00  9.20           C  
ATOM   2289  C   PRO A 290      43.510 141.794  20.066  1.00  9.09           C  
ATOM   2290  O   PRO A 290      43.784 141.905  21.273  1.00  9.09           O  
ATOM   2291  CB  PRO A 290      41.107 141.780  19.438  1.00  9.31           C  
ATOM   2292  CG  PRO A 290      40.374 141.663  20.741  1.00 10.68           C  
ATOM   2293  CD  PRO A 290      40.621 140.266  21.225  1.00  8.76           C  
ATOM   2294  N   LEU A 291      44.173 142.424  19.091  1.00  8.72           N  
ATOM   2295  CA  LEU A 291      45.177 143.467  19.379  1.00  8.80           C  
ATOM   2296  C   LEU A 291      44.546 144.846  19.210  1.00  8.86           C  
ATOM   2297  O   LEU A 291      43.548 144.992  18.498  1.00  8.52           O  
ATOM   2298  CB  LEU A 291      46.412 143.343  18.473  1.00  8.52           C  
ATOM   2299  CG  LEU A 291      47.389 142.218  18.867  1.00  8.87           C  
ATOM   2300  CD1 LEU A 291      46.951 140.893  18.247  1.00  9.42           C  
ATOM   2301  CD2 LEU A 291      48.826 142.583  18.464  1.00  9.27           C  
ATOM   2302  N   GLY A 292      45.144 145.851  19.855  1.00  8.93           N  
ATOM   2303  CA  GLY A 292      44.636 147.220  19.810  1.00  9.18           C  
ATOM   2304  C   GLY A 292      44.827 147.922  18.478  1.00  9.66           C  
ATOM   2305  O   GLY A 292      45.343 147.340  17.520  1.00  9.29           O  
ATOM   2306  N   SER A 293      44.400 149.184  18.425  1.00  9.98           N  
ATOM   2307  CA  SER A 293      44.382 149.960  17.188  1.00  9.89           C  
ATOM   2308  C   SER A 293      45.128 151.286  17.354  1.00  9.98           C  
ATOM   2309  O   SER A 293      44.797 152.073  18.233  1.00 10.14           O  
ATOM   2310  CB  SER A 293      42.929 150.250  16.778  1.00 10.02           C  
ATOM   2311  OG  SER A 293      42.188 149.047  16.586  1.00  9.79           O  
ATOM   2312  N   VAL A 294      46.119 151.539  16.498  1.00  9.43           N  
ATOM   2313  CA  VAL A 294      46.911 152.767  16.607  1.00  9.26           C  
ATOM   2314  C   VAL A 294      47.548 153.160  15.272  1.00  9.70           C  
ATOM   2315  O   VAL A 294      47.942 152.286  14.499  1.00 10.16           O  
ATOM   2316  CB  VAL A 294      48.001 152.661  17.733  1.00  9.19           C  
ATOM   2317  CG1 VAL A 294      49.020 151.508  17.464  1.00  8.10           C  
ATOM   2318  CG2 VAL A 294      48.717 153.999  17.934  1.00  8.40           C  
ATOM   2319  N   ILE A 295      47.611 154.467  15.003  1.00  9.89           N  
ATOM   2320  CA  ILE A 295      48.465 154.994  13.934  1.00 10.00           C  
ATOM   2321  C   ILE A 295      49.556 155.816  14.610  1.00 10.33           C  
ATOM   2322  O   ILE A 295      49.257 156.734  15.379  1.00 10.79           O  
ATOM   2323  CB  ILE A 295      47.697 155.880  12.918  1.00 10.39           C  
ATOM   2324  CG1 ILE A 295      46.366 155.218  12.510  1.00 10.05           C  
ATOM   2325  CG2 ILE A 295      48.593 156.167  11.674  1.00 10.40           C  
ATOM   2326  CD1 ILE A 295      45.476 156.063  11.562  1.00  9.35           C  
ATOM   2327  N   LYS A 296      50.816 155.479  14.339  1.00  9.98           N  
ATOM   2328  CA  LYS A 296      51.932 156.236  14.894  1.00  9.95           C  
ATOM   2329  C   LYS A 296      52.382 157.229  13.841  1.00  9.97           C  
ATOM   2330  O   LYS A 296      52.673 156.835  12.711  1.00  9.72           O  
ATOM   2331  CB  LYS A 296      53.074 155.308  15.311  1.00  9.78           C  
ATOM   2332  CG  LYS A 296      54.237 156.027  16.002  1.00 10.58           C  
ATOM   2333  CD  LYS A 296      55.212 155.027  16.638  1.00 12.31           C  
ATOM   2334  CE  LYS A 296      56.244 155.741  17.512  1.00 14.57           C  
ATOM   2335  NZ  LYS A 296      57.339 154.820  17.970  1.00 16.09           N  
ATOM   2336  N   CYS A 297      52.392 158.512  14.206  1.00 10.36           N  
ATOM   2337  CA  CYS A 297      52.593 159.607  13.248  1.00 11.07           C  
ATOM   2338  C   CYS A 297      53.723 160.516  13.692  1.00 11.08           C  
ATOM   2339  O   CYS A 297      53.750 160.949  14.847  1.00 11.90           O  
ATOM   2340  CB  CYS A 297      51.323 160.459  13.146  1.00 11.22           C  
ATOM   2341  SG  CYS A 297      49.807 159.520  12.813  1.00 12.46           S  
ATOM   2342  N   ILE A 298      54.645 160.819  12.780  1.00 11.05           N  
ATOM   2343  CA  ILE A 298      55.793 161.676  13.116  1.00 11.03           C  
ATOM   2344  C   ILE A 298      55.851 162.874  12.157  1.00 11.02           C  
ATOM   2345  O   ILE A 298      56.009 162.707  10.946  1.00 10.88           O  
ATOM   2346  CB  ILE A 298      57.151 160.881  13.134  1.00 11.49           C  
ATOM   2347  CG1 ILE A 298      57.079 159.658  14.064  1.00 11.56           C  
ATOM   2348  CG2 ILE A 298      58.314 161.782  13.591  1.00 10.60           C  
ATOM   2349  CD1 ILE A 298      56.651 158.392  13.367  1.00 14.23           C  
ATOM   2350  N   VAL A 299      55.703 164.076  12.712  1.00 11.45           N  
ATOM   2351  CA  VAL A 299      55.765 165.323  11.935  1.00 11.20           C  
ATOM   2352  C   VAL A 299      57.116 166.013  12.154  1.00 11.54           C  
ATOM   2353  O   VAL A 299      57.506 166.280  13.301  1.00 10.95           O  
ATOM   2354  CB  VAL A 299      54.632 166.308  12.347  1.00 11.42           C  
ATOM   2355  CG1 VAL A 299      54.683 167.580  11.492  1.00 10.39           C  
ATOM   2356  CG2 VAL A 299      53.247 165.632  12.250  1.00 11.20           C  
ATOM   2357  N   TYR A 300      57.806 166.310  11.054  1.00 11.76           N  
ATOM   2358  CA  TYR A 300      59.143 166.907  11.100  1.00 12.37           C  
ATOM   2359  C   TYR A 300      59.085 168.404  10.882  1.00 12.58           C  
ATOM   2360  O   TYR A 300      58.261 168.889  10.093  1.00 12.97           O  
ATOM   2361  CB  TYR A 300      60.066 166.249  10.056  1.00 11.84           C  
ATOM   2362  CG  TYR A 300      60.334 164.800  10.384  1.00 11.78           C  
ATOM   2363  CD1 TYR A 300      59.414 163.805  10.028  1.00 11.12           C  
ATOM   2364  CD2 TYR A 300      61.478 164.426  11.104  1.00 11.29           C  
ATOM   2365  CE1 TYR A 300      59.638 162.471  10.356  1.00 11.64           C  
ATOM   2366  CE2 TYR A 300      61.707 163.080  11.446  1.00 11.49           C  
ATOM   2367  CZ  TYR A 300      60.780 162.122  11.067  1.00 11.46           C  
ATOM   2368  OH  TYR A 300      60.985 160.802  11.397  1.00 12.79           O  
ATOM   2369  N   TYR A 301      59.975 169.119  11.573  1.00 13.02           N  
ATOM   2370  CA  TYR A 301      60.090 170.570  11.476  1.00 13.93           C  
ATOM   2371  C   TYR A 301      61.545 171.002  11.282  1.00 14.77           C  
ATOM   2372  O   TYR A 301      62.471 170.209  11.481  1.00 14.42           O  
ATOM   2373  CB  TYR A 301      59.538 171.230  12.741  1.00 13.64           C  
ATOM   2374  CG  TYR A 301      58.050 171.043  12.926  1.00 13.58           C  
ATOM   2375  CD1 TYR A 301      57.133 171.805  12.191  1.00 11.95           C  
ATOM   2376  CD2 TYR A 301      57.556 170.088  13.814  1.00 12.82           C  
ATOM   2377  CE1 TYR A 301      55.749 171.629  12.351  1.00 11.82           C  
ATOM   2378  CE2 TYR A 301      56.175 169.903  13.983  1.00 12.69           C  
ATOM   2379  CZ  TYR A 301      55.281 170.673  13.252  1.00 12.46           C  
ATOM   2380  OH  TYR A 301      53.915 170.499  13.426  1.00 11.50           O  
ATOM   2381  N   LYS A 302      61.740 172.262  10.898  1.00 15.86           N  
ATOM   2382  CA  LYS A 302      63.090 172.817  10.716  1.00 17.49           C  
ATOM   2383  C   LYS A 302      63.889 172.838  12.027  1.00 17.43           C  
ATOM   2384  O   LYS A 302      65.099 172.559  12.036  1.00 17.53           O  
ATOM   2385  CB  LYS A 302      63.004 174.225  10.105  1.00 17.99           C  
ATOM   2386  CG  LYS A 302      64.353 174.810   9.694  1.00 21.83           C  
ATOM   2387  CD  LYS A 302      64.215 176.271   9.266  1.00 26.26           C  
ATOM   2388  CE  LYS A 302      65.579 176.911   9.005  1.00 29.16           C  
ATOM   2389  NZ  LYS A 302      66.221 176.373   7.767  1.00 31.20           N  
ATOM   2390  N   GLU A 303      63.206 173.162  13.127  1.00 17.33           N  
ATOM   2391  CA  GLU A 303      63.809 173.279  14.457  1.00 17.93           C  
ATOM   2392  C   GLU A 303      62.831 172.777  15.523  1.00 17.19           C  
ATOM   2393  O   GLU A 303      61.614 172.762  15.290  1.00 16.72           O  
ATOM   2394  CB  GLU A 303      64.148 174.741  14.783  1.00 19.01           C  
ATOM   2395  CG  GLU A 303      65.134 175.431  13.844  1.00 23.04           C  
ATOM   2396  CD  GLU A 303      65.110 176.949  14.007  1.00 28.47           C  
ATOM   2397  OE1 GLU A 303      64.546 177.443  15.015  1.00 30.96           O  
ATOM   2398  OE2 GLU A 303      65.650 177.650  13.121  1.00 32.39           O  
ATOM   2399  N   PRO A 304      63.349 172.373  16.702  1.00 16.67           N  
ATOM   2400  CA  PRO A 304      62.460 172.015  17.812  1.00 16.30           C  
ATOM   2401  C   PRO A 304      61.948 173.281  18.513  1.00 16.00           C  
ATOM   2402  O   PRO A 304      62.304 173.569  19.670  1.00 15.44           O  
ATOM   2403  CB  PRO A 304      63.355 171.160  18.719  1.00 16.47           C  
ATOM   2404  CG  PRO A 304      64.744 171.667  18.456  1.00 16.95           C  
ATOM   2405  CD  PRO A 304      64.773 172.127  17.019  1.00 16.85           C  
ATOM   2406  N   PHE A 305      61.100 174.013  17.791  1.00 15.30           N  
ATOM   2407  CA  PHE A 305      60.664 175.363  18.153  1.00 14.89           C  
ATOM   2408  C   PHE A 305      59.927 175.434  19.496  1.00 14.73           C  
ATOM   2409  O   PHE A 305      59.936 176.476  20.158  1.00 14.52           O  
ATOM   2410  CB  PHE A 305      59.793 175.951  17.030  1.00 14.85           C  
ATOM   2411  CG  PHE A 305      58.523 175.178  16.776  1.00 14.46           C  
ATOM   2412  CD1 PHE A 305      57.382 175.408  17.555  1.00 13.92           C  
ATOM   2413  CD2 PHE A 305      58.465 174.210  15.774  1.00 15.39           C  
ATOM   2414  CE1 PHE A 305      56.205 174.692  17.337  1.00 14.85           C  
ATOM   2415  CE2 PHE A 305      57.287 173.489  15.541  1.00 14.63           C  
ATOM   2416  CZ  PHE A 305      56.155 173.724  16.338  1.00 14.53           C  
ATOM   2417  N   TRP A 306      59.308 174.324  19.891  1.00 14.20           N  
ATOM   2418  CA  TRP A 306      58.567 174.243  21.157  1.00 14.13           C  
ATOM   2419  C   TRP A 306      59.464 174.464  22.385  1.00 14.40           C  
ATOM   2420  O   TRP A 306      59.026 175.017  23.395  1.00 14.28           O  
ATOM   2421  CB  TRP A 306      57.822 172.901  21.259  1.00 13.80           C  
ATOM   2422  CG  TRP A 306      58.671 171.691  20.906  1.00 13.70           C  
ATOM   2423  CD1 TRP A 306      59.402 170.927  21.766  1.00 13.62           C  
ATOM   2424  CD2 TRP A 306      58.867 171.123  19.599  1.00 12.21           C  
ATOM   2425  NE1 TRP A 306      60.044 169.918  21.083  1.00 13.50           N  
ATOM   2426  CE2 TRP A 306      59.738 170.015  19.751  1.00 13.21           C  
ATOM   2427  CE3 TRP A 306      58.398 171.447  18.316  1.00 12.08           C  
ATOM   2428  CZ2 TRP A 306      60.145 169.216  18.662  1.00 12.61           C  
ATOM   2429  CZ3 TRP A 306      58.801 170.660  17.230  1.00 12.55           C  
ATOM   2430  CH2 TRP A 306      59.672 169.556  17.415  1.00 12.47           C  
ATOM   2431  N   ARG A 307      60.721 174.040  22.283  1.00 14.88           N  
ATOM   2432  CA  ARG A 307      61.691 174.219  23.363  1.00 15.49           C  
ATOM   2433  C   ARG A 307      61.927 175.700  23.681  1.00 16.27           C  
ATOM   2434  O   ARG A 307      62.138 176.060  24.839  1.00 16.10           O  
ATOM   2435  CB  ARG A 307      63.012 173.537  23.007  1.00 16.14           C  
ATOM   2436  CG  ARG A 307      62.899 172.027  22.847  1.00 15.17           C  
ATOM   2437  CD  ARG A 307      64.246 171.407  22.500  1.00 16.12           C  
ATOM   2438  NE  ARG A 307      64.100 169.980  22.230  1.00 15.31           N  
ATOM   2439  CZ  ARG A 307      65.095 169.169  21.886  1.00 16.53           C  
ATOM   2440  NH1 ARG A 307      66.343 169.629  21.768  1.00 15.78           N  
ATOM   2441  NH2 ARG A 307      64.840 167.887  21.665  1.00 15.42           N  
ATOM   2442  N   LYS A 308      61.873 176.551  22.653  1.00 17.31           N  
ATOM   2443  CA  LYS A 308      62.049 178.004  22.832  1.00 18.74           C  
ATOM   2444  C   LYS A 308      60.961 178.619  23.724  1.00 18.64           C  
ATOM   2445  O   LYS A 308      61.225 179.586  24.445  1.00 19.36           O  
ATOM   2446  CB  LYS A 308      62.098 178.726  21.482  1.00 19.05           C  
ATOM   2447  CG  LYS A 308      63.364 178.487  20.667  1.00 22.10           C  
ATOM   2448  CD  LYS A 308      63.357 179.350  19.387  1.00 26.27           C  
ATOM   2449  CE  LYS A 308      62.476 178.741  18.299  1.00 29.04           C  
ATOM   2450  NZ  LYS A 308      61.785 179.760  17.448  1.00 29.85           N  
ATOM   2451  N   LYS A 309      59.758 178.040  23.689  1.00 18.07           N  
ATOM   2452  CA  LYS A 309      58.638 178.453  24.549  1.00 17.78           C  
ATOM   2453  C   LYS A 309      58.576 177.696  25.879  1.00 17.31           C  
ATOM   2454  O   LYS A 309      57.574 177.786  26.599  1.00 17.32           O  
ATOM   2455  CB  LYS A 309      57.301 178.294  23.817  1.00 18.19           C  
ATOM   2456  CG  LYS A 309      57.178 179.147  22.567  1.00 20.11           C  
ATOM   2457  CD  LYS A 309      55.769 179.126  22.054  1.00 22.18           C  
ATOM   2458  CE  LYS A 309      55.582 180.181  20.978  1.00 23.19           C  
ATOM   2459  NZ  LYS A 309      54.141 180.420  20.758  1.00 24.27           N  
ATOM   2460  N   ASP A 310      59.651 176.971  26.200  1.00 16.59           N  
ATOM   2461  CA  ASP A 310      59.774 176.170  27.433  1.00 15.96           C  
ATOM   2462  C   ASP A 310      58.747 175.031  27.509  1.00 15.13           C  
ATOM   2463  O   ASP A 310      58.178 174.753  28.572  1.00 15.02           O  
ATOM   2464  CB  ASP A 310      59.757 177.056  28.699  1.00 16.23           C  
ATOM   2465  CG  ASP A 310      60.361 176.361  29.924  1.00 17.43           C  
ATOM   2466  OD1 ASP A 310      61.342 175.589  29.785  1.00 17.84           O  
ATOM   2467  OD2 ASP A 310      59.852 176.599  31.042  1.00 20.23           O  
ATOM   2468  N   TYR A 311      58.537 174.380  26.364  1.00 14.06           N  
ATOM   2469  CA  TYR A 311      57.735 173.166  26.237  1.00 13.75           C  
ATOM   2470  C   TYR A 311      58.648 172.043  25.761  1.00 13.39           C  
ATOM   2471  O   TYR A 311      59.412 172.232  24.814  1.00 13.63           O  
ATOM   2472  CB  TYR A 311      56.646 173.353  25.182  1.00 13.09           C  
ATOM   2473  CG  TYR A 311      55.595 174.410  25.466  1.00 13.32           C  
ATOM   2474  CD1 TYR A 311      55.120 174.647  26.765  1.00 12.97           C  
ATOM   2475  CD2 TYR A 311      55.051 175.152  24.420  1.00 12.57           C  
ATOM   2476  CE1 TYR A 311      54.137 175.613  27.004  1.00 14.19           C  
ATOM   2477  CE2 TYR A 311      54.067 176.110  24.648  1.00 14.04           C  
ATOM   2478  CZ  TYR A 311      53.624 176.340  25.935  1.00 14.93           C  
ATOM   2479  OH  TYR A 311      52.647 177.289  26.134  1.00 16.39           O  
ATOM   2480  N   CYS A 312      58.581 170.881  26.402  1.00 13.48           N  
ATOM   2481  CA  CYS A 312      59.481 169.787  26.034  1.00 12.93           C  
ATOM   2482  C   CYS A 312      59.011 169.050  24.785  1.00 12.86           C  
ATOM   2483  O   CYS A 312      59.807 168.399  24.127  1.00 12.53           O  
ATOM   2484  CB  CYS A 312      59.697 168.800  27.187  1.00 13.53           C  
ATOM   2485  SG  CYS A 312      58.240 167.840  27.714  1.00 13.61           S  
ATOM   2486  N   GLY A 313      57.723 169.160  24.464  1.00 12.42           N  
ATOM   2487  CA  GLY A 313      57.179 168.475  23.292  1.00 12.30           C  
ATOM   2488  C   GLY A 313      56.113 167.462  23.677  1.00 12.13           C  
ATOM   2489  O   GLY A 313      55.383 166.968  22.811  1.00 13.02           O  
ATOM   2490  N   THR A 314      56.021 167.172  24.976  1.00 11.85           N  
ATOM   2491  CA  THR A 314      54.991 166.293  25.533  1.00 11.56           C  
ATOM   2492  C   THR A 314      53.653 167.022  25.642  1.00 11.58           C  
ATOM   2493  O   THR A 314      53.562 168.086  26.261  1.00 11.36           O  
ATOM   2494  CB  THR A 314      55.402 165.765  26.928  1.00 11.74           C  
ATOM   2495  OG1 THR A 314      56.646 165.059  26.827  1.00 11.65           O  
ATOM   2496  CG2 THR A 314      54.317 164.829  27.504  1.00 12.15           C  
ATOM   2497  N   MET A 315      52.628 166.443  25.022  1.00 11.41           N  
ATOM   2498  CA  MET A 315      51.268 166.978  25.078  1.00 11.75           C  
ATOM   2499  C   MET A 315      50.316 165.842  25.423  1.00 11.62           C  
ATOM   2500  O   MET A 315      50.346 164.788  24.788  1.00 11.19           O  
ATOM   2501  CB  MET A 315      50.863 167.605  23.735  1.00 11.68           C  
ATOM   2502  CG  MET A 315      51.709 168.816  23.297  1.00 12.26           C  
ATOM   2503  SD  MET A 315      51.311 169.414  21.640  1.00 14.37           S  
ATOM   2504  CE  MET A 315      52.641 168.712  20.659  1.00 13.84           C  
ATOM   2505  N   ILE A 316      49.491 166.072  26.441  1.00 11.75           N  
ATOM   2506  CA  ILE A 316      48.435 165.161  26.839  1.00 12.40           C  
ATOM   2507  C   ILE A 316      47.131 165.874  26.476  1.00 12.95           C  
ATOM   2508  O   ILE A 316      46.795 166.903  27.075  1.00 12.91           O  
ATOM   2509  CB  ILE A 316      48.527 164.857  28.360  1.00 12.60           C  
ATOM   2510  CG1 ILE A 316      49.876 164.186  28.690  1.00 12.57           C  
ATOM   2511  CG2 ILE A 316      47.357 163.990  28.822  1.00 12.88           C  
ATOM   2512  CD1 ILE A 316      50.371 164.458  30.110  1.00 15.09           C  
ATOM   2513  N   ILE A 317      46.429 165.345  25.475  1.00 13.37           N  
ATOM   2514  CA  ILE A 317      45.360 166.081  24.798  1.00 14.34           C  
ATOM   2515  C   ILE A 317      44.028 165.362  24.921  1.00 15.51           C  
ATOM   2516  O   ILE A 317      43.800 164.325  24.302  1.00 14.93           O  
ATOM   2517  CB  ILE A 317      45.668 166.327  23.289  1.00 13.73           C  
ATOM   2518  CG1 ILE A 317      47.092 166.861  23.096  1.00 13.79           C  
ATOM   2519  CG2 ILE A 317      44.619 167.309  22.676  1.00 14.50           C  
ATOM   2520  CD1 ILE A 317      47.625 166.811  21.648  1.00 12.21           C  
ATOM   2521  N   ASP A 318      43.152 165.937  25.729  1.00 17.44           N  
ATOM   2522  CA  ASP A 318      41.847 165.368  25.941  1.00 20.09           C  
ATOM   2523  C   ASP A 318      40.857 165.945  24.939  1.00 20.87           C  
ATOM   2524  O   ASP A 318      41.027 167.058  24.469  1.00 23.08           O  
ATOM   2525  CB  ASP A 318      41.392 165.654  27.366  1.00 20.60           C  
ATOM   2526  CG  ASP A 318      40.312 164.713  27.820  1.00 22.40           C  
ATOM   2527  OD1 ASP A 318      39.679 164.059  26.964  1.00 25.18           O  
ATOM   2528  OD2 ASP A 318      40.105 164.618  29.038  1.00 25.87           O  
ATOM   2529  N   GLY A 319      39.829 165.180  24.600  1.00 22.28           N  
ATOM   2530  CA  GLY A 319      38.769 165.692  23.741  1.00 22.40           C  
ATOM   2531  C   GLY A 319      38.586 164.895  22.468  1.00 22.74           C  
ATOM   2532  O   GLY A 319      39.564 164.541  21.784  1.00 22.61           O  
ATOM   2533  N   GLU A 320      37.322 164.636  22.140  1.00 22.58           N  
ATOM   2534  CA  GLU A 320      36.969 163.847  20.960  1.00 22.27           C  
ATOM   2535  C   GLU A 320      37.524 164.418  19.657  1.00 22.27           C  
ATOM   2536  O   GLU A 320      37.934 163.662  18.775  1.00 22.34           O  
ATOM   2537  CB  GLU A 320      35.444 163.679  20.860  1.00 22.41           C  
ATOM   2538  CG  GLU A 320      34.966 162.798  19.683  1.00 22.70           C  
ATOM   2539  CD  GLU A 320      35.522 161.367  19.718  1.00 23.35           C  
ATOM   2540  OE1 GLU A 320      35.761 160.818  20.822  1.00 24.10           O  
ATOM   2541  OE2 GLU A 320      35.724 160.789  18.630  1.00 22.47           O  
ATOM   2542  N   GLU A 321      37.538 165.746  19.542  1.00 22.00           N  
ATOM   2543  CA  GLU A 321      37.925 166.421  18.298  1.00 22.19           C  
ATOM   2544  C   GLU A 321      39.407 166.255  17.979  1.00 20.91           C  
ATOM   2545  O   GLU A 321      39.792 166.289  16.813  1.00 21.58           O  
ATOM   2546  CB  GLU A 321      37.595 167.926  18.345  1.00 23.18           C  
ATOM   2547  CG  GLU A 321      36.365 168.315  19.187  1.00 27.47           C  
ATOM   2548  CD  GLU A 321      36.592 168.133  20.692  1.00 32.17           C  
ATOM   2549  OE1 GLU A 321      37.634 168.586  21.215  1.00 34.59           O  
ATOM   2550  OE2 GLU A 321      35.735 167.507  21.348  1.00 34.88           O  
ATOM   2551  N   ALA A 322      40.240 166.107  19.009  1.00 18.73           N  
ATOM   2552  CA  ALA A 322      41.684 165.966  18.805  1.00 17.13           C  
ATOM   2553  C   ALA A 322      42.007 164.591  18.209  1.00 15.71           C  
ATOM   2554  O   ALA A 322      41.670 163.575  18.818  1.00 15.05           O  
ATOM   2555  CB  ALA A 322      42.413 166.148  20.127  1.00 16.84           C  
ATOM   2556  N   PRO A 323      42.646 164.548  17.016  1.00 14.74           N  
ATOM   2557  CA  PRO A 323      43.000 163.245  16.437  1.00 13.91           C  
ATOM   2558  C   PRO A 323      44.051 162.488  17.262  1.00 12.91           C  
ATOM   2559  O   PRO A 323      44.003 161.257  17.342  1.00 12.30           O  
ATOM   2560  CB  PRO A 323      43.589 163.611  15.060  1.00 13.83           C  
ATOM   2561  CG  PRO A 323      43.963 165.077  15.167  1.00 14.53           C  
ATOM   2562  CD  PRO A 323      42.920 165.657  16.079  1.00 14.76           C  
ATOM   2563  N   VAL A 324      44.982 163.232  17.856  1.00 12.02           N  
ATOM   2564  CA  VAL A 324      46.100 162.675  18.641  1.00 11.57           C  
ATOM   2565  C   VAL A 324      45.896 163.016  20.112  1.00 11.63           C  
ATOM   2566  O   VAL A 324      45.633 164.170  20.438  1.00 11.67           O  
ATOM   2567  CB  VAL A 324      47.447 163.262  18.140  1.00 11.76           C  
ATOM   2568  CG1 VAL A 324      48.605 162.962  19.109  1.00 10.69           C  
ATOM   2569  CG2 VAL A 324      47.753 162.730  16.741  1.00 11.52           C  
ATOM   2570  N   ALA A 325      45.986 162.011  20.991  1.00 11.42           N  
ATOM   2571  CA  ALA A 325      45.805 162.219  22.430  1.00 10.85           C  
ATOM   2572  C   ALA A 325      47.120 162.362  23.209  1.00 10.60           C  
ATOM   2573  O   ALA A 325      47.114 162.778  24.380  1.00 11.32           O  
ATOM   2574  CB  ALA A 325      44.949 161.101  23.029  1.00 11.17           C  
ATOM   2575  N   TYR A 326      48.239 162.019  22.564  1.00 10.02           N  
ATOM   2576  CA  TYR A 326      49.550 162.025  23.229  1.00 10.01           C  
ATOM   2577  C   TYR A 326      50.695 162.205  22.253  1.00  9.68           C  
ATOM   2578  O   TYR A 326      50.741 161.552  21.206  1.00  9.72           O  
ATOM   2579  CB  TYR A 326      49.769 160.709  23.970  1.00  9.72           C  
ATOM   2580  CG  TYR A 326      50.929 160.694  24.953  1.00 10.49           C  
ATOM   2581  CD1 TYR A 326      50.917 161.517  26.084  1.00 10.68           C  
ATOM   2582  CD2 TYR A 326      52.007 159.825  24.775  1.00 11.21           C  
ATOM   2583  CE1 TYR A 326      51.956 161.497  27.005  1.00 11.27           C  
ATOM   2584  CE2 TYR A 326      53.068 159.788  25.699  1.00 11.99           C  
ATOM   2585  CZ  TYR A 326      53.026 160.628  26.813  1.00 12.96           C  
ATOM   2586  OH  TYR A 326      54.040 160.603  27.746  1.00 13.41           O  
ATOM   2587  N   THR A 327      51.625 163.089  22.611  1.00  9.83           N  
ATOM   2588  CA  THR A 327      52.838 163.296  21.819  1.00  9.95           C  
ATOM   2589  C   THR A 327      54.086 163.262  22.697  1.00  9.67           C  
ATOM   2590  O   THR A 327      54.008 163.507  23.904  1.00  9.99           O  
ATOM   2591  CB  THR A 327      52.840 164.677  21.101  1.00  9.70           C  
ATOM   2592  OG1 THR A 327      52.956 165.718  22.079  1.00 10.66           O  
ATOM   2593  CG2 THR A 327      51.576 164.882  20.262  1.00  9.63           C  
ATOM   2594  N   LEU A 328      55.226 162.967  22.072  1.00 10.17           N  
ATOM   2595  CA  LEU A 328      56.555 163.138  22.674  1.00 10.00           C  
ATOM   2596  C   LEU A 328      57.499 163.777  21.636  1.00 10.70           C  
ATOM   2597  O   LEU A 328      57.330 163.574  20.431  1.00 10.63           O  
ATOM   2598  CB  LEU A 328      57.119 161.787  23.125  1.00 10.17           C  
ATOM   2599  CG  LEU A 328      56.418 161.111  24.308  1.00  9.74           C  
ATOM   2600  CD1 LEU A 328      56.852 159.655  24.440  1.00 11.10           C  
ATOM   2601  CD2 LEU A 328      56.689 161.882  25.601  1.00 12.37           C  
ATOM   2602  N   ASP A 329      58.474 164.552  22.107  1.00 10.74           N  
ATOM   2603  CA  ASP A 329      59.556 165.071  21.255  1.00 11.50           C  
ATOM   2604  C   ASP A 329      60.295 163.882  20.637  1.00 11.56           C  
ATOM   2605  O   ASP A 329      60.695 162.976  21.359  1.00 12.19           O  
ATOM   2606  CB  ASP A 329      60.502 165.925  22.122  1.00 11.03           C  
ATOM   2607  CG  ASP A 329      61.532 166.712  21.313  1.00 12.09           C  
ATOM   2608  OD1 ASP A 329      61.840 166.336  20.174  1.00 13.63           O  
ATOM   2609  OD2 ASP A 329      62.047 167.728  21.843  1.00 12.46           O  
ATOM   2610  N   ASP A 330      60.454 163.871  19.311  1.00 12.17           N  
ATOM   2611  CA  ASP A 330      61.168 162.772  18.629  1.00 12.58           C  
ATOM   2612  C   ASP A 330      62.464 163.239  17.930  1.00 13.03           C  
ATOM   2613  O   ASP A 330      63.048 162.513  17.118  1.00 12.46           O  
ATOM   2614  CB  ASP A 330      60.246 162.051  17.632  1.00 12.58           C  
ATOM   2615  CG  ASP A 330      60.575 160.560  17.487  1.00 14.78           C  
ATOM   2616  OD1 ASP A 330      60.818 159.880  18.517  1.00 15.95           O  
ATOM   2617  OD2 ASP A 330      60.582 160.062  16.337  1.00 14.41           O  
ATOM   2618  N   THR A 331      62.894 164.456  18.252  1.00 13.27           N  
ATOM   2619  CA  THR A 331      64.161 165.016  17.762  1.00 13.77           C  
ATOM   2620  C   THR A 331      65.331 164.083  18.100  1.00 14.32           C  
ATOM   2621  O   THR A 331      65.328 163.418  19.144  1.00 14.05           O  
ATOM   2622  CB  THR A 331      64.396 166.420  18.371  1.00 13.80           C  
ATOM   2623  OG1 THR A 331      63.235 167.230  18.146  1.00 13.91           O  
ATOM   2624  CG2 THR A 331      65.612 167.119  17.745  1.00 13.80           C  
ATOM   2625  N   LYS A 332      66.302 164.015  17.191  1.00 15.01           N  
ATOM   2626  CA  LYS A 332      67.507 163.202  17.374  1.00 16.00           C  
ATOM   2627  C   LYS A 332      68.324 163.743  18.548  1.00 16.79           C  
ATOM   2628  O   LYS A 332      68.220 164.930  18.864  1.00 16.96           O  
ATOM   2629  CB  LYS A 332      68.357 163.209  16.089  1.00 15.61           C  
ATOM   2630  CG  LYS A 332      67.693 162.595  14.845  1.00 16.39           C  
ATOM   2631  CD  LYS A 332      67.623 161.063  14.925  1.00 16.85           C  
ATOM   2632  CE  LYS A 332      67.011 160.465  13.666  1.00 16.78           C  
ATOM   2633  NZ  LYS A 332      65.529 160.729  13.542  1.00 15.45           N  
ATOM   2634  N   PRO A 333      69.138 162.880  19.202  1.00 17.81           N  
ATOM   2635  CA  PRO A 333      69.897 163.335  20.375  1.00 18.75           C  
ATOM   2636  C   PRO A 333      70.857 164.472  20.044  1.00 19.63           C  
ATOM   2637  O   PRO A 333      71.194 165.260  20.924  1.00 20.29           O  
ATOM   2638  CB  PRO A 333      70.677 162.080  20.809  1.00 18.45           C  
ATOM   2639  CG  PRO A 333      70.671 161.187  19.642  1.00 18.50           C  
ATOM   2640  CD  PRO A 333      69.375 161.449  18.932  1.00 17.75           C  
ATOM   2641  N   GLU A 334      71.263 164.559  18.777  1.00 20.44           N  
ATOM   2642  CA  GLU A 334      72.179 165.597  18.312  1.00 21.17           C  
ATOM   2643  C   GLU A 334      71.486 166.957  18.233  1.00 21.19           C  
ATOM   2644  O   GLU A 334      72.151 167.998  18.246  1.00 21.47           O  
ATOM   2645  CB  GLU A 334      72.777 165.220  16.949  1.00 21.68           C  
ATOM   2646  CG  GLU A 334      73.802 164.093  16.997  1.00 23.50           C  
ATOM   2647  CD  GLU A 334      73.184 162.695  17.009  1.00 26.16           C  
ATOM   2648  OE1 GLU A 334      71.972 162.539  16.706  1.00 25.37           O  
ATOM   2649  OE2 GLU A 334      73.925 161.740  17.321  1.00 26.68           O  
ATOM   2650  N   GLY A 335      70.154 166.939  18.148  1.00 20.33           N  
ATOM   2651  CA  GLY A 335      69.353 168.160  18.149  1.00 19.68           C  
ATOM   2652  C   GLY A 335      68.802 168.499  16.780  1.00 19.27           C  
ATOM   2653  O   GLY A 335      68.147 169.531  16.610  1.00 19.40           O  
ATOM   2654  N   ASN A 336      69.098 167.654  15.794  1.00 18.32           N  
ATOM   2655  CA  ASN A 336      68.576 167.844  14.434  1.00 18.14           C  
ATOM   2656  C   ASN A 336      67.430 166.876  14.116  1.00 16.84           C  
ATOM   2657  O   ASN A 336      67.070 166.046  14.946  1.00 15.79           O  
ATOM   2658  CB  ASN A 336      69.698 167.759  13.381  1.00 18.69           C  
ATOM   2659  CG  ASN A 336      70.532 166.489  13.495  1.00 20.70           C  
ATOM   2660  OD1 ASN A 336      70.293 165.633  14.349  1.00 21.32           O  
ATOM   2661  ND2 ASN A 336      71.532 166.373  12.628  1.00 22.35           N  
ATOM   2662  N   TYR A 337      66.876 166.999  12.911  1.00 16.41           N  
ATOM   2663  CA  TYR A 337      65.675 166.271  12.489  1.00 16.06           C  
ATOM   2664  C   TYR A 337      64.568 166.471  13.532  1.00 15.24           C  
ATOM   2665  O   TYR A 337      63.952 165.511  13.997  1.00 15.67           O  
ATOM   2666  CB  TYR A 337      65.951 164.772  12.240  1.00 15.96           C  
ATOM   2667  CG  TYR A 337      67.079 164.468  11.266  1.00 16.80           C  
ATOM   2668  CD1 TYR A 337      68.413 164.457  11.691  1.00 18.31           C  
ATOM   2669  CD2 TYR A 337      66.811 164.167   9.932  1.00 17.74           C  
ATOM   2670  CE1 TYR A 337      69.459 164.168  10.804  1.00 19.40           C  
ATOM   2671  CE2 TYR A 337      67.853 163.876   9.033  1.00 19.05           C  
ATOM   2672  CZ  TYR A 337      69.169 163.880   9.481  1.00 19.62           C  
ATOM   2673  OH  TYR A 337      70.192 163.595   8.600  1.00 20.76           O  
ATOM   2674  N   ALA A 338      64.349 167.729  13.909  1.00 14.64           N  
ATOM   2675  CA  ALA A 338      63.297 168.076  14.864  1.00 13.90           C  
ATOM   2676  C   ALA A 338      61.981 167.416  14.459  1.00 13.15           C  
ATOM   2677  O   ALA A 338      61.619 167.417  13.286  1.00 12.70           O  
ATOM   2678  CB  ALA A 338      63.125 169.570  14.929  1.00 14.47           C  
ATOM   2679  N   ALA A 339      61.267 166.863  15.436  1.00 12.67           N  
ATOM   2680  CA  ALA A 339      60.047 166.104  15.147  1.00 12.00           C  
ATOM   2681  C   ALA A 339      59.178 165.916  16.380  1.00 12.04           C  
ATOM   2682  O   ALA A 339      59.684 165.859  17.502  1.00 11.96           O  
ATOM   2683  CB  ALA A 339      60.405 164.732  14.551  1.00 11.58           C  
ATOM   2684  N   ILE A 340      57.873 165.801  16.146  1.00 11.83           N  
ATOM   2685  CA  ILE A 340      56.908 165.422  17.175  1.00 11.84           C  
ATOM   2686  C   ILE A 340      56.312 164.059  16.808  1.00 11.81           C  
ATOM   2687  O   ILE A 340      55.805 163.880  15.701  1.00 11.60           O  
ATOM   2688  CB  ILE A 340      55.766 166.482  17.330  1.00 11.98           C  
ATOM   2689  CG1 ILE A 340      56.326 167.873  17.664  1.00 13.38           C  
ATOM   2690  CG2 ILE A 340      54.728 166.036  18.384  1.00 11.76           C  
ATOM   2691  CD1 ILE A 340      56.760 168.045  19.117  1.00 18.63           C  
ATOM   2692  N   MET A 341      56.396 163.104  17.732  1.00 11.66           N  
ATOM   2693  CA  MET A 341      55.714 161.816  17.587  1.00 11.99           C  
ATOM   2694  C   MET A 341      54.334 161.907  18.235  1.00 11.88           C  
ATOM   2695  O   MET A 341      54.217 162.359  19.370  1.00 11.92           O  
ATOM   2696  CB  MET A 341      56.537 160.703  18.263  1.00 11.82           C  
ATOM   2697  CG  MET A 341      55.980 159.272  18.097  1.00 13.76           C  
ATOM   2698  SD  MET A 341      54.509 158.876  19.100  1.00 15.18           S  
ATOM   2699  CE  MET A 341      55.099 159.130  20.763  1.00 15.18           C  
ATOM   2700  N   GLY A 342      53.298 161.463  17.523  1.00 11.66           N  
ATOM   2701  CA  GLY A 342      51.944 161.394  18.096  1.00 11.33           C  
ATOM   2702  C   GLY A 342      51.241 160.076  17.801  1.00 10.84           C  
ATOM   2703  O   GLY A 342      51.498 159.454  16.767  1.00 10.55           O  
ATOM   2704  N   PHE A 343      50.353 159.659  18.708  1.00 10.26           N  
ATOM   2705  CA  PHE A 343      49.544 158.460  18.534  1.00 10.34           C  
ATOM   2706  C   PHE A 343      48.086 158.821  18.242  1.00 10.36           C  
ATOM   2707  O   PHE A 343      47.491 159.639  18.956  1.00 10.58           O  
ATOM   2708  CB  PHE A 343      49.546 157.594  19.806  1.00 10.12           C  
ATOM   2709  CG  PHE A 343      50.860 156.923  20.119  1.00 10.91           C  
ATOM   2710  CD1 PHE A 343      51.496 156.108  19.189  1.00 11.41           C  
ATOM   2711  CD2 PHE A 343      51.439 157.082  21.378  1.00 12.62           C  
ATOM   2712  CE1 PHE A 343      52.716 155.477  19.496  1.00 12.00           C  
ATOM   2713  CE2 PHE A 343      52.649 156.453  21.699  1.00 13.07           C  
ATOM   2714  CZ  PHE A 343      53.282 155.641  20.751  1.00 12.63           C  
ATOM   2715  N   ILE A 344      47.513 158.198  17.213  1.00  9.99           N  
ATOM   2716  CA  ILE A 344      46.058 158.239  16.990  1.00  9.74           C  
ATOM   2717  C   ILE A 344      45.509 156.912  17.515  1.00  9.55           C  
ATOM   2718  O   ILE A 344      45.881 155.858  16.998  1.00  8.88           O  
ATOM   2719  CB  ILE A 344      45.714 158.436  15.493  1.00 10.11           C  
ATOM   2720  CG1 ILE A 344      46.341 159.735  14.965  1.00  9.36           C  
ATOM   2721  CG2 ILE A 344      44.192 158.469  15.271  1.00  9.73           C  
ATOM   2722  CD1 ILE A 344      46.259 159.870  13.445  1.00 11.55           C  
ATOM   2723  N   LEU A 345      44.647 156.977  18.538  1.00  9.62           N  
ATOM   2724  CA  LEU A 345      44.324 155.808  19.389  1.00 10.19           C  
ATOM   2725  C   LEU A 345      42.932 155.213  19.183  1.00 10.10           C  
ATOM   2726  O   LEU A 345      41.956 155.946  19.025  1.00 10.68           O  
ATOM   2727  CB  LEU A 345      44.452 156.165  20.891  1.00  9.83           C  
ATOM   2728  CG  LEU A 345      45.794 156.665  21.439  1.00 10.25           C  
ATOM   2729  CD1 LEU A 345      45.638 157.319  22.837  1.00  9.90           C  
ATOM   2730  CD2 LEU A 345      46.812 155.514  21.480  1.00 10.28           C  
ATOM   2731  N   ALA A 346      42.866 153.884  19.221  1.00 10.38           N  
ATOM   2732  CA  ALA A 346      41.608 153.131  19.347  1.00 10.28           C  
ATOM   2733  C   ALA A 346      40.587 153.554  18.289  1.00 10.82           C  
ATOM   2734  O   ALA A 346      40.924 153.517  17.104  1.00 10.83           O  
ATOM   2735  CB  ALA A 346      41.053 153.221  20.791  1.00 10.36           C  
ATOM   2736  N   HIS A 347      39.373 153.969  18.669  1.00 10.80           N  
ATOM   2737  CA  HIS A 347      38.370 154.323  17.633  1.00 11.60           C  
ATOM   2738  C   HIS A 347      38.836 155.393  16.616  1.00 11.92           C  
ATOM   2739  O   HIS A 347      38.400 155.393  15.453  1.00 11.58           O  
ATOM   2740  CB  HIS A 347      36.998 154.677  18.231  1.00 11.75           C  
ATOM   2741  CG  HIS A 347      36.879 156.098  18.686  1.00 12.18           C  
ATOM   2742  ND1 HIS A 347      37.307 156.522  19.923  1.00 11.24           N  
ATOM   2743  CD2 HIS A 347      36.379 157.191  18.065  1.00 13.47           C  
ATOM   2744  CE1 HIS A 347      37.079 157.817  20.046  1.00 12.59           C  
ATOM   2745  NE2 HIS A 347      36.526 158.248  18.928  1.00 13.86           N  
ATOM   2746  N   LYS A 348      39.709 156.301  17.047  1.00 12.02           N  
ATOM   2747  CA  LYS A 348      40.205 157.349  16.145  1.00 12.40           C  
ATOM   2748  C   LYS A 348      41.108 156.804  15.040  1.00 12.57           C  
ATOM   2749  O   LYS A 348      41.132 157.346  13.928  1.00 11.52           O  
ATOM   2750  CB  LYS A 348      40.901 158.471  16.929  1.00 12.34           C  
ATOM   2751  CG  LYS A 348      39.938 159.255  17.849  1.00 12.09           C  
ATOM   2752  CD  LYS A 348      40.688 160.306  18.692  1.00 12.00           C  
ATOM   2753  CE  LYS A 348      39.757 160.989  19.724  1.00 11.09           C  
ATOM   2754  NZ  LYS A 348      40.521 161.871  20.691  1.00  9.27           N  
ATOM   2755  N   ALA A 349      41.848 155.735  15.348  1.00 13.60           N  
ATOM   2756  CA  ALA A 349      42.640 155.038  14.333  1.00 14.64           C  
ATOM   2757  C   ALA A 349      41.723 154.498  13.228  1.00 16.08           C  
ATOM   2758  O   ALA A 349      42.039 154.610  12.039  1.00 16.64           O  
ATOM   2759  CB  ALA A 349      43.468 153.906  14.964  1.00 14.76           C  
ATOM   2760  N   ARG A 350      40.578 153.942  13.626  1.00 16.58           N  
ATOM   2761  CA  ARG A 350      39.577 153.443  12.684  1.00 17.67           C  
ATOM   2762  C   ARG A 350      38.937 154.593  11.905  1.00 18.11           C  
ATOM   2763  O   ARG A 350      38.876 154.553  10.675  1.00 17.90           O  
ATOM   2764  CB  ARG A 350      38.482 152.642  13.416  1.00 17.77           C  
ATOM   2765  CG  ARG A 350      38.801 151.170  13.652  1.00 19.09           C  
ATOM   2766  CD  ARG A 350      39.361 150.858  15.033  1.00 19.73           C  
ATOM   2767  NE  ARG A 350      38.378 151.018  16.112  1.00 18.95           N  
ATOM   2768  CZ  ARG A 350      38.521 150.505  17.333  1.00 17.84           C  
ATOM   2769  NH1 ARG A 350      39.586 149.767  17.627  1.00 17.71           N  
ATOM   2770  NH2 ARG A 350      37.602 150.729  18.271  1.00 16.23           N  
ATOM   2771  N   LYS A 351      38.478 155.616  12.628  1.00 18.41           N  
ATOM   2772  CA  LYS A 351      37.810 156.773  12.018  1.00 19.27           C  
ATOM   2773  C   LYS A 351      38.715 157.544  11.045  1.00 19.13           C  
ATOM   2774  O   LYS A 351      38.304 157.842   9.916  1.00 19.33           O  
ATOM   2775  CB  LYS A 351      37.260 157.714  13.102  1.00 19.80           C  
ATOM   2776  CG  LYS A 351      36.429 158.884  12.559  1.00 22.86           C  
ATOM   2777  CD  LYS A 351      36.364 160.027  13.568  1.00 27.57           C  
ATOM   2778  CE  LYS A 351      35.680 161.252  12.971  1.00 29.57           C  
ATOM   2779  NZ  LYS A 351      35.976 162.473  13.781  1.00 32.61           N  
ATOM   2780  N   LEU A 352      39.937 157.861  11.475  1.00 18.36           N  
ATOM   2781  CA  LEU A 352      40.843 158.703  10.679  1.00 18.35           C  
ATOM   2782  C   LEU A 352      41.624 157.969   9.572  1.00 18.34           C  
ATOM   2783  O   LEU A 352      42.248 158.601   8.716  1.00 17.47           O  
ATOM   2784  CB  LEU A 352      41.773 159.505  11.595  1.00 18.04           C  
ATOM   2785  CG  LEU A 352      40.976 160.405  12.554  1.00 18.87           C  
ATOM   2786  CD1 LEU A 352      41.885 161.134  13.524  1.00 19.59           C  
ATOM   2787  CD2 LEU A 352      40.089 161.407  11.777  1.00 20.61           C  
ATOM   2788  N   ALA A 353      41.556 156.643   9.575  1.00 18.71           N  
ATOM   2789  CA  ALA A 353      42.174 155.831   8.520  1.00 20.20           C  
ATOM   2790  C   ALA A 353      41.579 156.120   7.131  1.00 21.31           C  
ATOM   2791  O   ALA A 353      42.231 155.886   6.111  1.00 22.01           O  
ATOM   2792  CB  ALA A 353      42.037 154.368   8.848  1.00 19.69           C  
ATOM   2793  N   ARG A 354      40.348 156.626   7.113  1.00 22.64           N  
ATOM   2794  CA  ARG A 354      39.628 156.959   5.875  1.00 24.00           C  
ATOM   2795  C   ARG A 354      40.294 158.098   5.089  1.00 23.92           C  
ATOM   2796  O   ARG A 354      40.174 158.167   3.861  1.00 24.74           O  
ATOM   2797  CB  ARG A 354      38.177 157.338   6.189  1.00 24.79           C  
ATOM   2798  CG  ARG A 354      37.373 156.271   6.918  1.00 27.58           C  
ATOM   2799  CD  ARG A 354      35.927 156.692   7.082  1.00 32.69           C  
ATOM   2800  NE  ARG A 354      35.240 155.884   8.086  1.00 36.30           N  
ATOM   2801  CZ  ARG A 354      34.798 156.339   9.259  1.00 38.26           C  
ATOM   2802  NH1 ARG A 354      34.948 157.616   9.596  1.00 38.93           N  
ATOM   2803  NH2 ARG A 354      34.188 155.509  10.099  1.00 39.13           N  
ATOM   2804  N   LEU A 355      40.995 158.980   5.801  1.00 22.96           N  
ATOM   2805  CA  LEU A 355      41.627 160.154   5.198  1.00 22.14           C  
ATOM   2806  C   LEU A 355      42.887 159.799   4.415  1.00 21.44           C  
ATOM   2807  O   LEU A 355      43.392 158.682   4.521  1.00 21.32           O  
ATOM   2808  CB  LEU A 355      41.956 161.186   6.289  1.00 21.93           C  
ATOM   2809  CG  LEU A 355      40.797 161.715   7.142  1.00 22.44           C  
ATOM   2810  CD1 LEU A 355      41.357 162.647   8.201  1.00 21.98           C  
ATOM   2811  CD2 LEU A 355      39.730 162.438   6.302  1.00 23.22           C  
ATOM   2812  N   THR A 356      43.388 160.747   3.621  1.00 20.82           N  
ATOM   2813  CA  THR A 356      44.691 160.580   2.978  1.00 20.38           C  
ATOM   2814  C   THR A 356      45.796 160.919   3.977  1.00 20.20           C  
ATOM   2815  O   THR A 356      45.535 161.525   5.016  1.00 19.73           O  
ATOM   2816  CB  THR A 356      44.874 161.499   1.751  1.00 20.37           C  
ATOM   2817  OG1 THR A 356      44.834 162.867   2.176  1.00 18.63           O  
ATOM   2818  CG2 THR A 356      43.793 161.247   0.690  1.00 20.66           C  
ATOM   2819  N   LYS A 357      47.024 160.533   3.640  1.00 20.06           N  
ATOM   2820  CA  LYS A 357      48.204 160.893   4.421  1.00 20.14           C  
ATOM   2821  C   LYS A 357      48.327 162.417   4.569  1.00 19.76           C  
ATOM   2822  O   LYS A 357      48.627 162.930   5.649  1.00 19.39           O  
ATOM   2823  CB  LYS A 357      49.456 160.316   3.753  1.00 20.61           C  
ATOM   2824  CG  LYS A 357      50.723 160.501   4.541  1.00 21.67           C  
ATOM   2825  CD  LYS A 357      51.955 160.055   3.747  1.00 24.83           C  
ATOM   2826  CE  LYS A 357      53.213 160.272   4.581  1.00 25.66           C  
ATOM   2827  NZ  LYS A 357      54.466 159.806   3.920  1.00 26.81           N  
ATOM   2828  N   GLU A 358      48.084 163.134   3.475  1.00 19.24           N  
ATOM   2829  CA  GLU A 358      48.157 164.596   3.481  1.00 19.01           C  
ATOM   2830  C   GLU A 358      47.083 165.210   4.384  1.00 18.28           C  
ATOM   2831  O   GLU A 358      47.349 166.171   5.109  1.00 17.56           O  
ATOM   2832  CB  GLU A 358      48.051 165.150   2.050  1.00 19.29           C  
ATOM   2833  CG  GLU A 358      49.247 164.804   1.131  1.00 21.80           C  
ATOM   2834  CD  GLU A 358      49.362 163.311   0.754  1.00 25.50           C  
ATOM   2835  OE1 GLU A 358      48.331 162.580   0.708  1.00 25.54           O  
ATOM   2836  OE2 GLU A 358      50.512 162.868   0.504  1.00 27.17           O  
ATOM   2837  N   GLU A 359      45.877 164.642   4.346  1.00 17.58           N  
ATOM   2838  CA  GLU A 359      44.786 165.085   5.213  1.00 16.97           C  
ATOM   2839  C   GLU A 359      45.082 164.875   6.702  1.00 16.26           C  
ATOM   2840  O   GLU A 359      44.781 165.747   7.511  1.00 15.40           O  
ATOM   2841  CB  GLU A 359      43.467 164.406   4.825  1.00 17.86           C  
ATOM   2842  CG  GLU A 359      42.770 165.060   3.620  1.00 19.61           C  
ATOM   2843  CD  GLU A 359      41.711 164.168   2.962  1.00 23.37           C  
ATOM   2844  OE1 GLU A 359      41.625 162.954   3.277  1.00 22.30           O  
ATOM   2845  OE2 GLU A 359      40.959 164.697   2.112  1.00 26.15           O  
ATOM   2846  N   ARG A 360      45.658 163.722   7.060  1.00 15.36           N  
ATOM   2847  CA  ARG A 360      46.061 163.473   8.452  1.00 14.61           C  
ATOM   2848  C   ARG A 360      47.157 164.434   8.909  1.00 14.49           C  
ATOM   2849  O   ARG A 360      47.128 164.913  10.042  1.00 13.95           O  
ATOM   2850  CB  ARG A 360      46.510 162.021   8.675  1.00 14.55           C  
ATOM   2851  CG  ARG A 360      45.368 161.058   9.011  1.00 14.01           C  
ATOM   2852  CD  ARG A 360      45.880 159.644   9.319  1.00 13.50           C  
ATOM   2853  NE  ARG A 360      46.589 159.079   8.168  1.00 13.61           N  
ATOM   2854  CZ  ARG A 360      46.004 158.495   7.125  1.00 15.95           C  
ATOM   2855  NH1 ARG A 360      44.683 158.346   7.077  1.00 16.19           N  
ATOM   2856  NH2 ARG A 360      46.748 158.035   6.130  1.00 15.24           N  
ATOM   2857  N   LEU A 361      48.114 164.720   8.027  1.00 14.26           N  
ATOM   2858  CA  LEU A 361      49.188 165.657   8.364  1.00 14.26           C  
ATOM   2859  C   LEU A 361      48.621 167.046   8.681  1.00 14.63           C  
ATOM   2860  O   LEU A 361      49.038 167.681   9.654  1.00 14.65           O  
ATOM   2861  CB  LEU A 361      50.217 165.755   7.238  1.00 13.96           C  
ATOM   2862  CG  LEU A 361      51.257 166.876   7.367  1.00 13.91           C  
ATOM   2863  CD1 LEU A 361      52.165 166.666   8.588  1.00 12.63           C  
ATOM   2864  CD2 LEU A 361      52.064 166.958   6.078  1.00 12.10           C  
ATOM   2865  N   LYS A 362      47.678 167.502   7.859  1.00 14.78           N  
ATOM   2866  CA  LYS A 362      47.033 168.800   8.069  1.00 15.69           C  
ATOM   2867  C   LYS A 362      46.324 168.865   9.425  1.00 15.06           C  
ATOM   2868  O   LYS A 362      46.487 169.842  10.167  1.00 14.52           O  
ATOM   2869  CB  LYS A 362      46.068 169.125   6.923  1.00 16.07           C  
ATOM   2870  CG  LYS A 362      45.445 170.521   6.986  1.00 19.11           C  
ATOM   2871  CD  LYS A 362      44.460 170.719   5.826  1.00 24.16           C  
ATOM   2872  CE  LYS A 362      43.563 171.942   6.030  1.00 25.58           C  
ATOM   2873  NZ  LYS A 362      44.280 173.206   5.690  1.00 29.43           N  
ATOM   2874  N   LYS A 363      45.551 167.826   9.747  1.00 14.42           N  
ATOM   2875  CA  LYS A 363      44.823 167.782  11.022  1.00 14.23           C  
ATOM   2876  C   LYS A 363      45.767 167.796  12.224  1.00 13.42           C  
ATOM   2877  O   LYS A 363      45.482 168.444  13.222  1.00 12.71           O  
ATOM   2878  CB  LYS A 363      43.884 166.567  11.104  1.00 14.17           C  
ATOM   2879  CG  LYS A 363      42.550 166.754  10.364  1.00 17.40           C  
ATOM   2880  CD  LYS A 363      41.611 165.570  10.653  1.00 21.47           C  
ATOM   2881  CE  LYS A 363      40.315 165.668   9.853  1.00 24.40           C  
ATOM   2882  NZ  LYS A 363      39.443 166.775  10.319  1.00 26.43           N  
ATOM   2883  N   LEU A 364      46.885 167.080  12.129  1.00 12.97           N  
ATOM   2884  CA  LEU A 364      47.856 167.062  13.232  1.00 12.32           C  
ATOM   2885  C   LEU A 364      48.534 168.419  13.427  1.00 12.71           C  
ATOM   2886  O   LEU A 364      48.618 168.910  14.550  1.00 12.75           O  
ATOM   2887  CB  LEU A 364      48.892 165.957  13.051  1.00 12.45           C  
ATOM   2888  CG  LEU A 364      48.536 164.584  13.648  1.00 12.29           C  
ATOM   2889  CD1 LEU A 364      47.172 164.040  13.146  1.00 11.32           C  
ATOM   2890  CD2 LEU A 364      49.663 163.584  13.368  1.00 11.96           C  
ATOM   2891  N   CYS A 365      48.989 169.030  12.336  1.00 12.40           N  
ATOM   2892  CA  CYS A 365      49.623 170.353  12.416  1.00 12.42           C  
ATOM   2893  C   CYS A 365      48.687 171.400  13.025  1.00 12.15           C  
ATOM   2894  O   CYS A 365      49.106 172.207  13.850  1.00 12.00           O  
ATOM   2895  CB  CYS A 365      50.103 170.802  11.038  1.00 12.25           C  
ATOM   2896  SG  CYS A 365      51.498 169.822  10.450  1.00 13.68           S  
ATOM   2897  N   GLU A 366      47.419 171.372  12.627  1.00 12.52           N  
ATOM   2898  CA  GLU A 366      46.442 172.326  13.144  1.00 12.65           C  
ATOM   2899  C   GLU A 366      46.203 172.131  14.650  1.00 12.46           C  
ATOM   2900  O   GLU A 366      46.067 173.108  15.405  1.00 11.19           O  
ATOM   2901  CB  GLU A 366      45.141 172.253  12.342  1.00 13.70           C  
ATOM   2902  CG  GLU A 366      45.325 172.752  10.904  1.00 16.17           C  
ATOM   2903  CD  GLU A 366      44.077 172.633  10.052  1.00 22.57           C  
ATOM   2904  OE1 GLU A 366      43.153 171.880  10.428  1.00 24.56           O  
ATOM   2905  OE2 GLU A 366      44.036 173.286   8.987  1.00 24.06           O  
ATOM   2906  N   LEU A 367      46.166 170.866  15.071  1.00 11.37           N  
ATOM   2907  CA  LEU A 367      46.054 170.523  16.488  1.00 11.35           C  
ATOM   2908  C   LEU A 367      47.282 170.993  17.274  1.00 10.70           C  
ATOM   2909  O   LEU A 367      47.155 171.650  18.304  1.00 11.03           O  
ATOM   2910  CB  LEU A 367      45.840 169.005  16.673  1.00 11.28           C  
ATOM   2911  CG  LEU A 367      45.827 168.495  18.123  1.00 12.63           C  
ATOM   2912  CD1 LEU A 367      44.626 169.067  18.893  1.00 12.55           C  
ATOM   2913  CD2 LEU A 367      45.837 166.945  18.189  1.00 11.01           C  
ATOM   2914  N   TYR A 368      48.471 170.657  16.781  1.00 10.71           N  
ATOM   2915  CA  TYR A 368      49.707 171.049  17.446  1.00 10.64           C  
ATOM   2916  C   TYR A 368      49.846 172.570  17.526  1.00 10.41           C  
ATOM   2917  O   TYR A 368      50.274 173.092  18.551  1.00 10.29           O  
ATOM   2918  CB  TYR A 368      50.940 170.429  16.759  1.00 10.62           C  
ATOM   2919  CG  TYR A 368      50.961 168.903  16.746  1.00 11.06           C  
ATOM   2920  CD1 TYR A 368      50.188 168.154  17.647  1.00 12.38           C  
ATOM   2921  CD2 TYR A 368      51.754 168.208  15.832  1.00 11.64           C  
ATOM   2922  CE1 TYR A 368      50.210 166.746  17.629  1.00 11.74           C  
ATOM   2923  CE2 TYR A 368      51.787 166.795  15.814  1.00 11.44           C  
ATOM   2924  CZ  TYR A 368      51.007 166.078  16.711  1.00 11.90           C  
ATOM   2925  OH  TYR A 368      51.041 164.690  16.698  1.00 10.98           O  
ATOM   2926  N   ALA A 369      49.464 173.275  16.463  1.00 10.55           N  
ATOM   2927  CA  ALA A 369      49.505 174.745  16.480  1.00 10.56           C  
ATOM   2928  C   ALA A 369      48.664 175.314  17.627  1.00 10.73           C  
ATOM   2929  O   ALA A 369      49.120 176.199  18.362  1.00 11.54           O  
ATOM   2930  CB  ALA A 369      49.067 175.322  15.116  1.00 10.42           C  
ATOM   2931  N   LYS A 370      47.450 174.794  17.801  1.00 10.40           N  
ATOM   2932  CA  LYS A 370      46.581 175.230  18.903  1.00 10.42           C  
ATOM   2933  C   LYS A 370      47.158 174.878  20.282  1.00 10.26           C  
ATOM   2934  O   LYS A 370      47.245 175.736  21.174  1.00 10.37           O  
ATOM   2935  CB  LYS A 370      45.157 174.668  18.737  1.00 10.13           C  
ATOM   2936  CG  LYS A 370      44.205 175.071  19.868  1.00 11.91           C  
ATOM   2937  CD  LYS A 370      42.788 174.597  19.616  1.00 14.37           C  
ATOM   2938  CE  LYS A 370      41.833 175.186  20.675  1.00 14.49           C  
ATOM   2939  NZ  LYS A 370      40.475 174.580  20.565  1.00 14.12           N  
ATOM   2940  N   VAL A 371      47.578 173.627  20.451  1.00 10.22           N  
ATOM   2941  CA  VAL A 371      48.026 173.154  21.771  1.00  9.94           C  
ATOM   2942  C   VAL A 371      49.284 173.897  22.228  1.00 10.03           C  
ATOM   2943  O   VAL A 371      49.390 174.296  23.394  1.00  9.96           O  
ATOM   2944  CB  VAL A 371      48.225 171.613  21.805  1.00  9.82           C  
ATOM   2945  CG1 VAL A 371      48.743 171.163  23.171  1.00 10.38           C  
ATOM   2946  CG2 VAL A 371      46.902 170.870  21.467  1.00  9.42           C  
ATOM   2947  N   LEU A 372      50.214 174.101  21.297  1.00 10.06           N  
ATOM   2948  CA  LEU A 372      51.482 174.795  21.571  1.00 10.30           C  
ATOM   2949  C   LEU A 372      51.381 176.318  21.440  1.00 10.50           C  
ATOM   2950  O   LEU A 372      52.350 177.033  21.717  1.00 10.40           O  
ATOM   2951  CB  LEU A 372      52.563 174.295  20.601  1.00  9.96           C  
ATOM   2952  CG  LEU A 372      52.963 172.809  20.637  1.00 10.47           C  
ATOM   2953  CD1 LEU A 372      53.788 172.492  19.399  1.00 11.49           C  
ATOM   2954  CD2 LEU A 372      53.756 172.474  21.900  1.00 11.63           C  
ATOM   2955  N   GLY A 373      50.217 176.807  21.006  1.00 10.88           N  
ATOM   2956  CA  GLY A 373      50.025 178.235  20.713  1.00 11.43           C  
ATOM   2957  C   GLY A 373      51.066 178.756  19.730  1.00 11.94           C  
ATOM   2958  O   GLY A 373      51.595 179.858  19.896  1.00 12.64           O  
ATOM   2959  N   SER A 374      51.376 177.952  18.720  1.00 12.42           N  
ATOM   2960  CA  SER A 374      52.503 178.232  17.826  1.00 12.99           C  
ATOM   2961  C   SER A 374      52.186 178.060  16.344  1.00 12.90           C  
ATOM   2962  O   SER A 374      51.998 176.931  15.866  1.00 12.68           O  
ATOM   2963  CB  SER A 374      53.693 177.327  18.174  1.00 13.04           C  
ATOM   2964  OG  SER A 374      54.178 177.570  19.477  1.00 13.53           O  
ATOM   2965  N   LEU A 375      52.188 179.171  15.605  1.00 13.31           N  
ATOM   2966  CA  LEU A 375      51.995 179.135  14.149  1.00 13.38           C  
ATOM   2967  C   LEU A 375      53.082 178.327  13.413  1.00 13.60           C  
ATOM   2968  O   LEU A 375      52.837 177.807  12.324  1.00 12.64           O  
ATOM   2969  CB  LEU A 375      51.905 180.554  13.560  1.00 13.75           C  
ATOM   2970  CG  LEU A 375      50.688 181.444  13.880  1.00 13.92           C  
ATOM   2971  CD1 LEU A 375      50.957 182.886  13.466  1.00 14.60           C  
ATOM   2972  CD2 LEU A 375      49.427 180.932  13.199  1.00 16.04           C  
ATOM   2973  N   GLU A 376      54.274 178.222  14.005  1.00 13.94           N  
ATOM   2974  CA  GLU A 376      55.353 177.431  13.396  1.00 14.52           C  
ATOM   2975  C   GLU A 376      54.976 175.958  13.194  1.00 13.98           C  
ATOM   2976  O   GLU A 376      55.528 175.286  12.322  1.00 13.77           O  
ATOM   2977  CB  GLU A 376      56.636 177.527  14.219  1.00 15.27           C  
ATOM   2978  CG  GLU A 376      57.153 178.954  14.409  1.00 18.46           C  
ATOM   2979  CD  GLU A 376      58.162 179.035  15.534  1.00 22.02           C  
ATOM   2980  OE1 GLU A 376      59.352 178.758  15.258  1.00 22.64           O  
ATOM   2981  OE2 GLU A 376      57.764 179.350  16.689  1.00 22.88           O  
ATOM   2982  N   ALA A 377      54.035 175.463  13.999  1.00 13.81           N  
ATOM   2983  CA  ALA A 377      53.561 174.080  13.870  1.00 13.83           C  
ATOM   2984  C   ALA A 377      52.840 173.820  12.546  1.00 13.98           C  
ATOM   2985  O   ALA A 377      52.661 172.665  12.150  1.00 14.27           O  
ATOM   2986  CB  ALA A 377      52.668 173.704  15.054  1.00 13.78           C  
ATOM   2987  N   LEU A 378      52.430 174.892  11.864  1.00 14.08           N  
ATOM   2988  CA  LEU A 378      51.766 174.768  10.559  1.00 14.45           C  
ATOM   2989  C   LEU A 378      52.757 174.646   9.395  1.00 15.14           C  
ATOM   2990  O   LEU A 378      52.342 174.604   8.234  1.00 15.20           O  
ATOM   2991  CB  LEU A 378      50.821 175.949  10.308  1.00 14.67           C  
ATOM   2992  CG  LEU A 378      49.720 176.233  11.331  1.00 13.79           C  
ATOM   2993  CD1 LEU A 378      48.961 177.502  10.941  1.00 15.22           C  
ATOM   2994  CD2 LEU A 378      48.770 175.042  11.445  1.00 14.80           C  
ATOM   2995  N   GLU A 379      54.052 174.594   9.709  1.00 15.61           N  
ATOM   2996  CA  GLU A 379      55.104 174.482   8.691  1.00 16.86           C  
ATOM   2997  C   GLU A 379      55.949 173.203   8.741  1.00 16.09           C  
ATOM   2998  O   GLU A 379      57.178 173.281   8.889  1.00 16.56           O  
ATOM   2999  CB  GLU A 379      56.029 175.695   8.735  1.00 17.87           C  
ATOM   3000  CG  GLU A 379      55.678 176.743   7.715  1.00 22.99           C  
ATOM   3001  CD  GLU A 379      54.847 177.849   8.297  1.00 28.39           C  
ATOM   3002  OE1 GLU A 379      55.393 178.607   9.140  1.00 31.68           O  
ATOM   3003  OE2 GLU A 379      53.665 177.983   7.894  1.00 29.76           O  
ATOM   3004  N   PRO A 380      55.310 172.027   8.589  1.00 15.43           N  
ATOM   3005  CA  PRO A 380      56.102 170.793   8.592  1.00 15.05           C  
ATOM   3006  C   PRO A 380      57.026 170.688   7.376  1.00 14.68           C  
ATOM   3007  O   PRO A 380      56.695 171.202   6.308  1.00 14.84           O  
ATOM   3008  CB  PRO A 380      55.034 169.701   8.511  1.00 14.86           C  
ATOM   3009  CG  PRO A 380      53.909 170.337   7.750  1.00 15.19           C  
ATOM   3010  CD  PRO A 380      53.892 171.763   8.264  1.00 15.29           C  
ATOM   3011  N   VAL A 381      58.165 170.018   7.540  1.00 14.73           N  
ATOM   3012  CA  VAL A 381      59.111 169.809   6.426  1.00 14.08           C  
ATOM   3013  C   VAL A 381      59.040 168.382   5.863  1.00 14.00           C  
ATOM   3014  O   VAL A 381      59.503 168.120   4.747  1.00 13.12           O  
ATOM   3015  CB  VAL A 381      60.579 170.153   6.821  1.00 14.72           C  
ATOM   3016  CG1 VAL A 381      60.706 171.621   7.215  1.00 15.30           C  
ATOM   3017  CG2 VAL A 381      61.094 169.248   7.957  1.00 14.92           C  
ATOM   3018  N   HIS A 382      58.444 167.479   6.641  1.00 12.77           N  
ATOM   3019  CA  HIS A 382      58.351 166.061   6.288  1.00 12.81           C  
ATOM   3020  C   HIS A 382      57.357 165.358   7.220  1.00 12.54           C  
ATOM   3021  O   HIS A 382      57.037 165.875   8.294  1.00 11.96           O  
ATOM   3022  CB  HIS A 382      59.725 165.382   6.385  1.00 12.84           C  
ATOM   3023  CG  HIS A 382      59.766 164.023   5.759  1.00 14.09           C  
ATOM   3024  ND1 HIS A 382      59.623 163.824   4.402  1.00 15.99           N  
ATOM   3025  CD2 HIS A 382      59.894 162.793   6.310  1.00 14.59           C  
ATOM   3026  CE1 HIS A 382      59.682 162.529   4.143  1.00 16.19           C  
ATOM   3027  NE2 HIS A 382      59.844 161.882   5.284  1.00 14.53           N  
ATOM   3028  N   TYR A 383      56.874 164.191   6.791  1.00 12.24           N  
ATOM   3029  CA  TYR A 383      55.900 163.406   7.556  1.00 11.91           C  
ATOM   3030  C   TYR A 383      56.095 161.915   7.291  1.00 11.79           C  
ATOM   3031  O   TYR A 383      56.328 161.508   6.153  1.00 11.83           O  
ATOM   3032  CB  TYR A 383      54.470 163.833   7.191  1.00 11.86           C  
ATOM   3033  CG  TYR A 383      53.356 163.116   7.953  1.00 12.22           C  
ATOM   3034  CD1 TYR A 383      53.264 163.189   9.349  1.00 13.49           C  
ATOM   3035  CD2 TYR A 383      52.375 162.402   7.269  1.00 14.15           C  
ATOM   3036  CE1 TYR A 383      52.230 162.541  10.039  1.00 14.37           C  
ATOM   3037  CE2 TYR A 383      51.339 161.748   7.951  1.00 13.50           C  
ATOM   3038  CZ  TYR A 383      51.276 161.824   9.326  1.00 14.23           C  
ATOM   3039  OH  TYR A 383      50.249 161.189   9.974  1.00 14.14           O  
ATOM   3040  N   GLU A 384      56.033 161.110   8.350  1.00 11.63           N  
ATOM   3041  CA  GLU A 384      56.003 159.650   8.232  1.00 11.77           C  
ATOM   3042  C   GLU A 384      54.926 159.109   9.165  1.00 11.70           C  
ATOM   3043  O   GLU A 384      54.665 159.707  10.208  1.00 11.53           O  
ATOM   3044  CB  GLU A 384      57.353 159.038   8.623  1.00 11.73           C  
ATOM   3045  CG  GLU A 384      58.534 159.442   7.736  1.00 12.67           C  
ATOM   3046  CD  GLU A 384      58.505 158.847   6.328  1.00 14.03           C  
ATOM   3047  OE1 GLU A 384      57.687 157.944   6.040  1.00 15.70           O  
ATOM   3048  OE2 GLU A 384      59.332 159.277   5.496  1.00 13.30           O  
ATOM   3049  N   GLU A 385      54.315 157.977   8.799  1.00 11.65           N  
ATOM   3050  CA  GLU A 385      53.265 157.369   9.626  1.00 12.55           C  
ATOM   3051  C   GLU A 385      53.144 155.865   9.350  1.00 12.72           C  
ATOM   3052  O   GLU A 385      53.589 155.384   8.305  1.00 13.32           O  
ATOM   3053  CB  GLU A 385      51.919 158.064   9.386  1.00 12.41           C  
ATOM   3054  CG  GLU A 385      51.391 157.881   7.954  1.00 13.65           C  
ATOM   3055  CD  GLU A 385      49.947 158.303   7.756  1.00 15.95           C  
ATOM   3056  OE1 GLU A 385      49.402 159.080   8.578  1.00 16.63           O  
ATOM   3057  OE2 GLU A 385      49.358 157.859   6.746  1.00 17.85           O  
ATOM   3058  N   LYS A 386      52.554 155.135  10.293  1.00 12.49           N  
ATOM   3059  CA  LYS A 386      52.227 153.729  10.081  1.00 12.43           C  
ATOM   3060  C   LYS A 386      50.963 153.352  10.852  1.00 12.06           C  
ATOM   3061  O   LYS A 386      50.916 153.475  12.073  1.00 11.58           O  
ATOM   3062  CB  LYS A 386      53.396 152.818  10.474  1.00 12.19           C  
ATOM   3063  CG  LYS A 386      53.114 151.312  10.268  1.00 13.18           C  
ATOM   3064  CD  LYS A 386      52.732 150.980   8.831  1.00 14.15           C  
ATOM   3065  CE  LYS A 386      52.027 149.618   8.764  1.00 16.89           C  
ATOM   3066  NZ  LYS A 386      51.601 149.267   7.388  1.00 15.33           N  
ATOM   3067  N   ASN A 387      49.944 152.921  10.115  1.00 12.32           N  
ATOM   3068  CA  ASN A 387      48.728 152.357  10.702  1.00 12.25           C  
ATOM   3069  C   ASN A 387      48.909 150.848  10.927  1.00 11.77           C  
ATOM   3070  O   ASN A 387      48.900 150.058   9.976  1.00 12.03           O  
ATOM   3071  CB  ASN A 387      47.547 152.619   9.771  1.00 12.91           C  
ATOM   3072  CG  ASN A 387      46.215 152.277  10.394  1.00 14.56           C  
ATOM   3073  OD1 ASN A 387      46.128 151.550  11.384  1.00 16.23           O  
ATOM   3074  ND2 ASN A 387      45.152 152.829   9.820  1.00 17.96           N  
ATOM   3075  N   TRP A 388      49.078 150.448  12.185  1.00 11.24           N  
ATOM   3076  CA  TRP A 388      49.337 149.036  12.504  1.00 10.79           C  
ATOM   3077  C   TRP A 388      48.105 148.121  12.360  1.00 11.07           C  
ATOM   3078  O   TRP A 388      48.235 146.893  12.339  1.00 11.36           O  
ATOM   3079  CB  TRP A 388      50.029 148.898  13.877  1.00 10.43           C  
ATOM   3080  CG  TRP A 388      51.445 149.368  13.786  1.00  9.74           C  
ATOM   3081  CD1 TRP A 388      51.896 150.654  13.934  1.00 10.04           C  
ATOM   3082  CD2 TRP A 388      52.590 148.578  13.435  1.00 10.37           C  
ATOM   3083  NE1 TRP A 388      53.260 150.706  13.727  1.00 10.70           N  
ATOM   3084  CE2 TRP A 388      53.713 149.445  13.426  1.00 10.33           C  
ATOM   3085  CE3 TRP A 388      52.782 147.214  13.160  1.00  8.96           C  
ATOM   3086  CZ2 TRP A 388      55.016 148.995  13.131  1.00  9.90           C  
ATOM   3087  CZ3 TRP A 388      54.079 146.761  12.869  1.00 10.75           C  
ATOM   3088  CH2 TRP A 388      55.179 147.652  12.866  1.00 10.10           C  
ATOM   3089  N   CYS A 389      46.923 148.726  12.238  1.00 11.30           N  
ATOM   3090  CA  CYS A 389      45.668 147.983  11.996  1.00 11.97           C  
ATOM   3091  C   CYS A 389      45.646 147.235  10.660  1.00 12.09           C  
ATOM   3092  O   CYS A 389      44.894 146.273  10.494  1.00 11.76           O  
ATOM   3093  CB  CYS A 389      44.477 148.938  12.030  1.00 12.15           C  
ATOM   3094  SG  CYS A 389      44.334 149.890  13.552  1.00 13.34           S  
ATOM   3095  N   GLU A 390      46.462 147.676   9.704  1.00 12.70           N  
ATOM   3096  CA  GLU A 390      46.434 147.068   8.365  1.00 13.35           C  
ATOM   3097  C   GLU A 390      47.355 145.840   8.209  1.00 13.32           C  
ATOM   3098  O   GLU A 390      47.342 145.173   7.161  1.00 13.33           O  
ATOM   3099  CB  GLU A 390      46.682 148.130   7.272  1.00 14.23           C  
ATOM   3100  CG  GLU A 390      48.118 148.624   7.162  1.00 17.18           C  
ATOM   3101  CD  GLU A 390      48.259 150.007   6.507  1.00 20.03           C  
ATOM   3102  OE1 GLU A 390      47.245 150.642   6.128  1.00 21.43           O  
ATOM   3103  OE2 GLU A 390      49.410 150.472   6.399  1.00 21.14           O  
ATOM   3104  N   GLU A 391      48.131 145.536   9.252  1.00 12.78           N  
ATOM   3105  CA  GLU A 391      49.148 144.476   9.193  1.00 12.32           C  
ATOM   3106  C   GLU A 391      48.617 143.045   9.393  1.00 12.44           C  
ATOM   3107  O   GLU A 391      48.238 142.652  10.511  1.00 11.89           O  
ATOM   3108  CB  GLU A 391      50.282 144.779  10.180  1.00 12.40           C  
ATOM   3109  CG  GLU A 391      51.121 145.995   9.786  1.00 14.20           C  
ATOM   3110  CD  GLU A 391      51.830 145.790   8.458  1.00 16.50           C  
ATOM   3111  OE1 GLU A 391      52.639 144.841   8.359  1.00 17.23           O  
ATOM   3112  OE2 GLU A 391      51.560 146.560   7.508  1.00 16.29           O  
ATOM   3113  N   GLN A 392      48.620 142.269   8.304  1.00 11.85           N  
ATOM   3114  CA  GLN A 392      48.228 140.856   8.338  1.00 12.08           C  
ATOM   3115  C   GLN A 392      49.016 140.059   9.377  1.00 12.06           C  
ATOM   3116  O   GLN A 392      48.446 139.233  10.086  1.00 11.56           O  
ATOM   3117  CB  GLN A 392      48.370 140.196   6.945  1.00 12.09           C  
ATOM   3118  CG  GLN A 392      47.928 138.712   6.907  1.00 13.09           C  
ATOM   3119  CD  GLN A 392      47.632 138.181   5.499  1.00 14.43           C  
ATOM   3120  OE1 GLN A 392      46.835 137.246   5.328  1.00 15.28           O  
ATOM   3121  NE2 GLN A 392      48.275 138.768   4.492  1.00 15.74           N  
ATOM   3122  N   TYR A 393      50.321 140.306   9.470  1.00 12.46           N  
ATOM   3123  CA  TYR A 393      51.151 139.522  10.380  1.00 12.32           C  
ATOM   3124  C   TYR A 393      51.475 140.188  11.726  1.00 12.49           C  
ATOM   3125  O   TYR A 393      52.355 139.722  12.450  1.00 12.32           O  
ATOM   3126  CB  TYR A 393      52.398 138.978   9.653  1.00 12.69           C  
ATOM   3127  CG  TYR A 393      52.034 138.037   8.509  1.00 12.98           C  
ATOM   3128  CD1 TYR A 393      51.488 136.768   8.757  1.00 13.48           C  
ATOM   3129  CD2 TYR A 393      52.215 138.427   7.182  1.00 14.03           C  
ATOM   3130  CE1 TYR A 393      51.150 135.903   7.694  1.00 14.97           C  
ATOM   3131  CE2 TYR A 393      51.874 137.576   6.117  1.00 15.51           C  
ATOM   3132  CZ  TYR A 393      51.349 136.323   6.382  1.00 15.59           C  
ATOM   3133  OH  TYR A 393      51.019 135.497   5.323  1.00 17.89           O  
ATOM   3134  N   SER A 394      50.731 141.244  12.073  1.00 12.15           N  
ATOM   3135  CA  SER A 394      50.719 141.779  13.441  1.00 12.31           C  
ATOM   3136  C   SER A 394      49.302 141.712  14.045  1.00 12.69           C  
ATOM   3137  O   SER A 394      49.131 141.286  15.187  1.00 12.27           O  
ATOM   3138  CB  SER A 394      51.231 143.225  13.490  1.00 12.80           C  
ATOM   3139  OG  SER A 394      52.607 143.326  13.144  1.00 11.30           O  
ATOM   3140  N   GLY A 395      48.307 142.148  13.270  1.00 12.41           N  
ATOM   3141  CA  GLY A 395      46.903 142.227  13.722  1.00 12.30           C  
ATOM   3142  C   GLY A 395      46.524 143.528  14.417  1.00 12.25           C  
ATOM   3143  O   GLY A 395      45.340 143.762  14.690  1.00 12.05           O  
ATOM   3144  N   GLY A 396      47.524 144.380  14.675  1.00 12.09           N  
ATOM   3145  CA  GLY A 396      47.367 145.598  15.490  1.00 11.60           C  
ATOM   3146  C   GLY A 396      48.603 145.914  16.335  1.00 11.20           C  
ATOM   3147  O   GLY A 396      49.645 145.252  16.201  1.00 11.00           O  
ATOM   3148  N   CYS A 397      48.485 146.946  17.174  1.00 10.39           N  
ATOM   3149  CA  CYS A 397      49.521 147.375  18.128  1.00  9.96           C  
ATOM   3150  C   CYS A 397      48.860 148.152  19.271  1.00 10.06           C  
ATOM   3151  O   CYS A 397      47.735 148.626  19.106  1.00 10.55           O  
ATOM   3152  CB  CYS A 397      50.587 148.250  17.448  1.00  9.88           C  
ATOM   3153  SG  CYS A 397      52.079 147.342  17.002  1.00 10.24           S  
ATOM   3154  N   TYR A 398      49.524 148.295  20.422  1.00  9.30           N  
ATOM   3155  CA  TYR A 398      50.849 147.707  20.712  1.00  9.41           C  
ATOM   3156  C   TYR A 398      50.781 146.209  20.950  1.00  9.59           C  
ATOM   3157  O   TYR A 398      51.743 145.472  20.667  1.00  9.41           O  
ATOM   3158  CB  TYR A 398      51.431 148.311  21.995  1.00  9.15           C  
ATOM   3159  CG  TYR A 398      51.102 149.772  22.234  1.00 10.04           C  
ATOM   3160  CD1 TYR A 398      51.410 150.745  21.281  1.00 11.12           C  
ATOM   3161  CD2 TYR A 398      50.518 150.184  23.443  1.00 10.25           C  
ATOM   3162  CE1 TYR A 398      51.106 152.090  21.506  1.00 10.96           C  
ATOM   3163  CE2 TYR A 398      50.222 151.516  23.671  1.00 11.04           C  
ATOM   3164  CZ  TYR A 398      50.527 152.463  22.705  1.00 12.11           C  
ATOM   3165  OH  TYR A 398      50.241 153.790  22.922  1.00 12.58           O  
ATOM   3166  N   THR A 399      49.658 145.765  21.507  1.00  9.74           N  
ATOM   3167  CA  THR A 399      49.580 144.402  22.047  1.00  9.47           C  
ATOM   3168  C   THR A 399      48.147 143.864  22.109  1.00  9.41           C  
ATOM   3169  O   THR A 399      47.185 144.536  21.708  1.00  9.86           O  
ATOM   3170  CB  THR A 399      50.303 144.296  23.438  1.00  9.81           C  
ATOM   3171  OG1 THR A 399      50.563 142.918  23.750  1.00 10.21           O  
ATOM   3172  CG2 THR A 399      49.472 144.927  24.581  1.00  9.81           C  
ATOM   3173  N   THR A 400      48.030 142.633  22.589  1.00  9.19           N  
ATOM   3174  CA  THR A 400      46.764 141.935  22.737  1.00  8.82           C  
ATOM   3175  C   THR A 400      46.026 142.416  23.985  1.00  9.16           C  
ATOM   3176  O   THR A 400      46.624 142.491  25.067  1.00  8.98           O  
ATOM   3177  CB  THR A 400      47.040 140.435  22.889  1.00  8.60           C  
ATOM   3178  OG1 THR A 400      47.675 139.951  21.696  1.00  8.28           O  
ATOM   3179  CG2 THR A 400      45.753 139.658  23.145  1.00  7.78           C  
ATOM   3180  N   TYR A 401      44.740 142.741  23.832  1.00  9.34           N  
ATOM   3181  CA  TYR A 401      43.869 143.029  24.985  1.00  9.37           C  
ATOM   3182  C   TYR A 401      42.859 141.901  25.223  1.00  9.63           C  
ATOM   3183  O   TYR A 401      42.544 141.112  24.309  1.00  9.29           O  
ATOM   3184  CB  TYR A 401      43.157 144.410  24.871  1.00  9.26           C  
ATOM   3185  CG  TYR A 401      42.025 144.527  23.854  1.00  9.71           C  
ATOM   3186  CD1 TYR A 401      40.703 144.181  24.195  1.00 10.70           C  
ATOM   3187  CD2 TYR A 401      42.267 145.017  22.562  1.00 10.07           C  
ATOM   3188  CE1 TYR A 401      39.649 144.308  23.263  1.00 10.23           C  
ATOM   3189  CE2 TYR A 401      41.215 145.133  21.614  1.00 10.32           C  
ATOM   3190  CZ  TYR A 401      39.918 144.778  21.975  1.00 11.07           C  
ATOM   3191  OH  TYR A 401      38.889 144.893  21.046  1.00 11.92           O  
ATOM   3192  N   PHE A 402      42.363 141.829  26.456  1.00  9.53           N  
ATOM   3193  CA  PHE A 402      41.362 140.820  26.834  1.00  9.87           C  
ATOM   3194  C   PHE A 402      40.010 141.466  27.132  1.00  9.57           C  
ATOM   3195  O   PHE A 402      39.904 142.259  28.072  1.00  9.78           O  
ATOM   3196  CB  PHE A 402      41.828 140.049  28.075  1.00  9.82           C  
ATOM   3197  CG  PHE A 402      42.840 138.969  27.789  1.00 10.98           C  
ATOM   3198  CD1 PHE A 402      44.128 139.292  27.382  1.00 11.34           C  
ATOM   3199  CD2 PHE A 402      42.511 137.626  27.968  1.00 10.87           C  
ATOM   3200  CE1 PHE A 402      45.069 138.289  27.130  1.00 11.18           C  
ATOM   3201  CE2 PHE A 402      43.440 136.622  27.708  1.00 11.19           C  
ATOM   3202  CZ  PHE A 402      44.719 136.955  27.292  1.00 10.83           C  
ATOM   3203  N   PRO A 403      38.968 141.120  26.344  1.00  9.37           N  
ATOM   3204  CA  PRO A 403      37.605 141.611  26.624  1.00  9.51           C  
ATOM   3205  C   PRO A 403      37.051 140.982  27.905  1.00  9.84           C  
ATOM   3206  O   PRO A 403      37.635 140.020  28.426  1.00 10.27           O  
ATOM   3207  CB  PRO A 403      36.798 141.161  25.387  1.00  8.87           C  
ATOM   3208  CG  PRO A 403      37.867 140.960  24.306  1.00  9.91           C  
ATOM   3209  CD  PRO A 403      39.032 140.396  25.062  1.00  9.19           C  
ATOM   3210  N   PRO A 404      35.939 141.526  28.432  1.00 10.09           N  
ATOM   3211  CA  PRO A 404      35.433 140.983  29.700  1.00 10.36           C  
ATOM   3212  C   PRO A 404      35.173 139.472  29.677  1.00 10.37           C  
ATOM   3213  O   PRO A 404      34.642 138.932  28.693  1.00 10.23           O  
ATOM   3214  CB  PRO A 404      34.128 141.761  29.936  1.00 10.63           C  
ATOM   3215  CG  PRO A 404      33.851 142.495  28.669  1.00 10.37           C  
ATOM   3216  CD  PRO A 404      35.156 142.684  27.970  1.00 10.35           C  
ATOM   3217  N   GLY A 405      35.575 138.800  30.754  1.00 10.13           N  
ATOM   3218  CA  GLY A 405      35.283 137.377  30.924  1.00 10.02           C  
ATOM   3219  C   GLY A 405      36.303 136.396  30.379  1.00 10.16           C  
ATOM   3220  O   GLY A 405      36.217 135.194  30.659  1.00 11.16           O  
ATOM   3221  N   ILE A 406      37.261 136.878  29.590  1.00 10.17           N  
ATOM   3222  CA  ILE A 406      38.173 135.976  28.887  1.00  9.87           C  
ATOM   3223  C   ILE A 406      39.391 135.538  29.719  1.00 10.32           C  
ATOM   3224  O   ILE A 406      39.778 134.372  29.694  1.00 10.03           O  
ATOM   3225  CB  ILE A 406      38.618 136.561  27.501  1.00  9.77           C  
ATOM   3226  CG1 ILE A 406      37.393 136.869  26.613  1.00  9.45           C  
ATOM   3227  CG2 ILE A 406      39.622 135.630  26.796  1.00  9.98           C  
ATOM   3228  CD1 ILE A 406      36.405 135.688  26.440  1.00  8.71           C  
ATOM   3229  N   LEU A 407      39.980 136.466  30.464  1.00 11.08           N  
ATOM   3230  CA  LEU A 407      41.218 136.168  31.187  1.00 11.24           C  
ATOM   3231  C   LEU A 407      41.033 135.090  32.266  1.00 11.43           C  
ATOM   3232  O   LEU A 407      41.905 134.233  32.447  1.00 10.94           O  
ATOM   3233  CB  LEU A 407      41.833 137.452  31.768  1.00 11.50           C  
ATOM   3234  CG  LEU A 407      43.188 137.338  32.484  1.00 12.30           C  
ATOM   3235  CD1 LEU A 407      44.291 136.815  31.546  1.00 11.29           C  
ATOM   3236  CD2 LEU A 407      43.593 138.685  33.066  1.00 12.06           C  
ATOM   3237  N   THR A 408      39.889 135.097  32.952  1.00 11.42           N  
ATOM   3238  CA  THR A 408      39.634 134.081  33.973  1.00 11.70           C  
ATOM   3239  C   THR A 408      39.289 132.717  33.364  1.00 12.49           C  
ATOM   3240  O   THR A 408      39.589 131.686  33.956  1.00 13.33           O  
ATOM   3241  CB  THR A 408      38.511 134.483  34.955  1.00 11.38           C  
ATOM   3242  OG1 THR A 408      37.350 134.882  34.214  1.00 11.81           O  
ATOM   3243  CG2 THR A 408      38.977 135.631  35.869  1.00 11.27           C  
ATOM   3244  N   GLN A 409      38.668 132.715  32.188  1.00 11.92           N  
ATOM   3245  CA  GLN A 409      38.234 131.469  31.572  1.00 12.41           C  
ATOM   3246  C   GLN A 409      39.339 130.785  30.764  1.00 12.81           C  
ATOM   3247  O   GLN A 409      39.442 129.553  30.761  1.00 12.73           O  
ATOM   3248  CB  GLN A 409      36.987 131.710  30.708  1.00 12.35           C  
ATOM   3249  CG  GLN A 409      35.733 131.986  31.538  1.00 14.12           C  
ATOM   3250  CD  GLN A 409      35.164 130.717  32.168  1.00 16.03           C  
ATOM   3251  OE1 GLN A 409      34.734 129.801  31.467  1.00 17.69           O  
ATOM   3252  NE2 GLN A 409      35.162 130.664  33.492  1.00 16.07           N  
ATOM   3253  N   TYR A 410      40.174 131.587  30.109  1.00 12.77           N  
ATOM   3254  CA  TYR A 410      41.146 131.079  29.120  1.00 13.56           C  
ATOM   3255  C   TYR A 410      42.598 131.449  29.430  1.00 13.95           C  
ATOM   3256  O   TYR A 410      43.527 130.950  28.787  1.00 14.62           O  
ATOM   3257  CB  TYR A 410      40.777 131.591  27.720  1.00 13.21           C  
ATOM   3258  CG  TYR A 410      39.443 131.090  27.199  1.00 12.72           C  
ATOM   3259  CD1 TYR A 410      39.357 129.887  26.500  1.00 12.89           C  
ATOM   3260  CD2 TYR A 410      38.269 131.820  27.401  1.00 12.70           C  
ATOM   3261  CE1 TYR A 410      38.136 129.411  26.027  1.00 13.50           C  
ATOM   3262  CE2 TYR A 410      37.035 131.353  26.930  1.00 12.78           C  
ATOM   3263  CZ  TYR A 410      36.983 130.148  26.240  1.00 13.19           C  
ATOM   3264  OH  TYR A 410      35.787 129.670  25.752  1.00 14.94           O  
ATOM   3265  N   GLY A 411      42.798 132.331  30.406  1.00 14.80           N  
ATOM   3266  CA  GLY A 411      44.132 132.867  30.720  1.00 15.31           C  
ATOM   3267  C   GLY A 411      45.201 131.831  31.020  1.00 16.19           C  
ATOM   3268  O   GLY A 411      46.354 131.976  30.593  1.00 15.85           O  
ATOM   3269  N   ARG A 412      44.826 130.777  31.738  1.00 16.66           N  
ATOM   3270  CA  ARG A 412      45.807 129.754  32.129  1.00 17.87           C  
ATOM   3271  C   ARG A 412      46.477 129.045  30.938  1.00 17.33           C  
ATOM   3272  O   ARG A 412      47.597 128.565  31.060  1.00 17.06           O  
ATOM   3273  CB  ARG A 412      45.221 128.764  33.136  1.00 18.66           C  
ATOM   3274  CG  ARG A 412      44.078 127.908  32.644  1.00 21.90           C  
ATOM   3275  CD  ARG A 412      42.945 127.827  33.702  1.00 27.72           C  
ATOM   3276  NE  ARG A 412      43.407 127.638  35.079  1.00 30.82           N  
ATOM   3277  CZ  ARG A 412      42.884 128.244  36.148  1.00 31.06           C  
ATOM   3278  NH1 ARG A 412      41.890 129.119  36.023  1.00 31.26           N  
ATOM   3279  NH2 ARG A 412      43.380 127.997  37.349  1.00 32.55           N  
ATOM   3280  N   VAL A 413      45.827 129.013  29.776  1.00 17.02           N  
ATOM   3281  CA  VAL A 413      46.445 128.284  28.665  1.00 16.94           C  
ATOM   3282  C   VAL A 413      47.360 129.131  27.771  1.00 16.42           C  
ATOM   3283  O   VAL A 413      47.998 128.585  26.877  1.00 15.16           O  
ATOM   3284  CB  VAL A 413      45.436 127.435  27.837  1.00 17.70           C  
ATOM   3285  CG1 VAL A 413      44.609 126.517  28.760  1.00 18.82           C  
ATOM   3286  CG2 VAL A 413      44.544 128.325  26.980  1.00 17.39           C  
ATOM   3287  N   LEU A 414      47.448 130.442  28.031  1.00 16.27           N  
ATOM   3288  CA  LEU A 414      48.290 131.338  27.218  1.00 16.92           C  
ATOM   3289  C   LEU A 414      49.688 130.792  26.936  1.00 16.92           C  
ATOM   3290  O   LEU A 414      50.135 130.808  25.787  1.00 17.18           O  
ATOM   3291  CB  LEU A 414      48.441 132.731  27.854  1.00 17.43           C  
ATOM   3292  CG  LEU A 414      47.800 133.965  27.225  1.00 19.26           C  
ATOM   3293  CD1 LEU A 414      48.331 135.217  27.945  1.00 20.38           C  
ATOM   3294  CD2 LEU A 414      48.050 134.070  25.732  1.00 18.82           C  
ATOM   3295  N   ARG A 415      50.391 130.339  27.976  1.00 16.53           N  
ATOM   3296  CA  ARG A 415      51.748 129.814  27.767  1.00 16.74           C  
ATOM   3297  C   ARG A 415      51.913 128.324  28.126  1.00 16.68           C  
ATOM   3298  O   ARG A 415      53.036 127.817  28.239  1.00 16.63           O  
ATOM   3299  CB  ARG A 415      52.812 130.710  28.423  1.00 17.35           C  
ATOM   3300  CG  ARG A 415      52.613 130.921  29.900  1.00 17.36           C  
ATOM   3301  CD  ARG A 415      53.721 131.727  30.579  1.00 16.61           C  
ATOM   3302  NE  ARG A 415      53.331 131.891  31.976  1.00 16.29           N  
ATOM   3303  CZ  ARG A 415      52.729 132.967  32.478  1.00 17.59           C  
ATOM   3304  NH1 ARG A 415      52.495 134.030  31.714  1.00 15.46           N  
ATOM   3305  NH2 ARG A 415      52.386 132.987  33.760  1.00 17.13           N  
ATOM   3306  N   GLN A 416      50.786 127.630  28.266  1.00 16.30           N  
ATOM   3307  CA  GLN A 416      50.775 126.177  28.446  1.00 16.64           C  
ATOM   3308  C   GLN A 416      51.244 125.450  27.170  1.00 15.90           C  
ATOM   3309  O   GLN A 416      50.628 125.597  26.108  1.00 15.24           O  
ATOM   3310  CB  GLN A 416      49.368 125.713  28.835  1.00 17.36           C  
ATOM   3311  CG  GLN A 416      49.240 124.208  28.999  1.00 20.36           C  
ATOM   3312  CD  GLN A 416      47.929 123.796  29.623  1.00 23.19           C  
ATOM   3313  OE1 GLN A 416      47.238 122.931  29.097  1.00 26.79           O  
ATOM   3314  NE2 GLN A 416      47.580 124.408  30.753  1.00 24.74           N  
ATOM   3315  N   PRO A 417      52.329 124.655  27.270  1.00 15.35           N  
ATOM   3316  CA  PRO A 417      52.807 123.930  26.097  1.00 15.43           C  
ATOM   3317  C   PRO A 417      51.756 122.988  25.509  1.00 14.86           C  
ATOM   3318  O   PRO A 417      50.933 122.437  26.244  1.00 14.15           O  
ATOM   3319  CB  PRO A 417      53.983 123.111  26.647  1.00 15.28           C  
ATOM   3320  CG  PRO A 417      54.452 123.895  27.819  1.00 15.90           C  
ATOM   3321  CD  PRO A 417      53.194 124.418  28.439  1.00 15.80           C  
ATOM   3322  N   VAL A 418      51.795 122.821  24.191  1.00 14.55           N  
ATOM   3323  CA  VAL A 418      50.920 121.891  23.496  1.00 15.07           C  
ATOM   3324  C   VAL A 418      51.813 120.820  22.862  1.00 14.95           C  
ATOM   3325  O   VAL A 418      52.378 121.034  21.792  1.00 14.27           O  
ATOM   3326  CB  VAL A 418      50.044 122.603  22.430  1.00 15.15           C  
ATOM   3327  CG1 VAL A 418      49.291 121.586  21.575  1.00 15.73           C  
ATOM   3328  CG2 VAL A 418      49.050 123.578  23.098  1.00 16.42           C  
ATOM   3329  N   ASP A 419      51.938 119.682  23.555  1.00 15.44           N  
ATOM   3330  CA  ASP A 419      52.866 118.601  23.179  1.00 15.43           C  
ATOM   3331  C   ASP A 419      54.304 119.154  23.093  1.00 15.05           C  
ATOM   3332  O   ASP A 419      54.944 119.390  24.117  1.00 14.75           O  
ATOM   3333  CB  ASP A 419      52.395 117.907  21.881  1.00 15.75           C  
ATOM   3334  CG  ASP A 419      53.199 116.642  21.535  1.00 17.86           C  
ATOM   3335  OD1 ASP A 419      54.097 116.248  22.302  1.00 18.77           O  
ATOM   3336  OD2 ASP A 419      52.920 116.045  20.470  1.00 20.89           O  
ATOM   3337  N   ARG A 420      54.797 119.405  21.885  1.00 15.16           N  
ATOM   3338  CA  ARG A 420      56.164 119.900  21.721  1.00 15.38           C  
ATOM   3339  C   ARG A 420      56.218 121.357  21.227  1.00 15.26           C  
ATOM   3340  O   ARG A 420      57.289 121.851  20.848  1.00 15.46           O  
ATOM   3341  CB  ARG A 420      56.959 118.965  20.797  1.00 15.67           C  
ATOM   3342  CG  ARG A 420      57.369 117.652  21.486  1.00 17.70           C  
ATOM   3343  CD  ARG A 420      57.610 116.556  20.464  1.00 20.64           C  
ATOM   3344  NE  ARG A 420      56.347 116.032  19.957  1.00 23.03           N  
ATOM   3345  CZ  ARG A 420      56.217 115.289  18.860  1.00 25.02           C  
ATOM   3346  NH1 ARG A 420      57.280 114.972  18.127  1.00 23.79           N  
ATOM   3347  NH2 ARG A 420      55.012 114.862  18.501  1.00 25.35           N  
ATOM   3348  N   ILE A 421      55.062 122.031  21.243  1.00 14.61           N  
ATOM   3349  CA  ILE A 421      54.997 123.470  20.953  1.00 14.01           C  
ATOM   3350  C   ILE A 421      55.040 124.269  22.259  1.00 13.51           C  
ATOM   3351  O   ILE A 421      54.240 124.033  23.167  1.00 13.04           O  
ATOM   3352  CB  ILE A 421      53.720 123.876  20.174  1.00 14.31           C  
ATOM   3353  CG1 ILE A 421      53.553 123.045  18.896  1.00 14.00           C  
ATOM   3354  CG2 ILE A 421      53.748 125.393  19.854  1.00 13.71           C  
ATOM   3355  CD1 ILE A 421      52.224 123.295  18.156  1.00 15.65           C  
ATOM   3356  N   TYR A 422      55.980 125.212  22.332  1.00 13.07           N  
ATOM   3357  CA  TYR A 422      56.132 126.107  23.474  1.00 12.81           C  
ATOM   3358  C   TYR A 422      55.839 127.530  23.010  1.00 12.79           C  
ATOM   3359  O   TYR A 422      56.001 127.847  21.827  1.00 12.88           O  
ATOM   3360  CB  TYR A 422      57.542 125.973  24.061  1.00 13.16           C  
ATOM   3361  CG  TYR A 422      57.729 124.626  24.725  1.00 14.03           C  
ATOM   3362  CD1 TYR A 422      58.064 123.500  23.970  1.00 15.74           C  
ATOM   3363  CD2 TYR A 422      57.520 124.469  26.093  1.00 16.01           C  
ATOM   3364  CE1 TYR A 422      58.214 122.246  24.564  1.00 15.56           C  
ATOM   3365  CE2 TYR A 422      57.674 123.216  26.709  1.00 15.64           C  
ATOM   3366  CZ  TYR A 422      58.015 122.116  25.932  1.00 16.14           C  
ATOM   3367  OH  TYR A 422      58.160 120.881  26.520  1.00 17.11           O  
ATOM   3368  N   PHE A 423      55.392 128.376  23.931  1.00 11.91           N  
ATOM   3369  CA  PHE A 423      54.863 129.690  23.554  1.00 12.04           C  
ATOM   3370  C   PHE A 423      55.662 130.864  24.108  1.00 11.70           C  
ATOM   3371  O   PHE A 423      55.822 131.013  25.325  1.00 11.74           O  
ATOM   3372  CB  PHE A 423      53.368 129.787  23.919  1.00 11.73           C  
ATOM   3373  CG  PHE A 423      52.527 128.785  23.197  1.00 12.70           C  
ATOM   3374  CD1 PHE A 423      52.085 129.037  21.900  1.00 11.88           C  
ATOM   3375  CD2 PHE A 423      52.213 127.562  23.791  1.00 11.87           C  
ATOM   3376  CE1 PHE A 423      51.330 128.083  21.210  1.00 12.27           C  
ATOM   3377  CE2 PHE A 423      51.465 126.611  23.110  1.00 13.36           C  
ATOM   3378  CZ  PHE A 423      51.020 126.876  21.816  1.00 11.83           C  
ATOM   3379  N   ALA A 424      56.168 131.678  23.184  1.00 11.79           N  
ATOM   3380  CA  ALA A 424      56.886 132.905  23.513  1.00 11.50           C  
ATOM   3381  C   ALA A 424      55.986 134.076  23.127  1.00 11.48           C  
ATOM   3382  O   ALA A 424      54.758 133.935  23.108  1.00 11.23           O  
ATOM   3383  CB  ALA A 424      58.233 132.969  22.766  1.00 11.54           C  
ATOM   3384  N   GLY A 425      56.589 135.221  22.817  1.00 11.31           N  
ATOM   3385  CA  GLY A 425      55.828 136.411  22.453  1.00 11.30           C  
ATOM   3386  C   GLY A 425      55.541 137.254  23.676  1.00 11.62           C  
ATOM   3387  O   GLY A 425      55.310 136.720  24.775  1.00 11.99           O  
ATOM   3388  N   THR A 426      55.550 138.575  23.497  1.00 10.84           N  
ATOM   3389  CA  THR A 426      55.436 139.477  24.634  1.00 10.65           C  
ATOM   3390  C   THR A 426      54.170 139.223  25.466  1.00 10.46           C  
ATOM   3391  O   THR A 426      54.176 139.396  26.691  1.00 10.04           O  
ATOM   3392  CB  THR A 426      55.536 140.964  24.203  1.00 10.69           C  
ATOM   3393  OG1 THR A 426      55.678 141.783  25.366  1.00 10.60           O  
ATOM   3394  CG2 THR A 426      54.289 141.413  23.409  1.00 10.69           C  
ATOM   3395  N   GLU A 427      53.100 138.783  24.799  1.00 10.33           N  
ATOM   3396  CA  GLU A 427      51.828 138.518  25.478  1.00 11.27           C  
ATOM   3397  C   GLU A 427      51.914 137.480  26.600  1.00 11.63           C  
ATOM   3398  O   GLU A 427      51.053 137.450  27.495  1.00 11.75           O  
ATOM   3399  CB  GLU A 427      50.753 138.121  24.460  1.00 11.25           C  
ATOM   3400  CG  GLU A 427      50.262 139.294  23.649  1.00 11.62           C  
ATOM   3401  CD  GLU A 427      51.019 139.540  22.349  1.00 13.08           C  
ATOM   3402  OE1 GLU A 427      52.130 138.999  22.145  1.00 13.54           O  
ATOM   3403  OE2 GLU A 427      50.479 140.283  21.508  1.00 14.04           O  
ATOM   3404  N   THR A 428      52.945 136.634  26.545  1.00 11.88           N  
ATOM   3405  CA  THR A 428      53.142 135.582  27.544  1.00 12.02           C  
ATOM   3406  C   THR A 428      54.099 135.972  28.685  1.00 12.33           C  
ATOM   3407  O   THR A 428      54.338 135.168  29.598  1.00 12.75           O  
ATOM   3408  CB  THR A 428      53.633 134.254  26.907  1.00 12.11           C  
ATOM   3409  OG1 THR A 428      54.957 134.432  26.382  1.00 11.25           O  
ATOM   3410  CG2 THR A 428      52.688 133.787  25.798  1.00 12.57           C  
ATOM   3411  N   ALA A 429      54.632 137.196  28.649  1.00 12.05           N  
ATOM   3412  CA  ALA A 429      55.538 137.659  29.706  1.00 12.17           C  
ATOM   3413  C   ALA A 429      54.795 137.964  31.011  1.00 12.72           C  
ATOM   3414  O   ALA A 429      53.565 138.115  31.015  1.00 12.75           O  
ATOM   3415  CB  ALA A 429      56.328 138.880  29.244  1.00 12.16           C  
ATOM   3416  N   THR A 430      55.541 138.035  32.118  1.00 12.80           N  
ATOM   3417  CA  THR A 430      54.950 138.354  33.429  1.00 13.24           C  
ATOM   3418  C   THR A 430      55.408 139.706  33.967  1.00 13.55           C  
ATOM   3419  O   THR A 430      54.933 140.157  35.016  1.00 13.37           O  
ATOM   3420  CB  THR A 430      55.252 137.271  34.502  1.00 13.32           C  
ATOM   3421  OG1 THR A 430      56.666 137.187  34.715  1.00 14.83           O  
ATOM   3422  CG2 THR A 430      54.713 135.920  34.083  1.00 14.24           C  
ATOM   3423  N   HIS A 431      56.330 140.346  33.249  1.00 13.70           N  
ATOM   3424  CA  HIS A 431      56.852 141.658  33.631  1.00 14.37           C  
ATOM   3425  C   HIS A 431      57.064 142.435  32.330  1.00 13.33           C  
ATOM   3426  O   HIS A 431      57.806 141.995  31.453  1.00 13.23           O  
ATOM   3427  CB  HIS A 431      58.147 141.506  34.464  1.00 15.22           C  
ATOM   3428  CG  HIS A 431      58.642 142.780  35.090  1.00 18.09           C  
ATOM   3429  ND1 HIS A 431      59.983 143.042  35.276  1.00 22.14           N  
ATOM   3430  CD2 HIS A 431      57.981 143.858  35.577  1.00 22.01           C  
ATOM   3431  CE1 HIS A 431      60.128 144.226  35.844  1.00 22.52           C  
ATOM   3432  NE2 HIS A 431      58.928 144.741  36.040  1.00 23.42           N  
ATOM   3433  N   TRP A 432      56.375 143.570  32.205  1.00 12.09           N  
ATOM   3434  CA  TRP A 432      56.313 144.356  30.964  1.00 11.11           C  
ATOM   3435  C   TRP A 432      55.824 143.557  29.738  1.00 10.62           C  
ATOM   3436  O   TRP A 432      56.302 143.758  28.611  1.00  9.96           O  
ATOM   3437  CB  TRP A 432      57.645 145.055  30.645  1.00 11.07           C  
ATOM   3438  CG  TRP A 432      58.093 146.099  31.638  1.00 11.33           C  
ATOM   3439  CD1 TRP A 432      59.002 145.922  32.659  1.00 11.85           C  
ATOM   3440  CD2 TRP A 432      57.700 147.481  31.685  1.00 11.56           C  
ATOM   3441  NE1 TRP A 432      59.177 147.105  33.346  1.00 11.84           N  
ATOM   3442  CE2 TRP A 432      58.402 148.079  32.766  1.00 11.13           C  
ATOM   3443  CE3 TRP A 432      56.814 148.273  30.928  1.00 12.20           C  
ATOM   3444  CZ2 TRP A 432      58.255 149.428  33.103  1.00 12.44           C  
ATOM   3445  CZ3 TRP A 432      56.668 149.621  31.258  1.00 10.93           C  
ATOM   3446  CH2 TRP A 432      57.381 150.186  32.341  1.00 12.63           C  
ATOM   3447  N   SER A 433      54.867 142.661  29.960  1.00 10.14           N  
ATOM   3448  CA  SER A 433      54.080 142.098  28.848  1.00  9.92           C  
ATOM   3449  C   SER A 433      53.470 143.238  28.030  1.00 10.28           C  
ATOM   3450  O   SER A 433      52.985 144.218  28.606  1.00 10.29           O  
ATOM   3451  CB  SER A 433      52.971 141.177  29.372  1.00  9.43           C  
ATOM   3452  OG  SER A 433      52.236 140.593  28.291  1.00  9.67           O  
ATOM   3453  N   GLY A 434      53.494 143.097  26.697  1.00 10.05           N  
ATOM   3454  CA  GLY A 434      53.081 144.164  25.781  1.00  9.95           C  
ATOM   3455  C   GLY A 434      54.239 144.988  25.219  1.00 10.28           C  
ATOM   3456  O   GLY A 434      54.073 145.721  24.242  1.00  9.85           O  
ATOM   3457  N   TYR A 435      55.414 144.840  25.826  1.00 10.15           N  
ATOM   3458  CA  TYR A 435      56.596 145.651  25.503  1.00 10.77           C  
ATOM   3459  C   TYR A 435      57.732 144.814  24.912  1.00 10.64           C  
ATOM   3460  O   TYR A 435      57.711 143.575  24.974  1.00 10.47           O  
ATOM   3461  CB  TYR A 435      57.101 146.358  26.781  1.00 10.58           C  
ATOM   3462  CG  TYR A 435      56.151 147.411  27.331  1.00 10.62           C  
ATOM   3463  CD1 TYR A 435      54.963 147.042  27.968  1.00 10.29           C  
ATOM   3464  CD2 TYR A 435      56.451 148.777  27.217  1.00 11.54           C  
ATOM   3465  CE1 TYR A 435      54.084 148.001  28.469  1.00 10.81           C  
ATOM   3466  CE2 TYR A 435      55.587 149.744  27.719  1.00 10.75           C  
ATOM   3467  CZ  TYR A 435      54.405 149.343  28.341  1.00 10.51           C  
ATOM   3468  OH  TYR A 435      53.540 150.279  28.822  1.00 12.03           O  
ATOM   3469  N   MET A 436      58.730 145.497  24.351  1.00 11.12           N  
ATOM   3470  CA  MET A 436      59.980 144.845  23.933  1.00 11.65           C  
ATOM   3471  C   MET A 436      60.621 144.063  25.077  1.00 11.61           C  
ATOM   3472  O   MET A 436      61.147 142.965  24.860  1.00 11.87           O  
ATOM   3473  CB  MET A 436      60.969 145.866  23.354  1.00 11.83           C  
ATOM   3474  CG  MET A 436      60.468 146.529  22.070  1.00 13.33           C  
ATOM   3475  SD  MET A 436      61.673 147.650  21.321  1.00 15.55           S  
ATOM   3476  CE  MET A 436      61.499 149.094  22.342  1.00 12.10           C  
ATOM   3477  N   GLU A 437      60.569 144.613  26.292  1.00 11.61           N  
ATOM   3478  CA  GLU A 437      61.065 143.901  27.482  1.00 11.73           C  
ATOM   3479  C   GLU A 437      60.387 142.531  27.650  1.00 12.08           C  
ATOM   3480  O   GLU A 437      61.060 141.499  27.821  1.00 11.99           O  
ATOM   3481  CB  GLU A 437      60.861 144.761  28.741  1.00 12.32           C  
ATOM   3482  CG  GLU A 437      61.060 144.044  30.092  1.00 11.95           C  
ATOM   3483  CD  GLU A 437      62.521 143.697  30.387  1.00 15.65           C  
ATOM   3484  OE1 GLU A 437      63.413 144.165  29.652  1.00 14.92           O  
ATOM   3485  OE2 GLU A 437      62.774 142.949  31.359  1.00 17.47           O  
ATOM   3486  N   GLY A 438      59.052 142.521  27.591  1.00 11.28           N  
ATOM   3487  CA  GLY A 438      58.292 141.275  27.730  1.00 11.12           C  
ATOM   3488  C   GLY A 438      58.590 140.289  26.610  1.00 10.60           C  
ATOM   3489  O   GLY A 438      58.564 139.072  26.809  1.00 10.08           O  
ATOM   3490  N   ALA A 439      58.885 140.805  25.422  1.00 10.43           N  
ATOM   3491  CA  ALA A 439      59.270 139.926  24.322  1.00 10.89           C  
ATOM   3492  C   ALA A 439      60.548 139.158  24.680  1.00 10.84           C  
ATOM   3493  O   ALA A 439      60.649 137.951  24.439  1.00 11.09           O  
ATOM   3494  CB  ALA A 439      59.456 140.722  23.035  1.00 10.57           C  
ATOM   3495  N   VAL A 440      61.524 139.849  25.264  1.00 11.38           N  
ATOM   3496  CA  VAL A 440      62.767 139.171  25.660  1.00 11.48           C  
ATOM   3497  C   VAL A 440      62.510 138.140  26.760  1.00 11.47           C  
ATOM   3498  O   VAL A 440      62.974 136.995  26.656  1.00 11.88           O  
ATOM   3499  CB  VAL A 440      63.895 140.161  26.054  1.00 11.58           C  
ATOM   3500  CG1 VAL A 440      65.178 139.398  26.416  1.00 12.93           C  
ATOM   3501  CG2 VAL A 440      64.170 141.133  24.914  1.00 11.76           C  
ATOM   3502  N   GLU A 441      61.772 138.535  27.802  1.00 11.92           N  
ATOM   3503  CA  GLU A 441      61.463 137.633  28.918  1.00 12.25           C  
ATOM   3504  C   GLU A 441      60.845 136.333  28.399  1.00 12.44           C  
ATOM   3505  O   GLU A 441      61.295 135.238  28.759  1.00 11.72           O  
ATOM   3506  CB  GLU A 441      60.521 138.286  29.940  1.00 12.38           C  
ATOM   3507  CG  GLU A 441      60.266 137.425  31.192  1.00 16.17           C  
ATOM   3508  CD  GLU A 441      58.912 137.676  31.833  1.00 19.31           C  
ATOM   3509  OE1 GLU A 441      58.650 138.814  32.276  1.00 22.02           O  
ATOM   3510  OE2 GLU A 441      58.102 136.737  31.898  1.00 20.75           O  
ATOM   3511  N   ALA A 442      59.834 136.462  27.537  1.00 11.56           N  
ATOM   3512  CA  ALA A 442      59.087 135.296  27.046  1.00 11.93           C  
ATOM   3513  C   ALA A 442      59.861 134.403  26.075  1.00 12.41           C  
ATOM   3514  O   ALA A 442      59.714 133.175  26.109  1.00 12.62           O  
ATOM   3515  CB  ALA A 442      57.789 135.737  26.424  1.00 11.49           C  
ATOM   3516  N   GLY A 443      60.670 135.020  25.213  1.00 12.87           N  
ATOM   3517  CA  GLY A 443      61.513 134.286  24.270  1.00 13.48           C  
ATOM   3518  C   GLY A 443      62.527 133.418  24.996  1.00 13.82           C  
ATOM   3519  O   GLY A 443      62.673 132.232  24.701  1.00 13.65           O  
ATOM   3520  N   GLU A 444      63.219 134.013  25.959  1.00 14.03           N  
ATOM   3521  CA  GLU A 444      64.246 133.303  26.711  1.00 14.29           C  
ATOM   3522  C   GLU A 444      63.645 132.241  27.644  1.00 14.28           C  
ATOM   3523  O   GLU A 444      64.227 131.159  27.817  1.00 13.81           O  
ATOM   3524  CB  GLU A 444      65.150 134.302  27.445  1.00 14.66           C  
ATOM   3525  CG  GLU A 444      65.931 135.201  26.457  1.00 14.83           C  
ATOM   3526  CD  GLU A 444      66.906 136.153  27.117  1.00 16.07           C  
ATOM   3527  OE1 GLU A 444      67.013 136.167  28.364  1.00 17.73           O  
ATOM   3528  OE2 GLU A 444      67.571 136.904  26.374  1.00 17.46           O  
ATOM   3529  N   ARG A 445      62.479 132.533  28.225  1.00 13.65           N  
ATOM   3530  CA  ARG A 445      61.779 131.545  29.061  1.00 13.82           C  
ATOM   3531  C   ARG A 445      61.341 130.322  28.247  1.00 13.69           C  
ATOM   3532  O   ARG A 445      61.537 129.183  28.687  1.00 13.94           O  
ATOM   3533  CB  ARG A 445      60.593 132.188  29.814  1.00 13.75           C  
ATOM   3534  CG  ARG A 445      59.819 131.245  30.767  1.00 14.72           C  
ATOM   3535  CD  ARG A 445      58.620 130.612  30.072  1.00 13.27           C  
ATOM   3536  NE  ARG A 445      57.778 131.631  29.440  1.00 13.75           N  
ATOM   3537  CZ  ARG A 445      57.015 131.419  28.370  1.00 12.35           C  
ATOM   3538  NH1 ARG A 445      56.963 130.211  27.809  1.00 11.80           N  
ATOM   3539  NH2 ARG A 445      56.303 132.426  27.851  1.00 12.53           N  
ATOM   3540  N   ALA A 446      60.750 130.554  27.071  1.00 13.37           N  
ATOM   3541  CA  ALA A 446      60.303 129.468  26.186  1.00 13.53           C  
ATOM   3542  C   ALA A 446      61.502 128.613  25.753  1.00 13.74           C  
ATOM   3543  O   ALA A 446      61.433 127.371  25.748  1.00 13.80           O  
ATOM   3544  CB  ALA A 446      59.585 130.034  24.964  1.00 12.89           C  
ATOM   3545  N   ALA A 447      62.596 129.286  25.397  1.00 13.82           N  
ATOM   3546  CA  ALA A 447      63.853 128.601  25.073  1.00 14.46           C  
ATOM   3547  C   ALA A 447      64.329 127.700  26.227  1.00 14.65           C  
ATOM   3548  O   ALA A 447      64.670 126.532  26.008  1.00 15.06           O  
ATOM   3549  CB  ALA A 447      64.939 129.623  24.684  1.00 14.28           C  
ATOM   3550  N   ARG A 448      64.329 128.222  27.449  1.00 15.16           N  
ATOM   3551  CA  ARG A 448      64.735 127.425  28.617  1.00 16.30           C  
ATOM   3552  C   ARG A 448      63.755 126.292  28.959  1.00 16.67           C  
ATOM   3553  O   ARG A 448      64.164 125.262  29.494  1.00 16.67           O  
ATOM   3554  CB  ARG A 448      64.992 128.314  29.839  1.00 16.45           C  
ATOM   3555  CG  ARG A 448      66.191 129.241  29.686  1.00 19.03           C  
ATOM   3556  CD  ARG A 448      66.480 129.942  31.002  1.00 23.56           C  
ATOM   3557  NE  ARG A 448      66.906 131.313  30.783  1.00 29.55           N  
ATOM   3558  CZ  ARG A 448      66.151 132.389  30.991  1.00 29.08           C  
ATOM   3559  NH1 ARG A 448      64.906 132.294  31.466  1.00 29.16           N  
ATOM   3560  NH2 ARG A 448      66.666 133.577  30.745  1.00 31.29           N  
ATOM   3561  N   GLU A 449      62.468 126.466  28.654  1.00 16.56           N  
ATOM   3562  CA  GLU A 449      61.514 125.352  28.790  1.00 17.09           C  
ATOM   3563  C   GLU A 449      61.942 124.147  27.940  1.00 17.28           C  
ATOM   3564  O   GLU A 449      61.850 122.985  28.378  1.00 16.83           O  
ATOM   3565  CB  GLU A 449      60.094 125.786  28.406  1.00 16.84           C  
ATOM   3566  CG  GLU A 449      59.392 126.607  29.483  1.00 17.63           C  
ATOM   3567  CD  GLU A 449      57.955 126.939  29.130  1.00 19.80           C  
ATOM   3568  OE1 GLU A 449      57.708 127.530  28.055  1.00 17.69           O  
ATOM   3569  OE2 GLU A 449      57.067 126.593  29.930  1.00 21.90           O  
ATOM   3570  N   ILE A 450      62.412 124.441  26.727  1.00 17.14           N  
ATOM   3571  CA  ILE A 450      62.894 123.423  25.800  1.00 17.71           C  
ATOM   3572  C   ILE A 450      64.200 122.787  26.286  1.00 17.93           C  
ATOM   3573  O   ILE A 450      64.348 121.565  26.223  1.00 17.97           O  
ATOM   3574  CB  ILE A 450      63.013 123.989  24.360  1.00 17.62           C  
ATOM   3575  CG1 ILE A 450      61.610 124.103  23.745  1.00 17.12           C  
ATOM   3576  CG2 ILE A 450      63.962 123.143  23.486  1.00 18.12           C  
ATOM   3577  CD1 ILE A 450      61.551 124.841  22.417  1.00 17.50           C  
ATOM   3578  N   LEU A 451      65.128 123.609  26.775  1.00 18.14           N  
ATOM   3579  CA  LEU A 451      66.378 123.097  27.358  1.00 18.74           C  
ATOM   3580  C   LEU A 451      66.106 122.158  28.542  1.00 19.46           C  
ATOM   3581  O   LEU A 451      66.783 121.129  28.700  1.00 19.69           O  
ATOM   3582  CB  LEU A 451      67.332 124.240  27.746  1.00 18.16           C  
ATOM   3583  CG  LEU A 451      67.915 125.102  26.612  1.00 17.18           C  
ATOM   3584  CD1 LEU A 451      68.693 126.283  27.172  1.00 16.59           C  
ATOM   3585  CD2 LEU A 451      68.813 124.299  25.653  1.00 16.88           C  
ATOM   3586  N   HIS A 452      65.109 122.497  29.356  1.00 20.15           N  
ATOM   3587  CA  HIS A 452      64.695 121.617  30.446  1.00 21.12           C  
ATOM   3588  C   HIS A 452      64.097 120.304  29.936  1.00 21.31           C  
ATOM   3589  O   HIS A 452      64.430 119.230  30.444  1.00 21.40           O  
ATOM   3590  CB  HIS A 452      63.719 122.315  31.401  1.00 21.60           C  
ATOM   3591  CG  HIS A 452      63.126 121.391  32.422  1.00 23.16           C  
ATOM   3592  ND1 HIS A 452      63.875 120.812  33.425  1.00 25.58           N  
ATOM   3593  CD2 HIS A 452      61.863 120.928  32.581  1.00 24.96           C  
ATOM   3594  CE1 HIS A 452      63.100 120.031  34.157  1.00 25.58           C  
ATOM   3595  NE2 HIS A 452      61.873 120.087  33.669  1.00 26.47           N  
ATOM   3596  N   ALA A 453      63.218 120.389  28.937  1.00 21.39           N  
ATOM   3597  CA  ALA A 453      62.629 119.199  28.318  1.00 22.14           C  
ATOM   3598  C   ALA A 453      63.686 118.244  27.743  1.00 22.66           C  
ATOM   3599  O   ALA A 453      63.490 117.023  27.734  1.00 22.58           O  
ATOM   3600  CB  ALA A 453      61.622 119.595  27.232  1.00 21.70           C  
ATOM   3601  N   MET A 454      64.801 118.806  27.281  1.00 23.34           N  
ATOM   3602  CA  MET A 454      65.892 118.017  26.699  1.00 24.36           C  
ATOM   3603  C   MET A 454      66.843 117.455  27.752  1.00 24.82           C  
ATOM   3604  O   MET A 454      67.755 116.684  27.424  1.00 24.81           O  
ATOM   3605  CB  MET A 454      66.681 118.850  25.687  1.00 24.21           C  
ATOM   3606  CG  MET A 454      65.909 119.178  24.408  1.00 25.19           C  
ATOM   3607  SD  MET A 454      66.840 120.249  23.282  1.00 26.07           S  
ATOM   3608  CE  MET A 454      67.297 121.573  24.372  1.00 28.30           C  
ATOM   3609  N   GLY A 455      66.630 117.852  29.005  1.00 25.31           N  
ATOM   3610  CA  GLY A 455      67.451 117.407  30.130  1.00 25.95           C  
ATOM   3611  C   GLY A 455      68.748 118.183  30.294  1.00 26.42           C  
ATOM   3612  O   GLY A 455      69.666 117.720  30.977  1.00 26.54           O  
ATOM   3613  N   LYS A 456      68.820 119.368  29.685  1.00 26.32           N  
ATOM   3614  CA  LYS A 456      70.050 120.170  29.675  1.00 26.54           C  
ATOM   3615  C   LYS A 456      70.198 121.133  30.854  1.00 26.51           C  
ATOM   3616  O   LYS A 456      71.322 121.481  31.239  1.00 26.56           O  
ATOM   3617  CB  LYS A 456      70.201 120.918  28.349  1.00 26.67           C  
ATOM   3618  CG  LYS A 456      70.466 120.004  27.158  1.00 27.69           C  
ATOM   3619  CD  LYS A 456      70.738 120.797  25.901  1.00 30.99           C  
ATOM   3620  CE  LYS A 456      70.888 119.886  24.689  1.00 32.73           C  
ATOM   3621  NZ  LYS A 456      72.128 119.046  24.750  1.00 34.44           N  
ATOM   3622  N   ILE A 457      69.071 121.565  31.418  1.00 26.22           N  
ATOM   3623  CA  ILE A 457      69.067 122.430  32.602  1.00 26.16           C  
ATOM   3624  C   ILE A 457      68.022 121.955  33.611  1.00 26.44           C  
ATOM   3625  O   ILE A 457      67.012 121.370  33.220  1.00 26.52           O  
ATOM   3626  CB  ILE A 457      68.826 123.939  32.245  1.00 25.96           C  
ATOM   3627  CG1 ILE A 457      67.447 124.151  31.601  1.00 25.52           C  
ATOM   3628  CG2 ILE A 457      69.949 124.482  31.356  1.00 25.52           C  
ATOM   3629  CD1 ILE A 457      67.050 125.621  31.458  1.00 25.32           C  
ATOM   3630  N   PRO A 458      68.255 122.202  34.914  1.00 27.11           N  
ATOM   3631  CA  PRO A 458      67.255 121.847  35.925  1.00 27.47           C  
ATOM   3632  C   PRO A 458      66.005 122.727  35.848  1.00 27.92           C  
ATOM   3633  O   PRO A 458      66.041 123.814  35.248  1.00 27.95           O  
ATOM   3634  CB  PRO A 458      67.991 122.097  37.242  1.00 27.56           C  
ATOM   3635  CG  PRO A 458      68.984 123.140  36.907  1.00 27.53           C  
ATOM   3636  CD  PRO A 458      69.443 122.830  35.524  1.00 27.13           C  
ATOM   3637  N   GLU A 459      64.922 122.262  36.463  1.00 28.12           N  
ATOM   3638  CA  GLU A 459      63.635 122.963  36.435  1.00 28.86           C  
ATOM   3639  C   GLU A 459      63.731 124.406  36.949  1.00 28.60           C  
ATOM   3640  O   GLU A 459      63.126 125.317  36.372  1.00 28.21           O  
ATOM   3641  CB  GLU A 459      62.600 122.173  37.238  1.00 29.21           C  
ATOM   3642  CG  GLU A 459      61.173 122.651  37.098  1.00 31.63           C  
ATOM   3643  CD  GLU A 459      60.251 121.979  38.095  1.00 35.76           C  
ATOM   3644  OE1 GLU A 459      60.471 122.135  39.321  1.00 37.41           O  
ATOM   3645  OE2 GLU A 459      59.304 121.290  37.655  1.00 37.87           O  
ATOM   3646  N   ASP A 460      64.511 124.611  38.013  1.00 28.30           N  
ATOM   3647  CA  ASP A 460      64.601 125.924  38.649  1.00 28.25           C  
ATOM   3648  C   ASP A 460      65.347 126.977  37.822  1.00 27.29           C  
ATOM   3649  O   ASP A 460      65.463 128.130  38.245  1.00 27.50           O  
ATOM   3650  CB  ASP A 460      65.148 125.828  40.091  1.00 28.90           C  
ATOM   3651  CG  ASP A 460      66.563 125.258  40.167  1.00 31.10           C  
ATOM   3652  OD1 ASP A 460      67.160 124.911  39.127  1.00 33.04           O  
ATOM   3653  OD2 ASP A 460      67.089 125.157  41.298  1.00 34.90           O  
ATOM   3654  N   GLU A 461      65.823 126.587  36.639  1.00 25.91           N  
ATOM   3655  CA  GLU A 461      66.503 127.513  35.739  1.00 24.79           C  
ATOM   3656  C   GLU A 461      65.648 127.984  34.556  1.00 23.72           C  
ATOM   3657  O   GLU A 461      66.124 128.751  33.720  1.00 23.17           O  
ATOM   3658  CB  GLU A 461      67.819 126.918  35.239  1.00 24.93           C  
ATOM   3659  CG  GLU A 461      68.952 127.012  36.261  1.00 26.22           C  
ATOM   3660  CD  GLU A 461      70.228 126.339  35.793  1.00 28.22           C  
ATOM   3661  OE1 GLU A 461      70.513 126.343  34.571  1.00 28.19           O  
ATOM   3662  OE2 GLU A 461      70.951 125.804  36.656  1.00 28.72           O  
ATOM   3663  N   ILE A 462      64.400 127.518  34.487  1.00 22.75           N  
ATOM   3664  CA  ILE A 462      63.469 127.943  33.429  1.00 22.02           C  
ATOM   3665  C   ILE A 462      63.200 129.452  33.535  1.00 21.79           C  
ATOM   3666  O   ILE A 462      63.380 130.191  32.563  1.00 21.52           O  
ATOM   3667  CB  ILE A 462      62.149 127.126  33.451  1.00 22.02           C  
ATOM   3668  CG1 ILE A 462      62.417 125.671  33.048  1.00 21.40           C  
ATOM   3669  CG2 ILE A 462      61.107 127.742  32.512  1.00 21.52           C  
ATOM   3670  CD1 ILE A 462      61.296 124.701  33.404  1.00 20.14           C  
ATOM   3671  N   TRP A 463      62.798 129.893  34.724  1.00 21.60           N  
ATOM   3672  CA  TRP A 463      62.565 131.306  35.014  1.00 21.90           C  
ATOM   3673  C   TRP A 463      63.802 131.893  35.698  1.00 22.41           C  
ATOM   3674  O   TRP A 463      64.213 131.415  36.761  1.00 23.01           O  
ATOM   3675  CB  TRP A 463      61.313 131.476  35.887  1.00 21.58           C  
ATOM   3676  CG  TRP A 463      60.048 130.975  35.224  1.00 21.36           C  
ATOM   3677  CD1 TRP A 463      59.570 129.691  35.222  1.00 21.96           C  
ATOM   3678  CD2 TRP A 463      59.115 131.749  34.448  1.00 20.40           C  
ATOM   3679  NE1 TRP A 463      58.401 129.619  34.491  1.00 21.30           N  
ATOM   3680  CE2 TRP A 463      58.094 130.868  34.017  1.00 20.24           C  
ATOM   3681  CE3 TRP A 463      59.043 133.099  34.080  1.00 19.52           C  
ATOM   3682  CZ2 TRP A 463      57.012 131.297  33.232  1.00 19.25           C  
ATOM   3683  CZ3 TRP A 463      57.959 133.526  33.301  1.00 17.47           C  
ATOM   3684  CH2 TRP A 463      56.967 132.627  32.887  1.00 18.33           C  
ATOM   3685  N   GLN A 464      64.408 132.904  35.078  1.00 22.66           N  
ATOM   3686  CA  GLN A 464      65.613 133.529  35.623  1.00 23.39           C  
ATOM   3687  C   GLN A 464      65.489 135.026  35.861  1.00 23.41           C  
ATOM   3688  O   GLN A 464      65.013 135.768  34.993  1.00 23.14           O  
ATOM   3689  CB  GLN A 464      66.816 133.258  34.721  1.00 23.72           C  
ATOM   3690  CG  GLN A 464      67.449 131.908  34.977  1.00 25.80           C  
ATOM   3691  CD  GLN A 464      68.496 131.542  33.944  1.00 28.23           C  
ATOM   3692  OE1 GLN A 464      69.122 132.419  33.320  1.00 28.11           O  
ATOM   3693  NE2 GLN A 464      68.691 130.232  33.748  1.00 25.98           N  
ATOM   3694  N   SER A 465      65.937 135.454  37.042  1.00 23.01           N  
ATOM   3695  CA  SER A 465      66.030 136.873  37.393  1.00 22.89           C  
ATOM   3696  C   SER A 465      67.056 137.590  36.509  1.00 22.36           C  
ATOM   3697  O   SER A 465      67.935 136.958  35.911  1.00 22.33           O  
ATOM   3698  CB  SER A 465      66.388 137.040  38.880  1.00 23.19           C  
ATOM   3699  OG  SER A 465      67.711 136.585  39.143  1.00 24.59           O  
ATOM   3700  N   GLU A 466      66.930 138.911  36.417  1.00 21.92           N  
ATOM   3701  CA  GLU A 466      67.829 139.718  35.605  1.00 21.39           C  
ATOM   3702  C   GLU A 466      68.471 140.791  36.473  1.00 21.91           C  
ATOM   3703  O   GLU A 466      67.755 141.530  37.165  1.00 21.39           O  
ATOM   3704  CB  GLU A 466      67.070 140.362  34.435  1.00 21.57           C  
ATOM   3705  CG  GLU A 466      67.956 141.120  33.425  1.00 20.19           C  
ATOM   3706  CD  GLU A 466      68.789 140.193  32.546  1.00 19.64           C  
ATOM   3707  OE1 GLU A 466      68.354 139.051  32.292  1.00 18.83           O  
ATOM   3708  OE2 GLU A 466      69.875 140.617  32.092  1.00 18.78           O  
ATOM   3709  N   PRO A 467      69.818 140.879  36.447  1.00 22.10           N  
ATOM   3710  CA  PRO A 467      70.530 141.937  37.167  1.00 22.35           C  
ATOM   3711  C   PRO A 467      70.145 143.319  36.640  1.00 22.39           C  
ATOM   3712  O   PRO A 467      69.948 143.484  35.423  1.00 22.05           O  
ATOM   3713  CB  PRO A 467      72.004 141.641  36.854  1.00 22.47           C  
ATOM   3714  CG  PRO A 467      72.043 140.195  36.555  1.00 22.76           C  
ATOM   3715  CD  PRO A 467      70.757 139.936  35.808  1.00 22.39           C  
ATOM   3716  N   GLU A 468      70.035 144.294  37.542  1.00 22.38           N  
ATOM   3717  CA  GLU A 468      69.664 145.659  37.159  1.00 22.92           C  
ATOM   3718  C   GLU A 468      70.725 146.301  36.267  1.00 22.77           C  
ATOM   3719  O   GLU A 468      71.927 146.155  36.515  1.00 22.72           O  
ATOM   3720  CB  GLU A 468      69.372 146.536  38.393  1.00 23.32           C  
ATOM   3721  CG  GLU A 468      68.993 147.996  38.040  1.00 25.39           C  
ATOM   3722  CD  GLU A 468      68.380 148.783  39.195  1.00 28.99           C  
ATOM   3723  OE1 GLU A 468      67.249 148.455  39.624  1.00 29.12           O  
ATOM   3724  OE2 GLU A 468      69.017 149.763  39.647  1.00 30.57           O  
ATOM   3725  N   SER A 469      70.274 146.997  35.222  1.00 22.11           N  
ATOM   3726  CA  SER A 469      71.156 147.765  34.349  1.00 22.15           C  
ATOM   3727  C   SER A 469      71.984 148.754  35.170  1.00 22.67           C  
ATOM   3728  O   SER A 469      71.458 149.414  36.071  1.00 22.30           O  
ATOM   3729  CB  SER A 469      70.339 148.517  33.292  1.00 22.14           C  
ATOM   3730  OG  SER A 469      71.135 149.446  32.565  1.00 21.33           O  
ATOM   3731  N   VAL A 470      73.279 148.823  34.874  1.00 22.92           N  
ATOM   3732  CA  VAL A 470      74.163 149.823  35.481  1.00 23.52           C  
ATOM   3733  C   VAL A 470      74.054 151.150  34.729  1.00 23.24           C  
ATOM   3734  O   VAL A 470      74.435 152.198  35.245  1.00 23.76           O  
ATOM   3735  CB  VAL A 470      75.659 149.359  35.525  1.00 23.73           C  
ATOM   3736  CG1 VAL A 470      75.799 148.052  36.284  1.00 24.36           C  
ATOM   3737  CG2 VAL A 470      76.259 149.236  34.113  1.00 24.87           C  
ATOM   3738  N   ASP A 471      73.527 151.098  33.509  1.00 22.73           N  
ATOM   3739  CA  ASP A 471      73.390 152.286  32.673  1.00 22.71           C  
ATOM   3740  C   ASP A 471      72.062 153.011  32.908  1.00 22.59           C  
ATOM   3741  O   ASP A 471      71.987 154.234  32.751  1.00 22.39           O  
ATOM   3742  CB  ASP A 471      73.515 151.915  31.191  1.00 22.92           C  
ATOM   3743  CG  ASP A 471      74.804 151.159  30.882  1.00 24.28           C  
ATOM   3744  OD1 ASP A 471      75.892 151.751  31.033  1.00 25.90           O  
ATOM   3745  OD2 ASP A 471      74.727 149.971  30.506  1.00 24.26           O  
ATOM   3746  N   VAL A 472      71.024 152.251  33.264  1.00 21.96           N  
ATOM   3747  CA  VAL A 472      69.674 152.798  33.441  1.00 22.15           C  
ATOM   3748  C   VAL A 472      69.139 152.413  34.824  1.00 22.45           C  
ATOM   3749  O   VAL A 472      68.298 151.511  34.953  1.00 22.16           O  
ATOM   3750  CB  VAL A 472      68.690 152.346  32.313  1.00 22.11           C  
ATOM   3751  CG1 VAL A 472      67.350 153.077  32.430  1.00 21.72           C  
ATOM   3752  CG2 VAL A 472      69.284 152.600  30.945  1.00 21.49           C  
ATOM   3753  N   PRO A 473      69.622 153.107  35.868  1.00 22.71           N  
ATOM   3754  CA  PRO A 473      69.212 152.768  37.228  1.00 22.94           C  
ATOM   3755  C   PRO A 473      67.737 153.097  37.467  1.00 22.38           C  
ATOM   3756  O   PRO A 473      67.211 154.048  36.886  1.00 22.76           O  
ATOM   3757  CB  PRO A 473      70.117 153.653  38.090  1.00 23.20           C  
ATOM   3758  CG  PRO A 473      70.403 154.836  37.237  1.00 23.32           C  
ATOM   3759  CD  PRO A 473      70.492 154.300  35.831  1.00 22.92           C  
ATOM   3760  N   ALA A 474      67.077 152.293  38.289  1.00 22.05           N  
ATOM   3761  CA  ALA A 474      65.668 152.498  38.592  1.00 21.84           C  
ATOM   3762  C   ALA A 474      65.471 153.174  39.948  1.00 21.79           C  
ATOM   3763  O   ALA A 474      65.758 152.595  41.000  1.00 21.60           O  
ATOM   3764  CB  ALA A 474      64.916 151.181  38.539  1.00 21.76           C  
ATOM   3765  N   GLN A 475      64.979 154.406  39.913  1.00 21.27           N  
ATOM   3766  CA  GLN A 475      64.519 155.060  41.125  1.00 21.43           C  
ATOM   3767  C   GLN A 475      63.221 154.379  41.566  1.00 20.96           C  
ATOM   3768  O   GLN A 475      62.384 154.031  40.728  1.00 20.90           O  
ATOM   3769  CB  GLN A 475      64.314 156.555  40.882  1.00 21.76           C  
ATOM   3770  CG  GLN A 475      65.512 157.243  40.214  1.00 23.96           C  
ATOM   3771  CD  GLN A 475      66.618 157.598  41.199  1.00 27.48           C  
ATOM   3772  OE1 GLN A 475      67.803 157.361  40.955  1.00 29.60           O  
ATOM   3773  NE2 GLN A 475      66.233 158.188  42.307  1.00 29.52           N  
ATOM   3774  N   PRO A 476      63.063 154.156  42.881  1.00 20.51           N  
ATOM   3775  CA  PRO A 476      61.859 153.513  43.403  1.00 20.34           C  
ATOM   3776  C   PRO A 476      60.628 154.399  43.204  1.00 20.42           C  
ATOM   3777  O   PRO A 476      60.756 155.615  43.062  1.00 19.80           O  
ATOM   3778  CB  PRO A 476      62.168 153.356  44.896  1.00 20.30           C  
ATOM   3779  CG  PRO A 476      63.150 154.439  45.189  1.00 20.76           C  
ATOM   3780  CD  PRO A 476      64.001 154.529  43.960  1.00 20.75           C  
ATOM   3781  N   ILE A 477      59.455 153.773  43.172  1.00 20.61           N  
ATOM   3782  CA  ILE A 477      58.195 154.499  43.109  1.00 21.02           C  
ATOM   3783  C   ILE A 477      57.786 154.832  44.541  1.00 21.61           C  
ATOM   3784  O   ILE A 477      57.620 153.931  45.367  1.00 21.79           O  
ATOM   3785  CB  ILE A 477      57.085 153.666  42.395  1.00 20.91           C  
ATOM   3786  CG1 ILE A 477      57.509 153.279  40.963  1.00 20.17           C  
ATOM   3787  CG2 ILE A 477      55.749 154.422  42.400  1.00 21.67           C  
ATOM   3788  CD1 ILE A 477      57.876 154.457  40.051  1.00 19.19           C  
ATOM   3789  N   THR A 478      57.638 156.122  44.826  1.00 22.30           N  
ATOM   3790  CA  THR A 478      57.347 156.595  46.178  1.00 23.52           C  
ATOM   3791  C   THR A 478      56.044 157.369  46.228  1.00 24.11           C  
ATOM   3792  O   THR A 478      55.626 157.956  45.227  1.00 24.03           O  
ATOM   3793  CB  THR A 478      58.477 157.508  46.721  1.00 23.57           C  
ATOM   3794  OG1 THR A 478      58.581 158.687  45.910  1.00 24.13           O  
ATOM   3795  CG2 THR A 478      59.816 156.768  46.715  1.00 23.43           C  
ATOM   3796  N   THR A 479      55.407 157.361  47.395  1.00 25.02           N  
ATOM   3797  CA  THR A 479      54.218 158.182  47.638  1.00 26.38           C  
ATOM   3798  C   THR A 479      54.432 159.103  48.842  1.00 26.97           C  
ATOM   3799  O   THR A 479      55.320 158.870  49.662  1.00 27.13           O  
ATOM   3800  CB  THR A 479      52.970 157.316  47.899  1.00 26.24           C  
ATOM   3801  OG1 THR A 479      53.218 156.468  49.029  1.00 27.82           O  
ATOM   3802  CG2 THR A 479      52.624 156.458  46.673  1.00 26.04           C  
ATOM   3803  N   THR A 480      53.619 160.152  48.937  1.00 27.75           N  
ATOM   3804  CA  THR A 480      53.653 161.045  50.090  1.00 28.11           C  
ATOM   3805  C   THR A 480      52.619 160.604  51.114  1.00 28.41           C  
ATOM   3806  O   THR A 480      51.687 159.845  50.791  1.00 28.07           O  
ATOM   3807  CB  THR A 480      53.396 162.519  49.696  1.00 28.34           C  
ATOM   3808  OG1 THR A 480      52.048 162.675  49.229  1.00 28.30           O  
ATOM   3809  CG2 THR A 480      54.366 162.972  48.611  1.00 28.45           C  
ATOM   3810  N   PHE A 481      52.790 161.080  52.348  1.00 28.22           N  
ATOM   3811  CA  PHE A 481      51.834 160.832  53.419  1.00 28.49           C  
ATOM   3812  C   PHE A 481      50.408 161.210  53.000  1.00 28.18           C  
ATOM   3813  O   PHE A 481      49.475 160.422  53.178  1.00 28.25           O  
ATOM   3814  CB  PHE A 481      52.243 161.596  54.685  1.00 28.76           C  
ATOM   3815  CG  PHE A 481      51.344 161.342  55.857  1.00 30.05           C  
ATOM   3816  CD1 PHE A 481      51.502 160.197  56.634  1.00 30.93           C  
ATOM   3817  CD2 PHE A 481      50.329 162.242  56.180  1.00 31.38           C  
ATOM   3818  CE1 PHE A 481      50.667 159.959  57.723  1.00 31.72           C  
ATOM   3819  CE2 PHE A 481      49.488 162.006  57.262  1.00 31.87           C  
ATOM   3820  CZ  PHE A 481      49.658 160.863  58.035  1.00 31.68           C  
ATOM   3821  N   LEU A 482      50.257 162.407  52.432  1.00 28.06           N  
ATOM   3822  CA  LEU A 482      48.955 162.895  51.970  1.00 28.03           C  
ATOM   3823  C   LEU A 482      48.377 162.024  50.854  1.00 27.36           C  
ATOM   3824  O   LEU A 482      47.186 161.718  50.872  1.00 27.33           O  
ATOM   3825  CB  LEU A 482      49.032 164.358  51.511  1.00 28.29           C  
ATOM   3826  CG  LEU A 482      49.273 165.468  52.548  1.00 29.33           C  
ATOM   3827  CD1 LEU A 482      49.217 166.828  51.858  1.00 30.06           C  
ATOM   3828  CD2 LEU A 482      48.275 165.412  53.710  1.00 30.29           C  
ATOM   3829  N   GLU A 483      49.223 161.625  49.901  1.00 26.78           N  
ATOM   3830  CA  GLU A 483      48.799 160.736  48.812  1.00 26.27           C  
ATOM   3831  C   GLU A 483      48.238 159.420  49.345  1.00 25.60           C  
ATOM   3832  O   GLU A 483      47.252 158.912  48.824  1.00 25.14           O  
ATOM   3833  CB  GLU A 483      49.939 160.480  47.817  1.00 26.15           C  
ATOM   3834  CG  GLU A 483      50.117 161.601  46.782  1.00 27.00           C  
ATOM   3835  CD  GLU A 483      51.434 161.530  46.015  1.00 28.21           C  
ATOM   3836  OE1 GLU A 483      52.303 160.707  46.373  1.00 27.45           O  
ATOM   3837  OE2 GLU A 483      51.604 162.310  45.047  1.00 28.71           O  
ATOM   3838  N   ARG A 484      48.868 158.886  50.391  1.00 25.20           N  
ATOM   3839  CA  ARG A 484      48.428 157.632  51.016  1.00 25.36           C  
ATOM   3840  C   ARG A 484      47.126 157.736  51.814  1.00 25.04           C  
ATOM   3841  O   ARG A 484      46.307 156.817  51.781  1.00 24.94           O  
ATOM   3842  CB  ARG A 484      49.529 157.068  51.925  1.00 25.50           C  
ATOM   3843  CG  ARG A 484      50.706 156.415  51.192  1.00 26.97           C  
ATOM   3844  CD  ARG A 484      51.758 155.892  52.184  1.00 31.15           C  
ATOM   3845  NE  ARG A 484      52.562 156.979  52.743  1.00 33.70           N  
ATOM   3846  CZ  ARG A 484      53.323 156.883  53.830  1.00 35.86           C  
ATOM   3847  NH1 ARG A 484      53.399 155.741  54.509  1.00 37.16           N  
ATOM   3848  NH2 ARG A 484      54.006 157.941  54.247  1.00 36.27           N  
ATOM   3849  N   HIS A 485      46.937 158.845  52.527  1.00 25.00           N  
ATOM   3850  CA  HIS A 485      45.883 158.919  53.550  1.00 25.10           C  
ATOM   3851  C   HIS A 485      44.730 159.905  53.295  1.00 24.72           C  
ATOM   3852  O   HIS A 485      43.749 159.912  54.044  1.00 24.89           O  
ATOM   3853  CB  HIS A 485      46.505 159.150  54.937  1.00 25.23           C  
ATOM   3854  CG  HIS A 485      47.419 158.045  55.371  1.00 26.98           C  
ATOM   3855  ND1 HIS A 485      46.973 156.760  55.601  1.00 27.67           N  
ATOM   3856  CD2 HIS A 485      48.757 158.025  55.588  1.00 27.86           C  
ATOM   3857  CE1 HIS A 485      47.995 156.000  55.954  1.00 28.92           C  
ATOM   3858  NE2 HIS A 485      49.089 156.743  55.954  1.00 28.75           N  
ATOM   3859  N   LEU A 486      44.830 160.721  52.249  1.00 24.42           N  
ATOM   3860  CA  LEU A 486      43.718 161.610  51.907  1.00 24.05           C  
ATOM   3861  C   LEU A 486      42.487 160.789  51.528  1.00 23.54           C  
ATOM   3862  O   LEU A 486      42.616 159.725  50.916  1.00 24.00           O  
ATOM   3863  CB  LEU A 486      44.093 162.597  50.799  1.00 23.96           C  
ATOM   3864  CG  LEU A 486      44.844 163.864  51.235  1.00 24.93           C  
ATOM   3865  CD1 LEU A 486      45.333 164.629  50.011  1.00 25.42           C  
ATOM   3866  CD2 LEU A 486      43.994 164.772  52.135  1.00 25.86           C  
ATOM   3867  N   PRO A 487      41.290 161.260  51.917  1.00 22.99           N  
ATOM   3868  CA  PRO A 487      40.096 160.463  51.636  1.00 22.12           C  
ATOM   3869  C   PRO A 487      39.657 160.559  50.176  1.00 21.32           C  
ATOM   3870  O   PRO A 487      39.991 161.525  49.476  1.00 20.60           O  
ATOM   3871  CB  PRO A 487      39.033 161.093  52.544  1.00 22.29           C  
ATOM   3872  CG  PRO A 487      39.466 162.512  52.691  1.00 23.05           C  
ATOM   3873  CD  PRO A 487      40.975 162.485  52.678  1.00 22.99           C  
ATOM   3874  N   SER A 488      38.909 159.553  49.732  1.00 20.63           N  
ATOM   3875  CA  SER A 488      38.197 159.630  48.468  1.00 20.44           C  
ATOM   3876  C   SER A 488      37.065 160.639  48.626  1.00 20.63           C  
ATOM   3877  O   SER A 488      36.826 161.151  49.733  1.00 20.14           O  
ATOM   3878  CB  SER A 488      37.624 158.261  48.104  1.00 20.16           C  
ATOM   3879  OG  SER A 488      36.707 157.812  49.085  1.00 19.44           O  
ATOM   3880  N   VAL A 489      36.361 160.919  47.533  1.00 20.55           N  
ATOM   3881  CA  VAL A 489      35.186 161.782  47.605  1.00 21.45           C  
ATOM   3882  C   VAL A 489      34.082 161.152  48.487  1.00 22.06           C  
ATOM   3883  O   VAL A 489      33.579 161.823  49.386  1.00 22.38           O  
ATOM   3884  CB  VAL A 489      34.689 162.230  46.198  1.00 21.25           C  
ATOM   3885  CG1 VAL A 489      33.369 162.988  46.295  1.00 21.30           C  
ATOM   3886  CG2 VAL A 489      35.753 163.094  45.511  1.00 21.50           C  
ATOM   3887  N   PRO A 490      33.727 159.863  48.265  1.00 23.15           N  
ATOM   3888  CA  PRO A 490      32.743 159.260  49.182  1.00 24.00           C  
ATOM   3889  C   PRO A 490      33.255 159.135  50.622  1.00 25.08           C  
ATOM   3890  O   PRO A 490      32.465 159.216  51.562  1.00 25.12           O  
ATOM   3891  CB  PRO A 490      32.477 157.873  48.576  1.00 24.02           C  
ATOM   3892  CG  PRO A 490      33.601 157.627  47.633  1.00 23.80           C  
ATOM   3893  CD  PRO A 490      34.028 158.968  47.131  1.00 23.03           C  
ATOM   3894  N   GLY A 491      34.567 158.959  50.782  1.00 26.27           N  
ATOM   3895  CA  GLY A 491      35.204 158.951  52.103  1.00 27.70           C  
ATOM   3896  C   GLY A 491      35.051 160.282  52.824  1.00 28.88           C  
ATOM   3897  O   GLY A 491      34.822 160.310  54.034  1.00 29.06           O  
ATOM   3898  N   LEU A 492      35.184 161.384  52.082  1.00 29.69           N  
ATOM   3899  CA  LEU A 492      34.953 162.721  52.631  1.00 31.00           C  
ATOM   3900  C   LEU A 492      33.485 162.910  53.014  1.00 31.89           C  
ATOM   3901  O   LEU A 492      33.178 163.474  54.072  1.00 31.44           O  
ATOM   3902  CB  LEU A 492      35.385 163.807  51.636  1.00 31.02           C  
ATOM   3903  CG  LEU A 492      35.245 165.279  52.057  1.00 31.50           C  
ATOM   3904  CD1 LEU A 492      36.238 165.640  53.157  1.00 31.82           C  
ATOM   3905  CD2 LEU A 492      35.418 166.206  50.862  1.00 31.54           C  
ATOM   3906  N   LEU A 493      32.589 162.435  52.148  1.00 33.09           N  
ATOM   3907  CA  LEU A 493      31.142 162.529  52.378  1.00 34.68           C  
ATOM   3908  C   LEU A 493      30.704 161.728  53.606  1.00 35.97           C  
ATOM   3909  O   LEU A 493      29.788 162.133  54.321  1.00 36.04           O  
ATOM   3910  CB  LEU A 493      30.358 162.072  51.139  1.00 34.32           C  
ATOM   3911  CG  LEU A 493      30.417 162.942  49.875  1.00 34.11           C  
ATOM   3912  CD1 LEU A 493      29.716 162.250  48.716  1.00 33.71           C  
ATOM   3913  CD2 LEU A 493      29.816 164.320  50.103  1.00 34.37           C  
ATOM   3914  N   ARG A 494      31.359 160.591  53.837  1.00 37.73           N  
ATOM   3915  CA  ARG A 494      31.108 159.781  55.028  1.00 39.66           C  
ATOM   3916  C   ARG A 494      31.515 160.525  56.300  1.00 40.58           C  
ATOM   3917  O   ARG A 494      30.803 160.478  57.304  1.00 40.82           O  
ATOM   3918  CB  ARG A 494      31.840 158.441  54.945  1.00 39.84           C  
ATOM   3919  CG  ARG A 494      31.076 157.354  54.228  1.00 41.62           C  
ATOM   3920  CD  ARG A 494      31.550 155.984  54.695  1.00 44.97           C  
ATOM   3921  NE  ARG A 494      30.748 154.896  54.134  1.00 47.70           N  
ATOM   3922  CZ  ARG A 494      31.145 154.095  53.146  1.00 49.00           C  
ATOM   3923  NH1 ARG A 494      32.347 154.247  52.594  1.00 49.24           N  
ATOM   3924  NH2 ARG A 494      30.338 153.134  52.712  1.00 49.35           N  
ATOM   3925  N   LEU A 495      32.656 161.211  56.239  1.00 41.84           N  
ATOM   3926  CA  LEU A 495      33.143 162.048  57.335  1.00 43.25           C  
ATOM   3927  C   LEU A 495      32.209 163.225  57.637  1.00 44.24           C  
ATOM   3928  O   LEU A 495      32.010 163.583  58.798  1.00 44.27           O  
ATOM   3929  CB  LEU A 495      34.560 162.550  57.032  1.00 43.26           C  
ATOM   3930  CG  LEU A 495      35.788 161.860  57.651  1.00 43.73           C  
ATOM   3931  CD1 LEU A 495      35.586 160.364  57.953  1.00 44.03           C  
ATOM   3932  CD2 LEU A 495      37.017 162.075  56.767  1.00 44.10           C  
ATOM   3933  N   ILE A 496      31.644 163.816  56.585  1.00 45.44           N  
ATOM   3934  CA  ILE A 496      30.670 164.903  56.716  1.00 46.64           C  
ATOM   3935  C   ILE A 496      29.384 164.411  57.388  1.00 47.62           C  
ATOM   3936  O   ILE A 496      28.896 165.028  58.338  1.00 47.81           O  
ATOM   3937  CB  ILE A 496      30.358 165.542  55.341  1.00 46.51           C  
ATOM   3938  CG1 ILE A 496      31.603 166.249  54.792  1.00 46.35           C  
ATOM   3939  CG2 ILE A 496      29.184 166.523  55.439  1.00 46.55           C  
ATOM   3940  CD1 ILE A 496      31.614 166.408  53.283  1.00 45.53           C  
ATOM   3941  N   GLY A 497      28.854 163.290  56.901  1.00 48.70           N  
ATOM   3942  CA  GLY A 497      27.637 162.696  57.453  1.00 50.21           C  
ATOM   3943  C   GLY A 497      27.795 162.169  58.869  1.00 51.31           C  
ATOM   3944  O   GLY A 497      26.801 161.926  59.559  1.00 51.43           O  
ATOM   3945  N   LEU A 498      29.044 162.002  59.302  1.00 52.40           N  
ATOM   3946  CA  LEU A 498      29.364 161.465  60.623  1.00 53.49           C  
ATOM   3947  C   LEU A 498      29.336 162.563  61.688  1.00 54.35           C  
ATOM   3948  O   LEU A 498      28.811 162.360  62.789  1.00 54.53           O  
ATOM   3949  CB  LEU A 498      30.743 160.797  60.596  1.00 53.47           C  
ATOM   3950  CG  LEU A 498      30.919 159.405  61.213  1.00 53.47           C  
ATOM   3951  CD1 LEU A 498      30.351 158.321  60.300  1.00 53.31           C  
ATOM   3952  CD2 LEU A 498      32.392 159.141  61.491  1.00 53.56           C  
ATOM   3953  N   THR A 499      29.905 163.720  61.353  1.00 55.30           N  
ATOM   3954  CA  THR A 499      29.943 164.872  62.255  1.00 56.17           C  
ATOM   3955  C   THR A 499      28.560 165.515  62.408  1.00 56.79           C  
ATOM   3956  O   THR A 499      28.218 166.023  63.482  1.00 56.89           O  
ATOM   3957  CB  THR A 499      30.957 165.935  61.777  1.00 56.15           C  
ATOM   3958  OG1 THR A 499      32.129 165.289  61.264  1.00 56.36           O  
ATOM   3959  CG2 THR A 499      31.353 166.852  62.926  1.00 56.19           C  
ATOM   3960  N   THR A 500      27.770 165.480  61.333  1.00 57.43           N  
ATOM   3961  CA  THR A 500      26.396 165.996  61.337  1.00 58.05           C  
ATOM   3962  C   THR A 500      25.447 165.083  62.141  1.00 58.36           C  
ATOM   3963  O   THR A 500      24.237 165.045  61.899  1.00 58.42           O  
ATOM   3964  CB  THR A 500      25.868 166.217  59.887  1.00 58.12           C  
ATOM   3965  OG1 THR A 500      26.927 166.713  59.056  1.00 58.21           O  
ATOM   3966  CG2 THR A 500      24.711 167.218  59.866  1.00 58.33           C  
ATOM   3967  N   ILE A 501      26.015 164.348  63.097  1.00 58.72           N  
ATOM   3968  CA  ILE A 501      25.250 163.519  64.028  1.00 58.98           C  
ATOM   3969  C   ILE A 501      25.710 163.797  65.461  1.00 59.07           C  
ATOM   3970  O   ILE A 501      26.909 163.876  65.737  1.00 59.14           O  
ATOM   3971  CB  ILE A 501      25.374 162.003  63.703  1.00 59.09           C  
ATOM   3972  CG1 ILE A 501      24.696 161.679  62.361  1.00 59.16           C  
ATOM   3973  CG2 ILE A 501      24.783 161.152  64.838  1.00 59.19           C  
ATOM   3974  CD1 ILE A 501      24.960 160.273  61.832  1.00 59.34           C  
TER    3975      ILE A 501                                                      
ATOM   3976  N   ASN B   3      40.970 122.479 -11.552  1.00 34.35           N  
ATOM   3977  CA  ASN B   3      41.668 123.796 -11.581  1.00 33.93           C  
ATOM   3978  C   ASN B   3      40.714 124.968 -11.873  1.00 33.17           C  
ATOM   3979  O   ASN B   3      40.534 125.828 -11.015  1.00 33.13           O  
ATOM   3980  CB  ASN B   3      42.856 123.785 -12.569  1.00 34.62           C  
ATOM   3981  CG  ASN B   3      44.017 124.678 -12.113  1.00 35.83           C  
ATOM   3982  OD1 ASN B   3      44.165 125.822 -12.564  1.00 37.97           O  
ATOM   3983  ND2 ASN B   3      44.843 124.155 -11.213  1.00 36.46           N  
ATOM   3984  N   LYS B   4      40.092 124.994 -13.055  1.00 31.87           N  
ATOM   3985  CA  LYS B   4      39.374 126.197 -13.515  1.00 31.05           C  
ATOM   3986  C   LYS B   4      37.855 126.105 -13.389  1.00 29.84           C  
ATOM   3987  O   LYS B   4      37.257 125.090 -13.757  1.00 30.32           O  
ATOM   3988  CB  LYS B   4      39.729 126.534 -14.972  1.00 31.38           C  
ATOM   3989  CG  LYS B   4      41.128 126.124 -15.412  1.00 33.50           C  
ATOM   3990  CD  LYS B   4      42.174 127.176 -15.103  1.00 35.88           C  
ATOM   3991  CE  LYS B   4      43.499 126.798 -15.749  1.00 37.21           C  
ATOM   3992  NZ  LYS B   4      44.466 127.931 -15.740  1.00 39.70           N  
ATOM   3993  N   CYS B   5      37.241 127.176 -12.889  1.00 27.89           N  
ATOM   3994  CA  CYS B   5      35.791 127.264 -12.754  1.00 26.22           C  
ATOM   3995  C   CYS B   5      35.315 128.720 -12.697  1.00 25.07           C  
ATOM   3996  O   CYS B   5      36.125 129.650 -12.755  1.00 24.88           O  
ATOM   3997  CB  CYS B   5      35.315 126.482 -11.522  1.00 26.37           C  
ATOM   3998  SG  CYS B   5      35.853 127.165  -9.932  1.00 26.32           S  
ATOM   3999  N   ASP B   6      34.001 128.910 -12.598  1.00 23.36           N  
ATOM   4000  CA  ASP B   6      33.410 130.241 -12.469  1.00 22.01           C  
ATOM   4001  C   ASP B   6      33.501 130.777 -11.034  1.00 20.97           C  
ATOM   4002  O   ASP B   6      33.912 131.925 -10.819  1.00 20.56           O  
ATOM   4003  CB  ASP B   6      31.952 130.231 -12.943  1.00 22.28           C  
ATOM   4004  CG  ASP B   6      31.826 129.925 -14.435  1.00 23.33           C  
ATOM   4005  OD1 ASP B   6      32.557 130.563 -15.220  1.00 24.81           O  
ATOM   4006  OD2 ASP B   6      31.014 129.056 -14.814  1.00 22.75           O  
ATOM   4007  N   VAL B   7      33.111 129.944 -10.065  1.00 19.17           N  
ATOM   4008  CA  VAL B   7      33.085 130.350  -8.650  1.00 17.77           C  
ATOM   4009  C   VAL B   7      33.597 129.241  -7.731  1.00 16.88           C  
ATOM   4010  O   VAL B   7      33.161 128.087  -7.825  1.00 16.53           O  
ATOM   4011  CB  VAL B   7      31.662 130.743  -8.173  1.00 17.75           C  
ATOM   4012  CG1 VAL B   7      31.707 131.317  -6.748  1.00 17.34           C  
ATOM   4013  CG2 VAL B   7      31.007 131.749  -9.108  1.00 18.44           C  
ATOM   4014  N   VAL B   8      34.516 129.602  -6.840  1.00 15.94           N  
ATOM   4015  CA  VAL B   8      34.935 128.717  -5.760  1.00 14.94           C  
ATOM   4016  C   VAL B   8      34.169 129.106  -4.492  1.00 14.78           C  
ATOM   4017  O   VAL B   8      34.176 130.276  -4.106  1.00 14.72           O  
ATOM   4018  CB  VAL B   8      36.460 128.812  -5.498  1.00 14.86           C  
ATOM   4019  CG1 VAL B   8      36.837 128.190  -4.144  1.00 14.04           C  
ATOM   4020  CG2 VAL B   8      37.261 128.143  -6.636  1.00 14.94           C  
ATOM   4021  N   VAL B   9      33.521 128.130  -3.859  1.00 13.95           N  
ATOM   4022  CA  VAL B   9      32.868 128.340  -2.551  1.00 13.59           C  
ATOM   4023  C   VAL B   9      33.741 127.727  -1.460  1.00 13.14           C  
ATOM   4024  O   VAL B   9      34.065 126.528  -1.495  1.00 12.95           O  
ATOM   4025  CB  VAL B   9      31.436 127.727  -2.486  1.00 13.66           C  
ATOM   4026  CG1 VAL B   9      30.784 127.995  -1.109  1.00 13.21           C  
ATOM   4027  CG2 VAL B   9      30.557 128.272  -3.601  1.00 14.17           C  
ATOM   4028  N   VAL B  10      34.134 128.550  -0.493  1.00 12.72           N  
ATOM   4029  CA  VAL B  10      34.943 128.065   0.616  1.00 12.44           C  
ATOM   4030  C   VAL B  10      34.009 127.687   1.765  1.00 12.65           C  
ATOM   4031  O   VAL B  10      33.369 128.563   2.368  1.00 11.87           O  
ATOM   4032  CB  VAL B  10      35.977 129.114   1.078  1.00 12.80           C  
ATOM   4033  CG1 VAL B  10      36.817 128.569   2.246  1.00 12.57           C  
ATOM   4034  CG2 VAL B  10      36.870 129.559  -0.097  1.00 12.82           C  
ATOM   4035  N   GLY B  11      33.903 126.387   2.030  1.00 11.99           N  
ATOM   4036  CA  GLY B  11      33.029 125.884   3.094  1.00 11.93           C  
ATOM   4037  C   GLY B  11      31.787 125.176   2.576  1.00 11.88           C  
ATOM   4038  O   GLY B  11      30.993 125.754   1.822  1.00 12.14           O  
ATOM   4039  N   GLY B  12      31.617 123.925   3.003  1.00 11.52           N  
ATOM   4040  CA  GLY B  12      30.474 123.097   2.618  1.00 11.58           C  
ATOM   4041  C   GLY B  12      29.480 122.855   3.744  1.00 11.78           C  
ATOM   4042  O   GLY B  12      28.960 121.748   3.896  1.00 11.83           O  
ATOM   4043  N   GLY B  13      29.225 123.892   4.542  1.00 11.61           N  
ATOM   4044  CA  GLY B  13      28.090 123.899   5.461  1.00 11.50           C  
ATOM   4045  C   GLY B  13      26.837 124.237   4.679  1.00 11.53           C  
ATOM   4046  O   GLY B  13      26.873 124.312   3.443  1.00 10.98           O  
ATOM   4047  N   ILE B  14      25.729 124.458   5.383  1.00 10.83           N  
ATOM   4048  CA  ILE B  14      24.450 124.786   4.716  1.00 10.25           C  
ATOM   4049  C   ILE B  14      24.548 126.041   3.840  1.00 10.47           C  
ATOM   4050  O   ILE B  14      23.985 126.083   2.739  1.00 10.05           O  
ATOM   4051  CB  ILE B  14      23.262 124.859   5.715  1.00 10.15           C  
ATOM   4052  CG1 ILE B  14      22.879 123.445   6.180  1.00  9.18           C  
ATOM   4053  CG2 ILE B  14      22.022 125.520   5.082  1.00 10.49           C  
ATOM   4054  CD1 ILE B  14      21.824 123.400   7.309  1.00 10.70           C  
ATOM   4055  N   SER B  15      25.275 127.052   4.308  1.00 10.04           N  
ATOM   4056  CA  SER B  15      25.370 128.311   3.556  1.00 10.19           C  
ATOM   4057  C   SER B  15      26.124 128.142   2.232  1.00 10.11           C  
ATOM   4058  O   SER B  15      25.638 128.577   1.174  1.00 10.89           O  
ATOM   4059  CB  SER B  15      26.021 129.412   4.405  1.00  9.89           C  
ATOM   4060  OG  SER B  15      25.670 130.698   3.911  1.00 10.35           O  
ATOM   4061  N   GLY B  16      27.294 127.510   2.297  1.00 10.05           N  
ATOM   4062  CA  GLY B  16      28.118 127.244   1.115  1.00 10.20           C  
ATOM   4063  C   GLY B  16      27.422 126.319   0.129  1.00 11.20           C  
ATOM   4064  O   GLY B  16      27.480 126.536  -1.088  1.00 11.12           O  
ATOM   4065  N   MET B  17      26.751 125.296   0.656  1.00 11.13           N  
ATOM   4066  CA  MET B  17      25.960 124.386  -0.180  1.00 12.04           C  
ATOM   4067  C   MET B  17      24.774 125.074  -0.863  1.00 11.87           C  
ATOM   4068  O   MET B  17      24.518 124.829  -2.053  1.00 11.70           O  
ATOM   4069  CB  MET B  17      25.489 123.171   0.628  1.00 12.40           C  
ATOM   4070  CG  MET B  17      26.633 122.295   1.116  1.00 13.90           C  
ATOM   4071  SD  MET B  17      27.729 121.709  -0.205  1.00 20.42           S  
ATOM   4072  CE  MET B  17      26.729 120.494  -0.973  1.00 20.68           C  
ATOM   4073  N   ALA B  18      24.042 125.903  -0.121  1.00 11.31           N  
ATOM   4074  CA  ALA B  18      22.915 126.652  -0.695  1.00 11.90           C  
ATOM   4075  C   ALA B  18      23.385 127.615  -1.794  1.00 12.48           C  
ATOM   4076  O   ALA B  18      22.720 127.757  -2.836  1.00 12.69           O  
ATOM   4077  CB  ALA B  18      22.149 127.404   0.384  1.00 12.06           C  
ATOM   4078  N   ALA B  19      24.527 128.266  -1.566  1.00 12.19           N  
ATOM   4079  CA  ALA B  19      25.107 129.169  -2.577  1.00 12.60           C  
ATOM   4080  C   ALA B  19      25.526 128.396  -3.838  1.00 13.18           C  
ATOM   4081  O   ALA B  19      25.195 128.804  -4.966  1.00 13.08           O  
ATOM   4082  CB  ALA B  19      26.292 129.932  -2.009  1.00 11.86           C  
ATOM   4083  N   ALA B  20      26.252 127.294  -3.640  1.00 12.98           N  
ATOM   4084  CA  ALA B  20      26.742 126.483  -4.760  1.00 13.58           C  
ATOM   4085  C   ALA B  20      25.597 125.924  -5.589  1.00 13.74           C  
ATOM   4086  O   ALA B  20      25.658 125.965  -6.824  1.00 13.99           O  
ATOM   4087  CB  ALA B  20      27.661 125.366  -4.275  1.00 13.76           C  
ATOM   4088  N   LYS B  21      24.552 125.432  -4.915  1.00 13.64           N  
ATOM   4089  CA  LYS B  21      23.365 124.913  -5.603  1.00 13.87           C  
ATOM   4090  C   LYS B  21      22.717 125.972  -6.499  1.00 13.76           C  
ATOM   4091  O   LYS B  21      22.425 125.695  -7.672  1.00 12.98           O  
ATOM   4092  CB  LYS B  21      22.334 124.342  -4.612  1.00 13.77           C  
ATOM   4093  CG  LYS B  21      21.111 123.722  -5.309  1.00 14.49           C  
ATOM   4094  CD  LYS B  21      20.105 123.123  -4.329  1.00 14.30           C  
ATOM   4095  CE  LYS B  21      18.874 122.584  -5.052  1.00 13.59           C  
ATOM   4096  NZ  LYS B  21      18.159 123.657  -5.825  1.00 14.46           N  
ATOM   4097  N   LEU B  22      22.514 127.181  -5.963  1.00 13.44           N  
ATOM   4098  CA  LEU B  22      21.889 128.265  -6.735  1.00 14.05           C  
ATOM   4099  C   LEU B  22      22.706 128.614  -7.993  1.00 14.47           C  
ATOM   4100  O   LEU B  22      22.148 128.772  -9.089  1.00 14.32           O  
ATOM   4101  CB  LEU B  22      21.669 129.523  -5.870  1.00 13.84           C  
ATOM   4102  CG  LEU B  22      20.785 130.644  -6.450  1.00 15.27           C  
ATOM   4103  CD1 LEU B  22      20.118 131.484  -5.366  1.00 15.43           C  
ATOM   4104  CD2 LEU B  22      21.551 131.552  -7.420  1.00 16.57           C  
ATOM   4105  N   LEU B  23      24.017 128.744  -7.822  1.00 14.55           N  
ATOM   4106  CA  LEU B  23      24.913 129.051  -8.934  1.00 15.41           C  
ATOM   4107  C   LEU B  23      24.944 127.930  -9.971  1.00 16.20           C  
ATOM   4108  O   LEU B  23      24.883 128.192 -11.183  1.00 16.53           O  
ATOM   4109  CB  LEU B  23      26.317 129.353  -8.416  1.00 15.44           C  
ATOM   4110  CG  LEU B  23      26.477 130.611  -7.539  1.00 14.96           C  
ATOM   4111  CD1 LEU B  23      27.825 130.586  -6.828  1.00 15.60           C  
ATOM   4112  CD2 LEU B  23      26.298 131.915  -8.314  1.00 15.11           C  
ATOM   4113  N   HIS B  24      25.041 126.694  -9.486  1.00 16.27           N  
ATOM   4114  CA  HIS B  24      24.978 125.492 -10.327  1.00 16.79           C  
ATOM   4115  C   HIS B  24      23.680 125.431 -11.137  1.00 17.11           C  
ATOM   4116  O   HIS B  24      23.709 125.166 -12.350  1.00 16.91           O  
ATOM   4117  CB  HIS B  24      25.101 124.239  -9.454  1.00 17.03           C  
ATOM   4118  CG  HIS B  24      24.917 122.960 -10.210  1.00 17.45           C  
ATOM   4119  ND1 HIS B  24      25.936 122.366 -10.925  1.00 18.84           N  
ATOM   4120  CD2 HIS B  24      23.826 122.180 -10.387  1.00 17.65           C  
ATOM   4121  CE1 HIS B  24      25.483 121.265 -11.496  1.00 18.02           C  
ATOM   4122  NE2 HIS B  24      24.206 121.129 -11.188  1.00 18.98           N  
ATOM   4123  N   ASP B  25      22.549 125.669 -10.468  1.00 16.92           N  
ATOM   4124  CA  ASP B  25      21.236 125.678 -11.125  1.00 17.68           C  
ATOM   4125  C   ASP B  25      21.129 126.775 -12.195  1.00 18.46           C  
ATOM   4126  O   ASP B  25      20.349 126.647 -13.155  1.00 18.03           O  
ATOM   4127  CB  ASP B  25      20.091 125.826 -10.105  1.00 16.84           C  
ATOM   4128  CG  ASP B  25      19.878 124.577  -9.247  1.00 17.65           C  
ATOM   4129  OD1 ASP B  25      20.456 123.503  -9.536  1.00 18.00           O  
ATOM   4130  OD2 ASP B  25      19.110 124.666  -8.268  1.00 16.41           O  
ATOM   4131  N   SER B  26      21.905 127.845 -12.032  1.00 19.08           N  
ATOM   4132  CA  SER B  26      21.871 128.969 -12.978  1.00 20.25           C  
ATOM   4133  C   SER B  26      22.778 128.732 -14.195  1.00 20.49           C  
ATOM   4134  O   SER B  26      22.787 129.534 -15.128  1.00 21.42           O  
ATOM   4135  CB  SER B  26      22.258 130.278 -12.289  1.00 20.00           C  
ATOM   4136  OG  SER B  26      23.667 130.461 -12.334  1.00 22.61           O  
ATOM   4137  N   GLY B  27      23.545 127.647 -14.174  1.00 20.71           N  
ATOM   4138  CA  GLY B  27      24.393 127.280 -15.307  1.00 20.67           C  
ATOM   4139  C   GLY B  27      25.872 127.583 -15.154  1.00 20.68           C  
ATOM   4140  O   GLY B  27      26.638 127.415 -16.106  1.00 20.65           O  
ATOM   4141  N   LEU B  28      26.289 128.017 -13.961  1.00 19.80           N  
ATOM   4142  CA  LEU B  28      27.703 128.267 -13.709  1.00 19.73           C  
ATOM   4143  C   LEU B  28      28.451 127.032 -13.221  1.00 19.56           C  
ATOM   4144  O   LEU B  28      27.865 126.141 -12.598  1.00 19.73           O  
ATOM   4145  CB  LEU B  28      27.885 129.407 -12.709  1.00 19.67           C  
ATOM   4146  CG  LEU B  28      27.333 130.785 -13.054  1.00 20.33           C  
ATOM   4147  CD1 LEU B  28      27.562 131.692 -11.874  1.00 20.10           C  
ATOM   4148  CD2 LEU B  28      27.978 131.373 -14.319  1.00 21.03           C  
ATOM   4149  N   ASN B  29      29.751 126.995 -13.503  1.00 19.28           N  
ATOM   4150  CA  ASN B  29      30.622 125.944 -13.000  1.00 19.59           C  
ATOM   4151  C   ASN B  29      31.156 126.290 -11.611  1.00 18.86           C  
ATOM   4152  O   ASN B  29      31.934 127.235 -11.451  1.00 18.68           O  
ATOM   4153  CB  ASN B  29      31.781 125.692 -13.958  1.00 20.03           C  
ATOM   4154  CG  ASN B  29      31.360 124.921 -15.187  1.00 21.99           C  
ATOM   4155  OD1 ASN B  29      30.693 123.880 -15.089  1.00 24.60           O  
ATOM   4156  ND2 ASN B  29      31.754 125.419 -16.360  1.00 23.55           N  
ATOM   4157  N   VAL B  30      30.732 125.513 -10.621  1.00 18.43           N  
ATOM   4158  CA  VAL B  30      31.115 125.761  -9.225  1.00 17.54           C  
ATOM   4159  C   VAL B  30      31.920 124.606  -8.637  1.00 17.04           C  
ATOM   4160  O   VAL B  30      31.786 123.448  -9.059  1.00 16.72           O  
ATOM   4161  CB  VAL B  30      29.883 126.077  -8.326  1.00 17.33           C  
ATOM   4162  CG1 VAL B  30      29.064 127.188  -8.923  1.00 18.00           C  
ATOM   4163  CG2 VAL B  30      29.008 124.841  -8.117  1.00 18.48           C  
ATOM   4164  N   VAL B  31      32.758 124.942  -7.659  1.00 16.26           N  
ATOM   4165  CA  VAL B  31      33.516 123.979  -6.881  1.00 15.80           C  
ATOM   4166  C   VAL B  31      33.361 124.382  -5.409  1.00 15.46           C  
ATOM   4167  O   VAL B  31      33.434 125.572  -5.083  1.00 15.51           O  
ATOM   4168  CB  VAL B  31      35.011 124.005  -7.288  1.00 15.88           C  
ATOM   4169  CG1 VAL B  31      35.884 123.257  -6.292  1.00 16.55           C  
ATOM   4170  CG2 VAL B  31      35.201 123.451  -8.718  1.00 16.44           C  
ATOM   4171  N   VAL B  32      33.131 123.399  -4.542  1.00 14.74           N  
ATOM   4172  CA  VAL B  32      33.081 123.635  -3.093  1.00 14.38           C  
ATOM   4173  C   VAL B  32      34.303 123.011  -2.439  1.00 14.16           C  
ATOM   4174  O   VAL B  32      34.548 121.806  -2.562  1.00 14.69           O  
ATOM   4175  CB  VAL B  32      31.792 123.067  -2.452  1.00 14.29           C  
ATOM   4176  CG1 VAL B  32      31.793 123.272  -0.909  1.00 14.45           C  
ATOM   4177  CG2 VAL B  32      30.566 123.690  -3.083  1.00 13.61           C  
ATOM   4178  N   LEU B  33      35.080 123.838  -1.752  1.00 13.86           N  
ATOM   4179  CA  LEU B  33      36.262 123.363  -1.058  1.00 13.35           C  
ATOM   4180  C   LEU B  33      35.927 123.294   0.429  1.00 13.64           C  
ATOM   4181  O   LEU B  33      35.663 124.324   1.047  1.00 13.10           O
[truncated: 384,427 more chars]
