# Supplementary material for: Predictive classification models and targets identification for betulin derivatives as Leishmania donovani inhibitors
Source: J Cheminform. 2018 Aug 17;10:40. doi: 10.1186/s13321-018-0291-x (PMC6097978; doi:10.1186/s13321-018-0291-x)
Supplement: Supplementary file 5 — Additional file 5. Zip file with all potential protein target structures protein data bank files. [file 13321_2018_291_MOESM5_ESM.zip › 4a86.pdb]

HEADER    ALLERGEN                                18-NOV-11   4A86              
TITLE     CRYSTAL STRUCTURE OF MAJOR BIRCH POLLEN ALLERGEN BET V 1 A            
TITLE    2 IN TERNARY COMPLEX WITH KINETIN AND 8-ANILINONAPHTHALENE-1-          
TITLE    3 SULFONATE (ANS)                                                      
COMPND    MOL_ID: 1;                                                            
COMPND   2 MOLECULE: MAJOR POLLEN ALLERGEN BET V 1-A;                           
COMPND   3 CHAIN: A;                                                            
COMPND   4 SYNONYM: BET V 1 A, ALLERGEN BET V I-A, BET V 1-A;                   
COMPND   5 ENGINEERED: YES                                                      
SOURCE    MOL_ID: 1;                                                            
SOURCE   2 ORGANISM_SCIENTIFIC: BETULA PENDULA;                                 
SOURCE   3 ORGANISM_COMMON: EUROPEAN WHITE BIRCH;                               
SOURCE   4 ORGANISM_TAXID: 3505;                                                
SOURCE   5 EXPRESSION_SYSTEM: ESCHERICHIA COLI;                                 
SOURCE   6 EXPRESSION_SYSTEM_TAXID: 469008;                                     
SOURCE   7 EXPRESSION_SYSTEM_STRAIN: BL21(DE3);                                 
SOURCE   8 EXPRESSION_SYSTEM_VECTOR_TYPE: PLASMID;                              
SOURCE   9 EXPRESSION_SYSTEM_VECTOR: PET-28B                                    
KEYWDS    ALLERGEN, PR-10 PROTEIN                                               
EXPDTA    X-RAY DIFFRACTION                                                     
AUTHOR    S.KOFLER,H.BRANDSTETTER                                               
REVDAT   2   15-AUG-12 4A86    1       JRNL                                     
REVDAT   1   30-MAY-12 4A86    0                                                
JRNL        AUTH   S.KOFLER,C.ASAM,U.ECKHARD,M.WALLNER,F.FERREIRA,              
JRNL        AUTH 2 H.BRANDSTETTER                                               
JRNL        TITL   CRYSTALLOGRAPHICALLY MAPPED LIGAND BINDING DIFFERS IN HIGH   
JRNL        TITL 2 AND LOW IGE BINDING ISOFORMS OF BIRCH POLLEN ALLERGEN BET V  
JRNL        TITL 3 1.                                                           
JRNL        REF    J.MOL.BIOL.                   V. 422   109 2012              
JRNL        REFN                   ISSN 0022-2836                               
JRNL        PMID   22634284                                                     
JRNL        DOI    10.1016/J.JMB.2012.05.016                                    
REMARK   2                                                                      
REMARK   2 RESOLUTION.    1.59 ANGSTROMS.                                       
REMARK   3                                                                      
REMARK   3 REFINEMENT.                                                          
REMARK   3   PROGRAM     : REFMAC 5.6.0117                                      
REMARK   3   AUTHORS     : MURSHUDOV,VAGIN,DODSON                               
REMARK   3                                                                      
REMARK   3    REFINEMENT TARGET : MAXIMUM LIKELIHOOD                            
REMARK   3                                                                      
REMARK   3  DATA USED IN REFINEMENT.                                            
REMARK   3   RESOLUTION RANGE HIGH (ANGSTROMS) : 1.59                           
REMARK   3   RESOLUTION RANGE LOW  (ANGSTROMS) : 37.93                          
REMARK   3   DATA CUTOFF            (SIGMA(F)) : NONE                           
REMARK   3   COMPLETENESS FOR RANGE        (%) : 95.89                          
REMARK   3   NUMBER OF REFLECTIONS             : 16818                          
REMARK   3                                                                      
REMARK   3  FIT TO DATA USED IN REFINEMENT.                                     
REMARK   3   CROSS-VALIDATION METHOD          : THROUGHOUT                      
REMARK   3   FREE R VALUE TEST SET SELECTION  : RANDOM                          
REMARK   3   R VALUE     (WORKING + TEST SET) : 0.13940                         
REMARK   3   R VALUE            (WORKING SET) : 0.13574                         
REMARK   3   FREE R VALUE                     : 0.20672                         
REMARK   3   FREE R VALUE TEST SET SIZE   (%) : 5.1                             
REMARK   3   FREE R VALUE TEST SET COUNT      : 901                             
REMARK   3                                                                      
REMARK   3  FIT IN THE HIGHEST RESOLUTION BIN.                                  
REMARK   3   TOTAL NUMBER OF BINS USED           : 20                           
REMARK   3   BIN RESOLUTION RANGE HIGH       (A) : 1.585                        
REMARK   3   BIN RESOLUTION RANGE LOW        (A) : 1.626                        
REMARK   3   REFLECTION IN BIN     (WORKING SET) : 1161                         
REMARK   3   BIN COMPLETENESS (WORKING+TEST) (%) : 91.21                        
REMARK   3   BIN R VALUE           (WORKING SET) : 0.216                        
REMARK   3   BIN FREE R VALUE SET COUNT          : 64                           
REMARK   3   BIN FREE R VALUE                    : 0.306                        
REMARK   3                                                                      
REMARK   3  NUMBER OF NON-HYDROGEN ATOMS USED IN REFINEMENT.                    
REMARK   3   PROTEIN ATOMS            : 1304                                    
REMARK   3   NUCLEIC ACID ATOMS       : 0                                       
REMARK   3   HETEROGEN ATOMS          : 57                                      
REMARK   3   SOLVENT ATOMS            : 145                                     
REMARK   3                                                                      
REMARK   3  B VALUES.                                                           
REMARK   3   FROM WILSON PLOT           (A**2) : NULL                           
REMARK   3   MEAN B VALUE      (OVERALL, A**2) : 18.362                         
REMARK   3   OVERALL ANISOTROPIC B VALUE.                                       
REMARK   3    B11 (A**2) : -0.19                                                
REMARK   3    B22 (A**2) : 0.04                                                 
REMARK   3    B33 (A**2) : 0.11                                                 
REMARK   3    B12 (A**2) : 0.00                                                 
REMARK   3    B13 (A**2) : -0.29                                                
REMARK   3    B23 (A**2) : 0.00                                                 
REMARK   3                                                                      
REMARK   3  ESTIMATED OVERALL COORDINATE ERROR.                                 
REMARK   3   ESU BASED ON R VALUE                            (A): 0.151         
REMARK   3   ESU BASED ON FREE R VALUE                       (A): 0.101         
REMARK   3   ESU BASED ON MAXIMUM LIKELIHOOD                 (A): 0.068         
REMARK   3   ESU FOR B VALUES BASED ON MAXIMUM LIKELIHOOD (A**2): 4.253         
REMARK   3                                                                      
REMARK   3  CORRELATION COEFFICIENTS.                                           
REMARK   3   CORRELATION COEFFICIENT FO-FC      : 0.975                         
REMARK   3   CORRELATION COEFFICIENT FO-FC FREE : 0.954                         
REMARK   3                                                                      
REMARK   3  RMS DEVIATIONS FROM IDEAL VALUES        COUNT    RMS    WEIGHT      
REMARK   3   BOND LENGTHS REFINED ATOMS        (A):  1398 ; 0.012 ; 0.020       
REMARK   3   BOND LENGTHS OTHERS               (A):   927 ; 0.002 ; 0.020       
REMARK   3   BOND ANGLES REFINED ATOMS   (DEGREES):  1910 ; 1.461 ; 2.009       
REMARK   3   BOND ANGLES OTHERS          (DEGREES):  2291 ; 0.857 ; 3.000       
REMARK   3   TORSION ANGLES, PERIOD 1    (DEGREES):   178 ; 5.118 ; 5.000       
REMARK   3   TORSION ANGLES, PERIOD 2    (DEGREES):    63 ;38.300 ;26.032       
REMARK   3   TORSION ANGLES, PERIOD 3    (DEGREES):   237 ;13.672 ;15.000       
REMARK   3   TORSION ANGLES, PERIOD 4    (DEGREES):     3 ;33.314 ;15.000       
REMARK   3   CHIRAL-CENTER RESTRAINTS       (A**3):   205 ; 0.082 ; 0.200       
REMARK   3   GENERAL PLANES REFINED ATOMS      (A):  1573 ; 0.006 ; 0.021       
REMARK   3   GENERAL PLANES OTHERS             (A):   270 ; 0.001 ; 0.020       
REMARK   3   NON-BONDED CONTACTS REFINED ATOMS (A):   370 ; 0.254 ; 0.200       
REMARK   3   NON-BONDED CONTACTS OTHERS        (A):   916 ; 0.209 ; 0.200       
REMARK   3   NON-BONDED TORSION REFINED ATOMS  (A):   657 ; 0.183 ; 0.200       
REMARK   3   NON-BONDED TORSION OTHERS         (A):   696 ; 0.087 ; 0.200       
REMARK   3   H-BOND (X...Y) REFINED ATOMS      (A):    34 ; 0.194 ; 0.200       
REMARK   3   H-BOND (X...Y) OTHERS             (A):  NULL ;  NULL ;  NULL       
REMARK   3   POTENTIAL METAL-ION REFINED ATOMS (A):  NULL ;  NULL ;  NULL       
REMARK   3   POTENTIAL METAL-ION OTHERS        (A):  NULL ;  NULL ;  NULL       
REMARK   3   SYMMETRY VDW REFINED ATOMS        (A):    77 ; 0.252 ; 0.200       
REMARK   3   SYMMETRY VDW OTHERS               (A):    43 ; 0.219 ; 0.200       
REMARK   3   SYMMETRY H-BOND REFINED ATOMS     (A):     9 ; 0.165 ; 0.200       
REMARK   3   SYMMETRY H-BOND OTHERS            (A):  NULL ;  NULL ;  NULL       
REMARK   3   SYMMETRY METAL-ION REFINED ATOMS  (A):  NULL ;  NULL ;  NULL       
REMARK   3   SYMMETRY METAL-ION OTHERS         (A):  NULL ;  NULL ;  NULL       
REMARK   3                                                                      
REMARK   3  ISOTROPIC THERMAL FACTOR RESTRAINTS.     COUNT   RMS    WEIGHT      
REMARK   3   MAIN-CHAIN BOND REFINED ATOMS  (A**2):  1398 ;12.265 ; 2.012       
REMARK   3   MAIN-CHAIN BOND OTHER ATOMS    (A**2):   927 ; 6.256 ; 1.974       
REMARK   3   MAIN-CHAIN ANGLE REFINED ATOMS (A**2):  1904 ;15.814 ; 2.968       
REMARK   3   SIDE-CHAIN BOND REFINED ATOMS  (A**2):   481 ;19.826 ; 5.783       
REMARK   3   SIDE-CHAIN ANGLE REFINED ATOMS (A**2):  1143 ;19.396 ;10.427       
REMARK   3                                                                      
REMARK   3  ANISOTROPIC THERMAL FACTOR RESTRAINTS.   COUNT   RMS    WEIGHT      
REMARK   3   RIGID-BOND RESTRAINTS          (A**2):  2325 ; 3.386 ; 3.000       
REMARK   3   SPHERICITY; FREE ATOMS         (A**2):    57 ;32.097 ; 5.000       
REMARK   3   SPHERICITY; BONDED ATOMS       (A**2):  2376 ;14.247 ; 5.000       
REMARK   3                                                                      
REMARK   3  NCS RESTRAINTS STATISTICS                                           
REMARK   3   NUMBER OF DIFFERENT NCS GROUPS : NULL                              
REMARK   3                                                                      
REMARK   3  TLS DETAILS                                                         
REMARK   3   NUMBER OF TLS GROUPS  : NULL                                       
REMARK   3                                                                      
REMARK   3  BULK SOLVENT MODELLING.                                             
REMARK   3   METHOD USED : MASK                                                 
REMARK   3   PARAMETERS FOR MASK CALCULATION                                    
REMARK   3   VDW PROBE RADIUS   : 1.20                                          
REMARK   3   ION PROBE RADIUS   : 0.80                                          
REMARK   3   SHRINKAGE RADIUS   : 0.80                                          
REMARK   3                                                                      
REMARK   3  OTHER REFINEMENT REMARKS: HYDROGENS HAVE BEEN ADDED IN THE          
REMARK   3   RIDING POSITIONS. U VALUES REFINED INDIVIDUALLY.                   
REMARK   4                                                                      
REMARK   4 4A86 COMPLIES WITH FORMAT V. 3.30, 13-JUL-11                         
REMARK 100                                                                      
REMARK 100 THIS ENTRY HAS BEEN PROCESSED BY PDBE ON 18-NOV-11.                  
REMARK 100 THE PDBE ID CODE IS EBI-50364.                                       
REMARK 200                                                                      
REMARK 200 EXPERIMENTAL DETAILS                                                 
REMARK 200  EXPERIMENT TYPE                : X-RAY DIFFRACTION                  
REMARK 200  DATE OF DATA COLLECTION        : 10-APR-11                          
REMARK 200  TEMPERATURE           (KELVIN) : 100                                
REMARK 200  PH                             : 7                                  
REMARK 200  NUMBER OF CRYSTALS USED        : 1                                  
REMARK 200                                                                      
REMARK 200  SYNCHROTRON              (Y/N) : Y                                  
REMARK 200  RADIATION SOURCE               : ESRF                               
REMARK 200  BEAMLINE                       : ID14-4                             
REMARK 200  X-RAY GENERATOR MODEL          : NULL                               
REMARK 200  MONOCHROMATIC OR LAUE    (M/L) : M                                  
REMARK 200  WAVELENGTH OR RANGE        (A) : 0.91841                            
REMARK 200  MONOCHROMATOR                  : NULL                               
REMARK 200  OPTICS                         : NULL                               
REMARK 200                                                                      
REMARK 200  DETECTOR TYPE                  : PIXEL (PILATUS 6M)                 
REMARK 200  DETECTOR MANUFACTURER          : DECTRIS                            
REMARK 200  INTENSITY-INTEGRATION SOFTWARE : IMOSFLM                            
REMARK 200  DATA SCALING SOFTWARE          : SCALA                              
REMARK 200                                                                      
REMARK 200  NUMBER OF UNIQUE REFLECTIONS   : 17743                              
REMARK 200  RESOLUTION RANGE HIGH      (A) : 1.59                               
REMARK 200  RESOLUTION RANGE LOW       (A) : 37.93                              
REMARK 200  REJECTION CRITERIA  (SIGMA(I)) : 0.0                                
REMARK 200                                                                      
REMARK 200 OVERALL.                                                             
REMARK 200  COMPLETENESS FOR RANGE     (%) : 96.2                               
REMARK 200  DATA REDUNDANCY                : 3.7                                
REMARK 200  R MERGE                    (I) : 0.05                               
REMARK 200  R SYM                      (I) : NULL                               
REMARK 200  <I/SIGMA(I)> FOR THE DATA SET  : 15.90                              
REMARK 200                                                                      
REMARK 200 IN THE HIGHEST RESOLUTION SHELL.                                     
REMARK 200  HIGHEST RESOLUTION SHELL, RANGE HIGH (A) : 1.59                     
REMARK 200  HIGHEST RESOLUTION SHELL, RANGE LOW  (A) : 1.67                     
REMARK 200  COMPLETENESS FOR SHELL     (%) : 93.6                               
REMARK 200  DATA REDUNDANCY IN SHELL       : 3.8                                
REMARK 200  R MERGE FOR SHELL          (I) : 0.46                               
REMARK 200  R SYM FOR SHELL            (I) : NULL                               
REMARK 200  <I/SIGMA(I)> FOR SHELL         : 2.80                               
REMARK 200                                                                      
REMARK 200 DIFFRACTION PROTOCOL: SINGLE WAVELENGTH                              
REMARK 200 METHOD USED TO DETERMINE THE STRUCTURE: MOLECULAR REPLACEMENT        
REMARK 200 SOFTWARE USED: PHASER                                                
REMARK 200 STARTING MODEL: PDB ENTRY 4A80                                       
REMARK 200                                                                      
REMARK 200 REMARK: NONE                                                         
REMARK 280                                                                      
REMARK 280 CRYSTAL                                                              
REMARK 280 SOLVENT CONTENT, VS   (%): 37.44                                     
REMARK 280 MATTHEWS COEFFICIENT, VM (ANGSTROMS**3/DA): 1.96                     
REMARK 280                                                                      
REMARK 280 CRYSTALLIZATION CONDITIONS: NULL                                     
REMARK 290                                                                      
REMARK 290 CRYSTALLOGRAPHIC SYMMETRY                                            
REMARK 290 SYMMETRY OPERATORS FOR SPACE GROUP: P 1 21 1                         
REMARK 290                                                                      
REMARK 290      SYMOP   SYMMETRY                                                
REMARK 290     NNNMMM   OPERATOR                                                
REMARK 290       1555   X,Y,Z                                                   
REMARK 290       2555   -X,Y+1/2,-Z                                             
REMARK 290                                                                      
REMARK 290     WHERE NNN -> OPERATOR NUMBER                                     
REMARK 290           MMM -> TRANSLATION VECTOR                                  
REMARK 290                                                                      
REMARK 290 CRYSTALLOGRAPHIC SYMMETRY TRANSFORMATIONS                            
REMARK 290 THE FOLLOWING TRANSFORMATIONS OPERATE ON THE ATOM/HETATM             
REMARK 290 RECORDS IN THIS ENTRY TO PRODUCE CRYSTALLOGRAPHICALLY                
REMARK 290 RELATED MOLECULES.                                                   
REMARK 290   SMTRY1   1  1.000000  0.000000  0.000000        0.00000            
REMARK 290   SMTRY2   1  0.000000  1.000000  0.000000        0.00000            
REMARK 290   SMTRY3   1  0.000000  0.000000  1.000000        0.00000            
REMARK 290   SMTRY1   2 -1.000000  0.000000  0.000000        0.00000            
REMARK 290   SMTRY2   2  0.000000  1.000000  0.000000       27.78000            
REMARK 290   SMTRY3   2  0.000000  0.000000 -1.000000        0.00000            
REMARK 290                                                                      
REMARK 290 REMARK: NULL                                                         
REMARK 300                                                                      
REMARK 300 BIOMOLECULE: 1                                                       
REMARK 300 SEE REMARK 350 FOR THE AUTHOR PROVIDED AND/OR PROGRAM                
REMARK 300 GENERATED ASSEMBLY INFORMATION FOR THE STRUCTURE IN                  
REMARK 300 THIS ENTRY. THE REMARK MAY ALSO PROVIDE INFORMATION ON               
REMARK 300 BURIED SURFACE AREA.                                                 
REMARK 350                                                                      
REMARK 350 COORDINATES FOR A COMPLETE MULTIMER REPRESENTING THE KNOWN           
REMARK 350 BIOLOGICALLY SIGNIFICANT OLIGOMERIZATION STATE OF THE                
REMARK 350 MOLECULE CAN BE GENERATED BY APPLYING BIOMT TRANSFORMATIONS          
REMARK 350 GIVEN BELOW.  BOTH NON-CRYSTALLOGRAPHIC AND                          
REMARK 350 CRYSTALLOGRAPHIC OPERATIONS ARE GIVEN.                               
REMARK 350                                                                      
REMARK 350 BIOMOLECULE: 1                                                       
REMARK 350 AUTHOR DETERMINED BIOLOGICAL UNIT: MONOMERIC                         
REMARK 350 SOFTWARE DETERMINED QUATERNARY STRUCTURE: MONOMERIC                  
REMARK 350 SOFTWARE USED: PISA                                                  
REMARK 350 APPLY THE FOLLOWING TO CHAINS: A                                     
REMARK 350   BIOMT1   1  1.000000  0.000000  0.000000        0.00000            
REMARK 350   BIOMT2   1  0.000000  1.000000  0.000000        0.00000            
REMARK 350   BIOMT3   1  0.000000  0.000000  1.000000        0.00000            
REMARK 500                                                                      
REMARK 500 GEOMETRY AND STEREOCHEMISTRY                                         
REMARK 500 SUBTOPIC: TORSION ANGLES                                             
REMARK 500                                                                      
REMARK 500 TORSION ANGLES OUTSIDE THE EXPECTED RAMACHANDRAN REGIONS:            
REMARK 500 (M=MODEL NUMBER; RES=RESIDUE NAME; C=CHAIN IDENTIFIER;               
REMARK 500 SSEQ=SEQUENCE NUMBER; I=INSERTION CODE).                             
REMARK 500                                                                      
REMARK 500 STANDARD TABLE:                                                      
REMARK 500 FORMAT:(10X,I3,1X,A3,1X,A1,I4,A1,4X,F7.2,3X,F7.2)                    
REMARK 500                                                                      
REMARK 500 EXPECTED VALUES: GJ KLEYWEGT AND TA JONES (1996). PHI/PSI-           
REMARK 500 CHOLOGY: RAMACHANDRAN REVISITED. STRUCTURE 4, 1395 - 1400            
REMARK 500                                                                      
REMARK 500  M RES CSSEQI        PSI       PHI                                   
REMARK 500    ASP A 125       52.50   -108.52                                   
REMARK 500                                                                      
REMARK 500 REMARK: NULL                                                         
REMARK 800                                                                      
REMARK 800 SITE                                                                 
REMARK 800 SITE_IDENTIFIER: AC1                                                 
REMARK 800 EVIDENCE_CODE: SOFTWARE                                              
REMARK 800 SITE_DESCRIPTION: BINDING SITE FOR RESIDUE 2AN A1160                 
REMARK 800                                                                      
REMARK 800 SITE_IDENTIFIER: AC2                                                 
REMARK 800 EVIDENCE_CODE: SOFTWARE                                              
REMARK 800 SITE_DESCRIPTION: BINDING SITE FOR RESIDUE H35 A1161                 
REMARK 800                                                                      
REMARK 800 SITE_IDENTIFIER: AC3                                                 
REMARK 800 EVIDENCE_CODE: SOFTWARE                                              
REMARK 800 SITE_DESCRIPTION: BINDING SITE FOR RESIDUE SO4 A1162                 
REMARK 800                                                                      
REMARK 800 SITE_IDENTIFIER: AC4                                                 
REMARK 800 EVIDENCE_CODE: SOFTWARE                                              
REMARK 800 SITE_DESCRIPTION: BINDING SITE FOR RESIDUE SO4 A1163                 
REMARK 800                                                                      
REMARK 800 SITE_IDENTIFIER: AC5                                                 
REMARK 800 EVIDENCE_CODE: SOFTWARE                                              
REMARK 800 SITE_DESCRIPTION: BINDING SITE FOR RESIDUE SO4 A1164                 
REMARK 800                                                                      
REMARK 800 SITE_IDENTIFIER: AC6                                                 
REMARK 800 EVIDENCE_CODE: SOFTWARE                                              
REMARK 800 SITE_DESCRIPTION: BINDING SITE FOR RESIDUE SO4 A1165                 
REMARK 900                                                                      
REMARK 900 RELATED ENTRIES                                                      
REMARK 900 RELATED ID: 1FSK   RELATED DB: PDB                                   
REMARK 900  COMPLEX FORMATION BETWEEN A FAB FRAGMENT OF A                       
REMARK 900  MONOCLONALIGG ANTIBODY AND THE MAJOR ALLERGEN FROM BIRCH            
REMARK 900   POLLEN BET V1                                                      
REMARK 900 RELATED ID: 1B6F   RELATED DB: PDB                                   
REMARK 900  BIRCH POLLEN ALLERGEN BET V 1                                       
REMARK 900 RELATED ID: 4A84   RELATED DB: PDB                                   
REMARK 900  CRYSTAL STRUCTURE OF MAJOR BIRCH POLLEN ALLERGEN BET V              
REMARK 900   1 A F30V MUTANT IN COMPLEX WITH DEOXYCHOLATE.                      
REMARK 900 RELATED ID: 4A80   RELATED DB: PDB                                   
REMARK 900  CRYSTAL STRUCTURE OF MAJOR BIRCH POLLEN ALLERGEN BET V              
REMARK 900   1 A IN COMPLEX WITH 8-ANILINONAPHTHALENE-1-SULFONATE               
REMARK 900   (ANS)                                                              
REMARK 900 RELATED ID: 1BV1   RELATED DB: PDB                                   
REMARK 900  BIRCH POLLEN ALLERGEN BET V 1                                       
REMARK 900 RELATED ID: 4A85   RELATED DB: PDB                                   
REMARK 900  CRYSTAL STRUCTURE OF MAJOR BIRCH POLLEN ALLERGEN BET V              
REMARK 900   1 A IN COMPLEX WITH KINETIN.                                       
REMARK 900 RELATED ID: 1QMR   RELATED DB: PDB                                   
REMARK 900  BIRCH POLLEN ALLERGEN BET V 1 MUTANT N28T, K32Q,                    
REMARK 900  E45S, P108G                                                         
REMARK 900 RELATED ID: 1LLT   RELATED DB: PDB                                   
REMARK 900  BIRCH POLLEN ALLERGEN BET V 1 MUTANT E45S                           
REMARK 900 RELATED ID: 4A81   RELATED DB: PDB                                   
REMARK 900  CRYSTAL STRUCTURE OF MAJOR BIRCH POLLEN ALLERGEN BET V              
REMARK 900   1 A IN TERNARY COMPLEX WITH 8-ANILINONAPHTHALENE-1-                
REMARK 900  SULFONATE (ANS) AND DEOXYCHOLIC ACID                                
REMARK 900 RELATED ID: 4A83   RELATED DB: PDB                                   
REMARK 900  CRYSTAL STRUCTURE OF MAJOR BIRCH POLLEN ALLERGEN BET V              
REMARK 900   1 A IN COMPLEX WITH DEOXYCHOLATE.                                  
REMARK 900 RELATED ID: 1BTV   RELATED DB: PDB                                   
REMARK 900  STRUCTURE OF BET V 1, NMR, 20 STRUCTURES                            
REMARK 999                                                                      
REMARK 999 SEQUENCE                                                             
REMARK 999 THE UNIPROT SEQUENCE IS FURTHER PROCESSED INTO A MATURE              
REMARK 999 FORM. STARTING METHIONINE OF MATURE PROTEIN IS CLEAVED.              
DBREF  4A86 A    1   159  UNP    P15494   BEV1A_BETPN      2    160             
SEQRES   1 A  159  GLY VAL PHE ASN TYR GLU THR GLU THR THR SER VAL ILE          
SEQRES   2 A  159  PRO ALA ALA ARG LEU PHE LYS ALA PHE ILE LEU ASP GLY          
SEQRES   3 A  159  ASP ASN LEU PHE PRO LYS VAL ALA PRO GLN ALA ILE SER          
SEQRES   4 A  159  SER VAL GLU ASN ILE GLU GLY ASN GLY GLY PRO GLY THR          
SEQRES   5 A  159  ILE LYS LYS ILE SER PHE PRO GLU GLY PHE PRO PHE LYS          
SEQRES   6 A  159  TYR VAL LYS ASP ARG VAL ASP GLU VAL ASP HIS THR ASN          
SEQRES   7 A  159  PHE LYS TYR ASN TYR SER VAL ILE GLU GLY GLY PRO ILE          
SEQRES   8 A  159  GLY ASP THR LEU GLU LYS ILE SER ASN GLU ILE LYS ILE          
SEQRES   9 A  159  VAL ALA THR PRO ASP GLY GLY SER ILE LEU LYS ILE SER          
SEQRES  10 A  159  ASN LYS TYR HIS THR LYS GLY ASP HIS GLU VAL LYS ALA          
SEQRES  11 A  159  GLU GLN VAL LYS ALA SER LYS GLU MET GLY GLU THR LEU          
SEQRES  12 A  159  LEU ARG ALA VAL GLU SER TYR LEU LEU ALA HIS SER ASP          
SEQRES  13 A  159  ALA TYR ASN                                                  
HET    2AN  A1160      21                                                       
HET    H35  A1161      16                                                       
HET    SO4  A1162       5                                                       
HET    SO4  A1163       5                                                       
HET    SO4  A1164       5                                                       
HET    SO4  A1165       5                                                       
HETNAM     2AN 8-ANILINO-1-NAPHTHALENE SULFONATE                                
HETNAM     H35 N-(FURAN-2-YLMETHYL)-7H-PURIN-6-AMINE                            
HETNAM     SO4 SULFATE ION                                                      
FORMUL   2  2AN    C16 H13 N O3 S                                               
FORMUL   3  H35    C10 H9 N5 O                                                  
FORMUL   4  SO4    4(O4 S 2-)                                                   
FORMUL   5  HOH   *145(H2 O)                                                    
HELIX    1   1 PRO A   14  ILE A   23  1                                  10    
HELIX    2   2 ASP A   25  ALA A   34  1                                  10    
HELIX    3   3 LYS A  129  HIS A  154  1                                  26    
SHEET    1  AA 7 VAL A   2  SER A  11  0                                        
SHEET    2  AA 7 SER A 112  THR A 122 -1  O  SER A 112   N  SER A  11           
SHEET    3  AA 7 LEU A  95  ALA A 106 -1  N  GLU A  96   O  HIS A 121           
SHEET    4  AA 7 LYS A  80  GLU A  87 -1  O  TYR A  81   N  ILE A 102           
SHEET    5  AA 7 TYR A  66  ASP A  75 -1  O  LYS A  68   N  ILE A  86           
SHEET    6  AA 7 ILE A  53  SER A  57 -1  O  LYS A  54   N  ASP A  69           
SHEET    7  AA 7 SER A  40  GLU A  45 -1  O  SER A  40   N  SER A  57           
SITE     1 AC1 10 THR A   7  PHE A  22  TYR A  83  ILE A 116                    
SITE     2 AC1 10 ASN A 118  VAL A 133  SER A 136  LYS A 137                    
SITE     3 AC1 10 GLU A 141  H35 A1161                                          
SITE     1 AC2  9 ILE A  23  PHE A  30  LYS A  54  ASP A  69                    
SITE     2 AC2  9 TYR A  81  TYR A  83  ILE A 102  2AN A1160                    
SITE     3 AC2  9 HOH A2027                                                     
SITE     1 AC3  6 THR A   7  GLU A   8  LYS A  32  TYR A 150                    
SITE     2 AC3  6 HOH A2009  HOH A2011                                          
SITE     1 AC4  3 THR A   9  THR A  10  ARG A 145                               
SITE     1 AC5  2 LYS A 134  GLU A 138                                          
SITE     1 AC6  3 ARG A  70  GLU A  96  LYS A  97                               
CRYST1   32.630   55.560   38.000  90.00  93.36  90.00 P 1 21 1      2          
ORIGX1      1.000000  0.000000  0.000000        0.00000                         
ORIGX2      0.000000  1.000000  0.000000        0.00000                         
ORIGX3      0.000000  0.000000  1.000000        0.00000                         
SCALE1      0.030647  0.000000  0.001799        0.00000                         
SCALE2      0.000000  0.017999  0.000000        0.00000                         
SCALE3      0.000000  0.000000  0.026361        0.00000                         
ATOM      1  N   GLY A   1      -7.200  -9.832  20.377  1.00 24.06           N  
ANISOU    1  N   GLY A   1     2959   4445   1735   -489    244    644       N  
ATOM      2  CA  GLY A   1      -7.664  -9.592  18.979  1.00 14.81           C  
ANISOU    2  CA  GLY A   1     1605   2590   1430   -219    511    -28       C  
ATOM      3  C   GLY A   1      -6.655  -8.755  18.214  1.00 16.50           C  
ANISOU    3  C   GLY A   1     1567   3173   1527   -229    354    391       C  
ATOM      4  O   GLY A   1      -5.552  -8.527  18.693  1.00 17.83           O  
ANISOU    4  O   GLY A   1     1164   3729   1881   -515    796    502       O  
ATOM      5  N   VAL A   2      -7.046  -8.295  17.030  1.00 12.92           N  
ANISOU    5  N   VAL A   2     1200   2189   1518     36    415    323       N  
ATOM      6  CA  VAL A   2      -6.159  -7.511  16.156  1.00 14.11           C  
ANISOU    6  CA  VAL A   2     1262   2484   1612     -3    601    212       C  
ATOM      7  C   VAL A   2      -6.757  -6.122  15.865  1.00 13.02           C  
ANISOU    7  C   VAL A   2     1285   2394   1267   -124    252    303       C  
ATOM      8  O   VAL A   2      -7.926  -5.988  15.454  1.00 15.36           O  
ANISOU    8  O   VAL A   2     1431   2703   1702    747    261    541       O  
ATOM      9  CB  VAL A   2      -5.855  -8.265  14.853  1.00 15.66           C  
ANISOU    9  CB  VAL A   2     1789   2103   2057    399    604     34       C  
ATOM     10  CG1 VAL A   2      -4.966  -7.392  13.959  1.00 19.87           C  
ANISOU   10  CG1 VAL A   2     2325   2288   2937    -56   1167   -133       C  
ATOM     11  CG2 VAL A   2      -5.194  -9.611  15.160  1.00 18.36           C  
ANISOU   11  CG2 VAL A   2     2389   2094   2490    377    433    115       C  
ATOM     12  N   PHE A   3      -5.973  -5.084  16.110  1.00 12.40           N  
ANISOU   12  N   PHE A   3      810   2186   1714    211    816      8       N  
ATOM     13  CA  PHE A   3      -6.295  -3.732  15.696  1.00 12.23           C  
ANISOU   13  CA  PHE A   3      841   2271   1534    139    766    408       C  
ATOM     14  C   PHE A   3      -5.414  -3.376  14.497  1.00 13.00           C  
ANISOU   14  C   PHE A   3     1142   2269   1526    180    852    427       C  
ATOM     15  O   PHE A   3      -4.202  -3.467  14.597  1.00 14.61           O  
ANISOU   15  O   PHE A   3     1131   2783   1634    138    971    719       O  
ATOM     16  CB  PHE A   3      -6.018  -2.757  16.820  1.00 12.94           C  
ANISOU   16  CB  PHE A   3      974   2035   1907   -249    615    422       C  
ATOM     17  CG  PHE A   3      -6.803  -3.006  18.087  1.00 13.63           C  
ANISOU   17  CG  PHE A   3     1562   1891   1723    -10    611    588       C  
ATOM     18  CD1 PHE A   3      -6.410  -4.021  18.981  1.00 13.41           C  
ANISOU   18  CD1 PHE A   3     1154   2200   1739    479    743    520       C  
ATOM     19  CD2 PHE A   3      -7.919  -2.230  18.406  1.00 15.50           C  
ANISOU   19  CD2 PHE A   3     1731   2425   1731    113    675    491       C  
ATOM     20  CE1 PHE A   3      -7.091  -4.241  20.150  1.00 15.45           C  
ANISOU   20  CE1 PHE A   3     1796   2660   1412    169    558    421       C  
ATOM     21  CE2 PHE A   3      -8.598  -2.464  19.609  1.00 14.24           C  
ANISOU   21  CE2 PHE A   3     1429   2199   1783    -43    648    318       C  
ATOM     22  CZ  PHE A   3      -8.192  -3.478  20.441  1.00 16.10           C  
ANISOU   22  CZ  PHE A   3     1815   2802   1500    216    603    233       C  
ATOM     23  N   ASN A   4      -6.026  -2.947  13.403  1.00 15.05           N  
ANISOU   23  N   ASN A   4     1559   2479   1678    483    779    554       N  
ATOM     24  CA  ASN A   4      -5.328  -2.602  12.178  1.00 15.71           C  
ANISOU   24  CA  ASN A   4     1698   2448   1820     20    744    693       C  
ATOM     25  C   ASN A   4      -5.334  -1.096  11.943  1.00 16.80           C  
ANISOU   25  C   ASN A   4     2019   2533   1829    398    727    680       C  
ATOM     26  O   ASN A   4      -6.379  -0.440  12.011  1.00 19.47           O  
ANISOU   26  O   ASN A   4     2290   3139   1966    828   1061   1037       O  
ATOM     27  CB  ASN A   4      -5.948  -3.308  10.979  1.00 22.15           C  
ANISOU   27  CB  ASN A   4     3054   3340   2022    175    251    258       C  
ATOM     28  CG  ASN A   4      -5.142  -3.106   9.690  1.00 26.34           C  
ANISOU   28  CG  ASN A   4     3776   3867   2363     99    547    656       C  
ATOM     29  OD1 ASN A   4      -3.912  -2.945   9.702  1.00 31.23           O  
ANISOU   29  OD1 ASN A   4     4066   5063   2736    297    865    950       O  
ATOM     30  ND2 ASN A   4      -5.837  -3.117   8.577  1.00 34.50           N  
ANISOU   30  ND2 ASN A   4     4875   5334   2896    425     92    298       N  
ATOM     31  N   TYR A   5      -4.137  -0.573  11.696  1.00 19.39           N  
ANISOU   31  N   TYR A   5     1964   2640   2763    471   1351    627       N  
ATOM     32  CA  TYR A   5      -3.911   0.836  11.417  1.00 18.44           C  
ANISOU   32  CA  TYR A   5     2086   2714   2205    524   1248    791       C  
ATOM     33  C   TYR A   5      -3.159   0.947  10.116  1.00 18.83           C  
ANISOU   33  C   TYR A   5     2045   2556   2553    793   1552    757       C  
ATOM     34  O   TYR A   5      -2.233   0.201   9.861  1.00 25.63           O  
ANISOU   34  O   TYR A   5     2829   3031   3876   1587   2220   1923       O  
ATOM     35  CB  TYR A   5      -3.148   1.533  12.547  1.00 17.92           C  
ANISOU   35  CB  TYR A   5     1713   2505   2590    380    698   1082       C  
ATOM     36  CG  TYR A   5      -3.899   1.451  13.853  1.00 18.15           C  
ANISOU   36  CG  TYR A   5     1625   2680   2589    149    605   1048       C  
ATOM     37  CD1 TYR A   5      -3.721   0.367  14.679  1.00 20.66           C  
ANISOU   37  CD1 TYR A   5     2579   2858   2411     42    398   1032       C  
ATOM     38  CD2 TYR A   5      -4.854   2.416  14.211  1.00 17.00           C  
ANISOU   38  CD2 TYR A   5     1571   3008   1878   -242    892    493       C  
ATOM     39  CE1 TYR A   5      -4.429   0.244  15.836  1.00 21.95           C  
ANISOU   39  CE1 TYR A   5     2667   3157   2514   -113    653    914       C  
ATOM     40  CE2 TYR A   5      -5.582   2.290  15.383  1.00 17.92           C  
ANISOU   40  CE2 TYR A   5     1132   3590   2086   -257    929    245       C  
ATOM     41  CZ  TYR A   5      -5.345   1.206  16.199  1.00 23.14           C  
ANISOU   41  CZ  TYR A   5     2420   3314   3056   -275    545    503       C  
ATOM     42  OH  TYR A   5      -6.069   1.043  17.371  1.00 26.68           O  
ANISOU   42  OH  TYR A   5     3498   4317   2322  -1195    452   -507       O  
ATOM     43  N   GLU A   6      -3.591   1.884   9.292  1.00 17.50           N  
ANISOU   43  N   GLU A   6     2030   2816   1801    487   1601    709       N  
ATOM     44  CA  GLU A   6      -2.967   2.060   7.970  1.00 17.01           C  
ANISOU   44  CA  GLU A   6     1988   2669   1805    471   1614    628       C  
ATOM     45  C   GLU A   6      -2.652   3.527   7.716  1.00 20.29           C  
ANISOU   45  C   GLU A   6     2541   2763   2402    378   1770    791       C  
ATOM     46  O   GLU A   6      -3.365   4.427   8.153  1.00 23.50           O  
ANISOU   46  O   GLU A   6     2893   3387   2646    975   1650    661       O  
ATOM     47  CB  GLU A   6      -3.861   1.518   6.872  1.00 25.38           C  
ANISOU   47  CB  GLU A   6     2887   3737   3017    485    924   -163       C  
ATOM     48  CG  GLU A   6      -4.015   0.006   6.923  1.00 28.80           C  
ANISOU   48  CG  GLU A   6     3894   3867   3179    559   1012    316       C  
ATOM     49  CD  GLU A   6      -5.154  -0.518   6.065  1.00 34.75           C  
ANISOU   49  CD  GLU A   6     5237   4617   3346   1174    847  -1781       C  
ATOM     50  OE1 GLU A   6      -6.193   0.169   5.933  1.00 42.75           O  
ANISOU   50  OE1 GLU A   6     4592   7403   4246   1050     90   -396       O  
ATOM     51  OE2 GLU A   6      -5.007  -1.639   5.503  1.00 45.18           O  
ANISOU   51  OE2 GLU A   6     8036   4521   4607    397   3113  -1982       O  
ATOM     52  N   THR A   7      -1.567   3.762   6.994  1.00 18.84           N  
ANISOU   52  N   THR A   7     1864   3082   2211    589   1296    504       N  
ATOM     53  CA  THR A   7      -1.246   5.101   6.585  1.00 19.84           C  
ANISOU   53  CA  THR A   7     2733   2992   1812    655   1370    643       C  
ATOM     54  C   THR A   7      -0.469   5.037   5.280  1.00 16.96           C  
ANISOU   54  C   THR A   7     1782   2834   1826    490   1085    491       C  
ATOM     55  O   THR A   7       0.079   3.986   4.916  1.00 18.80           O  
ANISOU   55  O   THR A   7     1942   3124   2077    733   1595    815       O  
ATOM     56  CB  THR A   7      -0.450   5.880   7.645  1.00 25.86           C  
ANISOU   56  CB  THR A   7     3264   3471   3089    568    886    179       C  
ATOM     57  OG1 THR A   7      -0.479   7.293   7.342  1.00 31.06           O  
ANISOU   57  OG1 THR A   7     4639   3639   3523    576   1746    595       O  
ATOM     58  CG2 THR A   7       0.957   5.414   7.719  1.00 24.32           C  
ANISOU   58  CG2 THR A   7     3030   4000   2209    819   1333    818       C  
ATOM     59  N   GLU A   8      -0.454   6.165   4.592  1.00 17.66           N  
ANISOU   59  N   GLU A   8     1773   2750   2187    680    904    672       N  
ATOM     60  CA  GLU A   8       0.289   6.314   3.342  1.00 18.98           C  
ANISOU   60  CA  GLU A   8     2216   2671   2321    353   1031    353       C  
ATOM     61  C   GLU A   8       1.084   7.594   3.466  1.00 17.68           C  
ANISOU   61  C   GLU A   8     1742   2776   2198    411   1427    331       C  
ATOM     62  O   GLU A   8       0.636   8.552   4.079  1.00 19.73           O  
ANISOU   62  O   GLU A   8     2473   2963   2061    490   1387    -49       O  
ATOM     63  CB  GLU A   8      -0.708   6.395   2.179  1.00 24.33           C  
ANISOU   63  CB  GLU A   8     3041   3663   2541    229    313    123       C  
ATOM     64  CG  GLU A   8      -0.094   6.430   0.797  1.00 26.42           C  
ANISOU   64  CG  GLU A   8     2916   4017   3105    449    668    374       C  
ATOM     65  CD  GLU A   8      -1.124   6.285  -0.314  1.00 31.55           C  
ANISOU   65  CD  GLU A   8     3159   5065   3761    441    229    563       C  
ATOM     66  OE1 GLU A   8      -1.681   5.175  -0.478  1.00 42.68           O  
ANISOU   66  OE1 GLU A   8     4200   5441   6575    248   -648    362       O  
ATOM     67  OE2 GLU A   8      -1.366   7.285  -1.025  1.00 41.28           O  
ANISOU   67  OE2 GLU A   8     5343   5053   5288   1495    781    944       O  
ATOM     68  N   THR A   9       2.294   7.594   2.932  1.00 16.01           N  
ANISOU   68  N   THR A   9     1443   2292   2348    277   1175     78       N  
ATOM     69  CA  THR A   9       3.130   8.781   2.974  1.00 16.82           C  
ANISOU   69  CA  THR A   9     2162   2312   1915    129   1277   -231       C  
ATOM     70  C   THR A   9       3.995   8.739   1.728  1.00 17.57           C  
ANISOU   70  C   THR A   9     2184   2603   1888    179   1266     89       C  
ATOM     71  O   THR A   9       4.100   7.718   1.092  1.00 23.91           O  
ANISOU   71  O   THR A   9     3766   2958   2361    192   1848   -163       O  
ATOM     72  CB  THR A   9       3.954   8.865   4.277  1.00 18.50           C  
ANISOU   72  CB  THR A   9     2380   2302   2344   -147   1003   -325       C  
ATOM     73  OG1 THR A   9       4.563  10.165   4.386  1.00 22.22           O  
ANISOU   73  OG1 THR A   9     2889   2620   2930   -386   1412   -638       O  
ATOM     74  CG2 THR A   9       5.013   7.764   4.341  1.00 20.49           C  
ANISOU   74  CG2 THR A   9     2592   2983   2207    310    723   -497       C  
ATOM     75  N   THR A  10       4.586   9.865   1.393  1.00 18.83           N  
ANISOU   75  N   THR A  10     2221   2725   2205    198   1276     26       N  
ATOM     76  CA  THR A  10       5.278   9.989   0.138  1.00 17.00           C  
ANISOU   76  CA  THR A  10     1932   2722   1804    274    823     -3       C  
ATOM     77  C   THR A  10       6.743  10.223   0.417  1.00 17.93           C  
ANISOU   77  C   THR A  10     1866   2679   2264    496    719    -40       C  
ATOM     78  O   THR A  10       7.128  10.643   1.502  1.00 20.54           O  
ANISOU   78  O   THR A  10     2202   3372   2227    456    875   -407       O  
ATOM     79  CB  THR A  10       4.721  11.156  -0.668  1.00 20.50           C  
ANISOU   79  CB  THR A  10     2492   2616   2678     26    485    360       C  
ATOM     80  OG1 THR A  10       4.977  12.363   0.042  1.00 24.66           O  
ANISOU   80  OG1 THR A  10     3682   2405   3281    482   1106     43       O  
ATOM     81  CG2 THR A  10       3.201  10.985  -0.873  1.00 22.34           C  
ANISOU   81  CG2 THR A  10     2498   3227   2762    288    139    966       C  
ATOM     82  N   SER A  11       7.559   9.936  -0.573  1.00 15.58           N  
ANISOU   82  N   SER A  11     2071   2002   1844      0    693   -109       N  
ATOM     83  CA  SER A  11       8.987  10.232  -0.481  1.00 16.68           C  
ANISOU   83  CA  SER A  11     1800   2331   2207    384    443   -135       C  
ATOM     84  C   SER A  11       9.413  10.799  -1.791  1.00 16.33           C  
ANISOU   84  C   SER A  11     1867   2291   2046    -36    132    -22       C  
ATOM     85  O   SER A  11       8.848  10.406  -2.827  1.00 15.55           O  
ANISOU   85  O   SER A  11     1935   2247   1726    174    197     94       O  
ATOM     86  CB  SER A  11       9.810   8.960  -0.267  1.00 18.04           C  
ANISOU   86  CB  SER A  11     2154   2589   2109    409    -68    401       C  
ATOM     87  OG  SER A  11      11.182   9.258  -0.239  1.00 19.78           O  
ANISOU   87  OG  SER A  11     1880   3325   2307    973    412    -58       O  
ATOM     88  N   VAL A  12      10.462  11.630  -1.763  1.00 16.33           N  
ANISOU   88  N   VAL A  12     1492   2456   2254    180    469   -347       N  
ATOM     89  CA  VAL A  12      11.091  12.116  -3.013  1.00 17.51           C  
ANISOU   89  CA  VAL A  12     1932   2479   2240    139    397   -267       C  
ATOM     90  C   VAL A  12      12.116  11.178  -3.599  1.00 16.76           C  
ANISOU   90  C   VAL A  12     1969   2211   2189    180    164   -272       C  
ATOM     91  O   VAL A  12      12.609  11.426  -4.722  1.00 16.24           O  
ANISOU   91  O   VAL A  12     1397   2343   2428    -50    436   -166       O  
ATOM     92  CB  VAL A  12      11.735  13.507  -2.836  1.00 19.39           C  
ANISOU   92  CB  VAL A  12     2100   2437   2831     97    415    -47       C  
ATOM     93  CG1 VAL A  12      10.623  14.537  -2.674  1.00 21.18           C  
ANISOU   93  CG1 VAL A  12     3065   1917   3063    343    795     88       C  
ATOM     94  CG2 VAL A  12      12.691  13.521  -1.643  1.00 23.18           C  
ANISOU   94  CG2 VAL A  12     2088   2650   4069    808   -174   -685       C  
ATOM     95  N   ILE A  13      12.413  10.093  -2.904  1.00 14.02           N  
ANISOU   95  N   ILE A  13     1036   2290   2000    -32    341   -211       N  
ATOM     96  CA  ILE A  13      13.418   9.109  -3.380  1.00 15.14           C  
ANISOU   96  CA  ILE A  13     1428   1880   2442    115    290   -172       C  
ATOM     97  C   ILE A  13      12.747   7.984  -4.151  1.00 13.39           C  
ANISOU   97  C   ILE A  13     1244   2080   1765    -48    593   -130       C  
ATOM     98  O   ILE A  13      11.711   7.466  -3.711  1.00 12.03           O  
ANISOU   98  O   ILE A  13     1232   2069   1269    129    882   -255       O  
ATOM     99  CB  ILE A  13      14.197   8.483  -2.194  1.00 14.27           C  
ANISOU   99  CB  ILE A  13     1605   1557   2259    291    392   -117       C  
ATOM    100  CG1 ILE A  13      14.806   9.562  -1.317  1.00 16.36           C  
ANISOU  100  CG1 ILE A  13     2148   2031   2037    290    362   -185       C  
ATOM    101  CG2 ILE A  13      15.278   7.507  -2.678  1.00 14.27           C  
ANISOU  101  CG2 ILE A  13     1028   1783   2612    279    -21   -121       C  
ATOM    102  CD1 ILE A  13      15.813  10.442  -2.022  1.00 16.02           C  
ANISOU  102  CD1 ILE A  13     2204   1394   2487   -141   -100   -238       C  
ATOM    103  N   PRO A  14      13.326   7.562  -5.288  1.00 11.91           N  
ANISOU  103  N   PRO A  14     1419   1916   1189    -30    406    328       N  
ATOM    104  CA  PRO A  14      12.799   6.436  -6.043  1.00 12.22           C  
ANISOU  104  CA  PRO A  14     1346   2073   1224     93    445     18       C  
ATOM    105  C   PRO A  14      12.701   5.168  -5.229  1.00 11.96           C  
ANISOU  105  C   PRO A  14     1465   1833   1246    -68    240   -254       C  
ATOM    106  O   PRO A  14      13.503   4.953  -4.315  1.00 10.70           O  
ANISOU  106  O   PRO A  14      881   1912   1271    -50    363   -226       O  
ATOM    107  CB  PRO A  14      13.835   6.259  -7.183  1.00 13.55           C  
ANISOU  107  CB  PRO A  14     1551   2181   1415     31    660     92       C  
ATOM    108  CG  PRO A  14      14.389   7.606  -7.392  1.00 15.10           C  
ANISOU  108  CG  PRO A  14     1815   2034   1886     69    373   -205       C  
ATOM    109  CD  PRO A  14      14.404   8.256  -6.023  1.00 14.06           C  
ANISOU  109  CD  PRO A  14     1559   2044   1737   -471    595   -112       C  
ATOM    110  N   ALA A  15      11.734   4.329  -5.580  1.00 11.50           N  
ANISOU  110  N   ALA A  15     1370   1804   1194   -139    212    -99       N  
ATOM    111  CA  ALA A  15      11.363   3.173  -4.756  1.00 11.10           C  
ANISOU  111  CA  ALA A  15     1256   1966    993    -34    520    -47       C  
ATOM    112  C   ALA A  15      12.505   2.212  -4.466  1.00 10.99           C  
ANISOU  112  C   ALA A  15     1582   1622    972    -57    471     14       C  
ATOM    113  O   ALA A  15      12.690   1.837  -3.328  1.00 11.04           O  
ANISOU  113  O   ALA A  15     1294   2157    742   -226    481   -185       O  
ATOM    114  CB  ALA A  15      10.183   2.420  -5.366  1.00 13.98           C  
ANISOU  114  CB  ALA A  15     1570   2373   1370   -172    220   -239       C  
ATOM    115  N   ALA A  16      13.272   1.812  -5.489  1.00 12.71           N  
ANISOU  115  N   ALA A  16     1795   1674   1358    291    698     -8       N  
ATOM    116  CA  ALA A  16      14.281   0.788  -5.304  1.00 11.35           C  
ANISOU  116  CA  ALA A  16     1278   1891   1142    132    646   -152       C  
ATOM    117  C   ALA A  16      15.375   1.296  -4.400  1.00 12.14           C  
ANISOU  117  C   ALA A  16     1491   1724   1397    160    487   -192       C  
ATOM    118  O   ALA A  16      15.857   0.569  -3.537  1.00 11.69           O  
ANISOU  118  O   ALA A  16     1262   2072   1107    -42    538     52       O  
ATOM    119  CB  ALA A  16      14.871   0.320  -6.635  1.00 12.43           C  
ANISOU  119  CB  ALA A  16     1577   2082   1064    281    424   -403       C  
ATOM    120  N   ARG A  17      15.757   2.555  -4.598  1.00 11.85           N  
ANISOU  120  N   ARG A  17     1326   1839   1337     43    592    -44       N  
ATOM    121  CA  ARG A  17      16.857   3.126  -3.837  1.00 11.10           C  
ANISOU  121  CA  ARG A  17     1459   1702   1056    -31    488    -55       C  
ATOM    122  C   ARG A  17      16.413   3.304  -2.372  1.00 11.52           C  
ANISOU  122  C   ARG A  17     1375   2019    981     97    320   -101       C  
ATOM    123  O   ARG A  17      17.155   2.970  -1.426  1.00 11.68           O  
ANISOU  123  O   ARG A  17     1062   2212   1163    112    414    144       O  
ATOM    124  CB  ARG A  17      17.273   4.464  -4.405  1.00 10.47           C  
ANISOU  124  CB  ARG A  17      998   1788   1192   -124    136     29       C  
ATOM    125  CG  ARG A  17      18.557   4.972  -3.751  1.00 10.32           C  
ANISOU  125  CG  ARG A  17      976   1649   1295    -18     46    -46       C  
ATOM    126  CD  ARG A  17      19.032   6.248  -4.394  1.00 11.41           C  
ANISOU  126  CD  ARG A  17     1231   1530   1574   -202    364   -246       C  
ATOM    127  NE  ARG A  17      20.263   6.762  -3.755  1.00 13.12           N  
ANISOU  127  NE  ARG A  17     1262   2059   1661   -350    341   -244       N  
ATOM    128  CZ  ARG A  17      20.479   8.028  -3.395  1.00 11.10           C  
ANISOU  128  CZ  ARG A  17     1089   1747   1379   -147    629    118       C  
ATOM    129  NH1 ARG A  17      19.608   8.998  -3.660  1.00 11.39           N  
ANISOU  129  NH1 ARG A  17     1256   1806   1263    -48    370     79       N  
ATOM    130  NH2 ARG A  17      21.605   8.346  -2.769  1.00 12.64           N  
ANISOU  130  NH2 ARG A  17     1095   1961   1747   -297    529     66       N  
ATOM    131  N   LEU A  18      15.190   3.800  -2.200  1.00 10.63           N  
ANISOU  131  N   LEU A  18     1276   1766    994      4    189      9       N  
ATOM    132  CA  LEU A  18      14.639   3.977  -0.838  1.00 11.01           C  
ANISOU  132  CA  LEU A  18      965   1995   1224      7    372     11       C  
ATOM    133  C   LEU A  18      14.543   2.626  -0.145  1.00 11.53           C  
ANISOU  133  C   LEU A  18     1392   1763   1224     96     87   -136       C  
ATOM    134  O   LEU A  18      14.906   2.502   1.002  1.00 12.99           O  
ANISOU  134  O   LEU A  18     1881   1965   1090    -33     97   -155       O  
ATOM    135  CB  LEU A  18      13.259   4.669  -0.893  1.00 11.34           C  
ANISOU  135  CB  LEU A  18     1297   1839   1171    296    352   -222       C  
ATOM    136  CG  LEU A  18      12.681   5.084   0.452  1.00 11.97           C  
ANISOU  136  CG  LEU A  18     1417   1834   1295     74    438   -415       C  
ATOM    137  CD1 LEU A  18      13.549   6.088   1.206  1.00 14.79           C  
ANISOU  137  CD1 LEU A  18     1904   2349   1366   -104    275   -826       C  
ATOM    138  CD2 LEU A  18      11.278   5.609   0.240  1.00 15.12           C  
ANISOU  138  CD2 LEU A  18     1484   2302   1959    258    384   -331       C  
ATOM    139  N   PHE A  19      14.062   1.613  -0.852  1.00 10.71           N  
ANISOU  139  N   PHE A  19     1040   1598   1428   -248    569     70       N  
ATOM    140  CA  PHE A  19      13.981   0.282  -0.275  1.00 11.71           C  
ANISOU  140  CA  PHE A  19     1459   1734   1254   -227    231    301       C  
ATOM    141  C   PHE A  19      15.366  -0.226   0.169  1.00 13.13           C  
ANISOU  141  C   PHE A  19     1610   1889   1489    -67    103    268       C  
ATOM    142  O   PHE A  19      15.500  -0.770   1.240  1.00 14.39           O  
ANISOU  142  O   PHE A  19     1926   2346   1195    238    548    176       O  
ATOM    143  CB  PHE A  19      13.333  -0.691  -1.266  1.00 13.27           C  
ANISOU  143  CB  PHE A  19     1758   2194   1090   -409    350    145       C  
ATOM    144  CG  PHE A  19      12.933  -2.019  -0.680  1.00 16.49           C  
ANISOU  144  CG  PHE A  19     2078   2124   2061    -33    244    517       C  
ATOM    145  CD1 PHE A  19      11.747  -2.136   0.074  1.00 17.69           C  
ANISOU  145  CD1 PHE A  19     2455   2586   1679   -571    376    837       C  
ATOM    146  CD2 PHE A  19      13.672  -3.160  -0.916  1.00 14.55           C  
ANISOU  146  CD2 PHE A  19     1726   2281   1521   -152    472     33       C  
ATOM    147  CE1 PHE A  19      11.358  -3.358   0.591  1.00 18.28           C  
ANISOU  147  CE1 PHE A  19     2885   1928   2131    -54    138    557       C  
ATOM    148  CE2 PHE A  19      13.281  -4.383  -0.381  1.00 17.30           C  
ANISOU  148  CE2 PHE A  19     2579   2289   1706     21     78    191       C  
ATOM    149  CZ  PHE A  19      12.122  -4.480   0.358  1.00 17.94           C  
ANISOU  149  CZ  PHE A  19     3098   2076   1641    -51    398    151       C  
ATOM    150  N   LYS A  20      16.379  -0.067  -0.673  1.00 12.70           N  
ANISOU  150  N   LYS A  20     1615   1992   1215     92     85    258       N  
ATOM    151  CA  LYS A  20      17.741  -0.518  -0.359  1.00 14.99           C  
ANISOU  151  CA  LYS A  20     1616   2111   1968     73    300    402       C  
ATOM    152  C   LYS A  20      18.304   0.145   0.889  1.00 15.18           C  
ANISOU  152  C   LYS A  20     1681   2164   1923     87    540    357       C  
ATOM    153  O   LYS A  20      18.937  -0.530   1.717  1.00 18.46           O  
ANISOU  153  O   LYS A  20     2451   2567   1994    349   -209   -231       O  
ATOM    154  CB  LYS A  20      18.661  -0.270  -1.571  1.00 16.31           C  
ANISOU  154  CB  LYS A  20     1962   2397   1835      1    408    125       C  
ATOM    155  CG  LYS A  20      20.046  -0.857  -1.413  1.00 21.58           C  
ANISOU  155  CG  LYS A  20     2203   3236   2760    327    275     23       C  
ATOM    156  CD  LYS A  20      20.785  -1.004  -2.730  1.00 27.66           C  
ANISOU  156  CD  LYS A  20     3190   3894   3423    263    808   -901       C  
ATOM    157  CE  LYS A  20      21.946  -1.990  -2.577  1.00 31.51           C  
ANISOU  157  CE  LYS A  20     3047   4797   4126    696    972   -186       C  
ATOM    158  NZ  LYS A  20      22.934  -1.885  -3.698  1.00 36.68           N  
ANISOU  158  NZ  LYS A  20     3115   5953   4867    736   1409   -109       N  
ATOM    159  N   ALA A  21      18.057   1.453   1.026  1.00 13.59           N  
ANISOU  159  N   ALA A  21     1527   2009   1627    124     75    302       N  
ATOM    160  CA  ALA A  21      18.589   2.247   2.135  1.00 11.91           C  
ANISOU  160  CA  ALA A  21     1289   1595   1638    -66    497    349       C  
ATOM    161  C   ALA A  21      17.735   2.154   3.397  1.00 15.00           C  
ANISOU  161  C   ALA A  21     1692   2431   1574    -25    600    251       C  
ATOM    162  O   ALA A  21      18.202   1.696   4.438  1.00 16.05           O  
ANISOU  162  O   ALA A  21     1821   2531   1744     38    852    516       O  
ATOM    163  CB  ALA A  21      18.781   3.686   1.708  1.00 12.26           C  
ANISOU  163  CB  ALA A  21     1532   1710   1414   -332    560    587       C  
ATOM    164  N   PHE A  22      16.494   2.590   3.280  1.00 12.80           N  
ANISOU  164  N   PHE A  22     1603   2157   1101   -284    499    164       N  
ATOM    165  CA  PHE A  22      15.606   2.769   4.436  1.00 14.03           C  
ANISOU  165  CA  PHE A  22     1805   2403   1123   -159    490   -111       C  
ATOM    166  C   PHE A  22      15.156   1.418   4.989  1.00 16.13           C  
ANISOU  166  C   PHE A  22     1808   2597   1721   -270    569    178       C  
ATOM    167  O   PHE A  22      15.062   1.257   6.208  1.00 19.44           O  
ANISOU  167  O   PHE A  22     3182   2600   1601   -563    472    -40       O  
ATOM    168  CB  PHE A  22      14.429   3.653   3.997  1.00 17.81           C  
ANISOU  168  CB  PHE A  22     1910   3058   1798    254    563   -217       C  
ATOM    169  CG  PHE A  22      13.409   3.917   5.049  1.00 18.89           C  
ANISOU  169  CG  PHE A  22     2284   3472   1419     84    560   -182       C  
ATOM    170  CD1 PHE A  22      13.738   4.591   6.186  1.00 16.84           C  
ANISOU  170  CD1 PHE A  22     2233   2760   1405    117    785   -232       C  
ATOM    171  CD2 PHE A  22      12.095   3.560   4.842  1.00 25.25           C  
ANISOU  171  CD2 PHE A  22     2348   5124   2118   -228    995   -878       C  
ATOM    172  CE1 PHE A  22      12.798   4.854   7.171  1.00 16.38           C  
ANISOU  172  CE1 PHE A  22     1935   3075   1212    137    672    107       C  
ATOM    173  CE2 PHE A  22      11.133   3.837   5.801  1.00 27.71           C  
ANISOU  173  CE2 PHE A  22     2835   5276   2417    127   1121  -1461       C  
ATOM    174  CZ  PHE A  22      11.495   4.478   6.982  1.00 24.56           C  
ANISOU  174  CZ  PHE A  22     1992   5765   1572   -485   1461  -1107       C  
ATOM    175  N   ILE A  23      14.866   0.454   4.108  1.00 16.99           N  
ANISOU  175  N   ILE A  23     2352   2589   1512   -460    620    169       N  
ATOM    176  CA  ILE A  23      14.417  -0.881   4.553  1.00 20.75           C  
ANISOU  176  CA  ILE A  23     3181   2764   1938   -552    101    446       C  
ATOM    177  C   ILE A  23      15.565  -1.845   4.793  1.00 21.73           C  
ANISOU  177  C   ILE A  23     3427   2687   2143   -568   -536    920       C  
ATOM    178  O   ILE A  23      15.720  -2.351   5.902  1.00 29.07           O  
ANISOU  178  O   ILE A  23     4672   4164   2209   -137   -434   1315       O  
ATOM    179  CB  ILE A  23      13.414  -1.533   3.576  1.00 20.61           C  
ANISOU  179  CB  ILE A  23     2781   2704   2345   -963    552    113       C  
ATOM    180  CG1 ILE A  23      12.179  -0.645   3.409  1.00 19.93           C  
ANISOU  180  CG1 ILE A  23     2322   3333   1917   -827   1239   -264       C  
ATOM    181  CG2 ILE A  23      13.051  -2.937   4.036  1.00 25.12           C  
ANISOU  181  CG2 ILE A  23     4033   3187   2324  -1080    338    727       C  
ATOM    182  CD1 ILE A  23      11.361  -0.454   4.666  1.00 25.69           C  
ANISOU  182  CD1 ILE A  23     3301   5079   1379   -731   1330    440       C  
ATOM    183  N   LEU A  24      16.357  -2.103   3.769  1.00 19.62           N  
ANISOU  183  N   LEU A  24     2847   2567   2041   -374  -1044    659       N  
ATOM    184  CA  LEU A  24      17.381  -3.121   3.833  1.00 22.14           C  
ANISOU  184  CA  LEU A  24     3259   2817   2335   -163   -982    772       C  
ATOM    185  C   LEU A  24      18.609  -2.732   4.640  1.00 24.31           C  
ANISOU  185  C   LEU A  24     2600   2796   3840   -220   -712    361       C  
ATOM    186  O   LEU A  24      19.270  -3.626   5.158  1.00 30.24           O  
ANISOU  186  O   LEU A  24     4104   2680   4706    -97  -1142    865       O  
ATOM    187  CB  LEU A  24      17.796  -3.595   2.430  1.00 23.12           C  
ANISOU  187  CB  LEU A  24     3517   2214   3054     66   -956     14       C  
ATOM    188  CG  LEU A  24      16.662  -4.116   1.550  1.00 25.74           C  
ANISOU  188  CG  LEU A  24     3807   2554   3416   -230  -1165     22       C  
ATOM    189  CD1 LEU A  24      17.186  -4.523   0.175  1.00 26.45           C  
ANISOU  189  CD1 LEU A  24     3152   2960   3935    828  -1359  -1089       C  
ATOM    190  CD2 LEU A  24      15.949  -5.279   2.234  1.00 27.09           C  
ANISOU  190  CD2 LEU A  24     4003   2294   3993   -368  -1727    137       C  
ATOM    191  N   ASP A  25      18.924  -1.434   4.761  1.00 22.15           N  
ANISOU  191  N   ASP A  25     2481   2743   3191    -84   -457    100       N  
ATOM    192  CA  ASP A  25      20.119  -1.012   5.504  1.00 19.82           C  
ANISOU  192  CA  ASP A  25     2277   2650   2602     -1   -121    244       C  
ATOM    193  C   ASP A  25      19.792  -0.116   6.688  1.00 16.82           C  
ANISOU  193  C   ASP A  25     1471   2693   2227   -207    171    387       C  
ATOM    194  O   ASP A  25      20.639   0.648   7.132  1.00 18.98           O  
ANISOU  194  O   ASP A  25     2634   2726   1852   -737     11    342       O  
ATOM    195  CB  ASP A  25      21.119  -0.300   4.569  1.00 18.30           C  
ANISOU  195  CB  ASP A  25     2171   2613   2166    336    296      0       C  
ATOM    196  CG  ASP A  25      22.591  -0.426   5.053  1.00 19.00           C  
ANISOU  196  CG  ASP A  25     2536   2876   1807    279     24     54       C  
ATOM    197  OD1 ASP A  25      22.932  -1.430   5.676  1.00 23.36           O  
ANISOU  197  OD1 ASP A  25     2909   3236   2729    781   -180    326       O  
ATOM    198  OD2 ASP A  25      23.395   0.494   4.876  1.00 23.89           O  
ANISOU  198  OD2 ASP A  25     3187   4036   1851   -590    397   -112       O  
ATOM    199  N   GLY A  26      18.549  -0.177   7.173  1.00 17.24           N  
ANISOU  199  N   GLY A  26     1716   2943   1889   -252    462     98       N  
ATOM    200  CA  GLY A  26      18.163   0.536   8.379  1.00 20.65           C  
ANISOU  200  CA  GLY A  26     2413   3156   2276   -101    136   -360       C  
ATOM    201  C   GLY A  26      19.079   0.342   9.580  1.00 18.01           C  
ANISOU  201  C   GLY A  26     2359   2905   1580   -317    697     44       C  
ATOM    202  O   GLY A  26      19.292   1.294  10.327  1.00 17.30           O  
ANISOU  202  O   GLY A  26     2325   2354   1894   -501   1015    -59       O  
ATOM    203  N  AASP A  27      19.630  -0.867   9.760  0.70 20.67           N  
ANISOU  203  N  AASP A  27     2888   2915   2051   -319    604    374       N  
ATOM    204  CA AASP A  27      20.556  -1.176  10.893  0.70 19.51           C  
ANISOU  204  CA AASP A  27     2959   2728   1724   -175    575     82       C  
ATOM    205  C  AASP A  27      21.736  -0.243  10.925  0.70 19.53           C  
ANISOU  205  C  AASP A  27     2523   2927   1968    138    732    198       C  
ATOM    206  O  AASP A  27      22.178   0.178  11.996  0.70 18.99           O  
ANISOU  206  O  AASP A  27     1917   3279   2016     88    862    421       O  
ATOM    207  CB AASP A  27      21.147  -2.589  10.808  0.70 25.34           C  
ANISOU  207  CB AASP A  27     3650   2586   3391   -245    541    411       C  
ATOM    208  CG AASP A  27      20.113  -3.679  10.916  0.70 25.41           C  
ANISOU  208  CG AASP A  27     3297   3226   3129   -549    902   -290       C  
ATOM    209  OD1AASP A  27      18.919  -3.366  10.990  0.70 27.92           O  
ANISOU  209  OD1AASP A  27     3743   3358   3505     97   -557     24       O  
ATOM    210  OD2AASP A  27      20.503  -4.863  10.939  0.70 34.74           O  
ANISOU  210  OD2AASP A  27     3833   3970   5397    199   1483   -367       O  
ATOM    211  N  BASP A  27      19.563  -0.882   9.757  0.30 19.95           N  
ANISOU  211  N  BASP A  27     2615   2878   2085   -275    542    160       N  
ATOM    212  CA BASP A  27      20.540  -1.260  10.784  0.30 20.08           C  
ANISOU  212  CA BASP A  27     2808   2821   1998   -130    501    153       C  
ATOM    213  C  BASP A  27      21.719  -0.296  10.899  0.30 19.20           C  
ANISOU  213  C  BASP A  27     2516   2797   1981     86    721    194       C  
ATOM    214  O  BASP A  27      22.121   0.097  11.991  0.30 19.43           O  
ANISOU  214  O  BASP A  27     2260   3257   1863    153    767    432       O  
ATOM    215  CB BASP A  27      21.062  -2.637  10.396  0.30 25.09           C  
ANISOU  215  CB BASP A  27     3458   2552   3523   -208    383    235       C  
ATOM    216  CG BASP A  27      21.108  -2.824   8.885  0.30 23.44           C  
ANISOU  216  CG BASP A  27     3135   2297   3474   -413    -81     35       C  
ATOM    217  OD1BASP A  27      22.096  -2.393   8.258  0.30 23.36           O  
ANISOU  217  OD1BASP A  27     3607   1775   3493    225    210    459       O  
ATOM    218  OD2BASP A  27      20.151  -3.385   8.321  0.30 23.88           O  
ANISOU  218  OD2BASP A  27     3738   1255   4078   -405   -294   -212       O  
ATOM    219  N   ASN A  28      22.267   0.067   9.749  1.00 18.19           N  
ANISOU  219  N   ASN A  28     2550   2754   1606    304    493    129       N  
ATOM    220  C   ASN A  28      22.889   2.451   9.672  1.00 15.65           C  
ANISOU  220  C   ASN A  28     1455   3032   1460    -99    477    213       C  
ATOM    221  O   ASN A  28      23.432   3.280  10.385  1.00 18.51           O  
ANISOU  221  O   ASN A  28     1948   3206   1879   -314    736   -265       O  
ATOM    222  CA AASN A  28      23.377   1.014   9.678  0.60 18.34           C  
ANISOU  222  CA AASN A  28     2156   3259   1553    257    541    -83       C  
ATOM    223  CB AASN A  28      24.265   0.796   8.444  0.60 22.86           C  
ANISOU  223  CB AASN A  28     2526   4087   2073    404   1038    -36       C  
ATOM    224  CG AASN A  28      25.276   1.935   8.236  0.60 28.38           C  
ANISOU  224  CG AASN A  28     3291   4465   3025    170   1480    236       C  
ATOM    225  OD1AASN A  28      26.091   2.272   9.130  0.60 28.35           O  
ANISOU  225  OD1AASN A  28     1606   5916   3246   1478   1850    651       O  
ATOM    226  ND2AASN A  28      25.239   2.522   7.043  0.60 27.47           N  
ANISOU  226  ND2AASN A  28     2639   4569   3227    697    514    515       N  
ATOM    227  CA BASN A  28      23.364   1.006   9.636  0.40 18.46           C  
ANISOU  227  CA BASN A  28     2231   3120   1662    181    354     15       C  
ATOM    228  CB BASN A  28      24.097   0.757   8.312  0.40 18.35           C  
ANISOU  228  CB BASN A  28     2216   3053   1701    -41    471    186       C  
ATOM    229  CG BASN A  28      25.033  -0.427   8.386  0.40 20.09           C  
ANISOU  229  CG BASN A  28     2787   2831   2015      1    380    629       C  
ATOM    230  OD1BASN A  28      26.134  -0.316   8.917  0.40 23.55           O  
ANISOU  230  OD1BASN A  28     3492   3665   1790   -529    -60    645       O  
ATOM    231  ND2BASN A  28      24.605  -1.563   7.849  0.40 22.83           N  
ANISOU  231  ND2BASN A  28     3359   3286   2027    545   -405     11       N  
ATOM    232  N   LEU A  29      21.886   2.751   8.851  1.00 15.17           N  
ANISOU  232  N   LEU A  29     1216   2923   1622     60    370    -85       N  
ATOM    233  CA  LEU A  29      21.516   4.141   8.644  1.00 13.96           C  
ANISOU  233  CA  LEU A  29      983   2566   1755   -814    484     88       C  
ATOM    234  C   LEU A  29      20.835   4.763   9.824  1.00 14.54           C  
ANISOU  234  C   LEU A  29     1935   2018   1568   -419    396    119       C  
ATOM    235  O   LEU A  29      21.099   5.900  10.112  1.00 14.27           O  
ANISOU  235  O   LEU A  29     1821   2126   1475   -650    494    176       O  
ATOM    236  CB  LEU A  29      20.587   4.309   7.456  1.00 17.62           C  
ANISOU  236  CB  LEU A  29     2033   2927   1734   -146     30   -255       C  
ATOM    237  CG  LEU A  29      21.270   4.427   6.109  1.00 19.69           C  
ANISOU  237  CG  LEU A  29     1879   3438   2162   -637    295    241       C  
ATOM    238  CD1 LEU A  29      20.227   4.514   4.980  1.00 20.42           C  
ANISOU  238  CD1 LEU A  29     2199   4230   1327    -63    494   -448       C  
ATOM    239  CD2 LEU A  29      22.296   5.564   6.107  1.00 16.75           C  
ANISOU  239  CD2 LEU A  29     1909   3243   1211   -545    805    111       C  
ATOM    240  N   PHE A  30      19.921   4.060  10.488  1.00 15.70           N  
ANISOU  240  N   PHE A  30     1862   2420   1680   -429    344    253       N  
ATOM    241  CA  PHE A  30      19.106   4.779  11.467  1.00 15.25           C  
ANISOU  241  CA  PHE A  30     1518   2521   1754   -347    444    475       C  
ATOM    242  C   PHE A  30      19.918   5.404  12.596  1.00 14.22           C  
ANISOU  242  C   PHE A  30     1823   1913   1665   -330    548    302       C  
ATOM    243  O   PHE A  30      19.721   6.589  12.892  1.00 14.88           O  
ANISOU  243  O   PHE A  30     1687   1917   2049   -317    900    439       O  
ATOM    244  CB  PHE A  30      17.989   3.927  12.064  1.00 15.04           C  
ANISOU  244  CB  PHE A  30     1427   2450   1835   -383    360    566       C  
ATOM    245  CG  PHE A  30      16.921   3.482  11.089  1.00 14.29           C  
ANISOU  245  CG  PHE A  30     1551   2489   1389   -257    385    640       C  
ATOM    246  CD1 PHE A  30      16.662   4.156   9.911  1.00 15.61           C  
ANISOU  246  CD1 PHE A  30     1206   2683   2041   -268   -108   1060       C  
ATOM    247  CD2 PHE A  30      16.125   2.381  11.393  1.00 17.54           C  
ANISOU  247  CD2 PHE A  30     1752   2643   2268   -522     -6    709       C  
ATOM    248  CE1 PHE A  30      15.684   3.738   9.044  1.00 16.62           C  
ANISOU  248  CE1 PHE A  30     1149   3027   2136   -595    202    601       C  
ATOM    249  CE2 PHE A  30      15.123   1.964  10.535  1.00 19.02           C  
ANISOU  249  CE2 PHE A  30     1735   3144   2347   -248   -191    513       C  
ATOM    250  CZ  PHE A  30      14.922   2.628   9.337  1.00 16.89           C  
ANISOU  250  CZ  PHE A  30     1756   2285   2374   -343    176    480       C  
ATOM    251  N   PRO A  31      20.854   4.642  13.209  1.00 14.15           N  
ANISOU  251  N   PRO A  31     1634   2293   1449   -233    534    224       N  
ATOM    252  CA  PRO A  31      21.683   5.286  14.253  1.00 15.42           C  
ANISOU  252  CA  PRO A  31     1925   2209   1724   -163    536    167       C  
ATOM    253  C   PRO A  31      22.598   6.401  13.749  1.00 16.38           C  
ANISOU  253  C   PRO A  31     2186   2248   1789   -197    700    174       C  
ATOM    254  O   PRO A  31      22.942   7.306  14.518  1.00 19.12           O  
ANISOU  254  O   PRO A  31     2014   2977   2271   -345    528   -180       O  
ATOM    255  CB  PRO A  31      22.513   4.118  14.820  1.00 13.41           C  
ANISOU  255  CB  PRO A  31     1453   2375   1266   -248    552    402       C  
ATOM    256  CG  PRO A  31      21.722   2.890  14.490  1.00 15.30           C  
ANISOU  256  CG  PRO A  31     1985   2338   1488    -88    186    107       C  
ATOM    257  CD  PRO A  31      21.126   3.190  13.131  1.00 15.28           C  
ANISOU  257  CD  PRO A  31     1751   2512   1541   -169    304    478       C  
ATOM    258  N   LYS A  32      22.956   6.349  12.465  1.00 16.03           N  
ANISOU  258  N   LYS A  32     2086   2369   1634   -151    579     11       N  
ATOM    259  CA  LYS A  32      23.856   7.333  11.850  1.00 16.82           C  
ANISOU  259  CA  LYS A  32     1829   2379   2182   -162    461   -113       C  
ATOM    260  C   LYS A  32      23.107   8.629  11.529  1.00 17.05           C  
ANISOU  260  C   LYS A  32     2590   2051   1836   -379    622    216       C  
ATOM    261  O   LYS A  32      23.542   9.710  11.885  1.00 17.94           O  
ANISOU  261  O   LYS A  32     2033   2214   2567   -704    759    159       O  
ATOM    262  CB  LYS A  32      24.434   6.750  10.551  1.00 16.11           C  
ANISOU  262  CB  LYS A  32     1564   2502   2053    -69    272    -90       C  
ATOM    263  CG  LYS A  32      25.225   7.761   9.720  1.00 20.79           C  
ANISOU  263  CG  LYS A  32     2512   2734   2652    -52    785    191       C  
ATOM    264  CD  LYS A  32      25.519   7.221   8.342  1.00 20.26           C  
ANISOU  264  CD  LYS A  32     2308   2098   3289  -1064   1825    406       C  
ATOM    265  CE  LYS A  32      26.237   5.910   8.410  1.00 24.37           C  
ANISOU  265  CE  LYS A  32     3453   3178   2625     65   1147    763       C  
ATOM    266  NZ  LYS A  32      27.145   5.735   7.249  1.00 30.60           N  
ANISOU  266  NZ  LYS A  32     3163   4437   4025   -446   2039    606       N  
ATOM    267  N   VAL A  33      21.960   8.493  10.879  1.00 14.78           N  
ANISOU  267  N   VAL A  33     2118   2196   1302   -154    857    226       N  
ATOM    268  CA  VAL A  33      21.204   9.647  10.410  1.00 15.98           C  
ANISOU  268  CA  VAL A  33     2219   2056   1793    -20    912     79       C  
ATOM    269  C   VAL A  33      20.163  10.187  11.392  1.00 15.43           C  
ANISOU  269  C   VAL A  33     2145   2088   1627     19    785    166       C  
ATOM    270  O   VAL A  33      19.718  11.340  11.246  1.00 18.44           O  
ANISOU  270  O   VAL A  33     2672   2276   2058   -132    899    487       O  
ATOM    271  CB  VAL A  33      20.536   9.387   9.044  1.00 17.06           C  
ANISOU  271  CB  VAL A  33     2300   2585   1595    321   1018    394       C  
ATOM    272  CG1 VAL A  33      21.564   8.822   8.078  1.00 22.80           C  
ANISOU  272  CG1 VAL A  33     3093   3427   2140    691   1405   -108       C  
ATOM    273  CG2 VAL A  33      19.308   8.485   9.151  1.00 17.87           C  
ANISOU  273  CG2 VAL A  33     2792   2190   1808     93    216    424       C  
ATOM    274  N   ALA A  34      19.785   9.380  12.386  1.00 14.63           N  
ANISOU  274  N   ALA A  34     1992   1925   1641   -238    456    115       N  
ATOM    275  CA  ALA A  34      18.778   9.785  13.367  1.00 13.48           C  
ANISOU  275  CA  ALA A  34     1478   1829   1813   -245    205    -45       C  
ATOM    276  C   ALA A  34      19.158   9.347  14.778  1.00 14.58           C  
ANISOU  276  C   ALA A  34     1774   2046   1719   -265    104   -184       C  
ATOM    277  O   ALA A  34      18.365   8.688  15.435  1.00 15.04           O  
ANISOU  277  O   ALA A  34     1692   2206   1815     43    360    -41       O  
ATOM    278  CB  ALA A  34      17.414   9.210  12.986  1.00 13.25           C  
ANISOU  278  CB  ALA A  34     1087   2385   1560   -208    401    292       C  
ATOM    279  N   PRO A  35      20.380   9.685  15.240  1.00 16.11           N  
ANISOU  279  N   PRO A  35     1841   2156   2125   -325    -63   -116       N  
ATOM    280  CA  PRO A  35      20.854   9.280  16.578  1.00 19.29           C  
ANISOU  280  CA  PRO A  35     2728   2411   2187   -330    -50   -108       C  
ATOM    281  C   PRO A  35      19.980   9.785  17.721  1.00 20.09           C  
ANISOU  281  C   PRO A  35     2971   2488   2175   -151   -109   -185       C  
ATOM    282  O   PRO A  35      19.954   9.171  18.791  1.00 21.61           O  
ANISOU  282  O   PRO A  35     3375   3003   1830    280     43   -338       O  
ATOM    283  CB  PRO A  35      22.268   9.877  16.652  1.00 22.82           C  
ANISOU  283  CB  PRO A  35     2537   2946   3185     27   -408     77       C  
ATOM    284  CG  PRO A  35      22.210  11.058  15.733  1.00 21.18           C  
ANISOU  284  CG  PRO A  35     2788   2733   2525   -195    -89   -290       C  
ATOM    285  CD  PRO A  35      21.331  10.604  14.585  1.00 17.35           C  
ANISOU  285  CD  PRO A  35     1743   2321   2529   -219    135    -59       C  
ATOM    286  N   GLN A  36      19.243  10.870  17.505  1.00 19.41           N  
ANISOU  286  N   GLN A  36     3125   2573   1676   -189    425   -181       N  
ATOM    287  CA  GLN A  36      18.315  11.323  18.537  1.00 19.92           C  
ANISOU  287  CA  GLN A  36     2357   2704   2507    186    293   -397       C  
ATOM    288  C   GLN A  36      16.966  10.617  18.535  1.00 18.77           C  
ANISOU  288  C   GLN A  36     2634   1954   2541    -15    712    117       C  
ATOM    289  O   GLN A  36      16.128  10.963  19.326  1.00 23.84           O  
ANISOU  289  O   GLN A  36     3433   2731   2892    257   1234    106       O  
ATOM    290  CB  GLN A  36      18.111  12.822  18.472  1.00 25.12           C  
ANISOU  290  CB  GLN A  36     3761   2681   3102   -143    778   -131       C  
ATOM    291  CG  GLN A  36      19.272  13.576  19.080  1.00 31.65           C  
ANISOU  291  CG  GLN A  36     4074   4042   3909     53    421   -634       C  
ATOM    292  CD  GLN A  36      20.496  13.625  18.179  1.00 34.74           C  
ANISOU  292  CD  GLN A  36     4952   4460   3787   -501   1047   -540       C  
ATOM    293  OE1 GLN A  36      20.414  14.044  17.006  1.00 49.52           O  
ANISOU  293  OE1 GLN A  36     8119   5934   4761    508    814    983       O  
ATOM    294  NE2 GLN A  36      21.646  13.206  18.724  1.00 30.93           N  
ANISOU  294  NE2 GLN A  36     4544   4473   2735   -660   1316   -759       N  
ATOM    295  N   ALA A  37      16.760   9.671  17.621  1.00 16.63           N  
ANISOU  295  N   ALA A  37     2357   2153   1808    149    378    287       N  
ATOM    296  CA  ALA A  37      15.591   8.803  17.598  1.00 16.57           C  
ANISOU  296  CA  ALA A  37     2170   2260   1864    236    636    389       C  
ATOM    297  C   ALA A  37      15.971   7.325  17.889  1.00 15.91           C  
ANISOU  297  C   ALA A  37     2186   2080   1779    120    945     13       C  
ATOM    298  O   ALA A  37      15.228   6.617  18.523  1.00 15.07           O  
ANISOU  298  O   ALA A  37     1713   2302   1709    144    914     51       O  
ATOM    299  CB  ALA A  37      14.879   8.908  16.261  1.00 19.18           C  
ANISOU  299  CB  ALA A  37     2228   2705   2354    443    217    270       C  
ATOM    300  N   ILE A  38      17.128   6.868  17.411  1.00 15.08           N  
ANISOU  300  N   ILE A  38     1941   2391   1398    308    592    312       N  
ATOM    301  C   ILE A  38      19.016   5.471  18.002  1.00 13.92           C  
ANISOU  301  C   ILE A  38     1564   2309   1416   -138    496     60       C  
ATOM    302  O   ILE A  38      19.898   5.970  17.262  1.00 15.18           O  
ANISOU  302  O   ILE A  38     2180   2279   1307   -134    733    418       O  
ATOM    303  CA AILE A  38      17.556   5.481  17.545  0.70 13.95           C  
ANISOU  303  CA AILE A  38     1602   2174   1522    126    435   -169       C  
ATOM    304  CB AILE A  38      17.472   4.742  16.178  0.70 14.10           C  
ANISOU  304  CB AILE A  38     1667   2371   1317    254    228     -3       C  
ATOM    305  CG1AILE A  38      16.041   4.800  15.593  0.70 13.73           C  
ANISOU  305  CG1AILE A  38     1535   2040   1640   -233    236    219       C  
ATOM    306  CG2AILE A  38      17.975   3.298  16.284  0.70 13.84           C  
ANISOU  306  CG2AILE A  38     1925   2172   1160    101    485   -218       C  
ATOM    307  CD1AILE A  38      15.014   3.977  16.343  0.70 12.88           C  
ANISOU  307  CD1AILE A  38     1702   1850   1341   -197    320    116       C  
ATOM    308  CA BILE A  38      17.550   5.485  17.609  0.30 14.20           C  
ANISOU  308  CA BILE A  38     1636   2145   1611     85    402    -57       C  
ATOM    309  CB BILE A  38      17.322   4.608  16.353  0.30 14.37           C  
ANISOU  309  CB BILE A  38     1756   2057   1644    177    268    -11       C  
ATOM    310  CG1BILE A  38      15.888   4.069  16.338  0.30 14.90           C  
ANISOU  310  CG1BILE A  38     1839   1912   1909     63    312    184       C  
ATOM    311  CG2BILE A  38      18.302   3.438  16.312  0.30 13.47           C  
ANISOU  311  CG2BILE A  38     1821   2087   1208    217    733     58       C  
ATOM    312  CD1BILE A  38      15.509   3.370  15.051  0.30 13.06           C  
ANISOU  312  CD1BILE A  38     1799   1484   1677    189    496    386       C  
ATOM    313  N   SER A  39      19.290   4.895  19.163  1.00 12.09           N  
ANISOU  313  N   SER A  39     1409   1889   1293    -62    385    -81       N  
ATOM    314  C   SER A  39      21.525   3.819  19.050  1.00 13.47           C  
ANISOU  314  C   SER A  39     1462   2027   1626   -243    470    125       C  
ATOM    315  O   SER A  39      22.723   4.036  18.805  1.00 16.23           O  
ANISOU  315  O   SER A  39     1533   2246   2387   -367    853    -17       O  
ATOM    316  CA ASER A  39      20.656   4.928  19.681  0.70 13.60           C  
ANISOU  316  CA ASER A  39     1309   2361   1495   -151    544    128       C  
ATOM    317  CB ASER A  39      20.677   4.907  21.236  0.70 15.08           C  
ANISOU  317  CB ASER A  39     2077   2139   1512   -157    176    -97       C  
ATOM    318  OG ASER A  39      20.127   3.711  21.742  0.70 17.37           O  
ANISOU  318  OG ASER A  39     2088   3014   1497   -206    301    513       O  
ATOM    319  CA BSER A  39      20.654   4.866  19.709  0.30 13.30           C  
ANISOU  319  CA BSER A  39     1419   2078   1554   -162    387    151       C  
ATOM    320  CB BSER A  39      20.637   4.588  21.213  0.30 14.23           C  
ANISOU  320  CB BSER A  39     1821   1957   1627   -179    325    346       C  
ATOM    321  OG BSER A  39      20.208   5.721  21.906  0.30 13.90           O  
ANISOU  321  OG BSER A  39     2083   2168   1027   -277    435    352       O  
ATOM    322  N   SER A  40      20.948   2.663  18.784  1.00 13.09           N  
ANISOU  322  N   SER A  40     1360   2183   1429   -169    448   -141       N  
ATOM    323  CA  SER A  40      21.694   1.545  18.203  1.00 14.11           C  
ANISOU  323  CA  SER A  40     1632   2125   1604      4    376     36       C  
ATOM    324  C   SER A  40      20.754   0.471  17.672  1.00 12.36           C  
ANISOU  324  C   SER A  40     1190   2201   1305    109    476      4       C  
ATOM    325  O   SER A  40      19.555   0.417  18.042  1.00 12.57           O  
ANISOU  325  O   SER A  40     1263   2423   1086      7    616   -368       O  
ATOM    326  CB  SER A  40      22.678   0.927  19.231  1.00 12.67           C  
ANISOU  326  CB  SER A  40     1425   1737   1650     30    603    187       C  
ATOM    327  OG  SER A  40      21.987   0.266  20.290  1.00 14.36           O  
ANISOU  327  OG  SER A  40     1536   2628   1291   -247    506    207       O  
ATOM    328  N   VAL A  41      21.304  -0.369  16.801  1.00 11.90           N  
ANISOU  328  N   VAL A  41     1170   1952   1398     17    474    -23       N  
ATOM    329  CA  VAL A  41      20.606  -1.502  16.255  1.00 12.03           C  
ANISOU  329  CA  VAL A  41     1178   2029   1361    100    447   -236       C  
ATOM    330  C   VAL A  41      21.542  -2.685  16.297  1.00 11.34           C  
ANISOU  330  C   VAL A  41     1070   2038   1199     36    333    248       C  
ATOM    331  O   VAL A  41      22.628  -2.674  15.714  1.00 14.47           O  
ANISOU  331  O   VAL A  41     1523   2447   1528   -380    848    218       O  
ATOM    332  CB  VAL A  41      20.070  -1.297  14.817  1.00 12.33           C  
ANISOU  332  CB  VAL A  41     1262   2201   1222    309    629   -188       C  
ATOM    333  CG1 VAL A  41      19.374  -2.582  14.363  1.00 12.93           C  
ANISOU  333  CG1 VAL A  41     1823   2066   1021    359     61   -203       C  
ATOM    334  CG2 VAL A  41      19.123  -0.088  14.680  1.00 11.72           C  
ANISOU  334  CG2 VAL A  41     1101   2181   1168    143    421    215       C  
ATOM    335  N   GLU A  42      21.127  -3.700  17.025  1.00 13.20           N  
ANISOU  335  N   GLU A  42     1458   1938   1617    -50    577    289       N  
ATOM    336  CA  GLU A  42      21.899  -4.919  17.238  1.00 15.23           C  
ANISOU  336  CA  GLU A  42     1602   2374   1809    240    625    190       C  
ATOM    337  C   GLU A  42      21.267  -6.076  16.490  1.00 14.25           C  
ANISOU  337  C   GLU A  42     1298   2484   1631     49    625    224       C  
ATOM    338  O   GLU A  42      20.081  -6.366  16.666  1.00 14.07           O  
ANISOU  338  O   GLU A  42     1252   2301   1792    -61    600    -47       O  
ATOM    339  CB  GLU A  42      21.955  -5.268  18.737  1.00 16.41           C  
ANISOU  339  CB  GLU A  42     1954   2452   1826     62    548    315       C  
ATOM    340  CG  GLU A  42      22.772  -6.516  19.054  1.00 18.78           C  
ANISOU  340  CG  GLU A  42     2186   2975   1971    211    116    441       C  
ATOM    341  CD  GLU A  42      22.867  -6.780  20.543  1.00 20.29           C  
ANISOU  341  CD  GLU A  42     2575   3155   1977    146   -459    334       C  
ATOM    342  OE1 GLU A  42      22.113  -6.159  21.319  1.00 25.01           O  
ANISOU  342  OE1 GLU A  42     2525   4233   2743    140   -340   -414       O  
ATOM    343  OE2 GLU A  42      23.676  -7.627  20.944  1.00 22.92           O  
ANISOU  343  OE2 GLU A  42     2598   3762   2346    513   -195    394       O  
ATOM    344  N   ASN A  43      22.066  -6.759  15.690  1.00 13.79           N  
ANISOU  344  N   ASN A  43     1147   2414   1678    205    470    198       N  
ATOM    345  CA  ASN A  43      21.646  -7.998  15.081  1.00 12.92           C  
ANISOU  345  CA  ASN A  43     1168   2334   1405    302    547     79       C  
ATOM    346  C   ASN A  43      21.840  -9.125  16.068  1.00 12.61           C  
ANISOU  346  C   ASN A  43     1031   1972   1786    226    462     55       C  
ATOM    347  O   ASN A  43      22.955  -9.411  16.520  1.00 14.17           O  
ANISOU  347  O   ASN A  43      902   2385   2097   -262    313    583       O  
ATOM    348  CB  ASN A  43      22.397  -8.261  13.783  1.00 14.44           C  
ANISOU  348  CB  ASN A  43     1487   2749   1248     93    608    342       C  
ATOM    349  CG  ASN A  43      21.823  -9.425  13.029  1.00 16.75           C  
ANISOU  349  CG  ASN A  43     1379   3278   1707   -323    448    162       C  
ATOM    350  OD1 ASN A  43      20.940  -9.237  12.171  1.00 30.34           O  
ANISOU  350  OD1 ASN A  43     3434   5240   2853    103  -1217   -577       O  
ATOM    351  ND2 ASN A  43      22.266 -10.655  13.373  1.00 24.19           N  
ANISOU  351  ND2 ASN A  43     2837   3629   2723     41    595   -301       N  
ATOM    352  N   ILE A  44      20.739  -9.729  16.477  1.00 13.32           N  
ANISOU  352  N   ILE A  44     1170   2157   1731     74    419    182       N  
ATOM    353  CA  ILE A  44      20.772 -10.769  17.526  1.00 14.28           C  
ANISOU  353  CA  ILE A  44     1241   1939   2245     26    244    300       C  
ATOM    354  C   ILE A  44      21.005 -12.163  16.905  1.00 15.15           C  
ANISOU  354  C   ILE A  44     1593   2101   2059    216    497    348       C  
ATOM    355  O   ILE A  44      21.848 -12.936  17.364  1.00 17.68           O  
ANISOU  355  O   ILE A  44     1816   2766   2132    402    -16    383       O  
ATOM    356  CB  ILE A  44      19.453 -10.782  18.325  1.00 16.68           C  
ANISOU  356  CB  ILE A  44     1585   2328   2424    -67    613    427       C  
ATOM    357  CG1 ILE A  44      19.221  -9.482  19.132  1.00 20.25           C  
ANISOU  357  CG1 ILE A  44     2393   1806   3493   -789   -362    348       C  
ATOM    358  CG2 ILE A  44      19.422 -11.987  19.256  1.00 17.01           C  
ANISOU  358  CG2 ILE A  44     1996   2096   2368   -517    125    245       C  
ATOM    359  CD1 ILE A  44      20.339  -9.034  20.046  1.00 21.38           C  
ANISOU  359  CD1 ILE A  44     2822   2246   3054   -829   -744   1140       C  
ATOM    360  N   GLU A  45      20.280 -12.427  15.824  1.00 14.24           N  
ANISOU  360  N   GLU A  45     1407   1903   2100     96    631   -267       N  
ATOM    361  C   GLU A  45      19.832 -13.509  13.661  1.00 15.51           C  
ANISOU  361  C   GLU A  45     1967   1991   1932    655    484   -136       C  
ATOM    362  O   GLU A  45      18.928 -12.697  13.424  1.00 15.04           O  
ANISOU  362  O   GLU A  45     2018   2286   1411    777    585    -75       O  
ATOM    363  CA AGLU A  45      20.507 -13.618  15.029  0.50 16.21           C  
ANISOU  363  CA AGLU A  45     2061   2188   1910    621    523   -300       C  
ATOM    364  CB AGLU A  45      20.128 -14.909  15.766  0.50 17.37           C  
ANISOU  364  CB AGLU A  45     3534   1403   1662    848    435   -791       C  
ATOM    365  CG AGLU A  45      18.674 -15.036  16.112  0.50 18.98           C  
ANISOU  365  CG AGLU A  45     3791   1537   1883    945    486  -1014       C  
ATOM    366  CD AGLU A  45      17.803 -15.005  14.889  0.50 22.70           C  
ANISOU  366  CD AGLU A  45     3963   2216   2445    126    179   -385       C  
ATOM    367  OE1AGLU A  45      18.145 -15.680  13.898  0.50 24.67           O  
ANISOU  367  OE1AGLU A  45     4640   1410   3321   -198    735   -640       O  
ATOM    368  OE2AGLU A  45      16.791 -14.282  14.926  0.50 22.97           O  
ANISOU  368  OE2AGLU A  45     4121   1546   3061   -103    505   -176       O  
ATOM    369  CA BGLU A  45      20.309 -13.711  15.111  0.50 13.94           C  
ANISOU  369  CA BGLU A  45     1464   1969   1861    166    608   -191       C  
ATOM    370  CB BGLU A  45      19.389 -14.708  15.826  0.50 13.46           C  
ANISOU  370  CB BGLU A  45     1670   1971   1471    209    464     19       C  
ATOM    371  CG BGLU A  45      19.518 -16.160  15.398  0.50 16.18           C  
ANISOU  371  CG BGLU A  45     2117   1782   2246   -447    163   -114       C  
ATOM    372  CD BGLU A  45      20.790 -16.836  15.904  0.50 20.60           C  
ANISOU  372  CD BGLU A  45     2594   1993   3237   -185   -396   -496       C  
ATOM    373  OE1BGLU A  45      21.489 -16.267  16.765  0.50 23.12           O  
ANISOU  373  OE1BGLU A  45     2476   3240   3066  -1428   -541    447       O  
ATOM    374  OE2BGLU A  45      21.096 -17.960  15.447  0.50 25.42           O  
ANISOU  374  OE2BGLU A  45     3570   2674   3414    537     55   -885       O  
ATOM    375  N   GLY A  46      20.402 -14.262  12.721  1.00 17.07           N  
ANISOU  375  N   GLY A  46     1487   2573   2423   1284    475   -218       N  
ATOM    376  CA  GLY A  46      19.937 -14.289  11.328  1.00 20.17           C  
ANISOU  376  CA  GLY A  46     2315   3253   2092    906    677   -315       C  
ATOM    377  C   GLY A  46      20.730 -13.382  10.400  1.00 21.02           C  
ANISOU  377  C   GLY A  46     1954   3360   2671    659   1011   -732       C  
ATOM    378  O   GLY A  46      21.447 -12.466  10.840  1.00 20.05           O  
ANISOU  378  O   GLY A  46     3240   2695   1681    726    956   -562       O  
ATOM    379  N   ASN A  47      20.605 -13.682   9.104  1.00 23.59           N  
ANISOU  379  N   ASN A  47     1586   4780   2595    283    824   -242       N  
ATOM    380  CA  ASN A  47      21.385 -13.073   8.029  1.00 27.35           C  
ANISOU  380  CA  ASN A  47     2914   4171   3307    563    881    524       C  
ATOM    381  C   ASN A  47      20.525 -12.111   7.232  1.00 29.25           C  
ANISOU  381  C   ASN A  47     1897   5775   3442    752   1325   1522       C  
ATOM    382  O   ASN A  47      20.881 -11.796   6.099  1.00 32.67           O  
ANISOU  382  O   ASN A  47     3430   6418   2565      0   1177    283       O  
ATOM    383  CB  ASN A  47      21.901 -14.185   7.069  1.00 31.04           C  
ANISOU  383  CB  ASN A  47     2350   4816   4626    728   1146   -281       C  
ATOM    384  CG  ASN A  47      23.244 -13.852   6.434  1.00 28.78           C  
ANISOU  384  CG  ASN A  47     2889   3838   4205    109   1089   -355       C  
ATOM    385  OD1 ASN A  47      23.758 -12.742   6.599  1.00 38.26           O  
ANISOU  385  OD1 ASN A  47     4346   4661   5529   -628   1071  -1294       O  
ATOM    386  ND2 ASN A  47      23.819 -14.808   5.705  1.00 26.74           N  
ANISOU  386  ND2 ASN A  47     3057   3256   3846   -532    353  -1070       N  
ATOM    387  N   GLY A  48      19.392 -11.657   7.795  1.00 25.60           N  
ANISOU  387  N   GLY A  48     2487   4978   2261    571   1276    666       N  
ATOM    388  CA  GLY A  48      18.626 -10.550   7.176  1.00 21.57           C  
ANISOU  388  CA  GLY A  48     1950   4969   1277   -796    914   1089       C  
ATOM    389  C   GLY A  48      17.289 -10.940   6.571  1.00 18.63           C  
ANISOU  389  C   GLY A  48     1876   3335   1865   -136   1038    206       C  
ATOM    390  O   GLY A  48      16.443 -10.058   6.319  1.00 24.00           O  
ANISOU  390  O   GLY A  48     2462   4279   2375    -71   1029   1607       O  
ATOM    391  N   GLY A  49      17.091 -12.237   6.345  1.00 17.52           N  
ANISOU  391  N   GLY A  49     2036   3418   1203    239   1077    117       N  
ATOM    392  CA  GLY A  49      15.862 -12.764   5.812  1.00 17.73           C  
ANISOU  392  CA  GLY A  49     2267   2591   1879    197    851    585       C  
ATOM    393  C   GLY A  49      14.875 -13.074   6.934  1.00 15.04           C  
ANISOU  393  C   GLY A  49     2386   1843   1483    390    891    105       C  
ATOM    394  O   GLY A  49      15.118 -12.712   8.113  1.00 17.19           O  
ANISOU  394  O   GLY A  49     2486   2451   1591    514    890    194       O  
ATOM    395  N   PRO A  50      13.741 -13.715   6.580  1.00 19.33           N  
ANISOU  395  N   PRO A  50     2744   2558   2040    588    709   -324       N  
ATOM    396  CA  PRO A  50      12.723 -14.130   7.530  1.00 15.45           C  
ANISOU  396  CA  PRO A  50     2205   1663   2001    556    398   -203       C  
ATOM    397  C   PRO A  50      13.332 -14.772   8.771  1.00 15.55           C  
ANISOU  397  C   PRO A  50     2861   1655   1391    722    724   -160       C  
ATOM    398  O   PRO A  50      14.178 -15.698   8.679  1.00 16.28           O  
ANISOU  398  O   PRO A  50     2753   1975   1455    761    667   -425       O  
ATOM    399  CB  PRO A  50      11.873 -15.143   6.746  1.00 16.82           C  
ANISOU  399  CB  PRO A  50     2474   2330   1584    385    222   -231       C  
ATOM    400  CG  PRO A  50      12.028 -14.736   5.316  1.00 15.61           C  
ANISOU  400  CG  PRO A  50     3002   1375   1553    330    237   -781       C  
ATOM    401  CD  PRO A  50      13.378 -14.051   5.191  1.00 16.68           C  
ANISOU  401  CD  PRO A  50     1867   2083   2386   1259    638   -746       C  
ATOM    402  N   GLY A  51      12.953 -14.260   9.927  1.00 13.92           N  
ANISOU  402  N   GLY A  51     2137   1727   1422    235    711   -267       N  
ATOM    403  CA  GLY A  51      13.387 -14.856  11.183  1.00 15.19           C  
ANISOU  403  CA  GLY A  51     2121   1886   1765    180    461      3       C  
ATOM    404  C   GLY A  51      14.489 -14.055  11.866  1.00 13.82           C  
ANISOU  404  C   GLY A  51     1733   2143   1371    100    471    238       C  
ATOM    405  O   GLY A  51      14.765 -14.249  13.069  1.00 14.94           O  
ANISOU  405  O   GLY A  51     2533   1836   1307    303    475    -70       O  
ATOM    406  N   THR A  52      15.130 -13.152  11.110  1.00 12.38           N  
ANISOU  406  N   THR A  52     1762   1687   1253    143    716   -224       N  
ATOM    407  CA  THR A  52      16.187 -12.322  11.677  1.00 11.80           C  
ANISOU  407  CA  THR A  52     1520   1665   1299    313    639   -134       C  
ATOM    408  C   THR A  52      15.615 -11.460  12.818  1.00 12.58           C  
ANISOU  408  C   THR A  52     1631   2025   1122    545    606    -59       C  
ATOM    409  O   THR A  52      14.595 -10.793  12.645  1.00 11.28           O  
ANISOU  409  O   THR A  52     1198   1917   1171    283    571   -161       O  
ATOM    410  CB  THR A  52      16.820 -11.427  10.584  1.00 13.33           C  
ANISOU  410  CB  THR A  52     1620   1816   1625    245    847    -53       C  
ATOM    411  OG1 THR A  52      17.387 -12.306   9.585  1.00 15.32           O  
ANISOU  411  OG1 THR A  52     1972   2441   1407    445   1194     49       O  
ATOM    412  CG2 THR A  52      17.903 -10.491  11.146  1.00 16.35           C  
ANISOU  412  CG2 THR A  52     1589   2804   1816   -236    466    801       C  
ATOM    413  N   ILE A  53      16.324 -11.458  13.937  1.00 12.82           N  
ANISOU  413  N   ILE A  53     1267   2021   1582     59    383   -334       N  
ATOM    414  CA  ILE A  53      15.974 -10.667  15.105  1.00 12.41           C  
ANISOU  414  CA  ILE A  53     1389   2086   1237    162    328   -180       C  
ATOM    415  C   ILE A  53      16.979  -9.544  15.330  1.00 14.75           C  
ANISOU  415  C   ILE A  53     1401   2237   1966    246    324   -234       C  
ATOM    416  O   ILE A  53      18.201  -9.770  15.369  1.00 13.96           O  
ANISOU  416  O   ILE A  53     1312   2391   1598    212    506    153       O  
ATOM    417  CB  ILE A  53      15.872 -11.533  16.376  1.00 14.43           C  
ANISOU  417  CB  ILE A  53     1831   2556   1095   -136    383   -131       C  
ATOM    418  CG1 ILE A  53      14.902 -12.718  16.196  1.00 18.80           C  
ANISOU  418  CG1 ILE A  53     2606   2776   1760   -291    413   -472       C  
ATOM    419  CG2 ILE A  53      15.506 -10.665  17.594  1.00 13.97           C  
ANISOU  419  CG2 ILE A  53     1571   2752    981   -384    342   -222       C  
ATOM    420  CD1 ILE A  53      13.446 -12.386  16.140  1.00 24.00           C  
ANISOU  420  CD1 ILE A  53     2714   3195   3208   -325    261   -287       C  
ATOM    421  N  ALYS A  54      16.438  -8.340  15.508  0.60 14.37           N  
ANISOU  421  N  ALYS A  54     1573   2189   1695    127    621   -597       N  
ATOM    422  CA ALYS A  54      17.201  -7.139  15.772  0.60 14.35           C  
ANISOU  422  CA ALYS A  54     1531   2247   1671    122    551   -459       C  
ATOM    423  C  ALYS A  54      16.683  -6.437  17.013  0.60 12.95           C  
ANISOU  423  C  ALYS A  54     1159   2331   1427    -69    394   -440       C  
ATOM    424  O  ALYS A  54      15.446  -6.331  17.209  0.60 14.66           O  
ANISOU  424  O  ALYS A  54     1123   2634   1811     32    272   -640       O  
ATOM    425  CB ALYS A  54      17.093  -6.193  14.584  0.60 16.50           C  
ANISOU  425  CB ALYS A  54     1979   2520   1769    -79    560   -194       C  
ATOM    426  CG ALYS A  54      17.308  -6.916  13.255  0.60 18.42           C  
ANISOU  426  CG ALYS A  54     2387   2754   1856    -99    430   -275       C  
ATOM    427  CD ALYS A  54      17.667  -5.949  12.158  0.60 20.80           C  
ANISOU  427  CD ALYS A  54     2775   2827   2300   -196    488    -23       C  
ATOM    428  CE ALYS A  54      18.136  -6.690  10.913  0.60 21.91           C  
ANISOU  428  CE ALYS A  54     2886   3344   2094   -173    522   -120       C  
ATOM    429  NZ ALYS A  54      19.510  -7.231  11.106  0.60 21.59           N  
ANISOU  429  NZ ALYS A  54     2893   3740   1569      9    271   -543       N  
ATOM    430  N  BLYS A  54      16.461  -8.326  15.450  0.40 13.88           N  
ANISOU  430  N  BLYS A  54     1498   2079   1696     63    514   -443       N  
ATOM    431  CA BLYS A  54      17.264  -7.184  15.817  0.40 13.90           C  
ANISOU  431  CA BLYS A  54     1530   2123   1628     62    417   -384       C  
ATOM    432  C  BLYS A  54      16.713  -6.565  17.079  0.40 13.00           C  
ANISOU  432  C  BLYS A  54     1272   2235   1433    -74    235   -419       C  
ATOM    433  O  BLYS A  54      15.505  -6.676  17.369  0.40 14.45           O  
ANISOU  433  O  BLYS A  54     1245   2614   1629    -54    225   -603       O  
ATOM    434  CB BLYS A  54      17.273  -6.149  14.702  0.40 15.51           C  
ANISOU  434  CB BLYS A  54     1885   2225   1782   -164    185   -206       C  
ATOM    435  CG BLYS A  54      17.657  -6.736  13.354  0.40 17.71           C  
ANISOU  435  CG BLYS A  54     2295   2462   1971     -8    468   -177       C  
ATOM    436  CD BLYS A  54      17.268  -5.775  12.255  0.40 20.02           C  
ANISOU  436  CD BLYS A  54     2808   2534   2263    -56     67    -85       C  
ATOM    437  CE BLYS A  54      17.144  -6.461  10.900  0.40 19.83           C  
ANISOU  437  CE BLYS A  54     2375   3033   2125      7   -181    -94       C  
ATOM    438  NZ BLYS A  54      17.331  -5.487   9.798  0.40 21.90           N  
ANISOU  438  NZ BLYS A  54     2217   3410   2691    281   -830    556       N  
ATOM    439  N   LYS A  55      17.613  -5.933  17.826  1.00 11.84           N  
ANISOU  439  N   LYS A  55     1158   1728   1613    -66    435   -535       N  
ATOM    440  CA  LYS A  55      17.268  -5.169  19.031  1.00 12.16           C  
ANISOU  440  CA  LYS A  55     1230   2027   1362     35    219   -511       C  
ATOM    441  C   LYS A  55      17.571  -3.705  18.707  1.00 13.52           C  
ANISOU  441  C   LYS A  55     1236   2184   1716    -29    518   -290       C  
ATOM    442  O   LYS A  55      18.744  -3.318  18.453  1.00 13.26           O  
ANISOU  442  O   LYS A  55     1418   2113   1507   -250    619   -111       O  
ATOM    443  CB  LYS A  55      18.044  -5.664  20.269  1.00 14.23           C  
ANISOU  443  CB  LYS A  55     1576   2173   1655    -40    342     -1       C  
ATOM    444  CG  LYS A  55      17.777  -4.877  21.531  1.00 15.02           C  
ANISOU  444  CG  LYS A  55     1404   2328   1974     76    388   -287       C  
ATOM    445  CD  LYS A  55      18.614  -5.408  22.655  1.00 18.63           C  
ANISOU  445  CD  LYS A  55     2269   2680   2130    549    519    102       C  
ATOM    446  CE  LYS A  55      18.393  -4.686  23.963  1.00 21.43           C  
ANISOU  446  CE  LYS A  55     2962   3007   2173    534    470     17       C  
ATOM    447  NZ  LYS A  55      19.211  -5.272  25.076  1.00 28.53           N  
ANISOU  447  NZ  LYS A  55     3492   4251   3096    937    422    926       N  
ATOM    448  N   ILE A  56      16.495  -2.910  18.713  1.00 13.08           N  
ANISOU  448  N   ILE A  56     1207   2316   1443     62    628   -292       N  
ATOM    449  CA  ILE A  56      16.514  -1.471  18.418  1.00 11.34           C  
ANISOU  449  CA  ILE A  56     1259   2092    955     74    599   -452       C  
ATOM    450  C   ILE A  56      16.401  -0.736  19.770  1.00  9.86           C  
ANISOU  450  C   ILE A  56     1174   1758    813    -76    498   -264       C  
ATOM    451  O   ILE A  56      15.374  -0.867  20.476  1.00 13.82           O  
ANISOU  451  O   ILE A  56     1253   2405   1591   -301    799   -289       O  
ATOM    452  CB  ILE A  56      15.369  -1.038  17.499  1.00 11.59           C  
ANISOU  452  CB  ILE A  56     1368   1825   1209   -157    483   -249       C  
ATOM    453  CG1 ILE A  56      15.483  -1.723  16.122  1.00 13.80           C  
ANISOU  453  CG1 ILE A  56     1712   2479   1051   -110     97   -227       C  
ATOM    454  CG2 ILE A  56      15.374   0.480  17.318  1.00 13.40           C  
ANISOU  454  CG2 ILE A  56     1907   1861   1320     34    509     67       C  
ATOM    455  CD1 ILE A  56      14.803  -3.072  16.036  1.00 21.56           C  
ANISOU  455  CD1 ILE A  56     3339   2592   2260   -398     24   -631       C  
ATOM    456  N   SER A  57      17.460  -0.023  20.135  1.00 11.00           N  
ANISOU  456  N   SER A  57      969   2192   1019   -164    652   -295       N  
ATOM    457  CA  SER A  57      17.506   0.708  21.398  1.00  9.89           C  
ANISOU  457  CA  SER A  57     1056   1696   1003   -169    662    -48       C  
ATOM    458  C   SER A  57      17.223   2.177  21.142  1.00 10.91           C  
ANISOU  458  C   SER A  57     1374   1611   1160    -67    867   -184       C  
ATOM    459  O   SER A  57      17.685   2.763  20.138  1.00 12.70           O  
ANISOU  459  O   SER A  57     1570   2079   1174   -153    671    159       O  
ATOM    460  CB  SER A  57      18.854   0.488  22.104  1.00 12.18           C  
ANISOU  460  CB  SER A  57      849   2262   1514    -46    822     79       C  
ATOM    461  OG  SER A  57      18.994  -0.856  22.496  1.00 15.10           O  
ANISOU  461  OG  SER A  57     1962   2428   1344   -108    498    150       O  
ATOM    462  N   PHE A  58      16.479   2.783  22.066  1.00 10.97           N  
ANISOU  462  N   PHE A  58     1391   1957    817    -79    731   -263       N  
ATOM    463  CA  PHE A  58      16.098   4.188  21.979  1.00 11.35           C  
ANISOU  463  CA  PHE A  58     1251   2008   1050     34    718   -116       C  
ATOM    464  C   PHE A  58      16.969   5.036  22.903  1.00 10.60           C  
ANISOU  464  C   PHE A  58     1364   1586   1076     92    912   -236       C  
ATOM    465  O   PHE A  58      17.520   4.548  23.899  1.00 13.65           O  
ANISOU  465  O   PHE A  58     1844   1692   1649     97    235   -352       O  
ATOM    466  CB  PHE A  58      14.600   4.364  22.320  1.00 11.54           C  
ANISOU  466  CB  PHE A  58     1131   2047   1204   -178    519   -367       C  
ATOM    467  CG  PHE A  58      13.701   3.538  21.442  1.00 12.22           C  
ANISOU  467  CG  PHE A  58     1526   2043   1074   -137    376   -489       C  
ATOM    468  CD1 PHE A  58      13.571   3.852  20.095  1.00 13.50           C  
ANISOU  468  CD1 PHE A  58     1867   2025   1234   -363    376   -105       C  
ATOM    469  CD2 PHE A  58      13.094   2.358  21.913  1.00 13.50           C  
ANISOU  469  CD2 PHE A  58     1689   2106   1333   -128    281   -255       C  
ATOM    470  CE1 PHE A  58      12.786   3.041  19.250  1.00 15.34           C  
ANISOU  470  CE1 PHE A  58     2020   2242   1567   -514    131   -196       C  
ATOM    471  CE2 PHE A  58      12.316   1.571  21.084  1.00 16.39           C  
ANISOU  471  CE2 PHE A  58     1955   2588   1684   -580    259   -130       C  
ATOM    472  CZ  PHE A  58      12.168   1.897  19.733  1.00 15.20           C  
ANISOU  472  CZ  PHE A  58     1826   2249   1697  -1135   -729   -614       C  
ATOM    473  N   PRO A  59      17.073   6.335  22.604  1.00 12.24           N  
ANISOU  473  N   PRO A  59     1488   1707   1453     11    702   -139       N  
ATOM    474  CA  PRO A  59      17.856   7.221  23.456  1.00 12.99           C  
ANISOU  474  CA  PRO A  59     1606   2009   1320   -107    677     -3       C  
ATOM    475  C   PRO A  59      17.274   7.342  24.848  1.00 11.93           C  
ANISOU  475  C   PRO A  59     1259   1866   1405   -256    640   -393       C  
ATOM    476  O   PRO A  59      16.082   7.084  25.071  1.00 10.85           O  
ANISOU  476  O   PRO A  59     1095   1610   1415     78    723   -205       O  
ATOM    477  CB  PRO A  59      17.847   8.563  22.699  1.00 15.20           C  
ANISOU  477  CB  PRO A  59     1994   1969   1809    -80    811     73       C  
ATOM    478  CG  PRO A  59      17.425   8.207  21.310  1.00 16.63           C  
ANISOU  478  CG  PRO A  59     2018   2448   1852   -154    802     79       C  
ATOM    479  CD  PRO A  59      16.546   7.023  21.421  1.00 14.11           C  
ANISOU  479  CD  PRO A  59     2151   1777   1432    191    516   -270       C  
ATOM    480  N   GLU A  60      18.106   7.736  25.774  1.00 13.46           N  
ANISOU  480  N   GLU A  60     1484   2428   1202   -140    490   -235       N  
ATOM    481  CA  GLU A  60      17.644   8.077  27.126  1.00 13.66           C  
ANISOU  481  CA  GLU A  60     1525   2435   1231   -245    427   -414       C  
ATOM    482  C   GLU A  60      16.465   9.056  27.066  1.00 15.41           C  
ANISOU  482  C   GLU A  60     1808   2554   1493    -96    338   -217       C  
ATOM    483  O   GLU A  60      16.409   9.936  26.212  1.00 15.12           O  
ANISOU  483  O   GLU A  60     2318   1912   1512   -219    886   -634       O  
ATOM    484  CB  GLU A  60      18.811   8.688  27.904  1.00 19.21           C  
ANISOU  484  CB  GLU A  60     1976   3246   2074   -652    -32   -398       C  
ATOM    485  CG  GLU A  60      18.489   8.892  29.377  1.00 17.81           C  
ANISOU  485  CG  GLU A  60     1798   2966   2002   -380    379     -4       C  
ATOM    486  CD  GLU A  60      19.710   9.080  30.256  1.00 20.74           C  
ANISOU  486  CD  GLU A  60     2189   3819   1870   -193    222    -40       C  
ATOM    487  OE1 GLU A  60      20.802   9.352  29.737  1.00 28.62           O  
ANISOU  487  OE1 GLU A  60     2575   5487   2812  -1053    499    138       O  
ATOM    488  OE2 GLU A  60      19.583   8.925  31.482  1.00 23.81           O  
ANISOU  488  OE2 GLU A  60     2940   4240   1867   -534    327    312       O  
ATOM    489  N   GLY A  61      15.507   8.891  27.979  1.00 14.46           N  
ANISOU  489  N   GLY A  61     1992   2115   1386   -145    347   -113       N  
ATOM    490  CA  GLY A  61      14.370   9.778  28.047  1.00 14.34           C  
ANISOU  490  CA  GLY A  61     1937   2141   1369      1    380    136       C  
ATOM    491  C   GLY A  61      13.192   9.358  27.197  1.00 14.28           C  
ANISOU  491  C   GLY A  61     2154   1737   1533   -268    552   -415       C  
ATOM    492  O   GLY A  61      12.110   9.933  27.286  1.00 15.43           O  
ANISOU  492  O   GLY A  61     2410   2409   1041     45    828   -179       O  
ATOM    493  N   PHE A  62      13.387   8.369  26.335  1.00 12.75           N  
ANISOU  493  N   PHE A  62     1635   2077   1133   -255    763   -388       N  
ATOM    494  CA  PHE A  62      12.294   7.902  25.522  1.00 12.87           C  
ANISOU  494  CA  PHE A  62     1649   1920   1322    -17    402   -302       C  
ATOM    495  C   PHE A  62      11.325   7.026  26.331  1.00 12.52           C  
ANISOU  495  C   PHE A  62     1477   1921   1356    -79    293   -304       C  
ATOM    496  O   PHE A  62      11.666   6.506  27.385  1.00 12.56           O  
ANISOU  496  O   PHE A  62     1357   2154   1259   -246    634    -57       O  
ATOM    497  CB  PHE A  62      12.821   7.137  24.293  1.00 12.56           C  
ANISOU  497  CB  PHE A  62     1675   1808   1288    116    581   -107       C  
ATOM    498  CG  PHE A  62      13.123   8.019  23.113  1.00 14.92           C  
ANISOU  498  CG  PHE A  62     1845   2112   1711    401    534    296       C  
ATOM    499  CD1 PHE A  62      14.006   9.086  23.230  1.00 16.68           C  
ANISOU  499  CD1 PHE A  62     2436   2407   1492     42   1180    354       C  
ATOM    500  CD2 PHE A  62      12.512   7.793  21.893  1.00 17.49           C  
ANISOU  500  CD2 PHE A  62     2388   2441   1814     70    308    419       C  
ATOM    501  CE1 PHE A  62      14.277   9.908  22.136  1.00 18.81           C  
ANISOU  501  CE1 PHE A  62     2929   2908   1309    151    679    645       C  
ATOM    502  CE2 PHE A  62      12.785   8.601  20.811  1.00 19.82           C  
ANISOU  502  CE2 PHE A  62     3121   2994   1414     23    524    282       C  
ATOM    503  CZ  PHE A  62      13.669   9.641  20.926  1.00 15.20           C  
ANISOU  503  CZ  PHE A  62     2707   2151    915    576    947    787       C  
ATOM    504  N   PRO A  63      10.091   6.865  25.836  1.00 13.47           N  
ANISOU  504  N   PRO A  63     1317   2172   1628     19    329   -178       N  
ATOM    505  CA  PRO A  63       9.157   6.035  26.613  1.00 13.54           C  
ANISOU  505  CA  PRO A  63     1288   2012   1846    -55    361   -338       C  
ATOM    506  C   PRO A  63       9.604   4.601  26.899  1.00 12.13           C  
ANISOU  506  C   PRO A  63     1119   2068   1420    -92    159   -175       C  
ATOM    507  O   PRO A  63       9.395   4.105  28.007  1.00 15.18           O  
ANISOU  507  O   PRO A  63     1819   2299   1649   -538    642   -137       O  
ATOM    508  CB  PRO A  63       7.909   6.048  25.761  1.00 16.70           C  
ANISOU  508  CB  PRO A  63     1394   2593   2355   -239     45   -207       C  
ATOM    509  CG  PRO A  63       7.949   7.380  25.069  1.00 18.08           C  
ANISOU  509  CG  PRO A  63     1396   2947   2524   -131    -53    157       C  
ATOM    510  CD  PRO A  63       9.408   7.605  24.760  1.00 15.33           C  
ANISOU  510  CD  PRO A  63     1563   2266   1993   -108    216    -34       C  
ATOM    511  N   PHE A  64      10.264   3.977  25.914  1.00 13.33           N  
ANISOU  511  N   PHE A  64     1493   2111   1459   -423    640   -155       N  
ATOM    512  CA  PHE A  64      10.714   2.605  25.992  1.00 13.30           C  
ANISOU  512  CA  PHE A  64     1436   2093   1525   -510    452     87       C  
ATOM    513  C   PHE A  64      12.236   2.532  25.852  1.00 12.51           C  
ANISOU  513  C   PHE A  64     1551   1707   1494   -452    532   -117       C  
ATOM    514  O   PHE A  64      12.840   3.384  25.234  1.00 13.51           O  
ANISOU  514  O   PHE A  64     1500   2077   1555   -262    858    136       O  
ATOM    515  CB  PHE A  64      10.026   1.766  24.906  1.00 16.64           C  
ANISOU  515  CB  PHE A  64     1956   2343   2024   -624    572   -386       C  
ATOM    516  CG  PHE A  64       8.510   1.756  25.010  1.00 19.53           C  
ANISOU  516  CG  PHE A  64     1877   2637   2904   -518    117   -322       C  
ATOM    517  CD1 PHE A  64       7.886   1.302  26.172  1.00 20.71           C  
ANISOU  517  CD1 PHE A  64     1842   3251   2775   -548     39   -309       C  
ATOM    518  CD2 PHE A  64       7.718   2.247  23.976  1.00 21.98           C  
ANISOU  518  CD2 PHE A  64     1981   3267   3101   -150    130   -563       C  
ATOM    519  CE1 PHE A  64       6.496   1.304  26.290  1.00 22.58           C  
ANISOU  519  CE1 PHE A  64     1926   3424   3226   -315     40   -854       C  
ATOM    520  CE2 PHE A  64       6.321   2.252  24.085  1.00 26.34           C  
ANISOU  520  CE2 PHE A  64     2034   4008   3966   -494    -91     23       C  
ATOM    521  CZ  PHE A  64       5.716   1.792  25.251  1.00 22.65           C  
ANISOU  521  CZ  PHE A  64     2409   3229   2967   -729   -218   -915       C  
ATOM    522  N   LYS A  65      12.817   1.511  26.452  1.00 10.74           N  
ANISOU  522  N   LYS A  65     1425   1715    939   -473    717    -72       N  
ATOM    523  CA  LYS A  65      14.239   1.271  26.414  1.00 11.69           C  
ANISOU  523  CA  LYS A  65     1524   1895   1021   -326    355   -326       C  
ATOM    524  C   LYS A  65      14.639   0.687  25.057  1.00 10.76           C  
ANISOU  524  C   LYS A  65     1318   1721   1047   -154    438   -209       C  
ATOM    525  O   LYS A  65      15.596   1.137  24.462  1.00 11.96           O  
ANISOU  525  O   LYS A  65     1399   2242    903    -83    457    -11       O  
ATOM    526  CB  LYS A  65      14.629   0.280  27.510  1.00 15.24           C  
ANISOU  526  CB  LYS A  65     2474   1969   1345   -272    380    -11       C  
ATOM    527  CG  LYS A  65      16.109   0.135  27.752  1.00 17.08           C  
ANISOU  527  CG  LYS A  65     2551   2553   1383    111    578   -102       C  
ATOM    528  CD  LYS A  65      16.436  -0.865  28.844  1.00 24.49           C  
ANISOU  528  CD  LYS A  65     3350   3320   2632    760   -292    397       C  
ATOM    529  CE  LYS A  65      17.891  -0.743  29.279  1.00 30.15           C  
ANISOU  529  CE  LYS A  65     3420   4304   3732   1117   -404    171       C  
ATOM    530  NZ  LYS A  65      18.217  -1.636  30.445  1.00 37.87           N  
ANISOU  530  NZ  LYS A  65     3938   5642   4809   1369    814   2038       N  
ATOM    531  N   TYR A  66      13.891  -0.304  24.604  1.00 10.57           N  
ANISOU  531  N   TYR A  66     1227   1846    941   -343    639   -173       N  
ATOM    532  CA  TYR A  66      14.160  -0.994  23.341  1.00 12.31           C  
ANISOU  532  CA  TYR A  66     1781   1797   1098   -198    397   -371       C  
ATOM    533  C   TYR A  66      12.965  -1.771  22.840  1.00 12.55           C  
ANISOU  533  C   TYR A  66     1309   2122   1338     60    531   -365       C  
ATOM    534  O   TYR A  66      12.000  -1.998  23.568  1.00 15.09           O  
ANISOU  534  O   TYR A  66     1635   2660   1436   -133    793   -408       O  
ATOM    535  CB  TYR A  66      15.343  -1.967  23.506  1.00 13.05           C  
ANISOU  535  CB  TYR A  66     1848   1860   1250   -137    476   -430       C  
ATOM    536  CG  TYR A  66      15.005  -3.214  24.296  1.00 14.80           C  
ANISOU  536  CG  TYR A  66     2311   1893   1416    384    879   -270       C  
ATOM    537  CD1 TYR A  66      14.477  -4.340  23.658  1.00 16.07           C  
ANISOU  537  CD1 TYR A  66     2392   1865   1845     33   1026    -31       C  
ATOM    538  CD2 TYR A  66      15.184  -3.261  25.676  1.00 20.60           C  
ANISOU  538  CD2 TYR A  66     3509   2554   1762    303    373    136       C  
ATOM    539  CE1 TYR A  66      14.155  -5.477  24.354  1.00 17.35           C  
ANISOU  539  CE1 TYR A  66     2380   2051   2160     42    679    186       C  
ATOM    540  CE2 TYR A  66      14.861  -4.409  26.393  1.00 21.78           C  
ANISOU  540  CE2 TYR A  66     4030   2014   2232   1069    770    264       C  
ATOM    541  CZ  TYR A  66      14.336  -5.509  25.730  1.00 21.71           C  
ANISOU  541  CZ  TYR A  66     3721   2580   1945    269    908    379       C  
ATOM    542  OH  TYR A  66      13.988  -6.663  26.417  1.00 30.51           O  
ANISOU  542  OH  TYR A  66     5047   3093   3450    722   2015   1131       O  
ATOM    543  N   VAL A  67      13.065  -2.216  21.591  1.00 12.78           N  
ANISOU  543  N   VAL A  67     1149   2373   1333    -77    812   -439       N  
ATOM    544  CA  VAL A  67      12.222  -3.285  21.101  1.00 13.02           C  
ANISOU  544  CA  VAL A  67     1141   2479   1326    -62    735   -428       C  
ATOM    545  C   VAL A  67      13.073  -4.251  20.333  1.00 13.08           C  
ANISOU  545  C   VAL A  67     1369   2115   1486   -168    523   -704       C  
ATOM    546  O   VAL A  67      14.164  -3.881  19.819  1.00 15.47           O  
ANISOU  546  O   VAL A  67     1294   2371   2211   -267    606   -670       O  
ATOM    547  CB  VAL A  67      11.072  -2.815  20.200  1.00 14.38           C  
ANISOU  547  CB  VAL A  67      914   2571   1978    -41    728   -214       C  
ATOM    548  CG1 VAL A  67      10.043  -2.035  21.033  1.00 17.43           C  
ANISOU  548  CG1 VAL A  67     1218   2984   2419    671    518   -298       C  
ATOM    549  CG2 VAL A  67      11.612  -2.055  18.982  1.00 13.10           C  
ANISOU  549  CG2 VAL A  67     1110   1914   1953    -97    286   -107       C  
ATOM    550  N   LYS A  68      12.615  -5.492  20.334  1.00 13.04           N  
ANISOU  550  N   LYS A  68     1244   2388   1322   -292    921   -486       N  
ATOM    551  CA  LYS A  68      13.167  -6.520  19.454  1.00 14.80           C  
ANISOU  551  CA  LYS A  68     1365   2458   1800     99    761   -637       C  
ATOM    552  C   LYS A  68      12.195  -6.736  18.310  1.00 14.40           C  
ANISOU  552  C   LYS A  68     1527   2347   1596    182    835   -574       C  
ATOM    553  O   LYS A  68      10.991  -6.959  18.532  1.00 16.66           O  
ANISOU  553  O   LYS A  68     1534   2649   2145     21    954   -614       O  
ATOM    554  CB  LYS A  68      13.443  -7.810  20.209  1.00 17.08           C  
ANISOU  554  CB  LYS A  68     1614   2793   2079    -70    394   -394       C  
ATOM    555  CG  LYS A  68      14.678  -7.702  21.092  1.00 19.15           C  
ANISOU  555  CG  LYS A  68     1791   3159   2326    340    180   -219       C  
ATOM    556  CD  LYS A  68      15.030  -9.028  21.720  1.00 24.08           C  
ANISOU  556  CD  LYS A  68     2445   3322   3379    -79    559    437       C  
ATOM    557  CE  LYS A  68      15.992  -8.850  22.880  1.00 28.66           C  
ANISOU  557  CE  LYS A  68     3028   4379   3480     18    314   -142       C  
ATOM    558  NZ  LYS A  68      16.497 -10.164  23.364  1.00 37.27           N  
ANISOU  558  NZ  LYS A  68     4606   4835   4717    243    238    791       N  
ATOM    559  N   ASP A  69      12.722  -6.617  17.082  1.00 14.36           N  
ANISOU  559  N   ASP A  69     1325   2748   1382    333    651   -692       N  
ATOM    560  CA  ASP A  69      11.941  -6.788  15.862  1.00 13.64           C  
ANISOU  560  CA  ASP A  69     1312   2036   1832    285    282   -694       C  
ATOM    561  C   ASP A  69      12.415  -8.059  15.150  1.00 11.71           C  
ANISOU  561  C   ASP A  69     1067   2198   1184    254    497   -531       C  
ATOM    562  O   ASP A  69      13.611  -8.405  15.178  1.00 17.58           O  
ANISOU  562  O   ASP A  69     1149   3338   2191    631    472   -968       O  
ATOM    563  CB  ASP A  69      12.140  -5.601  14.921  1.00 17.57           C  
ANISOU  563  CB  ASP A  69     1889   2597   2186    174    121   -500       C  
ATOM    564  CG  ASP A  69      11.443  -4.341  15.386  1.00 17.68           C  
ANISOU  564  CG  ASP A  69     1556   2759   2401    181    328   -619       C  
ATOM    565  OD1 ASP A  69      10.682  -4.377  16.379  1.00 20.72           O  
ANISOU  565  OD1 ASP A  69     1339   3061   3471    430    925  -1250       O  
ATOM    566  OD2 ASP A  69      11.666  -3.295  14.745  1.00 24.76           O  
ANISOU  566  OD2 ASP A  69     3267   2643   3495    417    316   -881       O  
ATOM    567  N   ARG A  70      11.483  -8.720  14.507  1.00 12.03           N  
ANISOU  567  N   ARG A  70     1018   2236   1316     64    528   -549       N  
ATOM    568  CA  ARG A  70      11.718  -9.921  13.752  1.00 10.99           C  
ANISOU  568  CA  ARG A  70     1025   1856   1293    291    275   -262       C  
ATOM    569  C   ARG A  70      11.335  -9.649  12.304  1.00 11.63           C  
ANISOU  569  C   ARG A  70      922   2075   1421    420    206     13       C  
ATOM    570  O   ARG A  70      10.219  -9.211  12.002  1.00 10.50           O  
ANISOU  570  O   ARG A  70      754   2413    820    458    385   -229       O  
ATOM    571  CB  ARG A  70      10.903 -11.110  14.278  1.00 10.88           C  
ANISOU  571  CB  ARG A  70     1182   1869   1082    363    206    -76       C  
ATOM    572  CG  ARG A  70      11.154 -12.439  13.567  1.00 14.61           C  
ANISOU  572  CG  ARG A  70     2041   1725   1785    325    190    -36       C  
ATOM    573  CD  ARG A  70      10.145 -13.488  13.977  1.00 15.84           C  
ANISOU  573  CD  ARG A  70     1971   2486   1560    285    809    204       C  
ATOM    574  NE  ARG A  70       8.793 -13.063  13.601  1.00 15.14           N  
ANISOU  574  NE  ARG A  70     2037   1896   1818    -13    484    492       N  
ATOM    575  CZ  ARG A  70       7.658 -13.404  14.217  1.00 15.97           C  
ANISOU  575  CZ  ARG A  70     2068   2501   1498    408    659    279       C  
ATOM    576  NH1 ARG A  70       7.665 -14.208  15.274  1.00 17.08           N  
ANISOU  576  NH1 ARG A  70     2290   2479   1719     60    529    447       N  
ATOM    577  NH2 ARG A  70       6.508 -12.924  13.757  1.00 17.78           N  
ANISOU  577  NH2 ARG A  70     2426   2594   1735    741    564    -76       N  
ATOM    578  N   VAL A  71      12.263  -9.918  11.401  1.00 12.97           N  
ANISOU  578  N   VAL A  71     1267   2272   1388     53    389   -225       N  
ATOM    579  CA  VAL A  71      11.950  -9.867   9.982  1.00 12.14           C  
ANISOU  579  CA  VAL A  71     1534   1790   1288    340    384   -198       C  
ATOM    580  C   VAL A  71      11.020 -11.024   9.672  1.00 10.67           C  
ANISOU  580  C   VAL A  71     1135   1814   1105    362    640    111       C  
ATOM    581  O   VAL A  71      11.290 -12.166  10.042  1.00 11.94           O  
ANISOU  581  O   VAL A  71     1492   1649   1395    411    385    -57       O  
ATOM    582  CB  VAL A  71      13.222  -9.975   9.138  1.00 11.58           C  
ANISOU  582  CB  VAL A  71     1451   1979    967      3    257   -225       C  
ATOM    583  CG1 VAL A  71      12.876  -9.967   7.624  1.00 11.03           C  
ANISOU  583  CG1 VAL A  71     1210   2045    933    515    320   -121       C  
ATOM    584  CG2 VAL A  71      14.198  -8.849   9.556  1.00 12.70           C  
ANISOU  584  CG2 VAL A  71     1493   1925   1406    -28    823   -567       C  
ATOM    585  N   ASP A  72       9.927 -10.719   8.985  1.00 10.22           N  
ANISOU  585  N   ASP A  72     1486   1836    560    332    402   -108       N  
ATOM    586  CA  ASP A  72       8.971 -11.731   8.558  1.00 12.43           C  
ANISOU  586  CA  ASP A  72     1769   1894   1058     80    672   -222       C  
ATOM    587  C   ASP A  72       9.123 -12.082   7.075  1.00 11.38           C  
ANISOU  587  C   ASP A  72     1451   1854   1018    108    710   -135       C  
ATOM    588  O   ASP A  72       9.094 -13.258   6.731  1.00 13.72           O  
ANISOU  588  O   ASP A  72     1856   2095   1262     26    719   -354       O  
ATOM    589  CB  ASP A  72       7.527 -11.298   8.830  1.00 12.88           C  
ANISOU  589  CB  ASP A  72     1676   2036   1179     44    501   -142       C  
ATOM    590  CG  ASP A  72       7.240 -11.094  10.333  1.00 12.73           C  
ANISOU  590  CG  ASP A  72     1831   1752   1255    145    810     20       C  
ATOM    591  OD1 ASP A  72       7.642 -11.938  11.130  1.00 14.99           O  
ANISOU  591  OD1 ASP A  72     2433   2117   1145    396    854     -4       O  
ATOM    592  OD2 ASP A  72       6.634 -10.077  10.697  1.00 13.03           O  
ANISOU  592  OD2 ASP A  72     1583   1640   1728   -121    767   -280       O  
ATOM    593  N   GLU A  73       9.202 -11.062   6.222  1.00 10.69           N  
ANISOU  593  N   GLU A  73     1555   1664    843    226    590   -298       N  
ATOM    594  CA  GLU A  73       9.283 -11.264   4.763  1.00 11.25           C  
ANISOU  594  CA  GLU A  73     1359   2033    882    494    541   -382       C  
ATOM    595  C   GLU A  73       9.965 -10.105   4.100  1.00 12.35           C  
ANISOU  595  C   GLU A  73     2042   1983    667    456    484   -241       C  
ATOM    596  O   GLU A  73       9.777  -8.956   4.510  1.00 13.14           O  
ANISOU  596  O   GLU A  73     2024   2097    869    470    583   -348       O  
ATOM    597  CB  GLU A  73       7.879 -11.336   4.147  1.00 16.83           C  
ANISOU  597  CB  GLU A  73     1806   3206   1380   -158    -65   -786       C  
ATOM    598  CG  GLU A  73       7.244 -12.675   4.256  1.00 22.71           C  
ANISOU  598  CG  GLU A  73     2802   3285   2541     29   -128   -438       C  
ATOM    599  CD  GLU A  73       6.202 -13.003   3.184  1.00 23.00           C  
ANISOU  599  CD  GLU A  73     3573   3410   1754    991   -533   -705       C  
ATOM    600  OE1 GLU A  73       5.557 -12.101   2.533  1.00 22.62           O  
ANISOU  600  OE1 GLU A  73     1714   3641   3240    781   -132   -340       O  
ATOM    601  OE2 GLU A  73       5.984 -14.220   3.074  1.00 22.48           O  
ANISOU  601  OE2 GLU A  73     1982   3649   2907    926    306   -946       O  
ATOM    602  N   VAL A  74      10.729 -10.411   3.039  1.00 14.16           N  
ANISOU  602  N   VAL A  74     2135   2203   1040    315    837   -230       N  
ATOM    603  CA  VAL A  74      11.474  -9.384   2.306  1.00 13.22           C  
ANISOU  603  CA  VAL A  74     2056   1886   1079    254    407   -190       C  
ATOM    604  C   VAL A  74      11.297  -9.677   0.824  1.00 13.60           C  
ANISOU  604  C   VAL A  74     2063   2072   1032    425    515    -20       C  
ATOM    605  O   VAL A  74      11.732 -10.696   0.327  1.00 14.72           O  
ANISOU  605  O   VAL A  74     1750   2364   1478    640    720   -112       O  
ATOM    606  CB  VAL A  74      12.987  -9.347   2.674  1.00 14.23           C  
ANISOU  606  CB  VAL A  74     2135   2395    876     40    378   -322       C  
ATOM    607  CG1 VAL A  74      13.681  -8.126   2.023  1.00 19.12           C  
ANISOU  607  CG1 VAL A  74     2776   3038   1448   -452    393    137       C  
ATOM    608  CG2 VAL A  74      13.221  -9.343   4.176  1.00 15.30           C  
ANISOU  608  CG2 VAL A  74     2373   2520    920    197    184   -475       C  
ATOM    609  N   ASP A  75      10.603  -8.795   0.131  1.00 13.83           N  
ANISOU  609  N   ASP A  75     2248   1787   1217    709    759   -212       N  
ATOM    610  CA  ASP A  75      10.338  -9.000  -1.273  1.00 13.23           C  
ANISOU  610  CA  ASP A  75     2119   1888   1019    146    938   -224       C  
ATOM    611  C   ASP A  75      11.050  -7.879  -2.028  1.00 13.99           C  
ANISOU  611  C   ASP A  75     2305   1568   1440    -83    791   -432       C  
ATOM    612  O   ASP A  75      10.544  -6.744  -2.118  1.00 14.82           O  
ANISOU  612  O   ASP A  75     2845   1781   1002    203   1097   -166       O  
ATOM    613  CB  ASP A  75       8.827  -8.973  -1.520  1.00 13.67           C  
ANISOU  613  CB  ASP A  75     2244   1689   1258    290    502   -187       C  
ATOM    614  CG  ASP A  75       8.438  -9.147  -2.970  1.00 16.26           C  
ANISOU  614  CG  ASP A  75     2294   2611   1270    241    476   -225       C  
ATOM    615  OD1 ASP A  75       9.311  -9.063  -3.872  1.00 17.48           O  
ANISOU  615  OD1 ASP A  75     2665   3007    967    277    593   -914       O  
ATOM    616  OD2 ASP A  75       7.220  -9.393  -3.193  1.00 18.29           O  
ANISOU  616  OD2 ASP A  75     2834   2609   1505   -432     43   -143       O  
ATOM    617  N   HIS A  76      12.236  -8.219  -2.545  1.00 16.37           N  
ANISOU  617  N   HIS A  76     2313   2008   1898    595    660    -15       N  
ATOM    618  CA  HIS A  76      13.105  -7.293  -3.263  1.00 18.17           C  
ANISOU  618  CA  HIS A  76     2589   2111   2203    102    722   -343       C  
ATOM    619  C   HIS A  76      12.555  -6.875  -4.618  1.00 18.94           C  
ANISOU  619  C   HIS A  76     2926   2385   1885   -121   1024    -72       C  
ATOM    620  O   HIS A  76      13.022  -5.882  -5.221  1.00 23.05           O  
ANISOU  620  O   HIS A  76     4567   2474   1716   -950    552   -154       O  
ATOM    621  CB  HIS A  76      14.475  -7.951  -3.510  1.00 20.64           C  
ANISOU  621  CB  HIS A  76     2084   2942   2815     -4    442   -147       C  
ATOM    622  CG  HIS A  76      15.340  -8.146  -2.268  1.00 21.81           C  
ANISOU  622  CG  HIS A  76     2587   2755   2943     96    389   -191       C  
ATOM    623  ND1 HIS A  76      16.460  -7.430  -2.053  1.00 28.54           N  
ANISOU  623  ND1 HIS A  76     2787   4324   3729     65   -499  -1824       N  
ATOM    624  CD2 HIS A  76      15.219  -9.019  -1.185  1.00 23.38           C  
ANISOU  624  CD2 HIS A  76     3237   2665   2979    -62   -963   -163       C  
ATOM    625  CE1 HIS A  76      17.038  -7.833  -0.907  1.00 25.75           C  
ANISOU  625  CE1 HIS A  76     1543   3649   4590   -823   -998  -1612       C  
ATOM    626  NE2 HIS A  76      16.267  -8.801  -0.372  1.00 28.25           N  
ANISOU  626  NE2 HIS A  76     2274   3565   4892   -464   -760  -1024       N  
ATOM    627  N   THR A  77      11.609  -7.637  -5.152  1.00 16.97           N  
ANISOU  627  N   THR A  77     2571   2902    974    213   1258   -201       N  
ATOM    628  CA  THR A  77      10.992  -7.338  -6.461  1.00 19.39           C  
ANISOU  628  CA  THR A  77     3247   2888   1231    296   1019    -14       C  
ATOM    629  C   THR A  77       9.873  -6.316  -6.344  1.00 18.21           C  
ANISOU  629  C   THR A  77     2669   2652   1597     94    696    697       C  
ATOM    630  O   THR A  77       9.796  -5.369  -7.111  1.00 20.48           O  
ANISOU  630  O   THR A  77     3843   2838   1099    275   1458    537       O  
ATOM    631  CB  THR A  77      10.390  -8.614  -7.085  1.00 21.27           C  
ANISOU  631  CB  THR A  77     3428   3112   1539    454    637   -320       C  
ATOM    632  OG1 THR A  77      11.454  -9.504  -7.445  1.00 22.54           O  
ANISOU  632  OG1 THR A  77     3327   3875   1359    587    497   -767       O  
ATOM    633  CG2 THR A  77       9.569  -8.269  -8.325  1.00 21.41           C  
ANISOU  633  CG2 THR A  77     3286   3283   1565    668    435   -933       C  
ATOM    634  N   ASN A  78       8.993  -6.517  -5.372  1.00 15.28           N  
ANISOU  634  N   ASN A  78     2369   2189   1246    157    567     88       N  
ATOM    635  CA  ASN A  78       7.820  -5.660  -5.188  1.00 14.81           C  
ANISOU  635  CA  ASN A  78     2283   2053   1287     -7    401    184       C  
ATOM    636  C   ASN A  78       8.004  -4.626  -4.071  1.00 12.71           C  
ANISOU  636  C   ASN A  78     2024   1798   1004    104    580    348       C  
ATOM    637  O   ASN A  78       7.078  -3.858  -3.772  1.00 16.02           O  
ANISOU  637  O   ASN A  78     2380   2189   1518    338    683     92       O  
ATOM    638  CB  ASN A  78       6.597  -6.541  -4.949  1.00 15.55           C  
ANISOU  638  CB  ASN A  78     2233   2437   1236   -186    389   -111       C  
ATOM    639  CG  ASN A  78       6.321  -7.454  -6.128  1.00 18.25           C  
ANISOU  639  CG  ASN A  78     2773   2395   1763   -535    -20   -229       C  
ATOM    640  OD1 ASN A  78       5.998  -6.965  -7.207  1.00 22.56           O  
ANISOU  640  OD1 ASN A  78     2723   3828   2017   -345    102    241       O  
ATOM    641  ND2 ASN A  78       6.481  -8.764  -5.947  1.00 18.78           N  
ANISOU  641  ND2 ASN A  78     2490   2821   1824   -124    508    491       N  
ATOM    642  N   PHE A  79       9.212  -4.576  -3.500  1.00 14.59           N  
ANISOU  642  N   PHE A  79     2000   2315   1228      8    630     93       N  
ATOM    643  CA  PHE A  79       9.586  -3.595  -2.473  1.00 14.30           C  
ANISOU  643  CA  PHE A  79     1954   2073   1406    -18    511      4       C  
ATOM    644  C   PHE A  79       8.611  -3.698  -1.284  1.00 14.51           C  
ANISOU  644  C   PHE A  79     2175   2034   1304     51    543   -111       C  
ATOM    645  O   PHE A  79       8.057  -2.697  -0.801  1.00 15.73           O  
ANISOU  645  O   PHE A  79     2277   1961   1738     50    988     84       O  
ATOM    646  CB  PHE A  79       9.634  -2.168  -3.034  1.00 16.23           C  
ANISOU  646  CB  PHE A  79     2496   2278   1390     80    876    -99       C  
ATOM    647  CG  PHE A  79      10.438  -2.043  -4.304  1.00 15.66           C  
ANISOU  647  CG  PHE A  79     2814   2087   1046   -342    737   -382       C  
ATOM    648  CD1 PHE A  79      11.727  -2.599  -4.403  1.00 18.72           C  
ANISOU  648  CD1 PHE A  79     2723   3270   1117   -202    845   -140       C  
ATOM    649  CD2 PHE A  79       9.910  -1.378  -5.383  1.00 19.65           C  
ANISOU  649  CD2 PHE A  79     3417   2495   1553    150    939     94       C  
ATOM    650  CE1 PHE A  79      12.457  -2.516  -5.609  1.00 17.09           C  
ANISOU  650  CE1 PHE A  79     2451   3055    984   -551    668   -711       C  
ATOM    651  CE2 PHE A  79      10.635  -1.279  -6.569  1.00 21.32           C  
ANISOU  651  CE2 PHE A  79     4006   2617   1475    184   1127   -140       C  
ATOM    652  CZ  PHE A  79      11.911  -1.833  -6.671  1.00 24.44           C  
ANISOU  652  CZ  PHE A  79     4406   3693   1187    473   1793    444       C  
ATOM    653  N   LYS A  80       8.411  -4.934  -0.846  1.00 14.00           N  
ANISOU  653  N   LYS A  80     2301   2231    788     14    732     84       N  
ATOM    654  CA  LYS A  80       7.553  -5.240   0.286  1.00 14.79           C  
ANISOU  654  CA  LYS A  80     2304   2352    962    267   1054   -354       C  
ATOM    655  C   LYS A  80       8.408  -5.765   1.422  1.00 13.95           C  
ANISOU  655  C   LYS A  80     2016   2078   1205    103    995    -88       C  
ATOM    656  O   LYS A  80       9.326  -6.559   1.213  1.00 16.19           O  
ANISOU  656  O   LYS A  80     2773   2196   1180    341   1292   -241       O  
ATOM    657  CB  LYS A  80       6.485  -6.259  -0.101  1.00 19.37           C  
ANISOU  657  CB  LYS A  80     2814   2394   2150    289    786   -553       C  
ATOM    658  CG  LYS A  80       5.421  -5.729  -1.041  1.00 20.46           C  
ANISOU  658  CG  LYS A  80     2470   3434   1868   -189    847   -554       C  
ATOM    659  CD  LYS A  80       4.564  -6.869  -1.558  1.00 24.52           C  
ANISOU  659  CD  LYS A  80     3240   3420   2654   -853    937   -157       C  
ATOM    660  CE  LYS A  80       3.861  -7.677  -0.451  1.00 28.33           C  
ANISOU  660  CE  LYS A  80     3264   4429   3071  -1110    830    388       C  
ATOM    661  NZ  LYS A  80       2.903  -8.690  -1.000  1.00 39.23           N  
ANISOU  661  NZ  LYS A  80     6112   4469   4324  -1747    295   -693       N  
ATOM    662  N   TYR A  81       8.118  -5.298   2.635  1.00 12.78           N  
ANISOU  662  N   TYR A  81     1511   2378    967    286    771    127       N  
ATOM    663  CA  TYR A  81       8.855  -5.712   3.795  1.00 11.97           C  
ANISOU  663  CA  TYR A  81     1573   2111    861    396    778     45       C  
ATOM    664  C   TYR A  81       7.910  -5.825   4.979  1.00 11.48           C  
ANISOU  664  C   TYR A  81     1370   1937   1054    506    832    -44       C  
ATOM    665  O   TYR A  81       7.229  -4.867   5.313  1.00 15.08           O  
ANISOU  665  O   TYR A  81     1597   2272   1859    866    982    125       O  
ATOM    666  CB  TYR A  81       9.872  -4.664   4.132  1.00 13.10           C  
ANISOU  666  CB  TYR A  81     1816   2205    954    291    962    253       C  
ATOM    667  CG  TYR A  81      10.815  -4.990   5.251  1.00 15.91           C  
ANISOU  667  CG  TYR A  81     1819   2694   1532    -29    531    199       C  
ATOM    668  CD1 TYR A  81      11.885  -5.831   5.052  1.00 21.33           C  
ANISOU  668  CD1 TYR A  81     2679   2871   2551    505    154     18       C  
ATOM    669  CD2 TYR A  81      10.689  -4.387   6.485  1.00 16.96           C  
ANISOU  669  CD2 TYR A  81     1763   3171   1507   -253    890    186       C  
ATOM    670  CE1 TYR A  81      12.790  -6.098   6.060  1.00 21.75           C  
ANISOU  670  CE1 TYR A  81     2952   2633   2679    489   -226     -8       C  
ATOM    671  CE2 TYR A  81      11.584  -4.659   7.515  1.00 19.15           C  
ANISOU  671  CE2 TYR A  81     2508   3031   1737   -535    576    411       C  
ATOM    672  CZ  TYR A  81      12.629  -5.509   7.296  1.00 20.18           C  
ANISOU  672  CZ  TYR A  81     2937   2467   2263   -326    -30    557       C  
ATOM    673  OH  TYR A  81      13.530  -5.751   8.260  1.00 23.50           O  
ANISOU  673  OH  TYR A  81     3338   2679   2910   -858   -684    921       O  
ATOM    674  N   ASN A  82       7.910  -7.009   5.570  1.00 10.33           N  
ANISOU  674  N   ASN A  82     1253   1944    727    356    640    -87       N  
ATOM    675  CA  ASN A  82       7.065  -7.309   6.723  1.00 11.95           C  
ANISOU  675  CA  ASN A  82     1258   2212   1069    379    859    -61       C  
ATOM    676  C   ASN A  82       7.966  -7.626   7.868  1.00 12.13           C  
ANISOU  676  C   ASN A  82     1541   2107    960    186    954    119       C  
ATOM    677  O   ASN A  82       8.931  -8.406   7.738  1.00 11.96           O  
ANISOU  677  O   ASN A  82     1686   1794   1065     94    862     47       O  
ATOM    678  CB  ASN A  82       6.200  -8.504   6.369  1.00 12.85           C  
ANISOU  678  CB  ASN A  82     1160   2381   1340    356    952    138       C  
ATOM    679  CG  ASN A  82       5.264  -8.229   5.184  1.00 19.13           C  
ANISOU  679  CG  ASN A  82     1992   3096   2180    664    152    110       C  
ATOM    680  OD1 ASN A  82       5.083  -7.077   4.765  1.00 21.30           O  
ANISOU  680  OD1 ASN A  82     2305   3427   2361    392    287    178       O  
ATOM    681  ND2 ASN A  82       4.673  -9.268   4.653  1.00 23.10           N  
ANISOU  681  ND2 ASN A  82     2439   3855   2482    517   -318    -29       N  
ATOM    682  N   TYR A  83       7.640  -7.061   9.030  1.00 12.00           N  
ANISOU  682  N   TYR A  83     1424   2055   1079    169    663   -188       N  
ATOM    683  CA  TYR A  83       8.372  -7.366  10.250  1.00 11.52           C  
ANISOU  683  CA  TYR A  83     1135   1979   1260    181    651   -143       C  
ATOM    684  C   TYR A  83       7.437  -7.202  11.438  1.00 11.34           C  
ANISOU  684  C   TYR A  83     1317   1824   1164    243    668   -103       C  
ATOM    685  O   TYR A  83       6.411  -6.527  11.332  1.00 13.57           O  
ANISOU  685  O   TYR A  83     1182   2762   1209    393    837    161       O  
ATOM    686  CB  TYR A  83       9.583  -6.449  10.420  1.00 13.38           C  
ANISOU  686  CB  TYR A  83     1291   2244   1546   -101    703   -131       C  
ATOM    687  CG  TYR A  83       9.260  -5.060  10.862  1.00 13.44           C  
ANISOU  687  CG  TYR A  83     1279   2037   1788   -394    793    -27       C  
ATOM    688  CD1 TYR A  83       8.889  -4.069   9.950  1.00 15.54           C  
ANISOU  688  CD1 TYR A  83     1881   2150   1871     66    737    -13       C  
ATOM    689  CD2 TYR A  83       9.264  -4.726  12.210  1.00 14.75           C  
ANISOU  689  CD2 TYR A  83     1945   2002   1658    -34    304     37       C  
ATOM    690  CE1 TYR A  83       8.557  -2.784  10.374  1.00 16.17           C  
ANISOU  690  CE1 TYR A  83     2270   1763   2111   -451    507     32       C  
ATOM    691  CE2 TYR A  83       8.962  -3.437  12.621  1.00 16.33           C  
ANISOU  691  CE2 TYR A  83     2348   2025   1829   -208    618   -188       C  
ATOM    692  CZ  TYR A  83       8.608  -2.482  11.719  1.00 16.72           C  
ANISOU  692  CZ  TYR A  83     2199   1801   2349   -277    585   -316       C  
ATOM    693  OH  TYR A  83       8.268  -1.229  12.204  1.00 19.64           O  
ANISOU  693  OH  TYR A  83     2708   1962   2792     21   1063   -408       O  
ATOM    694  N   SER A  84       7.842  -7.792  12.548  1.00 10.63           N  
ANISOU  694  N   SER A  84      734   2281   1021    227    345   -343       N  
ATOM    695  CA  SER A  84       7.046  -7.803  13.771  1.00 11.46           C  
ANISOU  695  CA  SER A  84     1153   2099   1099    156    511   -147       C  
ATOM    696  C   SER A  84       7.824  -7.328  14.977  1.00 11.94           C  
ANISOU  696  C   SER A  84     1314   1893   1328    167    303    -70       C  
ATOM    697  O   SER A  84       8.977  -7.678  15.142  1.00 11.09           O  
ANISOU  697  O   SER A  84     1291   2321    601    275    558   -110       O  
ATOM    698  CB  SER A  84       6.500  -9.213  14.008  1.00 12.65           C  
ANISOU  698  CB  SER A  84     1210   2335   1259    -13    726     32       C  
ATOM    699  OG  SER A  84       5.574  -9.575  13.018  1.00 14.59           O  
ANISOU  699  OG  SER A  84     1318   2582   1642   -216    735   -160       O  
ATOM    700  N   VAL A  85       7.175  -6.523  15.819  1.00 10.41           N  
ANISOU  700  N   VAL A  85      959   1836   1157     53    496    168       N  
ATOM    701  CA  VAL A  85       7.706  -6.136  17.122  1.00 12.18           C  
ANISOU  701  CA  VAL A  85     1439   1801   1388    -33    416   -114       C  
ATOM    702  C   VAL A  85       7.312  -7.283  18.046  1.00 11.16           C  
ANISOU  702  C   VAL A  85     1192   1892   1155    -98    526   -227       C  
ATOM    703  O   VAL A  85       6.097  -7.538  18.246  1.00 10.88           O  
ANISOU  703  O   VAL A  85     1256   1967    910   -284    657     64       O  
ATOM    704  CB  VAL A  85       7.145  -4.799  17.618  1.00 11.88           C  
ANISOU  704  CB  VAL A  85     1412   1512   1589   -234    436    132       C  
ATOM    705  CG1 VAL A  85       7.689  -4.477  19.006  1.00 11.71           C  
ANISOU  705  CG1 VAL A  85     1420   1566   1462   -313    393    100       C  
ATOM    706  CG2 VAL A  85       7.426  -3.658  16.631  1.00 11.45           C  
ANISOU  706  CG2 VAL A  85     1762   1168   1419    386    491     58       C  
ATOM    707  N   ILE A  86       8.308  -7.974  18.618  1.00  9.74           N  
ANISOU  707  N   ILE A  86     1200   1824    676   -149    552   -199       N  
ATOM    708  CA  ILE A  86       8.031  -9.222  19.325  1.00 11.73           C  
ANISOU  708  CA  ILE A  86     1300   1792   1363   -266    134     69       C  
ATOM    709  C   ILE A  86       8.437  -9.271  20.787  1.00 14.16           C  
ANISOU  709  C   ILE A  86     1848   2209   1321   -457    297     -6       C  
ATOM    710  O   ILE A  86       8.049 -10.215  21.506  1.00 14.96           O  
ANISOU  710  O   ILE A  86     2025   2273   1385   -334    667     25       O  
ATOM    711  CB  ILE A  86       8.652 -10.421  18.607  1.00 14.35           C  
ANISOU  711  CB  ILE A  86     2003   1747   1702   -165     18     49       C  
ATOM    712  CG1 ILE A  86      10.169 -10.245  18.555  1.00 15.00           C  
ANISOU  712  CG1 ILE A  86     2074   1943   1683   -119    948    190       C  
ATOM    713  CG2 ILE A  86       7.958 -10.593  17.261  1.00 15.81           C  
ANISOU  713  CG2 ILE A  86     2171   2367   1468    266    362   -509       C  
ATOM    714  CD1 ILE A  86      10.969 -11.490  18.443  1.00 23.29           C  
ANISOU  714  CD1 ILE A  86     3376   2583   2887    648    732    458       C  
ATOM    715  N   GLU A  87       9.224  -8.289  21.220  1.00 12.58           N  
ANISOU  715  N   GLU A  87     1208   2395   1175   -353    508   -172       N  
ATOM    716  CA  GLU A  87       9.597  -8.180  22.603  1.00 14.93           C  
ANISOU  716  CA  GLU A  87     1641   2698   1333     67    270   -107       C  
ATOM    717  C   GLU A  87      10.023  -6.769  22.936  1.00 13.71           C  
ANISOU  717  C   GLU A  87     1165   2770   1271    -93    248   -242       C  
ATOM    718  O   GLU A  87      10.447  -6.020  22.061  1.00 15.01           O  
ANISOU  718  O   GLU A  87     1659   2915   1126   -315    366   -482       O  
ATOM    719  CB  GLU A  87      10.745  -9.122  22.870  1.00 16.80           C  
ANISOU  719  CB  GLU A  87     1939   2972   1471    104    -13    242       C  
ATOM    720  CG  GLU A  87      10.993  -9.407  24.324  1.00 19.00           C  
ANISOU  720  CG  GLU A  87     2433   3410   1374    217     91    107       C  
ATOM    721  CD  GLU A  87      12.463  -9.612  24.530  1.00 29.03           C  
ANISOU  721  CD  GLU A  87     2684   4352   3992    315   -729   -301       C  
ATOM    722  OE1 GLU A  87      12.915 -10.693  24.119  1.00 30.63           O  
ANISOU  722  OE1 GLU A  87     4099   4408   3129   1010     83    170       O  
ATOM    723  OE2 GLU A  87      13.154  -8.670  25.016  1.00 37.38           O  
ANISOU  723  OE2 GLU A  87     5659   3851   4692  -1079   -150   -155       O  
ATOM    724  N   GLY A  88       9.915  -6.410  24.218  1.00 15.60           N  
ANISOU  724  N   GLY A  88     1623   2999   1304   -192    520   -378       N  
ATOM    725  CA  GLY A  88      10.272  -5.089  24.694  1.00 17.71           C  
ANISOU  725  CA  GLY A  88     1992   2907   1828   -559    531   -180       C  
ATOM    726  C   GLY A  88       9.244  -3.997  24.466  1.00 17.92           C  
ANISOU  726  C   GLY A  88     1997   3117   1691   -589    574   -427       C  
ATOM    727  O   GLY A  88       8.227  -4.168  23.788  1.00 16.67           O  
ANISOU  727  O   GLY A  88     1471   3248   1612    -27    919   -774       O  
ATOM    728  N   GLY A  89       9.515  -2.851  25.056  1.00 19.57           N  
ANISOU  728  N   GLY A  89     2154   2870   2411   -806    538   -236       N  
ATOM    729  CA  GLY A  89       8.735  -1.671  24.794  1.00 19.75           C  
ANISOU  729  CA  GLY A  89     1925   2956   2623   -512    694   -810       C  
ATOM    730  C   GLY A  89       7.296  -1.893  25.212  1.00 18.15           C  
ANISOU  730  C   GLY A  89     1883   2776   2237   -231    848   -782       C  
ATOM    731  O   GLY A  89       7.035  -2.230  26.376  1.00 22.44           O  
ANISOU  731  O   GLY A  89     2788   3652   2084   -634    974  -1221       O  
ATOM    732  N   PRO A  90       6.356  -1.727  24.279  1.00 16.64           N  
ANISOU  732  N   PRO A  90     1944   2229   2149   -464    920   -400       N  
ATOM    733  CA  PRO A  90       4.936  -1.962  24.619  1.00 18.25           C  
ANISOU  733  CA  PRO A  90     1856   2602   2476   -257    859   -303       C  
ATOM    734  C   PRO A  90       4.524  -3.452  24.770  1.00 15.50           C  
ANISOU  734  C   PRO A  90     1258   2527   2101   -121    511   -581       C  
ATOM    735  O   PRO A  90       3.390  -3.725  25.208  1.00 17.66           O  
ANISOU  735  O   PRO A  90     1770   2956   1983   -523    853   -372       O  
ATOM    736  CB  PRO A  90       4.209  -1.327  23.449  1.00 20.68           C  
ANISOU  736  CB  PRO A  90     2576   2591   2690   -122    816   -203       C  
ATOM    737  CG  PRO A  90       5.148  -1.524  22.295  1.00 18.79           C  
ANISOU  737  CG  PRO A  90     2534   2246   2357   -291    780    317       C  
ATOM    738  CD  PRO A  90       6.539  -1.483  22.839  1.00 21.15           C  
ANISOU  738  CD  PRO A  90     2667   3007   2359    -76    788   -139       C  
ATOM    739  N   ILE A  91       5.394  -4.391  24.364  1.00 13.33           N  
ANISOU  739  N   ILE A  91     1488   2371   1203     42    634   -194       N  
ATOM    740  CA  ILE A  91       5.089  -5.822  24.401  1.00 12.15           C  
ANISOU  740  CA  ILE A  91     1186   2397   1033    -83    333   -217       C  
ATOM    741  C   ILE A  91       5.105  -6.370  25.829  1.00 13.01           C  
ANISOU  741  C   ILE A  91     1519   2086   1336   -102    373   -102       C  
ATOM    742  O   ILE A  91       6.034  -6.145  26.594  1.00 17.94           O  
ANISOU  742  O   ILE A  91     1698   3309   1809   -548    304   -329       O  
ATOM    743  CB  ILE A  91       6.055  -6.654  23.520  1.00 12.50           C  
ANISOU  743  CB  ILE A  91     1332   2204   1210    244    225    -11       C  
ATOM    744  CG1 ILE A  91       6.085  -6.126  22.061  1.00 12.27           C  
ANISOU  744  CG1 ILE A  91     1214   2196   1250     81    423     80       C  
ATOM    745  CG2 ILE A  91       5.718  -8.162  23.574  1.00 13.48           C  
ANISOU  745  CG2 ILE A  91     1478   2371   1272    -18    862    179       C  
ATOM    746  CD1 ILE A  91       4.751  -6.097  21.356  1.00 14.37           C  
ANISOU  746  CD1 ILE A  91     1223   2860   1374    128    448    204       C  
ATOM    747  N   GLY A  92       4.078  -7.146  26.147  1.00 12.69           N  
ANISOU  747  N   GLY A  92     1266   2742    812   -281    375   -165       N  
ATOM    748  CA  GLY A  92       3.874  -7.607  27.499  1.00 15.60           C  
ANISOU  748  CA  GLY A  92     1795   2817   1314   -300    332    534       C  
ATOM    749  C   GLY A  92       2.504  -8.198  27.678  1.00 16.84           C  
ANISOU  749  C   GLY A  92     1837   3316   1243   -519    365    321       C  
ATOM    750  O   GLY A  92       1.927  -8.765  26.757  1.00 18.72           O  
ANISOU  750  O   GLY A  92     2327   3176   1609   -740    298    362       O  
ATOM    751  N   ASP A  93       1.985  -8.075  28.895  1.00 17.85           N  
ANISOU  751  N   ASP A  93     2134   3408   1238   -322    399    394       N  
ATOM    752  CA  ASP A  93       0.790  -8.804  29.242  1.00 19.44           C  
ANISOU  752  CA  ASP A  93     2361   3770   1252   -589    407    316       C  
ATOM    753  C   ASP A  93      -0.492  -8.248  28.629  1.00 20.82           C  
ANISOU  753  C   ASP A  93     2565   3671   1672    -63    619    460       C  
ATOM    754  O   ASP A  93      -1.547  -8.857  28.793  1.00 26.34           O  
ANISOU  754  O   ASP A  93     2888   4850   2270   -501    330   1003       O  
ATOM    755  CB  ASP A  93       0.679  -8.951  30.766  1.00 20.00           C  
ANISOU  755  CB  ASP A  93     2011   4289   1298     84    484    582       C  
ATOM    756  CG  ASP A  93       0.739  -7.620  31.521  1.00 26.58           C  
ANISOU  756  CG  ASP A  93     3342   4869   1888     74     73     25       C  
ATOM    757  OD1 ASP A  93       0.543  -6.549  30.927  1.00 27.32           O  
ANISOU  757  OD1 ASP A  93     3830   5613    938    618    770   -113       O  
ATOM    758  OD2 ASP A  93       0.984  -7.652  32.751  1.00 31.91           O  
ANISOU  758  OD2 ASP A  93     3429   6607   2086    218   -455    273       O  
ATOM    759  N   THR A  94      -0.389  -7.135  27.894  1.00 18.74           N  
ANISOU  759  N   THR A  94     2242   3272   1604    -57    777    -16       N  
ATOM    760  CA  THR A  94      -1.512  -6.543  27.164  1.00 21.21           C  
ANISOU  760  CA  THR A  94     2266   4224   1567    106   1081    597       C  
ATOM    761  C   THR A  94      -1.320  -6.568  25.644  1.00 20.37           C  
ANISOU  761  C   THR A  94     1961   4282   1494    282    634    493       C  
ATOM    762  O   THR A  94      -2.256  -6.352  24.883  1.00 23.58           O  
ANISOU  762  O   THR A  94     1799   5864   1294    -63    670    272       O  
ATOM    763  CB  THR A  94      -1.756  -5.085  27.602  1.00 24.43           C  
ANISOU  763  CB  THR A  94     2786   4653   1841   1365   1816    370       C  
ATOM    764  OG1 THR A  94      -0.756  -4.219  27.037  1.00 31.09           O  
ANISOU  764  OG1 THR A  94     2982   5906   2922    257    870   -368       O  
ATOM    765  CG2 THR A  94      -1.785  -4.963  29.166  1.00 31.07           C  
ANISOU  765  CG2 THR A  94     3936   5945   1924   1234   1748     55       C  
ATOM    766  N   LEU A  95      -0.105  -6.822  25.199  1.00 20.02           N  
ANISOU  766  N   LEU A  95     2028   4763    813    -86    846    343       N  
ATOM    767  CA  LEU A  95       0.187  -6.758  23.767  1.00 14.14           C  
ANISOU  767  CA  LEU A  95     1692   2980    699   -565    532    179       C  
ATOM    768  C   LEU A  95       1.180  -7.815  23.452  1.00 13.76           C  
ANISOU  768  C   LEU A  95     1350   2942    934   -782    407    432       C  
ATOM    769  O   LEU A  95       2.298  -7.744  23.964  1.00 13.65           O  
ANISOU  769  O   LEU A  95     1256   3066    863   -273    357    125       O  
ATOM    770  CB  LEU A  95       0.728  -5.373  23.443  1.00 13.40           C  
ANISOU  770  CB  LEU A  95     1237   2814   1039   -396    872   -172       C  
ATOM    771  CG  LEU A  95       1.021  -5.102  21.954  1.00 13.97           C  
ANISOU  771  CG  LEU A  95     1199   3262    844   -345    375   -104       C  
ATOM    772  CD1 LEU A  95      -0.274  -5.121  21.133  1.00 14.61           C  
ANISOU  772  CD1 LEU A  95     1535   2879   1136   -433    -87    -21       C  
ATOM    773  CD2 LEU A  95       1.783  -3.794  21.855  1.00 18.47           C  
ANISOU  773  CD2 LEU A  95     2069   3386   1560   -601    522    140       C  
ATOM    774  N   GLU A  96       0.776  -8.773  22.606  1.00 16.41           N  
ANISOU  774  N   GLU A  96     1980   2802   1450   -903    395    338       N  
ATOM    775  CA  GLU A  96       1.582  -9.943  22.204  1.00 18.51           C  
ANISOU  775  CA  GLU A  96     2415   3174   1442   -352    432    852       C  
ATOM    776  C   GLU A  96       2.649  -9.570  21.172  1.00 14.11           C  
ANISOU  776  C   GLU A  96     1696   2041   1625    -32    403    275       C  
ATOM    777  O   GLU A  96       3.767  -9.991  21.257  1.00 15.18           O  
ANISOU  777  O   GLU A  96     1669   2725   1373    -60    273    618       O  
ATOM    778  CB  GLU A  96       0.690 -11.056  21.586  1.00 19.29           C  
ANISOU  778  CB  GLU A  96     1690   4038   1599   -914    911    675       C  
ATOM    779  CG  GLU A  96       1.482 -12.304  21.109  1.00 27.13           C  
ANISOU  779  CG  GLU A  96     3388   4010   2908   -729    789    459       C  
ATOM    780  CD  GLU A  96       1.041 -12.949  19.761  1.00 37.86           C  
ANISOU  780  CD  GLU A  96     5085   4924   4376    442     61  -1020       C  
ATOM    781  OE1 GLU A  96       0.019 -12.553  19.124  1.00 38.31           O  
ANISOU  781  OE1 GLU A  96     4808   5586   4162   -842    -70     49       O  
ATOM    782  OE2 GLU A  96       1.759 -13.891  19.323  1.00 44.77           O  
ANISOU  782  OE2 GLU A  96     6685   5022   5302    310   1553  -1154       O  
ATOM    783  N   LYS A  97       2.248  -8.785  20.191  1.00 13.54           N  
ANISOU  783  N   LYS A  97     1588   2107   1448   -526    471    526       N  
ATOM    784  CA  LYS A  97       3.095  -8.416  19.062  1.00 14.26           C  
ANISOU  784  CA  LYS A  97     1633   2131   1653   -375    751    319       C  
ATOM    785  C   LYS A  97       2.439  -7.332  18.199  1.00 12.94           C  
ANISOU  785  C   LYS A  97     1097   2451   1369   -109    564     28       C  
ATOM    786  O   LYS A  97       1.212  -7.132  18.223  1.00 11.87           O  
ANISOU  786  O   LYS A  97     1007   2851    650   -231    528     94       O  
ATOM    787  CB  LYS A  97       3.456  -9.652  18.208  1.00 18.66           C  
ANISOU  787  CB  LYS A  97     2414   2090   2583     17    206    132       C  
ATOM    788  CG  LYS A  97       2.437 -10.061  17.197  1.00 21.60           C  
ANISOU  788  CG  LYS A  97     3311   2181   2714    578    -90   -405       C  
ATOM    789  CD  LYS A  97       2.928 -11.233  16.349  1.00 21.02           C  
ANISOU  789  CD  LYS A  97     4017   2469   1498   1053   -177    -87       C  
ATOM    790  CE  LYS A  97       1.781 -11.812  15.564  1.00 19.14           C  
ANISOU  790  CE  LYS A  97     4071   1618   1580   1480   -323    614       C  
ATOM    791  NZ  LYS A  97       2.211 -12.934  14.696  1.00 22.88           N  
ANISOU  791  NZ  LYS A  97     3115   2277   3302    404      6   -737       N  
ATOM    792  N   ILE A  98       3.269  -6.653  17.411  1.00 11.74           N  
ANISOU  792  N   ILE A  98     1096   2114   1248    184    641     44       N  
ATOM    793  CA  ILE A  98       2.815  -5.707  16.413  1.00 11.75           C  
ANISOU  793  CA  ILE A  98     1197   2453    813    178    666      0       C  
ATOM    794  C   ILE A  98       3.363  -6.199  15.075  1.00  9.89           C  
ANISOU  794  C   ILE A  98      942   2021    793    170    570     41       C  
ATOM    795  O   ILE A  98       4.573  -6.326  14.931  1.00 13.77           O  
ANISOU  795  O   ILE A  98     1062   2805   1362    195    918   -188       O  
ATOM    796  CB  ILE A  98       3.293  -4.277  16.665  1.00 11.37           C  
ANISOU  796  CB  ILE A  98     1114   2218    987    306    467    184       C  
ATOM    797  CG1 ILE A  98       3.017  -3.794  18.078  1.00 11.86           C  
ANISOU  797  CG1 ILE A  98     1235   2133   1137    212    449    -66       C  
ATOM    798  CG2 ILE A  98       2.652  -3.315  15.686  1.00 11.90           C  
ANISOU  798  CG2 ILE A  98     1359   2380    779     36    465    521       C  
ATOM    799  CD1 ILE A  98       3.736  -2.502  18.382  1.00 14.12           C  
ANISOU  799  CD1 ILE A  98     1931   2495    937    -99    262   -258       C  
ATOM    800  N   SER A  99       2.461  -6.587  14.183  1.00 10.49           N  
ANISOU  800  N   SER A  99      963   2136    887    -71    671    -51       N  
ATOM    801  CA  SER A  99       2.810  -7.113  12.846  1.00 11.69           C  
ANISOU  801  CA  SER A  99     1286   2536    617    149    471     70       C  
ATOM    802  C   SER A  99       2.723  -5.977  11.841  1.00 12.64           C  
ANISOU  802  C   SER A  99     1391   2213   1196    427    817    140       C  
ATOM    803  O   SER A  99       1.665  -5.465  11.578  1.00 12.41           O  
ANISOU  803  O   SER A  99     1301   2630    782    444    737    462       O  
ATOM    804  CB  SER A  99       1.884  -8.255  12.403  1.00 15.98           C  
ANISOU  804  CB  SER A  99     2713   2112   1244    181    284   -354       C  
ATOM    805  OG  SER A  99       1.897  -9.351  13.299  1.00 24.68           O  
ANISOU  805  OG  SER A  99     4759   3018   1598    278    282    -18       O  
ATOM    806  N   ASN A 100       3.842  -5.648  11.191  1.00 13.54           N  
ANISOU  806  N   ASN A 100     1498   2198   1448     91    851     93       N  
ATOM    807  CA  ASN A 100       3.899  -4.482  10.275  1.00 12.57           C  
ANISOU  807  CA  ASN A 100     1538   2174   1063    346    889     78       C  
ATOM    808  C   ASN A 100       4.176  -4.918   8.840  1.00 11.84           C  
ANISOU  808  C   ASN A 100     1612   1824   1063    181    986    208       C  
ATOM    809  O   ASN A 100       4.944  -5.884   8.612  1.00 13.51           O  
ANISOU  809  O   ASN A 100     1688   2413   1030    528    792     43       O  
ATOM    810  CB  ASN A 100       4.989  -3.501  10.737  1.00 14.14           C  
ANISOU  810  CB  ASN A 100     1906   2214   1253    122    873    262       C  
ATOM    811  CG  ASN A 100       4.730  -2.981  12.158  1.00 20.25           C  
ANISOU  811  CG  ASN A 100     2537   3844   1313   -249    970    -84       C  
ATOM    812  OD1 ASN A 100       3.624  -2.559  12.475  1.00 24.17           O  
ANISOU  812  OD1 ASN A 100     2807   4893   1482    508    741   -116       O  
ATOM    813  ND2 ASN A 100       5.732  -3.042  13.011  1.00 23.06           N  
ANISOU  813  ND2 ASN A 100     2824   4474   1461   -226    924    180       N  
ATOM    814  N  AGLU A 101       3.538  -4.233   7.895  0.70 12.73           N  
ANISOU  814  N  AGLU A 101     1724   2010   1101    216   1027    120       N  
ATOM    815  CA AGLU A 101       3.774  -4.441   6.461  0.70 13.48           C  
ANISOU  815  CA AGLU A 101     1932   2201    986     93    839    237       C  
ATOM    816  C  AGLU A 101       3.998  -3.103   5.775  0.70 13.80           C  
ANISOU  816  C  AGLU A 101     1877   1774   1592    241    974    -51       C  
ATOM    817  O  AGLU A 101       3.212  -2.157   5.951  0.70 14.52           O  
ANISOU  817  O  AGLU A 101     1996   1797   1722    362   1137    374       O  
ATOM    818  CB AGLU A 101       2.579  -5.182   5.857  0.70 14.80           C  
ANISOU  818  CB AGLU A 101     1917   2302   1403     52    710    102       C  
ATOM    819  CG AGLU A 101       2.351  -6.535   6.514  0.70 18.73           C  
ANISOU  819  CG AGLU A 101     2867   2285   1964      4    446    253       C  
ATOM    820  CD AGLU A 101       1.228  -7.362   5.902  0.70 24.38           C  
ANISOU  820  CD AGLU A 101     3958   3228   2077  -1027    -73   1112       C  
ATOM    821  OE1AGLU A 101       0.390  -6.816   5.151  0.70 36.99           O  
ANISOU  821  OE1AGLU A 101     4397   5102   4551   -160  -1214    877       O  
ATOM    822  OE2AGLU A 101       1.179  -8.578   6.206  0.70 29.10           O  
ANISOU  822  OE2AGLU A 101     4590   3255   3209  -1114   -577   1193       O  
ATOM    823  N  BGLU A 101       3.555  -4.216   7.894  0.30 11.82           N  
ANISOU  823  N  BGLU A 101     1562   1716   1212    360    905     52       N  
ATOM    824  CA BGLU A 101       3.753  -4.447   6.465  0.30 13.23           C  
ANISOU  824  CA BGLU A 101     1854   2067   1103    106    735    172       C  
ATOM    825  C  BGLU A 101       3.991  -3.111   5.759  0.30 13.77           C  
ANISOU  825  C  BGLU A 101     1850   1846   1535    202    917     49       C  
ATOM    826  O  BGLU A 101       3.188  -2.184   5.893  0.30 14.63           O  
ANISOU  826  O  BGLU A 101     1948   1943   1668    313   1101    311       O  
ATOM    827  CB BGLU A 101       2.526  -5.155   5.879  0.30 15.02           C  
ANISOU  827  CB BGLU A 101     1948   2134   1624    -65    607    180       C  
ATOM    828  CG BGLU A 101       2.495  -5.146   4.363  0.30 17.23           C  
ANISOU  828  CG BGLU A 101     2535   2309   1702   -368    202    164       C  
ATOM    829  CD BGLU A 101       1.659  -6.251   3.749  0.30 20.55           C  
ANISOU  829  CD BGLU A 101     2928   2573   2304  -1668    521    894       C  
ATOM    830  OE1BGLU A 101       1.206  -7.161   4.471  0.30 25.39           O  
ANISOU  830  OE1BGLU A 101     3925   4003   1717  -2894    347    710       O  
ATOM    831  OE2BGLU A 101       1.474  -6.210   2.511  0.30 29.04           O  
ANISOU  831  OE2BGLU A 101     4032   4441   2559   -338   -220   -251       O  
ATOM    832  N   ILE A 102       5.109  -3.009   5.031  1.00 15.94           N  
ANISOU  832  N   ILE A 102     1774   2470   1811    186    949    140       N  
ATOM    833  CA  ILE A 102       5.466  -1.798   4.271  1.00 14.63           C  
ANISOU  833  CA  ILE A 102     1680   2389   1488    285   1200    118       C  
ATOM    834  C   ILE A 102       5.591  -2.181   2.812  1.00 15.84           C  
ANISOU  834  C   ILE A 102     2249   2304   1466    353    814    251       C  
ATOM    835  O   ILE A 102       6.209  -3.189   2.479  1.00 17.97           O  
ANISOU  835  O   ILE A 102     2777   2908   1142    784   1430    286       O  
ATOM    836  CB  ILE A 102       6.797  -1.162   4.756  1.00 16.87           C  
ANISOU  836  CB  ILE A 102     2678   2524   1207   -232    806    292       C  
ATOM    837  CG1 ILE A 102       6.717  -0.830   6.250  1.00 19.59           C  
ANISOU  837  CG1 ILE A 102     2853   3405   1185    257    518    304       C  
ATOM    838  CG2 ILE A 102       7.135   0.138   4.003  1.00 18.49           C  
ANISOU  838  CG2 ILE A 102     2603   3011   1409   -518    859    670       C  
ATOM    839  CD1 ILE A 102       8.083  -0.586   6.852  1.00 28.00           C  
ANISOU  839  CD1 ILE A 102     2767   4565   3307     57    414     23       C  
ATOM    840  N   LYS A 103       4.953  -1.401   1.964  1.00 14.17           N  
ANISOU  840  N   LYS A 103     1610   2345   1426    622   1171    263       N  
ATOM    841  CA  LYS A 103       5.131  -1.545   0.522  1.00 16.62           C  
ANISOU  841  CA  LYS A 103     2526   2572   1217    154    621    242       C  
ATOM    842  C   LYS A 103       5.516  -0.179  -0.066  1.00 15.89           C  
ANISOU  842  C   LYS A 103     1881   2139   2017     61    500    -42       C  
ATOM    843  O   LYS A 103       4.911   0.850   0.242  1.00 15.48           O  
ANISOU  843  O   LYS A 103     1813   2556   1510    352    989    380       O  
ATOM    844  CB  LYS A 103       3.876  -2.065  -0.163  1.00 20.01           C  
ANISOU  844  CB  LYS A 103     3213   2358   2031   -217    255   -171       C  
ATOM    845  CG  LYS A 103       4.129  -2.345  -1.665  1.00 24.01           C  
ANISOU  845  CG  LYS A 103     3537   3583   2001   -327    160   -175       C  
ATOM    846  CD  LYS A 103       3.076  -3.218  -2.367  1.00 33.31           C  
ANISOU  846  CD  LYS A 103     4252   4534   3867   -584   -518   -733       C  
ATOM    847  CE  LYS A 103       3.388  -3.422  -3.863  1.00 35.04           C  
ANISOU  847  CE  LYS A 103     4939   5240   3135   -267  -1885    517       C  
ATOM    848  NZ  LYS A 103       2.308  -4.148  -4.632  1.00 43.04           N  
ANISOU  848  NZ  LYS A 103     3854   6573   5924   -724  -1781     84       N  
ATOM    849  N   ILE A 104       6.542  -0.165  -0.905  1.00 14.33           N  
ANISOU  849  N   ILE A 104     1954   1738   1752    248    430    -84       N  
ATOM    850  CA  ILE A 104       7.001   1.069  -1.515  1.00 14.74           C  
ANISOU  850  CA  ILE A 104     1728   2086   1786    168    340    339       C  
ATOM    851  C   ILE A 104       6.729   0.975  -2.995  1.00 15.47           C  
ANISOU  851  C   ILE A 104     2082   2053   1742    -68    641    163       C  
ATOM    852  O   ILE A 104       7.256   0.084  -3.675  1.00 17.66           O  
ANISOU  852  O   ILE A 104     3308   1994   1405    156    513    110       O  
ATOM    853  CB  ILE A 104       8.507   1.301  -1.286  1.00 12.36           C  
ANISOU  853  CB  ILE A 104     1829   1556   1310   -174    542   -171       C  
ATOM    854  CG1 ILE A 104       8.827   1.192   0.193  1.00 13.41           C  
ANISOU  854  CG1 ILE A 104     1616   2029   1451     88    440    139       C  
ATOM    855  CG2 ILE A 104       8.913   2.680  -1.824  1.00 13.77           C  
ANISOU  855  CG2 ILE A 104     2365   1742   1124   -195    442     48       C  
ATOM    856  CD1 ILE A 104      10.230   1.666   0.514  1.00 14.85           C  
ANISOU  856  CD1 ILE A 104     1680   2791   1168   -171    333      6       C  
ATOM    857  N   VAL A 105       5.948   1.920  -3.502  1.00 14.39           N  
ANISOU  857  N   VAL A 105     1689   2605   1171     89    983    349       N  
ATOM    858  CA  VAL A 105       5.570   1.933  -4.943  1.00 17.12           C  
ANISOU  858  CA  VAL A 105     2185   2647   1673   -315    158    607       C  
ATOM    859  C   VAL A 105       6.114   3.156  -5.657  1.00 12.74           C  
ANISOU  859  C   VAL A 105     1341   2183   1316   -100    284     40       C  
ATOM    860  O   VAL A 105       6.122   4.274  -5.119  1.00 13.22           O  
ANISOU  860  O   VAL A 105     1748   1974   1301   -577    520    295       O  
ATOM    861  CB  VAL A 105       4.034   1.795  -5.141  1.00 21.45           C  
ANISOU  861  CB  VAL A 105     1851   2857   3439   -637   1365    258       C  
ATOM    862  CG1 VAL A 105       3.477   0.649  -4.258  1.00 25.08           C  
ANISOU  862  CG1 VAL A 105     1763   2831   4932  -1323    927    627       C  
ATOM    863  CG2 VAL A 105       3.304   3.088  -4.869  1.00 24.69           C  
ANISOU  863  CG2 VAL A 105     2185   2652   4544   -770    868    529       C  
ATOM    864  N   ALA A 106       6.605   2.935  -6.875  1.00 15.30           N  
ANISOU  864  N   ALA A 106     2288   2289   1235   -505    610    221       N  
ATOM    865  CA  ALA A 106       7.149   4.029  -7.676  1.00 13.94           C  
ANISOU  865  CA  ALA A 106     2072   1999   1222   -373    493     89       C  
ATOM    866  C   ALA A 106       6.075   4.977  -8.140  1.00 14.27           C  
ANISOU  866  C   ALA A 106     1430   2596   1393   -350    352   -123       C  
ATOM    867  O   ALA A 106       4.946   4.564  -8.404  1.00 17.71           O  
ANISOU  867  O   ALA A 106     1621   3307   1798   -755   -106    615       O  
ATOM    868  CB  ALA A 106       7.903   3.482  -8.890  1.00 17.98           C  
ANISOU  868  CB  ALA A 106     1835   3178   1818    344    337   -632       C  
ATOM    869  N   THR A 107       6.428   6.258  -8.242  1.00 18.54           N  
ANISOU  869  N   THR A 107     2248   2915   1881   -382    228    574       N  
ATOM    870  CA  THR A 107       5.583   7.239  -8.913  1.00 20.87           C  
ANISOU  870  CA  THR A 107     2177   3378   2372   -210    119    746       C  
ATOM    871  C   THR A 107       6.294   7.757 -10.195  1.00 22.80           C  
ANISOU  871  C   THR A 107     1908   4291   2464   -290   -116   1421       C  
ATOM    872  O   THR A 107       7.526   7.763 -10.266  1.00 22.58           O  
ANISOU  872  O   THR A 107     2097   3972   2510   -566    373   1191       O  
ATOM    873  CB  THR A 107       5.277   8.432  -7.999  1.00 22.79           C  
ANISOU  873  CB  THR A 107     1757   3273   3630    133    247    338       C  
ATOM    874  OG1 THR A 107       6.504   9.135  -7.708  1.00 29.59           O  
ANISOU  874  OG1 THR A 107     1783   3979   5477     70    249   -300       O  
ATOM    875  CG2 THR A 107       4.611   7.961  -6.728  1.00 26.75           C  
ANISOU  875  CG2 THR A 107     3113   3841   3207    969    755    167       C  
ATOM    876  N   PRO A 108       5.522   8.212 -11.201  1.00 22.94           N  
ANISOU  876  N   PRO A 108     1741   4076   2896   -523   -275   1552       N  
ATOM    877  CA  PRO A 108       6.091   8.779 -12.419  1.00 24.32           C  
ANISOU  877  CA  PRO A 108     3063   3148   3030   -455     -3   1436       C  
ATOM    878  C   PRO A 108       7.033   9.981 -12.203  1.00 23.81           C  
ANISOU  878  C   PRO A 108     2340   3873   2831   -510    152    830       C  
ATOM    879  O   PRO A 108       7.907  10.219 -13.038  1.00 26.53           O  
ANISOU  879  O   PRO A 108     3364   4375   2341   -285    595    935       O  
ATOM    880  CB  PRO A 108       4.861   9.206 -13.233  1.00 30.76           C  
ANISOU  880  CB  PRO A 108     3285   4494   3909   -638   -497   1273       C  
ATOM    881  CG  PRO A 108       3.686   9.077 -12.332  1.00 31.42           C  
ANISOU  881  CG  PRO A 108     3801   4322   3814    -30   -327   1076       C  
ATOM    882  CD  PRO A 108       4.054   8.119 -11.260  1.00 23.37           C  
ANISOU  882  CD  PRO A 108     1864   3732   3282   -692   -357    802       C  
ATOM    883  N  AASP A 109       6.856  10.744 -11.124  0.50 23.39           N  
ANISOU  883  N  AASP A 109     2482   3640   2765   -370     29    923       N  
ATOM    884  CA AASP A 109       7.692  11.927 -10.888  0.50 23.39           C  
ANISOU  884  CA AASP A 109     3098   3115   2671    -79      8    617       C  
ATOM    885  C  AASP A 109       9.086  11.554 -10.366  0.50 23.86           C  
ANISOU  885  C  AASP A 109     2816   2976   3272   -419    123    664       C  
ATOM    886  O  AASP A 109       9.918  12.432 -10.158  0.50 27.56           O  
ANISOU  886  O  AASP A 109     3740   3237   3492   -925    365    522       O  
ATOM    887  CB AASP A 109       6.995  12.941  -9.954  0.50 26.08           C  
ANISOU  887  CB AASP A 109     3376   3197   3332     71    455    451       C  
ATOM    888  CG AASP A 109       6.826  12.434  -8.507  0.50 26.46           C  
ANISOU  888  CG AASP A 109     3940   3322   2789    430    554   -391       C  
ATOM    889  OD1AASP A 109       7.025  11.234  -8.243  0.50 21.96           O  
ANISOU  889  OD1AASP A 109     2711   3428   2202    425    452   -302       O  
ATOM    890  OD2AASP A 109       6.474  13.257  -7.624  0.50 29.12           O  
ANISOU  890  OD2AASP A 109     5700   2403   2958    -90    813   -375       O  
ATOM    891  N  BASP A 109       6.820  10.711 -11.106  0.50 24.24           N  
ANISOU  891  N  BASP A 109     2660   3722   2827   -325      1    897       N  
ATOM    892  CA BASP A 109       7.595  11.896 -10.778  0.50 25.37           C  
ANISOU  892  CA BASP A 109     3268   3491   2879   -134   -133    618       C  
ATOM    893  C  BASP A 109       9.059  11.543 -10.417  0.50 24.70           C  
ANISOU  893  C  BASP A 109     3044   2966   3376   -382    103    637       C  
ATOM    894  O  BASP A 109       9.907  12.428 -10.369  0.50 28.52           O  
ANISOU  894  O  BASP A 109     3933   3361   3541   -953    600    544       O  
ATOM    895  CB BASP A 109       6.961  12.675  -9.600  0.50 30.70           C  
ANISOU  895  CB BASP A 109     4147   3716   3801    481    163    164       C  
ATOM    896  CG BASP A 109       5.454  12.355  -9.355  0.50 33.57           C  
ANISOU  896  CG BASP A 109     4288   3851   4615    222     66   -445       C  
ATOM    897  OD1BASP A 109       4.901  11.339  -9.835  0.50 26.58           O  
ANISOU  897  OD1BASP A 109     4908   2663   2528    376    799    344       O  
ATOM    898  OD2BASP A 109       4.817  13.144  -8.615  0.50 37.01           O  
ANISOU  898  OD2BASP A 109     2891   5664   5504   1809    238    183       O  
ATOM    899  N   GLY A 110       9.338  10.258 -10.166  1.00 18.44           N  
ANISOU  899  N   GLY A 110     2158   2883   1965   -635      2    930       N  
ATOM    900  CA  GLY A 110      10.637   9.789  -9.696  1.00 20.68           C  
ANISOU  900  CA  GLY A 110     2533   3007   2317    -97    317    943       C  
ATOM    901  C   GLY A 110      10.714   9.695  -8.181  1.00 18.70           C  
ANISOU  901  C   GLY A 110     1504   3392   2206   -237    797    637       C  
ATOM    902  O   GLY A 110      11.780   9.549  -7.615  1.00 18.67           O  
ANISOU  902  O   GLY A 110     1740   3223   2129   -222    953    756       O  
ATOM    903  N   GLY A 111       9.564   9.763  -7.523  1.00 16.29           N  
ANISOU  903  N   GLY A 111     1589   2973   1626   -246    742    600       N  
ATOM    904  CA  GLY A 111       9.506   9.561  -6.121  1.00 14.10           C  
ANISOU  904  CA  GLY A 111     1358   2406   1592    -28    778    259       C  
ATOM    905  C   GLY A 111       8.823   8.257  -5.819  1.00 13.08           C  
ANISOU  905  C   GLY A 111     1634   2175   1160    -45    404     73       C  
ATOM    906  O   GLY A 111       8.784   7.343  -6.647  1.00 14.89           O  
ANISOU  906  O   GLY A 111     2076   1992   1586   -106    908     72       O  
ATOM    907  N   SER A 112       8.273   8.161  -4.619  1.00 14.57           N  
ANISOU  907  N   SER A 112     1595   2595   1344   -220    643      7       N  
ATOM    908  CA  SER A 112       7.609   6.925  -4.219  1.00 13.86           C  
ANISOU  908  CA  SER A 112     1560   2317   1388    -87    683    -87       C  
ATOM    909  C   SER A 112       6.516   7.197  -3.207  1.00 13.40           C  
ANISOU  909  C   SER A 112     1460   2219   1410    -71    647    -13       C  
ATOM    910  O   SER A 112       6.432   8.295  -2.624  1.00 13.06           O  
ANISOU  910  O   SER A 112     1161   2224   1574    135    998     -4       O  
ATOM    911  CB  SER A 112       8.606   5.891  -3.667  1.00 16.00           C  
ANISOU  911  CB  SER A 112     2181   2634   1262    -30    552    236       C  
ATOM    912  OG  SER A 112       9.348   6.397  -2.588  1.00 16.04           O  
ANISOU  912  OG  SER A 112     1423   2925   1744   -288    365    454       O  
ATOM    913  N   ILE A 113       5.674   6.185  -3.044  1.00 13.99           N  
ANISOU  913  N   ILE A 113     1401   2248   1666    -15    759    -67       N  
ATOM    914  CA  ILE A 113       4.618   6.197  -2.035  1.00 13.48           C  
ANISOU  914  CA  ILE A 113     1235   2193   1692   -204    706    215       C  
ATOM    915  C   ILE A 113       4.811   4.959  -1.167  1.00 13.37           C  
ANISOU  915  C   ILE A 113     1291   1957   1829     21    445     30       C  
ATOM    916  O   ILE A 113       5.083   3.845  -1.653  1.00 14.10           O  
ANISOU  916  O   ILE A 113     1844   1979   1532    209    899    498       O  
ATOM    917  CB  ILE A 113       3.231   6.183  -2.698  1.00 14.67           C  
ANISOU  917  CB  ILE A 113     1260   2101   2213    -38    520    739       C  
ATOM    918  CG1 ILE A 113       2.960   7.493  -3.432  1.00 19.16           C  
ANISOU  918  CG1 ILE A 113     1941   2293   3045    688    272    805       C  
ATOM    919  CG2 ILE A 113       2.121   5.986  -1.647  1.00 19.18           C  
ANISOU  919  CG2 ILE A 113     1241   2954   3090   -173    876   1013       C  
ATOM    920  CD1 ILE A 113       1.791   7.384  -4.390  1.00 20.84           C  
ANISOU  920  CD1 ILE A 113     1729   2867   3321   -274    277    982       C  
ATOM    921  N   LEU A 114       4.737   5.179   0.136  1.00 14.86           N  
ANISOU  921  N   LEU A 114     1506   2214   1924    158   1063     72       N  
ATOM    922  CA  LEU A 114       4.879   4.127   1.104  1.00 15.09           C  
ANISOU  922  CA  LEU A 114     1546   2146   2040    325    892     25       C  
ATOM    923  C   LEU A 114       3.494   3.851   1.689  1.00 14.25           C  
ANISOU  923  C   LEU A 114     1652   2339   1422    199    788     80       C  
ATOM    924  O   LEU A 114       2.801   4.750   2.145  1.00 17.82           O  
ANISOU  924  O   LEU A 114     1973   2794   2003    368   1483     91       O  
ATOM    925  CB  LEU A 114       5.861   4.494   2.194  1.00 16.06           C  
ANISOU  925  CB  LEU A 114     2171   2114   1816    254    837    -65       C  
ATOM    926  CG  LEU A 114       7.304   4.666   1.799  1.00 17.54           C  
ANISOU  926  CG  LEU A 114     1953   2379   2332    204    411   -276       C  
ATOM    927  CD1 LEU A 114       7.532   6.080   1.282  1.00 20.00           C  
ANISOU  927  CD1 LEU A 114     2663   2092   2841    315    927   -727       C  
ATOM    928  CD2 LEU A 114       8.194   4.349   2.994  1.00 22.82           C  
ANISOU  928  CD2 LEU A 114     1305   4356   3009    335    142   -156       C  
ATOM    929  N   LYS A 115       3.123   2.587   1.645  1.00 13.37           N  
ANISOU  929  N   LYS A 115     1234   2210   1635    279    890    140       N  
ATOM    930  CA  LYS A 115       1.864   2.118   2.193  1.00 15.58           C  
ANISOU  930  CA  LYS A 115     1321   2549   2049    127    888    452       C  
ATOM    931  C   LYS A 115       2.196   1.204   3.356  1.00 16.28           C  
ANISOU  931  C   LYS A 115     2039   2202   1944    124   1086    410       C  
ATOM    932  O   LYS A 115       2.910   0.223   3.190  1.00 16.17           O  
ANISOU  932  O   LYS A 115     2275   2517   1351    244   1428    618       O  
ATOM    933  CB  LYS A 115       1.083   1.397   1.096  1.00 19.27           C  
ANISOU  933  CB  LYS A 115     1768   2812   2742   -309    256    518       C  
ATOM    934  CG  LYS A 115       0.849   2.245  -0.159  1.00 25.07           C  
ANISOU  934  CG  LYS A 115     2823   3525   3174    176    -43    759       C  
ATOM    935  CD  LYS A 115      -0.025   1.524  -1.192  1.00 30.36           C  
ANISOU  935  CD  LYS A 115     3254   4390   3891   -299   -180    582       C  
ATOM    936  CE  LYS A 115      -0.190   2.364  -2.456  1.00 38.29           C  
ANISOU  936  CE  LYS A 115     4758   5498   4288    -61   -462   1090       C  
ATOM    937  NZ  LYS A 115      -0.882   1.651  -3.571  1.00 51.31           N  
ANISOU  937  NZ  LYS A 115     6225   7393   5875  -2053  -1340   1198       N  
ATOM    938  N   ILE A 116       1.676   1.550   4.541  1.00 15.20           N  
ANISOU  938  N   ILE A 116     1751   2186   1836    383   1009    595       N  
ATOM    939  CA  ILE A 116       2.074   0.932   5.791  1.00 16.32           C  
ANISOU  939  CA  ILE A 116     2063   2383   1754    124   1168    617       C  
ATOM    940  C   ILE A 116       0.816   0.406   6.533  1.00 16.41           C  
ANISOU  940  C   ILE A 116     1584   2589   2059    506   1186    480       C  
ATOM    941  O   ILE A 116      -0.192   1.114   6.639  1.00 18.81           O  
ANISOU  941  O   ILE A 116     2114   2595   2436    970   1418   1057       O  
ATOM    942  CB  ILE A 116       2.827   1.919   6.708  1.00 18.80           C  
ANISOU  942  CB  ILE A 116     2147   2759   2234      4    888    668       C  
ATOM    943  CG1 ILE A 116       4.100   2.489   6.030  1.00 18.64           C  
ANISOU  943  CG1 ILE A 116     2478   2941   1661    -99    914    718       C  
ATOM    944  CG2 ILE A 116       3.113   1.256   8.050  1.00 20.63           C  
ANISOU  944  CG2 ILE A 116     2506   3580   1751   -625    751    537       C  
ATOM    945  CD1 ILE A 116       3.922   3.924   5.600  1.00 22.66           C  
ANISOU  945  CD1 ILE A 116     3447   2548   2612   -775   1321    289       C  
ATOM    946  N   SER A 117       0.876  -0.851   6.963  1.00 16.87           N  
ANISOU  946  N   SER A 117     1673   2607   2128    403   1277    532       N  
ATOM    947  CA  SER A 117      -0.127  -1.452   7.870  1.00 18.82           C  
ANISOU  947  CA  SER A 117     1708   3135   2306    479   1467    550       C  
ATOM    948  C   SER A 117       0.580  -1.861   9.158  1.00 18.13           C  
ANISOU  948  C   SER A 117     2125   2719   2043    631   1592    699       C  
ATOM    949  O   SER A 117       1.691  -2.425   9.139  1.00 18.27           O  
ANISOU  949  O   SER A 117     2296   3242   1403   1051   1531    714       O  
ATOM    950  CB  SER A 117      -0.745  -2.693   7.251  1.00 23.27           C  
ANISOU  950  CB  SER A 117     1646   4050   3145   -517    810    544       C  
ATOM    951  OG  SER A 117      -1.539  -3.399   8.207  1.00 29.01           O  
ANISOU  951  OG  SER A 117     2883   4980   3159   -219   1505    541       O  
ATOM    952  N   ASN A 118      -0.058  -1.580  10.278  1.00 19.83           N  
ANISOU  952  N   ASN A 118     1788   3560   2184    817   1613    596       N  
ATOM    953  CA  ASN A 118       0.397  -2.059  11.577  1.00 19.74           C  
ANISOU  953  CA  ASN A 118     2253   2344   2901    511   1298    999       C  
ATOM    954  C   ASN A 118      -0.764  -2.752  12.210  1.00 17.71           C  
ANISOU  954  C   ASN A 118     1896   3018   1813    579   1097    888       C  
ATOM    955  O   ASN A 118      -1.856  -2.150  12.328  1.00 22.76           O  
ANISOU  955  O   ASN A 118     2222   3055   3370    809   1678   1385       O  
ATOM    956  CB  ASN A 118       0.851  -0.903  12.429  1.00 22.10           C  
ANISOU  956  CB  ASN A 118     1669   3134   3591   1044   1915    155       C  
ATOM    957  CG  ASN A 118       1.579   0.134  11.599  1.00 32.86           C  
ANISOU  957  CG  ASN A 118     3970   3653   4861    312    977   1641       C  
ATOM    958  OD1 ASN A 118       0.933   0.955  10.940  1.00 43.82           O  
ANISOU  958  OD1 ASN A 118     5667   4776   6205   1422    274   1422       O  
ATOM    959  ND2 ASN A 118       2.897   0.053  11.555  1.00 30.46           N  
ANISOU  959  ND2 ASN A 118     3326   3429   4817   1315    605    898       N  
ATOM    960  N   LYS A 119      -0.542  -4.017  12.561  1.00 14.39           N  
ANISOU  960  N   LYS A 119     1167   2768   1533    460    937    384       N  
ATOM    961  CA  LYS A 119      -1.524  -4.841  13.242  1.00 14.13           C  
ANISOU  961  CA  LYS A 119     1199   2562   1607    107    546    423       C  
ATOM    962  C   LYS A 119      -1.099  -5.190  14.665  1.00 12.97           C  
ANISOU  962  C   LYS A 119     1111   2204   1612    112    586    269       C  
ATOM    963  O   LYS A 119      -0.155  -5.943  14.874  1.00 14.87           O  
ANISOU  963  O   LYS A 119     1229   3145   1272    631    948    159       O  
ATOM    964  CB  LYS A 119      -1.797  -6.128  12.464  1.00 15.08           C  
ANISOU  964  CB  LYS A 119     1706   2167   1856   -746   1024    634       C  
ATOM    965  CG  LYS A 119      -2.601  -5.925  11.185  1.00 20.44           C  
ANISOU  965  CG  LYS A 119     2444   3175   2148   -304    889    680       C  
ATOM    966  CD  LYS A 119      -2.743  -7.250  10.458  1.00 25.92           C  
ANISOU  966  CD  LYS A 119     3970   3667   2211   -370    245    137       C  
ATOM    967  CE  LYS A 119      -4.084  -7.423   9.775  1.00 35.31           C  
ANISOU  967  CE  LYS A 119     4165   5635   3614    110     50    507       C  
ATOM    968  NZ  LYS A 119      -4.212  -6.600   8.550  1.00 44.39           N  
ANISOU  968  NZ  LYS A 119     6285   6702   3878   1218   -353   1140       N  
ATOM    969  N   TYR A 120      -1.854  -4.650  15.628  1.00 13.57           N  
ANISOU  969  N   TYR A 120     1195   2377   1583    150    553     65       N  
ATOM    970  CA  TYR A 120      -1.606  -4.841  17.036  1.00 13.26           C  
ANISOU  970  CA  TYR A 120     1165   2220   1653   -141    454     46       C  
ATOM    971  C   TYR A 120      -2.366  -6.060  17.514  1.00 11.84           C  
ANISOU  971  C   TYR A 120      774   2411   1311   -135    667    -69       C  
ATOM    972  O   TYR A 120      -3.589  -6.121  17.363  1.00 14.48           O  
ANISOU  972  O   TYR A 120      755   2881   1864   -186    549    553       O  
ATOM    973  CB  TYR A 120      -1.989  -3.590  17.827  1.00 14.08           C  
ANISOU  973  CB  TYR A 120     1256   2300   1791    143    433    142       C  
ATOM    974  CG  TYR A 120      -1.125  -2.389  17.591  1.00 12.98           C  
ANISOU  974  CG  TYR A 120     1288   1631   2013    482     19    -89       C  
ATOM    975  CD1 TYR A 120      -1.192  -1.669  16.393  1.00 15.95           C  
ANISOU  975  CD1 TYR A 120     1791   2264   2003    187    254     38       C  
ATOM    976  CD2 TYR A 120      -0.242  -1.945  18.574  1.00 16.35           C  
ANISOU  976  CD2 TYR A 120     1764   2303   2145    133     76   -378       C  
ATOM    977  CE1 TYR A 120      -0.401  -0.549  16.190  1.00 17.59           C  
ANISOU  977  CE1 TYR A 120     2730   2266   1686   -119    225   -156       C  
ATOM    978  CE2 TYR A 120       0.557  -0.833  18.367  1.00 18.89           C  
ANISOU  978  CE2 TYR A 120     1671   2445   3058    275   -100   -219       C  
ATOM    979  CZ  TYR A 120       0.477  -0.148  17.180  1.00 19.09           C  
ANISOU  979  CZ  TYR A 120     1343   2836   3071    160    109    -43       C  
ATOM    980  OH  TYR A 120       1.255   0.939  16.979  1.00 30.47           O  
ANISOU  980  OH  TYR A 120     2237   2815   6525   -337     51   -560       O  
ATOM    981  N   HIS A 121      -1.646  -7.045  18.027  1.00 13.77           N  
ANISOU  981  N   HIS A 121     1348   2505   1376    -47    735    154       N  
ATOM    982  CA  HIS A 121      -2.215  -8.307  18.504  1.00 13.37           C  
ANISOU  982  CA  HIS A 121     1259   2459   1359   -412    169    172       C  
ATOM    983  C   HIS A 121      -2.253  -8.247  20.016  1.00 14.92           C  
ANISOU  983  C   HIS A 121     1416   2843   1409   -130    190    175       C  
ATOM    984  O   HIS A 121      -1.232  -8.379  20.692  1.00 14.47           O  
ANISOU  984  O   HIS A 121     1309   2791   1396    -57    324    290       O  
ATOM    985  CB  HIS A 121      -1.406  -9.531  18.050  1.00 13.50           C  
ANISOU  985  CB  HIS A 121     1641   1834   1651   -447    390    946       C  
ATOM    986  CG  HIS A 121      -1.437  -9.791  16.548  1.00 16.11           C  
ANISOU  986  CG  HIS A 121     1572   2590   1959   -150    591    180       C  
ATOM    987  ND1 HIS A 121      -2.110 -10.830  15.989  1.00 18.01           N  
ANISOU  987  ND1 HIS A 121     2379   2447   2015     72    838    -34       N  
ATOM    988  CD2 HIS A 121      -0.820  -9.115  15.487  1.00 18.49           C  
ANISOU  988  CD2 HIS A 121     1905   2770   2351    -54    658    619       C  
ATOM    989  CE1 HIS A 121      -1.914 -10.814  14.654  1.00 21.65           C  
ANISOU  989  CE1 HIS A 121     2660   3629   1934    321    369    199       C  
ATOM    990  NE2 HIS A 121      -1.139  -9.763  14.356  1.00 23.36           N  
ANISOU  990  NE2 HIS A 121     2979   3579   2314    214    399    532       N  
ATOM    991  N   THR A 122      -3.437  -8.025  20.564  1.00 16.25           N  
ANISOU  991  N   THR A 122     1564   3338   1270      0    363    451       N  
ATOM    992  CA  THR A 122      -3.555  -7.811  22.007  1.00 18.39           C  
ANISOU  992  CA  THR A 122     2014   3627   1346   -417    479    303       C  
ATOM    993  C   THR A 122      -3.869  -9.100  22.709  1.00 23.84           C  
ANISOU  993  C   THR A 122     3314   3511   2230    -50    346    485       C  
ATOM    994  O   THR A 122      -4.253 -10.086  22.076  1.00 27.88           O  
ANISOU  994  O   THR A 122     4736   3955   1899   -751   1164    464       O  
ATOM    995  CB  THR A 122      -4.594  -6.742  22.359  1.00 20.49           C  
ANISOU  995  CB  THR A 122     2419   3046   2318   -432    417    -69       C  
ATOM    996  OG1 THR A 122      -5.863  -7.110  21.807  1.00 20.75           O  
ANISOU  996  OG1 THR A 122     2207   3807   1869      2    541    112       O  
ATOM    997  CG2 THR A 122      -4.177  -5.358  21.829  1.00 17.76           C  
ANISOU  997  CG2 THR A 122     1973   2788   1987    322    -30     95       C  
ATOM    998  N   LYS A 123      -3.695  -9.046  24.035  1.00 27.04           N  
ANISOU  998  N   LYS A 123     3676   4428   2167    135    308   1114       N  
ATOM    999  CA  LYS A 123      -3.959 -10.135  24.947  1.00 30.23           C  
ANISOU  999  CA  LYS A 123     3985   3979   3522    452   1150   1235       C  
ATOM   1000  C   LYS A 123      -5.058  -9.631  25.822  1.00 40.44           C  
ANISOU 1000  C   LYS A 123     4614   6708   4043    469   1760   1143       C  
ATOM   1001  O   LYS A 123      -5.023  -8.479  26.299  1.00 39.94           O  
ANISOU 1001  O   LYS A 123     4401   7354   3419    680   2037    927       O  
ATOM   1002  CB  LYS A 123      -2.749 -10.419  25.836  1.00 37.56           C  
ANISOU 1002  CB  LYS A 123     4738   5885   3647    217    356    789       C  
ATOM   1003  CG  LYS A 123      -1.668 -11.293  25.211  1.00 44.02           C  
ANISOU 1003  CG  LYS A 123     4250   6338   6137    418    -93    655       C  
ATOM   1004  CD  LYS A 123      -0.524 -11.487  26.201  1.00 51.87           C  
ANISOU 1004  CD  LYS A 123     4692   7312   7704    964   -813    894       C  
ATOM   1005  CE  LYS A 123       0.534 -12.429  25.663  1.00 49.35           C  
ANISOU 1005  CE  LYS A 123     5112   7422   6213    348   -331    353       C  
ATOM   1006  NZ  LYS A 123       1.617 -12.641  26.655  1.00 44.59           N  
ANISOU 1006  NZ  LYS A 123     2735   7208   6998   -303    455   2119       N  
ATOM   1007  N   GLY A 124      -6.038 -10.489  26.041  1.00 50.29           N  
ANISOU 1007  N   GLY A 124     6243   5799   7066   -515   1044    942       N  
ATOM   1008  CA  GLY A 124      -7.138 -10.153  26.914  1.00 56.76           C  
ANISOU 1008  CA  GLY A 124     6663   8353   6547    385    941    615       C  
ATOM   1009  C   GLY A 124      -7.916  -8.974  26.374  1.00 49.80           C  
ANISOU 1009  C   GLY A 124     6756   7781   4385    374   2244    267       C  
ATOM   1010  O   GLY A 124      -8.017  -8.777  25.155  1.00 59.96           O  
ANISOU 1010  O   GLY A 124     7537  10864   4380  -1645   1320   1186       O  
ATOM   1011  N   ASP A 125      -8.447  -8.172  27.289  1.00 51.96           N  
ANISOU 1011  N   ASP A 125     7852   7140   4748   -218   1785   -769       N  
ATOM   1012  CA  ASP A 125      -9.471  -7.205  26.933  1.00 49.60           C  
ANISOU 1012  CA  ASP A 125     7197   6973   4672  -1388   1766    839       C  
ATOM   1013  C   ASP A 125      -8.920  -5.797  26.979  1.00 50.20           C  
ANISOU 1013  C   ASP A 125     5285   7625   6161  -2172   1545    237       C  
ATOM   1014  O   ASP A 125      -9.487  -4.910  27.630  1.00 64.74           O  
ANISOU 1014  O   ASP A 125     7495   8731   8369   -561   1272   -397       O  
ATOM   1015  CB  ASP A 125     -10.677  -7.332  27.866  1.00 20.00           C  
ATOM   1016  CG  ASP A 125     -11.963  -7.626  27.118  1.00 20.00           C  
ATOM   1017  OD1 ASP A 125     -11.986  -7.454  25.882  1.00 20.00           O  
ATOM   1018  OD2 ASP A 125     -13.000  -8.034  27.684  1.00 20.00           O  
ATOM   1019  N   HIS A 126      -7.802  -5.599  26.277  1.00 47.11           N  
ANISOU 1019  N   HIS A 126     6749   6731   4419  -1354   2069   1808       N  
ATOM   1020  CA  HIS A 126      -7.187  -4.285  26.193  1.00 39.89           C  
ANISOU 1020  CA  HIS A 126     5523   6497   3133   -487    681   1723       C  
ATOM   1021  C   HIS A 126      -7.324  -3.752  24.803  1.00 37.34           C  
ANISOU 1021  C   HIS A 126     4936   6314   2936    299    581   1333       C  
ATOM   1022  O   HIS A 126      -7.420  -4.514  23.826  1.00 43.93           O  
ANISOU 1022  O   HIS A 126     4026   9120   3544   1345    -11    228       O  
ATOM   1023  CB  HIS A 126      -5.734  -4.339  26.644  1.00 39.20           C  
ANISOU 1023  CB  HIS A 126     5380   6417   3095   -988    811   1707       C  
ATOM   1024  CG  HIS A 126      -5.575  -4.809  28.080  1.00 42.06           C  
ANISOU 1024  CG  HIS A 126     5233   7401   3344  -1473    913   2363       C  
ATOM   1025  ND1 HIS A 126      -5.772  -3.986  29.140  1.00 57.35           N  
ANISOU 1025  ND1 HIS A 126     8412   9050   4328  -1091   1625   1140       N  
ATOM   1026  CD2 HIS A 126      -5.267  -6.066  28.608  1.00 43.60           C  
ANISOU 1026  CD2 HIS A 126     6510   6833   3223  -1136    818   1972       C  
ATOM   1027  CE1 HIS A 126      -5.583  -4.675  30.286  1.00 60.75           C  
ANISOU 1027  CE1 HIS A 126     9400   8463   5217   -345   1800   1561       C  
ATOM   1028  NE2 HIS A 126      -5.273  -5.948  29.963  1.00 56.30           N  
ANISOU 1028  NE2 HIS A 126     9620   8229   3542  -1416   1529   1061       N  
ATOM   1029  N   GLU A 127      -7.354  -2.424  24.744  1.00 33.03           N  
ANISOU 1029  N   GLU A 127     4079   5785   2683   -140    633    705       N  
ATOM   1030  CA  GLU A 127      -7.563  -1.655  23.527  1.00 28.97           C  
ANISOU 1030  CA  GLU A 127     3765   4490   2751    -43     55    -26       C  
ATOM   1031  C   GLU A 127      -6.317  -0.807  23.215  1.00 31.04           C  
ANISOU 1031  C   GLU A 127     3450   5864   2477    -59    863   -700       C  
ATOM   1032  O   GLU A 127      -5.638  -0.310  24.117  1.00 33.56           O  
ANISOU 1032  O   GLU A 127     2462   7204   3083   -638   1023   -959       O  
ATOM   1033  CB  GLU A 127      -8.832  -0.794  23.702  1.00 38.56           C  
ANISOU 1033  CB  GLU A 127     4359   5674   4616    470    744   -302       C  
ATOM   1034  CG  GLU A 127      -8.860   0.555  22.992  1.00 38.37           C  
ANISOU 1034  CG  GLU A 127     4130   5861   4588    904    304   -467       C  
ATOM   1035  CD  GLU A 127     -10.137   1.342  23.280  1.00 34.25           C  
ANISOU 1035  CD  GLU A 127     3417   6229   3368    661   -105     16       C  
ATOM   1036  OE1 GLU A 127     -10.593   1.381  24.445  1.00 50.80           O  
ANISOU 1036  OE1 GLU A 127     7727   8566   3006    261    556    458       O  
ATOM   1037  OE2 GLU A 127     -10.681   1.933  22.339  1.00 22.59           O  
ANISOU 1037  OE2 GLU A 127     2057   4033   2493   -720    413    -25       O  
ATOM   1038  N   VAL A 128      -6.016  -0.658  21.933  1.00 29.84           N  
ANISOU 1038  N   VAL A 128     3396   5406   2535   -325   1450  -1191       N  
ATOM   1039  CA  VAL A 128      -4.913   0.171  21.501  1.00 28.67           C  
ANISOU 1039  CA  VAL A 128     2788   5176   2926   -118   1001   -677       C  
ATOM   1040  C   VAL A 128      -5.415   1.617  21.376  1.00 31.09           C  
ANISOU 1040  C   VAL A 128     2580   5658   3572    -12    493   -513       C  
ATOM   1041  O   VAL A 128      -6.529   1.839  20.944  1.00 34.33           O  
ANISOU 1041  O   VAL A 128     2594   6086   4362    -55    524   1017       O  
ATOM   1042  CB  VAL A 128      -4.333  -0.378  20.166  1.00 24.23           C  
ANISOU 1042  CB  VAL A 128     3069   3996   2138    151    528    -61       C  
ATOM   1043  CG1 VAL A 128      -3.245   0.529  19.607  1.00 29.02           C  
ANISOU 1043  CG1 VAL A 128     2698   4331   3994    314   1593   -287       C  
ATOM   1044  CG2 VAL A 128      -3.778  -1.774  20.372  1.00 26.27           C  
ANISOU 1044  CG2 VAL A 128     3268   4640   2073    930   1200    326       C  
ATOM   1045  N   LYS A 129      -4.576   2.582  21.774  1.00 33.46           N  
ANISOU 1045  N   LYS A 129     3669   4860   4181   -342   2026  -1126       N  
ATOM   1046  CA  LYS A 129      -4.941   4.002  21.877  1.00 35.16           C  
ANISOU 1046  CA  LYS A 129     4295   5023   4039     38   1344    429       C  
ATOM   1047  C   LYS A 129      -4.417   4.826  20.695  1.00 32.61           C  
ANISOU 1047  C   LYS A 129     3633   4850   3904    -21   1453    -96       C  
ATOM   1048  O   LYS A 129      -3.374   4.505  20.135  1.00 36.16           O  
ANISOU 1048  O   LYS A 129     3862   5360   4516   -662   2398   -740       O  
ATOM   1049  CB  LYS A 129      -4.371   4.577  23.184  1.00 43.28           C  
ANISOU 1049  CB  LYS A 129     5741   5873   4829   -373    617    -69       C  
ATOM   1050  CG  LYS A 129      -2.849   4.735  23.192  1.00 47.09           C  
ANISOU 1050  CG  LYS A 129     6103   6636   5151   -755      8   -356       C  
ATOM   1051  CD  LYS A 129      -2.214   4.575  24.575  1.00 56.27           C  
ANISOU 1051  CD  LYS A 129     7378   7806   6193   -298  -1144   -337       C  
ATOM   1052  CE  LYS A 129      -0.819   5.202  24.636  1.00 54.14           C  
ANISOU 1052  CE  LYS A 129     8189   7426   4953   -742  -1854  -1509       C  
ATOM   1053  NZ  LYS A 129      -0.009   4.720  25.792  1.00 60.92           N  
ANISOU 1053  NZ  LYS A 129    10015   8271   4858  -3400  -3489   -405       N  
ATOM   1054  N   ALA A 130      -5.122   5.906  20.352  1.00 33.26           N  
ANISOU 1054  N   ALA A 130     3222   4846   4569   -464   1501    804       N  
ATOM   1055  CA  ALA A 130      -4.675   6.818  19.297  1.00 28.44           C  
ANISOU 1055  CA  ALA A 130     2562   4334   3910    -24    498    702       C  
ATOM   1056  C   ALA A 130      -3.224   7.308  19.520  1.00 30.45           C  
ANISOU 1056  C   ALA A 130     3189   5132   3247  -1192    728   -241       C  
ATOM   1057  O   ALA A 130      -2.453   7.433  18.562  1.00 33.92           O  
ANISOU 1057  O   ALA A 130     2807   6965   3115    -63    864   -621       O  
ATOM   1058  CB  ALA A 130      -5.623   8.004  19.183  1.00 29.18           C  
ANISOU 1058  CB  ALA A 130     3349   3556   4179    -50   -187    982       C  
ATOM   1059  N   GLU A 131      -2.848   7.569  20.770  1.00 30.65           N  
ANISOU 1059  N   GLU A 131     2868   6530   2248   -699   1834   -193       N  
ATOM   1060  CA  GLU A 131      -1.520   8.140  21.048  1.00 31.38           C  
ANISOU 1060  CA  GLU A 131     3051   5641   3228   -639   1367   -114       C  
ATOM   1061  C   GLU A 131      -0.361   7.144  20.820  1.00 32.69           C  
ANISOU 1061  C   GLU A 131     3698   5203   3519   -406    464     83       C  
ATOM   1062  O   GLU A 131       0.759   7.561  20.496  1.00 31.14           O  
ANISOU 1062  O   GLU A 131     2951   5800   3080    128    558   -499       O  
ATOM   1063  CB  GLU A 131      -1.450   8.765  22.463  1.00 36.44           C  
ANISOU 1063  CB  GLU A 131     4541   6319   2983   -424    958    133       C  
ATOM   1064  CG  GLU A 131      -0.154   9.526  22.789  1.00 44.25           C  
ANISOU 1064  CG  GLU A 131     5341   7236   4234   -918    730   -148       C  
ATOM   1065  CD  GLU A 131       0.240  10.602  21.777  1.00 53.56           C  
ANISOU 1065  CD  GLU A 131     5149   8002   7197  -2198   1658    697       C  
ATOM   1066  OE1 GLU A 131      -0.610  11.476  21.477  1.00 63.39           O  
ANISOU 1066  OE1 GLU A 131     4122  10139   9823  -1415   1669    -94       O  
ATOM   1067  OE2 GLU A 131       1.406  10.591  21.293  1.00 54.92           O  
ANISOU 1067  OE2 GLU A 131     4767  10620   5479  -3184    996   2007       O  
ATOM   1068  N   GLN A 132      -0.622   5.846  20.957  1.00 31.69           N  
ANISOU 1068  N   GLN A 132     3531   5106   3402   -696    890    758       N  
ATOM   1069  CA  GLN A 132       0.426   4.836  20.794  1.00 31.70           C  
ANISOU 1069  CA  GLN A 132     3556   5480   3008   -218    189    975       C  
ATOM   1070  C   GLN A 132       0.741   4.717  19.309  1.00 29.58           C  
ANISOU 1070  C   GLN A 132     1850   6137   3249      0    508   -275       C  
ATOM   1071  O   GLN A 132       1.920   4.684  18.891  1.00 28.03           O  
ANISOU 1071  O   GLN A 132     1786   5894   2969    -68    536   1074       O  
ATOM   1072  CB  GLN A 132      -0.020   3.473  21.361  1.00 35.00           C  
ANISOU 1072  CB  GLN A 132     3365   5213   4717   -576   -253   1081       C  
ATOM   1073  CG  GLN A 132       0.993   2.318  21.200  1.00 43.26           C  
ANISOU 1073  CG  GLN A 132     4594   6398   5442    387   -293    -86       C  
ATOM   1074  CD  GLN A 132       2.369   2.560  21.845  1.00 50.23           C  
ANISOU 1074  CD  GLN A 132     5930   7241   5913    543  -1791   1082       C  
ATOM   1075  OE1 GLN A 132       3.258   3.186  21.255  1.00 57.71           O  
ANISOU 1075  OE1 GLN A 132     6358   8409   7158  -1540  -2531    327       O  
ATOM   1076  NE2 GLN A 132       2.562   2.014  23.040  1.00 55.35           N  
ANISOU 1076  NE2 GLN A 132     6161   8706   6162   3460  -1422   1483       N  
ATOM   1077  N   VAL A 133      -0.327   4.670  18.520  1.00 25.44           N  
ANISOU 1077  N   VAL A 133     2307   4994   2363   -121    383    128       N  
ATOM   1078  CA  VAL A 133      -0.221   4.574  17.079  1.00 23.29           C  
ANISOU 1078  CA  VAL A 133     1910   4712   2225   -141    499    218       C  
ATOM   1079  C   VAL A 133       0.423   5.854  16.547  1.00 24.43           C  
ANISOU 1079  C   VAL A 133     1835   5144   2301   -409    306    -97       C  
ATOM   1080  O   VAL A 133       1.279   5.794  15.656  1.00 29.16           O  
ANISOU 1080  O   VAL A 133     1687   6023   3369    512    752   -664       O  
ATOM   1081  CB  VAL A 133      -1.609   4.351  16.451  1.00 24.89           C  
ANISOU 1081  CB  VAL A 133     2732   4232   2490   -534    -65    309       C  
ATOM   1082  CG1 VAL A 133      -1.566   4.504  14.931  1.00 25.97           C  
ANISOU 1082  CG1 VAL A 133     2272   5102   2492   -535   -417    606       C  
ATOM   1083  CG2 VAL A 133      -2.128   2.972  16.843  1.00 26.06           C  
ANISOU 1083  CG2 VAL A 133     2227   3828   3847    -83    598    602       C  
ATOM   1084  N   LYS A 134       0.029   7.002  17.112  1.00 25.81           N  
ANISOU 1084  N   LYS A 134     2017   5078   2711   -390    838    124       N  
ATOM   1085  CA  LYS A 134       0.562   8.302  16.680  1.00 25.86           C  
ANISOU 1085  CA  LYS A 134     2093   4768   2965     40    105   -257       C  
ATOM   1086  C   LYS A 134       2.071   8.401  16.924  1.00 24.51           C  
ANISOU 1086  C   LYS A 134     2003   4794   2514   -594    480    235       C  
ATOM   1087  O   LYS A 134       2.791   8.865  16.069  1.00 21.01           O  
ANISOU 1087  O   LYS A 134     1779   4577   1626    -29    167    223       O  
ATOM   1088  CB  LYS A 134      -0.171   9.444  17.387  1.00 31.98           C  
ANISOU 1088  CB  LYS A 134     3362   5358   3430    502    817   -457       C  
ATOM   1089  CG  LYS A 134       0.316  10.834  17.020  1.00 36.77           C  
ANISOU 1089  CG  LYS A 134     4030   5406   4534    133    206   -434       C  
ATOM   1090  CD  LYS A 134      -0.550  11.903  17.672  1.00 44.74           C  
ANISOU 1090  CD  LYS A 134     5590   6014   5393    769    563   -461       C  
ATOM   1091  CE  LYS A 134       0.171  13.239  17.801  1.00 56.25           C  
ANISOU 1091  CE  LYS A 134     6592   7166   7615   -297    340  -1240       C  
ATOM   1092  NZ  LYS A 134       0.321  13.996  16.518  1.00 71.86           N  
ANISOU 1092  NZ  LYS A 134     8940  10836   7527  -1513    211   -528       N  
ATOM   1093  N   ALA A 135       2.525   7.943  18.091  1.00 23.62           N  
ANISOU 1093  N   ALA A 135     1707   4699   2566    346    629    -31       N  
ATOM   1094  CA  ALA A 135       3.936   7.955  18.439  1.00 22.06           C  
ANISOU 1094  CA  ALA A 135     2057   3845   2478    139     56    644       C  
ATOM   1095  C   ALA A 135       4.731   7.098  17.445  1.00 22.22           C  
ANISOU 1095  C   ALA A 135     1459   4080   2904   -435    451    439       C  
ATOM   1096  O   ALA A 135       5.816   7.515  16.966  1.00 23.43           O  
ANISOU 1096  O   ALA A 135     1540   4168   3194   -949    570   -166       O  
ATOM   1097  CB  ALA A 135       4.130   7.456  19.875  1.00 24.18           C  
ANISOU 1097  CB  ALA A 135     2145   4730   2309     -8    250    677       C  
ATOM   1098  N   SER A 136       4.197   5.928  17.110  1.00 24.18           N  
ANISOU 1098  N   SER A 136     2321   4198   2665   -218    407    235       N  
ATOM   1099  CA  SER A 136       4.837   5.064  16.114  1.00 21.71           C  
ANISOU 1099  CA  SER A 136     1858   3798   2589     36    307    418       C  
ATOM   1100  C   SER A 136       4.921   5.736  14.734  1.00 18.40           C  
ANISOU 1100  C   SER A 136     1781   3078   2130    344    561    -74       C  
ATOM   1101  O   SER A 136       5.959   5.635  14.052  1.00 19.56           O  
ANISOU 1101  O   SER A 136     1277   3070   3084    302    607    224       O  
ATOM   1102  CB  SER A 136       4.141   3.718  15.993  1.00 26.49           C  
ANISOU 1102  CB  SER A 136     3272   3538   3256   -266    762    975       C  
ATOM   1103  OG  SER A 136       4.460   2.884  17.091  1.00 34.06           O  
ANISOU 1103  OG  SER A 136     3350   5073   4518   -519   -662   1391       O  
ATOM   1104  N   LYS A 137       3.853   6.423  14.335  1.00 19.19           N  
ANISOU 1104  N   LYS A 137     1569   3457   2263     52    355    411       N  
ATOM   1105  CA  LYS A 137       3.838   7.120  13.035  1.00 19.08           C  
ANISOU 1105  CA  LYS A 137     1717   3361   2169   -153    483    209       C  
ATOM   1106  C   LYS A 137       4.866   8.235  13.034  1.00 18.44           C  
ANISOU 1106  C   LYS A 137     2183   2624   2198     52    701   -252       C  
ATOM   1107  O   LYS A 137       5.577   8.406  12.054  1.00 22.47           O  
ANISOU 1107  O   LYS A 137     2790   3516   2229     36    886    443       O  
ATOM   1108  CB  LYS A 137       2.461   7.725  12.708  1.00 24.20           C  
ANISOU 1108  CB  LYS A 137     2537   3649   3008    771    366   -456       C  
ATOM   1109  CG  LYS A 137       1.388   6.707  12.402  1.00 30.29           C  
ANISOU 1109  CG  LYS A 137     3550   4591   3367    223    144    -69       C  
ATOM   1110  CD  LYS A 137       0.054   7.373  12.085  1.00 34.74           C  
ANISOU 1110  CD  LYS A 137     3931   5031   4234    613   -283   -181       C  
ATOM   1111  CE  LYS A 137      -1.059   6.342  11.936  1.00 36.41           C  
ANISOU 1111  CE  LYS A 137     4108   5251   4472    429    -51    -31       C  
ATOM   1112  NZ  LYS A 137      -2.308   6.962  11.448  1.00 45.82           N  
ANISOU 1112  NZ  LYS A 137     4829   6826   5754   1060   -916    338       N  
ATOM   1113  N   GLU A 138       4.948   8.985  14.136  1.00 19.09           N  
ANISOU 1113  N   GLU A 138     2061   2952   2240    524    813   -534       N  
ATOM   1114  CA  GLU A 138       5.893  10.109  14.231  1.00 19.44           C  
ANISOU 1114  CA  GLU A 138     2097   3304   1983    144    915    -32       C  
ATOM   1115  C   GLU A 138       7.307   9.571  14.067  1.00 17.24           C  
ANISOU 1115  C   GLU A 138     2019   2603   1926    -32    671     38       C  
ATOM   1116  O   GLU A 138       8.140  10.144  13.338  1.00 19.57           O  
ANISOU 1116  O   GLU A 138     2518   2939   1977   -265    918     22       O  
ATOM   1117  CB  GLU A 138       5.777  10.833  15.580  1.00 23.93           C  
ANISOU 1117  CB  GLU A 138     2099   4056   2935    641   1007   -888       C  
ATOM   1118  CG  GLU A 138       4.582  11.777  15.684  1.00 27.76           C  
ANISOU 1118  CG  GLU A 138     3056   3628   3861   1086    749  -1128       C  
ATOM   1119  CD  GLU A 138       4.379  12.300  17.097  1.00 35.75           C  
ANISOU 1119  CD  GLU A 138     3209   5907   4468    795    441  -2259       C  
ATOM   1120  OE1 GLU A 138       5.373  12.433  17.852  1.00 47.16           O  
ANISOU 1120  OE1 GLU A 138     4478   7098   6342   -737   -606  -2658       O  
ATOM   1121  OE2 GLU A 138       3.226  12.573  17.452  1.00 47.15           O  
ANISOU 1121  OE2 GLU A 138     3636   7397   6878    919   1313  -2494       O  
ATOM   1122  N   MET A 139       7.579   8.449  14.724  1.00 16.52           N  
ANISOU 1122  N   MET A 139     1877   2975   1424   -187    990    308       N  
ATOM   1123  C   MET A 139       9.226   7.416  13.250  1.00 15.82           C  
ANISOU 1123  C   MET A 139     1723   2819   1470     -2    593    109       C  
ATOM   1124  O   MET A 139      10.285   7.710  12.742  1.00 16.46           O  
ANISOU 1124  O   MET A 139     1626   2748   1880    116    717    129       O  
ATOM   1125  CA AMET A 139       8.913   7.834  14.671  0.50 15.84           C  
ANISOU 1125  CA AMET A 139     1864   2695   1457    -49    578    121       C  
ATOM   1126  CB AMET A 139       9.008   6.612  15.600  0.50 16.20           C  
ANISOU 1126  CB AMET A 139     1829   2597   1728     82    501     95       C  
ATOM   1127  CG AMET A 139      10.272   5.766  15.456  0.50 15.72           C  
ANISOU 1127  CG AMET A 139     1395   2965   1611    -59    223    163       C  
ATOM   1128  SD AMET A 139      11.802   6.606  15.908  0.50 15.24           S  
ANISOU 1128  SD AMET A 139     1257   2981   1551    -47    467    -61       S  
ATOM   1129  CE AMET A 139      11.541   6.844  17.658  0.50 17.01           C  
ANISOU 1129  CE AMET A 139     1041   3787   1632   -589    162   -658       C  
ATOM   1130  CA BMET A 139       8.923   7.886  14.658  0.50 16.71           C  
ANISOU 1130  CA BMET A 139     1950   2850   1548     -2    720     84       C  
ATOM   1131  CB BMET A 139       9.131   6.743  15.647  0.50 20.50           C  
ANISOU 1131  CB BMET A 139     2755   2959   2074    -37    606    309       C  
ATOM   1132  CG BMET A 139      10.433   5.996  15.415  0.50 23.02           C  
ANISOU 1132  CG BMET A 139     2691   3612   2440    -75    744    -79       C  
ATOM   1133  SD BMET A 139      11.006   5.124  16.872  0.50 32.87           S  
ANISOU 1133  SD BMET A 139     5271   4077   3139   -704    323    635       S  
ATOM   1134  CE BMET A 139      12.192   6.299  17.518  0.50 26.25           C  
ANISOU 1134  CE BMET A 139     4112   3366   2493    160   1015   -402       C  
ATOM   1135  N   GLY A 140       8.300   6.691  12.639  1.00 15.82           N  
ANISOU 1135  N   GLY A 140     2180   2863    966   -104    604     45       N  
ATOM   1136  CA  GLY A 140       8.496   6.215  11.254  1.00 15.89           C  
ANISOU 1136  CA  GLY A 140     1775   2954   1305    133    748   -255       C  
ATOM   1137  C   GLY A 140       8.771   7.358  10.305  1.00 15.62           C  
ANISOU 1137  C   GLY A 140     1525   2997   1410     63    566   -104       C  
ATOM   1138  O   GLY A 140       9.704   7.288   9.513  1.00 16.97           O  
ANISOU 1138  O   GLY A 140     1757   3106   1582    -57    805    -27       O  
ATOM   1139  N   GLU A 141       8.000   8.434  10.432  1.00 17.68           N  
ANISOU 1139  N   GLU A 141     1848   3023   1845    247    493    156       N  
ATOM   1140  CA  GLU A 141       8.147   9.627   9.584  1.00 18.06           C  
ANISOU 1140  CA  GLU A 141     2426   2816   1619    178    948   -136       C  
ATOM   1141  C   GLU A 141       9.492  10.336   9.836  1.00 15.89           C  
ANISOU 1141  C   GLU A 141     2241   2613   1181    355    606    174       C  
ATOM   1142  O   GLU A 141      10.160  10.783   8.897  1.00 18.12           O  
ANISOU 1142  O   GLU A 141     2553   2583   1748    610    937    564       O  
ATOM   1143  CB  GLU A 141       6.979  10.595   9.814  1.00 22.72           C  
ANISOU 1143  CB  GLU A 141     2443   3771   2416    537    757    176       C  
ATOM   1144  CG  GLU A 141       5.627  10.054   9.384  1.00 29.39           C  
ANISOU 1144  CG  GLU A 141     3466   4519   3181   -250    503    148       C  
ATOM   1145  CD  GLU A 141       5.351  10.168   7.891  1.00 34.90           C  
ANISOU 1145  CD  GLU A 141     4297   5529   3433    -54   -253   -219       C  
ATOM   1146  OE1 GLU A 141       6.224  10.638   7.112  1.00 36.82           O  
ANISOU 1146  OE1 GLU A 141     4513   5348   4130   -135    106    269       O  
ATOM   1147  OE2 GLU A 141       4.227   9.778   7.501  1.00 46.82           O  
ANISOU 1147  OE2 GLU A 141     5044   5280   7463    266  -1380  -1155       O  
ATOM   1148  N   THR A 142       9.901  10.415  11.107  1.00 15.05           N  
ANISOU 1148  N   THR A 142     1479   3123   1112     89    869     61       N  
ATOM   1149  CA  THR A 142      11.203  10.995  11.475  1.00 15.21           C  
ANISOU 1149  CA  THR A 142     1746   2548   1484     32    538    205       C  
ATOM   1150  C   THR A 142      12.341  10.190  10.834  1.00 14.43           C  
ANISOU 1150  C   THR A 142     1964   1970   1548    137    278     55       C  
ATOM   1151  O   THR A 142      13.267  10.769  10.275  1.00 16.54           O  
ANISOU 1151  O   THR A 142     1833   2800   1651     25    588   -178       O  
ATOM   1152  CB  THR A 142      11.381  11.059  13.007  1.00 16.16           C  
ANISOU 1152  CB  THR A 142     2195   2420   1524    329    664   -235       C  
ATOM   1153  OG1 THR A 142      10.448  11.988  13.561  1.00 22.72           O  
ANISOU 1153  OG1 THR A 142     2512   3596   2521    873    794   -902       O  
ATOM   1154  CG2 THR A 142      12.821  11.453  13.425  1.00 19.32           C  
ANISOU 1154  CG2 THR A 142     2582   2576   2182   -275    455   -386       C  
ATOM   1155  N   LEU A 143      12.279   8.859  10.900  1.00 14.33           N  
ANISOU 1155  N   LEU A 143     1926   2051   1466     91    501     49       N  
ATOM   1156  CA  LEU A 143      13.346   8.032  10.309  1.00 13.57           C  
ANISOU 1156  CA  LEU A 143     1578   2462   1115    168    205    101       C  
ATOM   1157  C   LEU A 143      13.329   8.229   8.779  1.00 11.61           C  
ANISOU 1157  C   LEU A 143     1343   2015   1052    218    454     58       C  
ATOM   1158  O   LEU A 143      14.368   8.316   8.135  1.00 14.55           O  
ANISOU 1158  O   LEU A 143     1587   2364   1577    138    782    176       O  
ATOM   1159  CB  LEU A 143      13.171   6.570  10.663  1.00 13.75           C  
ANISOU 1159  CB  LEU A 143     1581   2415   1225    -66    263   -267       C  
ATOM   1160  CG  LEU A 143      13.305   6.266  12.162  1.00 15.98           C  
ANISOU 1160  CG  LEU A 143     2316   2441   1311   -141    457     40       C  
ATOM   1161  CD1 LEU A 143      12.988   4.801  12.447  1.00 16.94           C  
ANISOU 1161  CD1 LEU A 143     2117   2297   2019     99    394   -101       C  
ATOM   1162  CD2 LEU A 143      14.685   6.661  12.684  1.00 17.47           C  
ANISOU 1162  CD2 LEU A 143     2295   3389    953    142    286    -55       C  
ATOM   1163  N   LEU A 144      12.131   8.262   8.205  1.00 13.42           N  
ANISOU 1163  N   LEU A 144     1684   2352   1063     62    253    -55       N  
ATOM   1164  CA  LEU A 144      12.002   8.412   6.762  1.00 12.61           C  
ANISOU 1164  CA  LEU A 144     1608   2203    980    296    509   -143       C  
ATOM   1165  C   LEU A 144      12.639   9.708   6.281  1.00 13.22           C  
ANISOU 1165  C   LEU A 144     1504   2367   1152    130    517   -175       C  
ATOM   1166  O   LEU A 144      13.457   9.715   5.321  1.00 14.48           O  
ANISOU 1166  O   LEU A 144     1516   2758   1225    -52    613   -326       O  
ATOM   1167  CB  LEU A 144      10.547   8.321   6.315  1.00 13.48           C  
ANISOU 1167  CB  LEU A 144     1892   2051   1177    -14    141     22       C  
ATOM   1168  CG  LEU A 144      10.279   8.639   4.857  1.00 11.46           C  
ANISOU 1168  CG  LEU A 144     1384   1953   1016    419    442    -19       C  
ATOM   1169  CD1 LEU A 144      11.100   7.697   3.950  1.00 14.46           C  
ANISOU 1169  CD1 LEU A 144     1825   2190   1477    239    724   -397       C  
ATOM   1170  CD2 LEU A 144       8.779   8.562   4.582  1.00 12.59           C  
ANISOU 1170  CD2 LEU A 144     1371   2704    707   -141    627    -35       C  
ATOM   1171  N   ARG A 145      12.274  10.805   6.917  1.00 13.10           N  
ANISOU 1171  N   ARG A 145     1425   2066   1485     51    309   -171       N  
ATOM   1172  CA  ARG A 145      12.798  12.110   6.528  1.00 14.38           C  
ANISOU 1172  CA  ARG A 145     1577   2020   1865    253    224     96       C  
ATOM   1173  C   ARG A 145      14.335  12.195   6.743  1.00 14.01           C  
ANISOU 1173  C   ARG A 145     1501   1996   1825    -88    450    189       C  
ATOM   1174  O   ARG A 145      15.027  12.803   5.924  1.00 16.54           O  
ANISOU 1174  O   ARG A 145     2563   2276   1442   -162    348    601       O  
ATOM   1175  CB  ARG A 145      12.049  13.235   7.257  1.00 18.57           C  
ANISOU 1175  CB  ARG A 145     2184   2512   2357    581    517    -61       C  
ATOM   1176  CG  ARG A 145      10.538  13.256   7.002  1.00 23.46           C  
ANISOU 1176  CG  ARG A 145     2291   3702   2917    291    395    -87       C  
ATOM   1177  CD  ARG A 145      10.118  13.286   5.527  1.00 28.73           C  
ANISOU 1177  CD  ARG A 145     2937   4380   3595    155   -326   -200       C  
ATOM   1178  NE  ARG A 145       8.710  12.866   5.316  1.00 36.35           N  
ANISOU 1178  NE  ARG A 145     3126   6242   4442   -308   -448   -750       N  
ATOM   1179  CZ  ARG A 145       8.221  12.365   4.172  1.00 29.17           C  
ANISOU 1179  CZ  ARG A 145     2766   5241   3076    -66    637   -231       C  
ATOM   1180  NH1 ARG A 145       9.008  12.213   3.110  1.00 27.56           N  
ANISOU 1180  NH1 ARG A 145     2430   5317   2722    319    556    143       N  
ATOM   1181  NH2 ARG A 145       6.934  12.016   4.077  1.00 30.30           N  
ANISOU 1181  NH2 ARG A 145     2448   5894   3168    236    547   -775       N  
ATOM   1182  N   ALA A 146      14.857  11.557   7.798  1.00 14.38           N  
ANISOU 1182  N   ALA A 146     1580   2462   1420     32    521     33       N  
ATOM   1183  CA  ALA A 146      16.316  11.540   8.062  1.00 14.87           C  
ANISOU 1183  CA  ALA A 146     1598   2286   1766     89    483    294       C  
ATOM   1184  C   ALA A 146      17.039  10.745   6.963  1.00 14.56           C  
ANISOU 1184  C   ALA A 146     1668   2131   1732    -93    434    167       C  
ATOM   1185  O   ALA A 146      18.106  11.182   6.446  1.00 14.84           O  
ANISOU 1185  O   ALA A 146     2200   2302   1134   -339    750     97       O  
ATOM   1186  CB  ALA A 146      16.650  10.986   9.434  1.00 17.76           C  
ANISOU 1186  CB  ALA A 146     2101   2763   1884    -47    606    442       C  
ATOM   1187  N   VAL A 147      16.491   9.596   6.604  1.00 12.55           N  
ANISOU 1187  N   VAL A 147     1364   2167   1234    -15    360    246       N  
ATOM   1188  CA  VAL A 147      17.103   8.782   5.535  1.00 13.18           C  
ANISOU 1188  CA  VAL A 147     1725   1805   1477    148    280    145       C  
ATOM   1189  C   VAL A 147      17.014   9.522   4.199  1.00 12.82           C  
ANISOU 1189  C   VAL A 147     1596   1963   1311     98    394    106       C  
ATOM   1190  O   VAL A 147      17.979   9.548   3.435  1.00 13.14           O  
ANISOU 1190  O   VAL A 147     1448   1862   1683     23    423    176       O  
ATOM   1191  CB  VAL A 147      16.515   7.341   5.461  1.00 14.39           C  
ANISOU 1191  CB  VAL A 147     1955   1852   1661     32    248    225       C  
ATOM   1192  CG1 VAL A 147      16.954   6.600   4.187  1.00 14.01           C  
ANISOU 1192  CG1 VAL A 147     2116   1945   1261   -170    579    573       C  
ATOM   1193  CG2 VAL A 147      16.895   6.548   6.731  1.00 14.86           C  
ANISOU 1193  CG2 VAL A 147     1709   2187   1748    271    203    386       C  
ATOM   1194  N  AGLU A 148      15.844  10.094   3.920  0.70 11.62           N  
ANISOU 1194  N  AGLU A 148     1585   1982    849     70    717    176       N  
ATOM   1195  CA AGLU A 148      15.624  10.866   2.708  0.70 12.27           C  
ANISOU 1195  CA AGLU A 148     1756   1845   1061    138    332    123       C  
ATOM   1196  C  AGLU A 148      16.656  11.993   2.567  0.70 12.49           C  
ANISOU 1196  C  AGLU A 148     1823   1889   1032    115    480    178       C  
ATOM   1197  O  AGLU A 148      17.280  12.144   1.495  0.70 14.63           O  
ANISOU 1197  O  AGLU A 148     1959   2554   1045   -167    566    244       O  
ATOM   1198  CB AGLU A 148      14.170  11.325   2.686  0.70 15.17           C  
ANISOU 1198  CB AGLU A 148     1831   2338   1593    271    415   -117       C  
ATOM   1199  CG AGLU A 148      13.697  12.108   1.489  0.70 18.79           C  
ANISOU 1199  CG AGLU A 148     2255   2801   2082    123   -391   -242       C  
ATOM   1200  CD AGLU A 148      12.202  12.343   1.598  0.70 20.34           C  
ANISOU 1200  CD AGLU A 148     2300   3382   2047    357    -61   -783       C  
ATOM   1201  OE1AGLU A 148      11.785  13.072   2.507  0.70 24.38           O  
ANISOU 1201  OE1AGLU A 148     3053   3462   2748    927     79   -988       O  
ATOM   1202  OE2AGLU A 148      11.447  11.767   0.814  0.70 19.28           O  
ANISOU 1202  OE2AGLU A 148     1885   2907   2534    112    268  -1025       O  
ATOM   1203  N  BGLU A 148      15.857  10.113   3.908  0.30 12.70           N  
ANISOU 1203  N  BGLU A 148     1742   1924   1158    105    349    183       N  
ATOM   1204  CA BGLU A 148      15.700  10.887   2.683  0.30 12.39           C  
ANISOU 1204  CA BGLU A 148     1667   1800   1238    103    260    170       C  
ATOM   1205  C  BGLU A 148      16.751  11.961   2.579  0.30 12.58           C  
ANISOU 1205  C  BGLU A 148     1752   1826   1201     52    321    144       C  
ATOM   1206  O  BGLU A 148      17.458  12.055   1.566  0.30 14.09           O  
ANISOU 1206  O  BGLU A 148     1897   2290   1165   -136    363    259       O  
ATOM   1207  CB BGLU A 148      14.334  11.528   2.622  0.30 13.19           C  
ANISOU 1207  CB BGLU A 148     1740   1963   1308    210    136    236       C  
ATOM   1208  CG BGLU A 148      13.256  10.567   2.216  0.30 12.34           C  
ANISOU 1208  CG BGLU A 148     1564   1935   1188    228    222    250       C  
ATOM   1209  CD BGLU A 148      11.897  11.199   2.315  0.30 12.48           C  
ANISOU 1209  CD BGLU A 148     1590   1770   1381    238    155    400       C  
ATOM   1210  OE1BGLU A 148      11.733  12.149   3.090  0.30 13.07           O  
ANISOU 1210  OE1BGLU A 148     1079   2405   1480    306    610    122       O  
ATOM   1211  OE2BGLU A 148      10.983  10.744   1.635  0.30 14.52           O  
ANISOU 1211  OE2BGLU A 148     2176   2012   1328    370    -66    -64       O  
ATOM   1212  N   SER A 149      16.852  12.776   3.620  1.00 12.92           N  
ANISOU 1212  N   SER A 149     1876   1880   1152     36    325    118       N  
ATOM   1213  CA  SER A 149      17.854  13.854   3.629  1.00 15.57           C  
ANISOU 1213  CA  SER A 149     2195   2069   1649   -208    281    205       C  
ATOM   1214  C   SER A 149      19.268  13.344   3.326  1.00 15.14           C  
ANISOU 1214  C   SER A 149     2074   1773   1904   -323    301    362       C  
ATOM   1215  O   SER A 149      19.990  13.901   2.496  1.00 15.58           O  
ANISOU 1215  O   SER A 149     1886   2268   1765   -160    570    140       O  
ATOM   1216  CB  SER A 149      17.844  14.591   4.963  1.00 18.97           C  
ANISOU 1216  CB  SER A 149     2687   2338   2183   -107    755   -316       C  
ATOM   1217  OG  SER A 149      18.589  15.794   4.858  1.00 24.44           O  
ANISOU 1217  OG  SER A 149     4022   2656   2608   -636    625    -47       O  
ATOM   1218  N   TYR A 150      19.629  12.235   3.958  1.00 12.38           N  
ANISOU 1218  N   TYR A 150     1585   1880   1237   -308    759    532       N  
ATOM   1219  CA  TYR A 150      20.942  11.601   3.746  1.00 13.01           C  
ANISOU 1219  CA  TYR A 150     1410   2203   1331   -397    340    107       C  
ATOM   1220  C   TYR A 150      21.131  11.180   2.264  1.00 12.49           C  
ANISOU 1220  C   TYR A 150     1571   2084   1088   -309    352    396       C  
ATOM   1221  O   TYR A 150      22.181  11.424   1.651  1.00 13.22           O  
ANISOU 1221  O   TYR A 150     1287   2309   1427     82    364    426       O  
ATOM   1222  CB  TYR A 150      21.087  10.378   4.654  1.00 14.86           C  
ANISOU 1222  CB  TYR A 150     1758   2267   1618   -251    245    298       C  
ATOM   1223  CG  TYR A 150      22.421   9.675   4.490  1.00 14.51           C  
ANISOU 1223  CG  TYR A 150     1847   2087   1579   -252    597    346       C  
ATOM   1224  CD1 TYR A 150      23.531  10.089   5.205  1.00 17.56           C  
ANISOU 1224  CD1 TYR A 150     1870   2668   2131    -14    447    247       C  
ATOM   1225  CD2 TYR A 150      22.563   8.627   3.585  1.00 17.87           C  
ANISOU 1225  CD2 TYR A 150     2086   2405   2299    114    595     73       C  
ATOM   1226  CE1 TYR A 150      24.739   9.455   5.060  1.00 18.25           C  
ANISOU 1226  CE1 TYR A 150     1737   3014   2183    148    198    763       C  
ATOM   1227  CE2 TYR A 150      23.784   8.005   3.389  1.00 18.77           C  
ANISOU 1227  CE2 TYR A 150     2075   2438   2616    161    811    252       C  
ATOM   1228  CZ  TYR A 150      24.861   8.413   4.137  1.00 21.35           C  
ANISOU 1228  CZ  TYR A 150     2285   3173   2652    526    182    479       C  
ATOM   1229  OH  TYR A 150      26.068   7.805   3.944  1.00 26.02           O  
ANISOU 1229  OH  TYR A 150     3179   3698   3008   1209   1382   1256       O  
ATOM   1230  N   LEU A 151      20.115  10.539   1.716  1.00 11.66           N  
ANISOU 1230  N   LEU A 151     1450   1973   1008   -221    571    234       N  
ATOM   1231  CA  LEU A 151      20.144  10.067   0.340  1.00 10.31           C  
ANISOU 1231  CA  LEU A 151     1103   1784   1028   -303    541    113       C  
ATOM   1232  C   LEU A 151      20.198  11.210  -0.691  1.00 11.82           C  
ANISOU 1232  C   LEU A 151     1669   1579   1243   -415    559     93       C  
ATOM   1233  O   LEU A 151      20.846  11.071  -1.742  1.00 14.69           O  
ANISOU 1233  O   LEU A 151     1939   2196   1447   -207    805    -83       O  
ATOM   1234  CB  LEU A 151      18.939   9.151   0.039  1.00 12.20           C  
ANISOU 1234  CB  LEU A 151     1445   1723   1464   -427    397    -81       C  
ATOM   1235  CG  LEU A 151      18.877   7.817   0.803  1.00 11.96           C  
ANISOU 1235  CG  LEU A 151     1295   1627   1619   -238    355   -150       C  
ATOM   1236  CD1 LEU A 151      17.587   7.097   0.456  1.00 13.66           C  
ANISOU 1236  CD1 LEU A 151     1479   1791   1920   -447    155   -124       C  
ATOM   1237  CD2 LEU A 151      20.089   6.912   0.525  1.00 15.31           C  
ANISOU 1237  CD2 LEU A 151     2028   1661   2125    400    262    152       C  
ATOM   1238  N   LEU A 152      19.569  12.339  -0.380  1.00 12.60           N  
ANISOU 1238  N   LEU A 152     1756   1758   1272   -224    421    255       N  
ATOM   1239  CA  LEU A 152      19.659  13.555  -1.223  1.00 11.44           C  
ANISOU 1239  CA  LEU A 152     1326   1864   1157   -352    478    259       C  
ATOM   1240  C   LEU A 152      21.083  14.129  -1.225  1.00 11.90           C  
ANISOU 1240  C   LEU A 152     1578   1651   1290   -566    247    195       C  
ATOM   1241  O   LEU A 152      21.581  14.582  -2.273  1.00 12.97           O  
ANISOU 1241  O   LEU A 152     1826   2128    972   -210    439     79       O  
ATOM   1242  CB  LEU A 152      18.659  14.617  -0.782  1.00 13.12           C  
ANISOU 1242  CB  LEU A 152     1478   1980   1525   -227    203     16       C  
ATOM   1243  CG  LEU A 152      17.158  14.273  -0.959  1.00 11.64           C  
ANISOU 1243  CG  LEU A 152     1335   1734   1352     47     93     -4       C  
ATOM   1244  CD1 LEU A 152      16.324  15.282  -0.184  1.00 13.12           C  
ANISOU 1244  CD1 LEU A 152     1171   2209   1602    184    342   -138       C  
ATOM   1245  CD2 LEU A 152      16.688  14.198  -2.406  1.00 15.95           C  
ANISOU 1245  CD2 LEU A 152     2141   2922    997    -67    517      3       C  
ATOM   1246  N   ALA A 153      21.729  14.040  -0.072  1.00 11.47           N  
ANISOU 1246  N   ALA A 153     1528   1883    944   -213    586    344       N  
ATOM   1247  CA  ALA A 153      23.037  14.659   0.215  1.00 13.53           C  
ANISOU 1247  CA  ALA A 153     1992   1768   1378   -401    204     35       C  
ATOM   1248  C   ALA A 153      24.218  13.750  -0.157  1.00 14.90           C  
ANISOU 1248  C   ALA A 153     1596   2541   1523   -356    299    244       C  
ATOM   1249  O   ALA A 153      25.341  14.231  -0.245  1.00 19.88           O  
ANISOU 1249  O   ALA A 153     1753   3140   2657   -612    634    -61       O  
ATOM   1250  CB  ALA A 153      23.101  15.053   1.714  1.00 13.88           C  
ANISOU 1250  CB  ALA A 153     1864   2107   1302   -363    -40     76       C  
ATOM   1251  N   HIS A 154      23.955  12.455  -0.379  1.00 14.87           N  
ANISOU 1251  N   HIS A 154     1552   2510   1588   -306    785    183       N  
ATOM   1252  CA  HIS A 154      24.982  11.468  -0.676  1.00 17.71           C  
ANISOU 1252  CA  HIS A 154     2078   2626   2025   -228    516     79       C  
ATOM   1253  C   HIS A 154      24.561  10.706  -1.907  1.00 16.61           C  
ANISOU 1253  C   HIS A 154     1717   2577   2015   -369    402    198       C  
ATOM   1254  O   HIS A 154      24.043   9.595  -1.843  1.00 15.18           O  
ANISOU 1254  O   HIS A 154     1633   2700   1435   -429    310    -29       O  
ATOM   1255  CB  HIS A 154      25.198  10.541   0.490  1.00 16.21           C  
ANISOU 1255  CB  HIS A 154     1653   2205   2299   -261   -104    -50       C  
ATOM   1256  CG  HIS A 154      25.686  11.228   1.741  1.00 20.53           C  
ANISOU 1256  CG  HIS A 154     2570   2784   2445   -405   -354   -152       C  
ATOM   1257  ND1 HIS A 154      24.849  11.855   2.603  1.00 22.02           N  
ANISOU 1257  ND1 HIS A 154     2846   3360   2157   -401    -70    -47       N  
ATOM   1258  CD2 HIS A 154      26.952  11.310   2.300  1.00 25.22           C  
ANISOU 1258  CD2 HIS A 154     2578   4531   2471     55   -494   -737       C  
ATOM   1259  CE1 HIS A 154      25.553  12.358   3.621  1.00 23.14           C  
ANISOU 1259  CE1 HIS A 154     3015   4256   1522    -47     62     90       C  
ATOM   1260  NE2 HIS A 154      26.831  12.012   3.458  1.00 23.78           N  
ANISOU 1260  NE2 HIS A 154     2637   4215   2183   -134   -558   -408       N  
ATOM   1261  N   SER A 155      24.827  11.303  -3.061  1.00 15.92           N  
ANISOU 1261  N   SER A 155     1538   2386   2123   -162    210    495       N  
ATOM   1262  CA  SER A 155      24.315  10.761  -4.307  1.00 17.07           C  
ANISOU 1262  CA  SER A 155     1904   2416   2162   -306    305    570       C  
ATOM   1263  C   SER A 155      24.920   9.420  -4.702  1.00 16.65           C  
ANISOU 1263  C   SER A 155     1729   2319   2278   -434    124    316       C  
ATOM   1264  O   SER A 155      24.316   8.709  -5.472  1.00 19.66           O  
ANISOU 1264  O   SER A 155     1955   3167   2345   -540    196     41       O  
ATOM   1265  CB  SER A 155      24.494  11.771  -5.444  1.00 20.50           C  
ANISOU 1265  CB  SER A 155     2543   2893   2353   -435   -487   1077       C  
ATOM   1266  OG  SER A 155      25.865  12.059  -5.659  1.00 24.87           O  
ANISOU 1266  OG  SER A 155     2931   3327   3190  -1117    -11    909       O  
ATOM   1267  N   ASP A 156      26.099   9.066  -4.177  1.00 16.76           N  
ANISOU 1267  N   ASP A 156     1712   2721   1933   -279    283      5       N  
ATOM   1268  C   ASP A 156      26.317   6.661  -3.626  1.00 21.20           C  
ANISOU 1268  C   ASP A 156     2383   2825   2847   -162    424     71       C  
ATOM   1269  O   ASP A 156      26.740   5.541  -3.822  1.00 25.98           O  
ANISOU 1269  O   ASP A 156     3167   3219   3485    305    624    -29       O  
ATOM   1270  CA AASP A 156      26.726   7.815  -4.543  0.70 20.62           C  
ANISOU 1270  CA AASP A 156     2287   2901   2644      0    446     85       C  
ATOM   1271  CB AASP A 156      28.253   7.993  -4.576  0.70 24.29           C  
ANISOU 1271  CB AASP A 156     2238   3723   3268     96    222    -18       C  
ATOM   1272  CG AASP A 156      28.700   9.080  -5.579  0.70 28.47           C  
ANISOU 1272  CG AASP A 156     2678   4157   3980   -397    319    247       C  
ATOM   1273  OD1AASP A 156      27.903   9.469  -6.466  0.70 29.47           O  
ANISOU 1273  OD1AASP A 156     2305   4398   4494     31    789   1330       O  
ATOM   1274  OD2AASP A 156      29.848   9.561  -5.476  0.70 39.31           O  
ANISOU 1274  OD2AASP A 156     3537   6593   4804  -1936    883   -154       O  
ATOM   1275  CA BASP A 156      26.740   7.807  -4.529  0.30 19.52           C  
ANISOU 1275  CA BASP A 156     2177   2765   2474    -59    211     27       C  
ATOM   1276  CB BASP A 156      28.270   7.949  -4.526  0.30 20.05           C  
ANISOU 1276  CB BASP A 156     2146   2860   2610     72     67     67       C  
ATOM   1277  CG BASP A 156      28.890   7.840  -3.137  0.30 20.36           C  
ANISOU 1277  CG BASP A 156     1912   3005   2819    205    -95    143       C  
ATOM   1278  OD1BASP A 156      28.181   7.966  -2.106  0.30 20.03           O  
ANISOU 1278  OD1BASP A 156     1581   3464   2564   -277   -347     91       O  
ATOM   1279  OD2BASP A 156      30.121   7.659  -3.089  0.30 20.32           O  
ANISOU 1279  OD2BASP A 156     1903   3411   2406    347   -138    129       O  
ATOM   1280  N   ALA A 157      25.474   6.944  -2.633  1.00 18.44           N  
ANISOU 1280  N   ALA A 157     1916   2409   2680   -139     78    188       N  
ATOM   1281  CA  ALA A 157      25.054   5.939  -1.670  1.00 18.95           C  
ANISOU 1281  CA  ALA A 157     2130   2465   2604     24      3    342       C  
ATOM   1282  C   ALA A 157      23.828   5.201  -2.184  1.00 18.09           C  
ANISOU 1282  C   ALA A 157     2183   2541   2146    246   -449    600       C  
ATOM   1283  O   ALA A 157      22.864   5.836  -2.583  1.00 19.42           O  
ANISOU 1283  O   ALA A 157     2195   2381   2802    606     17    920       O  
ATOM   1284  CB  ALA A 157      24.735   6.600  -0.347  1.00 17.52           C  
ANISOU 1284  CB  ALA A 157     2273   2550   1832    -42    -82    641       C  
ATOM   1285  N   TYR A 158      23.888   3.867  -2.171  1.00 19.22           N  
ANISOU 1285  N   TYR A 158     2485   2593   2222    165    437    111       N  
ATOM   1286  CA  TYR A 158      22.743   2.990  -2.459  1.00 21.46           C  
ANISOU 1286  CA  TYR A 158     2365   2840   2949      2    370    138       C  
ATOM   1287  C   TYR A 158      22.199   3.001  -3.890  1.00 25.54           C  
ANISOU 1287  C   TYR A 158     3014   3689   3000    368    453   -610       C  
ATOM   1288  O   TYR A 158      21.026   2.696  -4.112  1.00 27.66           O  
ANISOU 1288  O   TYR A 158     2976   4315   3217    848    373  -1076       O  
ATOM   1289  CB  TYR A 158      21.608   3.243  -1.455  1.00 20.77           C  
ANISOU 1289  CB  TYR A 158     2645   2691   2553    -75    355     97       C  
ATOM   1290  CG  TYR A 158      22.046   3.087  -0.016  1.00 17.83           C  
ANISOU 1290  CG  TYR A 158     1314   2989   2472    -32    578    -94       C  
ATOM   1291  CD1 TYR A 158      22.211   1.820   0.552  1.00 19.69           C  
ANISOU 1291  CD1 TYR A 158     2036   3251   2192    269    461   -169       C  
ATOM   1292  CD2 TYR A 158      22.285   4.203   0.778  1.00 20.81           C  
ANISOU 1292  CD2 TYR A 158     2476   2874   2555      5    806    -77       C  
ATOM   1293  CE1 TYR A 158      22.618   1.675   1.875  1.00 21.91           C  
ANISOU 1293  CE1 TYR A 158     2331   3560   2433    -52    264   -208       C  
ATOM   1294  CE2 TYR A 158      22.691   4.071   2.096  1.00 21.60           C  
ANISOU 1294  CE2 TYR A 158     3001   2782   2422   -294   1014    492       C  
ATOM   1295  CZ  TYR A 158      22.858   2.814   2.637  1.00 19.08           C  
ANISOU 1295  CZ  TYR A 158     2078   2740   2431    165    860    103       C  
ATOM   1296  OH  TYR A 158      23.255   2.701   3.938  1.00 24.42           O  
ANISOU 1296  OH  TYR A 158     3022   4095   2160   -525    737   -825       O  
ATOM   1297  N   ASN A 159      23.048   3.267  -4.874  1.00 27.38           N  
ANISOU 1297  N   ASN A 159     3234   4078   3089    768    648   -552       N  
ATOM   1298  CA  ASN A 159      22.612   3.154  -6.287  1.00 32.17           C  
ANISOU 1298  CA  ASN A 159     4337   4278   3609   1042   -203    -51       C  
ATOM   1299  C   ASN A 159      22.587   1.737  -6.819  1.00 36.83           C  
ANISOU 1299  C   ASN A 159     4080   4542   5372   2047    345  -1079       C  
ATOM   1300  O   ASN A 159      23.374   0.931  -6.371  1.00 40.45           O  
ANISOU 1300  O   ASN A 159     5349   4021   6000   2688    727  -1477       O  
ATOM   1301  CB  ASN A 159      23.517   3.970  -7.172  1.00 39.28           C  
ANISOU 1301  CB  ASN A 159     4454   4856   5613    405    296    141       C  
ATOM   1302  CG  ASN A 159      23.383   5.429  -6.903  1.00 38.89           C  
ANISOU 1302  CG  ASN A 159     3349   5367   6057    662   2164  -1973       C  
ATOM   1303  OD1 ASN A 159      22.257   5.944  -6.762  1.00 42.51           O  
ANISOU 1303  OD1 ASN A 159     3454   5096   7599   1209   -526  -1342       O  
ATOM   1304  ND2 ASN A 159      24.502   6.111  -6.811  1.00 42.78           N  
ANISOU 1304  ND2 ASN A 159     4176   4425   7651    568    235  -2265       N  
TER    1305      ASN A 159                                                      
HETATM 1306  C1  2AN A1160       4.937   4.504  10.103  1.00 36.88           C  
ANISOU 1306  C1  2AN A1160     5166   4460   4387   -240    700    210       C  
HETATM 1307  C2  2AN A1160       4.287   5.705   9.799  1.00 39.45           C  
ANISOU 1307  C2  2AN A1160     5282   4875   4830     51    260    370       C  
HETATM 1308  C3  2AN A1160       4.736   6.517   8.782  1.00 39.66           C  
ANISOU 1308  C3  2AN A1160     5715   5071   4280   -248    711   -382       C  
HETATM 1309  C4  2AN A1160       5.854   6.138   8.063  1.00 36.88           C  
ANISOU 1309  C4  2AN A1160     4798   4130   5085   -798    307   -292       C  
HETATM 1310  C5  2AN A1160       6.504   4.950   8.368  1.00 33.03           C  
ANISOU 1310  C5  2AN A1160     3871   4528   4149   -452    488   -428       C  
HETATM 1311  C6  2AN A1160       7.608   4.642   7.599  1.00 32.37           C  
ANISOU 1311  C6  2AN A1160     3022   4717   4559   -398    313    369       C  
HETATM 1312  C7  2AN A1160       8.267   3.471   7.874  1.00 34.54           C  
ANISOU 1312  C7  2AN A1160     4281   4606   4235    -64   1105    540       C  
HETATM 1313  C8  2AN A1160       7.825   2.632   8.893  1.00 37.21           C  
ANISOU 1313  C8  2AN A1160     4786   4643   4710   -907    932    761       C  
HETATM 1314  N   2AN A1160       4.492   3.673  11.132  1.00 34.01           N  
ANISOU 1314  N   2AN A1160     4015   5390   3518   -993   1425    -62       N  
HETATM 1315  S   2AN A1160       6.521   1.699  10.794  0.70 34.66           S  
ANISOU 1315  S   2AN A1160     4000   5078   4089    447   1149   1125       S  
HETATM 1316  C9  2AN A1160       6.750   2.884   9.682  1.00 33.65           C  
ANISOU 1316  C9  2AN A1160     4560   3968   4258   -903    486    444       C  
HETATM 1317  C10 2AN A1160       6.065   4.097   9.402  1.00 31.81           C  
ANISOU 1317  C10 2AN A1160     4240   4522   3324   -632     51   -272       C  
HETATM 1318  C11 2AN A1160       3.104   3.610  11.317  1.00 33.11           C  
ANISOU 1318  C11 2AN A1160     3530   4562   4487   -245    211   -252       C  
HETATM 1319  C12 2AN A1160       2.657   3.522  12.642  1.00 33.51           C  
ANISOU 1319  C12 2AN A1160     3971   4248   4512   -776    552   -243       C  
HETATM 1320  C13 2AN A1160       1.300   3.443  12.927  0.80 28.90           C  
ANISOU 1320  C13 2AN A1160     3903   3696   3378    -46   1455    625       C  
HETATM 1321  C14 2AN A1160       0.381   3.439  11.868  0.80 36.51           C  
ANISOU 1321  C14 2AN A1160     4404   5029   4438   -657    923   1041       C  
HETATM 1322  C15 2AN A1160       0.820   3.514  10.539  0.80 37.73           C  
ANISOU 1322  C15 2AN A1160     4692   5667   3977    312    206    739       C  
HETATM 1323  C16 2AN A1160       2.187   3.593  10.262  0.80 35.25           C  
ANISOU 1323  C16 2AN A1160     4850   5035   3509    314    487    687       C  
HETATM 1324  O1  2AN A1160       7.487   0.646  10.599  0.70 35.67           O  
ANISOU 1324  O1  2AN A1160     4627   4513   4409      0    614   1110       O  
HETATM 1325  O2  2AN A1160       5.279   1.034  10.713  0.70 30.00           O  
ANISOU 1325  O2  2AN A1160     4274   3215   3909     71   1605   1682       O  
HETATM 1326  O3  2AN A1160       6.837   2.278  12.275  0.70 29.11           O  
ANISOU 1326  O3  2AN A1160     3559   4157   3343    -35   1641   2394       O  
HETATM 1327  CAM H35 A1161      10.733  -0.030   8.131  0.80 38.87           C  
ANISOU 1327  CAM H35 A1161     5551   5615   3601   -186    484   -595       C  
HETATM 1328  CAO H35 A1161       9.880   0.956   8.488  0.80 41.79           C  
ANISOU 1328  CAO H35 A1161     5136   5883   4858     21    432    184       C  
HETATM 1329  CAN H35 A1161      10.540   1.777   9.394  0.80 44.34           C  
ANISOU 1329  CAN H35 A1161     5724   5936   5185    -78    785   -676       C  
HETATM 1330  OAL H35 A1161      11.789   1.240   9.561  0.80 49.99           O  
ANISOU 1330  OAL H35 A1161     5696   7046   6250   -201    120  -1062       O  
HETATM 1331  CAK H35 A1161      11.872   0.224   8.833  0.80 44.80           C  
ANISOU 1331  CAK H35 A1161     4892   5691   6439    377   -100   -286       C  
HETATM 1332  CAP H35 A1161      13.029  -0.667   8.684  0.80 39.84           C  
ANISOU 1332  CAP H35 A1161     5393   4494   5251    166     31   -186       C  
HETATM 1333  N6  H35 A1161      12.612  -2.007   9.137  0.80 38.03           N  
ANISOU 1333  N6  H35 A1161     5105   4850   4495    196   -605    204       N  
HETATM 1334  C6  H35 A1161      13.470  -2.427  10.140  0.80 32.45           C  
ANISOU 1334  C6  H35 A1161     4225   3663   4439    291   -647   -170       C  
HETATM 1335  N1  H35 A1161      14.435  -1.583  10.550  0.80 25.37           N  
ANISOU 1335  N1  H35 A1161     3548   2736   3353    507      0   -229       N  
HETATM 1336  C2  H35 A1161      15.303  -1.952  11.495  0.80 34.84           C  
ANISOU 1336  C2  H35 A1161     5197   4415   3625    620  -1053    624       C  
HETATM 1337  N3  H35 A1161      15.195  -3.164  12.039  0.80 36.04           N  
ANISOU 1337  N3  H35 A1161     5368   3291   5035    360   -383   -919       N  
HETATM 1338  C4  H35 A1161      14.230  -4.041  11.671  0.80 34.24           C  
ANISOU 1338  C4  H35 A1161     5026   3696   4285    402  -1194   -213       C  
HETATM 1339  C5  H35 A1161      13.342  -3.691  10.697  0.80 30.49           C  
ANISOU 1339  C5  H35 A1161     3898   3145   4540    533   -696   -407       C  
HETATM 1340  N7  H35 A1161      12.509  -4.737  10.508  0.80 32.98           N  
ANISOU 1340  N7  H35 A1161     3855   3932   4742    285   -259    717       N  
HETATM 1341  C8  H35 A1161      12.871  -5.729  11.343  0.80 31.25           C  
ANISOU 1341  C8  H35 A1161     4397   4100   3376   -151   -622    372       C  
HETATM 1342  N9  H35 A1161      13.933  -5.293  12.052  0.80 38.91           N  
ANISOU 1342  N9  H35 A1161     4565   4966   5250   -868  -1207    497       N  
HETATM 1343  S   SO4 A1162      -3.708   8.552   6.100  1.00 56.06           S  
ANISOU 1343  S   SO4 A1162     6867   6835   7597  -2740    555   2456       S  
HETATM 1344  O1  SO4 A1162      -3.943  10.020   6.095  1.00 79.67           O  
ANISOU 1344  O1  SO4 A1162     9034   6733  14503  -2690   1151   3116       O  
HETATM 1345  O2  SO4 A1162      -2.557   8.243   5.204  1.00 54.43           O  
ANISOU 1345  O2  SO4 A1162     7283   4972   8424  -1482   1391   1822       O  
HETATM 1346  O3  SO4 A1162      -4.927   7.866   5.614  1.00 71.22           O  
ANISOU 1346  O3  SO4 A1162     5196   8475  13387  -1914   -615   2338       O  
HETATM 1347  O4  SO4 A1162      -3.440   8.087   7.489  1.00 53.72           O  
ANISOU 1347  O4  SO4 A1162     5921   5826   8662   -487    -91   3038       O  
HETATM 1348  S   SO4 A1163       2.712  12.668   3.169  0.50 45.91           S  
ANISOU 1348  S   SO4 A1163     6257   5300   5886    647   1191   -467       S  
HETATM 1349  O1  SO4 A1163       2.229  14.064   3.125  0.50 58.36           O  
ANISOU 1349  O1  SO4 A1163     7505   5857   8809   1690   1869  -1760       O  
HETATM 1350  O2  SO4 A1163       4.124  12.631   2.731  0.50 37.39           O  
ANISOU 1350  O2  SO4 A1163     5315   5255   3636   2349   -283  -1953       O  
HETATM 1351  O3  SO4 A1163       1.908  11.853   2.225  0.50 37.45           O  
ANISOU 1351  O3  SO4 A1163     4922   4672   4634   1226   2953  -1245       O  
HETATM 1352  O4  SO4 A1163       2.580  12.157   4.558  0.50 36.10           O  
ANISOU 1352  O4  SO4 A1163     4236   4312   5169    597   2548  -2023       O  
HETATM 1353  S   SO4 A1164       2.105  15.529  19.765  1.00 86.10           S  
ANISOU 1353  S   SO4 A1164    11626   5849  15238   1749  -4092  -3165       S  
HETATM 1354  O1  SO4 A1164       1.913  16.872  20.336  1.00111.99           O  
ANISOU 1354  O1  SO4 A1164    14996   6479  21076    739  -3142  -4920       O  
HETATM 1355  O2  SO4 A1164       3.530  15.152  19.907  1.00 78.87           O  
ANISOU 1355  O2  SO4 A1164    11770   3782  14413   1546  -3957  -2211       O  
HETATM 1356  O3  SO4 A1164       1.747  15.581  18.324  1.00 96.04           O  
ANISOU 1356  O3  SO4 A1164    13116   9880  13493    946   -749  -3800       O  
HETATM 1357  O4  SO4 A1164       1.252  14.556  20.495  1.00 68.23           O  
ANISOU 1357  O4  SO4 A1164     9351   8866   7707   2723  -2777  -3880       O  
HETATM 1358  S   SO4 A1165       4.153 -15.259  15.954  1.00 52.26           S  
ANISOU 1358  S   SO4 A1165     5740   6898   7217   2769    592   1651       S  
HETATM 1359  O1  SO4 A1165       5.348 -15.011  16.788  1.00 48.01           O  
ANISOU 1359  O1  SO4 A1165     5145   9217   3876    667   2242   2953       O  
HETATM 1360  O2  SO4 A1165       4.389 -14.741  14.577  1.00 45.59           O  
ANISOU 1360  O2  SO4 A1165     1320   8418   7582   -249    259   1460       O  
HETATM 1361  O3  SO4 A1165       2.990 -14.562  16.550  1.00 42.69           O  
ANISOU 1361  O3  SO4 A1165     5605   4848   5765   1386    206   -156       O  
HETATM 1362  O4  SO4 A1165       3.877 -16.720  15.921  1.00 61.47           O  
ANISOU 1362  O4  SO4 A1165     8242   7139   7973   2433   1496    -55       O  
HETATM 1363  O   HOH A2001      -5.989   5.573  12.999  1.00 47.50           O  
ANISOU 1363  O   HOH A2001     7228   2774   8045    834  -3558    211       O  
HETATM 1364  O   HOH A2002      -8.271   0.896  13.354  1.00 23.00           O  
ANISOU 1364  O   HOH A2002     1914   4103   2720    720    916    352       O  
HETATM 1365  O   HOH A2003      -1.432  -1.093   3.054  1.00 45.60           O  
ANISOU 1365  O   HOH A2003     4425   6100   6799  -2577   -531   1185       O  
HETATM 1366  O   HOH A2004      -7.237   2.758  18.460  1.00 35.15           O  
ANISOU 1366  O   HOH A2004     3112   6868   3374   -519    387   -361       O  
HETATM 1367  O   HOH A2005       3.197  11.186  -4.592  1.00 29.81           O  
ANISOU 1367  O   HOH A2005     3116   3713   4495   1515    862    870       O  
HETATM 1368  O   HOH A2006      -4.281   4.511  10.940  1.00 46.86           O  
ANISOU 1368  O   HOH A2006    10017   4513   3274   3884   2246   3501       O  
HETATM 1369  O   HOH A2007      18.063   2.315  -7.598  1.00 24.15           O  
ANISOU 1369  O   HOH A2007     1812   3889   3472    376    -58   -635       O  
HETATM 1370  O   HOH A2008      -1.953   1.666   3.580  1.00 39.07           O  
ANISOU 1370  O   HOH A2008     2931   8944   2967   -524   1408     54       O  
HETATM 1371  O   HOH A2009      -2.348   8.690   9.635  1.00 66.15           O  
ANISOU 1371  O   HOH A2009     8635  12620   3877   -270   -725   -267       O  
HETATM 1372  O   HOH A2010      23.574  -1.697   0.913  1.00 38.05           O  
ANISOU 1372  O   HOH A2010     5206   4648   4601   1388    844    924       O  
HETATM 1373  O   HOH A2011      -2.299   9.860   2.682  1.00 45.42           O  
ANISOU 1373  O   HOH A2011     4430   5634   7191   1368   2435    923       O  
HETATM 1374  O   HOH A2012       7.493  13.347  -0.725  1.00 29.70           O  
ANISOU 1374  O   HOH A2012     2268   3412   5604   -411    269    174       O  
HETATM 1375  O   HOH A2013       5.787  10.288  -4.423  1.00 24.51           O  
ANISOU 1375  O   HOH A2013     2580   3061   3670   -174   1173   1530       O  
HETATM 1376  O   HOH A2014      23.637   7.667  19.521  1.00 37.63           O  
ANISOU 1376  O   HOH A2014     3305   7861   3130  -1386    791   -995       O  
HETATM 1377  O   HOH A2015      25.867  10.668  17.097  1.00 41.01           O  
ANISOU 1377  O   HOH A2015     2179   8724   4676  -1042   -308  -1233       O  
HETATM 1378  O   HOH A2016      15.611  13.808  12.842  1.00 45.31           O  
ANISOU 1378  O   HOH A2016     6419   6174   4622  -2625   1993   -918       O  
HETATM 1379  O   HOH A2017      12.977   2.439  -8.325  1.00 14.28           O  
ANISOU 1379  O   HOH A2017     1654   2733   1037   -258    550   -355       O  
HETATM 1380  O   HOH A2018      10.209   5.182  -7.846  1.00 13.59           O  
ANISOU 1380  O   HOH A2018     1219   2408   1534    173    475   -140       O  
HETATM 1381  O   HOH A2019      15.558   3.402  -7.678  1.00 16.35           O  
ANISOU 1381  O   HOH A2019     2004   2793   1414    -41    373    348       O  
HETATM 1382  O   HOH A2020      16.164  -2.221  -3.781  1.00 24.79           O  
ANISOU 1382  O   HOH A2020     2869   2356   4192    114   -479   -410       O  
HETATM 1383  O   HOH A2021      17.758   8.816  -5.823  1.00 12.52           O  
ANISOU 1383  O   HOH A2021     1420   2113   1224    225    207   -233       O  
HETATM 1384  O   HOH A2022      22.356 -22.244  16.197  1.00 36.54           O  
ANISOU 1384  O   HOH A2022     2930   5360   5592    206    780    184       O  
HETATM 1385  O   HOH A2023      20.969  -2.414   1.516  1.00 29.48           O  
ANISOU 1385  O   HOH A2023     2983   4080   4138   1110    499  -1241       O  
HETATM 1386  O   HOH A2024      21.318  -3.860  -4.948  1.00 52.05           O  
ANISOU 1386  O   HOH A2024     8438   6523   4813    420   -168  -1932       O  
HETATM 1387  O   HOH A2025      24.546  -4.433  -3.336  1.00 48.76           O  
ANISOU 1387  O   HOH A2025     5704   5414   7405   1450   1305    644       O  
HETATM 1388  O   HOH A2026      24.125   0.308  -3.978  1.00 43.62           O  
ANISOU 1388  O   HOH A2026     6072   3169   7330   1543   2157    388       O  
HETATM 1389  O   HOH A2027      15.363  -0.877   8.220  1.00 33.81           O  
ANISOU 1389  O   HOH A2027     3689   5453   3703     37    506    -33       O  
HETATM 1390  O   HOH A2028      17.429  -3.289   8.063  1.00 36.82           O  
ANISOU 1390  O   HOH A2028     8263   3065   2662   -499    599    -58       O  
HETATM 1391  O   HOH A2029      12.331  -2.455  28.903  1.00 27.79           O  
ANISOU 1391  O   HOH A2029     3761   3546   3251   -490   2212   -805       O  
HETATM 1392  O   HOH A2030      14.284  -3.184  30.617  1.00 41.34           O  
ANISOU 1392  O   HOH A2030     8649   4260   2795    974   -211    643       O  
HETATM 1393  O   HOH A2031      10.811   0.935  14.261  1.00 42.31           O  
ANISOU 1393  O   HOH A2031     8279   3906   3890  -1225   -181    341       O  
HETATM 1394  O   HOH A2032      23.726  -2.594  13.434  1.00 23.66           O  
ANISOU 1394  O   HOH A2032     1276   5368   2345    660    748   1150       O  
HETATM 1395  O   HOH A2033      23.444  -5.257  12.049  1.00 48.03           O  
ANISOU 1395  O   HOH A2033     8360   4340   5546    334    266   -979       O  
HETATM 1396  O   HOH A2034      25.151   3.380  12.299  1.00 21.07           O  
ANISOU 1396  O   HOH A2034     1655   3997   2350   -572    223    624       O  
HETATM 1397  O   HOH A2035       7.688 -10.414  26.375  1.00 25.01           O  
ANISOU 1397  O   HOH A2035     3321   4414   1764    308   -128   -185       O  
HETATM 1398  O   HOH A2036      23.153   6.587  17.218  1.00 28.41           O  
ANISOU 1398  O   HOH A2036     3840   3470   3483   -534    568    850       O  
HETATM 1399  O   HOH A2037      25.425   8.923  14.900  1.00 32.46           O  
ANISOU 1399  O   HOH A2037     3710   5596   3026   -443    121  -1702       O  
HETATM 1400  O   HOH A2038      26.067  10.193  12.617  1.00 40.90           O  
ANISOU 1400  O   HOH A2038     5509   5309   4719  -1729    221  -1172       O  
HETATM 1401  O   HOH A2039       5.362 -11.233  27.565  1.00 28.96           O  
ANISOU 1401  O   HOH A2039     4778   4153   2070   -378    195   -251       O  
HETATM 1402  O   HOH A2040      18.335  13.498  11.655  1.00 30.93           O  
ANISOU 1402  O   HOH A2040     3805   3266   4681   -151    142   -398       O  
HETATM 1403  O   HOH A2041      21.384  13.249  10.083  1.00 34.23           O  
ANISOU 1403  O   HOH A2041     4507   4386   4112   -952     60    452       O  
HETATM 1404  O   HOH A2042      18.257  12.479  15.229  1.00 27.69           O  
ANISOU 1404  O   HOH A2042     4800   2911   2808    600   -423    236       O  
HETATM 1405  O   HOH A2043      21.208   8.620  20.868  1.00 40.38           O  
ANISOU 1405  O   HOH A2043     3090   8394   3856  -1023   -289    419       O  
HETATM 1406  O   HOH A2044      13.497  12.815  18.404  1.00 36.84           O  
ANISOU 1406  O   HOH A2044     5063   3573   5360   -558    442    569       O  
HETATM 1407  O   HOH A2045      17.830  11.899  21.625  1.00 30.75           O  
ANISOU 1407  O   HOH A2045     4936   3063   3684    338    525  -1104       O  
HETATM 1408  O   HOH A2046      21.601  14.172  14.135  1.00 45.44           O  
ANISOU 1408  O   HOH A2046     7295   4424   5547  -1770   -607   -383       O  
HETATM 1409  O   HOH A2047      20.462  11.990  21.656  1.00 35.02           O  
ANISOU 1409  O   HOH A2047     3543   4388   5374     58    158  -2885       O  
HETATM 1410  O   HOH A2048      -4.091 -10.552  11.354  1.00 43.57           O  
ANISOU 1410  O   HOH A2048     6697   5889   3965  -1431   1247  -1930       O  
HETATM 1411  O   HOH A2049      20.193   4.270  24.628  1.00 31.00           O  
ANISOU 1411  O   HOH A2049     3439   5726   2613   -163   -567   1259       O  
HETATM 1412  O   HOH A2050      21.631   7.280  23.008  1.00 33.55           O  
ANISOU 1412  O   HOH A2050     3798   4771   4178    589    416     14       O  
HETATM 1413  O   HOH A2051      20.321  -1.983  20.378  1.00 12.73           O  
ANISOU 1413  O   HOH A2051     1218   2012   1605   -173    639   -109       O  
HETATM 1414  O   HOH A2052      23.933   0.507  15.930  1.00 17.22           O  
ANISOU 1414  O   HOH A2052     1874   2567   2101      3    985    304       O  
HETATM 1415  O   HOH A2053      21.775  -3.529  22.470  1.00 31.02           O  
ANISOU 1415  O   HOH A2053     3122   5393   3269   1006   1744   1227       O  
HETATM 1416  O   HOH A2054      24.573 -11.538  14.893  1.00 46.86           O  
ANISOU 1416  O   HOH A2054     2869   5527   9405   1372    113  -2017       O  
HETATM 1417  O   HOH A2055      22.336 -16.311  13.492  1.00 28.19           O  
ANISOU 1417  O   HOH A2055     2933   4627   3150   1695    723    583       O  
HETATM 1418  O   HOH A2056      22.241 -19.541  16.828  1.00 39.71           O  
ANISOU 1418  O   HOH A2056     5139   3575   6371   -247  -1049   -281       O  
HETATM 1419  O   HOH A2057      25.847 -11.596   4.870  1.00 49.64           O  
ANISOU 1419  O   HOH A2057     5877   6409   6573  -3397   4149  -2045       O  
HETATM 1420  O   HOH A2058      25.716 -14.737   3.595  1.00 42.60           O  
ANISOU 1420  O   HOH A2058     4782   2786   8617    -11   1626  -1524       O  
HETATM 1421  O   HOH A2059      16.312  -6.967   7.328  1.00 45.10           O  
ANISOU 1421  O   HOH A2059     3981   6832   6320  -1209   1420   1545       O  
HETATM 1422  O   HOH A2060      18.048 -15.180   6.369  1.00 22.27           O  
ANISOU 1422  O   HOH A2060     2089   2660   3711    279    690   -236       O  
HETATM 1423  O   HOH A2061      15.659 -16.412   6.510  1.00 14.89           O  
ANISOU 1423  O   HOH A2061     2324   1765   1567    257    989   -281       O  
HETATM 1424  O   HOH A2062      19.559  -7.105   8.074  1.00 39.04           O  
ANISOU 1424  O   HOH A2062     4883   7397   2551   1271   -133   -506       O  
HETATM 1425  O   HOH A2063      29.824  13.533   0.714  1.00 43.94           O  
ANISOU 1425  O   HOH A2063     6207   8030   2458  -1405   -651  -2008       O  
HETATM 1426  O   HOH A2064      28.925  11.447  -0.447  1.00 42.58           O  
ANISOU 1426  O   HOH A2064     2968   7164   6043    215   -195   -681       O  
HETATM 1427  O   HOH A2065      26.876   2.561   1.811  1.00 48.16           O  
ANISOU 1427  O   HOH A2065     5785   6007   6503   -897   -608  -1142       O  
HETATM 1428  O   HOH A2066      18.754  -1.125  25.123  1.00 21.65           O  
ANISOU 1428  O   HOH A2066     2469   3183   2573    122    867    368       O  
HETATM 1429  O   HOH A2067      17.947   2.263  25.536  1.00 18.67           O  
ANISOU 1429  O   HOH A2067     1827   3446   1820   -495    185    322       O  
HETATM 1430  O   HOH A2068      15.156   4.642  26.256  1.00 16.41           O  
ANISOU 1430  O   HOH A2068     2644   1911   1679   -113   1189    244       O  
HETATM 1431  O   HOH A2069      20.984   8.191  25.038  1.00 32.00           O  
ANISOU 1431  O   HOH A2069     2606   5655   3894  -1687   1138   -707       O  
HETATM 1432  O   HOH A2070      20.361   5.466  27.011  1.00 38.37           O  
ANISOU 1432  O   HOH A2070     5091   5750   3736   -525    -91    127       O  
HETATM 1433  O   HOH A2071      17.149  11.553  23.962  1.00 20.55           O  
ANISOU 1433  O   HOH A2071     3152   2278   2377    218    479   -342       O  
HETATM 1434  O   HOH A2072      11.328  11.419  29.393  1.00 17.77           O  
ANISOU 1434  O   HOH A2072     1964   3071   1715   -398   1180   -838       O  
HETATM 1435  O   HOH A2073      15.678   6.904  30.053  1.00 13.98           O  
ANISOU 1435  O   HOH A2073     1768   2490   1050   -537    266    -73       O  
HETATM 1436  O   HOH A2074      13.936   5.438  28.398  1.00 14.10           O  
ANISOU 1436  O   HOH A2074     1514   2268   1573   -254    395    179       O  
HETATM 1437  O   HOH A2075      10.659   4.662  23.009  1.00 21.49           O  
ANISOU 1437  O   HOH A2075     3079   3541   1544    -59    223   -388       O  
HETATM 1438  O   HOH A2076      10.969  -0.104  28.255  1.00 18.52           O  
ANISOU 1438  O   HOH A2076     3579   2508    947   -800    493    395       O  
HETATM 1439  O   HOH A2077      16.725  -4.664  29.756  1.00 54.87           O  
ANISOU 1439  O   HOH A2077     7468   7219   6160    691  -1640   -808       O  
HETATM 1440  O   HOH A2078      16.186  -1.768  32.553  1.00 29.15           O  
ANISOU 1440  O   HOH A2078     4041   4292   2742    -38    141      0       O  
HETATM 1441  O   HOH A2079      17.169   1.133  32.383  1.00 30.93           O  
ANISOU 1441  O   HOH A2079     3778   4313   3660    543   -386    560       O  
HETATM 1442  O   HOH A2080      12.134  -2.515  26.499  1.00 26.63           O  
ANISOU 1442  O   HOH A2080     2058   5643   2416   -553    838   -369       O  
HETATM 1443  O   HOH A2081      10.341  -1.218  15.436  1.00 32.70           O  
ANISOU 1443  O   HOH A2081     2957   4314   5152   1029  -1067  -1691       O  
HETATM 1444  O   HOH A2082       3.614 -11.512  12.731  1.00 23.75           O  
ANISOU 1444  O   HOH A2082     2644   4505   1871   -751    185     46       O  
HETATM 1445  O   HOH A2083       5.631 -14.029   7.385  1.00 36.62           O  
ANISOU 1445  O   HOH A2083     4802   4745   4365   -345    533   -286       O  
HETATM 1446  O   HOH A2084       7.206 -14.620  10.552  1.00 31.80           O  
ANISOU 1446  O   HOH A2084     4547   4250   3283  -1039   1115    812       O  
HETATM 1447  O   HOH A2085       4.539  -8.458   9.511  1.00 18.26           O  
ANISOU 1447  O   HOH A2085     2429   2622   1883     37    941    -51       O  
HETATM 1448  O   HOH A2086       2.757  -9.781   2.324  1.00 40.61           O  
ANISOU 1448  O   HOH A2086     4637   6238   4555   1402      5    522       O  
HETATM 1449  O   HOH A2087      12.978 -10.977  -2.172  1.00 17.70           O  
ANISOU 1449  O   HOH A2087     2244   2370   2111    498    649     25       O  
HETATM 1450  O   HOH A2088       8.247 -11.638  -5.221  1.00 30.50           O  
ANISOU 1450  O   HOH A2088     4729   4188   2671    -91    311   -845       O  
HETATM 1451  O   HOH A2089      15.617  -5.953  -6.639  1.00 43.04           O  
ANISOU 1451  O   HOH A2089     4482   7345   4524    458    681   1400       O  
HETATM 1452  O   HOH A2090      17.920  -6.143  -4.387  1.00 53.89           O  
ANISOU 1452  O   HOH A2090     8525   3019   8931  -1547   -976    454       O  
HETATM 1453  O   HOH A2091      17.172  -9.681   2.439  1.00 41.01           O  
ANISOU 1453  O   HOH A2091     6521   4577   4480   1353   -197  -1744       O  
HETATM 1454  O   HOH A2092      11.909  -4.343  -8.839  1.00 33.03           O  
ANISOU 1454  O   HOH A2092     6292   3003   3255   -783   3128    320       O  
HETATM 1455  O   HOH A2093       7.938  -4.175  -9.106  1.00 36.34           O  
ANISOU 1455  O   HOH A2093     5562   4041   4203  -1069   1287    -76       O  
HETATM 1456  O   HOH A2094      12.843  -7.290  -9.925  1.00 43.72           O  
ANISOU 1456  O   HOH A2094     2837  11109   2664    605    979  -1185       O  
HETATM 1457  O   HOH A2095       6.330  -1.757  -5.592  1.00 31.37           O  
ANISOU 1457  O   HOH A2095     4479   3691   3748    760   -975   -623       O  
HETATM 1458  O   HOH A2096       5.338  -4.419  -8.233  1.00 30.84           O  
ANISOU 1458  O   HOH A2096     5493   3646   2576    530    137   -491       O  
HETATM 1459  O   HOH A2097       1.996  -6.732  -3.117  1.00 47.68           O  
ANISOU 1459  O   HOH A2097     6241   6376   5497  -1734  -1030      4       O  
HETATM 1460  O   HOH A2098       4.303  -5.709   2.483  1.00 22.73           O  
ANISOU 1460  O   HOH A2098     2836   3864   1933    369   1129   -399       O  
HETATM 1461  O   HOH A2099       4.502 -11.689   6.389  1.00 33.05           O  
ANISOU 1461  O   HOH A2099     4752   4199   3605   -816   1673   -844       O  
HETATM 1462  O   HOH A2100       7.222 -11.422  23.801  1.00 25.40           O  
ANISOU 1462  O   HOH A2100     5131   2563   1954    792    613     18       O  
HETATM 1463  O   HOH A2101       5.741 -11.603  20.282  1.00 32.96           O  
ANISOU 1463  O   HOH A2101     3553   4344   4624     -2   1744   -472       O  
HETATM 1464  O   HOH A2102       8.419  -7.759  26.239  1.00 19.15           O  
ANISOU 1464  O   HOH A2102     2592   2915   1767   -222    562     31       O  
HETATM 1465  O   HOH A2103       1.250  -1.254  25.187  1.00 49.08           O  
ANISOU 1465  O   HOH A2103     3394   7393   7860  -1713    511   -125       O  
HETATM 1466  O   HOH A2104       1.875  -5.129  27.205  1.00 19.19           O  
ANISOU 1466  O   HOH A2104     1955   3395   1938    313    938    199       O  
HETATM 1467  O   HOH A2105       3.239 -10.845  25.580  1.00 28.18           O  
ANISOU 1467  O   HOH A2105     4185   4024   2498    341    527    271       O  
HETATM 1468  O   HOH A2106       3.951 -10.756  29.938  1.00 26.03           O  
ANISOU 1468  O   HOH A2106     3407   4123   2357     40    526   -474       O  
HETATM 1469  O   HOH A2107      -2.914  -3.112  24.508  1.00 47.34           O  
ANISOU 1469  O   HOH A2107     3230   6464   8290   -807    560    902       O  
HETATM 1470  O   HOH A2108       4.671 -11.561  23.466  1.00 23.30           O  
ANISOU 1470  O   HOH A2108     4017   3329   1503   -344    560    459       O  
HETATM 1471  O   HOH A2109      -0.260 -13.280  13.275  1.00 50.73           O  
ANISOU 1471  O   HOH A2109     4303   5260   9711    318  -2105  -2712       O  
HETATM 1472  O   HOH A2110       0.286  -5.661   9.087  1.00 24.25           O  
ANISOU 1472  O   HOH A2110     3267   3656   2290    -13   1125    174       O  
HETATM 1473  O   HOH A2111      -1.029 -10.076  11.628  1.00 29.62           O  
ANISOU 1473  O   HOH A2111     2526   5956   2772   -908    344    786       O  
HETATM 1474  O   HOH A2112       4.349  -0.268  14.408  1.00 42.14           O  
ANISOU 1474  O   HOH A2112     7176   4791   4042  -2488   2609  -1144       O  
HETATM 1475  O   HOH A2113       1.070  -2.286   3.380  1.00 35.73           O  
ANISOU 1475  O   HOH A2113     3499   3506   6569   -435   1468   -142       O  
HETATM 1476  O   HOH A2114      -1.989  -9.198   7.494  1.00 39.12           O  
ANISOU 1476  O   HOH A2114     3089   5825   5947  -1107   1936      5       O  
HETATM 1477  O   HOH A2115       2.108 -11.872   5.018  1.00 52.40           O  
ANISOU 1477  O   HOH A2115     2898   8423   8587    -33    462   -422       O  
HETATM 1478  O   HOH A2116       2.596  -9.895   8.607  1.00 40.54           O  
ANISOU 1478  O   HOH A2116     2472   7427   5502    506  -1046  -2237       O  
HETATM 1479  O   HOH A2117       4.301  -2.540  -7.011  1.00 36.24           O  
ANISOU 1479  O   HOH A2117     3696   7037   3033   1948    137    576       O  
HETATM 1480  O   HOH A2118       6.705   0.125  -7.929  1.00 37.58           O  
ANISOU 1480  O   HOH A2118     5022   4233   5023    -19   1249   -430       O  
HETATM 1481  O   HOH A2119       2.268   5.161  -8.277  1.00 37.22           O  
ANISOU 1481  O   HOH A2119     1878   5910   6353   -345    540   1108       O  
HETATM 1482  O   HOH A2120       7.519   8.879 -15.436  1.00 43.76           O  
ANISOU 1482  O   HOH A2120     7990   3987   4647   1388   1357   1504       O  
HETATM 1483  O   HOH A2121       2.267  10.470  -7.567  1.00 44.73           O  
ANISOU 1483  O   HOH A2121     7261   6209   3522    133   -599   1649       O  
HETATM 1484  O   HOH A2122      -5.524 -12.482  22.420  1.00 46.68           O  
ANISOU 1484  O   HOH A2122     5548   6650   5537   -179   2793   1135       O  
HETATM 1485  O   HOH A2123      -7.630  -1.208  28.634  1.00 50.68           O  
ANISOU 1485  O   HOH A2123     5874   7611   5768   -115     12  -1747       O  
HETATM 1486  O   HOH A2124       2.525   3.685  25.732  1.00 43.96           O  
ANISOU 1486  O   HOH A2124     2643   8017   6041   -130   1441   1833       O  
HETATM 1487  O   HOH A2125      -4.678   8.072  22.978  1.00 40.70           O  
ANISOU 1487  O   HOH A2125     5315   6306   3841   -671   1972  -1042       O  
HETATM 1488  O   HOH A2126      -3.447   7.685  16.036  1.00 37.51           O  
ANISOU 1488  O   HOH A2126     3770   6093   4386    634  -1419    -53       O  
HETATM 1489  O   HOH A2127       7.737   5.063  18.837  1.00 47.23           O  
ANISOU 1489  O   HOH A2127     8192   7960   1792    518    127    561       O  
HETATM 1490  O   HOH A2128       7.282   2.094  19.247  1.00 52.67           O  
ANISOU 1490  O   HOH A2128     4525   9148   6337    585  -1589   2569       O  
HETATM 1491  O   HOH A2129       7.064  14.128   7.306  1.00 49.28           O  
ANISOU 1491  O   HOH A2129     7292   6041   5388    269   1567    357       O  
HETATM 1492  O   HOH A2130      13.953  13.554  10.595  1.00 26.15           O  
ANISOU 1492  O   HOH A2130     3914   3280   2742    516   1197   -270       O  
HETATM 1493  O   HOH A2131       9.264  14.189  11.028  1.00 40.93           O  
ANISOU 1493  O   HOH A2131     3876   4806   6868   -393   2241     22       O  
HETATM 1494  O   HOH A2132      11.129  14.722  14.939  1.00 42.75           O  
ANISOU 1494  O   HOH A2132     4624   6261   5355    925   -152   -451       O  
HETATM 1495  O   HOH A2133      13.726  15.163   3.810  1.00 38.20           O  
ANISOU 1495  O   HOH A2133     4599   7260   2654    141    198   -693       O  
HETATM 1496  O   HOH A2134      15.619  14.917   8.508  1.00 30.60           O  
ANISOU 1496  O   HOH A2134     6609   2569   2446   -853    839   -527       O  
HETATM 1497  O   HOH A2135      19.696  13.078   7.710  1.00 24.68           O  
ANISOU 1497  O   HOH A2135     3868   2859   2649   -795    -19    254       O  
HETATM 1498  O   HOH A2136      18.605  17.816   6.270  1.00 39.39           O  
ANISOU 1498  O   HOH A2136     6711   4088   4165   -201   1217    103       O  
HETATM 1499  O   HOH A2137      21.673  14.676   5.732  1.00 47.19           O  
ANISOU 1499  O   HOH A2137     7851   4954   5121   -423  -1046    -90       O  
HETATM 1500  O   HOH A2138      27.203  15.287   1.307  1.00 40.14           O  
ANISOU 1500  O   HOH A2138     2075   8143   5031   -792    -29  -1291       O  
HETATM 1501  O   HOH A2139      27.901  10.631  -2.409  1.00 40.82           O  
ANISOU 1501  O   HOH A2139     3697   6494   5319   2269   -664  -2528       O  
HETATM 1502  O   HOH A2140      25.975   3.062  -4.898  1.00 35.85           O  
ANISOU 1502  O   HOH A2140     3609   4843   5166    198   2103    -15       O  
HETATM 1503  O   HOH A2141      28.914   4.858  -6.690  1.00 43.90           O  
ANISOU 1503  O   HOH A2141     5266   7707   3704   -508    418   1013       O  
HETATM 1504  O   HOH A2142      33.103  10.626  -3.246  1.00 46.25           O  
ANISOU 1504  O   HOH A2142     4379   5447   7744    -34  -1566    775       O  
HETATM 1505  O   HOH A2143      26.244   2.365  -1.340  1.00 33.81           O  
ANISOU 1505  O   HOH A2143     2847   4111   5885    916    199   1816       O  
HETATM 1506  O   HOH A2144      20.021   5.088  -7.971  1.00 23.26           O  
ANISOU 1506  O   HOH A2144     2398   3727   2711    581     64  -1085       O  
HETATM 1507  O   HOH A2145      -3.943   5.107   4.257  1.00 41.60           O  
ANISOU 1507  O   HOH A2145     4985   5735   5086   1064   1503   -124       O  
CONECT 1306 1307 1314 1317                                                      
CONECT 1307 1306 1308                                                           
CONECT 1308 1307 1309                                                           
CONECT 1309 1308 1310                                                           
CONECT 1310 1309 1311 1317                                                      
CONECT 1311 1310 1312                                                           
CONECT 1312 1311 1313                                                           
CONECT 1313 1312 1316                                                           
CONECT 1314 1306 1318                                                           
CONECT 1315 1316 1324 1325 1326                                                 
CONECT 1316 1313 1315 1317                                                      
CONECT 1317 1306 1310 1316                                                      
CONECT 1318 1314 1319 1323                                                      
CONECT 1319 1318 1320                                                           
CONECT 1320 1319 1321                                                           
CONECT 1321 1320 1322                                                           
CONECT 1322 1321 1323                                                           
CONECT 1323 1318 1322                                                           
CONECT 1324 1315                                                                
CONECT 1325 1315                                                                
CONECT 1326 1315                                                                
CONECT 1327 1328 1331                                                           
CONECT 1328 1327 1329                                                           
CONECT 1329 1328 1330                                                           
CONECT 1330 1329 1331                                                           
CONECT 1331 1327 1330 1332                                                      
CONECT 1332 1331 1333                                                           
CONECT 1333 1332 1334                                                           
CONECT 1334 1333 1335 1339                                                      
CONECT 1335 1334 1336                                                           
CONECT 1336 1335 1337                                                           
CONECT 1337 1336 1338                                                           
CONECT 1338 1337 1339 1342                                                      
CONECT 1339 1334 1338 1340                                                      
CONECT 1340 1339 1341                                                           
CONECT 1341 1340 1342                                                           
CONECT 1342 1338 1341                                                           
CONECT 1343 1344 1345 1346 1347                                                 
CONECT 1344 1343                                                                
CONECT 1345 1343                                                                
CONECT 1346 1343                                                                
CONECT 1347 1343                                                                
CONECT 1348 1349 1350 1351 1352                                                 
CONECT 1349 1348                                                                
CONECT 1350 1348                                                                
CONECT 1351 1348                                                                
CONECT 1352 1348                                                                
CONECT 1353 1354 1355 1356 1357                                                 
CONECT 1354 1353                                                                
CONECT 1355 1353                                                                
CONECT 1356 1353                                                                
CONECT 1357 1353                                                                
CONECT 1358 1359 1360 1361 1362                                                 
CONECT 1359 1358                                                                
CONECT 1360 1358                                                                
CONECT 1361 1358                                                                
CONECT 1362 1358                                                                
MASTER      302    0    6    3    7    0   11    6 1506    1   57   13          
END                                                                             
