# Supplementary material for: Predictive classification models and targets identification for betulin derivatives as Leishmania donovani inhibitors
Source: J Cheminform. 2018 Aug 17;10:40. doi: 10.1186/s13321-018-0291-x (PMC6097978; doi:10.1186/s13321-018-0291-x)
Supplement: Supplementary file 5 — Additional file 5. Zip file with all potential protein target structures protein data bank files. [file 13321_2018_291_MOESM5_ESM.zip › 4a8v.pdb]

HEADER    ALLERGEN                                21-NOV-11   4A8V              
TITLE     CRYSTAL STRUCTURE OF BIRCH POLLEN ALLERGEN BET V 1 ISOFORM J IN       
TITLE    2 COMPLEX WITH 8-ANILINONAPHTHALENE-1-SULFONATE (ANS)                  
COMPND    MOL_ID: 1;                                                            
COMPND   2 MOLECULE: MAJOR POLLEN ALLERGEN BET V 1-J;                           
COMPND   3 CHAIN: A;                                                            
COMPND   4 SYNONYM: ALLERGEN BET V I-J, BET V 1-J;                              
COMPND   5 ENGINEERED: YES                                                      
SOURCE    MOL_ID: 1;                                                            
SOURCE   2 ORGANISM_SCIENTIFIC: BETULA PENDULA;                                 
SOURCE   3 ORGANISM_COMMON: EUROPEAN WHITE BIRCH;                               
SOURCE   4 ORGANISM_TAXID: 3505;                                                
SOURCE   5 EXPRESSION_SYSTEM: ESCHERICHIA COLI;                                 
SOURCE   6 EXPRESSION_SYSTEM_TAXID: 469008;                                     
SOURCE   7 EXPRESSION_SYSTEM_STRAIN: BL21(DE3);                                 
SOURCE   8 EXPRESSION_SYSTEM_VECTOR_TYPE: PLASMID;                              
SOURCE   9 EXPRESSION_SYSTEM_VECTOR: PET-28B                                    
KEYWDS    ALLERGEN, PR-10 PROTEIN                                               
EXPDTA    X-RAY DIFFRACTION                                                     
AUTHOR    S.KOFLER,H.BRANDSTETTER                                               
REVDAT   2   15-AUG-12 4A8V    1       JRNL                                     
REVDAT   1   30-MAY-12 4A8V    0                                                
JRNL        AUTH   S.KOFLER,C.ASAM,U.ECKHARD,M.WALLNER,F.FERREIRA,              
JRNL        AUTH 2 H.BRANDSTETTER                                               
JRNL        TITL   CRYSTALLOGRAPHICALLY MAPPED LIGAND BINDING DIFFERS IN HIGH   
JRNL        TITL 2 AND LOW IGE BINDING ISOFORMS OF BIRCH POLLEN ALLERGEN BET V  
JRNL        TITL 3 1.                                                           
JRNL        REF    J.MOL.BIOL.                   V. 422   109 2012              
JRNL        REFN                   ISSN 0022-2836                               
JRNL        PMID   22634284                                                     
JRNL        DOI    10.1016/J.JMB.2012.05.016                                    
REMARK   2                                                                      
REMARK   2 RESOLUTION.    1.23 ANGSTROMS.                                       
REMARK   3                                                                      
REMARK   3 REFINEMENT.                                                          
REMARK   3   PROGRAM     : REFMAC 5.6.0117                                      
REMARK   3   AUTHORS     : MURSHUDOV,VAGIN,DODSON                               
REMARK   3                                                                      
REMARK   3    REFINEMENT TARGET : MAXIMUM LIKELIHOOD                            
REMARK   3                                                                      
REMARK   3  DATA USED IN REFINEMENT.                                            
REMARK   3   RESOLUTION RANGE HIGH (ANGSTROMS) : 1.23                           
REMARK   3   RESOLUTION RANGE LOW  (ANGSTROMS) : 38.01                          
REMARK   3   DATA CUTOFF            (SIGMA(F)) : NONE                           
REMARK   3   COMPLETENESS FOR RANGE        (%) : 98.18                          
REMARK   3   NUMBER OF REFLECTIONS             : 37186                          
REMARK   3                                                                      
REMARK   3  FIT TO DATA USED IN REFINEMENT.                                     
REMARK   3   CROSS-VALIDATION METHOD          : THROUGHOUT                      
REMARK   3   FREE R VALUE TEST SET SELECTION  : RANDOM                          
REMARK   3   R VALUE     (WORKING + TEST SET) : 0.13657                         
REMARK   3   R VALUE            (WORKING SET) : 0.13471                         
REMARK   3   FREE R VALUE                     : 0.17094                         
REMARK   3   FREE R VALUE TEST SET SIZE   (%) : 5.0                             
REMARK   3   FREE R VALUE TEST SET COUNT      : 1971                            
REMARK   3                                                                      
REMARK   3  FIT IN THE HIGHEST RESOLUTION BIN.                                  
REMARK   3   TOTAL NUMBER OF BINS USED           : 20                           
REMARK   3   BIN RESOLUTION RANGE HIGH       (A) : 1.230                        
REMARK   3   BIN RESOLUTION RANGE LOW        (A) : 1.262                        
REMARK   3   REFLECTION IN BIN     (WORKING SET) : 2275                         
REMARK   3   BIN COMPLETENESS (WORKING+TEST) (%) : 82.24                        
REMARK   3   BIN R VALUE           (WORKING SET) : 0.153                        
REMARK   3   BIN FREE R VALUE SET COUNT          : 115                          
REMARK   3   BIN FREE R VALUE                    : 0.218                        
REMARK   3                                                                      
REMARK   3  NUMBER OF NON-HYDROGEN ATOMS USED IN REFINEMENT.                    
REMARK   3   PROTEIN ATOMS            : 1364                                    
REMARK   3   NUCLEIC ACID ATOMS       : 0                                       
REMARK   3   HETEROGEN ATOMS          : 65                                      
REMARK   3   SOLVENT ATOMS            : 185                                     
REMARK   3                                                                      
REMARK   3  B VALUES.                                                           
REMARK   3   FROM WILSON PLOT           (A**2) : NULL                           
REMARK   3   MEAN B VALUE      (OVERALL, A**2) : 12.060                         
REMARK   3   OVERALL ANISOTROPIC B VALUE.                                       
REMARK   3    B11 (A**2) : 1.44                                                 
REMARK   3    B22 (A**2) : 0.30                                                 
REMARK   3    B33 (A**2) : -1.75                                                
REMARK   3    B12 (A**2) : 0.00                                                 
REMARK   3    B13 (A**2) : -0.06                                                
REMARK   3    B23 (A**2) : 0.00                                                 
REMARK   3                                                                      
REMARK   3  ESTIMATED OVERALL COORDINATE ERROR.                                 
REMARK   3   ESU BASED ON R VALUE                            (A): 0.045         
REMARK   3   ESU BASED ON FREE R VALUE                       (A): 0.045         
REMARK   3   ESU BASED ON MAXIMUM LIKELIHOOD                 (A): 0.027         
REMARK   3   ESU FOR B VALUES BASED ON MAXIMUM LIKELIHOOD (A**2): 1.342         
REMARK   3                                                                      
REMARK   3  CORRELATION COEFFICIENTS.                                           
REMARK   3   CORRELATION COEFFICIENT FO-FC      : 0.974                         
REMARK   3   CORRELATION COEFFICIENT FO-FC FREE : 0.962                         
REMARK   3                                                                      
REMARK   3  RMS DEVIATIONS FROM IDEAL VALUES        COUNT    RMS    WEIGHT      
REMARK   3   BOND LENGTHS REFINED ATOMS        (A):  1467 ; 0.015 ; 0.020       
REMARK   3   BOND LENGTHS OTHERS               (A):   982 ; 0.001 ; 0.020       
REMARK   3   BOND ANGLES REFINED ATOMS   (DEGREES):  2015 ; 1.751 ; 2.008       
REMARK   3   BOND ANGLES OTHERS          (DEGREES):  2440 ; 0.950 ; 3.000       
REMARK   3   TORSION ANGLES, PERIOD 1    (DEGREES):   199 ; 5.580 ; 5.000       
REMARK   3   TORSION ANGLES, PERIOD 2    (DEGREES):    62 ;37.023 ;25.968       
REMARK   3   TORSION ANGLES, PERIOD 3    (DEGREES):   256 ;12.931 ;15.000       
REMARK   3   TORSION ANGLES, PERIOD 4    (DEGREES):     3 ;33.620 ;15.000       
REMARK   3   CHIRAL-CENTER RESTRAINTS       (A**3):   223 ; 0.103 ; 0.200       
REMARK   3   GENERAL PLANES REFINED ATOMS      (A):  1654 ; 0.009 ; 0.021       
REMARK   3   GENERAL PLANES OTHERS             (A):   279 ; 0.002 ; 0.020       
REMARK   3   NON-BONDED CONTACTS REFINED ATOMS (A):   422 ; 0.249 ; 0.200       
REMARK   3   NON-BONDED CONTACTS OTHERS        (A):   925 ; 0.195 ; 0.200       
REMARK   3   NON-BONDED TORSION REFINED ATOMS  (A):   696 ; 0.185 ; 0.200       
REMARK   3   NON-BONDED TORSION OTHERS         (A):   702 ; 0.090 ; 0.200       
REMARK   3   H-BOND (X...Y) REFINED ATOMS      (A):    32 ; 0.234 ; 0.200       
REMARK   3   H-BOND (X...Y) OTHERS             (A):  NULL ;  NULL ;  NULL       
REMARK   3   POTENTIAL METAL-ION REFINED ATOMS (A):  NULL ;  NULL ;  NULL       
REMARK   3   POTENTIAL METAL-ION OTHERS        (A):  NULL ;  NULL ;  NULL       
REMARK   3   SYMMETRY VDW REFINED ATOMS        (A):    91 ; 0.282 ; 0.200       
REMARK   3   SYMMETRY VDW OTHERS               (A):    49 ; 0.174 ; 0.200       
REMARK   3   SYMMETRY H-BOND REFINED ATOMS     (A):    16 ; 0.145 ; 0.200       
REMARK   3   SYMMETRY H-BOND OTHERS            (A):  NULL ;  NULL ;  NULL       
REMARK   3   SYMMETRY METAL-ION REFINED ATOMS  (A):  NULL ;  NULL ;  NULL       
REMARK   3   SYMMETRY METAL-ION OTHERS         (A):  NULL ;  NULL ;  NULL       
REMARK   3                                                                      
REMARK   3  ISOTROPIC THERMAL FACTOR RESTRAINTS.     COUNT   RMS    WEIGHT      
REMARK   3   MAIN-CHAIN BOND REFINED ATOMS  (A**2):  1467 ; 7.945 ; 1.253       
REMARK   3   MAIN-CHAIN BOND OTHER ATOMS    (A**2):   982 ; 7.479 ; 1.507       
REMARK   3   MAIN-CHAIN ANGLE REFINED ATOMS (A**2):  2004 ;10.353 ; 1.849       
REMARK   3   SIDE-CHAIN BOND REFINED ATOMS  (A**2):   520 ;13.117 ; 3.571       
REMARK   3   SIDE-CHAIN ANGLE REFINED ATOMS (A**2):  1205 ;18.098 ; 7.196       
REMARK   3                                                                      
REMARK   3  ANISOTROPIC THERMAL FACTOR RESTRAINTS.   COUNT   RMS    WEIGHT      
REMARK   3   RIGID-BOND RESTRAINTS          (A**2):  2448 ; 3.599 ; 3.000       
REMARK   3   SPHERICITY; FREE ATOMS         (A**2):    47 ;45.998 ; 5.000       
REMARK   3   SPHERICITY; BONDED ATOMS       (A**2):  2546 ;11.983 ; 5.000       
REMARK   3                                                                      
REMARK   3  NCS RESTRAINTS STATISTICS                                           
REMARK   3   NUMBER OF DIFFERENT NCS GROUPS : NULL                              
REMARK   3                                                                      
REMARK   3  TLS DETAILS                                                         
REMARK   3   NUMBER OF TLS GROUPS  : NULL                                       
REMARK   3                                                                      
REMARK   3  BULK SOLVENT MODELLING.                                             
REMARK   3   METHOD USED : MASK                                                 
REMARK   3   PARAMETERS FOR MASK CALCULATION                                    
REMARK   3   VDW PROBE RADIUS   : 1.20                                          
REMARK   3   ION PROBE RADIUS   : 0.80                                          
REMARK   3   SHRINKAGE RADIUS   : 0.80                                          
REMARK   3                                                                      
REMARK   3  OTHER REFINEMENT REMARKS: HYDROGENS HAVE BEEN ADDED IN THE          
REMARK   3   RIDING POSITIONS. U VALUES REFINED INDIVIDUALLY.                   
REMARK   4                                                                      
REMARK   4 4A8V COMPLIES WITH FORMAT V. 3.30, 13-JUL-11                         
REMARK 100                                                                      
REMARK 100 THIS ENTRY HAS BEEN PROCESSED BY PDBE ON 21-NOV-11.                  
REMARK 100 THE PDBE ID CODE IS EBI-50400.                                       
REMARK 200                                                                      
REMARK 200 EXPERIMENTAL DETAILS                                                 
REMARK 200  EXPERIMENT TYPE                : X-RAY DIFFRACTION                  
REMARK 200  DATE OF DATA COLLECTION        : 11-AUG-10                          
REMARK 200  TEMPERATURE           (KELVIN) : 100                                
REMARK 200  PH                             : 7                                  
REMARK 200  NUMBER OF CRYSTALS USED        : 1                                  
REMARK 200                                                                      
REMARK 200  SYNCHROTRON              (Y/N) : Y                                  
REMARK 200  RADIATION SOURCE               : BESSY                              
REMARK 200  BEAMLINE                       : 14.1                               
REMARK 200  X-RAY GENERATOR MODEL          : NULL                               
REMARK 200  MONOCHROMATIC OR LAUE    (M/L) : M                                  
REMARK 200  WAVELENGTH OR RANGE        (A) : 0.91841                            
REMARK 200  MONOCHROMATOR                  : SI-111 CRYSTAL                     
REMARK 200  OPTICS                         : MIRRORS                            
REMARK 200                                                                      
REMARK 200  DETECTOR TYPE                  : CCD (MX-225)                       
REMARK 200  DETECTOR MANUFACTURER          : MARRESEARCH                        
REMARK 200  INTENSITY-INTEGRATION SOFTWARE : IMOSFLM                            
REMARK 200  DATA SCALING SOFTWARE          : SCALA                              
REMARK 200                                                                      
REMARK 200  NUMBER OF UNIQUE REFLECTIONS   : 39178                              
REMARK 200  RESOLUTION RANGE HIGH      (A) : 1.23                               
REMARK 200  RESOLUTION RANGE LOW       (A) : 28.24                              
REMARK 200  REJECTION CRITERIA  (SIGMA(I)) : 0.0                                
REMARK 200                                                                      
REMARK 200 OVERALL.                                                             
REMARK 200  COMPLETENESS FOR RANGE     (%) : 98.3                               
REMARK 200  DATA REDUNDANCY                : 3.6                                
REMARK 200  R MERGE                    (I) : 0.08                               
REMARK 200  R SYM                      (I) : NULL                               
REMARK 200  <I/SIGMA(I)> FOR THE DATA SET  : 11.50                              
REMARK 200                                                                      
REMARK 200 IN THE HIGHEST RESOLUTION SHELL.                                     
REMARK 200  HIGHEST RESOLUTION SHELL, RANGE HIGH (A) : 1.23                     
REMARK 200  HIGHEST RESOLUTION SHELL, RANGE LOW  (A) : 1.30                     
REMARK 200  COMPLETENESS FOR SHELL     (%) : 88.8                               
REMARK 200  DATA REDUNDANCY IN SHELL       : 2.5                                
REMARK 200  R MERGE FOR SHELL          (I) : 0.15                               
REMARK 200  R SYM FOR SHELL            (I) : NULL                               
REMARK 200  <I/SIGMA(I)> FOR SHELL         : 5.30                               
REMARK 200                                                                      
REMARK 200 DIFFRACTION PROTOCOL: SINGLE WAVELENGTH                              
REMARK 200 METHOD USED TO DETERMINE THE STRUCTURE: MOLECULAR REPLACEMENT        
REMARK 200 SOFTWARE USED: PHASER                                                
REMARK 200 STARTING MODEL: PDB ENTRY 4A80                                       
REMARK 200                                                                      
REMARK 200 REMARK: NONE                                                         
REMARK 280                                                                      
REMARK 280 CRYSTAL                                                              
REMARK 280 SOLVENT CONTENT, VS   (%): 38.31                                     
REMARK 280 MATTHEWS COEFFICIENT, VM (ANGSTROMS**3/DA): 1.99                     
REMARK 280                                                                      
REMARK 280 CRYSTALLIZATION CONDITIONS: NULL                                     
REMARK 290                                                                      
REMARK 290 CRYSTALLOGRAPHIC SYMMETRY                                            
REMARK 290 SYMMETRY OPERATORS FOR SPACE GROUP: P 1 21 1                         
REMARK 290                                                                      
REMARK 290      SYMOP   SYMMETRY                                                
REMARK 290     NNNMMM   OPERATOR                                                
REMARK 290       1555   X,Y,Z                                                   
REMARK 290       2555   -X,Y+1/2,-Z                                             
REMARK 290                                                                      
REMARK 290     WHERE NNN -> OPERATOR NUMBER                                     
REMARK 290           MMM -> TRANSLATION VECTOR                                  
REMARK 290                                                                      
REMARK 290 CRYSTALLOGRAPHIC SYMMETRY TRANSFORMATIONS                            
REMARK 290 THE FOLLOWING TRANSFORMATIONS OPERATE ON THE ATOM/HETATM             
REMARK 290 RECORDS IN THIS ENTRY TO PRODUCE CRYSTALLOGRAPHICALLY                
REMARK 290 RELATED MOLECULES.                                                   
REMARK 290   SMTRY1   1  1.000000  0.000000  0.000000        0.00000            
REMARK 290   SMTRY2   1  0.000000  1.000000  0.000000        0.00000            
REMARK 290   SMTRY3   1  0.000000  0.000000  1.000000        0.00000            
REMARK 290   SMTRY1   2 -1.000000  0.000000  0.000000        0.00000            
REMARK 290   SMTRY2   2  0.000000  1.000000  0.000000       28.00000            
REMARK 290   SMTRY3   2  0.000000  0.000000 -1.000000        0.00000            
REMARK 290                                                                      
REMARK 290 REMARK: NULL                                                         
REMARK 300                                                                      
REMARK 300 BIOMOLECULE: 1                                                       
REMARK 300 SEE REMARK 350 FOR THE AUTHOR PROVIDED AND/OR PROGRAM                
REMARK 300 GENERATED ASSEMBLY INFORMATION FOR THE STRUCTURE IN                  
REMARK 300 THIS ENTRY. THE REMARK MAY ALSO PROVIDE INFORMATION ON               
REMARK 300 BURIED SURFACE AREA.                                                 
REMARK 350                                                                      
REMARK 350 COORDINATES FOR A COMPLETE MULTIMER REPRESENTING THE KNOWN           
REMARK 350 BIOLOGICALLY SIGNIFICANT OLIGOMERIZATION STATE OF THE                
REMARK 350 MOLECULE CAN BE GENERATED BY APPLYING BIOMT TRANSFORMATIONS          
REMARK 350 GIVEN BELOW.  BOTH NON-CRYSTALLOGRAPHIC AND                          
REMARK 350 CRYSTALLOGRAPHIC OPERATIONS ARE GIVEN.                               
REMARK 350                                                                      
REMARK 350 BIOMOLECULE: 1                                                       
REMARK 350 AUTHOR DETERMINED BIOLOGICAL UNIT: MONOMERIC                         
REMARK 350 SOFTWARE DETERMINED QUATERNARY STRUCTURE: MONOMERIC                  
REMARK 350 SOFTWARE USED: PISA                                                  
REMARK 350 APPLY THE FOLLOWING TO CHAINS: A                                     
REMARK 350   BIOMT1   1  1.000000  0.000000  0.000000        0.00000            
REMARK 350   BIOMT2   1  0.000000  1.000000  0.000000        0.00000            
REMARK 350   BIOMT3   1  0.000000  0.000000  1.000000        0.00000            
REMARK 500                                                                      
REMARK 500 GEOMETRY AND STEREOCHEMISTRY                                         
REMARK 500 SUBTOPIC: CLOSE CONTACTS IN SAME ASYMMETRIC UNIT                     
REMARK 500                                                                      
REMARK 500 THE FOLLOWING ATOMS ARE IN CLOSE CONTACT.                            
REMARK 500                                                                      
REMARK 500  ATM1  RES C  SSEQI   ATM2  RES C  SSEQI           DISTANCE          
REMARK 500   ND2B ASN A    28     O    HOH A  2032              2.16            
REMARK 500                                                                      
REMARK 500 REMARK: NULL                                                         
REMARK 500                                                                      
REMARK 500 GEOMETRY AND STEREOCHEMISTRY                                         
REMARK 500 SUBTOPIC: COVALENT BOND ANGLES                                       
REMARK 500                                                                      
REMARK 500 THE STEREOCHEMICAL PARAMETERS OF THE FOLLOWING RESIDUES              
REMARK 500 HAVE VALUES WHICH DEVIATE FROM EXPECTED VALUES BY MORE               
REMARK 500 THAN 6*RMSD (M=MODEL NUMBER; RES=RESIDUE NAME; C=CHAIN               
REMARK 500 IDENTIFIER; SSEQ=SEQUENCE NUMBER; I=INSERTION CODE).                 
REMARK 500                                                                      
REMARK 500 STANDARD TABLE:                                                      
REMARK 500 FORMAT: (10X,I3,1X,A3,1X,A1,I4,A1,3(1X,A4,2X),12X,F5.1)              
REMARK 500                                                                      
REMARK 500 EXPECTED VALUES PROTEIN: ENGH AND HUBER, 1999                        
REMARK 500 EXPECTED VALUES NUCLEIC ACID: CLOWNEY ET AL 1996                     
REMARK 500                                                                      
REMARK 500  M RES CSSEQI ATM1   ATM2   ATM3                                     
REMARK 500    ARG A  17   NE  -  CZ  -  NH1 ANGL. DEV. =   4.0 DEGREES          
REMARK 500                                                                      
REMARK 500 REMARK: NULL                                                         
REMARK 610                                                                      
REMARK 610 MISSING HETEROATOM                                                   
REMARK 610 THE FOLLOWING RESIDUES HAVE MISSING ATOMS (M=MODEL NUMBER;           
REMARK 610 RES=RESIDUE NAME; C=CHAIN IDENTIFIER; SSEQ=SEQUENCE NUMBER;          
REMARK 610 I=INSERTION CODE):                                                   
REMARK 610   M RES C SSEQI                                                      
REMARK 610     TRS A 1166                                                       
REMARK 800                                                                      
REMARK 800 SITE                                                                 
REMARK 800 SITE_IDENTIFIER: AC1                                                 
REMARK 800 EVIDENCE_CODE: SOFTWARE                                              
REMARK 800 SITE_DESCRIPTION: BINDING SITE FOR RESIDUE 2AN A1160                 
REMARK 800                                                                      
REMARK 800 SITE_IDENTIFIER: AC2                                                 
REMARK 800 EVIDENCE_CODE: SOFTWARE                                              
REMARK 800 SITE_DESCRIPTION: BINDING SITE FOR RESIDUE MPD A1161                 
REMARK 800                                                                      
REMARK 800 SITE_IDENTIFIER: AC3                                                 
REMARK 800 EVIDENCE_CODE: SOFTWARE                                              
REMARK 800 SITE_DESCRIPTION: BINDING SITE FOR RESIDUE SO4 A1162                 
REMARK 800                                                                      
REMARK 800 SITE_IDENTIFIER: AC4                                                 
REMARK 800 EVIDENCE_CODE: SOFTWARE                                              
REMARK 800 SITE_DESCRIPTION: BINDING SITE FOR RESIDUE SO4 A1163                 
REMARK 800                                                                      
REMARK 800 SITE_IDENTIFIER: AC5                                                 
REMARK 800 EVIDENCE_CODE: SOFTWARE                                              
REMARK 800 SITE_DESCRIPTION: BINDING SITE FOR RESIDUE SO4 A1164                 
REMARK 800                                                                      
REMARK 800 SITE_IDENTIFIER: AC6                                                 
REMARK 800 EVIDENCE_CODE: SOFTWARE                                              
REMARK 800 SITE_DESCRIPTION: BINDING SITE FOR RESIDUE MPD A1165                 
REMARK 800                                                                      
REMARK 800 SITE_IDENTIFIER: AC7                                                 
REMARK 800 EVIDENCE_CODE: SOFTWARE                                              
REMARK 800 SITE_DESCRIPTION: BINDING SITE FOR RESIDUE TRS A1166                 
REMARK 900                                                                      
REMARK 900 RELATED ENTRIES                                                      
REMARK 900 RELATED ID: 4A8U   RELATED DB: PDB                                   
REMARK 900  CRYSTAL STRUCTURE OF NATIVE BIRCH POLLEN ALLERGEN BET               
REMARK 900  V 1 ISOFORM J                                                       
DBREF  4A8V A    1   159  UNP    P43183   BEV1J_BETPN      2    160             
SEQRES   1 A  159  GLY VAL PHE ASN TYR GLU THR GLU ALA THR SER VAL ILE          
SEQRES   2 A  159  PRO ALA ALA ARG LEU PHE LYS ALA PHE ILE LEU ASP GLY          
SEQRES   3 A  159  ASP ASN LEU PHE PRO LYS VAL ALA PRO GLN ALA ILE SER          
SEQRES   4 A  159  SER VAL GLU ASN ILE GLU GLY ASN GLY GLY PRO GLY THR          
SEQRES   5 A  159  ILE LYS LYS ILE SER PHE PRO GLU GLY PHE PRO PHE LYS          
SEQRES   6 A  159  TYR VAL LYS ASP ARG VAL ASP GLU VAL ASP HIS THR ASN          
SEQRES   7 A  159  PHE LYS TYR SER TYR SER VAL ILE GLU GLY GLY PRO VAL          
SEQRES   8 A  159  GLY ASP THR LEU GLU LYS ILE SER ASN GLU ILE LYS ILE          
SEQRES   9 A  159  VAL ALA THR PRO ASN GLY GLY SER ILE LEU LYS ILE ASN          
SEQRES  10 A  159  ASN LYS TYR HIS THR LYS GLY ASP HIS GLU VAL LYS ALA          
SEQRES  11 A  159  GLU GLN ILE LYS ALA SER LYS GLU MET GLY GLU THR LEU          
SEQRES  12 A  159  LEU ARG ALA VAL GLU SER TYR LEU LEU ALA HIS SER ASP          
SEQRES  13 A  159  ALA TYR ASN                                                  
HET    2AN  A1160      21                                                       
HET    MPD  A1161       8                                                       
HET    SO4  A1162       5                                                       
HET    SO4  A1163       5                                                       
HET    SO4  A1164       5                                                       
HET    MPD  A1165       8                                                       
HET    TRS  A1166       6                                                       
HET    SO4  A1167       5                                                       
HETNAM     2AN 8-ANILINO-1-NAPHTHALENE SULFONATE                                
HETNAM     MPD (4S)-2-METHYL-2,4-PENTANEDIOL                                    
HETNAM     SO4 SULFATE ION                                                      
HETNAM     TRS 2-AMINO-2-HYDROXYMETHYL-PROPANE-1,3-DIOL                         
HETSYN     TRS TRIS BUFFER                                                      
FORMUL   2  2AN    C16 H13 N O3 S                                               
FORMUL   3  MPD    2(C6 H14 O2)                                                 
FORMUL   4  SO4    4(O4 S 2-)                                                   
FORMUL   5  TRS    C4 H12 N O3 1+                                               
FORMUL   6  HOH   *185(H2 O)                                                    
HELIX    1   1 PRO A   14  ILE A   23  1                                  10    
HELIX    2   2 ASP A   25  ALA A   34  1                                  10    
HELIX    3   3 LYS A  129  HIS A  154  1                                  26    
SHEET    1  AA 7 VAL A   2  SER A  11  0                                        
SHEET    2  AA 7 SER A 112  THR A 122 -1  O  SER A 112   N  SER A  11           
SHEET    3  AA 7 LEU A  95  ALA A 106 -1  N  GLU A  96   O  HIS A 121           
SHEET    4  AA 7 LYS A  80  GLY A  88 -1  O  TYR A  81   N  ILE A 102           
SHEET    5  AA 7 TYR A  66  ASP A  75 -1  O  LYS A  68   N  ILE A  86           
SHEET    6  AA 7 ILE A  53  SER A  57 -1  O  LYS A  54   N  ASP A  69           
SHEET    7  AA 7 SER A  40  GLU A  45 -1  O  SER A  40   N  SER A  57           
SITE     1 AC1  8 THR A   7  PHE A  22  TYR A  83  ILE A 116                    
SITE     2 AC1  8 ASN A 118  SER A 136  LYS A 137  GLU A 141                    
SITE     1 AC2 10 GLY A  26  ASP A  27  PHE A  30  VAL A  41                    
SITE     2 AC2 10 LYS A  54  ASP A  69  TYR A  81  TYR A  83                    
SITE     3 AC2 10 TRS A1166  HOH A2030                                          
SITE     1 AC3  4 ALA A   9  THR A  10  GLU A 141  ARG A 145                    
SITE     1 AC4  2 LYS A 134  GLU A 138                                          
SITE     1 AC5  6 GLU A   6  THR A   7  GLU A   8  LYS A  32                    
SITE     2 AC5  6 TYR A 150  HOH A2173                                          
SITE     1 AC6  5 PHE A  64  SER A 136  MET A 139  HOH A2089                    
SITE     2 AC6  5 HOH A2183                                                     
SITE     1 AC7  7 ILE A  23  GLY A  48  LYS A  54  TYR A  81                    
SITE     2 AC7  7 MPD A1161  HOH A2031  HOH A2111                               
CRYST1   32.760   56.000   38.080  90.00  93.40  90.00 P 1 21 1      2          
ORIGX1      1.000000  0.000000  0.000000        0.00000                         
ORIGX2      0.000000  1.000000  0.000000        0.00000                         
ORIGX3      0.000000  0.000000  1.000000        0.00000                         
SCALE1      0.030525  0.000000  0.001814        0.00000                         
SCALE2      0.000000  0.017857  0.000000        0.00000                         
SCALE3      0.000000  0.000000  0.026307        0.00000                         
ATOM      1  N   GLY A   1      -6.998 -10.091  20.129  1.00 17.07           N  
ANISOU    1  N   GLY A   1      812   3258   2416    -88    156   1158       N  
ATOM      2  CA  GLY A   1      -7.565  -9.679  18.838  1.00 11.10           C  
ANISOU    2  CA  GLY A   1      313   1642   2263   -150    191    712       C  
ATOM      3  C   GLY A   1      -6.633  -8.799  18.102  1.00  8.73           C  
ANISOU    3  C   GLY A   1      374   1307   1633   -319    145    123       C  
ATOM      4  O   GLY A   1      -5.456  -8.623  18.538  1.00 12.89           O  
ANISOU    4  O   GLY A   1      424   2304   2166   -592   -107    471       O  
ATOM      5  N   VAL A   2      -7.018  -8.304  16.952  1.00  7.59           N  
ANISOU    5  N   VAL A   2      304    845   1734   -144     76    293       N  
ATOM      6  CA  VAL A   2      -6.162  -7.529  16.101  1.00  7.86           C  
ANISOU    6  CA  VAL A   2      308    908   1770   -166     68    255       C  
ATOM      7  C   VAL A   2      -6.728  -6.179  15.798  1.00  7.50           C  
ANISOU    7  C   VAL A   2      272    930   1646   -112    -49    276       C  
ATOM      8  O   VAL A   2      -7.907  -6.048  15.373  1.00  8.76           O  
ANISOU    8  O   VAL A   2      258   1131   1940     13    -82    265       O  
ATOM      9  CB  VAL A   2      -5.892  -8.265  14.778  1.00  9.69           C  
ANISOU    9  CB  VAL A   2      377   1213   2091   -116      3     28       C  
ATOM     10  CG1 VAL A   2      -5.074  -7.414  13.826  1.00 13.59           C  
ANISOU   10  CG1 VAL A   2     1495   1503   2164   -354    575   -158       C  
ATOM     11  CG2 VAL A   2      -5.154  -9.569  15.030  1.00 13.47           C  
ANISOU   11  CG2 VAL A   2      794   1592   2730    501    142   -313       C  
ATOM     12  N   PHE A   3      -5.947  -5.135  15.975  1.00  7.68           N  
ANISOU   12  N   PHE A   3      266    802   1849    -33    107    297       N  
ATOM     13  CA  PHE A   3      -6.230  -3.787  15.591  1.00  7.84           C  
ANISOU   13  CA  PHE A   3      319    923   1736    136    282    261       C  
ATOM     14  C   PHE A   3      -5.462  -3.453  14.360  1.00  7.82           C  
ANISOU   14  C   PHE A   3      352    878   1738     72    379    130       C  
ATOM     15  O   PHE A   3      -4.187  -3.608  14.388  1.00 10.02           O  
ANISOU   15  O   PHE A   3      415   1245   2147    268    504    409       O  
ATOM     16  CB  PHE A   3      -5.915  -2.801  16.689  1.00  8.35           C  
ANISOU   16  CB  PHE A   3      341   1040   1790    259    148    281       C  
ATOM     17  CG  PHE A   3      -6.689  -3.020  17.960  1.00  7.83           C  
ANISOU   17  CG  PHE A   3      294    934   1745    155    126    155       C  
ATOM     18  CD1 PHE A   3      -6.328  -3.983  18.864  1.00  9.45           C  
ANISOU   18  CD1 PHE A   3      259   1321   2009     81     47    380       C  
ATOM     19  CD2 PHE A   3      -7.802  -2.248  18.246  1.00  8.05           C  
ANISOU   19  CD2 PHE A   3      309    928   1821    184    164    258       C  
ATOM     20  CE1 PHE A   3      -7.017  -4.168  20.036  1.00 10.59           C  
ANISOU   20  CE1 PHE A   3      287   1762   1973    -35    -79    476       C  
ATOM     21  CE2 PHE A   3      -8.481  -2.439  19.423  1.00  9.46           C  
ANISOU   21  CE2 PHE A   3      366   1292   1933    187    294    180       C  
ATOM     22  CZ  PHE A   3      -8.126  -3.398  20.297  1.00  9.53           C  
ANISOU   22  CZ  PHE A   3      328   1535   1757   -250    122    350       C  
ATOM     23  N   ASN A   4      -6.033  -3.021  13.269  1.00  9.20           N  
ANISOU   23  N   ASN A   4      385   1238   1871    -57    431    263       N  
ATOM     24  CA  ASN A   4      -5.415  -2.801  11.977  1.00 10.04           C  
ANISOU   24  CA  ASN A   4      577   1221   2016    164    411    436       C  
ATOM     25  C   ASN A   4      -5.325  -1.316  11.684  1.00 10.56           C  
ANISOU   25  C   ASN A   4      591   1203   2216    411    730    472       C  
ATOM     26  O   ASN A   4      -6.320  -0.593  11.794  1.00 12.05           O  
ANISOU   26  O   ASN A   4      534   1431   2613    503    608    555       O  
ATOM     27  CB  ASN A   4      -6.331  -3.480  10.945  1.00 13.56           C  
ANISOU   27  CB  ASN A   4      942   1952   2257    256      5    364       C  
ATOM     28  CG  ASN A   4      -5.792  -3.488   9.547  1.00 16.93           C  
ANISOU   28  CG  ASN A   4     1699   2123   2608    302    270    610       C  
ATOM     29  OD1 ASN A   4      -4.695  -3.924   9.329  1.00 19.61           O  
ANISOU   29  OD1 ASN A   4     1029   3633   2787   -462    370   -150       O  
ATOM     30  ND2 ASN A   4      -6.624  -3.097   8.578  1.00 20.99           N  
ANISOU   30  ND2 ASN A   4     2038   3122   2813   -408   -301    447       N  
ATOM     31  N   TYR A   5      -4.163  -0.856  11.244  1.00 12.28           N  
ANISOU   31  N   TYR A   5      603   1235   2828    447    848    619       N  
ATOM     32  CA  TYR A   5      -3.968   0.538  10.891  1.00 12.86           C  
ANISOU   32  CA  TYR A   5      549   1460   2875    375    797    940       C  
ATOM     33  C   TYR A   5      -3.256   0.609   9.575  1.00 14.63           C  
ANISOU   33  C   TYR A   5      822   1521   3215    689   1231   1135       C  
ATOM     34  O   TYR A   5      -2.238  -0.041   9.405  1.00 16.58           O  
ANISOU   34  O   TYR A   5      919   2119   3259   1025   1126   1171       O  
ATOM     35  CB  TYR A   5      -3.130   1.232  11.959  1.00 14.11           C  
ANISOU   35  CB  TYR A   5      631   1575   3154    473    292    780       C  
ATOM     36  CG  TYR A   5      -3.723   1.140  13.309  1.00 14.75           C  
ANISOU   36  CG  TYR A   5     1061   1662   2879    141   -160    755       C  
ATOM     37  CD1 TYR A   5      -4.664   2.077  13.729  1.00 13.71           C  
ANISOU   37  CD1 TYR A   5      665   1778   2764    -36   -291    549       C  
ATOM     38  CD2 TYR A   5      -3.425   0.073  14.139  1.00 14.28           C  
ANISOU   38  CD2 TYR A   5     1060   1418   2947    -90   -256    584       C  
ATOM     39  CE1 TYR A   5      -5.297   1.962  14.962  1.00 15.39           C  
ANISOU   39  CE1 TYR A   5      903   2290   2654   -351   -449    304       C  
ATOM     40  CE2 TYR A   5      -4.030  -0.038  15.369  1.00 17.94           C  
ANISOU   40  CE2 TYR A   5     1853   2358   2604   -590   -432    689       C  
ATOM     41  CZ  TYR A   5      -4.952   0.907  15.786  1.00 18.18           C  
ANISOU   41  CZ  TYR A   5     1945   2195   2765   -716   -607    467       C  
ATOM     42  OH  TYR A   5      -5.536   0.790  17.013  1.00 23.69           O  
ANISOU   42  OH  TYR A   5     3915   2529   2555  -1379   -686    377       O  
ATOM     43  N   GLU A   6      -3.692   1.455   8.683  1.00 15.60           N  
ANISOU   43  N   GLU A   6      975   1676   3274    867   1363   1222       N  
ATOM     44  CA  GLU A   6      -3.100   1.656   7.383  1.00 14.69           C  
ANISOU   44  CA  GLU A   6      771   1823   2984    759   1035   1284       C  
ATOM     45  C   GLU A   6      -2.803   3.158   7.249  1.00 15.04           C  
ANISOU   45  C   GLU A   6     1040   1669   3004    837   1292    800       C  
ATOM     46  O   GLU A   6      -3.586   4.003   7.698  1.00 19.23           O  
ANISOU   46  O   GLU A   6     1452   1556   4299   1078   1756   1155       O  
ATOM     47  CB  GLU A   6      -4.065   1.265   6.276  1.00 20.10           C  
ANISOU   47  CB  GLU A   6     2292   2376   2968    951    796    603       C  
ATOM     48  CG  GLU A   6      -4.499  -0.195   6.179  0.50 16.96           C  
ANISOU   48  CG  GLU A   6     1855   2307   2282   1338   1024   -278       C  
ATOM     49  CD  GLU A   6      -5.855  -0.306   5.482  0.50 24.18           C  
ANISOU   49  CD  GLU A   6     2519   3414   3251    479    104    369       C  
ATOM     50  OE1 GLU A   6      -6.286   0.692   4.869  0.50 31.12           O  
ANISOU   50  OE1 GLU A   6     3715   3285   4824   -203   -384   1093       O  
ATOM     51  OE2 GLU A   6      -6.507  -1.365   5.553  0.50 30.05           O  
ANISOU   51  OE2 GLU A   6     3040   4109   4266   -169  -1745    825       O  
ATOM     52  N   THR A   7      -1.676   3.485   6.638  1.00 14.30           N  
ANISOU   52  N   THR A   7      890   1357   3183    723   1133    777       N  
ATOM     53  CA  THR A   7      -1.372   4.845   6.271  1.00 13.69           C  
ANISOU   53  CA  THR A   7     1007   1381   2812    562    871    552       C  
ATOM     54  C   THR A   7      -0.451   4.827   5.060  1.00 13.00           C  
ANISOU   54  C   THR A   7      667   1205   3067    506    937    668       C  
ATOM     55  O   THR A   7       0.059   3.793   4.651  1.00 13.73           O  
ANISOU   55  O   THR A   7      991   1045   3178    587   1052    794       O  
ATOM     56  CB  THR A   7      -0.733   5.615   7.443  1.00 17.71           C  
ANISOU   56  CB  THR A   7     1704   1869   3155   -161    575    445       C  
ATOM     57  OG1 THR A   7      -0.776   7.026   7.165  1.00 21.58           O  
ANISOU   57  OG1 THR A   7     2233   1695   4270    200   1150    166       O  
ATOM     58  CG2 THR A   7       0.676   5.179   7.713  1.00 20.81           C  
ANISOU   58  CG2 THR A   7     1860   2716   3329    378    788    -76       C  
ATOM     59  N   GLU A   8      -0.252   5.989   4.481  1.00 13.33           N  
ANISOU   59  N   GLU A   8      657   1092   3314    415   1019    601       N  
ATOM     60  CA  GLU A   8       0.700   6.150   3.403  1.00 14.53           C  
ANISOU   60  CA  GLU A   8      994   1585   2940     51   1031    317       C  
ATOM     61  C   GLU A   8       1.583   7.342   3.666  1.00 14.22           C  
ANISOU   61  C   GLU A   8      985   1110   3306    266   1122    245       C  
ATOM     62  O   GLU A   8       1.169   8.329   4.299  1.00 19.04           O  
ANISOU   62  O   GLU A   8     1285   1359   4589    102   1738   -157       O  
ATOM     63  CB  GLU A   8       0.025   6.371   2.052  1.00 16.98           C  
ANISOU   63  CB  GLU A   8     1142   2469   2839     95    948    614       C  
ATOM     64  CG  GLU A   8      -0.847   5.225   1.600  1.00 20.47           C  
ANISOU   64  CG  GLU A   8     1812   2494   3471   -272    555    702       C  
ATOM     65  CD  GLU A   8      -1.341   5.319   0.159  1.00 23.81           C  
ANISOU   65  CD  GLU A   8     1809   3387   3848    -43    404    879       C  
ATOM     66  OE1 GLU A   8      -1.065   6.319  -0.541  1.00 26.23           O  
ANISOU   66  OE1 GLU A   8     2090   4008   3865   -357    123   1263       O  
ATOM     67  OE2 GLU A   8      -2.025   4.366  -0.278  1.00 35.96           O  
ANISOU   67  OE2 GLU A   8     3146   4635   5881     21  -1286    129       O  
ATOM     68  N   ALA A   9       2.774   7.263   3.133  1.00 12.95           N  
ANISOU   68  N   ALA A   9     1043   1038   2839    286   1087     63       N  
ATOM     69  CA  ALA A   9       3.734   8.335   3.198  1.00 13.93           C  
ANISOU   69  CA  ALA A   9     1320   1210   2760     79    863     25       C  
ATOM     70  C   ALA A   9       4.298   8.502   1.792  1.00 12.15           C  
ANISOU   70  C   ALA A   9      905   1068   2643    148    787     -4       C  
ATOM     71  O   ALA A   9       4.177   7.631   0.955  1.00 13.47           O  
ANISOU   71  O   ALA A   9     1265   1086   2765   -155    788     -9       O  
ATOM     72  CB  ALA A   9       4.824   7.990   4.204  1.00 15.32           C  
ANISOU   72  CB  ALA A   9     1392   1776   2651     74    941     74       C  
ATOM     73  N   THR A  10       4.853   9.658   1.511  1.00 14.29           N  
ANISOU   73  N   THR A  10     1215   1228   2987   -104   1136    -62       N  
ATOM     74  CA  THR A  10       5.520   9.918   0.237  1.00 13.30           C  
ANISOU   74  CA  THR A  10      861   1382   2807   -213    914    -59       C  
ATOM     75  C   THR A  10       6.984  10.260   0.423  1.00 11.70           C  
ANISOU   75  C   THR A  10     1007   1105   2331   -352    756    -35       C  
ATOM     76  O   THR A  10       7.409  10.645   1.526  1.00 14.63           O  
ANISOU   76  O   THR A  10     1313   1690   2553   -466    806   -264       O  
ATOM     77  CB  THR A  10       4.821  11.093  -0.477  1.00 15.56           C  
ANISOU   77  CB  THR A  10      928   1862   3118   -210    516    122       C  
ATOM     78  OG1 THR A  10       5.044  12.300   0.242  1.00 19.76           O  
ANISOU   78  OG1 THR A  10     1293   1510   4703      5    629    -70       O  
ATOM     79  CG2 THR A  10       3.295  10.874  -0.621  1.00 18.20           C  
ANISOU   79  CG2 THR A  10      796   2254   3866    273    353    403       C  
ATOM     80  N   SER A  11       7.752  10.044  -0.641  1.00  9.63           N  
ANISOU   80  N   SER A  11      612    892   2154    121    459     60       N  
ATOM     81  CA  SER A  11       9.143  10.431  -0.693  1.00  8.92           C  
ANISOU   81  CA  SER A  11      495    992   1901    188    351     38       C  
ATOM     82  C   SER A  11       9.471  10.956  -2.064  1.00  8.47           C  
ANISOU   82  C   SER A  11      358    913   1945    114    262     56       C  
ATOM     83  O   SER A  11       8.881  10.546  -3.061  1.00  8.50           O  
ANISOU   83  O   SER A  11      281    700   2248    -23    219    167       O  
ATOM     84  CB  SER A  11       9.992   9.222  -0.392  1.00 10.21           C  
ANISOU   84  CB  SER A  11      876   1047   1953    338    395    145       C  
ATOM     85  OG  SER A  11      11.369   9.502  -0.503  1.00 10.78           O  
ANISOU   85  OG  SER A  11      781   1221   2091    539    282    288       O  
ATOM     86  N   VAL A  12      10.526  11.793  -2.123  1.00  7.95           N  
ANISOU   86  N   VAL A  12      339    834   1848    131    285    -31       N  
ATOM     87  CA  VAL A  12      11.043  12.274  -3.376  1.00  7.36           C  
ANISOU   87  CA  VAL A  12      439    556   1802    194    166     41       C  
ATOM     88  C   VAL A  12      12.129  11.340  -3.911  1.00  7.46           C  
ANISOU   88  C   VAL A  12      331    615   1886    117    289    111       C  
ATOM     89  O   VAL A  12      12.672  11.612  -4.979  1.00  8.78           O  
ANISOU   89  O   VAL A  12      587    823   1926     85    356    229       O  
ATOM     90  CB  VAL A  12      11.596  13.727  -3.278  1.00  8.75           C  
ANISOU   90  CB  VAL A  12      496    641   2186      1    241    124       C  
ATOM     91  CG1 VAL A  12      10.455  14.689  -2.926  1.00 10.82           C  
ANISOU   91  CG1 VAL A  12      927    671   2510    290    177    -48       C  
ATOM     92  CG2 VAL A  12      12.742  13.811  -2.290  1.00 11.49           C  
ANISOU   92  CG2 VAL A  12      924    860   2578    -98   -125   -118       C  
ATOM     93  N   ILE A  13      12.407  10.244  -3.221  1.00  7.15           N  
ANISOU   93  N   ILE A  13      312    569   1834     47    297     74       N  
ATOM     94  CA  ILE A  13      13.467   9.312  -3.664  1.00  6.94           C  
ANISOU   94  CA  ILE A  13      280    610   1747     55    153    -74       C  
ATOM     95  C   ILE A  13      12.818   8.173  -4.431  1.00  6.68           C  
ANISOU   95  C   ILE A  13      290    659   1587   -111     83     42       C  
ATOM     96  O   ILE A  13      11.782   7.639  -3.970  1.00  7.56           O  
ANISOU   96  O   ILE A  13      278    748   1845    -38    179     75       O  
ATOM     97  CB  ILE A  13      14.237   8.728  -2.459  1.00  7.44           C  
ANISOU   97  CB  ILE A  13      465    550   1812     87    181    -64       C  
ATOM     98  CG1 ILE A  13      14.848   9.832  -1.642  1.00  8.77           C  
ANISOU   98  CG1 ILE A  13      673    737   1919    196    -60   -232       C  
ATOM     99  CG2 ILE A  13      15.296   7.726  -2.899  1.00  8.17           C  
ANISOU   99  CG2 ILE A  13      430    667   2006    208     56   -107       C  
ATOM    100  CD1 ILE A  13      15.852  10.709  -2.353  1.00 11.65           C  
ANISOU  100  CD1 ILE A  13      956    768   2701   -250   -324    -25       C  
ATOM    101  N   PRO A  14      13.330   7.778  -5.588  1.00  6.98           N  
ANISOU  101  N   PRO A  14      290    708   1652   -120     76     15       N  
ATOM    102  CA  PRO A  14      12.836   6.620  -6.296  1.00  6.74           C  
ANISOU  102  CA  PRO A  14      278    583   1698     90      1     25       C  
ATOM    103  C   PRO A  14      12.769   5.358  -5.447  1.00  6.61           C  
ANISOU  103  C   PRO A  14      263    587   1658    -30    100     44       C  
ATOM    104  O   PRO A  14      13.593   5.148  -4.543  1.00  6.87           O  
ANISOU  104  O   PRO A  14      304    561   1744   -124    -41     56       O  
ATOM    105  CB  PRO A  14      13.849   6.445  -7.436  1.00  8.56           C  
ANISOU  105  CB  PRO A  14      883    814   1553     98    164     -4       C  
ATOM    106  CG  PRO A  14      14.328   7.832  -7.694  1.00  8.28           C  
ANISOU  106  CG  PRO A  14      395   1006   1745   -104    206     13       C  
ATOM    107  CD  PRO A  14      14.398   8.451  -6.324  1.00  7.37           C  
ANISOU  107  CD  PRO A  14      282    770   1748    -61    181     -3       C  
ATOM    108  N   ALA A  15      11.783   4.506  -5.751  1.00  6.43           N  
ANISOU  108  N   ALA A  15      255    748   1441    -28    -23     32       N  
ATOM    109  CA  ALA A  15      11.425   3.367  -4.925  1.00  6.30           C  
ANISOU  109  CA  ALA A  15      256    707   1430      5     57     29       C  
ATOM    110  C   ALA A  15      12.586   2.400  -4.655  1.00  5.81           C  
ANISOU  110  C   ALA A  15      258    678   1269    -48      8     28       C  
ATOM    111  O   ALA A  15      12.766   1.991  -3.525  1.00  6.33           O  
ANISOU  111  O   ALA A  15      270    637   1496    -74     47     58       O  
ATOM    112  CB  ALA A  15      10.229   2.624  -5.496  1.00  7.95           C  
ANISOU  112  CB  ALA A  15      285   1000   1734   -152     23     43       C  
ATOM    113  N   ALA A  16      13.284   1.963  -5.701  1.00  5.90           N  
ANISOU  113  N   ALA A  16      258    586   1397    -41     17    -35       N  
ATOM    114  CA  ALA A  16      14.313   0.950  -5.503  1.00  6.57           C  
ANISOU  114  CA  ALA A  16      274    646   1574     13    -54     22       C  
ATOM    115  C   ALA A  16      15.425   1.463  -4.605  1.00  6.27           C  
ANISOU  115  C   ALA A  16      261    584   1537    -42     56     -2       C  
ATOM    116  O   ALA A  16      15.911   0.740  -3.744  1.00  6.62           O  
ANISOU  116  O   ALA A  16      261    615   1636    -20    -64     50       O  
ATOM    117  CB  ALA A  16      14.897   0.455  -6.810  1.00  8.13           C  
ANISOU  117  CB  ALA A  16      444    932   1711     89     44   -147       C  
ATOM    118  N   ARG A  17      15.849   2.702  -4.792  1.00  6.06           N  
ANISOU  118  N   ARG A  17      256    493   1553     19    -46    -68       N  
ATOM    119  CA  ARG A  17      16.921   3.263  -4.013  1.00  6.10           C  
ANISOU  119  CA  ARG A  17      254    474   1588    -10    -26    -56       C  
ATOM    120  C   ARG A  17      16.468   3.467  -2.558  1.00  5.99           C  
ANISOU  120  C   ARG A  17      254    477   1542     12     -6     25       C  
ATOM    121  O   ARG A  17      17.196   3.164  -1.608  1.00  6.40           O  
ANISOU  121  O   ARG A  17      333    599   1497    -26    102    -12       O  
ATOM    122  CB  ARG A  17      17.380   4.590  -4.602  1.00  6.44           C  
ANISOU  122  CB  ARG A  17      253    572   1620     -2     28     19       C  
ATOM    123  CG  ARG A  17      18.559   5.197  -3.876  1.00  6.74           C  
ANISOU  123  CG  ARG A  17      270    650   1640     43    -55     -3       C  
ATOM    124  CD  ARG A  17      19.120   6.393  -4.608  1.00  7.61           C  
ANISOU  124  CD  ARG A  17      437    790   1662   -124    -68     40       C  
ATOM    125  NE  ARG A  17      20.312   6.914  -3.924  1.00  7.25           N  
ANISOU  125  NE  ARG A  17      261    612   1880    -51    -35     93       N  
ATOM    126  CZ  ARG A  17      20.448   8.176  -3.547  1.00  6.70           C  
ANISOU  126  CZ  ARG A  17      268    658   1620    -65     66     54       C  
ATOM    127  NH1 ARG A  17      19.563   9.129  -3.799  1.00  7.07           N  
ANISOU  127  NH1 ARG A  17      289    642   1755     -2    126    -30       N  
ATOM    128  NH2 ARG A  17      21.523   8.510  -2.865  1.00  7.63           N  
ANISOU  128  NH2 ARG A  17      259    685   1953    -44    -66     79       N  
ATOM    129  N   LEU A  18      15.232   3.959  -2.395  1.00  6.04           N  
ANISOU  129  N   LEU A  18      262    609   1421     57      4     61       N  
ATOM    130  CA  LEU A  18      14.735   4.139  -1.045  1.00  5.99           C  
ANISOU  130  CA  LEU A  18      259    598   1416     42     24    -14       C  
ATOM    131  C   LEU A  18      14.629   2.774  -0.331  1.00  6.21           C  
ANISOU  131  C   LEU A  18      289    602   1468     98     93    -41       C  
ATOM    132  O   LEU A  18      14.951   2.652   0.852  1.00  7.28           O  
ANISOU  132  O   LEU A  18      434    799   1533    145     92     22       O  
ATOM    133  CB  LEU A  18      13.363   4.822  -1.084  1.00  6.31           C  
ANISOU  133  CB  LEU A  18      253    595   1548      9     11     90       C  
ATOM    134  CG  LEU A  18      12.801   5.180   0.288  1.00  6.92           C  
ANISOU  134  CG  LEU A  18      293    636   1699      0    238    101       C  
ATOM    135  CD1 LEU A  18      13.668   6.190   1.033  1.00  8.77           C  
ANISOU  135  CD1 LEU A  18      750    801   1778   -160    216    -81       C  
ATOM    136  CD2 LEU A  18      11.395   5.777   0.127  1.00  9.06           C  
ANISOU  136  CD2 LEU A  18      412   1009   2022    266    280     18       C  
ATOM    137  N   PHE A  19      14.171   1.740  -1.028  1.00  6.45           N  
ANISOU  137  N   PHE A  19      383    627   1441     43    101      3       N  
ATOM    138  CA  PHE A  19      14.072   0.408  -0.426  1.00  6.65           C  
ANISOU  138  CA  PHE A  19      375    740   1411    -28     28     93       C  
ATOM    139  C   PHE A  19      15.463  -0.096   0.010  1.00  6.68           C  
ANISOU  139  C   PHE A  19      396    680   1462    -85    -52     -3       C  
ATOM    140  O   PHE A  19      15.624  -0.618   1.109  1.00  7.52           O  
ANISOU  140  O   PHE A  19      669    707   1479   -111   -103    123       O  
ATOM    141  CB  PHE A  19      13.383  -0.552  -1.420  1.00  7.14           C  
ANISOU  141  CB  PHE A  19      341    747   1624    -22     49     34       C  
ATOM    142  CG  PHE A  19      13.039  -1.893  -0.836  1.00  7.78           C  
ANISOU  142  CG  PHE A  19      456    683   1815    -99   -156     92       C  
ATOM    143  CD1 PHE A  19      11.916  -2.048  -0.032  1.00  9.13           C  
ANISOU  143  CD1 PHE A  19      804    888   1774   -264     22     57       C  
ATOM    144  CD2 PHE A  19      13.808  -2.991  -1.078  1.00  9.00           C  
ANISOU  144  CD2 PHE A  19      774    780   1864    -23    115     -1       C  
ATOM    145  CE1 PHE A  19      11.583  -3.261   0.504  1.00 10.68           C  
ANISOU  145  CE1 PHE A  19     1191   1001   1864   -351    148    154       C  
ATOM    146  CE2 PHE A  19      13.470  -4.231  -0.544  1.00 10.47           C  
ANISOU  146  CE2 PHE A  19     1173    637   2166    158     71      0       C  
ATOM    147  CZ  PHE A  19      12.357  -4.350   0.235  1.00 10.58           C  
ANISOU  147  CZ  PHE A  19     1237    798   1985   -342    -61    240       C  
ATOM    148  N   LYS A  20      16.440   0.074  -0.859  1.00  6.98           N  
ANISOU  148  N   LYS A  20      321    787   1543    107    -10     94       N  
ATOM    149  CA  LYS A  20      17.804  -0.366  -0.595  1.00  7.59           C  
ANISOU  149  CA  LYS A  20      376    800   1706    122   -152     48       C  
ATOM    150  C   LYS A  20      18.362   0.277   0.658  1.00  7.54           C  
ANISOU  150  C   LYS A  20      472    684   1707     -6   -130    145       C  
ATOM    151  O   LYS A  20      19.028  -0.366   1.447  1.00  9.24           O  
ANISOU  151  O   LYS A  20      705    832   1972     57   -385    109       O  
ATOM    152  CB  LYS A  20      18.711  -0.135  -1.820  1.00  9.41           C  
ANISOU  152  CB  LYS A  20      510   1196   1869      2    -62     33       C  
ATOM    153  CG  LYS A  20      20.056  -0.778  -1.685  1.00 12.23           C  
ANISOU  153  CG  LYS A  20      489   1579   2577     20   -212   -130       C  
ATOM    154  CD  LYS A  20      20.923  -0.770  -2.937  1.00 18.86           C  
ANISOU  154  CD  LYS A  20     1510   2595   3060     56    348   -263       C  
ATOM    155  CE  LYS A  20      22.181  -1.649  -2.811  1.00 25.50           C  
ANISOU  155  CE  LYS A  20     2046   3453   4190    790    318   -638       C  
ATOM    156  NZ  LYS A  20      22.896  -1.771  -4.124  1.00 29.02           N  
ANISOU  156  NZ  LYS A  20     2364   4421   4241    397    320   -567       N  
ATOM    157  N   ALA A  21      18.080   1.568   0.843  1.00  7.20           N  
ANISOU  157  N   ALA A  21      388    685   1662     29      6     67       N  
ATOM    158  CA  ALA A  21      18.598   2.308   1.957  1.00  7.01           C  
ANISOU  158  CA  ALA A  21      367    742   1553     41   -121    180       C  
ATOM    159  C   ALA A  21      17.752   2.161   3.218  1.00  7.15           C  
ANISOU  159  C   ALA A  21      430    757   1528   -220   -127     52       C  
ATOM    160  O   ALA A  21      18.200   1.692   4.246  1.00  9.63           O  
ANISOU  160  O   ALA A  21      618   1291   1747     45     10    255       O  
ATOM    161  CB  ALA A  21      18.691   3.778   1.607  1.00  7.78           C  
ANISOU  161  CB  ALA A  21      327    767   1860    -51    -78    229       C  
ATOM    162  N   PHE A  22      16.486   2.607   3.137  1.00  7.30           N  
ANISOU  162  N   PHE A  22      359    934   1480   -261     39    114       N  
ATOM    163  CA  PHE A  22      15.596   2.691   4.284  1.00  8.60           C  
ANISOU  163  CA  PHE A  22      482   1283   1502   -395     -2    -92       C  
ATOM    164  C   PHE A  22      15.245   1.312   4.833  1.00  9.50           C  
ANISOU  164  C   PHE A  22      702   1291   1615   -181    138    -55       C  
ATOM    165  O   PHE A  22      15.107   1.173   6.040  1.00 12.06           O  
ANISOU  165  O   PHE A  22     1135   1880   1567   -586     63    -27       O  
ATOM    166  CB  PHE A  22      14.346   3.446   3.834  1.00  9.88           C  
ANISOU  166  CB  PHE A  22      694   1400   1660   -201     -5   -116       C  
ATOM    167  CG  PHE A  22      13.331   3.713   4.916  1.00 10.46           C  
ANISOU  167  CG  PHE A  22      670   1453   1851    -38    116    -75       C  
ATOM    168  CD1 PHE A  22      13.554   4.608   5.917  1.00  9.99           C  
ANISOU  168  CD1 PHE A  22      442   1241   2111     63    185    -77       C  
ATOM    169  CD2 PHE A  22      12.106   3.096   4.881  1.00 15.86           C  
ANISOU  169  CD2 PHE A  22     1040   2584   2401   -617    410   -731       C  
ATOM    170  CE1 PHE A  22      12.631   4.846   6.904  1.00 11.27           C  
ANISOU  170  CE1 PHE A  22     1021   1316   1943    193    345   -134       C  
ATOM    171  CE2 PHE A  22      11.137   3.345   5.848  1.00 19.03           C  
ANISOU  171  CE2 PHE A  22     1315   3052   2863   -983    800   -845       C  
ATOM    172  CZ  PHE A  22      11.418   4.225   6.885  1.00 16.07           C  
ANISOU  172  CZ  PHE A  22     1567   2261   2276   -489   1341   -628       C  
ATOM    173  N  AILE A  23      15.070   0.308   3.966  0.60  9.59           N  
ANISOU  173  N  AILE A  23      875   1165   1602   -648     54     53       N  
ATOM    174  CA AILE A  23      14.765  -1.072   4.405  0.60 10.24           C  
ANISOU  174  CA AILE A  23     1018   1125   1748   -597    268    -33       C  
ATOM    175  C  AILE A  23      15.981  -1.962   4.480  0.60 11.97           C  
ANISOU  175  C  AILE A  23     1452   1203   1891   -353   -229     87       C  
ATOM    176  O  AILE A  23      16.216  -2.576   5.529  0.60 16.29           O  
ANISOU  176  O  AILE A  23     2662   1378   2146   -351   -189    519       O  
ATOM    177  CB AILE A  23      13.725  -1.765   3.498  0.60 11.08           C  
ANISOU  177  CB AILE A  23      972   1280   1959   -508    107     24       C  
ATOM    178  CG1AILE A  23      12.496  -0.886   3.432  0.60  9.12           C  
ANISOU  178  CG1AILE A  23     1055    707   1703   -533    277    182       C  
ATOM    179  CG2AILE A  23      13.338  -3.150   4.020  0.60 11.24           C  
ANISOU  179  CG2AILE A  23      653   1231   2386   -609     49    -15       C  
ATOM    180  CD1AILE A  23      11.807  -0.732   4.782  0.60 11.19           C  
ANISOU  180  CD1AILE A  23     1318   1118   1813   -227    378   -232       C  
ATOM    181  N  BILE A  23      15.027   0.324   3.965  0.40 10.11           N  
ANISOU  181  N  BILE A  23      915   1356   1568   -577     41      1       N  
ATOM    182  CA BILE A  23      14.790  -1.055   4.413  0.40 10.84           C  
ANISOU  182  CA BILE A  23     1060   1322   1735   -468    192    -34       C  
ATOM    183  C  BILE A  23      16.107  -1.819   4.518  0.40 11.48           C  
ANISOU  183  C  BILE A  23     1165   1134   2061   -461   -109     38       C  
ATOM    184  O  BILE A  23      16.593  -2.125   5.619  0.40 12.73           O  
ANISOU  184  O  BILE A  23      846   1849   2141   -101     69    190       O  
ATOM    185  CB BILE A  23      13.813  -1.810   3.479  0.40 12.52           C  
ANISOU  185  CB BILE A  23     1433   1442   1880   -517    -31    -32       C  
ATOM    186  CG1BILE A  23      12.375  -1.368   3.751  0.40 12.15           C  
ANISOU  186  CG1BILE A  23     1213   1189   2213   -624   -625   -460       C  
ATOM    187  CG2BILE A  23      13.907  -3.320   3.678  0.40 12.75           C  
ANISOU  187  CG2BILE A  23     1681   1451   1711   -648    445    167       C  
ATOM    188  CD1BILE A  23      11.970  -0.024   3.193  0.40 12.35           C  
ANISOU  188  CD1BILE A  23     1503   1079   2110   -643      8   -342       C  
ATOM    189  N   LEU A  24      16.707  -2.129   3.386  1.00 11.38           N  
ANISOU  189  N   LEU A  24     1308   1044   1972   -344   -240    130       N  
ATOM    190  CA  LEU A  24      17.782  -3.137   3.384  1.00 11.86           C  
ANISOU  190  CA  LEU A  24     1315   1083   2107   -280   -235    323       C  
ATOM    191  C   LEU A  24      19.006  -2.682   4.195  1.00 12.20           C  
ANISOU  191  C   LEU A  24     1415    992   2227      7   -467    -47       C  
ATOM    192  O   LEU A  24      19.761  -3.545   4.621  1.00 16.41           O  
ANISOU  192  O   LEU A  24     1895   1191   3148    261   -731     16       O  
ATOM    193  CB  LEU A  24      18.170  -3.504   1.946  1.00 12.31           C  
ANISOU  193  CB  LEU A  24     1550    987   2138     33   -381    100       C  
ATOM    194  CG  LEU A  24      17.038  -4.120   1.119  1.00 12.99           C  
ANISOU  194  CG  LEU A  24     1689    783   2462   -180   -434     93       C  
ATOM    195  CD1 LEU A  24      17.502  -4.386  -0.298  1.00 14.33           C  
ANISOU  195  CD1 LEU A  24     1917   1085   2442   -101   -414    -93       C  
ATOM    196  CD2 LEU A  24      16.486  -5.378   1.780  1.00 14.48           C  
ANISOU  196  CD2 LEU A  24     1631    867   3004   -331   -335     47       C  
ATOM    197  N   ASP A  25      19.189  -1.376   4.452  1.00 11.73           N  
ANISOU  197  N   ASP A  25      905    990   2561   -112   -488    111       N  
ATOM    198  CA  ASP A  25      20.352  -0.910   5.221  1.00 11.56           C  
ANISOU  198  CA  ASP A  25     1043   1047   2300   -175   -456     25       C  
ATOM    199  C   ASP A  25      20.005  -0.109   6.474  1.00 11.85           C  
ANISOU  199  C   ASP A  25     1270   1159   2070   -410   -380    134       C  
ATOM    200  O   ASP A  25      20.835   0.612   6.965  1.00 11.72           O  
ANISOU  200  O   ASP A  25     1038   1363   2048   -537   -166     58       O  
ATOM    201  CB  ASP A  25      21.362  -0.138   4.355  1.00 10.88           C  
ANISOU  201  CB  ASP A  25     1133   1139   1860    -51   -360   -148       C  
ATOM    202  CG  ASP A  25      22.795  -0.243   4.857  1.00 12.03           C  
ANISOU  202  CG  ASP A  25     1192   1502   1874    443   -332    -31       C  
ATOM    203  OD1 ASP A  25      23.198  -1.299   5.384  1.00 16.19           O  
ANISOU  203  OD1 ASP A  25     1830   1706   2613    623   -552    102       O  
ATOM    204  OD2 ASP A  25      23.531   0.735   4.713  1.00 14.67           O  
ANISOU  204  OD2 ASP A  25     1173   2020   2380    420     29    315       O  
ATOM    205  N   GLY A  26      18.816  -0.282   7.011  1.00 13.47           N  
ANISOU  205  N   GLY A  26     1279   1383   2456   -649   -457    -30       N  
ATOM    206  CA  GLY A  26      18.418   0.478   8.194  1.00 12.58           C  
ANISOU  206  CA  GLY A  26      925   1404   2450   -257   -170    264       C  
ATOM    207  C   GLY A  26      19.301   0.228   9.429  1.00 10.70           C  
ANISOU  207  C   GLY A  26      712   1268   2084   -537     88    265       C  
ATOM    208  O   GLY A  26      19.474   1.124  10.240  1.00 10.56           O  
ANISOU  208  O   GLY A  26      536   1189   2286   -198    171    142       O  
ATOM    209  N   ASP A  27      19.836  -0.966   9.603  1.00 11.59           N  
ANISOU  209  N   ASP A  27     1302    942   2156   -510    199    259       N  
ATOM    210  CA  ASP A  27      20.648  -1.214  10.796  1.00 10.69           C  
ANISOU  210  CA  ASP A  27     1130   1089   1840   -535    495    195       C  
ATOM    211  C   ASP A  27      21.849  -0.278  10.847  1.00  9.61           C  
ANISOU  211  C   ASP A  27      693   1153   1803   -241    343    105       C  
ATOM    212  O   ASP A  27      22.270   0.132  11.915  1.00 11.14           O  
ANISOU  212  O   ASP A  27     1000   1351   1880   -249    292     89       O  
ATOM    213  CB  ASP A  27      21.204  -2.646  10.857  1.00 13.81           C  
ANISOU  213  CB  ASP A  27     1802   1308   2137   -143    332    165       C  
ATOM    214  CG  ASP A  27      20.170  -3.754  10.886  1.00 16.14           C  
ANISOU  214  CG  ASP A  27     1941   1782   2408   -366    753    -62       C  
ATOM    215  OD1 ASP A  27      18.960  -3.526  10.876  1.00 17.77           O  
ANISOU  215  OD1 ASP A  27     1914   2042   2793   -323    564   -105       O  
ATOM    216  OD2 ASP A  27      20.610  -4.910  10.973  1.00 23.77           O  
ANISOU  216  OD2 ASP A  27     2921   2148   3962     88    731    129       O  
ATOM    217  N  AASN A  28      22.415   0.027   9.690  0.60  8.92           N  
ANISOU  217  N  AASN A  28      643    977   1766   -202    346      8       N  
ATOM    218  CA AASN A  28      23.528   0.984   9.578  0.60  8.61           C  
ANISOU  218  CA AASN A  28      376   1177   1717   -122    370    158       C  
ATOM    219  C  AASN A  28      22.984   2.426   9.489  0.60  9.32           C  
ANISOU  219  C  AASN A  28      355   1209   1976    -97    193    100       C  
ATOM    220  O  AASN A  28      23.464   3.320  10.188  0.60  8.88           O  
ANISOU  220  O  AASN A  28      261   1307   1804    -42     35    228       O  
ATOM    221  CB AASN A  28      24.434   0.628   8.399  0.60  9.61           C  
ANISOU  221  CB AASN A  28      331   1549   1770      1    342    124       C  
ATOM    222  CG AASN A  28      25.391   1.731   8.043  0.60 11.40           C  
ANISOU  222  CG AASN A  28      945   1293   2093     23    610    201       C  
ATOM    223  OD1AASN A  28      26.235   2.201   8.873  0.60 11.76           O  
ANISOU  223  OD1AASN A  28      536   1312   2619    346    714    276       O  
ATOM    224  ND2AASN A  28      25.252   2.201   6.811  0.60 10.93           N  
ANISOU  224  ND2AASN A  28      401   1350   2401    -57    238    566       N  
ATOM    225  N  BASN A  28      22.350   0.065   9.678  0.40  9.29           N  
ANISOU  225  N  BASN A  28      723   1071   1735   -207    294     37       N  
ATOM    226  CA BASN A  28      23.403   1.046   9.520  0.40  9.38           C  
ANISOU  226  CA BASN A  28      607   1133   1822   -181    178    154       C  
ATOM    227  C  BASN A  28      22.911   2.436   9.545  0.40  9.65           C  
ANISOU  227  C  BASN A  28      585   1189   1893   -110     98    144       C  
ATOM    228  O  BASN A  28      23.390   3.293  10.287  0.40  9.18           O  
ANISOU  228  O  BASN A  28      268   1387   1830    -32     54    159       O  
ATOM    229  CB BASN A  28      24.013   0.833   8.181  0.40  8.21           C  
ANISOU  229  CB BASN A  28      764    625   1728   -257     51    107       C  
ATOM    230  CG BASN A  28      24.995  -0.242   8.250  0.40  9.87           C  
ANISOU  230  CG BASN A  28      532   1222   1994    -26    144     66       C  
ATOM    231  OD1BASN A  28      25.985  -0.067   8.936  0.40 12.19           O  
ANISOU  231  OD1BASN A  28      434   1632   2564    380   -133    -34       O  
ATOM    232  ND2BASN A  28      24.724  -1.369   7.629  0.40 11.99           N  
ANISOU  232  ND2BASN A  28      848   1474   2234    299     23   -258       N  
ATOM    233  N   LEU A  29      21.945   2.680   8.687  1.00  8.96           N  
ANISOU  233  N   LEU A  29      476   1174   1754   -246    131    113       N  
ATOM    234  CA  LEU A  29      21.589   4.057   8.458  1.00  8.70           C  
ANISOU  234  CA  LEU A  29      402   1195   1707   -245    116    292       C  
ATOM    235  C   LEU A  29      20.848   4.708   9.632  1.00  8.58           C  
ANISOU  235  C   LEU A  29      397    897   1966    -57    251    318       C  
ATOM    236  O   LEU A  29      21.072   5.881   9.901  1.00  9.85           O  
ANISOU  236  O   LEU A  29      526    927   2288   -133    106    326       O  
ATOM    237  CB  LEU A  29      20.722   4.197   7.237  1.00 12.77           C  
ANISOU  237  CB  LEU A  29      895   1817   2141   -594   -349    543       C  
ATOM    238  CG  LEU A  29      21.287   4.422   5.881  1.00 15.87           C  
ANISOU  238  CG  LEU A  29     1159   2706   2165   -894   -276    372       C  
ATOM    239  CD1 LEU A  29      20.163   4.686   4.901  1.00 16.89           C  
ANISOU  239  CD1 LEU A  29     1593   3176   1647   -601   -281    411       C  
ATOM    240  CD2 LEU A  29      22.263   5.598   5.909  1.00 14.79           C  
ANISOU  240  CD2 LEU A  29     1263   2516   1839   -838    250    494       C  
ATOM    241  N   PHE A  30      19.941   4.003  10.290  1.00  8.72           N  
ANISOU  241  N   PHE A  30      344   1024   1945   -201    186    236       N  
ATOM    242  CA  PHE A  30      19.140   4.691  11.296  1.00  9.19           C  
ANISOU  242  CA  PHE A  30      587    802   2100    -36    264    326       C  
ATOM    243  C   PHE A  30      19.937   5.330  12.445  1.00  8.89           C  
ANISOU  243  C   PHE A  30      354    962   2059     66    226    163       C  
ATOM    244  O   PHE A  30      19.754   6.509  12.758  1.00 10.05           O  
ANISOU  244  O   PHE A  30      506    870   2442    -40    276    208       O  
ATOM    245  CB  PHE A  30      17.991   3.849  11.856  1.00  9.62           C  
ANISOU  245  CB  PHE A  30      460   1078   2114   -144    181    282       C  
ATOM    246  CG  PHE A  30      16.945   3.450  10.853  1.00  9.33           C  
ANISOU  246  CG  PHE A  30      283   1072   2190    -26    219    321       C  
ATOM    247  CD1 PHE A  30      16.626   4.216   9.756  1.00 12.91           C  
ANISOU  247  CD1 PHE A  30      814   1803   2287   -614     95    682       C  
ATOM    248  CD2 PHE A  30      16.175   2.342  11.095  1.00 13.02           C  
ANISOU  248  CD2 PHE A  30     1319   1159   2468   -500    -76    385       C  
ATOM    249  CE1 PHE A  30      15.592   3.851   8.904  1.00 14.55           C  
ANISOU  249  CE1 PHE A  30      948   2135   2444   -583    -53    496       C  
ATOM    250  CE2 PHE A  30      15.177   1.963  10.227  1.00 15.63           C  
ANISOU  250  CE2 PHE A  30     1632   1365   2941   -873   -200    268       C  
ATOM    251  CZ  PHE A  30      14.918   2.702   9.108  1.00 13.05           C  
ANISOU  251  CZ  PHE A  30      944   1620   2392   -238    125    -29       C  
ATOM    252  N   PRO A  31      20.951   4.620  13.010  1.00  8.23           N  
ANISOU  252  N   PRO A  31      336    809   1980    -52    146    155       N  
ATOM    253  CA  PRO A  31      21.691   5.248  14.072  1.00  8.90           C  
ANISOU  253  CA  PRO A  31      391   1042   1945    -79    221     46       C  
ATOM    254  C   PRO A  31      22.622   6.354  13.555  1.00  8.97           C  
ANISOU  254  C   PRO A  31      493    890   2025    -73    177      9       C  
ATOM    255  O   PRO A  31      22.959   7.262  14.321  1.00 11.45           O  
ANISOU  255  O   PRO A  31      864   1153   2332   -327    253   -197       O  
ATOM    256  CB  PRO A  31      22.551   4.095  14.649  1.00  8.97           C  
ANISOU  256  CB  PRO A  31      621   1113   1674   -122    -66     43       C  
ATOM    257  CG  PRO A  31      21.829   2.873  14.299  1.00  8.34           C  
ANISOU  257  CG  PRO A  31      340    925   1900    -59    242    130       C  
ATOM    258  CD  PRO A  31      21.226   3.176  12.954  1.00  7.92           C  
ANISOU  258  CD  PRO A  31      363    807   1838     -9    328     79       C  
ATOM    259  N   LYS A  32      22.954   6.297  12.269  1.00  8.81           N  
ANISOU  259  N   LYS A  32      415    857   2075    -65    239    120       N  
ATOM    260  C   LYS A  32      23.051   8.583  11.365  1.00  9.60           C  
ANISOU  260  C   LYS A  32      752    892   2002   -160    346    249       C  
ATOM    261  O   LYS A  32      23.522   9.676  11.686  1.00 12.57           O  
ANISOU  261  O   LYS A  32     1212    873   2688   -260    388    249       O  
ATOM    262  CA ALYS A  32      23.807   7.289  11.642  0.80  9.67           C  
ANISOU  262  CA ALYS A  32      400    957   2318   -163    255    117       C  
ATOM    263  CB ALYS A  32      24.326   6.697  10.319  0.80 10.53           C  
ANISOU  263  CB ALYS A  32      681   1127   2193   -132    260    208       C  
ATOM    264  CG ALYS A  32      25.179   7.662   9.542  0.80 12.68           C  
ANISOU  264  CG ALYS A  32      487   1577   2754    -26    407    532       C  
ATOM    265  CD ALYS A  32      25.441   7.226   8.095  0.80 14.24           C  
ANISOU  265  CD ALYS A  32      937   1365   3108   -551    557    774       C  
ATOM    266  CE ALYS A  32      26.170   5.909   7.975  0.80 14.27           C  
ANISOU  266  CE ALYS A  32     1294   1673   2455   -347   -238    -47       C  
ATOM    267  NZ ALYS A  32      27.609   6.016   8.274  0.80 21.34           N  
ANISOU  267  NZ ALYS A  32     1054   2959   4094    409   -146   -267       N  
ATOM    268  CA BLYS A  32      23.817   7.302  11.658  0.20  9.24           C  
ANISOU  268  CA BLYS A  32      660    907   1944   -155    228    144       C  
ATOM    269  CB BLYS A  32      24.438   6.779  10.358  0.20  9.54           C  
ANISOU  269  CB BLYS A  32      845    971   1807    -51    152    184       C  
ATOM    270  CG BLYS A  32      25.309   7.810   9.655  0.20  9.86           C  
ANISOU  270  CG BLYS A  32      855   1074   1818    -34    159    271       C  
ATOM    271  CD BLYS A  32      25.763   7.339   8.280  0.20  8.46           C  
ANISOU  271  CD BLYS A  32      762    745   1708    -65    281    594       C  
ATOM    272  CE BLYS A  32      26.746   6.192   8.380  0.20  7.79           C  
ANISOU  272  CE BLYS A  32      703    756   1499    -74    276    473       C  
ATOM    273  NZ BLYS A  32      27.212   5.708   7.046  0.20  7.89           N  
ANISOU  273  NZ BLYS A  32      376    882   1736    125    226    124       N  
ATOM    274  N   VAL A  33      21.882   8.477  10.735  1.00  9.17           N  
ANISOU  274  N   VAL A  33      635    909   1938     18    410    271       N  
ATOM    275  CA  VAL A  33      21.145   9.645  10.256  1.00  9.65           C  
ANISOU  275  CA  VAL A  33      815    912   1939     53    386    266       C  
ATOM    276  C   VAL A  33      20.149  10.177  11.262  1.00  9.33           C  
ANISOU  276  C   VAL A  33      840    848   1854    138    247    153       C  
ATOM    277  O   VAL A  33      19.755  11.325  11.157  1.00 10.72           O  
ANISOU  277  O   VAL A  33      951    887   2232    211    400    336       O  
ATOM    278  CB  VAL A  33      20.411   9.385   8.913  1.00 11.83           C  
ANISOU  278  CB  VAL A  33     1608   1075   1809    549    226    521       C  
ATOM    279  CG1 VAL A  33      21.407   8.916   7.856  1.00 15.62           C  
ANISOU  279  CG1 VAL A  33     2100   1636   2198    220    810    278       C  
ATOM    280  CG2 VAL A  33      19.199   8.465   9.045  1.00 12.60           C  
ANISOU  280  CG2 VAL A  33     1440   1335   2011    484     -9    167       C  
ATOM    281  N   ALA A  34      19.744   9.359  12.226  1.00  9.13           N  
ANISOU  281  N   ALA A  34      706    897   1863     50    180    206       N  
ATOM    282  CA  ALA A  34      18.747   9.769  13.214  1.00  8.59           C  
ANISOU  282  CA  ALA A  34      614    897   1753   -131    175    201       C  
ATOM    283  C   ALA A  34      19.178   9.358  14.626  1.00  8.45           C  
ANISOU  283  C   ALA A  34      886    724   1601    -16    286    -33       C  
ATOM    284  O   ALA A  34      18.429   8.698  15.325  1.00  8.65           O  
ANISOU  284  O   ALA A  34      824    771   1691    -88    147     58       O  
ATOM    285  CB  ALA A  34      17.370   9.233  12.874  1.00 10.17           C  
ANISOU  285  CB  ALA A  34      533   1443   1887   -132    148    223       C  
ATOM    286  N   PRO A  35      20.389   9.793  15.055  1.00 10.61           N  
ANISOU  286  N   PRO A  35     1153    951   1927   -163      1    -30       N  
ATOM    287  CA  PRO A  35      20.900   9.427  16.369  1.00 11.77           C  
ANISOU  287  CA  PRO A  35     1163   1331   1978    -21    -53    -78       C  
ATOM    288  C   PRO A  35      20.038   9.901  17.500  1.00 12.43           C  
ANISOU  288  C   PRO A  35     1683   1108   1928     30     50    -15       C  
ATOM    289  O   PRO A  35      20.049   9.315  18.576  1.00 16.02           O  
ANISOU  289  O   PRO A  35     2640   1726   1720    124   -226   -126       O  
ATOM    290  CB  PRO A  35      22.304  10.061  16.415  1.00 14.45           C  
ANISOU  290  CB  PRO A  35      991   2081   2418     20   -400   -386       C  
ATOM    291  CG  PRO A  35      22.196  11.214  15.471  1.00 15.44           C  
ANISOU  291  CG  PRO A  35     1488   1777   2601   -314    -28   -338       C  
ATOM    292  CD  PRO A  35      21.316  10.686  14.358  1.00 11.60           C  
ANISOU  292  CD  PRO A  35      962   1175   2268   -210    121    -38       C  
ATOM    293  N   GLN A  36      19.301  10.970  17.268  1.00 13.01           N  
ANISOU  293  N   GLN A  36     1961    924   2057     46     85    -73       N  
ATOM    294  CA  GLN A  36      18.374  11.439  18.265  1.00 14.72           C  
ANISOU  294  CA  GLN A  36     1953   1226   2412     64    241   -233       C  
ATOM    295  C   GLN A  36      17.113  10.621  18.413  1.00 12.97           C  
ANISOU  295  C   GLN A  36     1881   1207   1840    209    362     43       C  
ATOM    296  O   GLN A  36      16.368  10.863  19.339  1.00 16.62           O  
ANISOU  296  O   GLN A  36     2607   1177   2528     26    972    -99       O  
ATOM    297  CB  GLN A  36      17.981  12.893  18.013  1.00 18.25           C  
ANISOU  297  CB  GLN A  36     2578   1134   3221   -301    500    -20       C  
ATOM    298  CG  GLN A  36      16.912  13.153  16.946  1.00 22.97           C  
ANISOU  298  CG  GLN A  36     3316   2173   3238   -264    131      0       C  
ATOM    299  CD  GLN A  36      17.229  12.781  15.485  1.00 20.38           C  
ANISOU  299  CD  GLN A  36     2087   2401   3252   -145    -18   -238       C  
ATOM    300  OE1 GLN A  36      18.376  12.496  15.054  1.00 16.63           O  
ANISOU  300  OE1 GLN A  36     2200    945   3174    114    157     17       O  
ATOM    301  NE2 GLN A  36      16.138  12.759  14.693  1.00 29.24           N  
ANISOU  301  NE2 GLN A  36     3351   3977   3781    863  -1099   -354       N  
ATOM    302  N   ALA A  37      16.876   9.693  17.483  1.00 10.89           N  
ANISOU  302  N   ALA A  37     1440    843   1852    194    295    152       N  
ATOM    303  CA  ALA A  37      15.725   8.798  17.494  1.00 10.28           C  
ANISOU  303  CA  ALA A  37     1216    865   1822    412    521    -59       C  
ATOM    304  C   ALA A  37      16.072   7.323  17.771  1.00  9.43           C  
ANISOU  304  C   ALA A  37      867    928   1786    381    336    138       C  
ATOM    305  O   ALA A  37      15.306   6.612  18.401  1.00  9.73           O  
ANISOU  305  O   ALA A  37      724    912   2060    246    334      3       O  
ATOM    306  CB  ALA A  37      15.015   8.847  16.173  1.00 12.20           C  
ANISOU  306  CB  ALA A  37     1038   1341   2254    449    211    172       C  
ATOM    307  N  AILE A  38      17.274   6.918  17.358  0.70  9.76           N  
ANISOU  307  N  AILE A  38      851    784   2072    327    393    183       N  
ATOM    308  CA AILE A  38      17.684   5.517  17.432  0.70  8.07           C  
ANISOU  308  CA AILE A  38      518    817   1731    339     89    147       C  
ATOM    309  C  AILE A  38      19.121   5.498  17.924  0.70  8.23           C  
ANISOU  309  C  AILE A  38      336   1035   1756     71    318     99       C  
ATOM    310  O  AILE A  38      20.002   6.044  17.261  0.70 10.08           O  
ANISOU  310  O  AILE A  38      890    902   2035    -51    540    302       O  
ATOM    311  CB AILE A  38      17.657   4.840  16.042  0.70  9.90           C  
ANISOU  311  CB AILE A  38      919   1087   1754    504     39    104       C  
ATOM    312  CG1AILE A  38      16.254   4.854  15.466  0.70 10.43           C  
ANISOU  312  CG1AILE A  38      992   1324   1646    414     44     32       C  
ATOM    313  CG2AILE A  38      18.166   3.400  16.142  0.70  9.54           C  
ANISOU  313  CG2AILE A  38      423    986   2216    319    131   -167       C  
ATOM    314  CD1AILE A  38      15.270   4.036  16.267  0.70 11.09           C  
ANISOU  314  CD1AILE A  38      513   1289   2408    190     -6    -16       C  
ATOM    315  N  BILE A  38      17.147   6.814  17.175  0.30  9.17           N  
ANISOU  315  N  BILE A  38      896    871   1714    239    478    196       N  
ATOM    316  CA BILE A  38      17.546   5.416  17.421  0.30  7.49           C  
ANISOU  316  CA BILE A  38      675    797   1371    134    237     45       C  
ATOM    317  C  BILE A  38      19.023   5.402  17.815  0.30  7.94           C  
ANISOU  317  C  BILE A  38      634    925   1455     20    282     49       C  
ATOM    318  O  BILE A  38      19.869   5.923  17.091  0.30  9.90           O  
ANISOU  318  O  BILE A  38      926    983   1851     87    572    223       O  
ATOM    319  CB BILE A  38      17.288   4.480  16.207  0.30  7.25           C  
ANISOU  319  CB BILE A  38      646    878   1230    206    178     68       C  
ATOM    320  CG1BILE A  38      15.790   4.190  16.038  0.30  6.57           C  
ANISOU  320  CG1BILE A  38      686    660   1149     48    328    130       C  
ATOM    321  CG2BILE A  38      18.089   3.191  16.370  0.30  7.78           C  
ANISOU  321  CG2BILE A  38      560    866   1531    179    135    -18       C  
ATOM    322  CD1BILE A  38      15.450   3.392  14.795  0.30  6.93           C  
ANISOU  322  CD1BILE A  38      539    848   1244    104    324     28       C  
ATOM    323  N  ASER A  39      19.374   4.936  19.102  0.55  7.13           N  
ANISOU  323  N  ASER A  39      309    602   1796     -7    286    118       N  
ATOM    324  CA ASER A  39      20.731   4.910  19.618  0.55  7.45           C  
ANISOU  324  CA ASER A  39      331    562   1937   -119    264    -84       C  
ATOM    325  C  ASER A  39      21.611   3.794  19.050  0.55  7.31           C  
ANISOU  325  C  ASER A  39      437    564   1774    -78    302    -49       C  
ATOM    326  O  ASER A  39      22.850   3.980  18.956  0.55  9.14           O  
ANISOU  326  O  ASER A  39      606    864   2002   -311    563     37       O  
ATOM    327  CB ASER A  39      20.726   4.932  21.151  0.55  8.33           C  
ANISOU  327  CB ASER A  39      498    674   1992    130    272   -275       C  
ATOM    328  OG ASER A  39      20.102   3.768  21.625  0.55  9.43           O  
ANISOU  328  OG ASER A  39      560   1085   1936     19    223     58       O  
ATOM    329  N  BSER A  39      19.304   4.845  18.993  0.15  6.82           N  
ANISOU  329  N  BSER A  39      505    668   1416   -221    330    110       N  
ATOM    330  CA BSER A  39      20.638   4.859  19.599  0.15  6.84           C  
ANISOU  330  CA BSER A  39      575    594   1428    -44    217    -61       C  
ATOM    331  C  BSER A  39      21.577   3.832  18.978  0.15  6.54           C  
ANISOU  331  C  BSER A  39      317    592   1574    -53    131    -29       C  
ATOM    332  O  BSER A  39      22.781   4.090  18.811  0.15  7.04           O  
ANISOU  332  O  BSER A  39      472    634   1568   -197    355     68       O  
ATOM    333  CB BSER A  39      20.519   4.608  21.112  0.15  5.50           C  
ANISOU  333  CB BSER A  39      367    359   1363      0     65   -163       C  
ATOM    334  OG BSER A  39      21.785   4.472  21.731  0.15  7.52           O  
ANISOU  334  OG BSER A  39      596    848   1410    -14   -194   -143       O  
ATOM    335  N  CSER A  39      19.370   4.986  19.115  0.30  5.49           N  
ANISOU  335  N  CSER A  39      315    529   1239    -90    154     68       N  
ATOM    336  CA CSER A  39      20.765   4.896  19.496  0.30  6.51           C  
ANISOU  336  CA CSER A  39      336    506   1628   -144     81    -87       C  
ATOM    337  C  CSER A  39      21.559   3.869  18.733  0.30  6.59           C  
ANISOU  337  C  CSER A  39      281    566   1655    -47    167     25       C  
ATOM    338  O  CSER A  39      22.676   4.149  18.240  0.30  7.35           O  
ANISOU  338  O  CSER A  39      422    672   1696   -229    238     21       O  
ATOM    339  CB CSER A  39      20.860   4.577  20.976  0.30  7.58           C  
ANISOU  339  CB CSER A  39      647    505   1728   -182     -5    -27       C  
ATOM    340  OG CSER A  39      20.225   5.594  21.714  0.30  9.68           O  
ANISOU  340  OG CSER A  39      590   1273   1812    120    107   -243       O  
ATOM    341  N   SER A  40      21.034   2.662  18.661  1.00  6.92           N  
ANISOU  341  N   SER A  40      259    527   1843     23     80    -51       N  
ATOM    342  CA  SER A  40      21.806   1.584  18.063  1.00  6.82           C  
ANISOU  342  CA  SER A  40      476    454   1660    -32    180     -5       C  
ATOM    343  C   SER A  40      20.878   0.542  17.550  1.00  6.44           C  
ANISOU  343  C   SER A  40      297    458   1689    -31    244    -49       C  
ATOM    344  O   SER A  40      19.680   0.459  17.948  1.00  6.89           O  
ANISOU  344  O   SER A  40      282    727   1606     -8    199    -46       O  
ATOM    345  CB  SER A  40      22.737   0.929  19.080  1.00  7.68           C  
ANISOU  345  CB  SER A  40      280    789   1847    -53    184     26       C  
ATOM    346  OG  SER A  40      22.028   0.271  20.073  1.00  7.98           O  
ANISOU  346  OG  SER A  40      281    834   1917    -70    166    115       O  
ATOM    347  N   VAL A  41      21.361  -0.287  16.641  1.00  6.53           N  
ANISOU  347  N   VAL A  41      345    486   1647   -113    274   -100       N  
ATOM    348  CA  VAL A  41      20.668  -1.461  16.144  1.00  6.34           C  
ANISOU  348  CA  VAL A  41      315    434   1657    -47    277    -59       C  
ATOM    349  C   VAL A  41      21.630  -2.653  16.208  1.00  6.65           C  
ANISOU  349  C   VAL A  41      316    603   1605     65    250    -60       C  
ATOM    350  O   VAL A  41      22.741  -2.602  15.636  1.00  8.73           O  
ANISOU  350  O   VAL A  41      339   1010   1967     55    380     91       O  
ATOM    351  CB  VAL A  41      20.163  -1.275  14.688  1.00  6.47           C  
ANISOU  351  CB  VAL A  41      345    561   1550     -8    346     -4       C  
ATOM    352  CG1 VAL A  41      19.470  -2.568  14.216  1.00  8.37           C  
ANISOU  352  CG1 VAL A  41      471    716   1993   -108    155   -119       C  
ATOM    353  CG2 VAL A  41      19.211  -0.085  14.574  1.00  7.33           C  
ANISOU  353  CG2 VAL A  41      335    726   1722     84    179     85       C  
ATOM    354  N   GLU A  42      21.247  -3.703  16.909  1.00  6.30           N  
ANISOU  354  N   GLU A  42      289    460   1645     63    148    -10       N  
ATOM    355  CA  GLU A  42      22.043  -4.907  17.091  1.00  6.98           C  
ANISOU  355  CA  GLU A  42      339    452   1860    121     38   -159       C  
ATOM    356  C   GLU A  42      21.455  -6.068  16.390  1.00  6.30           C  
ANISOU  356  C   GLU A  42      263    376   1753      8    109   -104       C  
ATOM    357  O   GLU A  42      20.234  -6.372  16.600  1.00  8.12           O  
ANISOU  357  O   GLU A  42      269    876   1937    -87    111   -217       O  
ATOM    358  CB  GLU A  42      22.085  -5.220  18.601  1.00  7.86           C  
ANISOU  358  CB  GLU A  42      277    847   1860    118      1     -4       C  
ATOM    359  CG  GLU A  42      23.031  -6.359  18.930  1.00  9.35           C  
ANISOU  359  CG  GLU A  42      376    970   2205    284    -18   -114       C  
ATOM    360  CD  GLU A  42      23.111  -6.677  20.402  1.00 10.61           C  
ANISOU  360  CD  GLU A  42      846    957   2228     17   -160    -11       C  
ATOM    361  OE1 GLU A  42      22.362  -6.078  21.204  1.00 13.52           O  
ANISOU  361  OE1 GLU A  42     1466   1428   2242    263   -160     23       O  
ATOM    362  OE2 GLU A  42      23.859  -7.616  20.751  1.00 16.23           O  
ANISOU  362  OE2 GLU A  42     1196   2212   2756    750   -250    431       O  
ATOM    363  N   ASN A  43      22.176  -6.799  15.560  1.00  6.36           N  
ANISOU  363  N   ASN A  43      272    518   1623      4    161    -52       N  
ATOM    364  CA  ASN A  43      21.707  -8.043  15.046  1.00  6.62           C  
ANISOU  364  CA  ASN A  43      272    662   1579     33    136   -115       C  
ATOM    365  C   ASN A  43      21.881  -9.081  16.100  1.00  6.61           C  
ANISOU  365  C   ASN A  43      254    634   1622     -1    -35     20       C  
ATOM    366  O   ASN A  43      23.011  -9.303  16.578  1.00  8.72           O  
ANISOU  366  O   ASN A  43      293    809   2212     71   -213    205       O  
ATOM    367  CB  ASN A  43      22.461  -8.393  13.754  1.00  8.03           C  
ANISOU  367  CB  ASN A  43      307   1041   1701    -27    268   -108       C  
ATOM    368  CG  ASN A  43      21.885  -9.592  13.080  1.00 12.44           C  
ANISOU  368  CG  ASN A  43      425   1801   2500   -394    491   -642       C  
ATOM    369  OD1 ASN A  43      20.880  -9.477  12.372  1.00 22.24           O  
ANISOU  369  OD1 ASN A  43     1434   4191   2825  -1324   -145    -19       O  
ATOM    370  ND2 ASN A  43      22.426 -10.759  13.388  1.00 17.01           N  
ANISOU  370  ND2 ASN A  43     1277   1538   3645   -318   1090   -907       N  
ATOM    371  N   ILE A  44      20.837  -9.778  16.497  1.00  6.81           N  
ANISOU  371  N   ILE A  44      257    681   1648    -44    -11      5       N  
ATOM    372  CA  ILE A  44      20.849 -10.803  17.527  1.00  7.95           C  
ANISOU  372  CA  ILE A  44      348    936   1737      7   -190    -17       C  
ATOM    373  C   ILE A  44      20.985 -12.192  16.917  1.00  8.36           C  
ANISOU  373  C   ILE A  44      516    883   1775    210    -49     11       C  
ATOM    374  O   ILE A  44      21.768 -12.991  17.398  1.00 12.61           O  
ANISOU  374  O   ILE A  44     1171   1434   2183    604   -367    104       O  
ATOM    375  CB  ILE A  44      19.520 -10.698  18.338  1.00  9.41           C  
ANISOU  375  CB  ILE A  44      601   1159   1813   -309    -40     13       C  
ATOM    376  CG1 ILE A  44      19.349  -9.323  19.005  1.00 10.89           C  
ANISOU  376  CG1 ILE A  44      772   1197   2165   -493    209      8       C  
ATOM    377  CG2 ILE A  44      19.393 -11.845  19.357  1.00 11.57           C  
ANISOU  377  CG2 ILE A  44     1030   1252   2114   -337    100    181       C  
ATOM    378  CD1 ILE A  44      20.411  -9.016  20.018  1.00 14.91           C  
ANISOU  378  CD1 ILE A  44     1624   1340   2700   -162   -487   -258       C  
ATOM    379  N   GLU A  45      20.282 -12.467  15.830  1.00  7.92           N  
ANISOU  379  N   GLU A  45      488    809   1711    361     -8    -63       N  
ATOM    380  C   GLU A  45      19.871 -13.640  13.763  1.00  8.68           C  
ANISOU  380  C   GLU A  45      587   1009   1699    310     29   -240       C  
ATOM    381  O   GLU A  45      18.948 -12.826  13.467  1.00  8.94           O  
ANISOU  381  O   GLU A  45      398   1120   1879    326     83   -266       O  
ATOM    382  CA AGLU A  45      20.252 -13.828  15.214  0.70  8.79           C  
ANISOU  382  CA AGLU A  45      751    793   1796    103     99    -45       C  
ATOM    383  CB AGLU A  45      19.213 -14.773  15.892  0.70 10.67           C  
ANISOU  383  CB AGLU A  45     1306    986   1759   -348    -27     -6       C  
ATOM    384  CG AGLU A  45      19.430 -16.269  15.580  0.70 13.28           C  
ANISOU  384  CG AGLU A  45     1692   1194   2158     80    123   -184       C  
ATOM    385  CD AGLU A  45      20.733 -16.891  16.087  0.70 16.77           C  
ANISOU  385  CD AGLU A  45     2134   1067   3170    186   -296    -42       C  
ATOM    386  OE1AGLU A  45      21.399 -16.350  17.003  0.70 23.13           O  
ANISOU  386  OE1AGLU A  45     2873   2514   3399    558   -948   -322       O  
ATOM    387  OE2AGLU A  45      21.091 -17.966  15.584  0.70 22.75           O  
ANISOU  387  OE2AGLU A  45     2962   1869   3812    806   -526   -645       O  
ATOM    388  CA BGLU A  45      20.323 -13.786  15.217  0.30  8.76           C  
ANISOU  388  CA BGLU A  45      814    862   1652    254     58    -95       C  
ATOM    389  CB BGLU A  45      19.434 -14.748  16.039  0.30  8.02           C  
ANISOU  389  CB BGLU A  45      770   1005   1272    400     63    -44       C  
ATOM    390  CG BGLU A  45      18.773 -15.849  15.249  0.30 11.10           C  
ANISOU  390  CG BGLU A  45     1232   1213   1770     16     17    -79       C  
ATOM    391  CD BGLU A  45      17.666 -15.306  14.396  0.30 13.08           C  
ANISOU  391  CD BGLU A  45     1382   1436   2151     88    -85     67       C  
ATOM    392  OE1BGLU A  45      16.832 -14.504  14.914  0.30 12.35           O  
ANISOU  392  OE1BGLU A  45     1375   1130   2188   -113     16     90       O  
ATOM    393  OE2BGLU A  45      17.651 -15.653  13.198  0.30 15.89           O  
ANISOU  393  OE2BGLU A  45     1987   1609   2442    199    616   -334       O  
ATOM    394  N   GLY A  46      20.468 -14.377  12.848  1.00  9.17           N  
ANISOU  394  N   GLY A  46      535   1120   1829    486    -11   -233       N  
ATOM    395  CA  GLY A  46      19.997 -14.454  11.481  1.00  8.53           C  
ANISOU  395  CA  GLY A  46      541    919   1780    317    329   -240       C  
ATOM    396  C   GLY A  46      20.779 -13.599  10.521  1.00  8.21           C  
ANISOU  396  C   GLY A  46      433    876   1807    269    182   -277       C  
ATOM    397  O   GLY A  46      21.413 -12.626  10.882  1.00  9.86           O  
ANISOU  397  O   GLY A  46      613   1070   2061    189    200   -490       O  
ATOM    398  N   ASN A  47      20.662 -13.941   9.251  1.00  7.91           N  
ANISOU  398  N   ASN A  47      336    790   1878    -63    232   -211       N  
ATOM    399  CA  ASN A  47      21.483 -13.357   8.230  1.00  8.69           C  
ANISOU  399  CA  ASN A  47      311    995   1995   -138    286   -299       C  
ATOM    400  C   ASN A  47      20.733 -12.416   7.292  1.00  9.62           C  
ANISOU  400  C   ASN A  47      664    977   2012   -104    487   -150       C  
ATOM    401  O   ASN A  47      21.228 -12.085   6.219  1.00 11.89           O  
ANISOU  401  O   ASN A  47      709   1619   2187   -113    543   -103       O  
ATOM    402  CB  ASN A  47      22.205 -14.517   7.475  1.00  9.67           C  
ANISOU  402  CB  ASN A  47      501   1021   2150     19    268   -344       C  
ATOM    403  CG  ASN A  47      23.478 -14.110   6.699  1.00 12.33           C  
ANISOU  403  CG  ASN A  47      334   1837   2513   -105    284   -588       C  
ATOM    404  OD1 ASN A  47      23.847 -14.830   5.792  1.00 13.16           O  
ANISOU  404  OD1 ASN A  47      571   1669   2757   -312    601   -604       O  
ATOM    405  ND2 ASN A  47      24.123 -13.014   7.049  1.00 16.63           N  
ANISOU  405  ND2 ASN A  47      487   2320   3511   -598    622   -664       N  
ATOM    406  N   GLY A  48      19.527 -11.983   7.708  1.00  8.28           N  
ANISOU  406  N   GLY A  48      590    707   1848   -100    289    -57       N  
ATOM    407  CA  GLY A  48      18.785 -10.895   7.073  1.00  9.36           C  
ANISOU  407  CA  GLY A  48      408   1027   2120   -113    187     90       C  
ATOM    408  C   GLY A  48      17.437 -11.311   6.522  1.00  8.48           C  
ANISOU  408  C   GLY A  48      332    949   1938   -105    256     86       C  
ATOM    409  O   GLY A  48      16.609 -10.447   6.238  1.00 11.16           O  
ANISOU  409  O   GLY A  48      765   1085   2390    -13     -5     62       O  
ATOM    410  N   GLY A  49      17.186 -12.597   6.359  1.00  8.40           N  
ANISOU  410  N   GLY A  49      430   1029   1733    -51    254   -115       N  
ATOM    411  CA  GLY A  49      15.912 -13.028   5.867  1.00  8.24           C  
ANISOU  411  CA  GLY A  49      538   1037   1554      8    164    -51       C  
ATOM    412  C   GLY A  49      14.936 -13.317   6.967  1.00  6.90           C  
ANISOU  412  C   GLY A  49      279    891   1449     79    121   -131       C  
ATOM    413  O   GLY A  49      15.148 -13.012   8.145  1.00  6.54           O  
ANISOU  413  O   GLY A  49      258    729   1497     36     42    -90       O  
ATOM    414  N   PRO A  50      13.822 -13.953   6.610  1.00  7.19           N  
ANISOU  414  N   PRO A  50      283    962   1483    137     31   -129       N  
ATOM    415  CA  PRO A  50      12.798 -14.390   7.557  1.00  6.81           C  
ANISOU  415  CA  PRO A  50      443    581   1564    113     90   -124       C  
ATOM    416  C   PRO A  50      13.373 -14.968   8.833  1.00  5.62           C  
ANISOU  416  C   PRO A  50      254    456   1422     -4     36   -179       C  
ATOM    417  O   PRO A  50      14.174 -15.922   8.795  1.00  7.02           O  
ANISOU  417  O   PRO A  50      515    477   1673    151     44   -114       O  
ATOM    418  CB  PRO A  50      12.014 -15.434   6.762  1.00  7.83           C  
ANISOU  418  CB  PRO A  50      589    844   1541     15    -42   -189       C  
ATOM    419  CG  PRO A  50      12.137 -14.957   5.348  1.00  7.38           C  
ANISOU  419  CG  PRO A  50      288   1039   1477    160   -120   -306       C  
ATOM    420  CD  PRO A  50      13.508 -14.409   5.240  1.00  7.55           C  
ANISOU  420  CD  PRO A  50      334   1039   1493    184     81   -160       C  
ATOM    421  N   GLY A  51      12.980 -14.442   9.957  1.00  5.83           N  
ANISOU  421  N   GLY A  51      287    490   1437     85     -2   -171       N  
ATOM    422  CA  GLY A  51      13.383 -14.858  11.264  1.00  6.59           C  
ANISOU  422  CA  GLY A  51      477    643   1380    -11    120    -80       C  
ATOM    423  C   GLY A  51      14.534 -14.121  11.901  1.00  6.10           C  
ANISOU  423  C   GLY A  51      411    541   1366    152     16    -23       C  
ATOM    424  O   GLY A  51      14.791 -14.294  13.091  1.00  7.74           O  
ANISOU  424  O   GLY A  51      850    709   1381    -45     34    -61       O  
ATOM    425  N   THR A  52      15.185 -13.232  11.142  1.00  5.81           N  
ANISOU  425  N   THR A  52      291    565   1351    108     -5    -68       N  
ATOM    426  CA  THR A  52      16.307 -12.438  11.666  1.00  6.17           C  
ANISOU  426  CA  THR A  52      300    755   1289    151    -76   -144       C  
ATOM    427  C   THR A  52      15.797 -11.529  12.770  1.00  6.13           C  
ANISOU  427  C   THR A  52      332    654   1342    151    108   -115       C  
ATOM    428  O   THR A  52      14.701 -10.900  12.609  1.00  7.17           O  
ANISOU  428  O   THR A  52      304    847   1570    170     -6   -226       O  
ATOM    429  CB  THR A  52      16.934 -11.629  10.540  1.00  6.96           C  
ANISOU  429  CB  THR A  52      259    799   1584     53     18    -88       C  
ATOM    430  OG1 THR A  52      17.481 -12.564   9.585  1.00  7.67           O  
ANISOU  430  OG1 THR A  52      284    976   1652     38    188   -177       O  
ATOM    431  CG2 THR A  52      18.047 -10.690  11.031  1.00  7.99           C  
ANISOU  431  CG2 THR A  52      261    944   1830    -62     82   -248       C  
ATOM    432  N   ILE A  53      16.432 -11.459  13.916  1.00  6.90           N  
ANISOU  432  N   ILE A  53      320    833   1465    141    105   -327       N  
ATOM    433  CA  ILE A  53      16.028 -10.634  15.033  1.00  7.19           C  
ANISOU  433  CA  ILE A  53      304   1069   1357    -80      2   -388       C  
ATOM    434  C   ILE A  53      17.029  -9.533  15.253  1.00  6.99           C  
ANISOU  434  C   ILE A  53      255    967   1434     27      6   -497       C  
ATOM    435  O   ILE A  53      18.273  -9.819  15.289  1.00  7.63           O  
ANISOU  435  O   ILE A  53      277   1029   1592    105     94   -152       O  
ATOM    436  CB  ILE A  53      15.916 -11.471  16.291  1.00  8.58           C  
ANISOU  436  CB  ILE A  53      297   1450   1511   -202    168   -373       C  
ATOM    437  CG1 ILE A  53      14.795 -12.463  16.093  1.00 13.08           C  
ANISOU  437  CG1 ILE A  53     1161   1905   1901   -840    362   -525       C  
ATOM    438  CG2 ILE A  53      15.572 -10.619  17.515  1.00 10.50           C  
ANISOU  438  CG2 ILE A  53      541   1824   1622   -313     95   -638       C  
ATOM    439  CD1 ILE A  53      14.736 -13.527  17.136  1.00 19.36           C  
ANISOU  439  CD1 ILE A  53     2590   2189   2577   -770    197     -9       C  
ATOM    440  N   LYS A  54      16.570  -8.308  15.421  1.00  7.09           N  
ANISOU  440  N   LYS A  54      258    891   1545    -54     63   -392       N  
ATOM    441  C   LYS A  54      16.872  -6.491  16.989  1.00  7.30           C  
ANISOU  441  C   LYS A  54      278    795   1699     37    118   -489       C  
ATOM    442  O   LYS A  54      15.630  -6.447  17.218  1.00  9.68           O  
ANISOU  442  O   LYS A  54      266   1607   1805     38    106   -634       O  
ATOM    443  CA ALYS A  54      17.356  -7.153  15.709  0.80  8.11           C  
ANISOU  443  CA ALYS A  54      333   1013   1736   -137     86   -475       C  
ATOM    444  CB ALYS A  54      17.289  -6.202  14.537  0.80 12.78           C  
ANISOU  444  CB ALYS A  54     1110   1735   2008   -174    147   -177       C  
ATOM    445  CG ALYS A  54      17.514  -6.954  13.234  0.80 15.37           C  
ANISOU  445  CG ALYS A  54     1319   2360   2161     52    256   -394       C  
ATOM    446  CD ALYS A  54      17.770  -6.038  12.067  0.80 21.10           C  
ANISOU  446  CD ALYS A  54     2679   2547   2791     -7     15     57       C  
ATOM    447  CE ALYS A  54      18.240  -6.825  10.848  0.80 22.33           C  
ANISOU  447  CE ALYS A  54     2763   2973   2748   -361    360   -140       C  
ATOM    448  NZ ALYS A  54      19.642  -7.357  10.975  0.80 19.45           N  
ANISOU  448  NZ ALYS A  54     2016   2654   2717  -1165    521   -412       N  
ATOM    449  CA BLYS A  54      17.414  -7.173  15.755  0.20  7.27           C  
ANISOU  449  CA BLYS A  54      408    844   1510    -93     85   -374       C  
ATOM    450  CB BLYS A  54      17.496  -6.136  14.629  0.20  7.32           C  
ANISOU  450  CB BLYS A  54      532    461   1785    -34   -133   -344       C  
ATOM    451  CG BLYS A  54      18.131  -6.625  13.340  0.20  7.68           C  
ANISOU  451  CG BLYS A  54      487    919   1512   -391     44     41       C  
ATOM    452  CD BLYS A  54      17.108  -6.676  12.222  0.20  8.15           C  
ANISOU  452  CD BLYS A  54      581    960   1556   -479     -4     59       C  
ATOM    453  CE BLYS A  54      17.763  -6.929  10.883  0.20  9.88           C  
ANISOU  453  CE BLYS A  54     1134   1121   1499   -416     -3    -79       C  
ATOM    454  NZ BLYS A  54      17.369  -5.892   9.898  0.20 11.27           N  
ANISOU  454  NZ BLYS A  54     1510    940   1830   -920    -28    166       N  
ATOM    455  N   LYS A  55      17.732  -5.891  17.768  1.00  6.78           N  
ANISOU  455  N   LYS A  55      328    706   1540   -182    184   -351       N  
ATOM    456  CA  LYS A  55      17.400  -5.128  18.907  1.00  6.84           C  
ANISOU  456  CA  LYS A  55      442    632   1524   -265    128   -261       C  
ATOM    457  C   LYS A  55      17.622  -3.669  18.613  1.00  6.18           C  
ANISOU  457  C   LYS A  55      286    493   1569    -69    199   -321       C  
ATOM    458  O   LYS A  55      18.802  -3.277  18.347  1.00  7.68           O  
ANISOU  458  O   LYS A  55      308    692   1918   -106    248   -132       O  
ATOM    459  CB  LYS A  55      18.166  -5.567  20.142  1.00  7.23           C  
ANISOU  459  CB  LYS A  55      444    717   1585   -254    153   -147       C  
ATOM    460  CG  LYS A  55      17.853  -4.802  21.399  1.00  8.13           C  
ANISOU  460  CG  LYS A  55      531   1021   1538   -460    141   -151       C  
ATOM    461  CD  LYS A  55      18.577  -5.359  22.608  1.00 11.27           C  
ANISOU  461  CD  LYS A  55      795   1701   1784   -152    154    -34       C  
ATOM    462  CE  LYS A  55      18.274  -4.584  23.884  1.00 14.88           C  
ANISOU  462  CE  LYS A  55     1362   2276   2015    188    -57   -212       C  
ATOM    463  NZ  LYS A  55      19.047  -5.189  25.007  1.00 19.79           N  
ANISOU  463  NZ  LYS A  55     1379   3678   2462    583   -433   -119       N  
ATOM    464  N   ILE A  56      16.576  -2.855  18.616  1.00  6.86           N  
ANISOU  464  N   ILE A  56      309    513   1784    -28    286   -269       N  
ATOM    465  CA  ILE A  56      16.626  -1.439  18.338  1.00  6.71           C  
ANISOU  465  CA  ILE A  56      258    574   1717    -33     75   -255       C  
ATOM    466  C   ILE A  56      16.517  -0.714  19.660  1.00  7.29           C  
ANISOU  466  C   ILE A  56      426    666   1677   -257    264   -212       C  
ATOM    467  O   ILE A  56      15.513  -0.869  20.370  1.00  8.36           O  
ANISOU  467  O   ILE A  56      395    914   1865   -256    354   -257       O  
ATOM    468  CB  ILE A  56      15.447  -1.032  17.417  1.00  8.96           C  
ANISOU  468  CB  ILE A  56      402    945   2056    107   -102   -103       C  
ATOM    469  CG1 ILE A  56      15.611  -1.698  16.037  1.00 11.09           C  
ANISOU  469  CG1 ILE A  56      796   1579   1837    -64   -320     68       C  
ATOM    470  CG2 ILE A  56      15.500   0.482  17.174  1.00 11.57           C  
ANISOU  470  CG2 ILE A  56     1190    926   2279    209   -131    -37       C  
ATOM    471  CD1 ILE A  56      15.159  -3.133  15.941  1.00 18.09           C  
ANISOU  471  CD1 ILE A  56     2379   1861   2631   -422   -333   -160       C  
ATOM    472  N   SER A  57      17.569   0.054  20.021  1.00  5.83           N  
ANISOU  472  N   SER A  57      280    440   1494    -34    179   -153       N  
ATOM    473  CA  SER A  57      17.564   0.777  21.259  1.00  6.45           C  
ANISOU  473  CA  SER A  57      345    546   1557   -156    149    -79       C  
ATOM    474  C   SER A  57      17.241   2.235  21.016  1.00  6.16           C  
ANISOU  474  C   SER A  57      349    501   1488   -146    220   -200       C  
ATOM    475  O   SER A  57      17.710   2.826  20.032  1.00  7.94           O  
ANISOU  475  O   SER A  57      602    646   1767   -107    425     18       O  
ATOM    476  CB  SER A  57      18.932   0.638  21.965  1.00  7.47           C  
ANISOU  476  CB  SER A  57      279    893   1667     80    144    -61       C  
ATOM    477  OG  SER A  57      19.095  -0.736  22.360  1.00  9.40           O  
ANISOU  477  OG  SER A  57      820    913   1837     77    102    118       O  
ATOM    478  N   PHE A  58      16.519   2.822  21.950  1.00  6.04           N  
ANISOU  478  N   PHE A  58      312    574   1407    -81    222    -57       N  
ATOM    479  CA  PHE A  58      16.129   4.216  21.876  1.00  6.06           C  
ANISOU  479  CA  PHE A  58      285    623   1392     -1    192     21       C  
ATOM    480  C   PHE A  58      16.983   5.039  22.802  1.00  6.44           C  
ANISOU  480  C   PHE A  58      282    531   1630      3    197   -104       C  
ATOM    481  O   PHE A  58      17.492   4.564  23.815  1.00  7.44           O  
ANISOU  481  O   PHE A  58      277    710   1840     69     74    -65       O  
ATOM    482  CB  PHE A  58      14.636   4.391  22.200  1.00  6.83           C  
ANISOU  482  CB  PHE A  58      307    723   1562    119    148   -103       C  
ATOM    483  CG  PHE A  58      13.749   3.574  21.328  1.00  7.47           C  
ANISOU  483  CG  PHE A  58      401    757   1679     -8     57    -49       C  
ATOM    484  CD1 PHE A  58      13.679   3.859  19.977  1.00  9.03           C  
ANISOU  484  CD1 PHE A  58      411   1174   1845     52    -89     15       C  
ATOM    485  CD2 PHE A  58      13.074   2.467  21.805  1.00  8.05           C  
ANISOU  485  CD2 PHE A  58      408    958   1690    -31    111     67       C  
ATOM    486  CE1 PHE A  58      12.942   3.080  19.133  1.00 11.01           C  
ANISOU  486  CE1 PHE A  58     1015   1375   1792   -261   -256    144       C  
ATOM    487  CE2 PHE A  58      12.330   1.687  20.951  1.00 10.35           C  
ANISOU  487  CE2 PHE A  58      828    928   2177   -127   -246     62       C  
ATOM    488  CZ  PHE A  58      12.275   1.976  19.604  1.00 10.97           C  
ANISOU  488  CZ  PHE A  58      836   1156   2175   -219   -204    -42       C  
ATOM    489  N   PRO A  59      17.116   6.336  22.528  1.00  7.08           N  
ANISOU  489  N   PRO A  59      470    568   1650   -110    319   -137       N  
ATOM    490  CA  PRO A  59      17.882   7.207  23.383  1.00  7.35           C  
ANISOU  490  CA  PRO A  59      446    726   1621    -86    146    -97       C  
ATOM    491  C   PRO A  59      17.313   7.381  24.767  1.00  6.81           C  
ANISOU  491  C   PRO A  59      300    653   1633    -45    253   -180       C  
ATOM    492  O   PRO A  59      16.083   7.139  24.971  1.00  6.80           O  
ANISOU  492  O   PRO A  59      286    575   1720      1    221    -41       O  
ATOM    493  CB  PRO A  59      17.858   8.556  22.645  1.00  9.48           C  
ANISOU  493  CB  PRO A  59      935    713   1953     33    600    -13       C  
ATOM    494  CG  PRO A  59      17.613   8.196  21.231  1.00 10.00           C  
ANISOU  494  CG  PRO A  59     1068    760   1972    -41    416    145       C  
ATOM    495  CD  PRO A  59      16.687   7.014  21.302  1.00  8.83           C  
ANISOU  495  CD  PRO A  59      921    839   1594   -111    251    -73       C  
ATOM    496  N   GLU A  60      18.080   7.835  25.703  1.00  7.80           N  
ANISOU  496  N   GLU A  60      349    880   1735   -149    113   -202       N  
ATOM    497  CA  GLU A  60      17.618   8.169  27.025  1.00  7.61           C  
ANISOU  497  CA  GLU A  60      331    895   1663    -86    -23   -124       C  
ATOM    498  C   GLU A  60      16.449   9.157  26.900  1.00  7.24           C  
ANISOU  498  C   GLU A  60      355    772   1621   -134    179    -78       C  
ATOM    499  O   GLU A  60      16.443  10.037  26.056  1.00  8.44           O  
ANISOU  499  O   GLU A  60      702    826   1676   -294    322    -21       O  
ATOM    500  CB  GLU A  60      18.776   8.760  27.842  1.00  9.88           C  
ANISOU  500  CB  GLU A  60      410   1469   1873   -314    -10   -245       C  
ATOM    501  CG  GLU A  60      18.460   8.968  29.313  1.00  9.13           C  
ANISOU  501  CG  GLU A  60      392   1206   1869   -229     14   -156       C  
ATOM    502  CD  GLU A  60      19.668   9.250  30.151  1.00 10.29           C  
ANISOU  502  CD  GLU A  60      467   1472   1969   -103    -74   -195       C  
ATOM    503  OE1 GLU A  60      20.681   9.708  29.616  1.00 17.81           O  
ANISOU  503  OE1 GLU A  60      723   3401   2642   -990   -148    -37       O  
ATOM    504  OE2 GLU A  60      19.572   9.029  31.386  1.00 11.17           O  
ANISOU  504  OE2 GLU A  60      682   1782   1779     49     -8    -58       O  
ATOM    505  N   GLY A  61      15.483   9.030  27.798  1.00  6.35           N  
ANISOU  505  N   GLY A  61      385    462   1565     -9    174     11       N  
ATOM    506  CA  GLY A  61      14.362   9.909  27.843  1.00  6.29           C  
ANISOU  506  CA  GLY A  61      273    565   1549    -22    158    -36       C  
ATOM    507  C   GLY A  61      13.173   9.533  26.996  1.00  6.93           C  
ANISOU  507  C   GLY A  61      267    702   1664    -53    108      0       C  
ATOM    508  O   GLY A  61      12.076  10.106  27.111  1.00  8.14           O  
ANISOU  508  O   GLY A  61      276    828   1988     -2    196    -35       O  
ATOM    509  N   PHE A  62      13.354   8.570  26.102  1.00  7.32           N  
ANISOU  509  N   PHE A  62      271    741   1769    -91     53    -56       N  
ATOM    510  CA  PHE A  62      12.253   8.059  25.310  1.00  7.04           C  
ANISOU  510  CA  PHE A  62      261    666   1745     52    -43     77       C  
ATOM    511  C   PHE A  62      11.321   7.204  26.141  1.00  6.94           C  
ANISOU  511  C   PHE A  62      272    706   1657    -28    -12    -36       C  
ATOM    512  O   PHE A  62      11.675   6.711  27.183  1.00  7.45           O  
ANISOU  512  O   PHE A  62      258    884   1688    -46     43      5       O  
ATOM    513  CB  PHE A  62      12.774   7.282  24.089  1.00  7.85           C  
ANISOU  513  CB  PHE A  62      294    974   1711    -53   -106    -56       C  
ATOM    514  CG  PHE A  62      13.128   8.157  22.921  1.00  9.72           C  
ANISOU  514  CG  PHE A  62      633   1055   2005    283     92    107       C  
ATOM    515  CD1 PHE A  62      14.024   9.218  23.036  1.00 10.84           C  
ANISOU  515  CD1 PHE A  62      775   1305   2038     97    111    215       C  
ATOM    516  CD2 PHE A  62      12.517   7.949  21.699  1.00 12.36           C  
ANISOU  516  CD2 PHE A  62      961   1603   2132      8      1    138       C  
ATOM    517  CE1 PHE A  62      14.319  10.022  21.953  1.00 13.02           C  
ANISOU  517  CE1 PHE A  62      976   1593   2377    206    359    402       C  
ATOM    518  CE2 PHE A  62      12.800   8.761  20.613  1.00 14.35           C  
ANISOU  518  CE2 PHE A  62     1551   1946   1956    333    -27    202       C  
ATOM    519  CZ  PHE A  62      13.724   9.767  20.738  1.00 13.38           C  
ANISOU  519  CZ  PHE A  62     1239   1646   2198    528    517    349       C  
ATOM    520  N   PRO A  63      10.057   7.015  25.683  1.00  7.59           N  
ANISOU  520  N   PRO A  63      253    849   1780    -11      2     51       N  
ATOM    521  CA  PRO A  63       9.130   6.234  26.485  1.00  8.13           C  
ANISOU  521  CA  PRO A  63      273   1020   1793   -119     50     20       C  
ATOM    522  C   PRO A  63       9.569   4.808  26.728  1.00  7.57           C  
ANISOU  522  C   PRO A  63      257   1037   1581    -58     15     -1       C  
ATOM    523  O   PRO A  63       9.333   4.267  27.806  1.00  8.24           O  
ANISOU  523  O   PRO A  63      264   1245   1620     35    122     94       O  
ATOM    524  CB  PRO A  63       7.814   6.324  25.669  1.00 10.52           C  
ANISOU  524  CB  PRO A  63      275   1398   2324    -33    -62     59       C  
ATOM    525  CG  PRO A  63       7.926   7.575  24.904  1.00 12.37           C  
ANISOU  525  CG  PRO A  63      486   1785   2426    -28   -152    288       C  
ATOM    526  CD  PRO A  63       9.382   7.660  24.539  1.00  9.54           C  
ANISOU  526  CD  PRO A  63      401   1251   1973   -118   -292    104       C  
ATOM    527  N   PHE A  64      10.221   4.199  25.737  1.00  7.70           N  
ANISOU  527  N   PHE A  64      396    876   1652   -288    168   -110       N  
ATOM    528  CA  PHE A  64      10.666   2.811  25.793  1.00  7.97           C  
ANISOU  528  CA  PHE A  64      463    921   1643   -312    281     32       C  
ATOM    529  C   PHE A  64      12.175   2.717  25.698  1.00  7.44           C  
ANISOU  529  C   PHE A  64      459    878   1487   -194    227     13       C  
ATOM    530  O   PHE A  64      12.826   3.541  25.066  1.00  8.48           O  
ANISOU  530  O   PHE A  64      408    992   1820   -285    241     61       O  
ATOM    531  CB  PHE A  64      10.022   2.011  24.656  1.00  9.95           C  
ANISOU  531  CB  PHE A  64      703   1174   1900   -433    145   -145       C  
ATOM    532  CG  PHE A  64       8.506   2.036  24.679  1.00 11.17           C  
ANISOU  532  CG  PHE A  64      748   1212   2283   -258     26   -414       C  
ATOM    533  CD1 PHE A  64       7.797   1.662  25.799  1.00 12.69           C  
ANISOU  533  CD1 PHE A  64      896   1257   2666   -428    295   -486       C  
ATOM    534  CD2 PHE A  64       7.822   2.426  23.556  1.00 14.47           C  
ANISOU  534  CD2 PHE A  64     1101   1721   2675   -111   -393   -421       C  
ATOM    535  CE1 PHE A  64       6.394   1.678  25.797  1.00 15.22           C  
ANISOU  535  CE1 PHE A  64      915   1754   3114   -384    356   -713       C  
ATOM    536  CE2 PHE A  64       6.421   2.437  23.528  1.00 18.53           C  
ANISOU  536  CE2 PHE A  64     1150   2439   3449   -165   -706   -151       C  
ATOM    537  CZ  PHE A  64       5.727   2.059  24.655  1.00 17.01           C  
ANISOU  537  CZ  PHE A  64     1002   1730   3731    -53    -41   -518       C  
ATOM    538  N   LYS A  65      12.706   1.639  26.256  1.00  6.82           N  
ANISOU  538  N   LYS A  65      385    741   1464   -221    217    -46       N  
ATOM    539  CA  LYS A  65      14.127   1.365  26.227  1.00  7.29           C  
ANISOU  539  CA  LYS A  65      361    844   1563   -246     64   -142       C  
ATOM    540  C   LYS A  65      14.572   0.775  24.876  1.00  6.38           C  
ANISOU  540  C   LYS A  65      280    610   1531    -93     87   -107       C  
ATOM    541  O   LYS A  65      15.583   1.190  24.298  1.00  7.66           O  
ANISOU  541  O   LYS A  65      310    892   1707   -169    152    -82       O  
ATOM    542  CB  LYS A  65      14.483   0.435  27.391  1.00  9.40           C  
ANISOU  542  CB  LYS A  65      924   1026   1619   -178    104    -93       C  
ATOM    543  CG  LYS A  65      15.955   0.191  27.579  1.00 11.10           C  
ANISOU  543  CG  LYS A  65      876   1623   1717   -121    206   -151       C  
ATOM    544  CD  LYS A  65      16.229  -0.653  28.806  1.00 16.27           C  
ANISOU  544  CD  LYS A  65     1908   2214   2060    -25    -52    165       C  
ATOM    545  CE  LYS A  65      17.716  -0.853  29.076  1.00 21.45           C  
ANISOU  545  CE  LYS A  65     1982   3567   2599   -148   -302     34       C  
ATOM    546  NZ  LYS A  65      17.966  -1.871  30.138  1.00 28.40           N  
ANISOU  546  NZ  LYS A  65     2511   4669   3608    -77   -191    900       N  
ATOM    547  N   TYR A  66      13.846  -0.218  24.394  1.00  7.18           N  
ANISOU  547  N   TYR A  66      333    754   1638   -197     64   -182       N  
ATOM    548  CA  TYR A  66      14.228  -0.920  23.182  1.00  6.67           C  
ANISOU  548  CA  TYR A  66      296    688   1549   -131    117   -161       C  
ATOM    549  C   TYR A  66      13.019  -1.691  22.656  1.00  7.24           C  
ANISOU  549  C   TYR A  66      364    679   1705   -207    255   -298       C  
ATOM    550  O   TYR A  66      11.983  -1.880  23.359  1.00  8.48           O  
ANISOU  550  O   TYR A  66      372    877   1972   -204    401   -369       O  
ATOM    551  CB  TYR A  66      15.337  -1.934  23.460  1.00  7.45           C  
ANISOU  551  CB  TYR A  66      369    762   1698   -111    -67   -225       C  
ATOM    552  CG  TYR A  66      14.831  -3.162  24.183  1.00  8.20           C  
ANISOU  552  CG  TYR A  66      627    717   1770     97     48   -164       C  
ATOM    553  CD1 TYR A  66      14.646  -3.172  25.540  1.00 12.72           C  
ANISOU  553  CD1 TYR A  66     1952   1043   1838    116     36   -157       C  
ATOM    554  CD2 TYR A  66      14.467  -4.302  23.505  1.00  7.40           C  
ANISOU  554  CD2 TYR A  66      452    767   1590    -59    259   -125       C  
ATOM    555  CE1 TYR A  66      14.171  -4.298  26.180  1.00 14.43           C  
ANISOU  555  CE1 TYR A  66     2315   1521   1647   -197     97    -58       C  
ATOM    556  CE2 TYR A  66      14.009  -5.430  24.130  1.00  8.71           C  
ANISOU  556  CE2 TYR A  66      607    713   1989    -73    117    -26       C  
ATOM    557  CZ  TYR A  66      13.849  -5.427  25.461  1.00 12.21           C  
ANISOU  557  CZ  TYR A  66     1552   1159   1926     37   -121    147       C  
ATOM    558  OH  TYR A  66      13.344  -6.550  26.082  1.00 16.37           O  
ANISOU  558  OH  TYR A  66     2500   1395   2325    -23    427    282       O  
ATOM    559  N   VAL A  67      13.107  -2.113  21.406  1.00  6.97           N  
ANISOU  559  N   VAL A  67      322    710   1614   -171    180   -272       N  
ATOM    560  CA  VAL A  67      12.232  -3.189  20.899  1.00  7.51           C  
ANISOU  560  CA  VAL A  67      346    662   1843   -195    136   -280       C  
ATOM    561  C   VAL A  67      13.089  -4.204  20.172  1.00  7.56           C  
ANISOU  561  C   VAL A  67      330    734   1805   -191    187   -363       C  
ATOM    562  O   VAL A  67      14.231  -3.906  19.717  1.00  9.32           O  
ANISOU  562  O   VAL A  67      418   1051   2071   -343    353   -434       O  
ATOM    563  CB  VAL A  67      11.155  -2.687  19.898  1.00  8.80           C  
ANISOU  563  CB  VAL A  67      253    961   2129      0     -4   -503       C  
ATOM    564  CG1 VAL A  67      10.093  -1.889  20.625  1.00  9.85           C  
ANISOU  564  CG1 VAL A  67      271    950   2521      1    184   -478       C  
ATOM    565  CG2 VAL A  67      11.771  -1.955  18.710  1.00 10.67           C  
ANISOU  565  CG2 VAL A  67      748   1243   2063     68     21   -340       C  
ATOM    566  N   LYS A  68      12.643  -5.436  20.139  1.00  7.18           N  
ANISOU  566  N   LYS A  68      298    651   1779   -106    235   -350       N  
ATOM    567  CA  LYS A  68      13.224  -6.445  19.274  1.00  7.90           C  
ANISOU  567  CA  LYS A  68      265    896   1838    -86     85   -508       C  
ATOM    568  C   LYS A  68      12.296  -6.650  18.108  1.00  8.09           C  
ANISOU  568  C   LYS A  68      333   1047   1692   -243     77   -512       C  
ATOM    569  O   LYS A  68      11.056  -6.875  18.308  1.00  9.80           O  
ANISOU  569  O   LYS A  68      311   1172   2239   -225    209   -582       O  
ATOM    570  CB  LYS A  68      13.516  -7.740  19.981  1.00  9.46           C  
ANISOU  570  CB  LYS A  68      359   1009   2225    -91    253   -326       C  
ATOM    571  CG  LYS A  68      14.779  -7.641  20.836  1.00 11.60           C  
ANISOU  571  CG  LYS A  68      491   1576   2337    -96    108   -264       C  
ATOM    572  CD  LYS A  68      15.043  -8.928  21.578  1.00 15.26           C  
ANISOU  572  CD  LYS A  68     1024   2063   2712   -169    -36    112       C  
ATOM    573  CE  LYS A  68      16.142  -8.747  22.575  1.00 19.30           C  
ANISOU  573  CE  LYS A  68     1465   2932   2934    -34   -406    231       C  
ATOM    574  NZ  LYS A  68      16.058  -9.787  23.612  1.00 24.90           N  
ANISOU  574  NZ  LYS A  68     2298   3450   3712   -196   -891    823       N  
ATOM    575  N   ASP A  69      12.759  -6.503  16.886  1.00  8.13           N  
ANISOU  575  N   ASP A  69      254   1194   1638     -1     40   -594       N  
ATOM    576  CA  ASP A  69      12.035  -6.690  15.643  1.00  8.97           C  
ANISOU  576  CA  ASP A  69      347   1319   1740    267     10   -649       C  
ATOM    577  C   ASP A  69      12.479  -7.939  14.940  1.00  8.76           C  
ANISOU  577  C   ASP A  69      454   1223   1651    408    -57   -554       C  
ATOM    578  O   ASP A  69      13.719  -8.192  14.869  1.00 11.54           O  
ANISOU  578  O   ASP A  69      349   1716   2317    346    -93   -986       O  
ATOM    579  CB  ASP A  69      12.236  -5.481  14.718  1.00 11.64           C  
ANISOU  579  CB  ASP A  69      440   1737   2243    435   -163   -413       C  
ATOM    580  CG  ASP A  69      11.565  -4.209  15.223  1.00 13.63           C  
ANISOU  580  CG  ASP A  69     1192   1410   2574    281   -141   -480       C  
ATOM    581  OD1 ASP A  69      10.764  -4.237  16.193  1.00 14.36           O  
ANISOU  581  OD1 ASP A  69      624   1304   3525    164     71   -878       O  
ATOM    582  OD2 ASP A  69      11.893  -3.167  14.619  1.00 19.50           O  
ANISOU  582  OD2 ASP A  69     1859   1807   3740    524    -11    141       O  
ATOM    583  N   ARG A  70      11.604  -8.731  14.394  1.00  7.82           N  
ANISOU  583  N   ARG A  70      452    976   1541    186    142   -468       N  
ATOM    584  CA  ARG A  70      11.872  -9.925  13.664  1.00  7.32           C  
ANISOU  584  CA  ARG A  70      361    972   1448    212    108   -355       C  
ATOM    585  C   ARG A  70      11.538  -9.705  12.218  1.00  6.83           C  
ANISOU  585  C   ARG A  70      332    949   1312    216    -28   -413       C  
ATOM    586  O   ARG A  70      10.346  -9.329  11.963  1.00  8.72           O  
ANISOU  586  O   ARG A  70      371   1373   1567    360    -74   -386       O  
ATOM    587  CB  ARG A  70      11.057 -11.064  14.236  1.00  8.86           C  
ANISOU  587  CB  ARG A  70      665   1157   1543    240     66    -97       C  
ATOM    588  CG  ARG A  70      11.269 -12.369  13.492  1.00  9.84           C  
ANISOU  588  CG  ARG A  70      904   1013   1819    284    -22    -72       C  
ATOM    589  CD  ARG A  70      10.274 -13.416  13.937  1.00 11.55           C  
ANISOU  589  CD  ARG A  70     1190   1156   2041    191    -32    102       C  
ATOM    590  NE  ARG A  70       8.944 -13.052  13.512  1.00 10.71           N  
ANISOU  590  NE  ARG A  70     1024   1133   1912     81     18     58       N  
ATOM    591  CZ  ARG A  70       7.837 -13.395  14.137  1.00 12.02           C  
ANISOU  591  CZ  ARG A  70     1207   1331   2026   -222    -13    -12       C  
ATOM    592  NH1 ARG A  70       7.879 -14.138  15.238  1.00 13.35           N  
ANISOU  592  NH1 ARG A  70     1247   1354   2471    -84     66    390       N  
ATOM    593  NH2 ARG A  70       6.670 -12.973  13.670  1.00 13.03           N  
ANISOU  593  NH2 ARG A  70     1097   1498   2353    -53     97    216       N  
ATOM    594  N   VAL A  71      12.401  -9.965  11.270  1.00  6.82           N  
ANISOU  594  N   VAL A  71      414    785   1391    261     65   -237       N  
ATOM    595  CA  VAL A  71      12.093  -9.943   9.891  1.00  6.39           C  
ANISOU  595  CA  VAL A  71      348    603   1475    155    133    -99       C  
ATOM    596  C   VAL A  71      11.115 -11.071   9.584  1.00  5.88           C  
ANISOU  596  C   VAL A  71      327    622   1284    101    -41     82       C  
ATOM    597  O   VAL A  71      11.324 -12.219   9.980  1.00  6.90           O  
ANISOU  597  O   VAL A  71      444    612   1566    261      5      7       O  
ATOM    598  CB  VAL A  71      13.377 -10.096   9.049  1.00  6.73           C  
ANISOU  598  CB  VAL A  71      364    622   1570    178    185     12       C  
ATOM    599  CG1 VAL A  71      13.027 -10.180   7.563  1.00  8.66           C  
ANISOU  599  CG1 VAL A  71      768    880   1642    417    217     86       C  
ATOM    600  CG2 VAL A  71      14.352  -8.968   9.367  1.00  8.56           C  
ANISOU  600  CG2 VAL A  71      493    785   1973    -34    231     -4       C  
ATOM    601  N   ASP A  72      10.017 -10.754   8.898  1.00  5.62           N  
ANISOU  601  N   ASP A  72      309    494   1330    115     10     43       N  
ATOM    602  CA  ASP A  72       9.048 -11.778   8.474  1.00  6.65           C  
ANISOU  602  CA  ASP A  72      263    762   1500    -36   -100     94       C  
ATOM    603  C   ASP A  72       9.278 -12.146   7.007  1.00  6.19           C  
ANISOU  603  C   ASP A  72      267    570   1512     67    -36    -98       C  
ATOM    604  O   ASP A  72       9.399 -13.327   6.705  1.00  9.04           O  
ANISOU  604  O   ASP A  72     1075    576   1780    172    -52   -166       O  
ATOM    605  CB  ASP A  72       7.605 -11.310   8.740  1.00  6.68           C  
ANISOU  605  CB  ASP A  72      344    639   1553    -32     62     58       C  
ATOM    606  CG  ASP A  72       7.356 -11.100  10.227  1.00  7.06           C  
ANISOU  606  CG  ASP A  72      274    770   1637     20    168     69       C  
ATOM    607  OD1 ASP A  72       7.742 -11.953  11.053  1.00 10.00           O  
ANISOU  607  OD1 ASP A  72      840   1191   1768    289    466    267       O  
ATOM    608  OD2 ASP A  72       6.686 -10.111  10.547  1.00  8.39           O  
ANISOU  608  OD2 ASP A  72      427   1024   1736    225    166     23       O  
ATOM    609  N  AGLU A  73       9.330 -11.172   6.110  0.70  6.56           N  
ANISOU  609  N  AGLU A  73      296    660   1536     17    231    -51       N  
ATOM    610  CA AGLU A  73       9.501 -11.392   4.671  0.70  7.32           C  
ANISOU  610  CA AGLU A  73      434    661   1685     33    140   -224       C  
ATOM    611  C  AGLU A  73      10.131 -10.204   4.029  0.70  6.71           C  
ANISOU  611  C  AGLU A  73      433    688   1428    260     98    -62       C  
ATOM    612  O  AGLU A  73       9.876  -9.064   4.414  0.70  7.77           O  
ANISOU  612  O  AGLU A  73      605    659   1686    238    187    -58       O  
ATOM    613  CB AGLU A  73       8.167 -11.583   3.964  0.70 10.47           C  
ANISOU  613  CB AGLU A  73      624   1395   1959    116    -65   -255       C  
ATOM    614  CG AGLU A  73       7.537 -12.907   4.158  0.70 12.63           C  
ANISOU  614  CG AGLU A  73      940   1548   2309    -25   -128    -38       C  
ATOM    615  CD AGLU A  73       6.339 -13.139   3.272  0.70 14.15           C  
ANISOU  615  CD AGLU A  73      305   1534   3537    232   -255   -441       C  
ATOM    616  OE1AGLU A  73       5.615 -12.194   2.807  0.70 17.97           O  
ANISOU  616  OE1AGLU A  73     1027   1630   4171    622   -287   -523       O  
ATOM    617  OE2AGLU A  73       6.077 -14.328   3.092  0.70 13.80           O  
ANISOU  617  OE2AGLU A  73      962   1365   2915    489   -351   -323       O  
ATOM    618  N  BGLU A  73       9.378 -11.159   6.128  0.30  6.58           N  
ANISOU  618  N  BGLU A  73      279    681   1539     47    159    -44       N  
ATOM    619  CA BGLU A  73       9.437 -11.397   4.697  0.30  7.19           C  
ANISOU  619  CA BGLU A  73      540    559   1632    138    103   -169       C  
ATOM    620  C  BGLU A  73      10.098 -10.204   4.017  0.30  7.00           C  
ANISOU  620  C  BGLU A  73      532    678   1450    228    142    -65       C  
ATOM    621  O  BGLU A  73       9.892  -9.065   4.432  0.30  8.10           O  
ANISOU  621  O  BGLU A  73      705    637   1734    219    193    -57       O  
ATOM    622  CB BGLU A  73       8.006 -11.578   4.207  0.30  9.66           C  
ANISOU  622  CB BGLU A  73      629   1201   1839      9     13   -176       C  
ATOM    623  CG BGLU A  73       7.824 -12.366   2.939  0.30  9.69           C  
ANISOU  623  CG BGLU A  73      633   1121   1929      5   -183   -184       C  
ATOM    624  CD BGLU A  73       6.424 -12.945   2.862  0.30 11.70           C  
ANISOU  624  CD BGLU A  73      358   1465   2619    304   -356   -404       C  
ATOM    625  OE1BGLU A  73       5.461 -12.212   2.500  0.30 15.40           O  
ANISOU  625  OE1BGLU A  73      515   1622   3713    589   -397   -539       O  
ATOM    626  OE2BGLU A  73       6.278 -14.138   3.205  0.30 12.43           O  
ANISOU  626  OE2BGLU A  73      386   1379   2957    367   -344   -492       O  
ATOM    627  N   VAL A  74      10.883 -10.455   2.969  1.00  7.05           N  
ANISOU  627  N   VAL A  74      643    586   1447    207    227     -9       N  
ATOM    628  CA  VAL A  74      11.599  -9.381   2.251  1.00  7.17           C  
ANISOU  628  CA  VAL A  74      746    485   1491    189    141     45       C  
ATOM    629  C   VAL A  74      11.468  -9.679   0.763  1.00  7.34           C  
ANISOU  629  C   VAL A  74      674    664   1448    342    321    136       C  
ATOM    630  O   VAL A  74      11.973 -10.712   0.299  1.00  9.51           O  
ANISOU  630  O   VAL A  74     1156    791   1666    545    338     18       O  
ATOM    631  CB  VAL A  74      13.089  -9.275   2.640  1.00 10.13           C  
ANISOU  631  CB  VAL A  74      930   1103   1815   -155    -11     28       C  
ATOM    632  CG1 VAL A  74      13.660  -7.982   2.095  1.00 13.29           C  
ANISOU  632  CG1 VAL A  74     1516   1371   2160   -305    167    321       C  
ATOM    633  CG2 VAL A  74      13.309  -9.363   4.140  1.00 12.21           C  
ANISOU  633  CG2 VAL A  74     1417   1394   1827    -28     74   -110       C  
ATOM    634  N   ASP A  75      10.775  -8.811   0.040  1.00  7.28           N  
ANISOU  634  N   ASP A  75      719    611   1436    292    148     27       N  
ATOM    635  CA  ASP A  75      10.541  -8.978  -1.389  1.00  7.68           C  
ANISOU  635  CA  ASP A  75      779    689   1449    211    221     13       C  
ATOM    636  C   ASP A  75      11.327  -7.898  -2.121  1.00  8.31           C  
ANISOU  636  C   ASP A  75     1034    684   1437    169    205    -84       C  
ATOM    637  O   ASP A  75      10.897  -6.746  -2.178  1.00  8.95           O  
ANISOU  637  O   ASP A  75      980    779   1639    238    238     12       O  
ATOM    638  CB  ASP A  75       9.063  -8.921  -1.685  1.00  8.52           C  
ANISOU  638  CB  ASP A  75      829    890   1518    246     68    -16       C  
ATOM    639  CG  ASP A  75       8.718  -9.123  -3.132  1.00 10.59           C  
ANISOU  639  CG  ASP A  75     1168   1238   1616     58   -218    228       C  
ATOM    640  OD1 ASP A  75       9.590  -8.986  -3.991  1.00 11.81           O  
ANISOU  640  OD1 ASP A  75     1494   1313   1681    195    -45   -171       O  
ATOM    641  OD2 ASP A  75       7.506  -9.331  -3.435  1.00 12.83           O  
ANISOU  641  OD2 ASP A  75     1202   1789   1883   -111   -193    167       O  
ATOM    642  N   HIS A  76      12.478  -8.298  -2.651  1.00  8.98           N  
ANISOU  642  N   HIS A  76      985    808   1618     97    317     25       N  
ATOM    643  CA  HIS A  76      13.405  -7.399  -3.343  1.00 10.28           C  
ANISOU  643  CA  HIS A  76     1109   1039   1758    -61    410    -25       C  
ATOM    644  C   HIS A  76      12.907  -6.961  -4.695  1.00 11.09           C  
ANISOU  644  C   HIS A  76     1412   1021   1779     17    367     61       C  
ATOM    645  O   HIS A  76      13.446  -6.000  -5.252  1.00 14.37           O  
ANISOU  645  O   HIS A  76     1898   1297   2263   -235    463    267       O  
ATOM    646  CB  HIS A  76      14.797  -8.080  -3.524  1.00 12.69           C  
ANISOU  646  CB  HIS A  76     1241   1312   2265     44    419   -172       C  
ATOM    647  CG  HIS A  76      15.607  -8.224  -2.233  1.00 12.54           C  
ANISOU  647  CG  HIS A  76      862   1400   2503    -22    487   -149       C  
ATOM    648  ND1 HIS A  76      16.798  -7.618  -2.052  1.00 15.23           N  
ANISOU  648  ND1 HIS A  76     1459   1304   3022   -303    -61   -302       N  
ATOM    649  CD2 HIS A  76      15.345  -8.916  -1.052  1.00 14.71           C  
ANISOU  649  CD2 HIS A  76     1251   1712   2624   -228     18    -24       C  
ATOM    650  CE1 HIS A  76      17.266  -7.908  -0.828  1.00 15.41           C  
ANISOU  650  CE1 HIS A  76     1596   1376   2883     59    -52   -513       C  
ATOM    651  NE2 HIS A  76      16.401  -8.695  -0.217  1.00 14.64           N  
ANISOU  651  NE2 HIS A  76     1362   1332   2866    253    -90   -350       N  
ATOM    652  N   THR A  77      11.910  -7.651  -5.252  1.00 11.22           N  
ANISOU  652  N   THR A  77     1511   1092   1658     97    300     52       N  
ATOM    653  CA  THR A  77      11.363  -7.316  -6.570  1.00 12.07           C  
ANISOU  653  CA  THR A  77     1566   1384   1633    223    400     70       C  
ATOM    654  C   THR A  77      10.290  -6.262  -6.445  1.00 11.65           C  
ANISOU  654  C   THR A  77     1268   1492   1666    215    303    254       C  
ATOM    655  O   THR A  77      10.282  -5.260  -7.166  1.00 14.00           O  
ANISOU  655  O   THR A  77     1823   1628   1866    -14    418    393       O  
ATOM    656  CB  THR A  77      10.734  -8.556  -7.224  1.00 13.16           C  
ANISOU  656  CB  THR A  77     1415   1791   1791    217    239   -200       C  
ATOM    657  OG1 THR A  77      11.762  -9.520  -7.490  1.00 17.51           O  
ANISOU  657  OG1 THR A  77     2142   1969   2541    684    206   -433       O  
ATOM    658  CG2 THR A  77       9.996  -8.226  -8.529  1.00 15.66           C  
ANISOU  658  CG2 THR A  77     2176   2010   1764    517    298     82       C  
ATOM    659  N   ASN A  78       9.358  -6.468  -5.509  1.00  9.80           N  
ANISOU  659  N   ASN A  78     1122   1108   1493     44    171    101       N  
ATOM    660  CA  ASN A  78       8.192  -5.616  -5.343  1.00 10.34           C  
ANISOU  660  CA  ASN A  78     1194   1175   1559    140    100     48       C  
ATOM    661  C   ASN A  78       8.372  -4.611  -4.225  1.00  9.36           C  
ANISOU  661  C   ASN A  78      960    882   1712    126    142    132       C  
ATOM    662  O   ASN A  78       7.452  -3.862  -3.967  1.00 10.68           O  
ANISOU  662  O   ASN A  78      911   1034   2113    224     45    156       O  
ATOM    663  CB  ASN A  78       6.952  -6.492  -5.125  1.00 11.67           C  
ANISOU  663  CB  ASN A  78     1272   1289   1874    -12    -33     43       C  
ATOM    664  CG  ASN A  78       6.671  -7.368  -6.298  1.00 11.32           C  
ANISOU  664  CG  ASN A  78      721   1620   1958     98   -238     25       C  
ATOM    665  OD1 ASN A  78       6.405  -6.881  -7.379  1.00 13.14           O  
ANISOU  665  OD1 ASN A  78     1456   1599   1935    260   -174     34       O  
ATOM    666  ND2 ASN A  78       6.773  -8.675  -6.106  1.00 13.32           N  
ANISOU  666  ND2 ASN A  78     1240   1611   2207     42   -320    140       N  
ATOM    667  N   PHE A  79       9.551  -4.563  -3.607  1.00  8.78           N  
ANISOU  667  N   PHE A  79      873    753   1710     65    234     52       N  
ATOM    668  CA  PHE A  79       9.857  -3.569  -2.549  1.00  8.84           C  
ANISOU  668  CA  PHE A  79      951    812   1595    217    268     54       C  
ATOM    669  C   PHE A  79       8.852  -3.652  -1.408  1.00  8.23           C  
ANISOU  669  C   PHE A  79      746    743   1635    192    205    143       C  
ATOM    670  O   PHE A  79       8.315  -2.667  -0.957  1.00  8.82           O  
ANISOU  670  O   PHE A  79      672    790   1887    229    181     30       O  
ATOM    671  CB  PHE A  79       9.970  -2.127  -3.115  1.00  9.05           C  
ANISOU  671  CB  PHE A  79      937    811   1691     49    148     93       C  
ATOM    672  CG  PHE A  79      10.828  -2.027  -4.355  1.00  9.55           C  
ANISOU  672  CG  PHE A  79      984    942   1701    -11    154     73       C  
ATOM    673  CD1 PHE A  79      12.049  -2.673  -4.496  1.00 10.85           C  
ANISOU  673  CD1 PHE A  79      915   1402   1805    -10    232     32       C  
ATOM    674  CD2 PHE A  79      10.403  -1.257  -5.377  1.00 12.30           C  
ANISOU  674  CD2 PHE A  79     1644   1262   1767     65    336    332       C  
ATOM    675  CE1 PHE A  79      12.773  -2.564  -5.678  1.00 11.26           C  
ANISOU  675  CE1 PHE A  79      814   1446   2016   -323    303    -48       C  
ATOM    676  CE2 PHE A  79      11.126  -1.140  -6.548  1.00 13.53           C  
ANISOU  676  CE2 PHE A  79     1927   1517   1694     15    397    368       C  
ATOM    677  CZ  PHE A  79      12.297  -1.838  -6.702  1.00 12.07           C  
ANISOU  677  CZ  PHE A  79     1558   1237   1791   -417    535      8       C  
ATOM    678  N   LYS A  80       8.669  -4.873  -0.943  1.00  8.57           N  
ANISOU  678  N   LYS A  80      786    688   1781     30    328     30       N  
ATOM    679  CA  LYS A  80       7.795  -5.172   0.169  1.00  8.98           C  
ANISOU  679  CA  LYS A  80      838    873   1699     28    316     64       C  
ATOM    680  C   LYS A  80       8.611  -5.735   1.324  1.00  8.18           C  
ANISOU  680  C   LYS A  80      705    689   1712    152    408     96       C  
ATOM    681  O   LYS A  80       9.532  -6.548   1.115  1.00 10.41           O  
ANISOU  681  O   LYS A  80     1339    762   1854    572    357     57       O  
ATOM    682  CB  LYS A  80       6.681  -6.150  -0.215  1.00  9.94           C  
ANISOU  682  CB  LYS A  80      899    973   1904   -125    513    -39       C  
ATOM    683  CG  LYS A  80       5.692  -5.665  -1.265  1.00 13.43           C  
ANISOU  683  CG  LYS A  80     1330   1714   2057   -108    369     11       C  
ATOM    684  CD  LYS A  80       4.797  -6.786  -1.772  1.00 17.56           C  
ANISOU  684  CD  LYS A  80     1788   2205   2678   -441    171    -13       C  
ATOM    685  CE  LYS A  80       3.900  -7.404  -0.707  1.00 21.05           C  
ANISOU  685  CE  LYS A  80     2319   2801   2878   -756    380     47       C  
ATOM    686  NZ  LYS A  80       3.216  -8.633  -1.215  1.00 24.37           N  
ANISOU  686  NZ  LYS A  80     1916   3262   4078  -1020    223     21       N  
ATOM    687  N   TYR A  81       8.324  -5.290   2.522  1.00  7.91           N  
ANISOU  687  N   TYR A  81      459    873   1673    291    369    214       N  
ATOM    688  CA  TYR A  81       9.017  -5.706   3.723  1.00  7.42           C  
ANISOU  688  CA  TYR A  81      421    721   1676    234    366    281       C  
ATOM    689  C   TYR A  81       8.039  -5.885   4.848  1.00  6.95           C  
ANISOU  689  C   TYR A  81      415    547   1675    172    385    171       C  
ATOM    690  O   TYR A  81       7.194  -5.016   5.084  1.00  8.92           O  
ANISOU  690  O   TYR A  81      679    789   1921    450    452    212       O  
ATOM    691  CB  TYR A  81      10.045  -4.668   4.128  1.00  8.08           C  
ANISOU  691  CB  TYR A  81      618    680   1770    196    356    259       C  
ATOM    692  CG  TYR A  81      10.863  -4.959   5.356  1.00  8.94           C  
ANISOU  692  CG  TYR A  81      430    751   2215     -6    195    286       C  
ATOM    693  CD1 TYR A  81      11.772  -5.977   5.344  1.00 12.41           C  
ANISOU  693  CD1 TYR A  81      975   1027   2712    401   -168     25       C  
ATOM    694  CD2 TYR A  81      10.793  -4.173   6.482  1.00 10.55           C  
ANISOU  694  CD2 TYR A  81      395   1287   2324    141    156    222       C  
ATOM    695  CE1 TYR A  81      12.584  -6.217   6.439  1.00 15.10           C  
ANISOU  695  CE1 TYR A  81     1796    784   3158    516   -738    -82       C  
ATOM    696  CE2 TYR A  81      11.583  -4.395   7.590  1.00 11.51           C  
ANISOU  696  CE2 TYR A  81      438   1500   2435   -118     66    239       C  
ATOM    697  CZ  TYR A  81      12.432  -5.442   7.575  1.00 12.25           C  
ANISOU  697  CZ  TYR A  81     1111    892   2651    -98   -110    237       C  
ATOM    698  OH  TYR A  81      13.259  -5.694   8.666  1.00 17.73           O  
ANISOU  698  OH  TYR A  81     1630   1490   3614    -67  -1104    240       O  
ATOM    699  N   SER A  82       8.115  -7.024   5.506  1.00  6.45           N  
ANISOU  699  N   SER A  82      395    695   1358    213    289    182       N  
ATOM    700  C   SER A  82       8.103  -7.662   7.829  1.00  6.18           C  
ANISOU  700  C   SER A  82      356    749   1241    168    261    159       C  
ATOM    701  O   SER A  82       9.132  -8.397   7.665  1.00  6.69           O  
ANISOU  701  O   SER A  82      321    658   1560    103    248     55       O  
ATOM    702  CA ASER A  82       7.250  -7.363   6.619  0.90  7.39           C  
ANISOU  702  CA ASER A  82      630    901   1276    141    262    180       C  
ATOM    703  CB ASER A  82       6.391  -8.607   6.270  0.90  9.95           C  
ANISOU  703  CB ASER A  82      380   1589   1810   -386     -5    511       C  
ATOM    704  OG ASER A  82       5.471  -8.364   5.221  0.90 13.54           O  
ANISOU  704  OG ASER A  82     1026   1732   2385    192   -454    -34       O  
ATOM    705  CA BSER A  82       7.269  -7.204   6.670  0.10  5.40           C  
ANISOU  705  CA BSER A  82      391    474   1185     81    184     61       C  
ATOM    706  CB BSER A  82       6.145  -8.176   6.386  0.10  4.27           C  
ANISOU  706  CB BSER A  82      399    383    840    121    164     28       C  
ATOM    707  OG BSER A  82       6.675  -9.314   5.761  0.10  3.85           O  
ANISOU  707  OG BSER A  82      261    298    905     -4     71    -52       O  
ATOM    708  N   TYR A  83       7.789  -7.156   8.996  1.00  6.19           N  
ANISOU  708  N   TYR A  83      289    765   1295    109    133     99       N  
ATOM    709  CA  TYR A  83       8.557  -7.411  10.207  1.00  6.21           C  
ANISOU  709  CA  TYR A  83      293    784   1283     -7    201    -93       C  
ATOM    710  C   TYR A  83       7.619  -7.310  11.391  1.00  6.06           C  
ANISOU  710  C   TYR A  83      334    744   1223    140    189    -27       C  
ATOM    711  O   TYR A  83       6.535  -6.652  11.271  1.00  7.42           O  
ANISOU  711  O   TYR A  83      363    996   1457    267    124    -12       O  
ATOM    712  CB  TYR A  83       9.722  -6.431  10.350  1.00  7.66           C  
ANISOU  712  CB  TYR A  83      288   1005   1618    -83    187    -10       C  
ATOM    713  CG  TYR A  83       9.330  -5.039  10.760  1.00  9.82           C  
ANISOU  713  CG  TYR A  83      385   1117   2230   -154    464    -65       C  
ATOM    714  CD1 TYR A  83       8.928  -4.096   9.818  1.00 12.44           C  
ANISOU  714  CD1 TYR A  83      856   1361   2509     86    625     87       C  
ATOM    715  CD2 TYR A  83       9.354  -4.658  12.100  1.00 10.82           C  
ANISOU  715  CD2 TYR A  83      276   1431   2404   -117    183   -295       C  
ATOM    716  CE1 TYR A  83       8.575  -2.796  10.201  1.00 15.52           C  
ANISOU  716  CE1 TYR A  83     1784    983   3129   -131    742    284       C  
ATOM    717  CE2 TYR A  83       8.990  -3.376  12.493  1.00 14.43           C  
ANISOU  717  CE2 TYR A  83     1113   1600   2767   -241    435   -682       C  
ATOM    718  CZ  TYR A  83       8.597  -2.461  11.534  1.00 16.48           C  
ANISOU  718  CZ  TYR A  83     1601   1057   3601   -127    761   -341       C  
ATOM    719  OH  TYR A  83       8.224  -1.180  11.914  1.00 23.69           O  
ANISOU  719  OH  TYR A  83     2716   1317   4965    328   1040   -713       O  
ATOM    720  N   SER A  84       7.935  -7.883  12.517  1.00  6.03           N  
ANISOU  720  N   SER A  84      339    786   1166    130    204    -65       N  
ATOM    721  CA  SER A  84       7.110  -7.848  13.701  1.00  6.23           C  
ANISOU  721  CA  SER A  84      352    905   1108    127    154   -166       C  
ATOM    722  C   SER A  84       7.879  -7.357  14.904  1.00  5.67           C  
ANISOU  722  C   SER A  84      277    828   1047     90     71    -97       C  
ATOM    723  O   SER A  84       9.089  -7.728  15.082  1.00  7.92           O  
ANISOU  723  O   SER A  84      306   1189   1514    219     -5   -215       O  
ATOM    724  CB  SER A  84       6.579  -9.258  14.005  1.00  6.91           C  
ANISOU  724  CB  SER A  84      266   1001   1356     40    108    -42       C  
ATOM    725  OG  SER A  84       5.739  -9.682  12.955  1.00  8.09           O  
ANISOU  725  OG  SER A  84      297   1079   1696   -189     12   -170       O  
ATOM    726  N   VAL A  85       7.302  -6.537  15.742  1.00  6.03           N  
ANISOU  726  N   VAL A  85      290    687   1314    -11    192   -210       N  
ATOM    727  CA  VAL A  85       7.800  -6.175  17.023  1.00  6.38           C  
ANISOU  727  CA  VAL A  85      395    765   1263     94    325   -126       C  
ATOM    728  C   VAL A  85       7.426  -7.248  17.994  1.00  6.40           C  
ANISOU  728  C   VAL A  85      272    850   1308     25    136    -26       C  
ATOM    729  O   VAL A  85       6.189  -7.497  18.173  1.00  6.96           O  
ANISOU  729  O   VAL A  85      273    870   1498    -82    112    -38       O  
ATOM    730  CB  VAL A  85       7.232  -4.821  17.461  1.00  6.99           C  
ANISOU  730  CB  VAL A  85      331    734   1588     21    257   -256       C  
ATOM    731  CG1 VAL A  85       7.777  -4.442  18.833  1.00  8.46           C  
ANISOU  731  CG1 VAL A  85      288   1173   1750      0    187   -419       C  
ATOM    732  CG2 VAL A  85       7.426  -3.732  16.419  1.00  9.51           C  
ANISOU  732  CG2 VAL A  85      393   1030   2189    260    348     86       C  
ATOM    733  N   ILE A  86       8.375  -7.992  18.536  1.00  6.37           N  
ANISOU  733  N   ILE A  86      253    768   1399      1     12    -56       N  
ATOM    734  C   ILE A  86       8.548  -9.155  20.738  1.00  6.48           C  
ANISOU  734  C   ILE A  86      284    782   1397    -12    188    -30       C  
ATOM    735  O   ILE A  86       8.295 -10.081  21.470  1.00  8.28           O  
ANISOU  735  O   ILE A  86      688    867   1589    -48     70     47       O  
ATOM    736  CA AILE A  86       8.154  -9.205  19.277  0.70  6.89           C  
ANISOU  736  CA AILE A  86      297    835   1486    137    116     -8       C  
ATOM    737  CB AILE A  86       8.855 -10.417  18.598  0.70  7.99           C  
ANISOU  737  CB AILE A  86      528    807   1700    185    241      0       C  
ATOM    738  CG1AILE A  86      10.390 -10.257  18.572  0.70  8.20           C  
ANISOU  738  CG1AILE A  86      486   1252   1376    371     87    -35       C  
ATOM    739  CG2AILE A  86       8.297 -10.605  17.207  0.70  9.73           C  
ANISOU  739  CG2AILE A  86      792   1151   1752    -74    261     33       C  
ATOM    740  CD1AILE A  86      11.146 -11.540  18.299  0.70 11.66           C  
ANISOU  740  CD1AILE A  86      965   1464   1998    633    260    -24       C  
ATOM    741  CA BILE A  86       8.072  -9.189  19.293  0.30  7.06           C  
ANISOU  741  CA BILE A  86      471    802   1409     22     81    -29       C  
ATOM    742  CB BILE A  86       8.503 -10.499  18.552  0.30  6.29           C  
ANISOU  742  CB BILE A  86      315    821   1252      1     16     -9       C  
ATOM    743  CG1BILE A  86       9.965 -10.463  18.066  0.30  6.01           C  
ANISOU  743  CG1BILE A  86      362    850   1069    -33     59    -81       C  
ATOM    744  CG2BILE A  86       7.552 -10.772  17.388  0.30  7.03           C  
ANISOU  744  CG2BILE A  86      444    994   1232    -31     12   -111       C  
ATOM    745  CD1BILE A  86      11.015 -10.517  19.170  0.30  6.42           C  
ANISOU  745  CD1BILE A  86      254    894   1290     23      1    -31       C  
ATOM    746  N   GLU A  87       9.201  -8.056  21.153  1.00  6.47           N  
ANISOU  746  N   GLU A  87      270    836   1350    -37    133    -97       N  
ATOM    747  CA  GLU A  87       9.617  -7.897  22.543  1.00  7.09           C  
ANISOU  747  CA  GLU A  87      316   1024   1353     55    242   -105       C  
ATOM    748  C   GLU A  87      10.001  -6.437  22.784  1.00  7.23           C  
ANISOU  748  C   GLU A  87      256   1115   1376      2    -59   -112       C  
ATOM    749  O   GLU A  87      10.375  -5.747  21.848  1.00  7.82           O  
ANISOU  749  O   GLU A  87      297   1170   1502   -176    151   -201       O  
ATOM    750  CB  GLU A  87      10.844  -8.740  22.828  1.00  8.35           C  
ANISOU  750  CB  GLU A  87      303   1252   1618     61    105   -113       C  
ATOM    751  CG  GLU A  87      11.149  -8.927  24.296  1.00 10.78           C  
ANISOU  751  CG  GLU A  87      863   1517   1714    174    134    -43       C  
ATOM    752  CD  GLU A  87      12.548  -9.474  24.457  1.00 12.29           C  
ANISOU  752  CD  GLU A  87      770   1799   2100    114    -67     73       C  
ATOM    753  OE1 GLU A  87      12.729 -10.635  24.106  1.00 14.47           O  
ANISOU  753  OE1 GLU A  87     1050   1736   2710    276   -298   -145       O  
ATOM    754  OE2 GLU A  87      13.511  -8.764  24.840  1.00 15.23           O  
ANISOU  754  OE2 GLU A  87     1117   1749   2921    -90    -50    193       O  
ATOM    755  N   GLY A  88       9.848  -5.990  24.014  1.00  8.03           N  
ANISOU  755  N   GLY A  88      349   1223   1477   -295    128   -150       N  
ATOM    756  CA  GLY A  88      10.164  -4.651  24.376  1.00  9.36           C  
ANISOU  756  CA  GLY A  88      500   1265   1790   -411    241   -324       C  
ATOM    757  C   GLY A  88       9.122  -3.625  24.095  1.00  9.87           C  
ANISOU  757  C   GLY A  88      540   1183   2025   -322    442   -448       C  
ATOM    758  O   GLY A  88       8.112  -3.905  23.474  1.00  9.85           O  
ANISOU  758  O   GLY A  88      419   1163   2157   -245    344   -439       O  
ATOM    759  N   GLY A  89       9.343  -2.441  24.611  1.00 12.54           N  
ANISOU  759  N   GLY A  89      573   1365   2825   -535    679   -634       N  
ATOM    760  CA  GLY A  89       8.473  -1.323  24.384  1.00 12.74           C  
ANISOU  760  CA  GLY A  89     1121   1287   2430   -486    651   -343       C  
ATOM    761  C   GLY A  89       7.079  -1.658  24.815  1.00  9.68           C  
ANISOU  761  C   GLY A  89      498   1059   2120     39    107   -327       C  
ATOM    762  O   GLY A  89       6.871  -1.961  25.967  1.00 11.35           O  
ANISOU  762  O   GLY A  89      540   1420   2352   -451    -48   -325       O  
ATOM    763  N   PRO A  90       6.113  -1.549  23.918  1.00 10.25           N  
ANISOU  763  N   PRO A  90      772   1146   1975   -108    109   -259       N  
ATOM    764  CA  PRO A  90       4.740  -1.813  24.314  1.00 11.27           C  
ANISOU  764  CA  PRO A  90      633   1399   2248   -166    -88   -330       C  
ATOM    765  C   PRO A  90       4.380  -3.314  24.490  1.00  9.88           C  
ANISOU  765  C   PRO A  90      433   1330   1991   -115    178   -342       C  
ATOM    766  O   PRO A  90       3.285  -3.653  25.002  1.00 11.18           O  
ANISOU  766  O   PRO A  90      280   1565   2401    -63    234   -442       O  
ATOM    767  CB  PRO A  90       3.926  -1.176  23.181  1.00 15.49           C  
ANISOU  767  CB  PRO A  90     1434   1490   2959     62   -263     42       C  
ATOM    768  CG  PRO A  90       4.781  -1.378  22.001  1.00 17.47           C  
ANISOU  768  CG  PRO A  90     2661   1673   2300    -29   -264    -53       C  
ATOM    769  CD  PRO A  90       6.195  -1.248  22.485  1.00 14.57           C  
ANISOU  769  CD  PRO A  90     2259   1223   2052   -168    258   -354       C  
ATOM    770  N   VAL A  91       5.231  -4.219  24.024  1.00  9.43           N  
ANISOU  770  N   VAL A  91      330   1214   2038   -209    285   -290       N  
ATOM    771  CA  VAL A  91       4.965  -5.654  24.077  1.00  8.77           C  
ANISOU  771  CA  VAL A  91      357   1130   1844   -297    200   -395       C  
ATOM    772  C   VAL A  91       5.113  -6.218  25.479  1.00  9.60           C  
ANISOU  772  C   VAL A  91      348   1371   1926   -144     -1   -387       C  
ATOM    773  O   VAL A  91       6.061  -5.890  26.176  1.00 11.12           O  
ANISOU  773  O   VAL A  91      476   1547   2202   -255   -212   -263       O  
ATOM    774  CB  VAL A  91       5.898  -6.427  23.120  1.00  9.66           C  
ANISOU  774  CB  VAL A  91      494   1209   1968   -211    218   -490       C  
ATOM    775  CG1 VAL A  91       5.751  -7.934  23.338  1.00 10.42           C  
ANISOU  775  CG1 VAL A  91      303   1328   2328   -224    182   -499       C  
ATOM    776  CG2 VAL A  91       5.625  -6.006  21.691  1.00 12.52           C  
ANISOU  776  CG2 VAL A  91     1028   1593   2136   -612    346   -104       C  
ATOM    777  N   GLY A  92       4.184  -7.050  25.900  1.00  9.79           N  
ANISOU  777  N   GLY A  92      420   1479   1821   -117    -68    -97       N  
ATOM    778  CA  GLY A  92       4.160  -7.598  27.257  1.00 10.88           C  
ANISOU  778  CA  GLY A  92      518   1790   1826    218    -63    -47       C  
ATOM    779  C   GLY A  92       2.788  -8.196  27.541  1.00 11.96           C  
ANISOU  779  C   GLY A  92      771   1970   1803    -48     -5     42       C  
ATOM    780  O   GLY A  92       2.180  -8.769  26.637  1.00 12.94           O  
ANISOU  780  O   GLY A  92      664   2228   2021   -326   -118    170       O  
ATOM    781  N   ASP A  93       2.309  -8.074  28.771  1.00 13.60           N  
ANISOU  781  N   ASP A  93     1033   2372   1760    -59    -83    278       N  
ATOM    782  CA  ASP A  93       1.091  -8.757  29.165  1.00 15.90           C  
ANISOU  782  CA  ASP A  93     1104   2867   2068   -174   -115    573       C  
ATOM    783  C   ASP A  93      -0.179  -8.178  28.560  1.00 17.15           C  
ANISOU  783  C   ASP A  93      907   3507   2101    283    314    593       C  
ATOM    784  O   ASP A  93      -1.251  -8.710  28.822  1.00 24.47           O  
ANISOU  784  O   ASP A  93     1766   4631   2897   -456    437   1531       O  
ATOM    785  CB  ASP A  93       0.986  -8.835  30.698  1.00 19.56           C  
ANISOU  785  CB  ASP A  93     1602   3831   1996   -125    113    934       C  
ATOM    786  CG  ASP A  93       1.053  -7.471  31.395  1.00 21.02           C  
ANISOU  786  CG  ASP A  93     1837   4175   1974    299    293    530       C  
ATOM    787  OD1 ASP A  93       0.916  -6.423  30.743  1.00 24.72           O  
ANISOU  787  OD1 ASP A  93     2155   4542   2693    598    299    606       O  
ATOM    788  OD2 ASP A  93       1.244  -7.463  32.641  1.00 30.48           O  
ANISOU  788  OD2 ASP A  93     3596   6013   1970     19    187    605       O  
ATOM    789  N   THR A  94      -0.102  -7.090  27.783  1.00 16.14           N  
ANISOU  789  N   THR A  94      816   3523   1792    240    236    560       N  
ATOM    790  CA  THR A  94      -1.296  -6.544  27.116  1.00 17.77           C  
ANISOU  790  CA  THR A  94     1042   3703   2004    687    483    682       C  
ATOM    791  C   THR A  94      -1.188  -6.583  25.576  1.00 16.40           C  
ANISOU  791  C   THR A  94      732   3491   2008    401    183    584       C  
ATOM    792  O   THR A  94      -2.145  -6.222  24.890  1.00 19.54           O  
ANISOU  792  O   THR A  94      513   4468   2443    512    324    990       O  
ATOM    793  CB  THR A  94      -1.582  -5.061  27.505  1.00 19.96           C  
ANISOU  793  CB  THR A  94     1425   3935   2223    773    751    421       C  
ATOM    794  OG1 THR A  94      -0.534  -4.211  27.001  1.00 22.54           O  
ANISOU  794  OG1 THR A  94     1460   3697   3406    714    479    299       O  
ATOM    795  CG2 THR A  94      -1.739  -4.894  29.036  1.00 25.16           C  
ANISOU  795  CG2 THR A  94     2658   4530   2371   1212    571   -227       C  
ATOM    796  N   LEU A  95      -0.040  -6.939  25.047  1.00 13.04           N  
ANISOU  796  N   LEU A  95      555   2715   1685    -48    -15     95       N  
ATOM    797  CA  LEU A  95       0.209  -6.827  23.625  1.00  9.88           C  
ANISOU  797  CA  LEU A  95      290   1898   1566   -235    -52    -83       C  
ATOM    798  C   LEU A  95       1.206  -7.915  23.282  1.00  9.86           C  
ANISOU  798  C   LEU A  95      258   1879   1608    -71    -64    212       C  
ATOM    799  O   LEU A  95       2.352  -7.922  23.761  1.00 11.65           O  
ANISOU  799  O   LEU A  95      336   2183   1905   -336   -237    218       O  
ATOM    800  CB  LEU A  95       0.753  -5.450  23.253  1.00 11.10           C  
ANISOU  800  CB  LEU A  95      466   1922   1827   -110   -204      9       C  
ATOM    801  CG  LEU A  95       1.089  -5.200  21.783  1.00 10.75           C  
ANISOU  801  CG  LEU A  95      374   1842   1868    -71      3    -95       C  
ATOM    802  CD1 LEU A  95      -0.156  -5.174  20.890  1.00 12.27           C  
ANISOU  802  CD1 LEU A  95      263   1982   2415    -52   -138     70       C  
ATOM    803  CD2 LEU A  95       1.902  -3.921  21.620  1.00 12.92           C  
ANISOU  803  CD2 LEU A  95     1204   1836   1868   -300    233   -171       C  
ATOM    804  N  AGLU A  96       0.849  -8.857  22.430  0.70 10.37           N  
ANISOU  804  N  AGLU A  96      380   1831   1728   -447    -56    190       N  
ATOM    805  CA AGLU A  96       1.724  -9.975  22.053  0.70 10.38           C  
ANISOU  805  CA AGLU A  96      674   1624   1646   -377     16    604       C  
ATOM    806  C  AGLU A  96       2.735  -9.544  21.032  0.70  7.73           C  
ANISOU  806  C  AGLU A  96      367   1058   1509   -300    -51    270       C  
ATOM    807  O  AGLU A  96       3.876  -9.973  21.124  0.70  8.68           O  
ANISOU  807  O  AGLU A  96      358   1201   1736   -171   -125    233       O  
ATOM    808  CB AGLU A  96       0.909 -11.178  21.436  0.70 11.58           C  
ANISOU  808  CB AGLU A  96      431   1702   2265   -409    225    423       C  
ATOM    809  CG AGLU A  96       1.753 -12.351  20.830  0.70 18.23           C  
ANISOU  809  CG AGLU A  96     2002   1910   3014    -84    257     40       C  
ATOM    810  CD AGLU A  96       1.214 -13.070  19.555  0.70 21.51           C  
ANISOU  810  CD AGLU A  96     2055   2557   3560     12    374   -397       C  
ATOM    811  OE1AGLU A  96       0.168 -12.722  18.932  0.70 20.81           O  
ANISOU  811  OE1AGLU A  96     2163   2477   3265   -386    229    -72       O  
ATOM    812  OE2AGLU A  96       1.924 -14.020  19.144  0.70 29.30           O  
ANISOU  812  OE2AGLU A  96     3032   3008   5089   1082    393   -166       O  
ATOM    813  N  BGLU A  96       0.813  -8.842  22.424  0.30 10.28           N  
ANISOU  813  N  BGLU A  96      338   1794   1774   -362    -59    224       N  
ATOM    814  CA BGLU A  96       1.653  -9.967  22.036  0.30 10.67           C  
ANISOU  814  CA BGLU A  96      696   1686   1671   -289     76    448       C  
ATOM    815  C  BGLU A  96       2.718  -9.560  21.032  0.30  7.93           C  
ANISOU  815  C  BGLU A  96      346   1094   1572   -280   -101    279       C  
ATOM    816  O  BGLU A  96       3.866  -9.975  21.150  0.30  9.22           O  
ANISOU  816  O  BGLU A  96      365   1237   1899   -175    -95    264       O  
ATOM    817  CB BGLU A  96       0.785 -11.076  21.399  0.30 12.93           C  
ANISOU  817  CB BGLU A  96      778   1745   2388   -337    112    233       C  
ATOM    818  CG BGLU A  96       0.059 -11.973  22.390  0.30 17.31           C  
ANISOU  818  CG BGLU A  96     1534   2256   2785   -427    466    520       C  
ATOM    819  CD BGLU A  96      -1.318 -12.486  21.936  0.30 21.25           C  
ANISOU  819  CD BGLU A  96     1824   2512   3737   -581    102    256       C  
ATOM    820  OE1BGLU A  96      -1.793 -12.171  20.825  0.30 23.48           O  
ANISOU  820  OE1BGLU A  96     1969   3165   3785  -1469    446    799       O  
ATOM    821  OE2BGLU A  96      -1.950 -13.235  22.706  0.30 24.04           O  
ANISOU  821  OE2BGLU A  96     3042   2895   3197   -231    -41    886       O  
ATOM    822  N   LYS A  97       2.332  -8.783  20.032  1.00  7.61           N  
ANISOU  822  N   LYS A  97      367    901   1622   -267    -56    313       N  
ATOM    823  CA  LYS A  97       3.218  -8.449  18.917  1.00  7.52           C  
ANISOU  823  CA  LYS A  97      506    699   1652   -289    140    229       C  
ATOM    824  C   LYS A  97       2.605  -7.371  18.112  1.00  6.54           C  
ANISOU  824  C   LYS A  97      306    855   1322    -79    180    204       C  
ATOM    825  O   LYS A  97       1.337  -7.173  18.164  1.00  7.60           O  
ANISOU  825  O   LYS A  97      279    973   1635   -133     31     89       O  
ATOM    826  CB  LYS A  97       3.646  -9.639  18.024  1.00 10.17           C  
ANISOU  826  CB  LYS A  97      812    898   2154   -110      9    138       C  
ATOM    827  CG  LYS A  97       2.494 -10.221  17.269  1.00  9.81           C  
ANISOU  827  CG  LYS A  97      291   1013   2424    -66    238    243       C  
ATOM    828  CD  LYS A  97       3.009 -11.318  16.322  1.00 13.45           C  
ANISOU  828  CD  LYS A  97     1890    831   2387   -128    -83   -157       C  
ATOM    829  CE  LYS A  97       1.844 -11.888  15.570  1.00 12.88           C  
ANISOU  829  CE  LYS A  97     1273   1340   2278   -125    254    -94       C  
ATOM    830  NZ  LYS A  97       2.265 -12.965  14.661  1.00 14.37           N  
ANISOU  830  NZ  LYS A  97     1861   1042   2556   -199     97   -223       N  
ATOM    831  N   ILE A  98       3.370  -6.669  17.311  1.00  6.06           N  
ANISOU  831  N   ILE A  98      290    632   1380    -69    121    199       N  
ATOM    832  CA  ILE A  98       2.912  -5.773  16.280  1.00  6.16           C  
ANISOU  832  CA  ILE A  98      285    837   1219    -19    170     84       C  
ATOM    833  C   ILE A  98       3.404  -6.286  14.939  1.00  6.45           C  
ANISOU  833  C   ILE A  98      334    865   1249    116    239    -10       C  
ATOM    834  O   ILE A  98       4.657  -6.432  14.806  1.00  8.57           O  
ANISOU  834  O   ILE A  98      299   1346   1608     76    221   -181       O  
ATOM    835  CB  ILE A  98       3.356  -4.321  16.502  1.00  7.04           C  
ANISOU  835  CB  ILE A  98      320    819   1533     53    125     46       C  
ATOM    836  CG1 ILE A  98       3.128  -3.892  17.941  1.00  7.32           C  
ANISOU  836  CG1 ILE A  98      383    794   1601     19     99     82       C  
ATOM    837  CG2 ILE A  98       2.719  -3.403  15.483  1.00  9.16           C  
ANISOU  837  CG2 ILE A  98      694    954   1829    148   -114     84       C  
ATOM    838  CD1 ILE A  98       3.809  -2.552  18.280  1.00  8.77           C  
ANISOU  838  CD1 ILE A  98      511    908   1913    -45    281    -73       C  
ATOM    839  N   SER A  99       2.599  -6.655  14.004  1.00  6.57           N  
ANISOU  839  N   SER A  99      354    838   1302    168    166    -22       N  
ATOM    840  C   SER A  99       2.834  -6.072  11.672  1.00  7.18           C  
ANISOU  840  C   SER A  99      320   1172   1236    210    137      8       C  
ATOM    841  O   SER A  99       1.715  -5.572  11.460  1.00 10.83           O  
ANISOU  841  O   SER A  99      504   1767   1842    609    127    193       O  
ATOM    842  CA ASER A  99       2.998  -7.142  12.703  0.70  7.59           C  
ANISOU  842  CA ASER A  99      364   1228   1291     91    192     38       C  
ATOM    843  CB ASER A  99       2.211  -8.366  12.266  0.70 10.22           C  
ANISOU  843  CB ASER A  99     1056   1260   1563     96    159   -219       C  
ATOM    844  OG ASER A  99       1.970  -9.279  13.315  0.70 14.79           O  
ANISOU  844  OG ASER A  99     2127   1548   1945    -83     58     59       O  
ATOM    845  CA BSER A  99       2.958  -7.179  12.718  0.30  7.45           C  
ANISOU  845  CA BSER A  99      356   1217   1256    133    183     26       C  
ATOM    846  CB BSER A  99       1.987  -8.322  12.430  0.30  8.79           C  
ANISOU  846  CB BSER A  99      921   1051   1366     94    162    -78       C  
ATOM    847  OG BSER A  99       2.263  -8.964  11.213  0.30 10.49           O  
ANISOU  847  OG BSER A  99      718   1705   1563    220    203   -378       O  
ATOM    848  N   ASN A 100       3.916  -5.728  11.014  1.00  8.15           N  
ANISOU  848  N   ASN A 100      409   1153   1534    322    301    219       N  
ATOM    849  CA  ASN A 100       4.006  -4.595  10.135  1.00  8.32           C  
ANISOU  849  CA  ASN A 100      384   1330   1445    293    320    303       C  
ATOM    850  C   ASN A 100       4.282  -5.001   8.715  1.00  7.28           C  
ANISOU  850  C   ASN A 100      332    969   1465    165    281    303       C  
ATOM    851  O   ASN A 100       5.025  -5.993   8.489  1.00  8.16           O  
ANISOU  851  O   ASN A 100      372   1004   1722    288    199    242       O  
ATOM    852  CB  ASN A 100       5.048  -3.601  10.638  1.00 10.47           C  
ANISOU  852  CB  ASN A 100      775   1278   1923    317    118    224       C  
ATOM    853  CG  ASN A 100       4.744  -3.084  12.031  1.00 14.51           C  
ANISOU  853  CG  ASN A 100     1424   2262   1827   -128    131    461       C  
ATOM    854  OD1 ASN A 100       3.644  -2.675  12.300  1.00 20.65           O  
ANISOU  854  OD1 ASN A 100     1917   3792   2134    520    363   -268       O  
ATOM    855  ND2 ASN A 100       5.715  -3.138  12.909  1.00 20.55           N  
ANISOU  855  ND2 ASN A 100     1961   3799   2048   -493   -183     77       N  
ATOM    856  N   GLU A 101       3.822  -4.247   7.753  1.00  7.71           N  
ANISOU  856  N   GLU A 101      383    971   1573    252    338    336       N  
ATOM    857  CA  GLU A 101       4.074  -4.452   6.355  1.00  8.67           C  
ANISOU  857  CA  GLU A 101      563   1138   1591    438    229    354       C  
ATOM    858  C   GLU A 101       4.265  -3.090   5.706  1.00  8.65           C  
ANISOU  858  C   GLU A 101      655   1030   1602    530    417    285       C  
ATOM    859  O   GLU A 101       3.482  -2.180   5.932  1.00 10.10           O  
ANISOU  859  O   GLU A 101      749   1069   2019    606    564    400       O  
ATOM    860  CB  GLU A 101       2.930  -5.193   5.669  1.00 10.79           C  
ANISOU  860  CB  GLU A 101      947   1465   1687    483    168     -7       C  
ATOM    861  CG  GLU A 101       2.583  -6.593   6.213  1.00 14.14           C  
ANISOU  861  CG  GLU A 101      662   2056   2653    263    193    575       C  
ATOM    862  CD  GLU A 101       1.397  -7.271   5.559  1.00 22.43           C  
ANISOU  862  CD  GLU A 101     2086   2740   3695   -240   -464    165       C  
ATOM    863  OE1 GLU A 101       0.541  -6.590   4.974  1.00 30.87           O  
ANISOU  863  OE1 GLU A 101     3557   3314   4856    143  -1466    341       O  
ATOM    864  OE2 GLU A 101       1.335  -8.521   5.645  1.00 28.04           O  
ANISOU  864  OE2 GLU A 101     3150   2610   4894   -373   -179   -381       O  
ATOM    865  N   ILE A 102       5.276  -2.964   4.855  1.00  9.63           N  
ANISOU  865  N   ILE A 102      661   1076   1921    531    549    366       N  
ATOM    866  C   ILE A 102       5.719  -2.157   2.637  1.00  9.40           C  
ANISOU  866  C   ILE A 102      636   1092   1843    536    488    393       C  
ATOM    867  O   ILE A 102       6.426  -3.127   2.365  1.00 12.58           O  
ANISOU  867  O   ILE A 102     1257   1503   2020   1057    668    463       O  
ATOM    868  CA AILE A 102       5.587  -1.747   4.099  0.80 10.13           C  
ANISOU  868  CA AILE A 102      686   1282   1879    565    655    424       C  
ATOM    869  CB AILE A 102       6.896  -1.044   4.585  0.80 12.47           C  
ANISOU  869  CB AILE A 102      933   1453   2352    590    378    396       C  
ATOM    870  CG1AILE A 102       6.795  -0.666   6.072  0.80 13.59           C  
ANISOU  870  CG1AILE A 102     1149   1391   2624    668    480    256       C  
ATOM    871  CG2AILE A 102       7.235   0.187   3.761  0.80 14.88           C  
ANISOU  871  CG2AILE A 102     1557   1659   2436    128    504    403       C  
ATOM    872  CD1AILE A 102       8.055  -0.090   6.702  0.80 19.56           C  
ANISOU  872  CD1AILE A 102     2192   2427   2810   -282    206      0       C  
ATOM    873  CA BILE A 102       5.424  -1.763   4.071  0.20  8.99           C  
ANISOU  873  CA BILE A 102      535   1185   1694    436    323    367       C  
ATOM    874  CB BILE A 102       6.482  -0.821   4.670  0.20  7.73           C  
ANISOU  874  CB BILE A 102      693    906   1335    528    301    238       C  
ATOM    875  CG1BILE A 102       6.510   0.532   3.952  0.20  7.26           C  
ANISOU  875  CG1BILE A 102      503    895   1358    274    296    216       C  
ATOM    876  CG2BILE A 102       7.833  -1.506   4.649  0.20  7.71           C  
ANISOU  876  CG2BILE A 102      543    892   1494    396    234    346       C  
ATOM    877  CD1BILE A 102       7.147   1.616   4.791  0.20  7.45           C  
ANISOU  877  CD1BILE A 102      471    896   1462    344    183    184       C  
ATOM    878  N   LYS A 103       5.161  -1.404   1.712  1.00  8.70           N  
ANISOU  878  N   LYS A 103      434    870   2002    282    372    357       N  
ATOM    879  CA  LYS A 103       5.410  -1.588   0.302  1.00  8.77           C  
ANISOU  879  CA  LYS A 103      699    703   1927     28    143    246       C  
ATOM    880  C   LYS A 103       5.795  -0.223  -0.257  1.00  7.92           C  
ANISOU  880  C   LYS A 103      279    688   2041     50    211    202       C  
ATOM    881  O   LYS A 103       5.095   0.761   0.023  1.00 10.09           O  
ANISOU  881  O   LYS A 103      527    935   2370    282    500    339       O  
ATOM    882  CB  LYS A 103       4.200  -2.126  -0.436  1.00 11.89           C  
ANISOU  882  CB  LYS A 103     1226    965   2323   -402   -145    451       C  
ATOM    883  CG  LYS A 103       4.474  -2.392  -1.917  1.00 16.58           C  
ANISOU  883  CG  LYS A 103     1881   1907   2511   -142    -34    148       C  
ATOM    884  CD  LYS A 103       3.291  -3.077  -2.608  1.00 21.54           C  
ANISOU  884  CD  LYS A 103     2215   2751   3218   -351   -460    189       C  
ATOM    885  CE  LYS A 103       3.646  -3.678  -3.962  1.00 23.92           C  
ANISOU  885  CE  LYS A 103     2399   3274   3416   -651   -806   -142       C  
ATOM    886  NZ  LYS A 103       2.537  -4.516  -4.542  1.00 32.24           N  
ANISOU  886  NZ  LYS A 103     1870   4778   5600  -1030  -1276   -170       N  
ATOM    887  N   ILE A 104       6.836  -0.160  -1.065  1.00  8.15           N  
ANISOU  887  N   ILE A 104      366    849   1880     27    208    202       N  
ATOM    888  CA  ILE A 104       7.262   1.096  -1.666  1.00  7.55           C  
ANISOU  888  CA  ILE A 104      468    719   1683    184    220    101       C  
ATOM    889  C   ILE A 104       6.981   0.990  -3.162  1.00  8.09           C  
ANISOU  889  C   ILE A 104      528    794   1751     25    123    108       C  
ATOM    890  O   ILE A 104       7.438   0.063  -3.822  1.00 10.70           O  
ANISOU  890  O   ILE A 104     1263    977   1822    202    145     62       O  
ATOM    891  CB  ILE A 104       8.741   1.387  -1.393  1.00  7.51           C  
ANISOU  891  CB  ILE A 104      457    625   1769    164    277     95       C  
ATOM    892  CG1 ILE A 104       9.037   1.281   0.101  1.00  8.40           C  
ANISOU  892  CG1 ILE A 104      510    850   1831    -86    318    146       C  
ATOM    893  CG2 ILE A 104       9.129   2.757  -1.942  1.00  8.77           C  
ANISOU  893  CG2 ILE A 104      788    632   1909    -80    364     15       C  
ATOM    894  CD1 ILE A 104      10.428   1.687   0.509  1.00  9.90           C  
ANISOU  894  CD1 ILE A 104      658   1112   1992   -191    102    165       C  
ATOM    895  N   VAL A 105       6.206   1.956  -3.674  1.00  9.06           N  
ANISOU  895  N   VAL A 105      882    670   1888    -91     92    282       N  
ATOM    896  C   VAL A 105       6.317   3.183  -5.776  1.00  8.28           C  
ANISOU  896  C   VAL A 105      361    952   1832   -272    -80    176       C  
ATOM    897  O   VAL A 105       6.274   4.293  -5.235  1.00  9.22           O  
ANISOU  897  O   VAL A 105      394   1012   2095   -288    154    113       O  
ATOM    898  CA AVAL A 105       5.746   1.963  -5.026  0.70 10.20           C  
ANISOU  898  CA AVAL A 105      934    946   1994   -295     41    246       C  
ATOM    899  CB AVAL A 105       4.209   1.998  -4.994  0.70 12.42           C  
ANISOU  899  CB AVAL A 105      917   1345   2456   -484    -25    108       C  
ATOM    900  CG1AVAL A 105       3.660   1.959  -6.407  0.70 16.66           C  
ANISOU  900  CG1AVAL A 105     1340   2341   2648   -465   -322    564       C  
ATOM    901  CG2AVAL A 105       3.697   0.816  -4.173  0.70 13.64           C  
ANISOU  901  CG2AVAL A 105      863   1663   2655   -466    330    226       C  
ATOM    902  CA BVAL A 105       5.857   1.930  -5.088  0.30  9.12           C  
ANISOU  902  CA BVAL A 105      741    856   1866   -230      0    144       C  
ATOM    903  CB BVAL A 105       4.356   1.764  -5.381  0.30  8.13           C  
ANISOU  903  CB BVAL A 105      824    835   1430   -303   -110     36       C  
ATOM    904  CG1BVAL A 105       3.850   0.422  -4.867  0.30  8.31           C  
ANISOU  904  CG1BVAL A 105      831    836   1489   -457    -17   -116       C  
ATOM    905  CG2BVAL A 105       3.564   2.940  -4.830  0.30  9.26           C  
ANISOU  905  CG2BVAL A 105      736    948   1834   -240     33     72       C  
ATOM    906  N   ALA A 106       6.800   3.003  -6.994  1.00  9.66           N  
ANISOU  906  N   ALA A 106      911    926   1832   -266   -231     71       N  
ATOM    907  CA  ALA A 106       7.310   4.104  -7.785  1.00 10.23           C  
ANISOU  907  CA  ALA A 106      644   1332   1908   -329   -161    211       C  
ATOM    908  C   ALA A 106       6.156   5.005  -8.235  1.00 10.93           C  
ANISOU  908  C   ALA A 106      635   1457   2061   -368   -201    345       C  
ATOM    909  O   ALA A 106       5.041   4.547  -8.535  1.00 14.93           O  
ANISOU  909  O   ALA A 106      775   2078   2819   -589   -529    776       O  
ATOM    910  CB  ALA A 106       8.046   3.582  -9.019  1.00 13.46           C  
ANISOU  910  CB  ALA A 106     1336   1799   1976   -359    -38    -77       C  
ATOM    911  N   THR A 107       6.424   6.310  -8.318  1.00 12.46           N  
ANISOU  911  N   THR A 107      564   1559   2612   -355   -319    623       N  
ATOM    912  CA  THR A 107       5.543   7.261  -8.990  1.00 14.63           C  
ANISOU  912  CA  THR A 107     1152   1673   2734   -313   -361    872       C  
ATOM    913  C   THR A 107       6.268   7.838 -10.257  1.00 13.75           C  
ANISOU  913  C   THR A 107     1041   1691   2490   -323   -293    827       C  
ATOM    914  O   THR A 107       7.487   7.899 -10.349  1.00 15.01           O  
ANISOU  914  O   THR A 107     1164   1973   2564   -181    118    481       O  
ATOM    915  CB  THR A 107       5.143   8.423  -8.064  1.00 15.29           C  
ANISOU  915  CB  THR A 107      702   1863   3245    465   -386   1181       C  
ATOM    916  OG1 THR A 107       6.298   9.174  -7.676  1.00 20.37           O  
ANISOU  916  OG1 THR A 107     1612   1979   4148    764  -1149   -167       O  
ATOM    917  CG2 THR A 107       4.440   7.900  -6.821  1.00 20.78           C  
ANISOU  917  CG2 THR A 107     2708   2477   2710    871    293    675       C  
ATOM    918  N   PRO A 108       5.485   8.238 -11.267  1.00 17.05           N  
ANISOU  918  N   PRO A 108     1359   2311   2809   -477   -551    899       N  
ATOM    919  CA  PRO A 108       6.058   8.739 -12.526  1.00 18.17           C  
ANISOU  919  CA  PRO A 108     2139   2319   2445   -618   -527    504       C  
ATOM    920  C   PRO A 108       6.904  10.033 -12.401  1.00 16.19           C  
ANISOU  920  C   PRO A 108     1678   1934   2539   -327   -106    717       C  
ATOM    921  O   PRO A 108       7.759  10.297 -13.253  1.00 16.93           O  
ANISOU  921  O   PRO A 108     1625   2064   2742   -311   -214    442       O  
ATOM    922  CB  PRO A 108       4.840   8.961 -13.422  1.00 21.94           C  
ANISOU  922  CB  PRO A 108     2160   3209   2964   -335   -599    960       C  
ATOM    923  CG  PRO A 108       3.671   8.396 -12.712  1.00 22.33           C  
ANISOU  923  CG  PRO A 108     2114   3483   2886   -285   -585    843       C  
ATOM    924  CD  PRO A 108       4.023   8.220 -11.269  1.00 17.83           C  
ANISOU  924  CD  PRO A 108     1357   2568   2848   -215   -302    962       C  
ATOM    925  N  AASN A 109       6.692  10.820 -11.348  0.70 15.05           N  
ANISOU  925  N  AASN A 109      918   2147   2652   -185   -262    623       N  
ATOM    926  CA AASN A 109       7.489  12.003 -11.130  0.70 17.06           C  
ANISOU  926  CA AASN A 109     1707   1931   2843   -246    -25    422       C  
ATOM    927  C  AASN A 109       8.896  11.672 -10.635  0.70 14.81           C  
ANISOU  927  C  AASN A 109     1510   1463   2654   -490    143    595       C  
ATOM    928  O  AASN A 109       9.685  12.579 -10.566  0.70 16.84           O  
ANISOU  928  O  AASN A 109     1648   1383   3366   -522    126    547       O  
ATOM    929  CB AASN A 109       6.792  12.942 -10.145  0.70 20.00           C  
ATOM    930  CG AASN A 109       6.494  12.277  -8.815  0.70 20.00           C  
ATOM    931  OD1AASN A 109       6.960  11.171  -8.544  0.70 20.00           O  
ATOM    932  ND2AASN A 109       5.713  12.950  -7.978  0.70 20.00           N  
ATOM    933  N  BASN A 109       6.792  10.820 -11.348  0.30 15.05           N  
ANISOU  933  N  BASN A 109      918   2147   2652   -185   -262    623       N  
ATOM    934  CA BASN A 109       7.589  12.003 -11.130  0.30 17.06           C  
ANISOU  934  CA BASN A 109     1707   1931   2843   -246    -25    422       C  
ATOM    935  C  BASN A 109       8.996  11.672 -10.635  0.30 14.81           C  
ANISOU  935  C  BASN A 109     1510   1463   2654   -490    143    595       C  
ATOM    936  O  BASN A 109       9.785  12.579 -10.566  0.30 16.84           O  
ANISOU  936  O  BASN A 109     1648   1383   3366   -522    126    547       O  
ATOM    937  CB BASN A 109       6.892  12.942 -10.145  0.30 20.00           C  
ATOM    938  CG BASN A 109       5.594  12.370  -9.611  0.30 20.00           C  
ATOM    939  OD1BASN A 109       4.980  11.506 -10.237  0.30 20.00           O  
ATOM    940  ND2BASN A 109       5.168  12.850  -8.448  0.30 20.00           N  
ATOM    941  N   GLY A 110       9.194  10.391 -10.333  1.00 12.19           N  
ANISOU  941  N   GLY A 110      928   1412   2292   -597     39    457       N  
ATOM    942  CA  GLY A 110      10.501   9.951  -9.876  1.00 11.73           C  
ANISOU  942  CA  GLY A 110      823   1435   2195   -464    305    332       C  
ATOM    943  C   GLY A 110      10.575   9.814  -8.386  1.00  9.49           C  
ANISOU  943  C   GLY A 110      623   1022   1958   -205     90    316       C  
ATOM    944  O   GLY A 110      11.641   9.639  -7.856  1.00 10.70           O  
ANISOU  944  O   GLY A 110      607   1271   2186    -13    133    424       O  
ATOM    945  N   GLY A 111       9.436   9.912  -7.698  1.00 10.85           N  
ANISOU  945  N   GLY A 111      676   1433   2012    -47    111    322       N  
ATOM    946  CA  GLY A 111       9.363   9.692  -6.269  1.00  9.28           C  
ANISOU  946  CA  GLY A 111      354   1093   2076   -179    168     89       C  
ATOM    947  C   GLY A 111       8.790   8.330  -5.941  1.00  7.98           C  
ANISOU  947  C   GLY A 111      253   1015   1763    -11     11    132       C  
ATOM    948  O   GLY A 111       8.760   7.436  -6.786  1.00  9.08           O  
ANISOU  948  O   GLY A 111      270   1193   1984    -43    158     87       O  
ATOM    949  N  ASER A 112       8.299   8.210  -4.720  0.70  7.67           N  
ANISOU  949  N  ASER A 112      292    695   1925    -25    247     66       N  
ATOM    950  CA ASER A 112       7.670   6.965  -4.319  0.70  7.88           C  
ANISOU  950  CA ASER A 112      278    723   1990    -31    186    151       C  
ATOM    951  C  ASER A 112       6.586   7.204  -3.269  0.70  8.31           C  
ANISOU  951  C  ASER A 112      295    731   2132    -39    244    217       C  
ATOM    952  O  ASER A 112       6.502   8.264  -2.630  0.70  8.94           O  
ANISOU  952  O  ASER A 112      294    683   2419     18    297    114       O  
ATOM    953  CB ASER A 112       8.735   6.004  -3.770  0.70  7.93           C  
ANISOU  953  CB ASER A 112      279    907   1824     58    192    138       C  
ATOM    954  OG ASER A 112       9.502   6.620  -2.732  0.70  9.16           O  
ANISOU  954  OG ASER A 112      257   1204   2020    -62    -19    298       O  
ATOM    955  N  BSER A 112       8.415   8.184  -4.658  0.30  7.75           N  
ANISOU  955  N  BSER A 112      323    817   1805   -185     78    111       N  
ATOM    956  CA BSER A 112       7.829   6.950  -4.085  0.30  7.50           C  
ANISOU  956  CA BSER A 112      282    752   1812    -93    111    131       C  
ATOM    957  C  BSER A 112       6.586   7.220  -3.259  0.30  8.40           C  
ANISOU  957  C  BSER A 112      310    815   2064    -95    226    224       C  
ATOM    958  O  BSER A 112       6.410   8.315  -2.724  0.30  9.40           O  
ANISOU  958  O  BSER A 112      321    829   2418      0    380    167       O  
ATOM    959  CB BSER A 112       8.801   6.269  -3.120  0.30  6.76           C  
ANISOU  959  CB BSER A 112      555    449   1563   -155    112    171       C  
ATOM    960  OG BSER A 112       9.937   5.768  -3.781  0.30  7.40           O  
ANISOU  960  OG BSER A 112      273    785   1751    -99    -76    152       O  
ATOM    961  N   ILE A 113       5.766   6.183  -3.126  1.00  8.52           N  
ANISOU  961  N   ILE A 113      309    801   2125    -94    236    187       N  
ATOM    962  CA  ILE A 113       4.690   6.135  -2.135  1.00  9.68           C  
ANISOU  962  CA  ILE A 113      437    931   2311     -2    422    217       C  
ATOM    963  C   ILE A 113       4.969   4.907  -1.269  1.00  8.98           C  
ANISOU  963  C   ILE A 113      395    844   2173    -49    357    136       C  
ATOM    964  O   ILE A 113       5.235   3.822  -1.782  1.00  9.79           O  
ANISOU  964  O   ILE A 113      627    874   2219     98    350    151       O  
ATOM    965  CB  ILE A 113       3.264   6.083  -2.745  1.00 12.40           C  
ANISOU  965  CB  ILE A 113      307   1367   3034    -48    359    322       C  
ATOM    966  CG1 ILE A 113       3.019   7.393  -3.457  1.00 14.80           C  
ANISOU  966  CG1 ILE A 113      536   1785   3300    201    336    557       C  
ATOM    967  CG2 ILE A 113       2.234   5.842  -1.667  1.00 17.43           C  
ANISOU  967  CG2 ILE A 113      709   2222   3690   -122    731    748       C  
ATOM    968  CD1 ILE A 113       1.807   7.348  -4.324  1.00 19.10           C  
ANISOU  968  CD1 ILE A 113      859   2695   3701    544    -68    518       C  
ATOM    969  N   LEU A 114       4.929   5.096   0.042  1.00  9.46           N  
ANISOU  969  N   LEU A 114      608    797   2186    -61    389     78       N  
ATOM    970  CA  LEU A 114       5.037   4.015   1.001  1.00  9.39           C  
ANISOU  970  CA  LEU A 114      420    999   2149     33    523    164       C  
ATOM    971  C   LEU A 114       3.663   3.681   1.564  1.00  9.45           C  
ANISOU  971  C   LEU A 114      412    928   2250     34    548    168       C  
ATOM    972  O   LEU A 114       2.971   4.545   2.100  1.00 11.72           O  
ANISOU  972  O   LEU A 114      515   1109   2828     54    735      2       O  
ATOM    973  CB  LEU A 114       5.986   4.370   2.117  1.00 10.60           C  
ANISOU  973  CB  LEU A 114      561   1129   2335    129    311     48       C  
ATOM    974  CG  LEU A 114       7.403   4.712   1.664  1.00 11.48           C  
ANISOU  974  CG  LEU A 114      504   1092   2766    111    355   -169       C  
ATOM    975  CD1 LEU A 114       7.577   6.171   1.271  1.00 12.26           C  
ANISOU  975  CD1 LEU A 114      411   1160   3086   -137    285      7       C  
ATOM    976  CD2 LEU A 114       8.395   4.374   2.762  1.00 15.56           C  
ANISOU  976  CD2 LEU A 114     1226   1415   3269    141   -113   -112       C  
ATOM    977  N   LYS A 115       3.275   2.425   1.403  1.00  9.30           N  
ANISOU  977  N   LYS A 115      411    872   2250    140    551    298       N  
ATOM    978  CA  LYS A 115       1.987   1.918   1.874  1.00  9.79           C  
ANISOU  978  CA  LYS A 115      408    974   2335    169    561    432       C  
ATOM    979  C   LYS A 115       2.280   1.092   3.113  1.00  9.35           C  
ANISOU  979  C   LYS A 115      389    942   2222    206    476    387       C  
ATOM    980  O   LYS A 115       3.062   0.132   3.025  1.00 10.44           O  
ANISOU  980  O   LYS A 115      513    978   2475    292    549    404       O  
ATOM    981  CB  LYS A 115       1.343   1.100   0.759  1.00 13.87           C  
ANISOU  981  CB  LYS A 115      722   1752   2796    -71     38    370       C  
ATOM    982  CG  LYS A 115       1.119   1.898  -0.524  1.00 17.85           C  
ANISOU  982  CG  LYS A 115     1761   2338   2682   -317     76    437       C  
ATOM    983  CD  LYS A 115       0.344   1.179  -1.620  1.00 20.72           C  
ANISOU  983  CD  LYS A 115     1869   3056   2945     32   -154    162       C  
ATOM    984  CE  LYS A 115       0.173   2.094  -2.830  0.50 20.59           C  
ANISOU  984  CE  LYS A 115     2142   2884   2796     12    104     60       C  
ATOM    985  NZ  LYS A 115      -0.777   1.569  -3.853  0.50 25.05           N  
ANISOU  985  NZ  LYS A 115     2525   3321   3671    242   -814    278       N  
ATOM    986  N   ILE A 116       1.736   1.452   4.271  1.00  9.90           N  
ANISOU  986  N   ILE A 116      459    928   2376    257    618    471       N  
ATOM    987  CA  ILE A 116       2.135   0.927   5.559  1.00 10.42           C  
ANISOU  987  CA  ILE A 116      598   1050   2309    274    710    435       C  
ATOM    988  C   ILE A 116       0.933   0.321   6.248  1.00 11.00           C  
ANISOU  988  C   ILE A 116      539   1125   2513    369    744    601       C  
ATOM    989  O   ILE A 116      -0.133   0.962   6.339  1.00 14.58           O  
ANISOU  989  O   ILE A 116      926   1388   3225    700   1323    986       O  
ATOM    990  CB  ILE A 116       2.697   2.023   6.453  1.00 12.97           C  
ANISOU  990  CB  ILE A 116      994   1121   2813    331    768    264       C  
ATOM    991  CG1 ILE A 116       3.938   2.624   5.815  1.00 13.90           C  
ANISOU  991  CG1 ILE A 116      871   1883   2524    -99    296    235       C  
ATOM    992  CG2 ILE A 116       3.048   1.506   7.840  1.00 16.01           C  
ANISOU  992  CG2 ILE A 116     1579   1976   2527   -238    496    -24       C  
ATOM    993  CD1 ILE A 116       3.961   4.129   5.858  1.00 17.00           C  
ANISOU  993  CD1 ILE A 116     1756   1784   2917   -520    138    106       C  
ATOM    994  N   ASN A 117       1.046  -0.906   6.731  1.00 10.99           N  
ANISOU  994  N   ASN A 117      540   1143   2492    393    718    586       N  
ATOM    995  CA  ASN A 117       0.014  -1.582   7.496  1.00 11.13           C  
ANISOU  995  CA  ASN A 117      472   1333   2424    273    662    473       C  
ATOM    996  C   ASN A 117       0.570  -2.070   8.823  1.00 11.29           C  
ANISOU  996  C   ASN A 117      825   1182   2282    679    824    662       C  
ATOM    997  O   ASN A 117       1.670  -2.642   8.856  1.00 14.13           O  
ANISOU  997  O   ASN A 117     1053   1972   2341   1116    684    662       O  
ATOM    998  CB  ASN A 117      -0.547  -2.752   6.711  1.00 13.91           C  
ANISOU  998  CB  ASN A 117      942   1480   2864    580    581    211       C  
ATOM    999  CG  ASN A 117      -1.782  -3.329   7.362  1.00 15.13           C  
ANISOU  999  CG  ASN A 117     1150   1726   2872    343    420    268       C  
ATOM   1000  OD1 ASN A 117      -2.859  -2.811   7.200  1.00 20.51           O  
ANISOU 1000  OD1 ASN A 117      591   3686   3513    144    289    119       O  
ATOM   1001  ND2 ASN A 117      -1.601  -4.339   8.160  1.00 19.62           N  
ANISOU 1001  ND2 ASN A 117     2098   2146   3210   -397    139    606       N  
ATOM   1002  N   ASN A 118      -0.044  -1.770   9.938  1.00 10.95           N  
ANISOU 1002  N   ASN A 118      514   1281   2364    335    702    537       N  
ATOM   1003  CA  ASN A 118       0.414  -2.208  11.246  1.00 12.27           C  
ANISOU 1003  CA  ASN A 118      654   1512   2492    299    764    580       C  
ATOM   1004  C   ASN A 118      -0.738  -2.990  11.857  1.00  9.77           C  
ANISOU 1004  C   ASN A 118      406   1063   2242    251    464    282       C  
ATOM   1005  O   ASN A 118      -1.898  -2.477  11.861  1.00 14.26           O  
ANISOU 1005  O   ASN A 118      706   1667   3043    655    965    813       O  
ATOM   1006  CB  ASN A 118       0.787  -1.023  12.176  1.00 16.23           C  
ANISOU 1006  CB  ASN A 118     1161   2114   2889    343    511    118       C  
ATOM   1007  CG  ASN A 118       2.197  -0.399  11.931  1.00 25.93           C  
ANISOU 1007  CG  ASN A 118     2160   3393   4297   -810    665     77       C  
ATOM   1008  OD1 ASN A 118       2.670  -0.227  10.815  1.00 25.90           O  
ANISOU 1008  OD1 ASN A 118     1177   4375   4289    -35    845    887       O  
ATOM   1009  ND2 ASN A 118       2.845   0.001  13.037  1.00 32.57           N  
ANISOU 1009  ND2 ASN A 118     2581   4661   5132  -1112    511     -3       N  
ATOM   1010  N   LYS A 119      -0.509  -4.177  12.364  1.00  8.26           N  
ANISOU 1010  N   LYS A 119      344    860   1932    -20    389     33       N  
ATOM   1011  C   LYS A 119      -1.069  -5.251  14.457  1.00  7.52           C  
ANISOU 1011  C   LYS A 119      273    973   1611    -18    163     45       C  
ATOM   1012  O   LYS A 119      -0.020  -5.942  14.671  1.00  9.67           O  
ANISOU 1012  O   LYS A 119      288   1424   1959    177    141    142       O  
ATOM   1013  CA ALYS A 119      -1.510  -4.964  13.038  0.80  8.44           C  
ANISOU 1013  CA ALYS A 119      375   1075   1754     53    429    153       C  
ATOM   1014  CB ALYS A 119      -1.736  -6.292  12.321  0.80  9.63           C  
ANISOU 1014  CB ALYS A 119      360   1294   2002    -47    254     72       C  
ATOM   1015  CG ALYS A 119      -2.433  -6.158  10.980  0.80 14.43           C  
ANISOU 1015  CG ALYS A 119     1338   1867   2276   -305    -42     27       C  
ATOM   1016  CD ALYS A 119      -2.661  -7.491  10.295  0.80 18.27           C  
ANISOU 1016  CD ALYS A 119     1997   2201   2741   -210    191   -354       C  
ATOM   1017  CE ALYS A 119      -3.362  -7.285   8.968  0.80 22.73           C  
ANISOU 1017  CE ALYS A 119     2787   2565   3283    108   -218   -200       C  
ATOM   1018  NZ ALYS A 119      -4.792  -6.955   9.201  0.80 28.02           N  
ANISOU 1018  NZ ALYS A 119     2991   3713   3941    507     23   -263       N  
ATOM   1019  CA BLYS A 119      -1.534  -4.935  13.042  0.20  7.00           C  
ANISOU 1019  CA BLYS A 119      343    796   1518     65    313     84       C  
ATOM   1020  CB BLYS A 119      -1.868  -6.207  12.264  0.20  5.76           C  
ANISOU 1020  CB BLYS A 119      406    641   1139     84    318    275       C  
ATOM   1021  CG BLYS A 119      -2.838  -5.979  11.110  0.20  6.36           C  
ANISOU 1021  CG BLYS A 119      403    866   1144     45    293    208       C  
ATOM   1022  CD BLYS A 119      -3.123  -7.262  10.342  0.20  7.03           C  
ANISOU 1022  CD BLYS A 119      376   1089   1203    121    253      2       C  
ATOM   1023  CE BLYS A 119      -4.205  -7.092   9.285  0.20  7.73           C  
ANISOU 1023  CE BLYS A 119      383   1231   1322     94    189    -78       C  
ATOM   1024  NZ BLYS A 119      -3.748  -6.344   8.078  0.20  8.42           N  
ANISOU 1024  NZ BLYS A 119      286   1383   1530    -76    187     50       N  
ATOM   1025  N   TYR A 120      -1.759  -4.729  15.454  1.00  7.28           N  
ANISOU 1025  N   TYR A 120      288    742   1736     21    228     94       N  
ATOM   1026  CA  TYR A 120      -1.511  -4.930  16.833  1.00  7.79           C  
ANISOU 1026  CA  TYR A 120      329    818   1813   -183    160     -5       C  
ATOM   1027  C   TYR A 120      -2.243  -6.136  17.326  1.00  8.07           C  
ANISOU 1027  C   TYR A 120      421   1025   1620   -308    204    103       C  
ATOM   1028  O   TYR A 120      -3.540  -6.172  17.260  1.00  9.73           O  
ANISOU 1028  O   TYR A 120      366   1248   2080   -285    189    172       O  
ATOM   1029  CB  TYR A 120      -1.924  -3.698  17.646  1.00  8.21           C  
ANISOU 1029  CB  TYR A 120      259   1146   1714     12     96    -48       C  
ATOM   1030  CG  TYR A 120      -1.028  -2.513  17.442  1.00  9.18           C  
ANISOU 1030  CG  TYR A 120      267   1022   2198    104     -4   -105       C  
ATOM   1031  CD1 TYR A 120      -1.006  -1.838  16.245  1.00 11.58           C  
ANISOU 1031  CD1 TYR A 120     1033   1169   2195   -172   -158    -93       C  
ATOM   1032  CD2 TYR A 120      -0.221  -2.057  18.459  1.00  9.62           C  
ANISOU 1032  CD2 TYR A 120      344    914   2395    228   -143   -171       C  
ATOM   1033  CE1 TYR A 120      -0.177  -0.740  16.057  1.00 16.64           C  
ANISOU 1033  CE1 TYR A 120     2277   1382   2664   -652    154     10       C  
ATOM   1034  CE2 TYR A 120       0.613  -0.979  18.282  1.00 12.14           C  
ANISOU 1034  CE2 TYR A 120      533   1073   3006     29     48   -228       C  
ATOM   1035  CZ  TYR A 120       0.616  -0.339  17.083  1.00 13.40           C  
ANISOU 1035  CZ  TYR A 120      803   1029   3258   -360    218   -193       C  
ATOM   1036  OH  TYR A 120       1.437   0.743  16.933  1.00 20.96           O  
ANISOU 1036  OH  TYR A 120     2164   1203   4595   -953    774   -314       O  
ATOM   1037  N   HIS A 121      -1.576  -7.144  17.839  1.00  7.98           N  
ANISOU 1037  N   HIS A 121      423    980   1626   -324    115    152       N  
ATOM   1038  CA  HIS A 121      -2.182  -8.388  18.339  1.00  7.63           C  
ANISOU 1038  CA  HIS A 121      369   1000   1527   -264     95    201       C  
ATOM   1039  C   HIS A 121      -2.205  -8.348  19.830  1.00  7.88           C  
ANISOU 1039  C   HIS A 121      307   1209   1477   -222    -11    299       C  
ATOM   1040  O   HIS A 121      -1.134  -8.390  20.474  1.00 10.76           O  
ANISOU 1040  O   HIS A 121      451   1698   1939   -322   -374    280       O  
ATOM   1041  CB  HIS A 121      -1.335  -9.567  17.899  1.00  8.60           C  
ANISOU 1041  CB  HIS A 121      339    922   2006   -235      5    220       C  
ATOM   1042  CG  HIS A 121      -1.351  -9.820  16.425  1.00  9.84           C  
ANISOU 1042  CG  HIS A 121      274   1279   2182    134     91     65       C  
ATOM   1043  ND1 HIS A 121      -2.033 -10.868  15.875  1.00 12.24           N  
ANISOU 1043  ND1 HIS A 121      932   1351   2368    145    -53   -154       N  
ATOM   1044  CD2 HIS A 121      -0.756  -9.171  15.371  1.00 13.14           C  
ANISOU 1044  CD2 HIS A 121     1120   1650   2223    207     67    218       C  
ATOM   1045  CE1 HIS A 121      -1.877 -10.873  14.558  1.00 15.52           C  
ANISOU 1045  CE1 HIS A 121     1551   1921   2425    349    -72   -116       C  
ATOM   1046  NE2 HIS A 121      -1.096  -9.845  14.235  1.00 13.87           N  
ANISOU 1046  NE2 HIS A 121     1069   1900   2298    462     52    245       N  
ATOM   1047  N   THR A 122      -3.374  -8.196  20.403  1.00 10.68           N  
ANISOU 1047  N   THR A 122      356   1996   1706   -174    203    224       N  
ATOM   1048  CA  THR A 122      -3.477  -7.985  21.831  1.00 13.36           C  
ANISOU 1048  CA  THR A 122      392   2790   1894   -118     23    154       C  
ATOM   1049  C   THR A 122      -3.856  -9.231  22.535  1.00 18.17           C  
ANISOU 1049  C   THR A 122     1553   2992   2358     -9    257    355       C  
ATOM   1050  O   THR A 122      -4.399 -10.161  21.942  1.00 20.90           O  
ANISOU 1050  O   THR A 122     1940   2784   3217   -263    121    533       O  
ATOM   1051  CB  THR A 122      -4.510  -6.889  22.164  1.00 12.96           C  
ANISOU 1051  CB  THR A 122      399   2589   1934   -476    302    -73       C  
ATOM   1052  OG1 THR A 122      -5.798  -7.289  21.663  1.00 15.66           O  
ANISOU 1052  OG1 THR A 122      279   2998   2669      6   -250    338       O  
ATOM   1053  CG2 THR A 122      -4.131  -5.516  21.624  1.00 15.88           C  
ANISOU 1053  CG2 THR A 122      563   3052   2417   -448    -43    509       C  
ATOM   1054  N   LYS A 123      -3.523  -9.224  23.826  1.00 20.40           N  
ANISOU 1054  N   LYS A 123     1618   3795   2338    203     80    653       N  
ATOM   1055  CA  LYS A 123      -3.862 -10.255  24.797  1.00 25.32           C  
ANISOU 1055  CA  LYS A 123     2694   3561   3364    397    487    800       C  
ATOM   1056  C   LYS A 123      -4.959  -9.646  25.641  1.00 27.52           C  
ANISOU 1056  C   LYS A 123     2851   3949   3654    469    519    379       C  
ATOM   1057  O   LYS A 123      -4.801  -8.544  26.181  1.00 30.88           O  
ANISOU 1057  O   LYS A 123     3230   4869   3633   -289    507     68       O  
ATOM   1058  CB  LYS A 123      -2.660 -10.579  25.710  1.00 27.62           C  
ANISOU 1058  CB  LYS A 123     3362   3922   3208    268     22    705       C  
ATOM   1059  CG  LYS A 123      -1.530 -11.332  25.036  1.00 29.55           C  
ANISOU 1059  CG  LYS A 123     3369   4259   3599    238   -259    186       C  
ATOM   1060  CD  LYS A 123      -0.270 -11.465  25.903  1.00 33.11           C  
ANISOU 1060  CD  LYS A 123     3414   4646   4517    672   -492    329       C  
ATOM   1061  CE  LYS A 123       0.497 -12.761  25.635  1.00 33.97           C  
ANISOU 1061  CE  LYS A 123     3992   4268   4647    101   -101    -11       C  
ATOM   1062  NZ  LYS A 123       1.781 -12.846  26.387  1.00 36.61           N  
ANISOU 1062  NZ  LYS A 123     4331   4909   4670    167   -441    216       N  
ATOM   1063  N   GLY A 124      -6.072 -10.347  25.737  0.50 27.14           N  
ANISOU 1063  N   GLY A 124     2431   3715   4165    385     90     72       N  
ATOM   1064  CA  GLY A 124      -7.163  -9.910  26.593  0.50 25.05           C  
ANISOU 1064  CA  GLY A 124     2254   3630   3633    403   -140     34       C  
ATOM   1065  C   GLY A 124      -7.805  -8.598  26.171  0.50 24.55           C  
ANISOU 1065  C   GLY A 124     2108   3412   3807    170   -568    -98       C  
ATOM   1066  O   GLY A 124      -8.223  -7.824  27.022  0.50 23.50           O  
ANISOU 1066  O   GLY A 124     1897   3832   3198    162    171    333       O  
ATOM   1067  N   ASP A 125      -7.885  -8.358  24.861  1.00 28.66           N  
ANISOU 1067  N   ASP A 125     2618   4305   3964    581   -260      0       N  
ATOM   1068  CA  ASP A 125      -8.530  -7.154  24.301  1.00 29.40           C  
ANISOU 1068  CA  ASP A 125     3266   3233   4670    -63   -239      5       C  
ATOM   1069  C   ASP A 125      -8.216  -5.868  25.051  1.00 29.89           C  
ANISOU 1069  C   ASP A 125     3379   3810   4165     73    209   -458       C  
ATOM   1070  O   ASP A 125      -9.127  -5.157  25.502  1.00 39.49           O  
ANISOU 1070  O   ASP A 125     3099   5155   6751     85    404  -1296       O  
ATOM   1071  CB  ASP A 125     -10.046  -7.356  24.259  1.00 20.00           C  
ATOM   1072  CG  ASP A 125     -10.444  -8.625  23.530  1.00 20.00           C  
ATOM   1073  OD1 ASP A 125      -9.684  -9.066  22.643  1.00 20.00           O  
ATOM   1074  OD2 ASP A 125     -11.498  -9.249  23.777  1.00 20.00           O  
ATOM   1075  N   HIS A 126      -6.934  -5.580  25.207  1.00 34.56           N  
ANISOU 1075  N   HIS A 126     3439   3736   5955   -163    277   -830       N  
ATOM   1076  CA  HIS A 126      -6.505  -4.293  25.731  1.00 29.34           C  
ANISOU 1076  CA  HIS A 126     3693   3332   4120    259     67   -150       C  
ATOM   1077  C   HIS A 126      -6.448  -3.314  24.599  1.00 30.12           C  
ANISOU 1077  C   HIS A 126     3820   4231   3394   1323    303      1       C  
ATOM   1078  O   HIS A 126      -5.555  -3.364  23.748  1.00 42.85           O  
ANISOU 1078  O   HIS A 126     4180   7094   5007    232   1147    -23       O  
ATOM   1079  CB  HIS A 126      -5.161  -4.417  26.428  0.50 29.69           C  
ANISOU 1079  CB  HIS A 126     3330   4073   3878    115    267    192       C  
ATOM   1080  CG  HIS A 126      -5.246  -5.156  27.732  0.50 29.16           C  
ANISOU 1080  CG  HIS A 126     3243   3638   4196    167   -114    434       C  
ATOM   1081  ND1 HIS A 126      -4.849  -6.433  27.868  0.50 30.65           N  
ANISOU 1081  ND1 HIS A 126     3463   3275   4907   -425   -236    609       N  
ATOM   1082  CD2 HIS A 126      -5.740  -4.762  28.970  0.50 29.16           C  
ANISOU 1082  CD2 HIS A 126     3184   3511   4384   -362    224    177       C  
ATOM   1083  CE1 HIS A 126      -5.063  -6.833  29.135  0.50 28.30           C  
ANISOU 1083  CE1 HIS A 126     2145   3977   4631    -63   -145    260       C  
ATOM   1084  NE2 HIS A 126      -5.602  -5.807  29.809  0.50 31.10           N  
ANISOU 1084  NE2 HIS A 126     3254   3675   4887    -73    335    424       N  
ATOM   1085  N   GLU A 127      -7.410  -2.409  24.588  1.00 24.86           N  
ANISOU 1085  N   GLU A 127     2230   4124   3090    259    501    357       N  
ATOM   1086  CA  GLU A 127      -7.561  -1.445  23.514  1.00 19.67           C  
ANISOU 1086  CA  GLU A 127     1124   3502   2846    118    162   -178       C  
ATOM   1087  C   GLU A 127      -6.276  -0.746  23.144  1.00 18.29           C  
ANISOU 1087  C   GLU A 127     1345   2922   2682     66    185   -145       C  
ATOM   1088  O   GLU A 127      -5.607  -0.195  23.998  1.00 20.08           O  
ANISOU 1088  O   GLU A 127     1232   3480   2915    -21    -24     35       O  
ATOM   1089  CB  GLU A 127      -8.574  -0.410  23.938  1.00 23.17           C  
ANISOU 1089  CB  GLU A 127     1009   4424   3370    327    412   -458       C  
ATOM   1090  CG  GLU A 127      -8.869   0.598  22.868  1.00 24.63           C  
ANISOU 1090  CG  GLU A 127     1943   3756   3659    167    585   -338       C  
ATOM   1091  CD  GLU A 127     -10.115   1.398  23.167  1.00 20.21           C  
ANISOU 1091  CD  GLU A 127     2073   3044   2561    284   -104   -268       C  
ATOM   1092  OE1 GLU A 127     -10.431   1.685  24.355  1.00 30.50           O  
ANISOU 1092  OE1 GLU A 127     4888   4068   2633    881    184   -357       O  
ATOM   1093  OE2 GLU A 127     -10.765   1.783  22.196  1.00 13.53           O  
ANISOU 1093  OE2 GLU A 127      605   1945   2590   -284     80   -274       O  
ATOM   1094  N   VAL A 128      -5.983  -0.725  21.860  1.00 16.51           N  
ANISOU 1094  N   VAL A 128      796   2707   2770    -28     33   -265       N  
ATOM   1095  CA  VAL A 128      -4.879   0.074  21.366  1.00 16.41           C  
ANISOU 1095  CA  VAL A 128     1030   2370   2835   -235     36   -211       C  
ATOM   1096  C   VAL A 128      -5.446   1.447  21.075  1.00 18.68           C  
ANISOU 1096  C   VAL A 128     1145   2595   3358   -147    222    104       C  
ATOM   1097  O   VAL A 128      -6.469   1.527  20.405  1.00 22.77           O  
ANISOU 1097  O   VAL A 128     1381   3219   4053     99    -21    751       O  
ATOM   1098  CB  VAL A 128      -4.252  -0.514  20.065  1.00 16.02           C  
ANISOU 1098  CB  VAL A 128     1013   2522   2550   -177    -73   -126       C  
ATOM   1099  CG1 VAL A 128      -3.129   0.376  19.521  1.00 19.09           C  
ANISOU 1099  CG1 VAL A 128      596   2877   3778   -241    266   -492       C  
ATOM   1100  CG2 VAL A 128      -3.709  -1.911  20.308  1.00 18.70           C  
ANISOU 1100  CG2 VAL A 128     1268   2597   3240     92    453   -361       C  
ATOM   1101  N   LYS A 129      -4.820   2.527  21.555  1.00 21.48           N  
ANISOU 1101  N   LYS A 129     2030   2497   3634   -143    578     54       N  
ATOM   1102  CA  LYS A 129      -5.416   3.855  21.378  1.00 23.05           C  
ANISOU 1102  CA  LYS A 129     2417   2667   3671   -159    627    279       C  
ATOM   1103  C   LYS A 129      -4.598   4.796  20.503  1.00 23.02           C  
ANISOU 1103  C   LYS A 129     2198   2864   3685   -384    948    -56       C  
ATOM   1104  O   LYS A 129      -3.427   4.557  20.170  1.00 21.24           O  
ANISOU 1104  O   LYS A 129     2006   2832   3229   -215    430   -344       O  
ATOM   1105  CB  LYS A 129      -5.805   4.475  22.725  1.00 25.68           C  
ANISOU 1105  CB  LYS A 129     3075   2823   3859   -569    152   -148       C  
ATOM   1106  CG  LYS A 129      -6.966   3.739  23.388  1.00 25.87           C  
ANISOU 1106  CG  LYS A 129     2875   2581   4371   -475    -62      0       C  
ATOM   1107  CD  LYS A 129      -7.575   4.510  24.552  1.00 35.49           C  
ANISOU 1107  CD  LYS A 129     4835   4474   4175   -290    401   -330       C  
ATOM   1108  CE  LYS A 129      -7.170   3.939  25.906  1.00 37.05           C  
ANISOU 1108  CE  LYS A 129     5013   4765   4298    123     65   -219       C  
ATOM   1109  NZ  LYS A 129      -7.904   4.612  27.017  1.00 45.45           N  
ANISOU 1109  NZ  LYS A 129     5347   6437   5485   -328   1565   -348       N  
ATOM   1110  N   ALA A 130      -5.272   5.845  20.061  1.00 21.62           N  
ANISOU 1110  N   ALA A 130     1831   2909   3471   -566    506     -4       N  
ATOM   1111  CA  ALA A 130      -4.728   6.751  19.079  1.00 21.20           C  
ANISOU 1111  CA  ALA A 130     2044   2625   3383   -185    129    107       C  
ATOM   1112  C   ALA A 130      -3.344   7.270  19.456  1.00 24.13           C  
ANISOU 1112  C   ALA A 130     1773   4033   3362   -562    557     64       C  
ATOM   1113  O   ALA A 130      -2.515   7.521  18.587  1.00 21.30           O  
ANISOU 1113  O   ALA A 130     1496   3485   3111   -106    400    289       O  
ATOM   1114  CB  ALA A 130      -5.691   7.898  18.874  1.00 21.50           C  
ANISOU 1114  CB  ALA A 130     1116   3224   3830    -30   -138    284       C  
ATOM   1115  N   GLU A 131      -3.089   7.404  20.751  1.00 23.97           N  
ANISOU 1115  N   GLU A 131     1647   4040   3419   -331    570   -182       N  
ATOM   1116  CA  GLU A 131      -1.839   8.010  21.205  1.00 24.68           C  
ANISOU 1116  CA  GLU A 131     2461   3389   3527   -810     78    123       C  
ATOM   1117  C   GLU A 131      -0.604   7.165  20.839  1.00 26.18           C  
ANISOU 1117  C   GLU A 131     2454   4057   3434   -944    862    448       C  
ATOM   1118  O   GLU A 131       0.443   7.725  20.451  1.00 24.40           O  
ANISOU 1118  O   GLU A 131     1773   4035   3461   -880    202    203       O  
ATOM   1119  CB  GLU A 131      -1.889   8.289  22.717  1.00 30.46           C  
ANISOU 1119  CB  GLU A 131     3325   4614   3632   -825    343    186       C  
ATOM   1120  CG  GLU A 131      -3.054   9.189  23.163  1.00 36.84           C  
ANISOU 1120  CG  GLU A 131     4327   5375   4292   -125    148   -444       C  
ATOM   1121  CD  GLU A 131      -4.314   8.421  23.600  1.00 41.19           C  
ANISOU 1121  CD  GLU A 131     4765   6345   4538   -781    266   -646       C  
ATOM   1122  OE1 GLU A 131      -5.038   7.879  22.730  1.00 41.25           O  
ANISOU 1122  OE1 GLU A 131     4795   5356   5520  -1011    651  -2027       O  
ATOM   1123  OE2 GLU A 131      -4.608   8.386  24.824  1.00 52.85           O  
ANISOU 1123  OE2 GLU A 131     6154   9003   4921    -91    659    -92       O  
ATOM   1124  N   GLN A 132      -0.735   5.831  20.922  1.00 26.05           N  
ANISOU 1124  N   GLN A 132     1672   4095   4131   -928    809   1068       N  
ATOM   1125  CA  GLN A 132       0.375   4.906  20.569  1.00 23.95           C  
ANISOU 1125  CA  GLN A 132     1686   3948   3466   -642    228    962       C  
ATOM   1126  C   GLN A 132       0.624   4.914  19.068  1.00 19.84           C  
ANISOU 1126  C   GLN A 132      518   3523   3495   -317    -22    472       C  
ATOM   1127  O   GLN A 132       1.777   4.812  18.613  1.00 21.01           O  
ANISOU 1127  O   GLN A 132      635   3508   3837   -236    252   1249       O  
ATOM   1128  CB  GLN A 132       0.109   3.452  21.057  1.00 28.90           C  
ANISOU 1128  CB  GLN A 132     3441   3713   3825   -734    332    509       C  
ATOM   1129  CG  GLN A 132       0.914   2.311  20.373  1.00 30.10           C  
ANISOU 1129  CG  GLN A 132     3044   3871   4522   -534    391    629       C  
ATOM   1130  CD  GLN A 132       2.443   2.326  20.576  1.00 32.96           C  
ANISOU 1130  CD  GLN A 132     2850   4513   5159   1689    604     20       C  
ATOM   1131  OE1 GLN A 132       2.970   3.046  21.435  1.00 45.47           O  
ANISOU 1131  OE1 GLN A 132     3401   7043   6831   1043   -551   -823       O  
ATOM   1132  NE2 GLN A 132       3.162   1.500  19.789  1.00 36.46           N  
ANISOU 1132  NE2 GLN A 132     2717   5289   5847   1480    251   -676       N  
ATOM   1133  N   ILE A 133      -0.476   4.992  18.331  1.00 18.69           N  
ANISOU 1133  N   ILE A 133      835   3079   3187   -480    -87    627       N  
ATOM   1134  CA  ILE A 133      -0.419   4.985  16.884  1.00 17.52           C  
ANISOU 1134  CA  ILE A 133      755   2960   2940   -378     60     93       C  
ATOM   1135  C   ILE A 133       0.219   6.270  16.387  1.00 16.29           C  
ANISOU 1135  C   ILE A 133      507   2737   2945   -383    142   -146       C  
ATOM   1136  O   ILE A 133       1.060   6.240  15.503  1.00 17.24           O  
ANISOU 1136  O   ILE A 133      330   2584   3634     -8    511     35       O  
ATOM   1137  CB  ILE A 133      -1.802   4.832  16.274  1.00 17.60           C  
ANISOU 1137  CB  ILE A 133      987   2731   2968   -163   -223    107       C  
ATOM   1138  CG1 ILE A 133      -2.475   3.541  16.766  1.00 17.52           C  
ANISOU 1138  CG1 ILE A 133     1340   2510   2804    -23    153   -259       C  
ATOM   1139  CG2 ILE A 133      -1.715   4.865  14.753  1.00 21.72           C  
ANISOU 1139  CG2 ILE A 133     1305   4036   2908   -345   -469      8       C  
ATOM   1140  CD1 ILE A 133      -1.660   2.301  16.493  1.00 20.56           C  
ANISOU 1140  CD1 ILE A 133     1699   2368   3743     16     85   -404       C  
ATOM   1141  N   LYS A 134      -0.163   7.390  16.986  1.00 16.46           N  
ANISOU 1141  N   LYS A 134      815   2830   2607    131    190   -108       N  
ATOM   1142  CA  LYS A 134       0.434   8.677  16.670  1.00 16.60           C  
ANISOU 1142  CA  LYS A 134     1172   2589   2544     95    142   -310       C  
ATOM   1143  C   LYS A 134       1.944   8.659  16.880  1.00 15.17           C  
ANISOU 1143  C   LYS A 134     1084   2378   2299    -69    394    -49       C  
ATOM   1144  O   LYS A 134       2.691   9.135  16.036  1.00 15.01           O  
ANISOU 1144  O   LYS A 134     1105   2208   2388     94    294    -17       O  
ATOM   1145  CB  LYS A 134      -0.200   9.813  17.497  1.00 20.05           C  
ANISOU 1145  CB  LYS A 134     1971   2966   2679    593    353   -228       C  
ATOM   1146  CG  LYS A 134       0.251  11.200  17.041  1.00 24.69           C  
ANISOU 1146  CG  LYS A 134     3169   3215   2995    177    690   -421       C  
ATOM   1147  CD  LYS A 134      -0.244  12.347  17.912  1.00 25.16           C  
ANISOU 1147  CD  LYS A 134     2330   3324   3905    756   1303   -189       C  
ATOM   1148  CE  LYS A 134      -0.010  12.131  19.398  1.00 30.14           C  
ANISOU 1148  CE  LYS A 134     3176   4052   4220    437    496   -248       C  
ATOM   1149  NZ  LYS A 134      -0.360  13.330  20.213  1.00 39.76           N  
ANISOU 1149  NZ  LYS A 134     5392   4368   5344    736    382   -854       N  
ATOM   1150  N   ALA A 135       2.355   8.097  18.010  1.00 16.00           N  
ANISOU 1150  N   ALA A 135      958   2860   2259   -394    678    413       N  
ATOM   1151  CA  ALA A 135       3.783   8.010  18.334  1.00 16.53           C  
ANISOU 1151  CA  ALA A 135     1018   2708   2553   -615    360    264       C  
ATOM   1152  C   ALA A 135       4.573   7.194  17.311  1.00 16.12           C  
ANISOU 1152  C   ALA A 135      921   2381   2821   -331    447    559       C  
ATOM   1153  O   ALA A 135       5.650   7.570  16.865  1.00 15.71           O  
ANISOU 1153  O   ALA A 135      810   2611   2546   -667    116    273       O  
ATOM   1154  CB  ALA A 135       3.940   7.388  19.712  1.00 20.55           C  
ANISOU 1154  CB  ALA A 135     1396   3680   2732   -525     27    550       C  
ATOM   1155  N   SER A 136       4.030   6.052  16.955  1.00 15.70           N  
ANISOU 1155  N   SER A 136      881   2357   2728   -344    367    611       N  
ATOM   1156  C   SER A 136       4.764   5.855  14.618  1.00 13.65           C  
ANISOU 1156  C   SER A 136      556   1830   2800     98    216    110       C  
ATOM   1157  O   SER A 136       5.801   5.780  13.957  1.00 14.28           O  
ANISOU 1157  O   SER A 136      510   1864   3052    198    264    225       O  
ATOM   1158  CA ASER A 136       4.670   5.183  15.989  0.70 16.21           C  
ANISOU 1158  CA ASER A 136      928   2094   3135   -103    449    577       C  
ATOM   1159  CB ASER A 136       4.014   3.794  15.957  0.70 19.24           C  
ANISOU 1159  CB ASER A 136     1951   2122   3238   -350    362    396       C  
ATOM   1160  OG ASER A 136       4.266   3.102  17.176  0.70 27.71           O  
ANISOU 1160  OG ASER A 136     3772   2671   4083     26    313   1062       O  
ATOM   1161  CA BSER A 136       4.635   5.165  15.975  0.30 15.52           C  
ANISOU 1161  CA BSER A 136      743   2200   2951   -143    225    428       C  
ATOM   1162  CB BSER A 136       3.812   3.880  15.862  0.30 17.03           C  
ANISOU 1162  CB BSER A 136     1695   2014   2763   -284    264    370       C  
ATOM   1163  OG BSER A 136       4.334   3.033  14.864  0.30 18.93           O  
ANISOU 1163  OG BSER A 136     1575   2195   3419   -181    506    140       O  
ATOM   1164  N   LYS A 137       3.697   6.557  14.241  1.00 13.55           N  
ANISOU 1164  N   LYS A 137      497   1870   2779     53    126    200       N  
ATOM   1165  CA  LYS A 137       3.710   7.252  12.970  1.00 13.51           C  
ANISOU 1165  CA  LYS A 137      667   2102   2364    209     65    -74       C  
ATOM   1166  C   LYS A 137       4.777   8.344  12.968  1.00 12.71           C  
ANISOU 1166  C   LYS A 137      919   1662   2246    396    215     93       C  
ATOM   1167  O   LYS A 137       5.487   8.485  11.987  1.00 13.66           O  
ANISOU 1167  O   LYS A 137      657   2135   2395    335    176    111       O  
ATOM   1168  CB  LYS A 137       2.342   7.840  12.658  1.00 16.27           C  
ANISOU 1168  CB  LYS A 137      873   2656   2652    660    269   -193       C  
ATOM   1169  CG  LYS A 137       1.277   6.817  12.384  1.00 20.89           C  
ANISOU 1169  CG  LYS A 137     1612   2857   3467    450     54   -214       C  
ATOM   1170  CD  LYS A 137       0.012   7.519  11.951  1.00 24.42           C  
ANISOU 1170  CD  LYS A 137     2061   3543   3675    972    -47   -172       C  
ATOM   1171  CE  LYS A 137      -1.052   6.511  11.602  1.00 26.77           C  
ANISOU 1171  CE  LYS A 137     2082   4154   3935    728     52    -83       C  
ATOM   1172  NZ  LYS A 137      -2.328   7.216  11.351  1.00 29.91           N  
ANISOU 1172  NZ  LYS A 137     2485   4526   4354   1270    -28    -70       N  
ATOM   1173  N   GLU A 138       4.858   9.113  14.053  1.00 12.33           N  
ANISOU 1173  N   GLU A 138      984   1607   2092    369    234    108       N  
ATOM   1174  CA  GLU A 138       5.865  10.174  14.166  1.00 13.19           C  
ANISOU 1174  CA  GLU A 138     1116   1718   2177    201    441    136       C  
ATOM   1175  C   GLU A 138       7.265   9.620  14.063  1.00 11.42           C  
ANISOU 1175  C   GLU A 138      909   1366   2063    -69    383     10       C  
ATOM   1176  O   GLU A 138       8.142  10.223  13.417  1.00 12.27           O  
ANISOU 1176  O   GLU A 138      794   1642   2226     46    377    225       O  
ATOM   1177  CB  GLU A 138       5.744  10.905  15.501  1.00 16.54           C  
ANISOU 1177  CB  GLU A 138     1406   2243   2634     71    827   -321       C  
ATOM   1178  CG  GLU A 138       4.571  11.858  15.575  1.00 19.82           C  
ANISOU 1178  CG  GLU A 138     1545   2565   3419    222    966   -143       C  
ATOM   1179  CD  GLU A 138       4.366  12.463  16.965  1.00 25.87           C  
ANISOU 1179  CD  GLU A 138     2257   3449   4123   1059    837   -980       C  
ATOM   1180  OE1 GLU A 138       5.140  12.129  17.900  1.00 35.75           O  
ANISOU 1180  OE1 GLU A 138     4385   5223   3973    983     39   -998       O  
ATOM   1181  OE2 GLU A 138       3.418  13.254  17.131  1.00 31.51           O  
ANISOU 1181  OE2 GLU A 138     2548   3835   5588   1388    783  -1320       O  
ATOM   1182  N   MET A 139       7.524   8.481  14.693  1.00 10.90           N  
ANISOU 1182  N   MET A 139      608   1534   1997   -158    375    230       N  
ATOM   1183  C   MET A 139       9.145   7.421  13.169  1.00 10.00           C  
ANISOU 1183  C   MET A 139      395   1386   2019    178     98    141       C  
ATOM   1184  O   MET A 139      10.218   7.652  12.646  1.00 10.92           O  
ANISOU 1184  O   MET A 139      382   1409   2355    130    229    120       O  
ATOM   1185  CA AMET A 139       8.860   7.853  14.601  0.60 11.03           C  
ANISOU 1185  CA AMET A 139      474   1726   1988   -208    213    175       C  
ATOM   1186  CB AMET A 139       8.948   6.636  15.548  0.60 11.70           C  
ANISOU 1186  CB AMET A 139      601   1864   1979     69     38    207       C  
ATOM   1187  CG AMET A 139      10.201   5.763  15.430  0.60 12.63           C  
ANISOU 1187  CG AMET A 139      745   2290   1763    338   -140    296       C  
ATOM   1188  SD AMET A 139      11.795   6.582  15.738  0.60 15.03           S  
ANISOU 1188  SD AMET A 139      995   2418   2296      8    -78    158       S  
ATOM   1189  CE AMET A 139      11.825   6.697  17.526  0.60 17.57           C  
ANISOU 1189  CE AMET A 139     2564   1775   2333     40    492    -81       C  
ATOM   1190  CA BMET A 139       8.862   7.892  14.586  0.40 11.56           C  
ANISOU 1190  CA BMET A 139      592   1729   2070   -124    290    112       C  
ATOM   1191  CB BMET A 139       9.058   6.721  15.544  0.40 14.30           C  
ANISOU 1191  CB BMET A 139     1235   1976   2220      5    129    228       C  
ATOM   1192  CG BMET A 139      10.413   6.055  15.353  0.40 17.65           C  
ANISOU 1192  CG BMET A 139     1378   2597   2730    176    252    -43       C  
ATOM   1193  SD BMET A 139      10.902   4.995  16.715  0.40 25.02           S  
ANISOU 1193  SD BMET A 139     2925   3099   3482    845    292    255       S  
ATOM   1194  CE BMET A 139      11.195   6.223  17.987  0.40 21.16           C  
ANISOU 1194  CE BMET A 139     2608   2139   3293    102    777    649       C  
ATOM   1195  N   GLY A 140       8.199   6.771  12.532  1.00 11.13           N  
ANISOU 1195  N   GLY A 140      588   1583   2055    -31    129    103       N  
ATOM   1196  CA  GLY A 140       8.419   6.328  11.160  1.00 10.85           C  
ANISOU 1196  CA  GLY A 140      434   1538   2150   -177   -105    -56       C  
ATOM   1197  C   GLY A 140       8.671   7.481  10.230  1.00 10.07           C  
ANISOU 1197  C   GLY A 140      323   1385   2118     21    110    -26       C  
ATOM   1198  O   GLY A 140       9.579   7.443   9.415  1.00 10.72           O  
ANISOU 1198  O   GLY A 140      521   1381   2171    -74    242     30       O  
ATOM   1199  N   GLU A 141       7.899   8.560  10.374  1.00 11.26           N  
ANISOU 1199  N   GLU A 141      690   1569   2017    270    199     47       N  
ATOM   1200  CA  GLU A 141       8.097   9.751   9.548  1.00 11.30           C  
ANISOU 1200  CA  GLU A 141      525   1883   1884    430    179    183       C  
ATOM   1201  C   GLU A 141       9.481  10.374   9.808  1.00 10.66           C  
ANISOU 1201  C   GLU A 141      792   1303   1952    317    227     51       C  
ATOM   1202  O   GLU A 141      10.132  10.807   8.874  1.00 11.55           O  
ANISOU 1202  O   GLU A 141      940   1272   2174    246    382    121       O  
ATOM   1203  CB  GLU A 141       6.980  10.755   9.806  1.00 14.34           C  
ANISOU 1203  CB  GLU A 141     1037   2011   2397    718    537    401       C  
ATOM   1204  CG  GLU A 141       5.582  10.477   9.227  1.00 18.57           C  
ANISOU 1204  CG  GLU A 141     1480   2514   3062   1317    416  -1042       C  
ATOM   1205  CD  GLU A 141       5.506  10.719   7.716  1.00 25.35           C  
ANISOU 1205  CD  GLU A 141     2956   3253   3420    640   -132    207       C  
ATOM   1206  OE1 GLU A 141       6.429  11.339   7.154  1.00 29.33           O  
ANISOU 1206  OE1 GLU A 141     2646   4829   3667   1378    504    663       O  
ATOM   1207  OE2 GLU A 141       4.498  10.314   7.102  1.00 37.48           O  
ANISOU 1207  OE2 GLU A 141     4756   4625   4858    729  -1477   -768       O  
ATOM   1208  N   THR A 142       9.876  10.464  11.073  1.00 10.36           N  
ANISOU 1208  N   THR A 142      663   1406   1865    304    254     26       N  
ATOM   1209  CA  THR A 142      11.194  11.012  11.414  1.00 10.53           C  
ANISOU 1209  CA  THR A 142      899   1204   1897     44    294     72       C  
ATOM   1210  C   THR A 142      12.302  10.227  10.728  1.00 10.08           C  
ANISOU 1210  C   THR A 142      902   1026   1901    -21    283     51       C  
ATOM   1211  O   THR A 142      13.234  10.811  10.138  1.00 10.69           O  
ANISOU 1211  O   THR A 142      866   1161   2033   -116    266    108       O  
ATOM   1212  CB  THR A 142      11.429  10.993  12.925  1.00 11.82           C  
ANISOU 1212  CB  THR A 142     1016   1497   1978   -103    323   -128       C  
ATOM   1213  OG1 THR A 142      10.521  11.890  13.545  1.00 16.61           O  
ANISOU 1213  OG1 THR A 142     1712   2125   2471    343    485   -442       O  
ATOM   1214  CG2 THR A 142      12.827  11.399  13.268  1.00 14.36           C  
ANISOU 1214  CG2 THR A 142     1442   1862   2152   -656     42     35       C  
ATOM   1215  N   LEU A 143      12.213   8.899  10.787  1.00  9.61           N  
ANISOU 1215  N   LEU A 143      882    971   1795     80    315      3       N  
ATOM   1216  CA  LEU A 143      13.194   8.062  10.167  1.00  8.56           C  
ANISOU 1216  CA  LEU A 143      462   1029   1758     44    164     55       C  
ATOM   1217  C   LEU A 143      13.212   8.193   8.644  1.00  7.68           C  
ANISOU 1217  C   LEU A 143      267    914   1735     23    105     87       C  
ATOM   1218  O   LEU A 143      14.281   8.265   8.053  1.00  9.04           O  
ANISOU 1218  O   LEU A 143      445   1046   1943     25    272    235       O  
ATOM   1219  CB  LEU A 143      13.066   6.624  10.612  1.00  8.73           C  
ANISOU 1219  CB  LEU A 143      334   1062   1920   -106    267     23       C  
ATOM   1220  CG  LEU A 143      13.282   6.329  12.093  1.00 10.51           C  
ANISOU 1220  CG  LEU A 143      709   1356   1929     22    175    -40       C  
ATOM   1221  CD1 LEU A 143      12.940   4.882  12.401  1.00 13.75           C  
ANISOU 1221  CD1 LEU A 143      935   1583   2704   -124    148    430       C  
ATOM   1222  CD2 LEU A 143      14.702   6.608  12.533  1.00 12.13           C  
ANISOU 1222  CD2 LEU A 143      764   1556   2289    162    -34    -28       C  
ATOM   1223  N   LEU A 144      12.033   8.229   8.039  1.00  8.20           N  
ANISOU 1223  N   LEU A 144      269   1188   1658    -11    126     34       N  
ATOM   1224  CA  LEU A 144      11.937   8.381   6.596  1.00  8.17           C  
ANISOU 1224  CA  LEU A 144      380   1054   1669    122    128     34       C  
ATOM   1225  C   LEU A 144      12.560   9.692   6.142  1.00  8.52           C  
ANISOU 1225  C   LEU A 144      391   1130   1714    132    209     37       C  
ATOM   1226  O   LEU A 144      13.344   9.737   5.199  1.00  8.83           O  
ANISOU 1226  O   LEU A 144      382   1132   1841     90    319    101       O  
ATOM   1227  CB  LEU A 144      10.465   8.319   6.180  1.00  8.05           C  
ANISOU 1227  CB  LEU A 144      400    986   1671    -19    157     32       C  
ATOM   1228  CG  LEU A 144      10.177   8.629   4.719  1.00  9.00           C  
ANISOU 1228  CG  LEU A 144      398   1277   1743     19    103     60       C  
ATOM   1229  CD1 LEU A 144      10.912   7.704   3.748  1.00 11.86           C  
ANISOU 1229  CD1 LEU A 144     1248   1230   2025     -7    106   -256       C  
ATOM   1230  CD2 LEU A 144       8.671   8.582   4.493  1.00 10.76           C  
ANISOU 1230  CD2 LEU A 144      425   1704   1959     44    -48     28       C  
ATOM   1231  N   ARG A 145      12.218  10.775   6.820  1.00  8.57           N  
ANISOU 1231  N   ARG A 145      503   1090   1663    201    232     80       N  
ATOM   1232  CA  ARG A 145      12.733  12.066   6.411  1.00  8.84           C  
ANISOU 1232  CA  ARG A 145      689   1035   1632    268     77    173       C  
ATOM   1233  C   ARG A 145      14.260  12.154   6.602  1.00  9.05           C  
ANISOU 1233  C   ARG A 145      698    958   1780     48    134    191       C  
ATOM   1234  O   ARG A 145      14.936  12.791   5.802  1.00  9.36           O  
ANISOU 1234  O   ARG A 145      821    844   1892     52    172    257       O  
ATOM   1235  CB  ARG A 145      12.046  13.197   7.142  1.00 11.06           C  
ANISOU 1235  CB  ARG A 145     1015   1199   1986    304    267     93       C  
ATOM   1236  CG  ARG A 145      10.571  13.323   6.808  1.00 12.93           C  
ANISOU 1236  CG  ARG A 145     1036   1393   2481    525    368    281       C  
ATOM   1237  CD  ARG A 145      10.276  13.482   5.313  1.00 17.54           C  
ANISOU 1237  CD  ARG A 145     1289   2555   2817    663    168    328       C  
ATOM   1238  NE  ARG A 145       8.887  13.064   5.078  1.00 21.16           N  
ANISOU 1238  NE  ARG A 145     1499   3327   3210    796    169   -296       N  
ATOM   1239  CZ  ARG A 145       8.459  12.430   3.991  1.00 20.09           C  
ANISOU 1239  CZ  ARG A 145     2116   2413   3105    513    139   -107       C  
ATOM   1240  NH1 ARG A 145       9.312  12.119   2.994  1.00 17.47           N  
ANISOU 1240  NH1 ARG A 145     1711   1926   2998   -202    255    197       N  
ATOM   1241  NH2 ARG A 145       7.167  12.126   3.906  1.00 24.39           N  
ANISOU 1241  NH2 ARG A 145     2357   3448   3460    215    637   -545       N  
ATOM   1242  N   ALA A 146      14.777  11.557   7.676  1.00  8.46           N  
ANISOU 1242  N   ALA A 146      450   1066   1697    110    205    171       N  
ATOM   1243  CA  ALA A 146      16.209  11.563   7.918  1.00  8.46           C  
ANISOU 1243  CA  ALA A 146      445   1106   1661    -38    218     51       C  
ATOM   1244  C   ALA A 146      16.939  10.778   6.817  1.00  7.46           C  
ANISOU 1244  C   ALA A 146      438    726   1670     69    141    133       C  
ATOM   1245  O   ALA A 146      17.997  11.187   6.328  1.00  8.35           O  
ANISOU 1245  O   ALA A 146      376    860   1936    -33    147     94       O  
ATOM   1246  CB  ALA A 146      16.530  11.026   9.304  1.00  9.58           C  
ANISOU 1246  CB  ALA A 146      667   1158   1814     29     11      9       C  
ATOM   1247  N   VAL A 147      16.443   9.598   6.498  1.00  7.47           N  
ANISOU 1247  N   VAL A 147      292    802   1744   -102    143    132       N  
ATOM   1248  CA  VAL A 147      17.017   8.842   5.398  1.00  7.57           C  
ANISOU 1248  CA  VAL A 147      433    825   1616   -148    121    135       C  
ATOM   1249  C   VAL A 147      16.914   9.557   4.062  1.00  7.18           C  
ANISOU 1249  C   VAL A 147      314    761   1651   -116    156    125       C  
ATOM   1250  O   VAL A 147      17.885   9.618   3.305  1.00  7.64           O  
ANISOU 1250  O   VAL A 147      386    765   1752   -148    260    183       O  
ATOM   1251  CB  VAL A 147      16.433   7.423   5.344  1.00  7.86           C  
ANISOU 1251  CB  VAL A 147      429    862   1693   -231    237    217       C  
ATOM   1252  CG1 VAL A 147      16.853   6.732   4.043  1.00  8.85           C  
ANISOU 1252  CG1 VAL A 147      496    957   1908    -98    224     32       C  
ATOM   1253  CG2 VAL A 147      16.852   6.639   6.594  1.00  9.97           C  
ANISOU 1253  CG2 VAL A 147      840   1026   1921   -127     61    301       C  
ATOM   1254  N   GLU A 148      15.771  10.149   3.785  1.00  7.59           N  
ANISOU 1254  N   GLU A 148      296    992   1594   -113    153    183       N  
ATOM   1255  CA  GLU A 148      15.587  10.920   2.575  1.00  7.28           C  
ANISOU 1255  CA  GLU A 148      352    935   1479     15    266     80       C  
ATOM   1256  C   GLU A 148      16.627  12.015   2.468  1.00  7.30           C  
ANISOU 1256  C   GLU A 148      272    941   1559     62     42    138       C  
ATOM   1257  O   GLU A 148      17.231  12.177   1.412  1.00  8.16           O  
ANISOU 1257  O   GLU A 148      624    812   1662    -84    233    261       O  
ATOM   1258  CB  GLU A 148      14.168  11.468   2.510  1.00  7.81           C  
ANISOU 1258  CB  GLU A 148      357    933   1678     42    159      9       C  
ATOM   1259  CG  GLU A 148      13.852  12.310   1.322  1.00 10.40           C  
ANISOU 1259  CG  GLU A 148     1118   1006   1827     54     82     76       C  
ATOM   1260  CD  GLU A 148      12.392  12.645   1.360  1.00 12.28           C  
ANISOU 1260  CD  GLU A 148     1212   1456   1997    269    -19   -225       C  
ATOM   1261  OE1 GLU A 148      12.015  13.519   2.174  1.00 17.52           O  
ANISOU 1261  OE1 GLU A 148     1490   2132   3034    797   -229   -928       O  
ATOM   1262  OE2 GLU A 148      11.609  11.985   0.651  1.00 12.10           O  
ANISOU 1262  OE2 GLU A 148      783   1550   2262    156     39   -226       O  
ATOM   1263  N  ASER A 149      16.793  12.783   3.527  0.70  7.67           N  
ANISOU 1263  N  ASER A 149      583    769   1560    -41    189    188       N  
ATOM   1264  CA ASER A 149      17.749  13.875   3.507  0.70  8.14           C  
ANISOU 1264  CA ASER A 149      781    624   1686    -61    129    202       C  
ATOM   1265  C  ASER A 149      19.145  13.357   3.229  0.70  8.24           C  
ANISOU 1265  C  ASER A 149      575    657   1898   -262     97    255       C  
ATOM   1266  O  ASER A 149      19.895  13.957   2.446  0.70  8.41           O  
ANISOU 1266  O  ASER A 149      488    757   1947   -271    206    179       O  
ATOM   1267  CB ASER A 149      17.734  14.605   4.828  0.70  9.38           C  
ANISOU 1267  CB ASER A 149      837    859   1865   -182     78     32       C  
ATOM   1268  OG ASER A 149      18.551  15.744   4.727  0.70 12.55           O  
ANISOU 1268  OG ASER A 149     1544    951   2273   -524    167   -195       O  
ATOM   1269  N  BSER A 149      16.794  12.774   3.543  0.30  7.70           N  
ANISOU 1269  N  BSER A 149      534    887   1504    -21    172    171       N  
ATOM   1270  CA BSER A 149      17.724  13.892   3.560  0.30  8.04           C  
ANISOU 1270  CA BSER A 149      618    847   1588    -43    122    184       C  
ATOM   1271  C  BSER A 149      19.159  13.409   3.309  0.30  8.04           C  
ANISOU 1271  C  BSER A 149      544    746   1762   -124     87    218       C  
ATOM   1272  O  BSER A 149      19.919  14.079   2.609  0.30  8.68           O  
ANISOU 1272  O  BSER A 149      403    848   2044   -200    144    190       O  
ATOM   1273  CB BSER A 149      17.599  14.659   4.883  0.30  8.77           C  
ANISOU 1273  CB BSER A 149      753    833   1746   -260     90     46       C  
ATOM   1274  OG BSER A 149      16.265  15.134   5.082  0.30 12.71           O  
ANISOU 1274  OG BSER A 149      923   1702   2201    -52    407   -109       O  
ATOM   1275  N   TYR A 150      19.531  12.240   3.837  1.00  7.57           N  
ANISOU 1275  N   TYR A 150      444    666   1766   -245    116    228       N  
ATOM   1276  CA  TYR A 150      20.826  11.651   3.607  1.00  7.94           C  
ANISOU 1276  CA  TYR A 150      380    845   1790   -198     61    136       C  
ATOM   1277  C   TYR A 150      21.008  11.259   2.128  1.00  7.25           C  
ANISOU 1277  C   TYR A 150      283    695   1773   -107     46    138       C  
ATOM   1278  O   TYR A 150      22.068  11.519   1.560  1.00  8.05           O  
ANISOU 1278  O   TYR A 150      361    741   1956   -197    142    163       O  
ATOM   1279  CB  TYR A 150      21.022  10.430   4.494  1.00  8.43           C  
ANISOU 1279  CB  TYR A 150      454    973   1774   -275     22    216       C  
ATOM   1280  CG  TYR A 150      22.381   9.746   4.351  1.00 10.04           C  
ANISOU 1280  CG  TYR A 150      528   1270   2015   -145     55    447       C  
ATOM   1281  CD1 TYR A 150      22.576   8.750   3.393  1.00 11.67           C  
ANISOU 1281  CD1 TYR A 150      939   1400   2094    132     47    398       C  
ATOM   1282  CD2 TYR A 150      23.462  10.096   5.142  1.00 11.92           C  
ANISOU 1282  CD2 TYR A 150      534   1610   2384    -16    -74    400       C  
ATOM   1283  CE1 TYR A 150      23.794   8.129   3.239  1.00 14.25           C  
ANISOU 1283  CE1 TYR A 150     1459   1590   2364    555    394    352       C  
ATOM   1284  CE2 TYR A 150      24.696   9.491   4.985  1.00 13.76           C  
ANISOU 1284  CE2 TYR A 150      513   2247   2465    141    211    932       C  
ATOM   1285  CZ  TYR A 150      24.821   8.495   4.037  1.00 16.17           C  
ANISOU 1285  CZ  TYR A 150      928   2538   2678    674    305    856       C  
ATOM   1286  OH  TYR A 150      26.033   7.875   3.853  1.00 22.44           O  
ANISOU 1286  OH  TYR A 150     1279   3422   3824   1248    478   1000       O  
ATOM   1287  N   LEU A 151      19.978  10.636   1.546  1.00  6.93           N  
ANISOU 1287  N   LEU A 151      361    561   1711   -165    114     90       N  
ATOM   1288  CA  LEU A 151      20.019  10.219   0.142  1.00  6.38           C  
ANISOU 1288  CA  LEU A 151      305    508   1611    -66    165    168       C  
ATOM   1289  C   LEU A 151      20.068  11.383  -0.829  1.00  6.40           C  
ANISOU 1289  C   LEU A 151      376    437   1618   -115    166    134       C  
ATOM   1290  O   LEU A 151      20.652  11.287  -1.908  1.00  7.73           O  
ANISOU 1290  O   LEU A 151      678    575   1681   -132    318    131       O  
ATOM   1291  CB  LEU A 151      18.833   9.295  -0.153  1.00  6.67           C  
ANISOU 1291  CB  LEU A 151      403    530   1599   -151    258     73       C  
ATOM   1292  CG  LEU A 151      18.834   7.955   0.598  1.00  6.81           C  
ANISOU 1292  CG  LEU A 151      336    512   1739    -82    243    128       C  
ATOM   1293  CD1 LEU A 151      17.514   7.240   0.328  1.00  7.76           C  
ANISOU 1293  CD1 LEU A 151      296    515   2136    -76    104    137       C  
ATOM   1294  CD2 LEU A 151      20.023   7.083   0.268  1.00  8.42           C  
ANISOU 1294  CD2 LEU A 151      295    745   2158     -4    276    214       C  
ATOM   1295  N   LEU A 152      19.456  12.482  -0.457  1.00  6.48           N  
ANISOU 1295  N   LEU A 152      392    513   1555   -132    178     47       N  
ATOM   1296  CA  LEU A 152      19.530  13.704  -1.266  1.00  6.54           C  
ANISOU 1296  CA  LEU A 152      509    573   1403   -237    280     28       C  
ATOM   1297  C   LEU A 152      20.961  14.277  -1.260  1.00  6.66           C  
ANISOU 1297  C   LEU A 152      452    534   1542   -149    210    106       C  
ATOM   1298  O   LEU A 152      21.412  14.797  -2.266  1.00  7.60           O  
ANISOU 1298  O   LEU A 152      663    646   1575   -303    258     52       O  
ATOM   1299  CB  LEU A 152      18.569  14.760  -0.757  1.00  6.22           C  
ANISOU 1299  CB  LEU A 152      394    592   1376   -188    152     85       C  
ATOM   1300  CG  LEU A 152      17.110  14.473  -0.973  1.00  6.61           C  
ANISOU 1300  CG  LEU A 152      360    532   1617   -141    132     91       C  
ATOM   1301  CD1 LEU A 152      16.222  15.442  -0.197  1.00  8.87           C  
ANISOU 1301  CD1 LEU A 152      572    892   1906    226    117     40       C  
ATOM   1302  CD2 LEU A 152      16.723  14.502  -2.435  1.00  8.54           C  
ANISOU 1302  CD2 LEU A 152      755    958   1532   -162    206      7       C  
ATOM   1303  N   ALA A 153      21.621  14.185  -0.101  1.00  7.55           N  
ANISOU 1303  N   ALA A 153      504    712   1653   -318     36    233       N  
ATOM   1304  CA  ALA A 153      22.919  14.785   0.122  1.00  7.64           C  
ANISOU 1304  CA  ALA A 153      370    702   1830   -213    104    104       C  
ATOM   1305  C   ALA A 153      24.078  13.922  -0.309  1.00  9.02           C  
ANISOU 1305  C   ALA A 153      378    959   2090   -238    334   -152       C  
ATOM   1306  O   ALA A 153      25.176  14.435  -0.469  1.00 14.19           O  
ANISOU 1306  O   ALA A 153      555   1565   3270   -603    464   -484       O  
ATOM   1307  CB  ALA A 153      23.065  15.151   1.597  1.00  8.58           C  
ANISOU 1307  CB  ALA A 153      420    953   1886   -143    -15    108       C  
ATOM   1308  N   HIS A 154      23.868  12.620  -0.466  1.00  8.95           N  
ANISOU 1308  N   HIS A 154      408    881   2110   -109    -63    -66       N  
ATOM   1309  CA  HIS A 154      24.945  11.677  -0.777  1.00  9.50           C  
ANISOU 1309  CA  HIS A 154      345   1100   2163    -99    -40    -98       C  
ATOM   1310  C   HIS A 154      24.513  10.923  -2.025  1.00  8.33           C  
ANISOU 1310  C   HIS A 154      277    931   1954    -84   -165     87       C  
ATOM   1311  O   HIS A 154      23.952   9.808  -1.946  1.00  9.60           O  
ANISOU 1311  O   HIS A 154      382   1128   2135   -336    -32     84       O  
ATOM   1312  CB  HIS A 154      25.159  10.696   0.365  1.00 10.35           C  
ANISOU 1312  CB  HIS A 154      267   1428   2236     22   -165     49       C  
ATOM   1313  CG  HIS A 154      25.635  11.303   1.643  1.00 12.08           C  
ANISOU 1313  CG  HIS A 154      541   1652   2394     96   -257    -23       C  
ATOM   1314  ND1 HIS A 154      24.821  11.944   2.519  1.00 13.20           N  
ANISOU 1314  ND1 HIS A 154      948   1544   2522    -80    -29    -84       N  
ATOM   1315  CD2 HIS A 154      26.906  11.391   2.166  1.00 17.87           C  
ANISOU 1315  CD2 HIS A 154      667   3196   2924    159   -533   -230       C  
ATOM   1316  CE1 HIS A 154      25.552  12.425   3.529  1.00 18.60           C  
ANISOU 1316  CE1 HIS A 154     2624   2152   2288    -21   -230   -371       C  
ATOM   1317  NE2 HIS A 154      26.813  12.070   3.333  1.00 22.92           N  
ANISOU 1317  NE2 HIS A 154     2159   3418   3129   -664   -536   -512       N  
ATOM   1318  N   SER A 155      24.764  11.502  -3.190  1.00  8.41           N  
ANISOU 1318  N   SER A 155      256    819   2119     38     -2    164       N  
ATOM   1319  CA  SER A 155      24.260  10.949  -4.447  1.00 10.12           C  
ANISOU 1319  CA  SER A 155      537   1173   2133      8     18    120       C  
ATOM   1320  C   SER A 155      24.842   9.607  -4.800  1.00  9.78           C  
ANISOU 1320  C   SER A 155      370   1182   2163      0     60    171       C  
ATOM   1321  O   SER A 155      24.225   8.870  -5.552  1.00 11.87           O  
ANISOU 1321  O   SER A 155      514   1705   2289    174   -273    -52       O  
ATOM   1322  CB  SER A 155      24.504  11.906  -5.613  1.00 11.82           C  
ANISOU 1322  CB  SER A 155      873   1593   2023    -56   -252    188       C  
ATOM   1323  OG  SER A 155      25.867  12.134  -5.820  1.00 13.79           O  
ANISOU 1323  OG  SER A 155     1079   1808   2353   -167     76    600       O  
ATOM   1324  N   ASP A 156      26.059   9.302  -4.351  1.00  9.32           N  
ANISOU 1324  N   ASP A 156      352   1057   2129    -73     31     50       N  
ATOM   1325  CA  ASP A 156      26.666   8.052  -4.665  1.00 10.92           C  
ANISOU 1325  CA  ASP A 156      414   1337   2397    295    -17    130       C  
ATOM   1326  C   ASP A 156      26.251   6.917  -3.745  1.00 12.27           C  
ANISOU 1326  C   ASP A 156      859   1161   2640    353    -48    215       C  
ATOM   1327  O   ASP A 156      26.706   5.799  -3.964  1.00 17.88           O  
ANISOU 1327  O   ASP A 156     2207   1182   3402    664    -36     79       O  
ATOM   1328  CB  ASP A 156      28.185   8.227  -4.737  1.00 14.02           C  
ANISOU 1328  CB  ASP A 156      398   2045   2883    310    -14    -88       C  
ATOM   1329  CG  ASP A 156      28.608   9.243  -5.804  0.70 17.63           C  
ANISOU 1329  CG  ASP A 156      758   2958   2980    252    281    186       C  
ATOM   1330  OD1 ASP A 156      28.000   9.306  -6.884  0.70 22.46           O  
ANISOU 1330  OD1 ASP A 156      889   4402   3241   -677    193    232       O  
ATOM   1331  OD2 ASP A 156      29.595   9.970  -5.581  0.70 26.47           O  
ANISOU 1331  OD2 ASP A 156     1030   4160   4866   -346   -218    618       O  
ATOM   1332  N   ALA A 157      25.446   7.187  -2.723  1.00 11.40           N  
ANISOU 1332  N   ALA A 157      604   1086   2638     12   -159    336       N  
ATOM   1333  CA  ALA A 157      25.045   6.167  -1.760  1.00 11.24           C  
ANISOU 1333  CA  ALA A 157      480   1287   2502    148   -311    422       C  
ATOM   1334  C   ALA A 157      23.837   5.404  -2.311  1.00 10.45           C  
ANISOU 1334  C   ALA A 157      308   1179   2484    180   -144    303       C  
ATOM   1335  O   ALA A 157      22.851   5.997  -2.733  1.00 11.03           O  
ANISOU 1335  O   ALA A 157      368   1168   2654    283    -98    350       O  
ATOM   1336  CB  ALA A 157      24.710   6.776  -0.412  1.00 13.47           C  
ANISOU 1336  CB  ALA A 157     1122   1544   2450   -297   -305    314       C  
ATOM   1337  N   TYR A 158      23.903   4.077  -2.275  1.00 10.01           N  
ANISOU 1337  N   TYR A 158      422   1091   2289    253   -135    345       N  
ATOM   1338  CA  TYR A 158      22.811   3.208  -2.632  1.00 10.84           C  
ANISOU 1338  CA  TYR A 158      497   1412   2208    274    -66    -10       C  
ATOM   1339  C   TYR A 158      22.394   3.343  -4.095  1.00 13.63           C  
ANISOU 1339  C   TYR A 158      934   1998   2245    835    -18    -22       C  
ATOM   1340  O   TYR A 158      21.214   3.202  -4.387  1.00 18.62           O  
ANISOU 1340  O   TYR A 158      995   3690   2388    915   -321   -206       O  
ATOM   1341  CB  TYR A 158      21.598   3.340  -1.680  1.00 10.28           C  
ANISOU 1341  CB  TYR A 158      312   1209   2382    107     23    351       C  
ATOM   1342  CG  TYR A 158      21.973   3.218  -0.242  1.00  9.90           C  
ANISOU 1342  CG  TYR A 158      469   1063   2227     81    175     67       C  
ATOM   1343  CD1 TYR A 158      22.228   1.989   0.318  1.00 10.66           C  
ANISOU 1343  CD1 TYR A 158      844   1103   2103     58    215     95       C  
ATOM   1344  CD2 TYR A 158      22.203   4.354   0.527  1.00  9.84           C  
ANISOU 1344  CD2 TYR A 158      404   1128   2203    148    153     60       C  
ATOM   1345  CE1 TYR A 158      22.589   1.878   1.649  1.00 11.84           C  
ANISOU 1345  CE1 TYR A 158     1022   1282   2194    164    -50    164       C  
ATOM   1346  CE2 TYR A 158      22.554   4.262   1.852  1.00 11.25           C  
ANISOU 1346  CE2 TYR A 158      682   1373   2217    177    333     11       C  
ATOM   1347  CZ  TYR A 158      22.769   3.020   2.409  1.00 10.41           C  
ANISOU 1347  CZ  TYR A 158      402   1446   2108      0     76    130       C  
ATOM   1348  OH  TYR A 158      23.107   2.931   3.727  1.00 13.56           O  
ANISOU 1348  OH  TYR A 158      962   2023   2166    326   -165   -104       O  
ATOM   1349  N  AASN A 159      23.279   3.357  -5.069  0.50 17.80           N  
ANISOU 1349  N  AASN A 159     1760   2692   2308    932    346   -306       N  
ATOM   1350  CA AASN A 159      22.754   3.212  -6.446  0.50 15.84           C  
ANISOU 1350  CA AASN A 159     1273   2049   2694    592   -112   -207       C  
ATOM   1351  C  AASN A 159      22.854   1.819  -7.051  0.50 15.12           C  
ANISOU 1351  C  AASN A 159     1015   2184   2544    361    150   -324       C  
ATOM   1352  O  AASN A 159      22.248   1.574  -8.107  0.50 16.45           O  
ANISOU 1352  O  AASN A 159     2005   1341   2904    108   -242   -237       O  
ATOM   1353  CB AASN A 159      23.397   4.209  -7.365  0.50 15.59           C  
ANISOU 1353  CB AASN A 159     1709   1959   2255    741    397   -430       C  
ATOM   1354  CG AASN A 159      23.180   5.618  -6.909  0.50 15.74           C  
ANISOU 1354  CG AASN A 159     1389   1691   2899    323    171   -429       C  
ATOM   1355  OD1AASN A 159      22.092   5.990  -6.544  0.50 15.56           O  
ANISOU 1355  OD1AASN A 159      989   1639   3283   -130    246    -49       O  
ATOM   1356  ND2AASN A 159      24.226   6.394  -6.903  0.50 19.42           N  
ANISOU 1356  ND2AASN A 159      308   3077   3990    328   -315   -588       N  
ATOM   1357  N  BASN A 159      23.377   3.871  -4.864  0.50 13.09           N  
ANISOU 1357  N  BASN A 159     1364   1446   2161    652     40    -11       N  
ATOM   1358  CA BASN A 159      23.313   4.216  -6.299  0.50 12.06           C  
ANISOU 1358  CA BASN A 159     1120   1344   2116    208    326    160       C  
ATOM   1359  C  BASN A 159      24.041   3.155  -7.123  0.50 17.68           C  
ANISOU 1359  C  BASN A 159     1803   1972   2939    587    421   -351       C  
ATOM   1360  O  BASN A 159      24.034   1.970  -6.777  0.50 22.35           O  
ANISOU 1360  O  BASN A 159     2068   2676   3747    969    523    522       O  
ATOM   1361  CB BASN A 159      23.954   5.609  -6.576  0.50 10.90           C  
ANISOU 1361  CB BASN A 159     1003   1405   1732    196     50     78       C  
ATOM   1362  CG BASN A 159      23.641   6.127  -7.978  0.50 11.88           C  
ANISOU 1362  CG BASN A 159     1238   1784   1491     12     18   -170       C  
ATOM   1363  OD1BASN A 159      22.504   6.035  -8.437  0.50 12.96           O  
ANISOU 1363  OD1BASN A 159     1366   1753   1803     87   -221    103       O  
ATOM   1364  ND2BASN A 159      24.629   6.698  -8.644  0.50 13.22           N  
ANISOU 1364  ND2BASN A 159      620   2433   1967    365     83    -35       N  
TER    1365      ASN A 159                                                      
HETATM 1366  C1  2AN A1160       4.407   4.937   9.886  1.00 27.65           C  
ANISOU 1366  C1  2AN A1160     3613   2965   3925   -630    716   -133       C  
HETATM 1367  C2  2AN A1160       3.543   6.034   9.735  1.00 28.67           C  
ANISOU 1367  C2  2AN A1160     3469   3520   3901   -407    460     31       C  
HETATM 1368  C3  2AN A1160       3.804   7.032   8.816  1.00 33.32           C  
ANISOU 1368  C3  2AN A1160     4579   3636   4443   -700    366    160       C  
HETATM 1369  C4  2AN A1160       4.937   6.934   8.041  1.00 31.44           C  
ANISOU 1369  C4  2AN A1160     3695   3464   4783   -558    -27   -563       C  
HETATM 1370  C5  2AN A1160       5.804   5.857   8.190  1.00 27.80           C  
ANISOU 1370  C5  2AN A1160     3202   3232   4125   -935     12   -169       C  
HETATM 1371  C6  2AN A1160       6.903   5.844   7.356  1.00 30.00           C  
ANISOU 1371  C6  2AN A1160     2828   4210   4360   -821    -43   -485       C  
HETATM 1372  C7  2AN A1160       7.819   4.810   7.443  1.00 27.40           C  
ANISOU 1372  C7  2AN A1160     1051   5975   3384   -237    911    -89       C  
HETATM 1373  C8  2AN A1160       7.615   3.782   8.350  1.00 30.59           C  
ANISOU 1373  C8  2AN A1160     2529   4473   4619   -736    139   -222       C  
HETATM 1374  N   2AN A1160       4.191   3.951  10.841  1.00 27.36           N  
ANISOU 1374  N   2AN A1160     3357   3794   3244  -1228    799    -51       N  
HETATM 1375  S   2AN A1160       6.447   2.452  10.210  0.80 31.80           S  
ANISOU 1375  S   2AN A1160     1959   3620   6503   -923    895   -836       S  
HETATM 1376  C9  2AN A1160       6.506   3.741   9.206  1.00 28.09           C  
ANISOU 1376  C9  2AN A1160     2076   4060   4535   -291   -243   -576       C  
HETATM 1377  C10 2AN A1160       5.569   4.816   9.116  1.00 23.83           C  
ANISOU 1377  C10 2AN A1160     2240   2999   3815   -974   -256   -623       C  
HETATM 1378  C11 2AN A1160       2.896   3.687  11.276  1.00 21.22           C  
ANISOU 1378  C11 2AN A1160     2723   1905   3431   -110    525   -494       C  
HETATM 1379  C12 2AN A1160       2.760   3.452  12.619  1.00 19.39           C  
ANISOU 1379  C12 2AN A1160     1094   2827   3445   -251    583   -428       C  
HETATM 1380  C13 2AN A1160       1.512   3.124  13.123  0.80 19.37           C  
ANISOU 1380  C13 2AN A1160      660   3541   3156    272    375    200       C  
HETATM 1381  C14 2AN A1160       0.405   3.006  12.284  0.80 25.15           C  
ANISOU 1381  C14 2AN A1160     2551   3659   3345    -62   -547   -172       C  
HETATM 1382  C15 2AN A1160       0.552   3.214  10.916  0.80 24.97           C  
ANISOU 1382  C15 2AN A1160     2999   2978   3508    134    288   -237       C  
HETATM 1383  C16 2AN A1160       1.802   3.555  10.414  0.80 23.80           C  
ANISOU 1383  C16 2AN A1160     2914   3097   3030    101    271     83       C  
HETATM 1384  O1  2AN A1160       7.664   1.633   9.978  0.80 43.82           O  
ANISOU 1384  O1  2AN A1160      824   8100   7725    -80    286  -1571       O  
HETATM 1385  O2  2AN A1160       5.260   1.646  10.094  0.80 31.86           O  
ANISOU 1385  O2  2AN A1160     2480   3305   6320  -1335   1643   -820       O  
HETATM 1386  O3  2AN A1160       6.565   2.980  11.757  0.80 39.97           O  
ANISOU 1386  O3  2AN A1160     3178   5925   6081   -539   2040  -1058       O  
HETATM 1387  C1  MPD A1161      13.801  -4.149  12.095  0.80 26.01           C  
ANISOU 1387  C1  MPD A1161     2415   3158   4306    -45    527   -363       C  
HETATM 1388  C2  MPD A1161      13.601  -3.074  11.050  0.80 30.25           C  
ANISOU 1388  C2  MPD A1161     3487   3994   4012     99    162   -365       C  
HETATM 1389  O2  MPD A1161      13.721  -3.679   9.781  0.80 31.04           O  
ANISOU 1389  O2  MPD A1161     4344   2812   4637    258   -141   -843       O  
HETATM 1390  CM  MPD A1161      12.183  -2.568  11.164  0.80 32.74           C  
ANISOU 1390  CM  MPD A1161     2432   5453   4553   -863   -763   -693       C  
HETATM 1391  C3  MPD A1161      14.550  -1.864  11.110  0.80 29.38           C  
ANISOU 1391  C3  MPD A1161     3468   3335   4359    171    259   -267       C  
HETATM 1392  C4  MPD A1161      16.040  -2.165  11.303  0.80 27.42           C  
ANISOU 1392  C4  MPD A1161     3442   3427   3548   -219    109   -321       C  
HETATM 1393  O4  MPD A1161      16.729  -2.263  10.055  0.80 24.82           O  
ANISOU 1393  O4  MPD A1161     1720   3934   3774   -730     13    112       O  
HETATM 1394  C5  MPD A1161      16.750  -1.075  12.088  0.80 22.10           C  
ANISOU 1394  C5  MPD A1161     1078   3495   3823     91   -122   -117       C  
HETATM 1395  S   SO4 A1162       3.787  12.232   3.969  0.60 27.66           S  
ANISOU 1395  S   SO4 A1162     2704   2434   5372   -142   -157    100       S  
HETATM 1396  O1  SO4 A1162       4.220  13.628   4.208  0.60 32.25           O  
ANISOU 1396  O1  SO4 A1162     2935   2328   6987    490    458   -529       O  
HETATM 1397  O2  SO4 A1162       3.154  12.146   2.637  0.60 30.91           O  
ANISOU 1397  O2  SO4 A1162     4263   3301   4179    273    312   -246       O  
HETATM 1398  O3  SO4 A1162       2.782  11.871   4.990  0.60 34.95           O  
ANISOU 1398  O3  SO4 A1162     4143   3579   5557   -269    789     31       O  
HETATM 1399  O4  SO4 A1162       4.923  11.254   4.014  0.60 24.04           O  
ANISOU 1399  O4  SO4 A1162     3745   1337   4052    -86   1046   -356       O  
HETATM 1400  S   SO4 A1163       2.411  15.357  19.822  0.50 22.66           S  
ANISOU 1400  S   SO4 A1163     2677   1987   3943    592    633    152       S  
HETATM 1401  O1  SO4 A1163       3.551  15.829  20.635  0.50 34.50           O  
ANISOU 1401  O1  SO4 A1163     4536   3168   5402   -173   -682   -202       O  
HETATM 1402  O2  SO4 A1163       2.283  16.178  18.596  0.50 27.64           O  
ANISOU 1402  O2  SO4 A1163     3927   2462   4110   -431   -186    361       O  
HETATM 1403  O3  SO4 A1163       1.167  15.413  20.609  0.50 24.25           O  
ANISOU 1403  O3  SO4 A1163     1883   2298   5032   1370    612   -587       O  
HETATM 1404  O4  SO4 A1163       2.684  13.942  19.487  0.50 23.71           O  
ANISOU 1404  O4  SO4 A1163     3765   1829   3415    490    -64    213       O  
HETATM 1405  S   SO4 A1164      29.080   8.295   5.893  0.70 26.50           S  
ANISOU 1405  S   SO4 A1164     1333   3228   5505    413   -302     20       S  
HETATM 1406  O1  SO4 A1164      29.131   9.724   6.231  0.70 43.11           O  
ANISOU 1406  O1  SO4 A1164     6161   3197   7020   2130    -54   -965       O  
HETATM 1407  O2  SO4 A1164      30.114   7.926   4.890  0.70 32.59           O  
ANISOU 1407  O2  SO4 A1164     1848   3323   7211    234   1626    665       O  
HETATM 1408  O3  SO4 A1164      27.738   7.950   5.419  0.70 30.83           O  
ANISOU 1408  O3  SO4 A1164     1147   4786   5779    368   -300    607       O  
HETATM 1409  O4  SO4 A1164      29.333   7.599   7.166  0.70 27.25           O  
ANISOU 1409  O4  SO4 A1164     2147   2627   5580   1215    586    694       O  
HETATM 1410  C1  MPD A1165       9.244   4.374  20.172  0.70 31.06           C  
ANISOU 1410  C1  MPD A1165     4361   3921   3518   -449   -136    304       C  
HETATM 1411  C2  MPD A1165       7.979   3.806  19.536  0.70 29.76           C  
ANISOU 1411  C2  MPD A1165     3624   4164   3516     37    -20    477       C  
HETATM 1412  O2  MPD A1165       6.828   3.992  20.373  0.70 29.22           O  
ANISOU 1412  O2  MPD A1165     3529   3669   3903   -378     75    -93       O  
HETATM 1413  CM  MPD A1165       7.697   4.554  18.241  0.70 30.56           C  
ANISOU 1413  CM  MPD A1165     4149   3921   3539   -291   -845    294       C  
HETATM 1414  C3  MPD A1165       8.158   2.320  19.288  0.70 32.29           C  
ANISOU 1414  C3  MPD A1165     3773   4359   4134   -177    134    132       C  
HETATM 1415  C4  MPD A1165       6.948   1.742  18.577  0.70 33.52           C  
ANISOU 1415  C4  MPD A1165     3630   4443   4664   -179    180     -2       C  
HETATM 1416  O4  MPD A1165       7.049   2.012  17.174  0.70 33.43           O  
ANISOU 1416  O4  MPD A1165     3124   4626   4948   -256    163    511       O  
HETATM 1417  C5  MPD A1165       6.856   0.247  18.826  0.70 33.48           C  
ANISOU 1417  C5  MPD A1165     1894   4624   6200    656   -126    654       C  
HETATM 1418  C   TRS A1166      16.861  -6.291   6.501  1.00 25.43           C  
ANISOU 1418  C   TRS A1166     2596   3392   3675    636   -646   -192       C  
HETATM 1419  C1  TRS A1166      16.063  -5.249   7.263  1.00 25.50           C  
ANISOU 1419  C1  TRS A1166     2818   3401   3469   -165     13   -343       C  
HETATM 1420  C2  TRS A1166      15.983  -7.139   5.598  1.00 23.89           C  
ANISOU 1420  C2  TRS A1166     2137   3066   3871    -49    149   -257       C  
HETATM 1421  N   TRS A1166      17.576  -7.191   7.452  0.50 23.44           N  
ANISOU 1421  N   TRS A1166     3387   2830   2687     66   -180    234       N  
HETATM 1422  O1  TRS A1166      16.962  -4.219   7.724  1.00 31.30           O  
ANISOU 1422  O1  TRS A1166     3790   3863   4238   -470   -777   -553       O  
HETATM 1423  O2  TRS A1166      16.781  -8.046   4.804  1.00 21.48           O  
ANISOU 1423  O2  TRS A1166     2110   2484   3566    325     97    372       O  
HETATM 1424  S   SO4 A1167      26.011  12.774  22.110  0.50 21.38           S  
ANISOU 1424  S   SO4 A1167     1486   2818   3817   -698    437   -547       S  
HETATM 1425  O1  SO4 A1167      25.986  13.338  23.472  0.50 21.47           O  
ANISOU 1425  O1  SO4 A1167     1668   1988   4501   -248    923  -1177       O  
HETATM 1426  O2  SO4 A1167      27.272  13.162  21.471  0.50 19.11           O  
ANISOU 1426  O2  SO4 A1167     1712   1726   3821   -302    818  -1019       O  
HETATM 1427  O3  SO4 A1167      24.901  13.347  21.322  0.50 21.96           O  
ANISOU 1427  O3  SO4 A1167     2164   3046   3131   -252    688   -478       O  
HETATM 1428  O4  SO4 A1167      25.899  11.300  22.148  0.50 25.58           O  
ANISOU 1428  O4  SO4 A1167     2846   2673   4200   -394    909   -340       O  
HETATM 1429  O   HOH A2001      -8.624 -11.175  22.023  1.00 67.65           O  
ANISOU 1429  O   HOH A2001     8141   7540  10022   4642   6639   8271       O  
HETATM 1430  O   HOH A2002      -6.108   5.530  12.911  1.00 33.16           O  
ANISOU 1430  O   HOH A2002     2761   1975   7860    242  -1911   -322       O  
HETATM 1431  O   HOH A2003      -8.680   0.567  15.920  1.00  9.21           O  
ANISOU 1431  O   HOH A2003      260   1119   2120    -34     86    316       O  
HETATM 1432  O   HOH A2004      -7.094   2.514  17.731  1.00 23.35           O  
ANISOU 1432  O   HOH A2004     1808   3231   3832  -1145   -223    790       O  
HETATM 1433  O   HOH A2005       2.938  10.959  -4.416  1.00 37.96           O  
ANISOU 1433  O   HOH A2005     3061   3403   7959    -43    262   1065       O  
HETATM 1434  O   HOH A2006      -3.177   4.836  11.011  1.00 30.72           O  
ANISOU 1434  O   HOH A2006     2665   3128   5878   -555  -1332   1394       O  
HETATM 1435  O   HOH A2007      -6.035   2.504   1.961  1.00 48.33           O  
ANISOU 1435  O   HOH A2007     3313   6563   8487    657   -375  -1610       O  
HETATM 1436  O   HOH A2008      18.165   2.628  -7.794  1.00 18.64           O  
ANISOU 1436  O   HOH A2008     1082   2737   3262   1030   -302   -500       O  
HETATM 1437  O   HOH A2009      16.247  -3.184  -7.513  1.00 29.66           O  
ANISOU 1437  O   HOH A2009     3029   3244   4994   -989    680    376       O  
HETATM 1438  O   HOH A2010      -1.731   1.100   3.328  1.00 51.88           O  
ANISOU 1438  O   HOH A2010     3840   8757   7112   1605   1030    515       O  
HETATM 1439  O   HOH A2011      23.790  -1.414   0.705  1.00 31.75           O  
ANISOU 1439  O   HOH A2011     2087   2813   7162    833     58    -14       O  
HETATM 1440  O   HOH A2012      20.161  -4.582  -2.873  1.00 38.43           O  
ANISOU 1440  O   HOH A2012     3394   4354   6851    643    268   -418       O  
HETATM 1441  O   HOH A2013      -4.200   5.065  -1.554  1.00 61.13           O  
ANISOU 1441  O   HOH A2013     3563   9581  10080   1520  -4839   2651       O  
HETATM 1442  O   HOH A2014       7.545  13.481  -0.734  1.00 26.51           O  
ANISOU 1442  O   HOH A2014     1442   1483   7147    216   2082    939       O  
HETATM 1443  O   HOH A2015       5.601  10.527  -4.203  1.00 21.27           O  
ANISOU 1443  O   HOH A2015      822   1911   5348    104    299   1595       O  
HETATM 1444  O   HOH A2016      23.515   8.112  19.249  1.00 26.39           O  
ANISOU 1444  O   HOH A2016     2797   2555   4675    -29    483   -614       O  
HETATM 1445  O   HOH A2017      25.814  10.825  16.756  1.00 54.18           O  
ANISOU 1445  O   HOH A2017     1181   9517   9886   -723   -135  -2250       O  
HETATM 1446  O   HOH A2018      14.471  12.757  -6.694  1.00  9.00           O  
ANISOU 1446  O   HOH A2018      412    949   2055    -26    315    179       O  
HETATM 1447  O   HOH A2019      17.980  14.811   8.814  1.00 27.94           O  
ANISOU 1447  O   HOH A2019     3402   3261   3953    550    241   -429       O  
HETATM 1448  O   HOH A2020      10.303   5.318  -8.003  1.00  9.93           O  
ANISOU 1448  O   HOH A2020      396   1415   1962     52    -10     90       O  
HETATM 1449  O   HOH A2021      15.577   3.533  -7.984  1.00 10.84           O  
ANISOU 1449  O   HOH A2021      663    885   2570    -26   -255     55       O  
HETATM 1450  O   HOH A2022      16.374  -2.034  -4.103  1.00 19.56           O  
ANISOU 1450  O   HOH A2022     2028   1140   4262    330   -244   -283       O  
HETATM 1451  O   HOH A2023      17.711   8.936  -5.976  1.00  8.74           O  
ANISOU 1451  O   HOH A2023      444   1052   1823     70    -62    127       O  
HETATM 1452  O   HOH A2024      19.550 -10.188   2.080  1.00 38.18           O  
ANISOU 1452  O   HOH A2024     2774   4952   6781   1241   -436   -521       O  
HETATM 1453  O   HOH A2025       9.253 -17.272  13.317  1.00 33.81           O  
ANISOU 1453  O   HOH A2025     3389   4129   5327  -1642    286   1004       O  
HETATM 1454  O   HOH A2026      21.320  -2.126   1.218  1.00 20.85           O  
ANISOU 1454  O   HOH A2026     2252   2488   3181    947   -245     22       O  
HETATM 1455  O   HOH A2027      21.166  -3.715  -5.702  1.00 54.71           O  
ANISOU 1455  O   HOH A2027     5394   5893   9498    409  -2537   2351       O  
HETATM 1456  O   HOH A2028      22.726  -1.792  -7.374  1.00 74.11           O  
ANISOU 1456  O   HOH A2028     4485   5909  17764   2247  -1376   1457       O  
HETATM 1457  O   HOH A2029      24.282   0.439  -4.243  1.00 39.44           O  
ANISOU 1457  O   HOH A2029     6119   4260   4604   1878   -235    134       O  
HETATM 1458  O   HOH A2030      15.394  -1.178   7.913  1.00 24.68           O  
ANISOU 1458  O   HOH A2030     2731   3995   2648   -814   -157    -47       O  
HETATM 1459  O   HOH A2031      19.608  -3.436   7.856  1.00 21.16           O  
ANISOU 1459  O   HOH A2031     2926   1902   3209   -254     32    597       O  
HETATM 1460  O   HOH A2032      22.858  -2.451   7.719  1.00 25.31           O  
ANISOU 1460  O   HOH A2032     4087   2870   2657    276    612     63       O  
HETATM 1461  O   HOH A2033      12.147  -2.455  28.642  1.00 22.39           O  
ANISOU 1461  O   HOH A2033     3561   2880   2064   -186    627     17       O  
HETATM 1462  O   HOH A2034      11.195   1.124  13.686  1.00 41.18           O  
ANISOU 1462  O   HOH A2034     3754   5376   6514   -906  -1710   -844       O  
HETATM 1463  O   HOH A2035      23.883  -2.594  13.231  1.00 13.66           O  
ANISOU 1463  O   HOH A2035      288   2581   2320   -110    223    439       O  
HETATM 1464  O   HOH A2036      24.607   0.828  13.190  1.00 10.58           O  
ANISOU 1464  O   HOH A2036      457   1429   2130    263    131    206       O  
HETATM 1465  O   HOH A2037      23.397  -5.267  12.175  1.00 30.25           O  
ANISOU 1465  O   HOH A2037     2174   3112   6208   -446   1000   -318       O  
HETATM 1466  O   HOH A2038       4.962 -14.208   9.270  1.00 35.35           O  
ANISOU 1466  O   HOH A2038     3876   4342   5212    671    -32    131       O  
HETATM 1467  O   HOH A2039      25.263   3.318  12.227  1.00 12.44           O  
ANISOU 1467  O   HOH A2039      483   1667   2575     20    -15    115       O  
HETATM 1468  O   HOH A2040      27.224   3.643  10.284  1.00 22.59           O  
ANISOU 1468  O   HOH A2040     2150   3271   3160   1383    626    664       O  
HETATM 1469  O   HOH A2041      25.814   4.374   4.797  1.00 36.14           O  
ANISOU 1469  O   HOH A2041     5473   4278   3978    655    845   -564       O  
HETATM 1470  O   HOH A2042       4.639  -2.310  -7.103  1.00 35.18           O  
ANISOU 1470  O   HOH A2042     1984   5332   6049    995     81    207       O  
HETATM 1471  O   HOH A2043       7.821 -11.034 -10.503  1.00 19.94           O  
ANISOU 1471  O   HOH A2043     2476   2462   2636   -410    273    137       O  
HETATM 1472  O   HOH A2044       7.798  -9.982  26.262  1.00 17.02           O  
ANISOU 1472  O   HOH A2044     1949   2317   2199     79    105     -3       O  
HETATM 1473  O   HOH A2045      23.099   6.584  17.057  1.00 19.10           O  
ANISOU 1473  O   HOH A2045     2616   1527   3113   -791    414    -28       O  
HETATM 1474  O   HOH A2046      25.420   8.771  14.830  1.00 30.97           O  
ANISOU 1474  O   HOH A2046     3040   4200   4524   -363   -218   -253       O  
HETATM 1475  O   HOH A2047      18.221  13.529  11.519  1.00 22.12           O  
ANISOU 1475  O   HOH A2047     2124   1610   4670    612    425     88       O  
HETATM 1476  O   HOH A2048      21.645  13.202   9.999  1.00 34.27           O  
ANISOU 1476  O   HOH A2048     6066   2211   4742   -685   1953   1258       O  
HETATM 1477  O   HOH A2049      -0.851  -1.710  23.782  1.00 61.27           O  
ANISOU 1477  O   HOH A2049     5280   5438  12562    354  -1691    498       O  
HETATM 1478  O   HOH A2050      21.309   8.214  20.652  1.00 27.95           O  
ANISOU 1478  O   HOH A2050     2509   1940   6171     16    -66  -1431       O  
HETATM 1479  O   HOH A2051      13.478  12.937  18.597  1.00 38.89           O  
ANISOU 1479  O   HOH A2051     5921   3780   5075   1870   1894   1528       O  
HETATM 1480  O   HOH A2052      18.137  11.887  21.564  1.00 19.01           O  
ANISOU 1480  O   HOH A2052     3109   1260   2852   -122    181    202       O  
HETATM 1481  O   HOH A2053      21.346  14.383  14.179  1.00 33.26           O  
ANISOU 1481  O   HOH A2053     5330   2985   4319    767    134    -61       O  
HETATM 1482  O   HOH A2054      15.512  13.832  12.531  1.00 27.26           O  
ANISOU 1482  O   HOH A2054     2417   3749   4191   -746    -43    194       O  
HETATM 1483  O   HOH A2055      21.280  13.553  18.474  1.00 37.76           O  
ANISOU 1483  O   HOH A2055     6434   3328   4582    992    428    840       O  
HETATM 1484  O   HOH A2056      -3.726 -10.877  11.146  1.00 48.21           O  
ANISOU 1484  O   HOH A2056    10423   3515   4379   -117   -910   -688       O  
HETATM 1485  O   HOH A2057       7.438   5.990 -14.945  1.00 31.20           O  
ANISOU 1485  O   HOH A2057     4132   3246   4476    795   -239    181       O  
HETATM 1486  O   HOH A2058      25.613   5.117  16.956  1.00 29.77           O  
ANISOU 1486  O   HOH A2058     4255   3173   3880   1025   -796   -485       O  
HETATM 1487  O   HOH A2059      20.221   3.952  24.612  1.00 24.61           O  
ANISOU 1487  O   HOH A2059     1404   4333   3612    316   -363    -16       O  
HETATM 1488  O   HOH A2060      20.441  -1.954  20.262  1.00  8.02           O  
ANISOU 1488  O   HOH A2060      289    766   1991    -52    231      4       O  
HETATM 1489  O   HOH A2061      21.637  -3.599  22.100  1.00 17.98           O  
ANISOU 1489  O   HOH A2061     1071   2318   3442    234    427    321       O  
HETATM 1490  O   HOH A2062      -7.563 -14.473  25.926  1.00 73.63           O  
ANISOU 1490  O   HOH A2062     8580   5785  13611   1927   6293   -715       O  
HETATM 1491  O   HOH A2063      24.803 -11.644  15.665  1.00 55.25           O  
ANISOU 1491  O   HOH A2063     2486   3568  14937   1288  -1465  -3866       O  
HETATM 1492  O   HOH A2064      23.791 -13.492  12.738  1.00 34.24           O  
ANISOU 1492  O   HOH A2064     2220   5574   5215    472   -583  -2838       O  
HETATM 1493  O   HOH A2065      25.809  -9.531  11.318  1.00 44.26           O  
ANISOU 1493  O   HOH A2065     6700   5669   4446   -253  -1540   -937       O  
HETATM 1494  O   HOH A2066      23.524 -12.536  19.464  1.00 28.10           O  
ANISOU 1494  O   HOH A2066     3325   3645   3706   -771  -1463    715       O  
HETATM 1495  O   HOH A2067      22.740 -15.896  13.760  1.00 57.55           O  
ANISOU 1495  O   HOH A2067     6574   9293   5998    -62    788   -363       O  
HETATM 1496  O   HOH A2068      22.561 -19.616  17.016  1.00 35.19           O  
ANISOU 1496  O   HOH A2068     5579   4124   3666    103  -1688     99       O  
HETATM 1497  O   HOH A2069      20.450 -17.379  12.727  1.00 35.88           O  
ANISOU 1497  O   HOH A2069     3457   4674   5499   1253   -460    289       O  
HETATM 1498  O   HOH A2070      -0.922  11.188  13.502  1.00 38.51           O  
ANISOU 1498  O   HOH A2070     4266   5028   5336  -1071    390    352       O  
HETATM 1499  O   HOH A2071       9.177  14.340  10.746  1.00 43.80           O  
ANISOU 1499  O   HOH A2071     4666   4508   7465   1059   3200   1660       O  
HETATM 1500  O   HOH A2072      22.926 -10.309   8.970  1.00 41.48           O  
ANISOU 1500  O   HOH A2072     6086   3515   6158  -2375     -3   -635       O  
HETATM 1501  O   HOH A2073      21.091 -10.093   4.268  1.00 29.17           O  
ANISOU 1501  O   HOH A2073     4227   2304   4552   -309    609    977       O  
HETATM 1502  O   HOH A2074      23.363 -10.531   5.279  1.00 35.11           O  
ANISOU 1502  O   HOH A2074     4419   4086   4831  -2190   1346    -45       O  
HETATM 1503  O   HOH A2075      25.856 -15.003   3.953  1.00 49.87           O  
ANISOU 1503  O   HOH A2075     4267   5243   9438  -1641    344   1500       O  
HETATM 1504  O   HOH A2076      11.743  15.142  11.371  1.00 40.53           O  
ANISOU 1504  O   HOH A2076     3230   3941   8226   1025   2137    115       O  
HETATM 1505  O   HOH A2077      15.823 -16.556   6.657  1.00  8.95           O  
ANISOU 1505  O   HOH A2077      634    634   2132     52    167   -357       O  
HETATM 1506  O   HOH A2078      23.156  13.909   5.313  1.00 28.64           O  
ANISOU 1506  O   HOH A2078     3580   4027   3273     68   -127   -293       O  
HETATM 1507  O   HOH A2079       9.940 -16.002  10.682  1.00 29.69           O  
ANISOU 1507  O   HOH A2079     1782   3328   6170    367   -626   -529       O  
HETATM 1508  O   HOH A2080      13.256 -16.317  14.136  1.00 14.27           O  
ANISOU 1508  O   HOH A2080     1715   1366   2339   -209    326     33       O  
HETATM 1509  O   HOH A2081      20.567  -8.497   8.539  1.00 39.20           O  
ANISOU 1509  O   HOH A2081     5622   5657   3612  -2245   1063  -2133       O  
HETATM 1510  O   HOH A2082      17.913  -7.612  25.410  1.00 37.99           O  
ANISOU 1510  O   HOH A2082     4001   5368   5063  -2275  -1149   1383       O  
HETATM 1511  O   HOH A2083      18.744  -0.985  25.144  1.00 20.71           O  
ANISOU 1511  O   HOH A2083     2232   2898   2739    -56    451     87       O  
HETATM 1512  O   HOH A2084      15.161   4.776  26.112  1.00 10.13           O  
ANISOU 1512  O   HOH A2084      962    889   1998   -190    400    -63       O  
HETATM 1513  O   HOH A2085      17.944   2.205  25.447  1.00 16.48           O  
ANISOU 1513  O   HOH A2085     1041   2647   2573   -969   -132    -15       O  
HETATM 1514  O   HOH A2086      20.865   8.346  25.068  1.00 22.13           O  
ANISOU 1514  O   HOH A2086     1124   4237   3047   -853    440   -782       O  
HETATM 1515  O   HOH A2087      15.571   7.009  29.896  1.00  8.49           O  
ANISOU 1515  O   HOH A2087      375    699   2150    102      4     88       O  
HETATM 1516  O   HOH A2088      13.895   5.606  28.296  1.00  8.62           O  
ANISOU 1516  O   HOH A2088      287    832   2153    -48    -46     27       O  
HETATM 1517  O   HOH A2089      10.603   4.863  22.861  1.00 16.25           O  
ANISOU 1517  O   HOH A2089     2010   1921   2243   -241     17   -171       O  
HETATM 1518  O   HOH A2090      10.747   2.532  29.477  1.00  8.92           O  
ANISOU 1518  O   HOH A2090      477   1175   1736     10     75   -153       O  
HETATM 1519  O   HOH A2091      10.550   0.113  28.062  1.00 18.74           O  
ANISOU 1519  O   HOH A2091     3857   1589   1672   -985    182    106       O  
HETATM 1520  O   HOH A2092      11.601  -1.565  26.303  1.00 26.34           O  
ANISOU 1520  O   HOH A2092     1935   3932   4138  -1290   -725   1176       O  
HETATM 1521  O   HOH A2093      10.738  -6.682  27.578  1.00 27.11           O  
ANISOU 1521  O   HOH A2093     2194   4816   3288   -152     16   -914       O  
HETATM 1522  O   HOH A2094      15.141 -11.521  25.176  1.00 29.61           O  
ANISOU 1522  O   HOH A2094     2030   3584   5634    803   -667   1273       O  
HETATM 1523  O   HOH A2095      15.681 -12.172  21.193  1.00 29.69           O  
ANISOU 1523  O   HOH A2095     3440   4078   3760    172    454   -296       O  
HETATM 1524  O   HOH A2096      10.380  -1.038  15.026  1.00 26.86           O  
ANISOU 1524  O   HOH A2096     2020   2696   5489    791   -700   -807       O  
HETATM 1525  O   HOH A2097       3.771 -11.491  12.713  1.00 15.86           O  
ANISOU 1525  O   HOH A2097     1081   2224   2721   -745    296     -9       O  
HETATM 1526  O   HOH A2098       7.399 -14.639  10.295  1.00 21.97           O  
ANISOU 1526  O   HOH A2098     2648   2010   3688   -134    480    209       O  
HETATM 1527  O   HOH A2099       4.555  -8.602   9.550  1.00 10.09           O  
ANISOU 1527  O   HOH A2099      329   1525   1979     88    174    125       O  
HETATM 1528  O   HOH A2100       7.077  -8.547   2.683  1.00 28.58           O  
ANISOU 1528  O   HOH A2100     3108   2220   5531  -1088  -1736   1156       O  
HETATM 1529  O   HOH A2101       3.083 -13.161   2.245  1.00 39.78           O  
ANISOU 1529  O   HOH A2101     3757   5144   6212    431  -1824  -1041       O  
HETATM 1530  O   HOH A2102       6.728 -10.245   0.815  1.00 27.55           O  
ANISOU 1530  O   HOH A2102     2234   4384   3847    -59   -515   1641       O  
HETATM 1531  O   HOH A2103       4.608 -11.231   5.947  1.00 29.24           O  
ANISOU 1531  O   HOH A2103     2904   3326   4879   -146    331     54       O  
HETATM 1532  O   HOH A2104       4.376 -15.396   0.935  1.00 30.16           O  
ANISOU 1532  O   HOH A2104     2029   4261   5169   -619    481   -969       O  
HETATM 1533  O   HOH A2105      13.216 -11.035  -2.203  1.00 11.28           O  
ANISOU 1533  O   HOH A2105     1042    964   2276    336    283   -156       O  
HETATM 1534  O   HOH A2106       5.593 -10.158  -1.582  1.00 22.35           O  
ANISOU 1534  O   HOH A2106     2598   2337   3555   -140    207    867       O  
HETATM 1535  O   HOH A2107       8.463 -11.652  -5.375  1.00 35.16           O  
ANISOU 1535  O   HOH A2107     5123   4155   4080    706    269   1554       O  
HETATM 1536  O   HOH A2108      14.800  -5.617  -7.605  1.00 50.72           O  
ANISOU 1536  O   HOH A2108     9110   4951   5208  -2651   2067  -1315       O  
HETATM 1537  O   HOH A2109      15.394  -4.528  -3.748  1.00 19.94           O  
ANISOU 1537  O   HOH A2109     2019   1623   3933    187    309    338       O  
HETATM 1538  O   HOH A2110      18.003  -6.089  -4.186  1.00 62.28           O  
ANISOU 1538  O   HOH A2110     8226   4070  11367  -2001  -2992   -508       O  
HETATM 1539  O   HOH A2111      16.897  -9.532   2.403  1.00 20.31           O  
ANISOU 1539  O   HOH A2111     2775   1689   3251    191   -689   -312       O  
HETATM 1540  O   HOH A2112      19.838  -7.285   1.322  1.00 35.15           O  
ANISOU 1540  O   HOH A2112     2927   4128   6297    513     70  -1178       O  
HETATM 1541  O   HOH A2113       8.815  -2.949  -7.947  1.00 23.33           O  
ANISOU 1541  O   HOH A2113     2465   2822   3577    -57     87    192       O  
HETATM 1542  O   HOH A2114      14.295 -10.352  -6.330  1.00 64.70           O  
ANISOU 1542  O   HOH A2114     5808   4217  14559   2336   -920   1461       O  
HETATM 1543  O   HOH A2115      12.090  -4.451  -9.136  1.00 21.28           O  
ANISOU 1543  O   HOH A2115     2070   3051   2964   -653    486    288       O  
HETATM 1544  O   HOH A2116      12.231 -10.811 -10.376  1.00 97.91           O  
ANISOU 1544  O   HOH A2116     7525  22916   6759 -11833  -5358   5766       O  
HETATM 1545  O   HOH A2117       6.582  -1.716  -5.615  1.00 25.20           O  
ANISOU 1545  O   HOH A2117     3160   1895   4519    526  -1980   -527       O  
HETATM 1546  O   HOH A2118       6.495 -10.684  -8.148  1.00 20.94           O  
ANISOU 1546  O   HOH A2118     2727   2026   3203    109   -152   -618       O  
HETATM 1547  O   HOH A2119       2.687  -9.426   1.608  1.00 38.14           O  
ANISOU 1547  O   HOH A2119     3270   6636   4585   1300    234     39       O  
HETATM 1548  O   HOH A2120       0.455  -5.944  -1.622  1.00 49.84           O  
ANISOU 1548  O   HOH A2120     5710   4533   8692  -1652  -2338    325       O  
HETATM 1549  O   HOH A2121       7.492 -11.093  23.825  1.00 16.25           O  
ANISOU 1549  O   HOH A2121     2010   2057   2106   -116    140    128       O  
HETATM 1550  O   HOH A2122       5.757 -11.611  20.118  1.00 26.23           O  
ANISOU 1550  O   HOH A2122     1790   3501   4676   -197    230     92       O  
HETATM 1551  O   HOH A2123      12.789 -12.079  21.622  1.00 30.25           O  
ANISOU 1551  O   HOH A2123     5109   3153   3232   1170   -986   -546       O  
HETATM 1552  O   HOH A2124       8.459  -7.413  26.059  1.00 12.03           O  
ANISOU 1552  O   HOH A2124      522   2302   1747   -213     56     26       O  
HETATM 1553  O   HOH A2125       8.079  -4.262  26.974  1.00 29.46           O  
ANISOU 1553  O   HOH A2125     2106   3961   5125    553   -735   -490       O  
HETATM 1554  O   HOH A2126       7.399  -0.597  28.342  1.00 30.30           O  
ANISOU 1554  O   HOH A2126     5072   3600   2839  -1729  -1084    -84       O  
HETATM 1555  O   HOH A2127       2.031  -5.059  27.181  1.00 16.73           O  
ANISOU 1555  O   HOH A2127     1144   2136   3075    608    308    274       O  
HETATM 1556  O   HOH A2128       3.472 -10.973  25.520  1.00 20.36           O  
ANISOU 1556  O   HOH A2128     2174   2728   2831    692    -34    228       O  
HETATM 1557  O   HOH A2129       3.531  -4.417  29.642  1.00 25.41           O  
ANISOU 1557  O   HOH A2129     4019   2264   3370     83   -693    299       O  
HETATM 1558  O   HOH A2130       1.497 -10.132  33.876  1.00 62.70           O  
ANISOU 1558  O   HOH A2130     7240  11389   5194    -30    502   1377       O  
HETATM 1559  O   HOH A2131      -2.872  -3.337  24.040  1.00 41.46           O  
ANISOU 1559  O   HOH A2131     1405   4931   9416   -532   -872   2065       O  
HETATM 1560  O   HOH A2132       0.320  -1.347  29.880  1.00 43.78           O  
ANISOU 1560  O   HOH A2132     3070   4227   9336    953   -976    428       O  
HETATM 1561  O   HOH A2133       4.764 -11.407  23.321  1.00 17.83           O  
ANISOU 1561  O   HOH A2133     1970   2093   2711    248   -229    546       O  
HETATM 1562  O   HOH A2134       1.280 -16.680  17.699  1.00 45.22           O  
ANISOU 1562  O   HOH A2134     2950   4140  10088    138   1551    249       O  
HETATM 1563  O   HOH A2135       2.020 -17.130  20.763  1.00 33.96           O  
ANISOU 1563  O   HOH A2135     2946   4026   5929    -57   -419    -19       O  
HETATM 1564  O   HOH A2136      -2.891 -14.426  25.041  1.00 40.45           O  
ANISOU 1564  O   HOH A2136     3034   6153   6180   -700   1305  -2322       O  
HETATM 1565  O   HOH A2137      -0.225 -13.700  13.394  1.00 37.62           O  
ANISOU 1565  O   HOH A2137     1711   3776   8806    532  -1739  -2038       O  
HETATM 1566  O   HOH A2138       0.548  -5.970   8.876  1.00 15.02           O  
ANISOU 1566  O   HOH A2138     1114   2094   2498    -52   -100    311       O  
HETATM 1567  O   HOH A2139      -0.825 -10.146  11.436  1.00 23.75           O  
ANISOU 1567  O   HOH A2139     1817   4612   2592   -252   -186    541       O  
HETATM 1568  O   HOH A2140       2.667  -9.933   8.312  1.00 23.39           O  
ANISOU 1568  O   HOH A2140     1660   3217   4009   -583   -631     24       O  
HETATM 1569  O   HOH A2141       3.223 -12.272  10.120  1.00 31.73           O  
ANISOU 1569  O   HOH A2141     3702   3817   4535  -1128    758   -239       O  
HETATM 1570  O   HOH A2142       0.232  -8.736   9.205  1.00 25.57           O  
ANISOU 1570  O   HOH A2142     1396   3482   4837    -96   -355   -330       O  
HETATM 1571  O   HOH A2143       1.386  -2.329   3.128  1.00 27.56           O  
ANISOU 1571  O   HOH A2143     3068   2364   5038  -1112     72    522       O  
HETATM 1572  O   HOH A2144       4.295  -5.549   2.303  1.00 26.55           O  
ANISOU 1572  O   HOH A2144     2578   3392   4117   -700   1500   -890       O  
HETATM 1573  O   HOH A2145       6.935   0.331  -8.248  1.00 30.14           O  
ANISOU 1573  O   HOH A2145     6456   1668   3328    166    673     29       O  
HETATM 1574  O   HOH A2146       2.288   5.140  -8.167  1.00 39.59           O  
ANISOU 1574  O   HOH A2146      891   7072   7079   -351    -14   2035       O  
HETATM 1575  O   HOH A2147       4.735   3.006 -12.463  1.00 58.78           O  
ANISOU 1575  O   HOH A2147     2170  11668   8493     99    159  -2413       O  
HETATM 1576  O   HOH A2148       6.217  11.568  -6.285  1.00 28.70           O  
ANISOU 1576  O   HOH A2148     1452   3997   5453  -1045    311   1198       O  
HETATM 1577  O   HOH A2149       6.473   5.175 -12.525  1.00 37.61           O  
ANISOU 1577  O   HOH A2149     6151   4152   3985   1043   -293   -544       O  
HETATM 1578  O   HOH A2150       7.760   8.992 -15.663  1.00 28.71           O  
ANISOU 1578  O   HOH A2150     5026   2695   3187    471   -803   -109       O  
HETATM 1579  O   HOH A2151       5.718  15.950  -6.585  1.00 43.81           O  
ANISOU 1579  O   HOH A2151     4794   6843   5006    945    135     85       O  
HETATM 1580  O   HOH A2152       2.262  10.772  -7.296  1.00 40.70           O  
ANISOU 1580  O   HOH A2152     3195   4069   8200    435  -1008   1541       O  
HETATM 1581  O   HOH A2153      13.455  11.464  -8.781  1.00  8.52           O  
ANISOU 1581  O   HOH A2153      393    912   1929    -62    307     70       O  
HETATM 1582  O   HOH A2154       0.254  -0.827  -4.473  1.00 44.98           O  
ANISOU 1582  O   HOH A2154     3390   6420   7279  -1206  -1813    707       O  
HETATM 1583  O   HOH A2155      -5.312  -5.135   5.671  1.00 51.55           O  
ANISOU 1583  O   HOH A2155     4954  11314   3318  -1784    126    297       O  
HETATM 1584  O   HOH A2156      -7.326 -12.022  24.416  1.00 38.47           O  
ANISOU 1584  O   HOH A2156     4311   4993   5311  -1546   -252   1494       O  
HETATM 1585  O   HOH A2157     -11.357  -3.652  24.652  1.00 26.01           O  
ANISOU 1585  O   HOH A2157     2820   3966   3096    -43   -409    197       O  
HETATM 1586  O   HOH A2158     -14.027  -9.672  24.004  1.00 42.68           O  
ANISOU 1586  O   HOH A2158     5411   4375   6429    879  -1527    412       O  
HETATM 1587  O   HOH A2159      -7.917  -1.374  28.165  1.00 46.63           O  
ANISOU 1587  O   HOH A2159     5021   9012   3683   1269   1317   -504       O  
HETATM 1588  O   HOH A2160      -8.301   5.902  20.466  1.00 52.23           O  
ANISOU 1588  O   HOH A2160     4070   5770  10004  -3261   2866  -2200       O  
HETATM 1589  O   HOH A2161       1.582  11.078  14.130  1.00 29.13           O  
ANISOU 1589  O   HOH A2161     2304   3998   4764   1327   -183    237       O  
HETATM 1590  O   HOH A2162       7.381   9.013  18.493  1.00 32.89           O  
ANISOU 1590  O   HOH A2162     3203   5849   3442   2018   -521   -766       O  
HETATM 1591  O   HOH A2163      -1.085  11.112  10.542  1.00 36.69           O  
ANISOU 1591  O   HOH A2163     5369   4233   4336   -368  -1305    801       O  
HETATM 1592  O   HOH A2164       7.771  13.050  12.821  1.00 28.38           O  
ANISOU 1592  O   HOH A2164     3511   2357   4915    466    775    130       O  
HETATM 1593  O   HOH A2165      13.811  13.524  10.417  1.00 15.19           O  
ANISOU 1593  O   HOH A2165     1487   1196   3088   -116    215    -10       O  
HETATM 1594  O   HOH A2166      13.701  14.849   3.909  1.00 23.86           O  
ANISOU 1594  O   HOH A2166     2756   2583   3725    971   -551   -843       O  
HETATM 1595  O   HOH A2167      15.152  15.001   8.386  1.00 23.14           O  
ANISOU 1595  O   HOH A2167     3559   1881   3352    -67    205    -24       O  
HETATM 1596  O   HOH A2168       8.285  16.099   3.135  1.00 53.81           O  
ANISOU 1596  O   HOH A2168     6147   8606   5691   2523   1264   2977       O  
HETATM 1597  O   HOH A2169       9.797  14.770   0.947  1.00 31.31           O  
ANISOU 1597  O   HOH A2169     2767   4991   4137   2821   1777   2612       O  
HETATM 1598  O   HOH A2170      19.816  12.993   7.518  1.00 21.93           O  
ANISOU 1598  O   HOH A2170     2859   2058   3416   -425   -339   -130       O  
HETATM 1599  O   HOH A2171      21.177  15.843   5.327  1.00 39.98           O  
ANISOU 1599  O   HOH A2171     3141   7573   4475   -143   -916  -1270       O  
HETATM 1600  O   HOH A2172      27.156  15.148   1.579  1.00 26.86           O  
ANISOU 1600  O   HOH A2172     2175   2923   5106    -13     80   -791       O  
HETATM 1601  O   HOH A2173      28.779  12.092   5.121  1.00 73.91           O  
ANISOU 1601  O   HOH A2173     5091   9952  13039   -250  -4002   3608       O  
HETATM 1602  O   HOH A2174      27.649  10.271  -2.148  1.00 23.81           O  
ANISOU 1602  O   HOH A2174      639   3894   4513    580   -668  -1073       O  
HETATM 1603  O   HOH A2175      25.781  10.033  -8.182  1.00 33.43           O  
ANISOU 1603  O   HOH A2175     1517   7516   3668    724     46    891       O  
HETATM 1604  O   HOH A2176      27.229  14.280  -6.981  1.00 35.42           O  
ANISOU 1604  O   HOH A2176     3015   3882   6560   1109   1819   2524       O  
HETATM 1605  O   HOH A2177      26.070   3.303  -4.831  1.00 27.80           O  
ANISOU 1605  O   HOH A2177     1849   2817   5895    384    877    -32       O  
HETATM 1606  O   HOH A2178      27.198   6.171  -7.635  1.00 33.07           O  
ANISOU 1606  O   HOH A2178     1500   7446   3618    962    287   -186       O  
HETATM 1607  O   HOH A2179      26.258   2.781  -1.209  1.00 21.78           O  
ANISOU 1607  O   HOH A2179     1106   2230   4937    927   -326    448       O  
HETATM 1608  O   HOH A2180      19.400   1.312  -5.838  1.00 25.81           O  
ANISOU 1608  O   HOH A2180     1562   5717   2526   1286      9   -152       O  
HETATM 1609  O   HOH A2181      19.965   5.309  -8.070  1.00 16.69           O  
ANISOU 1609  O   HOH A2181      954   1755   3632    460   -498   -117       O  
HETATM 1610  O   HOH A2182      11.446   0.328   8.804  1.00 41.55           O  
ANISOU 1610  O   HOH A2182     4401   5853   5532     54   -224    770       O  
HETATM 1611  O   HOH A2183       7.930   5.872  21.826  1.00 29.30           O  
ANISOU 1611  O   HOH A2183     4240   2448   4443     20   -990   -103       O  
HETATM 1612  O   HOH A2184      24.575  10.524  19.317  1.00 30.27           O  
ANISOU 1612  O   HOH A2184     2550   3689   5260   -845  -1078    193       O  
HETATM 1613  O   HOH A2185      24.358  13.621  17.996  1.00 48.67           O  
ANISOU 1613  O   HOH A2185     2592   7197   8701    656  -2110  -1551       O  
CONECT 1366 1367 1374 1377                                                      
CONECT 1367 1366 1368                                                           
CONECT 1368 1367 1369                                                           
CONECT 1369 1368 1370                                                           
CONECT 1370 1369 1371 1377                                                      
CONECT 1371 1370 1372                                                           
CONECT 1372 1371 1373                                                           
CONECT 1373 1372 1376                                                           
CONECT 1374 1366 1378                                                           
CONECT 1375 1376 1384 1385 1386                                                 
CONECT 1376 1373 1375 1377                                                      
CONECT 1377 1366 1370 1376                                                      
CONECT 1378 1374 1379 1383                                                      
CONECT 1379 1378 1380                                                           
CONECT 1380 1379 1381                                                           
CONECT 1381 1380 1382                                                           
CONECT 1382 1381 1383                                                           
CONECT 1383 1378 1382                                                           
CONECT 1384 1375                                                                
CONECT 1385 1375                                                                
CONECT 1386 1375                                                                
CONECT 1387 1388                                                                
CONECT 1388 1387 1389 1390 1391                                                 
CONECT 1389 1388                                                                
CONECT 1390 1388                                                                
CONECT 1391 1388 1392                                                           
CONECT 1392 1391 1393 1394                                                      
CONECT 1393 1392                                                                
CONECT 1394 1392                                                                
CONECT 1395 1396 1397 1398 1399                                                 
CONECT 1396 1395                                                                
CONECT 1397 1395                                                                
CONECT 1398 1395                                                                
CONECT 1399 1395                                                                
CONECT 1400 1401 1402 1403 1404                                                 
CONECT 1401 1400                                                                
CONECT 1402 1400                                                                
CONECT 1403 1400                                                                
CONECT 1404 1400                                                                
CONECT 1405 1406 1407 1408 1409                                                 
CONECT 1406 1405                                                                
CONECT 1407 1405                                                                
CONECT 1408 1405                                                                
CONECT 1409 1405                                                                
CONECT 1410 1411                                                                
CONECT 1411 1410 1412 1413 1414                                                 
CONECT 1412 1411                                                                
CONECT 1413 1411                                                                
CONECT 1414 1411 1415                                                           
CONECT 1415 1414 1416 1417                                                      
CONECT 1416 1415                                                                
CONECT 1417 1415                                                                
CONECT 1418 1419 1420 1421                                                      
CONECT 1419 1418 1422                                                           
CONECT 1420 1418 1423                                                           
CONECT 1421 1418                                                                
CONECT 1422 1419                                                                
CONECT 1423 1420                                                                
CONECT 1424 1425 1426 1427 1428                                                 
CONECT 1425 1424                                                                
CONECT 1426 1424                                                                
CONECT 1427 1424                                                                
CONECT 1428 1424                                                                
MASTER      291    0    8    3    7    0   13    6 1612    1   63   13          
END                                                                             
