# Supplementary material for: Predictive classification models and targets identification for betulin derivatives as Leishmania donovani inhibitors
Source: J Cheminform. 2018 Aug 17;10:40. doi: 10.1186/s13321-018-0291-x (PMC6097978; doi:10.1186/s13321-018-0291-x)
Supplement: Supplementary file 5 — Additional file 5. Zip file with all potential protein target structures protein data bank files. [file 13321_2018_291_MOESM5_ESM.zip › 4a9n.pdb]

HEADER    SIGNALING PROTEIN/INHIBITOR             26-NOV-11   4A9N              
TITLE     N-TERMINAL BROMODOMAIN OF HUMAN BRD2 WITH N-CYCLOPROPYL-5-(           
TITLE    2 3,5-DIMETHYL-1,2-OXAZOL-4-YL)-2-METHYLBENZENE-1-                     
TITLE    3 SULFONAMIDE                                                          
COMPND    MOL_ID: 1;                                                            
COMPND   2 MOLECULE: BROMODOMAIN CONTAINING 2;                                  
COMPND   3 CHAIN: A, B, C;                                                      
COMPND   4 FRAGMENT: N-TERMINAL BROMODOMAIN (BD1), RESIDUES 67-200;             
COMPND   5 SYNONYM: HUMAN BRD2;                                                 
COMPND   6 ENGINEERED: YES                                                      
SOURCE    MOL_ID: 1;                                                            
SOURCE   2 ORGANISM_SCIENTIFIC: HOMO SAPIENS;                                   
SOURCE   3 ORGANISM_COMMON: HUMAN;                                              
SOURCE   4 ORGANISM_TAXID: 9606;                                                
SOURCE   5 EXPRESSION_SYSTEM: ESCHERICHIA COLI;                                 
SOURCE   6 EXPRESSION_SYSTEM_TAXID: 562                                         
KEYWDS    SIGNALING PROTEIN-INHIBITOR COMPLEX                                   
EXPDTA    X-RAY DIFFRACTION                                                     
AUTHOR    C.CHUNG,P.BAMBOROUGH                                                  
REVDAT   1   08-FEB-12 4A9N    0                                                
JRNL        AUTH   P.BAMBOROUGH,H.DIALLO,J.D.GOODACRE,L.GORDON,A.LEWIS,         
JRNL        AUTH 2 J.T.SEAL,D.M.WILSON,M.D.WOODROW,C.W.CHUNG                    
JRNL        TITL   FRAGMENT-BASED DISCOVERY OF BROMODOMAIN INHIBITORS PART 2:   
JRNL        TITL 2 OPTIMIZATION OF PHENYLISOXAZOLE SULFONAMIDES.                
JRNL        REF    J.MED.CHEM.                   V.  55   587 2012              
JRNL        REFN                   ISSN 0022-2623                               
JRNL        PMID   22136469                                                     
JRNL        DOI    10.1021/JM201283Q                                            
REMARK   2                                                                      
REMARK   2 RESOLUTION.    1.85 ANGSTROMS.                                       
REMARK   3                                                                      
REMARK   3 REFINEMENT.                                                          
REMARK   3   PROGRAM     : REFMAC 5.5.0109                                      
REMARK   3   AUTHORS     : MURSHUDOV,VAGIN,DODSON                               
REMARK   3                                                                      
REMARK   3    REFINEMENT TARGET : MAXIMUM LIKELIHOOD                            
REMARK   3                                                                      
REMARK   3  DATA USED IN REFINEMENT.                                            
REMARK   3   RESOLUTION RANGE HIGH (ANGSTROMS) : 1.85                           
REMARK   3   RESOLUTION RANGE LOW  (ANGSTROMS) : 67.88                          
REMARK   3   DATA CUTOFF            (SIGMA(F)) : NONE                           
REMARK   3   COMPLETENESS FOR RANGE        (%) : 97.48                          
REMARK   3   NUMBER OF REFLECTIONS             : 33945                          
REMARK   3                                                                      
REMARK   3  FIT TO DATA USED IN REFINEMENT.                                     
REMARK   3   CROSS-VALIDATION METHOD          : THROUGHOUT                      
REMARK   3   FREE R VALUE TEST SET SELECTION  : RANDOM                          
REMARK   3   R VALUE     (WORKING + TEST SET) : 0.17470                         
REMARK   3   R VALUE            (WORKING SET) : 0.17383                         
REMARK   3   FREE R VALUE                     : 0.19507                         
REMARK   3   FREE R VALUE TEST SET SIZE   (%) : 4.0                             
REMARK   3   FREE R VALUE TEST SET COUNT      : 1405                            
REMARK   3                                                                      
REMARK   3  FIT IN THE HIGHEST RESOLUTION BIN.                                  
REMARK   3   TOTAL NUMBER OF BINS USED           : 20                           
REMARK   3   BIN RESOLUTION RANGE HIGH       (A) : 1.855                        
REMARK   3   BIN RESOLUTION RANGE LOW        (A) : 1.903                        
REMARK   3   REFLECTION IN BIN     (WORKING SET) : 2137                         
REMARK   3   BIN COMPLETENESS (WORKING+TEST) (%) : 83.64                        
REMARK   3   BIN R VALUE           (WORKING SET) : 0.304                        
REMARK   3   BIN FREE R VALUE SET COUNT          : 97                           
REMARK   3   BIN FREE R VALUE                    : 0.345                        
REMARK   3                                                                      
REMARK   3  NUMBER OF NON-HYDROGEN ATOMS USED IN REFINEMENT.                    
REMARK   3   PROTEIN ATOMS            : 2825                                    
REMARK   3   NUCLEIC ACID ATOMS       : 0                                       
REMARK   3   HETEROGEN ATOMS          : 90                                      
REMARK   3   SOLVENT ATOMS            : 281                                     
REMARK   3                                                                      
REMARK   3  B VALUES.                                                           
REMARK   3   FROM WILSON PLOT           (A**2) : NULL                           
REMARK   3   MEAN B VALUE      (OVERALL, A**2) : 39.975                         
REMARK   3   OVERALL ANISOTROPIC B VALUE.                                       
REMARK   3    B11 (A**2) : 2.23                                                 
REMARK   3    B22 (A**2) : -1.60                                                
REMARK   3    B33 (A**2) : -0.93                                                
REMARK   3    B12 (A**2) : 0.00                                                 
REMARK   3    B13 (A**2) : -1.78                                                
REMARK   3    B23 (A**2) : 0.00                                                 
REMARK   3                                                                      
REMARK   3  ESTIMATED OVERALL COORDINATE ERROR.                                 
REMARK   3   ESU BASED ON R VALUE                            (A): 0.128         
REMARK   3   ESU BASED ON FREE R VALUE                       (A): 0.113         
REMARK   3   ESU BASED ON MAXIMUM LIKELIHOOD                 (A): 0.082         
REMARK   3   ESU FOR B VALUES BASED ON MAXIMUM LIKELIHOOD (A**2): 6.090         
REMARK   3                                                                      
REMARK   3  CORRELATION COEFFICIENTS.                                           
REMARK   3   CORRELATION COEFFICIENT FO-FC      : 0.963                         
REMARK   3   CORRELATION COEFFICIENT FO-FC FREE : 0.955                         
REMARK   3                                                                      
REMARK   3  RMS DEVIATIONS FROM IDEAL VALUES        COUNT    RMS    WEIGHT      
REMARK   3   BOND LENGTHS REFINED ATOMS        (A):  2989 ; 0.006 ; 0.022       
REMARK   3   BOND LENGTHS OTHERS               (A):  2038 ; 0.001 ; 0.020       
REMARK   3   BOND ANGLES REFINED ATOMS   (DEGREES):  4049 ; 0.904 ; 1.957       
REMARK   3   BOND ANGLES OTHERS          (DEGREES):  4981 ; 0.768 ; 3.000       
REMARK   3   TORSION ANGLES, PERIOD 1    (DEGREES):   342 ; 4.103 ; 5.000       
REMARK   3   TORSION ANGLES, PERIOD 2    (DEGREES):   141 ;38.949 ;24.965       
REMARK   3   TORSION ANGLES, PERIOD 3    (DEGREES):   534 ;11.067 ;15.000       
REMARK   3   TORSION ANGLES, PERIOD 4    (DEGREES):    10 ;22.174 ;15.000       
REMARK   3   CHIRAL-CENTER RESTRAINTS       (A**3):   416 ; 0.050 ; 0.200       
REMARK   3   GENERAL PLANES REFINED ATOMS      (A):  3257 ; 0.003 ; 0.021       
REMARK   3   GENERAL PLANES OTHERS             (A):   586 ; 0.001 ; 0.020       
REMARK   3   NON-BONDED CONTACTS REFINED ATOMS (A):  NULL ;  NULL ;  NULL       
REMARK   3   NON-BONDED CONTACTS OTHERS        (A):  NULL ;  NULL ;  NULL       
REMARK   3   NON-BONDED TORSION REFINED ATOMS  (A):  NULL ;  NULL ;  NULL       
REMARK   3   NON-BONDED TORSION OTHERS         (A):  NULL ;  NULL ;  NULL       
REMARK   3   H-BOND (X...Y) REFINED ATOMS      (A):  NULL ;  NULL ;  NULL       
REMARK   3   H-BOND (X...Y) OTHERS             (A):  NULL ;  NULL ;  NULL       
REMARK   3   POTENTIAL METAL-ION REFINED ATOMS (A):  NULL ;  NULL ;  NULL       
REMARK   3   POTENTIAL METAL-ION OTHERS        (A):  NULL ;  NULL ;  NULL       
REMARK   3   SYMMETRY VDW REFINED ATOMS        (A):  NULL ;  NULL ;  NULL       
REMARK   3   SYMMETRY VDW OTHERS               (A):  NULL ;  NULL ;  NULL       
REMARK   3   SYMMETRY H-BOND REFINED ATOMS     (A):  NULL ;  NULL ;  NULL       
REMARK   3   SYMMETRY H-BOND OTHERS            (A):  NULL ;  NULL ;  NULL       
REMARK   3   SYMMETRY METAL-ION REFINED ATOMS  (A):  NULL ;  NULL ;  NULL       
REMARK   3   SYMMETRY METAL-ION OTHERS         (A):  NULL ;  NULL ;  NULL       
REMARK   3                                                                      
REMARK   3  ISOTROPIC THERMAL FACTOR RESTRAINTS.     COUNT   RMS    WEIGHT      
REMARK   3   MAIN-CHAIN BOND REFINED ATOMS  (A**2):  1711 ; 0.631 ; 2.000       
REMARK   3   MAIN-CHAIN BOND OTHER ATOMS    (A**2):   666 ; 0.091 ; 2.000       
REMARK   3   MAIN-CHAIN ANGLE REFINED ATOMS (A**2):  2790 ; 1.222 ; 4.000       
REMARK   3   SIDE-CHAIN BOND REFINED ATOMS  (A**2):  1278 ; 1.457 ; 4.000       
REMARK   3   SIDE-CHAIN ANGLE REFINED ATOMS (A**2):  1253 ; 2.403 ; 6.000       
REMARK   3                                                                      
REMARK   3  ANISOTROPIC THERMAL FACTOR RESTRAINTS.   COUNT   RMS    WEIGHT      
REMARK   3   RIGID-BOND RESTRAINTS          (A**2):  NULL ;  NULL ;  NULL       
REMARK   3   SPHERICITY; FREE ATOMS         (A**2):  NULL ;  NULL ;  NULL       
REMARK   3   SPHERICITY; BONDED ATOMS       (A**2):  NULL ;  NULL ;  NULL       
REMARK   3                                                                      
REMARK   3  NCS RESTRAINTS STATISTICS                                           
REMARK   3   NUMBER OF DIFFERENT NCS GROUPS : NULL                              
REMARK   3                                                                      
REMARK   3  TLS DETAILS                                                         
REMARK   3   NUMBER OF TLS GROUPS  : 3                                          
REMARK   3                                                                      
REMARK   3   TLS GROUP :     1                                                  
REMARK   3    NUMBER OF COMPONENTS GROUP :    1                                 
REMARK   3    COMPONENTS        C SSSEQI   TO  C SSSEQI                         
REMARK   3    RESIDUE RANGE :   A    75        A   186                          
REMARK   3    ORIGIN FOR THE GROUP (A):  16.2428   6.8042   1.7371              
REMARK   3    T TENSOR                                                          
REMARK   3      T11:   0.0210 T22:   0.0400                                     
REMARK   3      T33:   0.1101 T12:   0.0052                                     
REMARK   3      T13:   0.0458 T23:   0.0031                                     
REMARK   3    L TENSOR                                                          
REMARK   3      L11:   1.6354 L22:   2.5274                                     
REMARK   3      L33:   1.9941 L12:  -0.7734                                     
REMARK   3      L13:  -0.0255 L23:   0.4380                                     
REMARK   3    S TENSOR                                                          
REMARK   3      S11:  -0.0830 S12:  -0.0408 S13:  -0.0778                       
REMARK   3      S21:   0.1620 S22:  -0.0252 S23:   0.3853                       
REMARK   3      S31:   0.0311 S32:  -0.1821 S33:   0.1082                       
REMARK   3                                                                      
REMARK   3   TLS GROUP :     2                                                  
REMARK   3    NUMBER OF COMPONENTS GROUP :    1                                 
REMARK   3    COMPONENTS        C SSSEQI   TO  C SSSEQI                         
REMARK   3    RESIDUE RANGE :   B    72        B   186                          
REMARK   3    ORIGIN FOR THE GROUP (A):  34.3601   9.2147  11.1760              
REMARK   3    T TENSOR                                                          
REMARK   3      T11:   0.0581 T22:   0.0212                                     
REMARK   3      T33:   0.0390 T12:   0.0051                                     
REMARK   3      T13:  -0.0146 T23:   0.0061                                     
REMARK   3    L TENSOR                                                          
REMARK   3      L11:   1.3366 L22:   2.6900                                     
REMARK   3      L33:   2.2997 L12:  -0.5108                                     
REMARK   3      L13:   0.0060 L23:   0.1041                                     
REMARK   3    S TENSOR                                                          
REMARK   3      S11:  -0.0226 S12:  -0.1241 S13:   0.0145                       
REMARK   3      S21:   0.3141 S22:   0.0890 S23:  -0.1070                       
REMARK   3      S31:  -0.0923 S32:   0.0944 S33:  -0.0665                       
REMARK   3                                                                      
REMARK   3   TLS GROUP :     3                                                  
REMARK   3    NUMBER OF COMPONENTS GROUP :    1                                 
REMARK   3    COMPONENTS        C SSSEQI   TO  C SSSEQI                         
REMARK   3    RESIDUE RANGE :   C    77        C   182                          
REMARK   3    ORIGIN FOR THE GROUP (A):  -2.0789  18.8237  23.6294              
REMARK   3    T TENSOR                                                          
REMARK   3      T11:   0.0301 T22:   0.1347                                     
REMARK   3      T33:   0.0133 T12:   0.0057                                     
REMARK   3      T13:   0.0108 T23:  -0.0019                                     
REMARK   3    L TENSOR                                                          
REMARK   3      L11:   1.5855 L22:   3.4304                                     
REMARK   3      L33:   5.7756 L12:  -0.0832                                     
REMARK   3      L13:   1.3682 L23:  -1.5627                                     
REMARK   3    S TENSOR                                                          
REMARK   3      S11:  -0.0364 S12:   0.1349 S13:   0.0080                       
REMARK   3      S21:  -0.2856 S22:   0.0772 S23:  -0.0925                       
REMARK   3      S31:  -0.0140 S32:   0.0797 S33:  -0.0408                       
REMARK   3                                                                      
REMARK   3  BULK SOLVENT MODELLING.                                             
REMARK   3   METHOD USED : BABINET MODEL WITH MASK                              
REMARK   3   PARAMETERS FOR MASK CALCULATION                                    
REMARK   3   VDW PROBE RADIUS   : 1.40                                          
REMARK   3   ION PROBE RADIUS   : 0.80                                          
REMARK   3   SHRINKAGE RADIUS   : 0.80                                          
REMARK   3                                                                      
REMARK   3  OTHER REFINEMENT REMARKS: HYDROGENS HAVE BEEN ADDED IN THE          
REMARK   3   RIDING POSITIONS.                                                  
REMARK   4                                                                      
REMARK   4 4A9N COMPLIES WITH FORMAT V. 3.30, 13-JUL-11                         
REMARK 100                                                                      
REMARK 100 THIS ENTRY HAS BEEN PROCESSED BY PDBE ON 28-NOV-11.                  
REMARK 100 THE PDBE ID CODE IS EBI-50493.                                       
REMARK 200                                                                      
REMARK 200 EXPERIMENTAL DETAILS                                                 
REMARK 200  EXPERIMENT TYPE                : X-RAY DIFFRACTION                  
REMARK 200  DATE OF DATA COLLECTION        : 08-FEB-09                          
REMARK 200  TEMPERATURE           (KELVIN) : 100                                
REMARK 200  PH                             : 7.0                                
REMARK 200  NUMBER OF CRYSTALS USED        : 1                                  
REMARK 200                                                                      
REMARK 200  SYNCHROTRON              (Y/N) : Y                                  
REMARK 200  RADIATION SOURCE               : ESRF                               
REMARK 200  BEAMLINE                       : ID23-1                             
REMARK 200  X-RAY GENERATOR MODEL          : NULL                               
REMARK 200  MONOCHROMATIC OR LAUE    (M/L) : M                                  
REMARK 200  WAVELENGTH OR RANGE        (A) : 1.072                              
REMARK 200  MONOCHROMATOR                  : 1.072                              
REMARK 200  OPTICS                         : NULL                               
REMARK 200                                                                      
REMARK 200  DETECTOR TYPE                  : CCD (QUANTUM 315R)                 
REMARK 200  DETECTOR MANUFACTURER          : ADSC                               
REMARK 200  INTENSITY-INTEGRATION SOFTWARE : HKL2000                            
REMARK 200  DATA SCALING SOFTWARE          : SCALEPACK                          
REMARK 200                                                                      
REMARK 200  NUMBER OF UNIQUE REFLECTIONS   : 35351                              
REMARK 200  RESOLUTION RANGE HIGH      (A) : 1.86                               
REMARK 200  RESOLUTION RANGE LOW       (A) : 67.88                              
REMARK 200  REJECTION CRITERIA  (SIGMA(I)) : NONE                               
REMARK 200                                                                      
REMARK 200 OVERALL.                                                             
REMARK 200  COMPLETENESS FOR RANGE     (%) : 97.7                               
REMARK 200  DATA REDUNDANCY                : 3.6                                
REMARK 200  R MERGE                    (I) : 0.05                               
REMARK 200  R SYM                      (I) : NULL                               
REMARK 200  <I/SIGMA(I)> FOR THE DATA SET  : 22.20                              
REMARK 200                                                                      
REMARK 200 IN THE HIGHEST RESOLUTION SHELL.                                     
REMARK 200  HIGHEST RESOLUTION SHELL, RANGE HIGH (A) : 1.86                     
REMARK 200  HIGHEST RESOLUTION SHELL, RANGE LOW  (A) : 1.89                     
REMARK 200  COMPLETENESS FOR SHELL     (%) : 86.0                               
REMARK 200  DATA REDUNDANCY IN SHELL       : 2.9                                
REMARK 200  R MERGE FOR SHELL          (I) : 0.38                               
REMARK 200  R SYM FOR SHELL            (I) : NULL                               
REMARK 200  <I/SIGMA(I)> FOR SHELL         : 2.10                               
REMARK 200                                                                      
REMARK 200 DIFFRACTION PROTOCOL: SINGLE WAVELENGTH                              
REMARK 200 METHOD USED TO DETERMINE THE STRUCTURE: MOLECULAR REPLACEMENT        
REMARK 200 SOFTWARE USED: NULL                                                  
REMARK 200 STARTING MODEL: NULL                                                 
REMARK 200                                                                      
REMARK 200 REMARK: NONE                                                         
REMARK 280                                                                      
REMARK 280 CRYSTAL                                                              
REMARK 280 SOLVENT CONTENT, VS   (%): 38.67                                     
REMARK 280 MATTHEWS COEFFICIENT, VM (ANGSTROMS**3/DA): 2.01                     
REMARK 280                                                                      
REMARK 280 CRYSTALLIZATION CONDITIONS: 0.1 M HEPES PH 7.0, 22-28%               
REMARK 280  PEG 3350, 0.2 M (NH4)2SO4, 20 DEGREES CELSIUS.                      
REMARK 290                                                                      
REMARK 290 CRYSTALLOGRAPHIC SYMMETRY                                            
REMARK 290 SYMMETRY OPERATORS FOR SPACE GROUP: C 1 2 1                          
REMARK 290                                                                      
REMARK 290      SYMOP   SYMMETRY                                                
REMARK 290     NNNMMM   OPERATOR                                                
REMARK 290       1555   X,Y,Z                                                   
REMARK 290       2555   -X,Y,-Z                                                 
REMARK 290       3555   X+1/2,Y+1/2,Z                                           
REMARK 290       4555   -X+1/2,Y+1/2,-Z                                         
REMARK 290                                                                      
REMARK 290     WHERE NNN -> OPERATOR NUMBER                                     
REMARK 290           MMM -> TRANSLATION VECTOR                                  
REMARK 290                                                                      
REMARK 290 CRYSTALLOGRAPHIC SYMMETRY TRANSFORMATIONS                            
REMARK 290 THE FOLLOWING TRANSFORMATIONS OPERATE ON THE ATOM/HETATM             
REMARK 290 RECORDS IN THIS ENTRY TO PRODUCE CRYSTALLOGRAPHICALLY                
REMARK 290 RELATED MOLECULES.                                                   
REMARK 290   SMTRY1   1  1.000000  0.000000  0.000000        0.00000            
REMARK 290   SMTRY2   1  0.000000  1.000000  0.000000        0.00000            
REMARK 290   SMTRY3   1  0.000000  0.000000  1.000000        0.00000            
REMARK 290   SMTRY1   2 -1.000000  0.000000  0.000000        0.00000            
REMARK 290   SMTRY2   2  0.000000  1.000000  0.000000        0.00000            
REMARK 290   SMTRY3   2  0.000000  0.000000 -1.000000        0.00000            
REMARK 290   SMTRY1   3  1.000000  0.000000  0.000000       56.98350            
REMARK 290   SMTRY2   3  0.000000  1.000000  0.000000       27.86250            
REMARK 290   SMTRY3   3  0.000000  0.000000  1.000000        0.00000            
REMARK 290   SMTRY1   4 -1.000000  0.000000  0.000000       56.98350            
REMARK 290   SMTRY2   4  0.000000  1.000000  0.000000       27.86250            
REMARK 290   SMTRY3   4  0.000000  0.000000 -1.000000        0.00000            
REMARK 290                                                                      
REMARK 290 REMARK: NULL                                                         
REMARK 300                                                                      
REMARK 300 BIOMOLECULE: 1, 2                                                    
REMARK 300 SEE REMARK 350 FOR THE AUTHOR PROVIDED AND/OR PROGRAM                
REMARK 300 GENERATED ASSEMBLY INFORMATION FOR THE STRUCTURE IN                  
REMARK 300 THIS ENTRY. THE REMARK MAY ALSO PROVIDE INFORMATION ON               
REMARK 300 BURIED SURFACE AREA.                                                 
REMARK 350                                                                      
REMARK 350 COORDINATES FOR A COMPLETE MULTIMER REPRESENTING THE KNOWN           
REMARK 350 BIOLOGICALLY SIGNIFICANT OLIGOMERIZATION STATE OF THE                
REMARK 350 MOLECULE CAN BE GENERATED BY APPLYING BIOMT TRANSFORMATIONS          
REMARK 350 GIVEN BELOW.  BOTH NON-CRYSTALLOGRAPHIC AND                          
REMARK 350 CRYSTALLOGRAPHIC OPERATIONS ARE GIVEN.                               
REMARK 350                                                                      
REMARK 350 BIOMOLECULE: 1                                                       
REMARK 350 AUTHOR DETERMINED BIOLOGICAL UNIT: DIMERIC                           
REMARK 350 SOFTWARE DETERMINED QUATERNARY STRUCTURE: DIMERIC                    
REMARK 350 SOFTWARE USED: PISA                                                  
REMARK 350 TOTAL BURIED SURFACE AREA: 3500 ANGSTROM**2                          
REMARK 350 SURFACE AREA OF THE COMPLEX: 11840 ANGSTROM**2                       
REMARK 350 CHANGE IN SOLVENT FREE ENERGY: -30.2 KCAL/MOL                        
REMARK 350 APPLY THE FOLLOWING TO CHAINS: A, B                                  
REMARK 350   BIOMT1   1  1.000000  0.000000  0.000000        0.00000            
REMARK 350   BIOMT2   1  0.000000  1.000000  0.000000        0.00000            
REMARK 350   BIOMT3   1  0.000000  0.000000  1.000000        0.00000            
REMARK 350                                                                      
REMARK 350 BIOMOLECULE: 2                                                       
REMARK 350 AUTHOR DETERMINED BIOLOGICAL UNIT: DIMERIC                           
REMARK 350 SOFTWARE DETERMINED QUATERNARY STRUCTURE: DIMERIC                    
REMARK 350 SOFTWARE USED: PISA                                                  
REMARK 350 TOTAL BURIED SURFACE AREA: 3480 ANGSTROM**2                          
REMARK 350 SURFACE AREA OF THE COMPLEX: 11500 ANGSTROM**2                       
REMARK 350 CHANGE IN SOLVENT FREE ENERGY: -26.7 KCAL/MOL                        
REMARK 350 APPLY THE FOLLOWING TO CHAINS: C                                     
REMARK 350   BIOMT1   1  1.000000  0.000000  0.000000        0.00000            
REMARK 350   BIOMT2   1  0.000000  1.000000  0.000000        0.00000            
REMARK 350   BIOMT3   1  0.000000  0.000000  1.000000        0.00000            
REMARK 350   BIOMT1   2 -1.000000  0.000000  0.000000       -5.89019            
REMARK 350   BIOMT2   2  0.000000  1.000000  0.000000        0.00000            
REMARK 350   BIOMT3   2  0.000000  0.000000 -1.000000       67.87089            
REMARK 375                                                                      
REMARK 375 SPECIAL POSITION                                                     
REMARK 375 THE FOLLOWING ATOMS ARE FOUND TO BE WITHIN 0.15 ANGSTROMS            
REMARK 375 OF A SYMMETRY RELATED ATOM AND ARE ASSUMED TO BE ON SPECIAL          
REMARK 375 POSITIONS.                                                           
REMARK 375                                                                      
REMARK 375 ATOM RES CSSEQI                                                      
REMARK 375      HOH C2052   LIES ON A SPECIAL POSITION.                         
REMARK 465                                                                      
REMARK 465 MISSING RESIDUES                                                     
REMARK 465 THE FOLLOWING RESIDUES WERE NOT LOCATED IN THE                       
REMARK 465 EXPERIMENT. (M=MODEL NUMBER; RES=RESIDUE NAME; C=CHAIN               
REMARK 465 IDENTIFIER; SSSEQ=SEQUENCE NUMBER; I=INSERTION CODE.)                
REMARK 465                                                                      
REMARK 465   M RES C SSSEQI                                                     
REMARK 465     GLY A    47                                                      
REMARK 465     SER A    48                                                      
REMARK 465     SER A    49                                                      
REMARK 465     HIS A    50                                                      
REMARK 465     HIS A    51                                                      
REMARK 465     HIS A    52                                                      
REMARK 465     HIS A    53                                                      
REMARK 465     HIS A    54                                                      
REMARK 465     HIS A    55                                                      
REMARK 465     SER A    56                                                      
REMARK 465     SER A    57                                                      
REMARK 465     GLY A    58                                                      
REMARK 465     LEU A    59                                                      
REMARK 465     VAL A    60                                                      
REMARK 465     PRO A    61                                                      
REMARK 465     ARG A    62                                                      
REMARK 465     GLY A    63                                                      
REMARK 465     SER A    64                                                      
REMARK 465     HIS A    65                                                      
REMARK 465     MET A    66                                                      
REMARK 465     SER A    67                                                      
REMARK 465     ASN A    68                                                      
REMARK 465     PRO A    69                                                      
REMARK 465     LYS A    70                                                      
REMARK 465     LYS A    71                                                      
REMARK 465     PRO A    72                                                      
REMARK 465     GLY A    73                                                      
REMARK 465     ARG A    74                                                      
REMARK 465     LEU A   187                                                      
REMARK 465     VAL A   188                                                      
REMARK 465     VAL A   189                                                      
REMARK 465     THR A   190                                                      
REMARK 465     ILE A   191                                                      
REMARK 465     PRO A   192                                                      
REMARK 465     LYS A   193                                                      
REMARK 465     ASN A   194                                                      
REMARK 465     SER A   195                                                      
REMARK 465     HIS A   196                                                      
REMARK 465     LYS A   197                                                      
REMARK 465     LYS A   198                                                      
REMARK 465     GLY A   199                                                      
REMARK 465     ALA A   200                                                      
REMARK 465     GLY B    47                                                      
REMARK 465     SER B    48                                                      
REMARK 465     SER B    49                                                      
REMARK 465     HIS B    50                                                      
REMARK 465     HIS B    51                                                      
REMARK 465     HIS B    52                                                      
REMARK 465     HIS B    53                                                      
REMARK 465     HIS B    54                                                      
REMARK 465     HIS B    55                                                      
REMARK 465     SER B    56                                                      
REMARK 465     SER B    57                                                      
REMARK 465     GLY B    58                                                      
REMARK 465     LEU B    59                                                      
REMARK 465     VAL B    60                                                      
REMARK 465     PRO B    61                                                      
REMARK 465     ARG B    62                                                      
REMARK 465     GLY B    63                                                      
REMARK 465     SER B    64                                                      
REMARK 465     HIS B    65                                                      
REMARK 465     MET B    66                                                      
REMARK 465     SER B    67                                                      
REMARK 465     ASN B    68                                                      
REMARK 465     PRO B    69                                                      
REMARK 465     LYS B    70                                                      
REMARK 465     LYS B    71                                                      
REMARK 465     LEU B   187                                                      
REMARK 465     VAL B   188                                                      
REMARK 465     VAL B   189                                                      
REMARK 465     THR B   190                                                      
REMARK 465     ILE B   191                                                      
REMARK 465     PRO B   192                                                      
REMARK 465     LYS B   193                                                      
REMARK 465     ASN B   194                                                      
REMARK 465     SER B   195                                                      
REMARK 465     HIS B   196                                                      
REMARK 465     LYS B   197                                                      
REMARK 465     LYS B   198                                                      
REMARK 465     GLY B   199                                                      
REMARK 465     ALA B   200                                                      
REMARK 465     GLY C    47                                                      
REMARK 465     SER C    48                                                      
REMARK 465     SER C    49                                                      
REMARK 465     HIS C    50                                                      
REMARK 465     HIS C    51                                                      
REMARK 465     HIS C    52                                                      
REMARK 465     HIS C    53                                                      
REMARK 465     HIS C    54                                                      
REMARK 465     HIS C    55                                                      
REMARK 465     SER C    56                                                      
REMARK 465     SER C    57                                                      
REMARK 465     GLY C    58                                                      
REMARK 465     LEU C    59                                                      
REMARK 465     VAL C    60                                                      
REMARK 465     PRO C    61                                                      
REMARK 465     ARG C    62                                                      
REMARK 465     GLY C    63                                                      
REMARK 465     SER C    64                                                      
REMARK 465     HIS C    65                                                      
REMARK 465     MET C    66                                                      
REMARK 465     SER C    67                                                      
REMARK 465     ASN C    68                                                      
REMARK 465     PRO C    69                                                      
REMARK 465     LYS C    70                                                      
REMARK 465     LYS C    71                                                      
REMARK 465     PRO C    72                                                      
REMARK 465     GLY C    73                                                      
REMARK 465     ARG C    74                                                      
REMARK 465     VAL C    75                                                      
REMARK 465     THR C    76                                                      
REMARK 465     GLU C   183                                                      
REMARK 465     GLU C   184                                                      
REMARK 465     GLN C   185                                                      
REMARK 465     GLU C   186                                                      
REMARK 465     LEU C   187                                                      
REMARK 465     VAL C   188                                                      
REMARK 465     VAL C   189                                                      
REMARK 465     THR C   190                                                      
REMARK 465     ILE C   191                                                      
REMARK 465     PRO C   192                                                      
REMARK 465     LYS C   193                                                      
REMARK 465     ASN C   194                                                      
REMARK 465     SER C   195                                                      
REMARK 465     HIS C   196                                                      
REMARK 465     LYS C   197                                                      
REMARK 465     LYS C   198                                                      
REMARK 465     GLY C   199                                                      
REMARK 465     ALA C   200                                                      
REMARK 470                                                                      
REMARK 470 MISSING ATOM                                                         
REMARK 470 THE FOLLOWING RESIDUES HAVE MISSING ATOMS (M=MODEL NUMBER;           
REMARK 470 RES=RESIDUE NAME; C=CHAIN IDENTIFIER; SSEQ=SEQUENCE NUMBER;          
REMARK 470 I=INSERTION CODE):                                                   
REMARK 470   M RES CSSEQI  ATOMS                                                
REMARK 470     GLN A 185    CG   CD   OE1  NE2                                  
REMARK 470     GLU B 183    CG   CD   OE1  OE2                                  
REMARK 470     GLN B 185    CG   CD   OE1  NE2                                  
REMARK 500                                                                      
REMARK 500 GEOMETRY AND STEREOCHEMISTRY                                         
REMARK 500 SUBTOPIC: CLOSE CONTACTS                                             
REMARK 500                                                                      
REMARK 500 THE FOLLOWING ATOMS THAT ARE RELATED BY CRYSTALLOGRAPHIC             
REMARK 500 SYMMETRY ARE IN CLOSE CONTACT.  AN ATOM LOCATED WITHIN 0.15          
REMARK 500 ANGSTROMS OF A SYMMETRY RELATED ATOM IS ASSUMED TO BE ON A           
REMARK 500 SPECIAL POSITION AND IS, THEREFORE, LISTED IN REMARK 375             
REMARK 500 INSTEAD OF REMARK 500.  ATOMS WITH NON-BLANK ALTERNATE               
REMARK 500 LOCATION INDICATORS ARE NOT INCLUDED IN THE CALCULATIONS.            
REMARK 500                                                                      
REMARK 500 DISTANCE CUTOFF:                                                     
REMARK 500 2.2 ANGSTROMS FOR CONTACTS NOT INVOLVING HYDROGEN ATOMS              
REMARK 500 1.6 ANGSTROMS FOR CONTACTS INVOLVING HYDROGEN ATOMS                  
REMARK 500                                                                      
REMARK 500  ATM1  RES C  SSEQI   ATM2  RES C  SSEQI  SSYMOP   DISTANCE          
REMARK 500   O    HOH C  2066     O    HOH C  2066     2556     0.87            
REMARK 500                                                                      
REMARK 500 REMARK: NULL                                                         
REMARK 500                                                                      
REMARK 500 GEOMETRY AND STEREOCHEMISTRY                                         
REMARK 500 SUBTOPIC: COVALENT BOND ANGLES                                       
REMARK 500                                                                      
REMARK 500 THE STEREOCHEMICAL PARAMETERS OF THE FOLLOWING RESIDUES              
REMARK 500 HAVE VALUES WHICH DEVIATE FROM EXPECTED VALUES BY MORE               
REMARK 500 THAN 6*RMSD (M=MODEL NUMBER; RES=RESIDUE NAME; C=CHAIN               
REMARK 500 IDENTIFIER; SSEQ=SEQUENCE NUMBER; I=INSERTION CODE).                 
REMARK 500                                                                      
REMARK 500 STANDARD TABLE:                                                      
REMARK 500 FORMAT: (10X,I3,1X,A3,1X,A1,I4,A1,3(1X,A4,2X),12X,F5.1)              
REMARK 500                                                                      
REMARK 500 EXPECTED VALUES PROTEIN: ENGH AND HUBER, 1999                        
REMARK 500 EXPECTED VALUES NUCLEIC ACID: CLOWNEY ET AL 1996                     
REMARK 500                                                                      
REMARK 500  M RES CSSEQI ATM1   ATM2   ATM3                                     
REMARK 500    MET A 123   CG  -  SD  -  CE  ANGL. DEV. =  13.3 DEGREES          
REMARK 500                                                                      
REMARK 500 REMARK: NULL                                                         
REMARK 500                                                                      
REMARK 500 GEOMETRY AND STEREOCHEMISTRY                                         
REMARK 500 SUBTOPIC: TORSION ANGLES                                             
REMARK 500                                                                      
REMARK 500 TORSION ANGLES OUTSIDE THE EXPECTED RAMACHANDRAN REGIONS:            
REMARK 500 (M=MODEL NUMBER; RES=RESIDUE NAME; C=CHAIN IDENTIFIER;               
REMARK 500 SSEQ=SEQUENCE NUMBER; I=INSERTION CODE).                             
REMARK 500                                                                      
REMARK 500 STANDARD TABLE:                                                      
REMARK 500 FORMAT:(10X,I3,1X,A3,1X,A1,I4,A1,4X,F7.2,3X,F7.2)                    
REMARK 500                                                                      
REMARK 500 EXPECTED VALUES: GJ KLEYWEGT AND TA JONES (1996). PHI/PSI-           
REMARK 500 CHOLOGY: RAMACHANDRAN REVISITED. STRUCTURE 4, 1395 - 1400            
REMARK 500                                                                      
REMARK 500  M RES CSSEQI        PSI       PHI                                   
REMARK 500    VAL B  85      -61.25   -104.07                                   
REMARK 500    LEU B 110       77.71   -117.38                                   
REMARK 500                                                                      
REMARK 500 REMARK: NULL                                                         
REMARK 800                                                                      
REMARK 800 SITE                                                                 
REMARK 800 SITE_IDENTIFIER: AC1                                                 
REMARK 800 EVIDENCE_CODE: SOFTWARE                                              
REMARK 800 SITE_DESCRIPTION: BINDING SITE FOR RESIDUE EDO A1187                 
REMARK 800                                                                      
REMARK 800 SITE_IDENTIFIER: AC2                                                 
REMARK 800 EVIDENCE_CODE: SOFTWARE                                              
REMARK 800 SITE_DESCRIPTION: BINDING SITE FOR RESIDUE EDO A1188                 
REMARK 800                                                                      
REMARK 800 SITE_IDENTIFIER: AC3                                                 
REMARK 800 EVIDENCE_CODE: SOFTWARE                                              
REMARK 800 SITE_DESCRIPTION: BINDING SITE FOR RESIDUE EDO A1189                 
REMARK 800                                                                      
REMARK 800 SITE_IDENTIFIER: AC4                                                 
REMARK 800 EVIDENCE_CODE: SOFTWARE                                              
REMARK 800 SITE_DESCRIPTION: BINDING SITE FOR RESIDUE A9N A1190                 
REMARK 800                                                                      
REMARK 800 SITE_IDENTIFIER: AC5                                                 
REMARK 800 EVIDENCE_CODE: SOFTWARE                                              
REMARK 800 SITE_DESCRIPTION: BINDING SITE FOR RESIDUE SO4 A1191                 
REMARK 800                                                                      
REMARK 800 SITE_IDENTIFIER: AC6                                                 
REMARK 800 EVIDENCE_CODE: SOFTWARE                                              
REMARK 800 SITE_DESCRIPTION: BINDING SITE FOR RESIDUE SO4 A1192                 
REMARK 800                                                                      
REMARK 800 SITE_IDENTIFIER: AC7                                                 
REMARK 800 EVIDENCE_CODE: SOFTWARE                                              
REMARK 800 SITE_DESCRIPTION: BINDING SITE FOR RESIDUE EDO B1187                 
REMARK 800                                                                      
REMARK 800 SITE_IDENTIFIER: AC8                                                 
REMARK 800 EVIDENCE_CODE: SOFTWARE                                              
REMARK 800 SITE_DESCRIPTION: BINDING SITE FOR RESIDUE EDO B1188                 
REMARK 800                                                                      
REMARK 800 SITE_IDENTIFIER: AC9                                                 
REMARK 800 EVIDENCE_CODE: SOFTWARE                                              
REMARK 800 SITE_DESCRIPTION: BINDING SITE FOR RESIDUE A9N B1189                 
REMARK 800                                                                      
REMARK 800 SITE_IDENTIFIER: BC1                                                 
REMARK 800 EVIDENCE_CODE: SOFTWARE                                              
REMARK 800 SITE_DESCRIPTION: BINDING SITE FOR RESIDUE SO4 B1190                 
REMARK 800                                                                      
REMARK 800 SITE_IDENTIFIER: BC2                                                 
REMARK 800 EVIDENCE_CODE: SOFTWARE                                              
REMARK 800 SITE_DESCRIPTION: BINDING SITE FOR RESIDUE DMS C1183                 
REMARK 800                                                                      
REMARK 800 SITE_IDENTIFIER: BC3                                                 
REMARK 800 EVIDENCE_CODE: SOFTWARE                                              
REMARK 800 SITE_DESCRIPTION: BINDING SITE FOR RESIDUE EDO C1184                 
REMARK 800                                                                      
REMARK 800 SITE_IDENTIFIER: BC4                                                 
REMARK 800 EVIDENCE_CODE: SOFTWARE                                              
REMARK 800 SITE_DESCRIPTION: BINDING SITE FOR RESIDUE SO4 C1185                 
REMARK 900                                                                      
REMARK 900 RELATED ENTRIES                                                      
REMARK 900 RELATED ID: 2YEK   RELATED DB: PDB                                   
REMARK 900  CRYSTAL STRUCTURE OF THE FIRST BROMODOMAIN OF HUMAN                 
REMARK 900  BRD2 WITH THE INHIBITOR GSK525762 (IBET)                            
REMARK 900 RELATED ID: 4A9E   RELATED DB: PDB                                   
REMARK 900  N-TERMINAL BROMODOMAIN OF HUMAN BRD2 WITH 3-METHYL-1                
REMARK 900  ,2,3,4-TETRAHYDROQUINAZOLIN-2-ONE                                   
REMARK 900 RELATED ID: 4A9H   RELATED DB: PDB                                   
REMARK 900  N-TERMINAL BROMODOMAIN OF HUMAN BRD2 WITH 1-(2-                     
REMARK 900  METHYL-1,2,3,4-TETRAHYDROQUINOLIN-1-YL)ETHAN-1-ONE                  
REMARK 900 RELATED ID: 4A9M   RELATED DB: PDB                                   
REMARK 900  N-TERMINAL BROMODOMAIN OF HUMAN BRD2 WITH N-                        
REMARK 900  CYCLOPENTYL-5-(3,5-DIMETHYL-1,2-OXAZOL-4-YL)-2-                     
REMARK 900  METHYLBENZENE-1-SULFONAMIDE                                         
REMARK 900 RELATED ID: 4A9F   RELATED DB: PDB                                   
REMARK 900  N-TERMINAL BROMODOMAIN OF HUMAN BRD2 WITH 1-                        
REMARK 900  METHYLPYRROLIDIN-2-ONE                                              
REMARK 900 RELATED ID: 4A9O   RELATED DB: PDB                                   
REMARK 900  N-TERMINAL BROMODOMAIN OF HUMAN BRD2 WITH 5 ETHYL-3                 
REMARK 900  -METHYL-4-PHENYL-1,2-OXAZOLE                                        
REMARK 900 RELATED ID: 2YDW   RELATED DB: PDB                                   
REMARK 900  CRYSTAL STRUCTURE OF THE FIRST BROMODOMAIN OF HUMAN                 
REMARK 900  BRD2 WITH THE INHIBITOR GW841819X                                   
REMARK 900 RELATED ID: 4A9J   RELATED DB: PDB                                   
REMARK 900  N-TERMINAL BROMODOMAIN OF HUMAN BRD2 WITH N-(4-                     
REMARK 900  HYDROXYPHENYL)ACETAMIDE                                             
REMARK 900 RELATED ID: 1X0J   RELATED DB: PDB                                   
REMARK 900  CRYSTAL STRUCTURE ANALYSIS OF THE N-TERMINAL BROMODOMAIN            
REMARK 900   OFHUMAN BRD2                                                       
REMARK 900 RELATED ID: 4A9P   RELATED DB: PDB                                   
REMARK 900  N-TERMINAL BROMODOMAIN OF HUMAN BRD2 WITH 3,5                       
REMARK 900  DIMETHYL-4-PHENYL-1,2-OXAZOLE                                       
REMARK 900 RELATED ID: 4A9I   RELATED DB: PDB                                   
REMARK 900  N-TERMINAL BROMODOMAIN OF HUMAN BRD2 WITH 3-METHYL-1                
REMARK 900  ,2,3,4-TETRAHYDROQUINAZOLIN-2-ONE                                   
DBREF  4A9N A   67   200  UNP    P25440   BRD2_HUMAN      67    200             
DBREF  4A9N B   67   200  UNP    P25440   BRD2_HUMAN      67    200             
DBREF  4A9N C   67   200  UNP    P25440   BRD2_HUMAN      67    200             
SEQADV 4A9N GLY A   47  UNP  P25440              EXPRESSION TAG                 
SEQADV 4A9N SER A   48  UNP  P25440              EXPRESSION TAG                 
SEQADV 4A9N SER A   49  UNP  P25440              EXPRESSION TAG                 
SEQADV 4A9N HIS A   50  UNP  P25440              EXPRESSION TAG                 
SEQADV 4A9N HIS A   51  UNP  P25440              EXPRESSION TAG                 
SEQADV 4A9N HIS A   52  UNP  P25440              EXPRESSION TAG                 
SEQADV 4A9N HIS A   53  UNP  P25440              EXPRESSION TAG                 
SEQADV 4A9N HIS A   54  UNP  P25440              EXPRESSION TAG                 
SEQADV 4A9N HIS A   55  UNP  P25440              EXPRESSION TAG                 
SEQADV 4A9N SER A   56  UNP  P25440              EXPRESSION TAG                 
SEQADV 4A9N SER A   57  UNP  P25440              EXPRESSION TAG                 
SEQADV 4A9N GLY A   58  UNP  P25440              EXPRESSION TAG                 
SEQADV 4A9N LEU A   59  UNP  P25440              EXPRESSION TAG                 
SEQADV 4A9N VAL A   60  UNP  P25440              EXPRESSION TAG                 
SEQADV 4A9N PRO A   61  UNP  P25440              EXPRESSION TAG                 
SEQADV 4A9N ARG A   62  UNP  P25440              EXPRESSION TAG                 
SEQADV 4A9N GLY A   63  UNP  P25440              EXPRESSION TAG                 
SEQADV 4A9N SER A   64  UNP  P25440              EXPRESSION TAG                 
SEQADV 4A9N HIS A   65  UNP  P25440              EXPRESSION TAG                 
SEQADV 4A9N MET A   66  UNP  P25440              EXPRESSION TAG                 
SEQADV 4A9N GLY B   47  UNP  P25440              EXPRESSION TAG                 
SEQADV 4A9N SER B   48  UNP  P25440              EXPRESSION TAG                 
SEQADV 4A9N SER B   49  UNP  P25440              EXPRESSION TAG                 
SEQADV 4A9N HIS B   50  UNP  P25440              EXPRESSION TAG                 
SEQADV 4A9N HIS B   51  UNP  P25440              EXPRESSION TAG                 
SEQADV 4A9N HIS B   52  UNP  P25440              EXPRESSION TAG                 
SEQADV 4A9N HIS B   53  UNP  P25440              EXPRESSION TAG                 
SEQADV 4A9N HIS B   54  UNP  P25440              EXPRESSION TAG                 
SEQADV 4A9N HIS B   55  UNP  P25440              EXPRESSION TAG                 
SEQADV 4A9N SER B   56  UNP  P25440              EXPRESSION TAG                 
SEQADV 4A9N SER B   57  UNP  P25440              EXPRESSION TAG                 
SEQADV 4A9N GLY B   58  UNP  P25440              EXPRESSION TAG                 
SEQADV 4A9N LEU B   59  UNP  P25440              EXPRESSION TAG                 
SEQADV 4A9N VAL B   60  UNP  P25440              EXPRESSION TAG                 
SEQADV 4A9N PRO B   61  UNP  P25440              EXPRESSION TAG                 
SEQADV 4A9N ARG B   62  UNP  P25440              EXPRESSION TAG                 
SEQADV 4A9N GLY B   63  UNP  P25440              EXPRESSION TAG                 
SEQADV 4A9N SER B   64  UNP  P25440              EXPRESSION TAG                 
SEQADV 4A9N HIS B   65  UNP  P25440              EXPRESSION TAG                 
SEQADV 4A9N MET B   66  UNP  P25440              EXPRESSION TAG                 
SEQADV 4A9N GLY C   47  UNP  P25440              EXPRESSION TAG                 
SEQADV 4A9N SER C   48  UNP  P25440              EXPRESSION TAG                 
SEQADV 4A9N SER C   49  UNP  P25440              EXPRESSION TAG                 
SEQADV 4A9N HIS C   50  UNP  P25440              EXPRESSION TAG                 
SEQADV 4A9N HIS C   51  UNP  P25440              EXPRESSION TAG                 
SEQADV 4A9N HIS C   52  UNP  P25440              EXPRESSION TAG                 
SEQADV 4A9N HIS C   53  UNP  P25440              EXPRESSION TAG                 
SEQADV 4A9N HIS C   54  UNP  P25440              EXPRESSION TAG                 
SEQADV 4A9N HIS C   55  UNP  P25440              EXPRESSION TAG                 
SEQADV 4A9N SER C   56  UNP  P25440              EXPRESSION TAG                 
SEQADV 4A9N SER C   57  UNP  P25440              EXPRESSION TAG                 
SEQADV 4A9N GLY C   58  UNP  P25440              EXPRESSION TAG                 
SEQADV 4A9N LEU C   59  UNP  P25440              EXPRESSION TAG                 
SEQADV 4A9N VAL C   60  UNP  P25440              EXPRESSION TAG                 
SEQADV 4A9N PRO C   61  UNP  P25440              EXPRESSION TAG                 
SEQADV 4A9N ARG C   62  UNP  P25440              EXPRESSION TAG                 
SEQADV 4A9N GLY C   63  UNP  P25440              EXPRESSION TAG                 
SEQADV 4A9N SER C   64  UNP  P25440              EXPRESSION TAG                 
SEQADV 4A9N HIS C   65  UNP  P25440              EXPRESSION TAG                 
SEQADV 4A9N MET C   66  UNP  P25440              EXPRESSION TAG                 
SEQRES   1 A  154  GLY SER SER HIS HIS HIS HIS HIS HIS SER SER GLY LEU          
SEQRES   2 A  154  VAL PRO ARG GLY SER HIS MET SER ASN PRO LYS LYS PRO          
SEQRES   3 A  154  GLY ARG VAL THR ASN GLN LEU GLN TYR LEU HIS LYS VAL          
SEQRES   4 A  154  VAL MET LYS ALA LEU TRP LYS HIS GLN PHE ALA TRP PRO          
SEQRES   5 A  154  PHE ARG GLN PRO VAL ASP ALA VAL LYS LEU GLY LEU PRO          
SEQRES   6 A  154  ASP TYR HIS LYS ILE ILE LYS GLN PRO MET ASP MET GLY          
SEQRES   7 A  154  THR ILE LYS ARG ARG LEU GLU ASN ASN TYR TYR TRP ALA          
SEQRES   8 A  154  ALA SER GLU CYS MET GLN ASP PHE ASN THR MET PHE THR          
SEQRES   9 A  154  ASN CYS TYR ILE TYR ASN LYS PRO THR ASP ASP ILE VAL          
SEQRES  10 A  154  LEU MET ALA GLN THR LEU GLU LYS ILE PHE LEU GLN LYS          
SEQRES  11 A  154  VAL ALA SER MET PRO GLN GLU GLU GLN GLU LEU VAL VAL          
SEQRES  12 A  154  THR ILE PRO LYS ASN SER HIS LYS LYS GLY ALA                  
SEQRES   1 B  154  GLY SER SER HIS HIS HIS HIS HIS HIS SER SER GLY LEU          
SEQRES   2 B  154  VAL PRO ARG GLY SER HIS MET SER ASN PRO LYS LYS PRO          
SEQRES   3 B  154  GLY ARG VAL THR ASN GLN LEU GLN TYR LEU HIS LYS VAL          
SEQRES   4 B  154  VAL MET LYS ALA LEU TRP LYS HIS GLN PHE ALA TRP PRO          
SEQRES   5 B  154  PHE ARG GLN PRO VAL ASP ALA VAL LYS LEU GLY LEU PRO          
SEQRES   6 B  154  ASP TYR HIS LYS ILE ILE LYS GLN PRO MET ASP MET GLY          
SEQRES   7 B  154  THR ILE LYS ARG ARG LEU GLU ASN ASN TYR TYR TRP ALA          
SEQRES   8 B  154  ALA SER GLU CYS MET GLN ASP PHE ASN THR MET PHE THR          
SEQRES   9 B  154  ASN CYS TYR ILE TYR ASN LYS PRO THR ASP ASP ILE VAL          
SEQRES  10 B  154  LEU MET ALA GLN THR LEU GLU LYS ILE PHE LEU GLN LYS          
SEQRES  11 B  154  VAL ALA SER MET PRO GLN GLU GLU GLN GLU LEU VAL VAL          
SEQRES  12 B  154  THR ILE PRO LYS ASN SER HIS LYS LYS GLY ALA                  
SEQRES   1 C  154  GLY SER SER HIS HIS HIS HIS HIS HIS SER SER GLY LEU          
SEQRES   2 C  154  VAL PRO ARG GLY SER HIS MET SER ASN PRO LYS LYS PRO          
SEQRES   3 C  154  GLY ARG VAL THR ASN GLN LEU GLN TYR LEU HIS LYS VAL          
SEQRES   4 C  154  VAL MET LYS ALA LEU TRP LYS HIS GLN PHE ALA TRP PRO          
SEQRES   5 C  154  PHE ARG GLN PRO VAL ASP ALA VAL LYS LEU GLY LEU PRO          
SEQRES   6 C  154  ASP TYR HIS LYS ILE ILE LYS GLN PRO MET ASP MET GLY          
SEQRES   7 C  154  THR ILE LYS ARG ARG LEU GLU ASN ASN TYR TYR TRP ALA          
SEQRES   8 C  154  ALA SER GLU CYS MET GLN ASP PHE ASN THR MET PHE THR          
SEQRES   9 C  154  ASN CYS TYR ILE TYR ASN LYS PRO THR ASP ASP ILE VAL          
SEQRES  10 C  154  LEU MET ALA GLN THR LEU GLU LYS ILE PHE LEU GLN LYS          
SEQRES  11 C  154  VAL ALA SER MET PRO GLN GLU GLU GLN GLU LEU VAL VAL          
SEQRES  12 C  154  THR ILE PRO LYS ASN SER HIS LYS LYS GLY ALA                  
HET    EDO  A1187       4                                                       
HET    EDO  A1188       4                                                       
HET    EDO  A1189       4                                                       
HET    A9N  A1190      21                                                       
HET    SO4  A1191       5                                                       
HET    SO4  A1192       5                                                       
HET    EDO  B1187       4                                                       
HET    EDO  B1188       4                                                       
HET    A9N  B1189      21                                                       
HET    SO4  B1190       5                                                       
HET    DMS  C1183       4                                                       
HET    EDO  C1184       4                                                       
HET    SO4  C1185       5                                                       
HETNAM     EDO 1,2-ETHANEDIOL                                                   
HETNAM     A9N N-CYCLOPROP-2-EN-1-YL-5-(3,5-DIMETHYL-1,2-                       
HETNAM   2 A9N  OXAZOL-4-YL)-2-METHYL-BENZENESULFONAMIDE                        
HETNAM     SO4 SULFATE ION                                                      
HETNAM     DMS DIMETHYL SULFOXIDE                                               
HETSYN     EDO ETHYLENE GLYCOL                                                  
FORMUL   4  EDO    6(C2 H6 O2)                                                  
FORMUL   5  A9N    2(C15 H16 N2 O3 S)                                           
FORMUL   6  SO4    4(O4 S 2-)                                                   
FORMUL   7  DMS    C2 H6 O S                                                    
FORMUL   8  HOH   *281(H2 O)                                                    
HELIX    1   1 THR A   76  VAL A   85  1                                  10    
HELIX    2   2 VAL A   85  LYS A   92  1                                   8    
HELIX    3   3 ALA A   96  ARG A  100  5                                   5    
HELIX    4   4 ASP A  104  GLY A  109  1                                   6    
HELIX    5   5 ASP A  112  ILE A  117  1                                   6    
HELIX    6   6 ASP A  122  ASN A  132  1                                  11    
HELIX    7   7 ALA A  137  ASN A  156  1                                  20    
HELIX    8   8 ASP A  160  ALA A  178  1                                  19    
HELIX    9   9 THR B   76  VAL B   85  1                                  10    
HELIX   10  10 VAL B   85  LYS B   92  1                                   8    
HELIX   11  11 ALA B   96  ARG B  100  5                                   5    
HELIX   12  12 ASP B  104  GLY B  109  1                                   6    
HELIX   13  13 ASP B  112  ILE B  117  1                                   6    
HELIX   14  14 ASP B  122  ASN B  132  1                                  11    
HELIX   15  15 ALA B  137  ASN B  156  1                                  20    
HELIX   16  16 ASP B  160  ALA B  178  1                                  19    
HELIX   17  17 ASN C   77  VAL C   85  1                                   9    
HELIX   18  18 VAL C   85  LYS C   92  1                                   8    
HELIX   19  19 ALA C   96  ARG C  100  5                                   5    
HELIX   20  20 ASP C  112  ILE C  117  1                                   6    
HELIX   21  21 ASP C  122  ASN C  132  1                                  11    
HELIX   22  22 ALA C  137  ASN C  156  1                                  20    
HELIX   23  23 ASP C  160  SER C  179  1                                  20    
SITE     1 AC1  7 HIS A 114  LYS A 118  HOH A2054  GLN B 119                    
SITE     2 AC1  7 ARG B 129  ASP B 144  HOH B2052                               
SITE     1 AC2  5 ILE A 116  ILE A 117  LYS A 118  GLN A 119                    
SITE     2 AC2  5 ASN A 151                                                     
SITE     1 AC3  3 GLN A 143  HOH A2082  LYS B 118                               
SITE     1 AC4 10 TRP A  97  PRO A  98  PHE A  99  LEU A 108                    
SITE     2 AC4 10 LEU A 110  ASN A 156  HOH A2051  HOH A2094                    
SITE     3 AC4 10 HOH A2121  GLN B  94                                          
SITE     1 AC5  4 ARG A 100  HOH A2011  HOH A2013  HOH A2015                    
SITE     1 AC6  3 THR A 125  ARG A 128  ARG A 129                               
SITE     1 AC7  5 GLN A  94  TRP A  97  MET A 165  GLN B  94                    
SITE     2 AC7  5 TRP B  97                                                     
SITE     1 AC8  3 LYS A 171  GLN B 143  ASN B 146                               
SITE     1 AC9  9 GLN A  94  TRP B  97  PRO B  98  PHE B  99                    
SITE     2 AC9  9 LEU B 108  ASN B 156  HOH B2028  HOH B2076                    
SITE     3 AC9  9 HOH B2088                                                     
SITE     1 BC1  3 THR B 125  ARG B 128  ARG B 129                               
SITE     1 BC2  2 ASN C 156  HOH C2026                                          
SITE     1 BC3  3 ARG C 129  ASP C 144  HOH C2039                               
SITE     1 BC4  7 ARG B 100  ARG C 128  ASN C 132  TYR C 134                    
SITE     2 BC4  7 HOH C2037  HOH C2067  HOH C2068                               
CRYST1  113.967   55.725   68.126  90.00  94.96  90.00 C 1 2 1      12          
ORIGX1      1.000000  0.000000  0.000000        0.00000                         
ORIGX2      0.000000  1.000000  0.000000        0.00000                         
ORIGX3      0.000000  0.000000  1.000000        0.00000                         
SCALE1      0.008774  0.000000  0.000761        0.00000                         
SCALE2      0.000000  0.017945  0.000000        0.00000                         
SCALE3      0.000000  0.000000  0.014734        0.00000                         
ATOM      1  N   VAL A  75       5.267  -3.237  14.820  1.00 63.68           N  
ANISOU    1  N   VAL A  75     7743   7250   9203   -642   3553    848       N  
ATOM      2  CA  VAL A  75       5.307  -1.780  15.133  1.00 62.55           C  
ANISOU    2  CA  VAL A  75     7580   7267   8919   -479   3484    771       C  
ATOM      3  C   VAL A  75       6.099  -1.534  16.415  1.00 62.13           C  
ANISOU    3  C   VAL A  75     7842   7233   8532   -315   3563    870       C  
ATOM      4  O   VAL A  75       5.841  -2.175  17.436  1.00 64.45           O  
ANISOU    4  O   VAL A  75     8281   7467   8741   -325   3828   1001       O  
ATOM      5  CB  VAL A  75       3.882  -1.205  15.319  1.00 64.73           C  
ANISOU    5  CB  VAL A  75     7594   7629   9372   -515   3674    711       C  
ATOM      6  CG1 VAL A  75       3.942   0.287  15.628  1.00 64.15           C  
ANISOU    6  CG1 VAL A  75     7518   7701   9154   -335   3596    625       C  
ATOM      7  CG2 VAL A  75       3.031  -1.461  14.082  1.00 65.27           C  
ANISOU    7  CG2 VAL A  75     7335   7687   9778   -672   3585    601       C  
ATOM      8  N   THR A  76       7.058  -0.610  16.352  1.00 58.88           N  
ANISOU    8  N   THR A  76     7537   6901   7935   -167   3332    807       N  
ATOM      9  CA  THR A  76       7.809  -0.166  17.529  1.00 58.28           C  
ANISOU    9  CA  THR A  76     7738   6865   7542      5   3358    861       C  
ATOM     10  C   THR A  76       7.770   1.359  17.642  1.00 56.69           C  
ANISOU   10  C   THR A  76     7483   6796   7262    136   3254    738       C  
ATOM     11  O   THR A  76       7.358   2.053  16.709  1.00 55.66           O  
ANISOU   11  O   THR A  76     7124   6716   7307    104   3124    620       O  
ATOM     12  CB  THR A  76       9.290  -0.610  17.482  1.00 56.93           C  
ANISOU   12  CB  THR A  76     7799   6642   7191     71   3152    907       C  
ATOM     13  OG1 THR A  76      10.006   0.181  16.521  1.00 53.89           O  
ANISOU   13  OG1 THR A  76     7328   6317   6832    105   2849    784       O  
ATOM     14  CG2 THR A  76       9.415  -2.090  17.127  1.00 57.63           C  
ANISOU   14  CG2 THR A  76     7929   6583   7383    -53   3201   1007       C  
ATOM     15  N   ASN A  77       8.211   1.866  18.789  1.00 56.33           N  
ANISOU   15  N   ASN A  77     7663   6796   6944    291   3304    764       N  
ATOM     16  CA  ASN A  77       8.269   3.313  19.046  1.00 54.82           C  
ANISOU   16  CA  ASN A  77     7468   6710   6649    430   3207    644       C  
ATOM     17  C   ASN A  77       9.265   4.043  18.140  1.00 50.91           C  
ANISOU   17  C   ASN A  77     6947   6237   6159    459   2865    540       C  
ATOM     18  O   ASN A  77       8.993   5.154  17.671  1.00 49.91           O  
ANISOU   18  O   ASN A  77     6685   6169   6110    494   2757    422       O  
ATOM     19  CB  ASN A  77       8.615   3.582  20.518  1.00 56.72           C  
ANISOU   19  CB  ASN A  77     7991   6985   6574    593   3323    691       C  
ATOM     20  CG  ASN A  77       9.924   2.920  20.952  1.00 57.04           C  
ANISOU   20  CG  ASN A  77     8308   6975   6391    653   3203    775       C  
ATOM     21  OD1 ASN A  77      10.324   1.881  20.415  1.00 56.29           O  
ANISOU   21  OD1 ASN A  77     8217   6794   6377    556   3154    851       O  
ATOM     22  ND2 ASN A  77      10.592   3.521  21.930  1.00 59.02           N  
ANISOU   22  ND2 ASN A  77     8790   7276   6358    822   3146    752       N  
ATOM     23  N   GLN A  78      10.413   3.414  17.904  1.00 48.03           N  
ANISOU   23  N   GLN A  78     6715   5821   5715    450   2705    587       N  
ATOM     24  CA  GLN A  78      11.442   3.973  17.024  1.00 45.05           C  
ANISOU   24  CA  GLN A  78     6311   5458   5347    464   2402    504       C  
ATOM     25  C   GLN A  78      10.960   4.013  15.578  1.00 42.10           C  
ANISOU   25  C   GLN A  78     5679   5076   5241    341   2306    442       C  
ATOM     26  O   GLN A  78      11.142   5.013  14.887  1.00 40.84           O  
ANISOU   26  O   GLN A  78     5425   4959   5133    364   2131    343       O  
ATOM     27  CB  GLN A  78      12.730   3.153  17.118  1.00 44.54           C  
ANISOU   27  CB  GLN A  78     6428   5344   5151    484   2280    574       C  
ATOM     28  CG  GLN A  78      13.429   3.215  18.473  1.00 47.11           C  
ANISOU   28  CG  GLN A  78     7026   5689   5186    632   2301    617       C  
ATOM     29  CD  GLN A  78      14.762   2.474  18.473  1.00 48.78           C  
ANISOU   29  CD  GLN A  78     7391   5861   5282    669   2141    671       C  
ATOM     30  OE1 GLN A  78      14.891   1.413  17.864  1.00 50.03           O  
ANISOU   30  OE1 GLN A  78     7516   5944   5547    582   2145    738       O  
ATOM     31  NE2 GLN A  78      15.757   3.031  19.157  1.00 48.86           N  
ANISOU   31  NE2 GLN A  78     7564   5921   5080    803   1993    630       N  
ATOM     32  N   LEU A  79      10.349   2.921  15.129  1.00 41.72           N  
ANISOU   32  N   LEU A  79     5528   4966   5357    214   2417    500       N  
ATOM     33  CA  LEU A  79       9.780   2.838  13.783  1.00 40.51           C  
ANISOU   33  CA  LEU A  79     5132   4804   5456     98   2331    436       C  
ATOM     34  C   LEU A  79       8.696   3.890  13.554  1.00 41.20           C  
ANISOU   34  C   LEU A  79     5019   4966   5670    117   2361    340       C  
ATOM     35  O   LEU A  79       8.620   4.491  12.477  1.00 38.85           O  
ANISOU   35  O   LEU A  79     4574   4697   5491    103   2186    254       O  
ATOM     36  CB  LEU A  79       9.224   1.433  13.519  1.00 41.62           C  
ANISOU   36  CB  LEU A  79     5208   4853   5753    -45   2466    507       C  
ATOM     37  CG  LEU A  79      10.298   0.380  13.238  1.00 41.08           C  
ANISOU   37  CG  LEU A  79     5288   4696   5624    -74   2368    574       C  
ATOM     38  CD1 LEU A  79       9.748  -1.037  13.330  1.00 42.93           C  
ANISOU   38  CD1 LEU A  79     5521   4811   5978   -202   2549    663       C  
ATOM     39  CD2 LEU A  79      10.917   0.627  11.867  1.00 38.76           C  
ANISOU   39  CD2 LEU A  79     4900   4419   5410    -96   2106    487       C  
ATOM     40  N   GLN A  80       7.860   4.104  14.569  1.00 43.07           N  
ANISOU   40  N   GLN A  80     5257   5234   5873    160   2589    360       N  
ATOM     41  CA  GLN A  80       6.873   5.177  14.532  1.00 44.74           C  
ANISOU   41  CA  GLN A  80     5298   5522   6181    213   2630    266       C  
ATOM     42  C   GLN A  80       7.531   6.536  14.352  1.00 42.40           C  
ANISOU   42  C   GLN A  80     5063   5272   5777    338   2419    176       C  
ATOM     43  O   GLN A  80       7.064   7.354  13.561  1.00 42.60           O  
ANISOU   43  O   GLN A  80     4921   5331   5935    354   2308     85       O  
ATOM     44  CB  GLN A  80       6.022   5.182  15.806  1.00 48.16           C  
ANISOU   44  CB  GLN A  80     5761   5986   6552    262   2930    307       C  
ATOM     45  CG  GLN A  80       4.866   4.221  15.749  1.00 53.50           C  
ANISOU   45  CG  GLN A  80     6252   6635   7442    124   3160    356       C  
ATOM     46  CD  GLN A  80       3.832   4.648  14.726  1.00 57.11           C  
ANISOU   46  CD  GLN A  80     6383   7139   8177     69   3097    245       C  
ATOM     47  OE1 GLN A  80       3.085   5.606  14.943  1.00 59.57           O  
ANISOU   47  OE1 GLN A  80     6575   7529   8529    160   3154    168       O  
ATOM     48  NE2 GLN A  80       3.791   3.945  13.597  1.00 57.85           N  
ANISOU   48  NE2 GLN A  80     6338   7184   8459    -66   2968    230       N  
ATOM     49  N   TYR A  81       8.610   6.769  15.093  1.00 41.02           N  
ANISOU   49  N   TYR A  81     5129   5091   5367    427   2359    200       N  
ATOM     50  CA  TYR A  81       9.369   8.003  14.974  1.00 39.39           C  
ANISOU   50  CA  TYR A  81     4998   4908   5062    527   2155    115       C  
ATOM     51  C   TYR A  81       9.935   8.132  13.560  1.00 37.87           C  
ANISOU   51  C   TYR A  81     4707   4694   4987    459   1913     80       C  
ATOM     52  O   TYR A  81       9.835   9.190  12.940  1.00 36.75           O  
ANISOU   52  O   TYR A  81     4485   4569   4909    497   1783     -1       O  
ATOM     53  CB  TYR A  81      10.499   8.034  16.004  1.00 39.21           C  
ANISOU   53  CB  TYR A  81     5242   4879   4777    616   2119    144       C  
ATOM     54  CG  TYR A  81      11.342   9.288  15.964  1.00 37.39           C  
ANISOU   54  CG  TYR A  81     5092   4660   4454    703   1908     50       C  
ATOM     55  CD1 TYR A  81      10.939  10.438  16.623  1.00 39.24           C  
ANISOU   55  CD1 TYR A  81     5366   4923   4619    818   1943    -36       C  
ATOM     56  CD2 TYR A  81      12.547   9.322  15.267  1.00 35.65           C  
ANISOU   56  CD2 TYR A  81     4906   4416   4224    667   1681     41       C  
ATOM     57  CE1 TYR A  81      11.708  11.594  16.599  1.00 38.47           C  
ANISOU   57  CE1 TYR A  81     5350   4816   4453    886   1750   -128       C  
ATOM     58  CE2 TYR A  81      13.324  10.472  15.235  1.00 34.73           C  
ANISOU   58  CE2 TYR A  81     4853   4298   4043    727   1499    -44       C  
ATOM     59  CZ  TYR A  81      12.901  11.604  15.901  1.00 37.34           C  
ANISOU   59  CZ  TYR A  81     5231   4643   4314    831   1529   -129       C  
ATOM     60  OH  TYR A  81      13.658  12.752  15.877  1.00 37.51           O  
ANISOU   60  OH  TYR A  81     5321   4643   4288    879   1349   -220       O  
ATOM     61  N   LEU A  82      10.513   7.050  13.048  1.00 37.90           N  
ANISOU   61  N   LEU A  82     4729   4656   5016    366   1863    145       N  
ATOM     62  CA  LEU A  82      11.090   7.064  11.703  1.00 36.76           C  
ANISOU   62  CA  LEU A  82     4508   4496   4964    306   1653    117       C  
ATOM     63  C   LEU A  82      10.025   7.366  10.644  1.00 37.65           C  
ANISOU   63  C   LEU A  82     4390   4626   5287    260   1624     57       C  
ATOM     64  O   LEU A  82      10.306   8.036   9.652  1.00 36.64           O  
ANISOU   64  O   LEU A  82     4208   4507   5208    267   1446      7       O  
ATOM     65  CB  LEU A  82      11.805   5.744  11.400  1.00 36.44           C  
ANISOU   65  CB  LEU A  82     4528   4405   4913    227   1629    192       C  
ATOM     66  CG  LEU A  82      13.102   5.511  12.187  1.00 35.98           C  
ANISOU   66  CG  LEU A  82     4688   4334   4648    289   1583    240       C  
ATOM     67  CD1 LEU A  82      13.595   4.081  12.014  1.00 36.05           C  
ANISOU   67  CD1 LEU A  82     4756   4282   4659    226   1600    322       C  
ATOM     68  CD2 LEU A  82      14.182   6.505  11.784  1.00 35.68           C  
ANISOU   68  CD2 LEU A  82     4689   4322   4544    339   1369    180       C  
ATOM     69  N   HIS A  83       8.801   6.897  10.873  1.00 39.80           N  
ANISOU   69  N   HIS A  83     4528   4907   5685    217   1800     63       N  
ATOM     70  CA  HIS A  83       7.699   7.139   9.947  1.00 41.09           C  
ANISOU   70  CA  HIS A  83     4453   5098   6060    181   1770     -4       C  
ATOM     71  C   HIS A  83       7.136   8.555  10.091  1.00 40.76           C  
ANISOU   71  C   HIS A  83     4352   5109   6028    301   1749    -83       C  
ATOM     72  O   HIS A  83       7.064   9.295   9.112  1.00 39.57           O  
ANISOU   72  O   HIS A  83     4117   4970   5949    331   1578   -143       O  
ATOM     73  CB  HIS A  83       6.576   6.122  10.164  1.00 43.60           C  
ANISOU   73  CB  HIS A  83     4623   5407   6536     82   1970     21       C  
ATOM     74  CG  HIS A  83       5.601   6.040   9.030  1.00 46.69           C  
ANISOU   74  CG  HIS A  83     4757   5819   7164     16   1896    -53       C  
ATOM     75  ND1 HIS A  83       4.585   5.109   8.991  1.00 49.89           N  
ANISOU   75  ND1 HIS A  83     4986   6211   7761   -100   2039    -52       N  
ATOM     76  CD2 HIS A  83       5.498   6.756   7.883  1.00 47.32           C  
ANISOU   76  CD2 HIS A  83     4730   5930   7319     52   1687   -132       C  
ATOM     77  CE1 HIS A  83       3.889   5.266   7.880  1.00 51.51           C  
ANISOU   77  CE1 HIS A  83     4975   6447   8151   -129   1904   -142       C  
ATOM     78  NE2 HIS A  83       4.424   6.257   7.188  1.00 49.42           N  
ANISOU   78  NE2 HIS A  83     4759   6211   7809    -30   1689   -187       N  
ATOM     79  N   LYS A  84       6.739   8.924  11.308  1.00 42.11           N  
ANISOU   79  N   LYS A  84     4579   5304   6117    380   1926    -81       N  
ATOM     80  CA  LYS A  84       6.075  10.209  11.551  1.00 42.55           C  
ANISOU   80  CA  LYS A  84     4574   5402   6190    506   1936   -163       C  
ATOM     81  C   LYS A  84       7.000  11.427  11.547  1.00 40.30           C  
ANISOU   81  C   LYS A  84     4449   5097   5767    610   1761   -207       C  
ATOM     82  O   LYS A  84       6.545  12.532  11.264  1.00 40.53           O  
ANISOU   82  O   LYS A  84     4414   5136   5851    701   1693   -282       O  
ATOM     83  CB  LYS A  84       5.302  10.184  12.878  1.00 45.34           C  
ANISOU   83  CB  LYS A  84     4938   5791   6496    564   2205   -154       C  
ATOM     84  CG  LYS A  84       4.085   9.283  12.877  1.00 48.99           C  
ANISOU   84  CG  LYS A  84     5186   6280   7149    470   2406   -132       C  
ATOM     85  CD  LYS A  84       3.079   9.725  13.938  1.00 53.81           C  
ANISOU   85  CD  LYS A  84     5740   6949   7757    564   2655   -158       C  
ATOM     86  CE  LYS A  84       1.981   8.694  14.152  1.00 57.89           C  
ANISOU   86  CE  LYS A  84     6062   7484   8450    449   2905   -115       C  
ATOM     87  NZ  LYS A  84       1.515   8.072  12.877  1.00 58.44           N  
ANISOU   87  NZ  LYS A  84     5890   7542   8774    311   2786   -141       N  
ATOM     88  N   VAL A  85       8.279  11.239  11.869  1.00 38.89           N  
ANISOU   88  N   VAL A  85     4473   4883   5420    597   1686   -164       N  
ATOM     89  CA  VAL A  85       9.217  12.365  11.972  1.00 37.24           C  
ANISOU   89  CA  VAL A  85     4414   4646   5088    678   1529   -210       C  
ATOM     90  C   VAL A  85      10.246  12.384  10.833  1.00 35.50           C  
ANISOU   90  C   VAL A  85     4212   4390   4888    610   1311   -195       C  
ATOM     91  O   VAL A  85      10.364  13.388  10.124  1.00 35.21           O  
ANISOU   91  O   VAL A  85     4153   4328   4895    645   1170   -241       O  
ATOM     92  CB  VAL A  85       9.928  12.376  13.345  1.00 37.35           C  
ANISOU   92  CB  VAL A  85     4648   4658   4884    740   1599   -198       C  
ATOM     93  CG1 VAL A  85      10.929  13.520  13.429  1.00 36.81           C  
ANISOU   93  CG1 VAL A  85     4720   4553   4713    804   1420   -261       C  
ATOM     94  CG2 VAL A  85       8.885  12.492  14.481  1.00 39.46           C  
ANISOU   94  CG2 VAL A  85     4916   4967   5111    828   1831   -217       C  
ATOM     95  N   VAL A  86      10.978  11.287  10.659  1.00 33.81           N  
ANISOU   95  N   VAL A  86     4042   4168   4638    521   1295   -126       N  
ATOM     96  CA  VAL A  86      12.065  11.240   9.661  1.00 32.51           C  
ANISOU   96  CA  VAL A  86     3904   3977   4473    464   1110   -109       C  
ATOM     97  C   VAL A  86      11.516  11.176   8.239  1.00 32.66           C  
ANISOU   97  C   VAL A  86     3760   3998   4651    413   1027   -119       C  
ATOM     98  O   VAL A  86      11.825  12.044   7.421  1.00 32.66           O  
ANISOU   98  O   VAL A  86     3754   3981   4674    433    885   -145       O  
ATOM     99  CB  VAL A  86      13.047  10.080   9.922  1.00 31.12           C  
ANISOU   99  CB  VAL A  86     3827   3791   4205    406   1115    -40       C  
ATOM    100  CG1 VAL A  86      14.171  10.061   8.862  1.00 29.38           C  
ANISOU  100  CG1 VAL A  86     3617   3556   3991    355    938    -30       C  
ATOM    101  CG2 VAL A  86      13.635  10.201  11.324  1.00 32.12           C  
ANISOU  101  CG2 VAL A  86     4130   3922   4152    477   1168    -35       C  
ATOM    102  N   MET A  87      10.692  10.173   7.941  1.00 33.48           N  
ANISOU  102  N   MET A  87     3738   4119   4866    348   1112   -101       N  
ATOM    103  CA  MET A  87      10.136  10.048   6.594  1.00 34.08           C  
ANISOU  103  CA  MET A  87     3660   4204   5087    306   1015   -125       C  
ATOM    104  C   MET A  87       9.255  11.244   6.227  1.00 35.71           C  
ANISOU  104  C   MET A  87     3764   4427   5375    393    964   -190       C  
ATOM    105  O   MET A  87       9.305  11.725   5.102  1.00 35.48           O  
ANISOU  105  O   MET A  87     3697   4394   5391    406    813   -209       O  
ATOM    106  CB  MET A  87       9.352   8.750   6.410  1.00 35.22           C  
ANISOU  106  CB  MET A  87     3676   4353   5352    213   1111   -112       C  
ATOM    107  CG  MET A  87       8.758   8.597   5.005  1.00 37.00           C  
ANISOU  107  CG  MET A  87     3742   4592   5723    175    986   -157       C  
ATOM    108  SD  MET A  87      10.033   8.641   3.719  1.00 38.75           S  
ANISOU  108  SD  MET A  87     4063   4795   5866    159    777   -139       S  
ATOM    109  CE  MET A  87      10.675   6.994   3.961  1.00 38.96           C  
ANISOU  109  CE  MET A  87     4156   4782   5864     52    852    -84       C  
ATOM    110  N   LYS A  88       8.450  11.718   7.171  1.00 37.99           N  
ANISOU  110  N   LYS A  88     4020   4736   5677    464   1094   -223       N  
ATOM    111  CA  LYS A  88       7.603  12.880   6.918  1.00 40.04           C  
ANISOU  111  CA  LYS A  88     4190   5009   6015    570   1051   -290       C  
ATOM    112  C   LYS A  88       8.443  14.078   6.484  1.00 38.60           C  
ANISOU  112  C   LYS A  88     4138   4775   5753    634    887   -299       C  
ATOM    113  O   LYS A  88       8.097  14.762   5.520  1.00 39.47           O  
ANISOU  113  O   LYS A  88     4186   4875   5935    683    762   -325       O  
ATOM    114  CB  LYS A  88       6.778  13.243   8.156  1.00 42.30           C  
ANISOU  114  CB  LYS A  88     4451   5322   6297    653   1235   -326       C  
ATOM    115  CG  LYS A  88       5.799  14.395   7.923  1.00 46.78           C  
ANISOU  115  CG  LYS A  88     4906   5905   6963    781   1201   -403       C  
ATOM    116  CD  LYS A  88       5.237  14.964   9.224  1.00 51.65           C  
ANISOU  116  CD  LYS A  88     5551   6541   7534    890   1376   -447       C  
ATOM    117  CE  LYS A  88       6.300  15.677  10.071  1.00 53.44           C  
ANISOU  117  CE  LYS A  88     6028   6712   7563    947   1356   -449       C  
ATOM    118  NZ  LYS A  88       7.130  16.664   9.303  1.00 54.78           N  
ANISOU  118  NZ  LYS A  88     6305   6808   7701    975   1138   -462       N  
ATOM    119  N   ALA A  89       9.538  14.323   7.202  1.00 37.06           N  
ANISOU  119  N   ALA A  89     4124   4543   5412    634    887   -279       N  
ATOM    120  CA  ALA A  89      10.430  15.443   6.908  1.00 36.23           C  
ANISOU  120  CA  ALA A  89     4148   4376   5243    672    747   -289       C  
ATOM    121  C   ALA A  89      11.125  15.288   5.550  1.00 34.79           C  
ANISOU  121  C   ALA A  89     3963   4174   5081    602    598   -244       C  
ATOM    122  O   ALA A  89      11.200  16.241   4.778  1.00 35.31           O  
ANISOU  122  O   ALA A  89     4049   4195   5172    643    484   -249       O  
ATOM    123  CB  ALA A  89      11.467  15.598   8.015  1.00 35.67           C  
ANISOU  123  CB  ALA A  89     4252   4279   5024    673    773   -289       C  
ATOM    124  N   LEU A  90      11.619  14.089   5.261  1.00 33.36           N  
ANISOU  124  N   LEU A  90     3769   4022   4884    504    607   -196       N  
ATOM    125  CA  LEU A  90      12.366  13.843   4.021  1.00 32.39           C  
ANISOU  125  CA  LEU A  90     3656   3890   4761    443    484   -156       C  
ATOM    126  C   LEU A  90      11.484  13.771   2.774  1.00 31.99           C  
ANISOU  126  C   LEU A  90     3478   3861   4813    455    410   -167       C  
ATOM    127  O   LEU A  90      11.867  14.273   1.713  1.00 31.04           O  
ANISOU  127  O   LEU A  90     3391   3719   4682    464    291   -147       O  
ATOM    128  CB  LEU A  90      13.193  12.564   4.140  1.00 32.25           C  
ANISOU  128  CB  LEU A  90     3673   3892   4689    352    517   -111       C  
ATOM    129  CG  LEU A  90      14.289  12.541   5.212  1.00 34.11           C  
ANISOU  129  CG  LEU A  90     4042   4114   4806    345    548    -96       C  
ATOM    130  CD1 LEU A  90      15.188  11.329   5.019  1.00 35.14           C  
ANISOU  130  CD1 LEU A  90     4200   4259   4894    272    544    -48       C  
ATOM    131  CD2 LEU A  90      15.106  13.812   5.205  1.00 34.56           C  
ANISOU  131  CD2 LEU A  90     4191   4124   4816    373    456   -111       C  
ATOM    132  N   TRP A  91      10.322  13.135   2.900  1.00 32.20           N  
ANISOU  132  N   TRP A  91     3362   3932   4939    454    481   -200       N  
ATOM    133  CA  TRP A  91       9.410  12.923   1.770  1.00 32.43           C  
ANISOU  133  CA  TRP A  91     3249   3995   5079    463    398   -231       C  
ATOM    134  C   TRP A  91       8.928  14.227   1.129  1.00 33.13           C  
ANISOU  134  C   TRP A  91     3326   4065   5195    579    284   -256       C  
ATOM    135  O   TRP A  91       8.829  14.319  -0.095  1.00 33.03           O  
ANISOU  135  O   TRP A  91     3293   4060   5198    598    152   -252       O  
ATOM    136  CB  TRP A  91       8.197  12.111   2.220  1.00 33.77           C  
ANISOU  136  CB  TRP A  91     3245   4211   5376    436    510   -274       C  
ATOM    137  CG  TRP A  91       7.288  11.725   1.105  1.00 35.22           C  
ANISOU  137  CG  TRP A  91     3263   4434   5686    430    411   -323       C  
ATOM    138  CD1 TRP A  91       6.067  12.264   0.811  1.00 36.98           C  
ANISOU  138  CD1 TRP A  91     3325   4694   6031    513    369   -388       C  
ATOM    139  CD2 TRP A  91       7.521  10.701   0.136  1.00 35.72           C  
ANISOU  139  CD2 TRP A  91     3302   4505   5766    344    330   -322       C  
ATOM    140  NE1 TRP A  91       5.527  11.639  -0.285  1.00 37.72           N  
ANISOU  140  NE1 TRP A  91     3293   4823   6217    481    253   -432       N  
ATOM    141  CE2 TRP A  91       6.403  10.678  -0.724  1.00 37.42           C  
ANISOU  141  CE2 TRP A  91     3343   4764   6111    376    228   -395       C  
ATOM    142  CE3 TRP A  91       8.571   9.805  -0.095  1.00 35.22           C  
ANISOU  142  CE3 TRP A  91     3347   4416   5619    254    326   -276       C  
ATOM    143  CZ2 TRP A  91       6.301   9.788  -1.794  1.00 38.22           C  
ANISOU  143  CZ2 TRP A  91     3387   4881   6254    314    118   -429       C  
ATOM    144  CZ3 TRP A  91       8.471   8.922  -1.159  1.00 36.06           C  
ANISOU  144  CZ3 TRP A  91     3400   4534   5767    198    232   -306       C  
ATOM    145  CH2 TRP A  91       7.337   8.917  -1.993  1.00 36.71           C  
ANISOU  145  CH2 TRP A  91     3319   4657   5973    225    127   -385       C  
ATOM    146  N   LYS A  92       8.623  15.219   1.963  1.00 33.91           N  
ANISOU  146  N   LYS A  92     3455   4138   5293    668    337   -281       N  
ATOM    147  CA  LYS A  92       8.101  16.507   1.496  1.00 35.49           C  
ANISOU  147  CA  LYS A  92     3656   4304   5526    797    241   -306       C  
ATOM    148  C   LYS A  92       9.185  17.532   1.138  1.00 34.07           C  
ANISOU  148  C   LYS A  92     3666   4033   5247    816    150   -256       C  
ATOM    149  O   LYS A  92       8.867  18.646   0.721  1.00 35.16           O  
ANISOU  149  O   LYS A  92     3840   4116   5402    922     68   -262       O  
ATOM    150  CB  LYS A  92       7.162  17.108   2.556  1.00 38.10           C  
ANISOU  150  CB  LYS A  92     3921   4641   5914    898    347   -370       C  
ATOM    151  CG  LYS A  92       7.866  17.656   3.797  1.00 40.65           C  
ANISOU  151  CG  LYS A  92     4400   4910   6135    910    439   -371       C  
ATOM    152  CD  LYS A  92       6.865  18.014   4.889  1.00 44.58           C  
ANISOU  152  CD  LYS A  92     4826   5434   6679   1009    575   -440       C  
ATOM    153  CE  LYS A  92       7.549  18.686   6.072  1.00 46.18           C  
ANISOU  153  CE  LYS A  92     5207   5577   6762   1044    641   -458       C  
ATOM    154  NZ  LYS A  92       6.583  19.003   7.168  1.00 50.51           N  
ANISOU  154  NZ  LYS A  92     5700   6158   7334   1152    791   -529       N  
ATOM    155  N   HIS A  93      10.454  17.165   1.299  1.00 31.52           N  
ANISOU  155  N   HIS A  93     3459   3687   4829    714    166   -207       N  
ATOM    156  CA  HIS A  93      11.559  18.099   1.068  1.00 30.41           C  
ANISOU  156  CA  HIS A  93     3482   3459   4614    706    102   -162       C  
ATOM    157  C   HIS A  93      11.689  18.437  -0.420  1.00 29.28           C  
ANISOU  157  C   HIS A  93     3369   3292   4464    723    -23   -109       C  
ATOM    158  O   HIS A  93      11.454  17.597  -1.285  1.00 28.75           O  
ANISOU  158  O   HIS A  93     3227   3289   4406    696    -64    -97       O  
ATOM    159  CB  HIS A  93      12.868  17.510   1.603  1.00 29.67           C  
ANISOU  159  CB  HIS A  93     3470   3366   4436    593    148   -132       C  
ATOM    160  CG  HIS A  93      13.967  18.513   1.758  1.00 29.99           C  
ANISOU  160  CG  HIS A  93     3654   3315   4425    574    108   -111       C  
ATOM    161  ND1 HIS A  93      14.756  18.921   0.704  1.00 28.79           N  
ANISOU  161  ND1 HIS A  93     3570   3115   4252    534     31    -47       N  
ATOM    162  CD2 HIS A  93      14.411  19.190   2.844  1.00 30.56           C  
ANISOU  162  CD2 HIS A  93     3815   3331   4467    584    136   -151       C  
ATOM    163  CE1 HIS A  93      15.637  19.807   1.135  1.00 31.64           C  
ANISOU  163  CE1 HIS A  93     4040   3389   4592    506     19    -46       C  
ATOM    164  NE2 HIS A  93      15.443  19.994   2.429  1.00 30.30           N  
ANISOU  164  NE2 HIS A  93     3885   3210   4416    538     69   -116       N  
ATOM    165  N   GLN A  94      12.071  19.672  -0.714  1.00 29.25           N  
ANISOU  165  N   GLN A  94     3488   3188   4439    770    -81    -77       N  
ATOM    166  CA  GLN A  94      12.178  20.121  -2.099  1.00 30.35           C  
ANISOU  166  CA  GLN A  94     3687   3291   4553    803   -188    -11       C  
ATOM    167  C   GLN A  94      13.213  19.343  -2.922  1.00 28.35           C  
ANISOU  167  C   GLN A  94     3471   3075   4225    692   -198     56       C  
ATOM    168  O   GLN A  94      13.127  19.333  -4.143  1.00 29.58           O  
ANISOU  168  O   GLN A  94     3652   3242   4346    723   -275    103       O  
ATOM    169  CB  GLN A  94      12.483  21.622  -2.166  1.00 31.97           C  
ANISOU  169  CB  GLN A  94     4042   3355   4752    862   -227     24       C  
ATOM    170  CG  GLN A  94      13.823  22.013  -1.538  1.00 33.35           C  
ANISOU  170  CG  GLN A  94     4332   3450   4890    752   -176     46       C  
ATOM    171  CD  GLN A  94      14.309  23.376  -1.989  1.00 38.80           C  
ANISOU  171  CD  GLN A  94     5180   3984   5578    772   -222    105       C  
ATOM    172  OE1 GLN A  94      14.110  23.773  -3.141  1.00 41.62           O  
ANISOU  172  OE1 GLN A  94     5594   4305   5917    827   -287    179       O  
ATOM    173  NE2 GLN A  94      14.957  24.103  -1.078  1.00 39.16           N  
ANISOU  173  NE2 GLN A  94     5309   3929   5640    729   -192     73       N  
ATOM    174  N   PHE A  95      14.177  18.698  -2.261  1.00 26.97           N  
ANISOU  174  N   PHE A  95     3306   2923   4019    580   -123     58       N  
ATOM    175  CA  PHE A  95      15.212  17.906  -2.938  1.00 25.96           C  
ANISOU  175  CA  PHE A  95     3201   2835   3827    484   -118    111       C  
ATOM    176  C   PHE A  95      14.896  16.403  -2.962  1.00 25.55           C  
ANISOU  176  C   PHE A  95     3038   2889   3782    445    -93     76       C  
ATOM    177  O   PHE A  95      15.719  15.603  -3.409  1.00 24.20           O  
ANISOU  177  O   PHE A  95     2879   2755   3559    374    -81    105       O  
ATOM    178  CB  PHE A  95      16.580  18.084  -2.256  1.00 25.86           C  
ANISOU  178  CB  PHE A  95     3259   2783   3783    388    -65    131       C  
ATOM    179  CG  PHE A  95      17.172  19.470  -2.363  1.00 27.00           C  
ANISOU  179  CG  PHE A  95     3520   2808   3930    385    -87    172       C  
ATOM    180  CD1 PHE A  95      16.694  20.419  -3.264  1.00 29.23           C  
ANISOU  180  CD1 PHE A  95     3872   3018   4217    461   -145    220       C  
ATOM    181  CD2 PHE A  95      18.269  19.802  -1.572  1.00 27.77           C  
ANISOU  181  CD2 PHE A  95     3663   2858   4029    303    -54    163       C  
ATOM    182  CE1 PHE A  95      17.279  21.680  -3.341  1.00 30.51           C  
ANISOU  182  CE1 PHE A  95     4155   3046   4391    445   -153    266       C  
ATOM    183  CE2 PHE A  95      18.857  21.060  -1.651  1.00 29.21           C  
ANISOU  183  CE2 PHE A  95     3947   2915   4235    278    -72    194       C  
ATOM    184  CZ  PHE A  95      18.360  21.997  -2.531  1.00 30.26           C  
ANISOU  184  CZ  PHE A  95     4159   2961   4379    344   -113    250       C  
ATOM    185  N   ALA A  96      13.719  16.016  -2.473  1.00 25.91           N  
ANISOU  185  N   ALA A  96     2973   2975   3898    489    -76     11       N  
ATOM    186  CA  ALA A  96      13.376  14.601  -2.332  1.00 25.67           C  
ANISOU  186  CA  ALA A  96     2837   3019   3896    436    -35    -25       C  
ATOM    187  C   ALA A  96      12.999  13.921  -3.635  1.00 26.26           C  
ANISOU  187  C   ALA A  96     2863   3143   3971    441   -120    -31       C  
ATOM    188  O   ALA A  96      13.165  12.710  -3.754  1.00 25.89           O  
ANISOU  188  O   ALA A  96     2775   3137   3925    374    -97    -47       O  
ATOM    189  CB  ALA A  96      12.248  14.428  -1.326  1.00 25.93           C  
ANISOU  189  CB  ALA A  96     2759   3074   4018    467     35    -89       C  
ATOM    190  N   TRP A  97      12.506  14.686  -4.609  1.00 27.65           N  
ANISOU  190  N   TRP A  97     3059   3309   4140    528   -225    -21       N  
ATOM    191  CA  TRP A  97      11.884  14.098  -5.804  1.00 28.82           C  
ANISOU  191  CA  TRP A  97     3150   3512   4289    559   -331    -51       C  
ATOM    192  C   TRP A  97      12.722  13.031  -6.547  1.00 28.14           C  
ANISOU  192  C   TRP A  97     3109   3461   4124    485   -337    -34       C  
ATOM    193  O   TRP A  97      12.161  12.041  -7.017  1.00 29.04           O  
ANISOU  193  O   TRP A  97     3137   3623   4272    470   -384    -97       O  
ATOM    194  CB  TRP A  97      11.363  15.186  -6.766  1.00 31.03           C  
ANISOU  194  CB  TRP A  97     3480   3769   4539    686   -456    -29       C  
ATOM    195  CG  TRP A  97      12.417  16.062  -7.344  1.00 31.82           C  
ANISOU  195  CG  TRP A  97     3762   3805   4523    696   -463     73       C  
ATOM    196  CD1 TRP A  97      12.872  17.246  -6.831  1.00 32.46           C  
ANISOU  196  CD1 TRP A  97     3941   3794   4598    711   -421    127       C  
ATOM    197  CD2 TRP A  97      13.164  15.829  -8.543  1.00 31.92           C  
ANISOU  197  CD2 TRP A  97     3882   3833   4413    686   -503    133       C  
ATOM    198  NE1 TRP A  97      13.862  17.759  -7.636  1.00 32.58           N  
ANISOU  198  NE1 TRP A  97     4108   3761   4510    696   -426    224       N  
ATOM    199  CE2 TRP A  97      14.060  16.912  -8.694  1.00 33.15           C  
ANISOU  199  CE2 TRP A  97     4190   3904   4501    685   -467    234       C  
ATOM    200  CE3 TRP A  97      13.167  14.810  -9.503  1.00 34.08           C  
ANISOU  200  CE3 TRP A  97     4142   4180   4626    677   -560    106       C  
ATOM    201  CZ2 TRP A  97      14.945  17.009  -9.772  1.00 34.84           C  
ANISOU  201  CZ2 TRP A  97     4536   4113   4590    675   -468    321       C  
ATOM    202  CZ3 TRP A  97      14.050  14.905 -10.574  1.00 35.36           C  
ANISOU  202  CZ3 TRP A  97     4447   4342   4645    682   -570    183       C  
ATOM    203  CH2 TRP A  97      14.926  15.997 -10.698  1.00 36.46           C  
ANISOU  203  CH2 TRP A  97     4729   4403   4719    680   -514    296       C  
ATOM    204  N   PRO A  98      14.061  13.204  -6.638  1.00 27.14           N  
ANISOU  204  N   PRO A  98     3104   3306   3901    438   -287     40       N  
ATOM    205  CA  PRO A  98      14.853  12.153  -7.293  1.00 27.35           C  
ANISOU  205  CA  PRO A  98     3163   3371   3856    381   -279     47       C  
ATOM    206  C   PRO A  98      14.899  10.818  -6.531  1.00 26.94           C  
ANISOU  206  C   PRO A  98     3032   3341   3862    300   -207     -4       C  
ATOM    207  O   PRO A  98      15.256   9.787  -7.118  1.00 26.73           O  
ANISOU  207  O   PRO A  98     3014   3344   3800    268   -217    -24       O  
ATOM    208  CB  PRO A  98      16.266  12.755  -7.348  1.00 26.96           C  
ANISOU  208  CB  PRO A  98     3234   3288   3721    347   -220    136       C  
ATOM    209  CG  PRO A  98      16.090  14.230  -7.086  1.00 27.09           C  
ANISOU  209  CG  PRO A  98     3303   3236   3753    395   -232    178       C  
ATOM    210  CD  PRO A  98      14.932  14.280  -6.139  1.00 27.34           C  
ANISOU  210  CD  PRO A  98     3230   3265   3892    427   -234    108       C  
ATOM    211  N   PHE A  99      14.542  10.847  -5.249  1.00 26.57           N  
ANISOU  211  N   PHE A  99     2925   3275   3895    276   -131    -23       N  
ATOM    212  CA  PHE A  99      14.654   9.685  -4.369  1.00 26.97           C  
ANISOU  212  CA  PHE A  99     2931   3329   3989    203    -43    -48       C  
ATOM    213  C   PHE A  99      13.299   9.060  -4.015  1.00 27.92           C  
ANISOU  213  C   PHE A  99     2916   3461   4232    192    -29   -118       C  
ATOM    214  O   PHE A  99      13.256   8.090  -3.271  1.00 27.46           O  
ANISOU  214  O   PHE A  99     2825   3391   4218    129     58   -130       O  
ATOM    215  CB  PHE A  99      15.361  10.086  -3.074  1.00 25.88           C  
ANISOU  215  CB  PHE A  99     2841   3162   3830    182     51    -10       C  
ATOM    216  CG  PHE A  99      16.683  10.747  -3.290  1.00 26.83           C  
ANISOU  216  CG  PHE A  99     3064   3267   3861    177     43     48       C  
ATOM    217  CD1 PHE A  99      17.840   9.994  -3.398  1.00 28.49           C  
ANISOU  217  CD1 PHE A  99     3315   3493   4016    132     70     73       C  
ATOM    218  CD2 PHE A  99      16.773  12.130  -3.389  1.00 26.08           C  
ANISOU  218  CD2 PHE A  99     3020   3136   3752    216     12     78       C  
ATOM    219  CE1 PHE A  99      19.080  10.621  -3.604  1.00 27.14           C  
ANISOU  219  CE1 PHE A  99     3212   3315   3784    118     72    123       C  
ATOM    220  CE2 PHE A  99      17.995  12.754  -3.602  1.00 27.27           C  
ANISOU  220  CE2 PHE A  99     3254   3263   3844    191     14    132       C  
ATOM    221  CZ  PHE A  99      19.146  11.997  -3.701  1.00 25.75           C  
ANISOU  221  CZ  PHE A  99     3079   3100   3606    137     47    153       C  
ATOM    222  N   ARG A 100      12.203   9.604  -4.542  1.00 29.77           N  
ANISOU  222  N   ARG A 100     3070   3714   4527    253   -112   -161       N  
ATOM    223  CA  ARG A 100      10.862   9.134  -4.168  1.00 31.35           C  
ANISOU  223  CA  ARG A 100     3108   3932   4872    239    -93   -235       C  
ATOM    224  C   ARG A 100      10.457   7.829  -4.859  1.00 31.82           C  
ANISOU  224  C   ARG A 100     3092   4007   4993    177   -142   -301       C  
ATOM    225  O   ARG A 100       9.439   7.238  -4.510  1.00 32.79           O  
ANISOU  225  O   ARG A 100     3069   4134   5256    133   -109   -364       O  
ATOM    226  CB  ARG A 100       9.805  10.205  -4.444  1.00 33.01           C  
ANISOU  226  CB  ARG A 100     3238   4164   5142    341   -174   -270       C  
ATOM    227  CG  ARG A 100       9.866  11.390  -3.498  1.00 34.71           C  
ANISOU  227  CG  ARG A 100     3497   4349   5344    399   -105   -232       C  
ATOM    228  CD  ARG A 100       8.593  12.205  -3.582  1.00 37.75           C  
ANISOU  228  CD  ARG A 100     3763   4754   5826    503   -162   -285       C  
ATOM    229  NE  ARG A 100       8.688  13.444  -2.813  1.00 39.47           N  
ANISOU  229  NE  ARG A 100     4047   4930   6018    578   -113   -257       N  
ATOM    230  CZ  ARG A 100       8.537  14.678  -3.299  1.00 41.62           C  
ANISOU  230  CZ  ARG A 100     4378   5172   6264    693   -207   -241       C  
ATOM    231  NH1 ARG A 100       8.260  14.893  -4.585  1.00 43.07           N  
ANISOU  231  NH1 ARG A 100     4567   5372   6428    760   -361   -242       N  
ATOM    232  NH2 ARG A 100       8.652  15.718  -2.478  1.00 42.23           N  
ANISOU  232  NH2 ARG A 100     4523   5195   6329    750   -150   -226       N  
ATOM    233  N   GLN A 101      11.243   7.399  -5.841  1.00 31.29           N  
ANISOU  233  N   GLN A 101     3120   3943   4826    172   -215   -292       N  
ATOM    234  CA  GLN A 101      10.965   6.172  -6.585  1.00 32.80           C  
ANISOU  234  CA  GLN A 101     3267   4137   5059    120   -277   -367       C  
ATOM    235  C   GLN A 101      12.290   5.534  -6.991  1.00 31.13           C  
ANISOU  235  C   GLN A 101     3199   3908   4721     96   -260   -328       C  
ATOM    236  O   GLN A 101      13.313   6.221  -7.051  1.00 29.67           O  
ANISOU  236  O   GLN A 101     3129   3729   4414    134   -239   -250       O  
ATOM    237  CB  GLN A 101      10.112   6.467  -7.828  1.00 34.98           C  
ANISOU  237  CB  GLN A 101     3482   4460   5348    193   -457   -444       C  
ATOM    238  CG  GLN A 101      10.756   7.425  -8.831  1.00 38.08           C  
ANISOU  238  CG  GLN A 101     4018   4879   5572    297   -554   -388       C  
ATOM    239  CD  GLN A 101      10.779   8.864  -8.334  1.00 40.93           C  
ANISOU  239  CD  GLN A 101     4411   5230   5909    369   -523   -313       C  
ATOM    240  OE1 GLN A 101       9.733   9.434  -8.008  1.00 45.12           O  
ANISOU  240  OE1 GLN A 101     4829   5772   6542    416   -551   -349       O  
ATOM    241  NE2 GLN A 101      11.974   9.453  -8.261  1.00 39.06           N  
ANISOU  241  NE2 GLN A 101     4324   4969   5550    375   -463   -215       N  
ATOM    242  N   PRO A 102      12.277   4.222  -7.273  1.00 31.35           N  
ANISOU  242  N   PRO A 102     3213   3911   4788     32   -265   -387       N  
ATOM    243  CA  PRO A 102      13.506   3.552  -7.681  1.00 31.20           C  
ANISOU  243  CA  PRO A 102     3323   3876   4654     26   -247   -361       C  
ATOM    244  C   PRO A 102      14.191   4.258  -8.854  1.00 31.22           C  
ANISOU  244  C   PRO A 102     3433   3931   4499    113   -335   -334       C  
ATOM    245  O   PRO A 102      13.520   4.818  -9.732  1.00 32.10           O  
ANISOU  245  O   PRO A 102     3525   4081   4590    175   -457   -371       O  
ATOM    246  CB  PRO A 102      13.024   2.160  -8.097  1.00 32.20           C  
ANISOU  246  CB  PRO A 102     3406   3963   4866    -37   -287   -461       C  
ATOM    247  CG  PRO A 102      11.767   1.947  -7.330  1.00 33.61           C  
ANISOU  247  CG  PRO A 102     3428   4112   5228   -106   -248   -505       C  
ATOM    248  CD  PRO A 102      11.131   3.292  -7.208  1.00 32.78           C  
ANISOU  248  CD  PRO A 102     3254   4066   5135    -40   -283   -485       C  
ATOM    249  N   VAL A 103      15.515   4.242  -8.853  1.00 30.20           N  
ANISOU  249  N   VAL A 103     3414   3803   4259    121   -268   -266       N  
ATOM    250  CA  VAL A 103      16.278   4.744  -9.988  1.00 30.36           C  
ANISOU  250  CA  VAL A 103     3541   3868   4125    190   -316   -232       C  
ATOM    251  C   VAL A 103      15.844   3.960 -11.225  1.00 31.18           C  
ANISOU  251  C   VAL A 103     3664   3991   4190    222   -432   -330       C  
ATOM    252  O   VAL A 103      15.896   2.732 -11.238  1.00 31.98           O  
ANISOU  252  O   VAL A 103     3759   4060   4331    180   -425   -398       O  
ATOM    253  CB  VAL A 103      17.802   4.593  -9.775  1.00 29.22           C  
ANISOU  253  CB  VAL A 103     3482   3726   3895    181   -212   -161       C  
ATOM    254  CG1 VAL A 103      18.569   5.035 -11.019  1.00 30.14           C  
ANISOU  254  CG1 VAL A 103     3702   3892   3857    247   -237   -125       C  
ATOM    255  CG2 VAL A 103      18.255   5.386  -8.552  1.00 28.89           C  
ANISOU  255  CG2 VAL A 103     3423   3666   3888    152   -122    -81       C  
ATOM    256  N   ASP A 104      15.380   4.675 -12.243  1.00 32.08           N  
ANISOU  256  N   ASP A 104     3811   4151   4227    302   -547   -342       N  
ATOM    257  CA  ASP A 104      15.027   4.060 -13.519  1.00 33.94           C  
ANISOU  257  CA  ASP A 104     4089   4418   4390    354   -678   -439       C  
ATOM    258  C   ASP A 104      16.203   4.251 -14.474  1.00 33.40           C  
ANISOU  258  C   ASP A 104     4183   4390   4118    423   -648   -380       C  
ATOM    259  O   ASP A 104      16.343   5.310 -15.096  1.00 33.06           O  
ANISOU  259  O   ASP A 104     4220   4383   3957    500   -673   -306       O  
ATOM    260  CB  ASP A 104      13.749   4.696 -14.082  1.00 35.48           C  
ANISOU  260  CB  ASP A 104     4225   4646   4610    420   -840   -495       C  
ATOM    261  CG  ASP A 104      13.269   4.025 -15.364  1.00 37.82           C  
ANISOU  261  CG  ASP A 104     4558   4977   4835    478  -1007   -620       C  
ATOM    262  OD1 ASP A 104      14.072   3.349 -16.035  1.00 37.32           O  
ANISOU  262  OD1 ASP A 104     4611   4921   4646    496   -991   -640       O  
ATOM    263  OD2 ASP A 104      12.081   4.191 -15.714  1.00 39.04           O  
ANISOU  263  OD2 ASP A 104     4621   5155   5056    515  -1162   -706       O  
ATOM    264  N   ALA A 105      17.037   3.217 -14.588  1.00 33.18           N  
ANISOU  264  N   ALA A 105     4204   4351   4051    401   -584   -408       N  
ATOM    265  CA  ALA A 105      18.277   3.285 -15.374  1.00 33.51           C  
ANISOU  265  CA  ALA A 105     4381   4437   3915    461   -515   -352       C  
ATOM    266  C   ALA A 105      18.042   3.487 -16.871  1.00 34.74           C  
ANISOU  266  C   ALA A 105     4654   4653   3893    571   -628   -389       C  
ATOM    267  O   ALA A 105      18.863   4.098 -17.555  1.00 35.31           O  
ANISOU  267  O   ALA A 105     4843   4771   3802    634   -566   -300       O  
ATOM    268  CB  ALA A 105      19.131   2.021 -15.140  1.00 33.33           C  
ANISOU  268  CB  ALA A 105     4372   4387   3904    429   -431   -394       C  
ATOM    269  N   VAL A 106      16.929   2.968 -17.378  1.00 36.03           N  
ANISOU  269  N   VAL A 106     4788   4816   4088    595   -793   -520       N  
ATOM    270  CA  VAL A 106      16.562   3.146 -18.783  1.00 37.53           C  
ANISOU  270  CA  VAL A 106     5093   5066   4101    715   -936   -573       C  
ATOM    271  C   VAL A 106      16.212   4.613 -19.039  1.00 38.02           C  
ANISOU  271  C   VAL A 106     5194   5161   4093    786   -977   -465       C  
ATOM    272  O   VAL A 106      16.755   5.251 -19.943  1.00 38.30           O  
ANISOU  272  O   VAL A 106     5385   5241   3925    881   -957   -382       O  
ATOM    273  CB  VAL A 106      15.366   2.241 -19.167  1.00 38.85           C  
ANISOU  273  CB  VAL A 106     5191   5220   4349    714  -1130   -760       C  
ATOM    274  CG1 VAL A 106      14.954   2.465 -20.620  1.00 40.70           C  
ANISOU  274  CG1 VAL A 106     5555   5527   4384    856  -1306   -825       C  
ATOM    275  CG2 VAL A 106      15.708   0.774 -18.927  1.00 39.75           C  
ANISOU  275  CG2 VAL A 106     5288   5276   4541    640  -1087   -867       C  
ATOM    276  N   LYS A 107      15.309   5.140 -18.220  1.00 37.80           N  
ANISOU  276  N   LYS A 107     5027   5101   4233    744  -1022   -461       N  
ATOM    277  CA  LYS A 107      14.881   6.535 -18.305  1.00 38.68           C  
ANISOU  277  CA  LYS A 107     5162   5222   4312    814  -1065   -365       C  
ATOM    278  C   LYS A 107      16.054   7.514 -18.216  1.00 37.52           C  
ANISOU  278  C   LYS A 107     5131   5063   4060    817   -898   -188       C  
ATOM    279  O   LYS A 107      16.136   8.464 -18.992  1.00 37.68           O  
ANISOU  279  O   LYS A 107     5285   5101   3932    914   -924    -99       O  
ATOM    280  CB  LYS A 107      13.888   6.817 -17.181  1.00 39.04           C  
ANISOU  280  CB  LYS A 107     5021   5228   4584    752  -1090   -392       C  
ATOM    281  CG  LYS A 107      13.233   8.178 -17.222  1.00 41.17           C  
ANISOU  281  CG  LYS A 107     5293   5498   4850    838  -1161   -323       C  
ATOM    282  CD  LYS A 107      12.328   8.346 -16.025  1.00 43.15           C  
ANISOU  282  CD  LYS A 107     5349   5715   5331    775  -1156   -360       C  
ATOM    283  CE  LYS A 107      11.898   9.780 -15.870  1.00 45.94           C  
ANISOU  283  CE  LYS A 107     5716   6050   5687    860  -1185   -274       C  
ATOM    284  NZ  LYS A 107      11.019   9.959 -14.681  1.00 48.50           N  
ANISOU  284  NZ  LYS A 107     5850   6349   6229    812  -1163   -315       N  
ATOM    285  N   LEU A 108      16.959   7.273 -17.270  1.00 36.36           N  
ANISOU  285  N   LEU A 108     4936   4884   3998    711   -730   -138       N  
ATOM    286  CA  LEU A 108      18.075   8.182 -17.015  1.00 36.37           C  
ANISOU  286  CA  LEU A 108     5005   4866   3947    686   -572     14       C  
ATOM    287  C   LEU A 108      19.285   7.919 -17.920  1.00 37.70           C  
ANISOU  287  C   LEU A 108     5309   5080   3936    717   -470     64       C  
ATOM    288  O   LEU A 108      20.257   8.678 -17.890  1.00 38.78           O  
ANISOU  288  O   LEU A 108     5502   5207   4024    695   -334    191       O  
ATOM    289  CB  LEU A 108      18.489   8.105 -15.541  1.00 35.16           C  
ANISOU  289  CB  LEU A 108     4728   4664   3966    567   -455     36       C  
ATOM    290  CG  LEU A 108      17.391   8.450 -14.523  1.00 35.83           C  
ANISOU  290  CG  LEU A 108     4685   4707   4224    535   -513      1       C  
ATOM    291  CD1 LEU A 108      17.908   8.320 -13.099  1.00 36.11           C  
ANISOU  291  CD1 LEU A 108     4631   4701   4389    432   -391     24       C  
ATOM    292  CD2 LEU A 108      16.837   9.845 -14.757  1.00 37.45           C  
ANISOU  292  CD2 LEU A 108     4936   4890   4403    606   -573     72       C  
ATOM    293  N   GLY A 109      19.230   6.855 -18.719  1.00 37.98           N  
ANISOU  293  N   GLY A 109     5390   5161   3880    767   -531    -40       N  
ATOM    294  CA  GLY A 109      20.329   6.512 -19.620  1.00 39.49           C  
ANISOU  294  CA  GLY A 109     5709   5404   3891    814   -428     -9       C  
ATOM    295  C   GLY A 109      21.586   6.108 -18.871  1.00 38.68           C  
ANISOU  295  C   GLY A 109     5541   5294   3861    726   -247     31       C  
ATOM    296  O   GLY A 109      22.677   6.597 -19.163  1.00 38.90           O  
ANISOU  296  O   GLY A 109     5631   5349   3803    727    -99    139       O  
ATOM    297  N   LEU A 110      21.421   5.202 -17.911  1.00 37.78           N  
ANISOU  297  N   LEU A 110     5302   5143   3910    653   -258    -56       N  
ATOM    298  CA  LEU A 110      22.498   4.779 -17.022  1.00 36.75           C  
ANISOU  298  CA  LEU A 110     5096   4999   3868    579   -115    -28       C  
ATOM    299  C   LEU A 110      22.691   3.264 -17.140  1.00 37.01           C  
ANISOU  299  C   LEU A 110     5124   5032   3907    595   -125   -150       C  
ATOM    300  O   LEU A 110      22.356   2.521 -16.221  1.00 36.31           O  
ANISOU  300  O   LEU A 110     4944   4887   3965    534   -149   -212       O  
ATOM    301  CB  LEU A 110      22.148   5.160 -15.580  1.00 35.46           C  
ANISOU  301  CB  LEU A 110     4805   4775   3894    484   -111     -2       C  
ATOM    302  CG  LEU A 110      21.815   6.631 -15.310  1.00 35.09           C  
ANISOU  302  CG  LEU A 110     4758   4705   3871    468   -117     98       C  
ATOM    303  CD1 LEU A 110      21.374   6.816 -13.868  1.00 34.30           C  
ANISOU  303  CD1 LEU A 110     4537   4547   3948    389   -120     93       C  
ATOM    304  CD2 LEU A 110      22.986   7.539 -15.628  1.00 36.51           C  
ANISOU  304  CD2 LEU A 110     4999   4904   3970    462     13    225       C  
ATOM    305  N   PRO A 111      23.237   2.799 -18.276  1.00 38.73           N  
ANISOU  305  N   PRO A 111     5453   5305   3957    682    -99   -182       N  
ATOM    306  CA  PRO A 111      23.314   1.360 -18.553  1.00 39.36           C  
ANISOU  306  CA  PRO A 111     5556   5373   4028    716   -129   -317       C  
ATOM    307  C   PRO A 111      24.143   0.547 -17.547  1.00 38.09           C  
ANISOU  307  C   PRO A 111     5307   5172   3992    665    -28   -324       C  
ATOM    308  O   PRO A 111      23.970  -0.671 -17.455  1.00 38.51           O  
ANISOU  308  O   PRO A 111     5362   5174   4095    672    -71   -437       O  
ATOM    309  CB  PRO A 111      23.965   1.306 -19.942  1.00 41.12           C  
ANISOU  309  CB  PRO A 111     5927   5677   4021    833    -81   -320       C  
ATOM    310  CG  PRO A 111      24.692   2.588 -20.078  1.00 41.65           C  
ANISOU  310  CG  PRO A 111     6015   5794   4016    828     49   -155       C  
ATOM    311  CD  PRO A 111      23.869   3.595 -19.346  1.00 40.05           C  
ANISOU  311  CD  PRO A 111     5742   5543   3932    755    -22    -89       C  
ATOM    312  N   ASP A 112      25.033   1.209 -16.815  1.00 36.47           N  
ANISOU  312  N   ASP A 112     5033   4984   3838    619     96   -209       N  
ATOM    313  CA  ASP A 112      25.870   0.532 -15.829  1.00 35.52           C  
ANISOU  313  CA  ASP A 112     4831   4838   3827    587    179   -208       C  
ATOM    314  C   ASP A 112      25.328   0.619 -14.400  1.00 32.70           C  
ANISOU  314  C   ASP A 112     4373   4406   3645    493    144   -190       C  
ATOM    315  O   ASP A 112      25.944   0.082 -13.482  1.00 31.62           O  
ANISOU  315  O   ASP A 112     4180   4242   3594    474    197   -184       O  
ATOM    316  CB  ASP A 112      27.293   1.099 -15.865  1.00 36.84           C  
ANISOU  316  CB  ASP A 112     4968   5078   3951    599    332   -110       C  
ATOM    317  CG  ASP A 112      27.354   2.571 -15.485  1.00 37.96           C  
ANISOU  317  CG  ASP A 112     5065   5232   4125    528    367     13       C  
ATOM    318  OD1 ASP A 112      26.295   3.246 -15.468  1.00 39.65           O  
ANISOU  318  OD1 ASP A 112     5302   5411   4352    499    276     27       O  
ATOM    319  OD2 ASP A 112      28.473   3.054 -15.212  1.00 41.59           O  
ANISOU  319  OD2 ASP A 112     5464   5733   4607    502    484     88       O  
ATOM    320  N   TYR A 113      24.192   1.288 -14.203  1.00 30.99           N  
ANISOU  320  N   TYR A 113     4138   4161   3477    448     58   -181       N  
ATOM    321  CA  TYR A 113      23.722   1.561 -12.845  1.00 28.95           C  
ANISOU  321  CA  TYR A 113     3788   3845   3366    367     50   -151       C  
ATOM    322  C   TYR A 113      23.628   0.290 -12.005  1.00 28.19           C  
ANISOU  322  C   TYR A 113     3661   3676   3374    341     52   -213       C  
ATOM    323  O   TYR A 113      24.146   0.236 -10.894  1.00 25.61           O  
ANISOU  323  O   TYR A 113     3287   3327   3118    310    111   -167       O  
ATOM    324  CB  TYR A 113      22.379   2.292 -12.825  1.00 28.60           C  
ANISOU  324  CB  TYR A 113     3722   3779   3364    338    -46   -157       C  
ATOM    325  CG  TYR A 113      21.990   2.678 -11.415  1.00 28.01           C  
ANISOU  325  CG  TYR A 113     3560   3656   3426    266    -27   -119       C  
ATOM    326  CD1 TYR A 113      22.561   3.792 -10.794  1.00 26.04           C  
ANISOU  326  CD1 TYR A 113     3287   3422   3186    241     33    -24       C  
ATOM    327  CD2 TYR A 113      21.105   1.896 -10.677  1.00 26.98           C  
ANISOU  327  CD2 TYR A 113     3376   3461   3414    220    -59   -180       C  
ATOM    328  CE1 TYR A 113      22.232   4.135  -9.487  1.00 25.44           C  
ANISOU  328  CE1 TYR A 113     3148   3305   3215    188     49      0       C  
ATOM    329  CE2 TYR A 113      20.769   2.229  -9.365  1.00 27.26           C  
ANISOU  329  CE2 TYR A 113     3346   3459   3555    164    -23   -142       C  
ATOM    330  CZ  TYR A 113      21.332   3.347  -8.777  1.00 26.57           C  
ANISOU  330  CZ  TYR A 113     3247   3394   3454    157     26    -57       C  
ATOM    331  OH  TYR A 113      20.997   3.673  -7.483  1.00 27.15           O  
ANISOU  331  OH  TYR A 113     3271   3432   3611    115     58    -31       O  
ATOM    332  N   HIS A 114      22.982  -0.735 -12.548  1.00 28.86           N  
ANISOU  332  N   HIS A 114     3784   3717   3464    357    -18   -319       N  
ATOM    333  CA  HIS A 114      22.758  -1.972 -11.801  1.00 29.33           C  
ANISOU  333  CA  HIS A 114     3831   3680   3633    324    -15   -375       C  
ATOM    334  C   HIS A 114      23.972  -2.898 -11.775  1.00 29.98           C  
ANISOU  334  C   HIS A 114     3959   3752   3680    385     57   -384       C  
ATOM    335  O   HIS A 114      24.003  -3.851 -10.988  1.00 30.17           O  
ANISOU  335  O   HIS A 114     3985   3687   3790    369     78   -402       O  
ATOM    336  CB  HIS A 114      21.514  -2.686 -12.335  1.00 30.10           C  
ANISOU  336  CB  HIS A 114     3939   3715   3783    298   -124   -493       C  
ATOM    337  CG  HIS A 114      20.260  -1.908 -12.106  1.00 30.41           C  
ANISOU  337  CG  HIS A 114     3900   3755   3898    238   -193   -490       C  
ATOM    338  ND1 HIS A 114      19.699  -1.761 -10.856  1.00 31.14           N  
ANISOU  338  ND1 HIS A 114     3909   3796   4126    158   -154   -447       N  
ATOM    339  CD2 HIS A 114      19.481  -1.197 -12.955  1.00 32.01           C  
ANISOU  339  CD2 HIS A 114     4097   4011   4054    260   -295   -522       C  
ATOM    340  CE1 HIS A 114      18.616  -1.012 -10.949  1.00 31.47           C  
ANISOU  340  CE1 HIS A 114     3883   3860   4214    132   -223   -459       C  
ATOM    341  NE2 HIS A 114      18.463  -0.653 -12.211  1.00 31.30           N  
ANISOU  341  NE2 HIS A 114     3906   3900   4088    196   -318   -504       N  
ATOM    342  N   LYS A 115      24.966  -2.605 -12.613  1.00 30.36           N  
ANISOU  342  N   LYS A 115     4044   3890   3603    462    103   -367       N  
ATOM    343  CA  LYS A 115      26.275  -3.263 -12.534  1.00 31.60           C  
ANISOU  343  CA  LYS A 115     4213   4063   3729    534    187   -362       C  
ATOM    344  C   LYS A 115      27.042  -2.783 -11.297  1.00 30.40           C  
ANISOU  344  C   LYS A 115     3977   3928   3644    506    254   -265       C  
ATOM    345  O   LYS A 115      27.795  -3.542 -10.692  1.00 30.78           O  
ANISOU  345  O   LYS A 115     4019   3949   3729    549    292   -266       O  
ATOM    346  CB  LYS A 115      27.132  -2.968 -13.775  1.00 33.27           C  
ANISOU  346  CB  LYS A 115     4469   4381   3791    620    242   -364       C  
ATOM    347  CG  LYS A 115      26.477  -3.208 -15.135  1.00 38.01           C  
ANISOU  347  CG  LYS A 115     5172   4994   4277    669    171   -455       C  
ATOM    348  CD  LYS A 115      26.416  -4.669 -15.498  1.00 40.34           C  
ANISOU  348  CD  LYS A 115     5544   5214   4572    728    133   -585       C  
ATOM    349  CE  LYS A 115      25.801  -4.877 -16.884  1.00 42.69           C  
ANISOU  349  CE  LYS A 115     5951   5531   4739    785     45   -694       C  
ATOM    350  NZ  LYS A 115      26.789  -4.719 -17.994  1.00 45.22           N  
ANISOU  350  NZ  LYS A 115     6348   5963   4872    904    132   -691       N  
ATOM    351  N   ILE A 116      26.849  -1.516 -10.935  1.00 28.87           N  
ANISOU  351  N   ILE A 116     3728   3776   3464    444    258   -187       N  
ATOM    352  CA  ILE A 116      27.597  -0.883  -9.848  1.00 27.45           C  
ANISOU  352  CA  ILE A 116     3470   3622   3336    416    305   -106       C  
ATOM    353  C   ILE A 116      26.818  -0.934  -8.528  1.00 27.03           C  
ANISOU  353  C   ILE A 116     3397   3489   3383    354    271    -90       C  
ATOM    354  O   ILE A 116      27.386  -1.246  -7.479  1.00 27.22           O  
ANISOU  354  O   ILE A 116     3398   3494   3449    366    293    -64       O  
ATOM    355  CB  ILE A 116      27.937   0.579 -10.210  1.00 28.12           C  
ANISOU  355  CB  ILE A 116     3518   3787   3380    383    338    -33       C  
ATOM    356  CG1 ILE A 116      28.925   0.609 -11.382  1.00 30.18           C  
ANISOU  356  CG1 ILE A 116     3793   4132   3540    446    412    -29       C  
ATOM    357  CG2 ILE A 116      28.533   1.320  -9.012  1.00 25.77           C  
ANISOU  357  CG2 ILE A 116     3138   3499   3153    337    361     32       C  
ATOM    358  CD1 ILE A 116      29.084   1.971 -12.002  1.00 32.83           C  
ANISOU  358  CD1 ILE A 116     4127   4526   3822    411    453     47       C  
ATOM    359  N   ILE A 117      25.524  -0.632  -8.595  1.00 25.79           N  
ANISOU  359  N   ILE A 117     3249   3293   3258    299    218   -107       N  
ATOM    360  CA  ILE A 117      24.642  -0.616  -7.423  1.00 25.65           C  
ANISOU  360  CA  ILE A 117     3207   3206   3332    238    205    -92       C  
ATOM    361  C   ILE A 117      23.825  -1.912  -7.350  1.00 27.69           C  
ANISOU  361  C   ILE A 117     3502   3364   3653    222    185   -158       C  
ATOM    362  O   ILE A 117      22.874  -2.114  -8.111  1.00 28.24           O  
ANISOU  362  O   ILE A 117     3579   3412   3741    199    129   -223       O  
ATOM    363  CB  ILE A 117      23.686   0.600  -7.463  1.00 24.52           C  
ANISOU  363  CB  ILE A 117     3028   3081   3207    187    170    -70       C  
ATOM    364  CG1 ILE A 117      24.484   1.909  -7.482  1.00 23.67           C  
ANISOU  364  CG1 ILE A 117     2896   3044   3052    189    195     -1       C  
ATOM    365  CG2 ILE A 117      22.720   0.576  -6.276  1.00 24.61           C  
ANISOU  365  CG2 ILE A 117     3009   3028   3313    132    175    -62       C  
ATOM    366  CD1 ILE A 117      25.432   2.074  -6.301  1.00 22.42           C  
ANISOU  366  CD1 ILE A 117     2707   2893   2919    185    238     45       C  
ATOM    367  N   LYS A 118      24.194  -2.771  -6.407  1.00 28.54           N  
ANISOU  367  N   LYS A 118     3637   3407   3801    235    225   -141       N  
ATOM    368  CA  LYS A 118      23.619  -4.111  -6.310  1.00 30.39           C  
ANISOU  368  CA  LYS A 118     3924   3523   4101    220    224   -193       C  
ATOM    369  C   LYS A 118      22.414  -4.178  -5.383  1.00 29.65           C  
ANISOU  369  C   LYS A 118     3807   3350   4110    131    244   -175       C  
ATOM    370  O   LYS A 118      21.650  -5.139  -5.440  1.00 30.70           O  
ANISOU  370  O   LYS A 118     3963   3378   4325     85    243   -225       O  
ATOM    371  CB  LYS A 118      24.693  -5.102  -5.853  1.00 31.65           C  
ANISOU  371  CB  LYS A 118     4146   3638   4242    297    264   -177       C  
ATOM    372  CG  LYS A 118      25.886  -5.189  -6.793  1.00 34.90           C  
ANISOU  372  CG  LYS A 118     4566   4128   4565    393    261   -206       C  
ATOM    373  CD  LYS A 118      25.422  -5.349  -8.230  1.00 37.98           C  
ANISOU  373  CD  LYS A 118     4981   4531   4919    395    215   -296       C  
ATOM    374  CE  LYS A 118      26.412  -6.077  -9.086  1.00 41.40           C  
ANISOU  374  CE  LYS A 118     5466   4985   5280    503    230   -350       C  
ATOM    375  NZ  LYS A 118      25.850  -6.297 -10.449  1.00 43.51           N  
ANISOU  375  NZ  LYS A 118     5781   5256   5495    511    175   -450       N  
ATOM    376  N   GLN A 119      22.250  -3.162  -4.539  1.00 28.13           N  
ANISOU  376  N   GLN A 119     3567   3202   3918    106    269   -110       N  
ATOM    377  CA  GLN A 119      21.102  -3.074  -3.640  1.00 29.00           C  
ANISOU  377  CA  GLN A 119     3645   3257   4116     31    308    -89       C  
ATOM    378  C   GLN A 119      20.450  -1.706  -3.787  1.00 27.63           C  
ANISOU  378  C   GLN A 119     3390   3161   3946      3    278    -86       C  
ATOM    379  O   GLN A 119      20.692  -0.809  -2.973  1.00 27.31           O  
ANISOU  379  O   GLN A 119     3339   3163   3876     14    306    -28       O  
ATOM    380  CB  GLN A 119      21.542  -3.303  -2.196  1.00 30.17           C  
ANISOU  380  CB  GLN A 119     3846   3367   4251     51    384     -9       C  
ATOM    381  CG  GLN A 119      22.258  -4.629  -1.983  1.00 34.21           C  
ANISOU  381  CG  GLN A 119     4455   3794   4752    101    410      0       C  
ATOM    382  CD  GLN A 119      22.881  -4.742  -0.609  1.00 37.45           C  
ANISOU  382  CD  GLN A 119     4932   4186   5113    153    462     85       C  
ATOM    383  OE1 GLN A 119      22.336  -4.245   0.374  1.00 40.29           O  
ANISOU  383  OE1 GLN A 119     5287   4546   5477    121    511    133       O  
ATOM    384  NE2 GLN A 119      24.031  -5.406  -0.533  1.00 41.36           N  
ANISOU  384  NE2 GLN A 119     5492   4670   5553    247    448     98       N  
ATOM    385  N   PRO A 120      19.631  -1.529  -4.841  1.00 27.03           N  
ANISOU  385  N   PRO A 120     3266   3102   3902    -21    208   -154       N  
ATOM    386  CA  PRO A 120      18.958  -0.242  -5.015  1.00 25.57           C  
ANISOU  386  CA  PRO A 120     3011   2981   3722    -30    170   -149       C  
ATOM    387  C   PRO A 120      17.982   0.023  -3.872  1.00 25.16           C  
ANISOU  387  C   PRO A 120     2900   2897   3762    -81    231   -126       C  
ATOM    388  O   PRO A 120      17.363  -0.912  -3.350  1.00 24.17           O  
ANISOU  388  O   PRO A 120     2763   2693   3727   -136    286   -140       O  
ATOM    389  CB  PRO A 120      18.192  -0.414  -6.334  1.00 27.01           C  
ANISOU  389  CB  PRO A 120     3163   3175   3926    -35     70   -239       C  
ATOM    390  CG  PRO A 120      18.881  -1.537  -7.043  1.00 29.72           C  
ANISOU  390  CG  PRO A 120     3581   3486   4225     -9     53   -285       C  
ATOM    391  CD  PRO A 120      19.346  -2.453  -5.951  1.00 28.57           C  
ANISOU  391  CD  PRO A 120     3478   3259   4117    -27    147   -244       C  
ATOM    392  N   MET A 121      17.849   1.285  -3.493  1.00 23.44           N  
ANISOU  392  N   MET A 121     2651   2732   3523    -63    232    -90       N  
ATOM    393  CA  MET A 121      16.899   1.667  -2.467  1.00 24.53           C  
ANISOU  393  CA  MET A 121     2731   2853   3736    -93    296    -76       C  
ATOM    394  C   MET A 121      16.442   3.098  -2.726  1.00 24.59           C  
ANISOU  394  C   MET A 121     2687   2919   3736    -61    244    -79       C  
ATOM    395  O   MET A 121      17.168   3.906  -3.316  1.00 23.99           O  
ANISOU  395  O   MET A 121     2650   2887   3577    -17    187    -58       O  
ATOM    396  CB  MET A 121      17.519   1.519  -1.074  1.00 24.31           C  
ANISOU  396  CB  MET A 121     2772   2800   3665    -84    395     -7       C  
ATOM    397  CG  MET A 121      16.540   1.708   0.099  1.00 25.40           C  
ANISOU  397  CG  MET A 121     2872   2915   3866   -111    494     12       C  
ATOM    398  SD  MET A 121      15.035   0.720   0.017  1.00 29.35           S  
ANISOU  398  SD  MET A 121     3271   3349   4531   -201    552    -37       S  
ATOM    399  CE  MET A 121      15.703  -0.945  -0.032  1.00 28.40           C  
ANISOU  399  CE  MET A 121     3250   3131   4409   -233    583    -22       C  
ATOM    400  N   ASP A 122      15.221   3.388  -2.299  1.00 25.02           N  
ANISOU  400  N   ASP A 122     2652   2969   3887    -81    271   -103       N  
ATOM    401  CA  ASP A 122      14.597   4.684  -2.526  1.00 25.01           C  
ANISOU  401  CA  ASP A 122     2593   3010   3898    -37    218   -116       C  
ATOM    402  C   ASP A 122      13.574   4.918  -1.420  1.00 25.35           C  
ANISOU  402  C   ASP A 122     2559   3043   4032    -51    312   -120       C  
ATOM    403  O   ASP A 122      13.200   3.983  -0.732  1.00 25.75           O  
ANISOU  403  O   ASP A 122     2585   3054   4146   -107    410   -119       O  
ATOM    404  CB  ASP A 122      13.916   4.712  -3.885  1.00 25.41           C  
ANISOU  404  CB  ASP A 122     2581   3088   3985    -22     94   -182       C  
ATOM    405  CG  ASP A 122      12.732   3.783  -3.954  1.00 27.83           C  
ANISOU  405  CG  ASP A 122     2769   3370   4434    -83     96   -257       C  
ATOM    406  OD1 ASP A 122      12.941   2.567  -4.147  1.00 30.17           O  
ANISOU  406  OD1 ASP A 122     3087   3623   4754   -139    109   -281       O  
ATOM    407  OD2 ASP A 122      11.589   4.263  -3.788  1.00 28.78           O  
ANISOU  407  OD2 ASP A 122     2768   3511   4657    -76     88   -295       O  
ATOM    408  N  AMET A 123      13.118   6.153  -1.267  0.50 25.93           N  
ANISOU  408  N  AMET A 123     2598   3145   4109      5    292   -123       N  
ATOM    409  CA AMET A 123      12.223   6.501  -0.165  0.50 27.15           C  
ANISOU  409  CA AMET A 123     2685   3298   4333     13    395   -129       C  
ATOM    410  C  AMET A 123      10.781   6.026  -0.346  0.50 28.54           C  
ANISOU  410  C  AMET A 123     2693   3482   4669    -24    413   -194       C  
ATOM    411  O  AMET A 123      10.048   5.918   0.636  0.50 29.18           O  
ANISOU  411  O  AMET A 123     2708   3558   4823    -42    541   -194       O  
ATOM    412  CB AMET A 123      12.252   8.008   0.082  0.50 27.17           C  
ANISOU  412  CB AMET A 123     2716   3319   4290     97    367   -119       C  
ATOM    413  CG AMET A 123      13.253   8.412   1.146  0.50 28.10           C  
ANISOU  413  CG AMET A 123     2960   3418   4299    113    432    -69       C  
ATOM    414  SD AMET A 123      13.396  10.192   1.343  0.50 29.97           S  
ANISOU  414  SD AMET A 123     3249   3649   4489    201    381    -71       S  
ATOM    415  CE AMET A 123      13.476  11.049  -0.157  0.50 21.54           C  
ANISOU  415  CE AMET A 123     2184   2582   3419    240    232    -71       C  
ATOM    416  N  BMET A 123      13.147   6.173  -1.277  0.50 25.64           N  
ANISOU  416  N  BMET A 123     2563   3108   4069      7    290   -122       N  
ATOM    417  CA BMET A 123      12.201   6.596  -0.236  0.50 26.66           C  
ANISOU  417  CA BMET A 123     2620   3239   4270     18    385   -131       C  
ATOM    418  C  BMET A 123      10.845   5.918  -0.352  0.50 28.26           C  
ANISOU  418  C  BMET A 123     2664   3443   4631    -30    415   -192       C  
ATOM    419  O  BMET A 123      10.236   5.565   0.658  0.50 29.07           O  
ANISOU  419  O  BMET A 123     2715   3531   4801    -65    554   -185       O  
ATOM    420  CB BMET A 123      11.959   8.106  -0.311  0.50 26.59           C  
ANISOU  420  CB BMET A 123     2607   3254   4243    105    329   -137       C  
ATOM    421  CG BMET A 123      13.055   8.986   0.243  0.50 25.93           C  
ANISOU  421  CG BMET A 123     2657   3155   4040    143    337    -87       C  
ATOM    422  SD BMET A 123      12.476  10.696   0.405  0.50 26.13           S  
ANISOU  422  SD BMET A 123     2673   3177   4078    242    300   -106       S  
ATOM    423  CE BMET A 123      14.031  11.570   0.492  0.50 23.32           C  
ANISOU  423  CE BMET A 123     2479   2786   3595    251    258    -54       C  
ATOM    424  N   GLY A 124      10.365   5.762  -1.582  1.00 29.32           N  
ANISOU  424  N   GLY A 124     2720   3598   4824    -32    286   -253       N  
ATOM    425  CA  GLY A 124       9.035   5.184  -1.837  1.00 31.01           C  
ANISOU  425  CA  GLY A 124     2752   3819   5211    -82    279   -334       C  
ATOM    426  C   GLY A 124       8.933   3.772  -1.289  1.00 32.01           C  
ANISOU  426  C   GLY A 124     2862   3884   5417   -199    401   -330       C  
ATOM    427  O   GLY A 124       7.936   3.403  -0.645  1.00 33.16           O  
ANISOU  427  O   GLY A 124     2877   4017   5705   -258    513   -352       O  
ATOM    428  N   THR A 125       9.981   2.992  -1.549  1.00 30.98           N  
ANISOU  428  N   THR A 125     2866   3709   5196   -229    386   -297       N  
ATOM    429  CA  THR A 125      10.146   1.648  -1.003  1.00 31.52           C  
ANISOU  429  CA  THR A 125     2973   3694   5308   -325    500   -273       C  
ATOM    430  C   THR A 125      10.150   1.678   0.529  1.00 32.53           C  
ANISOU  430  C   THR A 125     3146   3798   5417   -333    693   -191       C  
ATOM    431  O   THR A 125       9.405   0.934   1.170  1.00 33.50           O  
ANISOU  431  O   THR A 125     3202   3870   5658   -416    828   -185       O  
ATOM    432  CB  THR A 125      11.454   1.005  -1.540  1.00 31.01           C  
ANISOU  432  CB  THR A 125     3067   3596   5121   -315    441   -248       C  
ATOM    433  OG1 THR A 125      11.356   0.854  -2.961  1.00 31.45           O  
ANISOU  433  OG1 THR A 125     3089   3672   5187   -307    278   -332       O  
ATOM    434  CG2 THR A 125      11.732  -0.370  -0.900  1.00 30.39           C  
ANISOU  434  CG2 THR A 125     3060   3415   5073   -393    559   -211       C  
ATOM    435  N   ILE A 126      10.961   2.560   1.112  1.00 32.18           N  
ANISOU  435  N   ILE A 126     3215   3788   5226   -249    707   -130       N  
ATOM    436  CA  ILE A 126      11.046   2.676   2.571  1.00 32.63           C  
ANISOU  436  CA  ILE A 126     3341   3830   5227   -233    870    -60       C  
ATOM    437  C   ILE A 126       9.703   3.103   3.164  1.00 34.40           C  
ANISOU  437  C   ILE A 126     3420   4081   5569   -241    980    -86       C  
ATOM    438  O   ILE A 126       9.269   2.565   4.187  1.00 34.46           O  
ANISOU  438  O   ILE A 126     3430   4053   5610   -283   1158    -43       O  
ATOM    439  CB  ILE A 126      12.156   3.669   3.019  1.00 31.45           C  
ANISOU  439  CB  ILE A 126     3329   3716   4903   -138    832    -15       C  
ATOM    440  CG1 ILE A 126      13.530   3.187   2.563  1.00 30.22           C  
ANISOU  440  CG1 ILE A 126     3298   3541   4641   -130    749     14       C  
ATOM    441  CG2 ILE A 126      12.163   3.815   4.540  1.00 30.57           C  
ANISOU  441  CG2 ILE A 126     3298   3597   4721   -107    986     41       C  
ATOM    442  CD1 ILE A 126      14.657   4.200   2.796  1.00 28.98           C  
ANISOU  442  CD1 ILE A 126     3243   3424   4345    -53    686     41       C  
ATOM    443  N   LYS A 127       9.053   4.068   2.513  1.00 35.33           N  
ANISOU  443  N   LYS A 127     3416   4261   5747   -192    880   -153       N  
ATOM    444  CA  LYS A 127       7.744   4.554   2.928  1.00 36.81           C  
ANISOU  444  CA  LYS A 127     3436   4487   6062   -180    964   -195       C  
ATOM    445  C   LYS A 127       6.725   3.421   2.886  1.00 38.68           C  
ANISOU  445  C   LYS A 127     3515   4690   6492   -302   1054   -229       C  
ATOM    446  O   LYS A 127       6.048   3.156   3.877  1.00 38.90           O  
ANISOU  446  O   LYS A 127     3484   4706   6589   -341   1249   -203       O  
ATOM    447  CB  LYS A 127       7.293   5.702   2.017  1.00 37.18           C  
ANISOU  447  CB  LYS A 127     3385   4598   6142    -92    800   -266       C  
ATOM    448  CG  LYS A 127       5.975   6.342   2.404  1.00 39.41           C  
ANISOU  448  CG  LYS A 127     3485   4931   6557    -49    868   -319       C  
ATOM    449  CD  LYS A 127       5.738   7.622   1.618  1.00 39.71           C  
ANISOU  449  CD  LYS A 127     3482   5019   6587     74    699   -370       C  
ATOM    450  CE  LYS A 127       4.327   8.152   1.816  1.00 42.92           C  
ANISOU  450  CE  LYS A 127     3672   5482   7155    127    741   -441       C  
ATOM    451  NZ  LYS A 127       3.319   7.309   1.112  1.00 43.85           N  
ANISOU  451  NZ  LYS A 127     3566   5622   7474     43    694   -522       N  
ATOM    452  N   ARG A 128       6.641   2.755   1.736  1.00 39.21           N  
ANISOU  452  N   ARG A 128     3520   4737   6643   -365    918   -290       N  
ATOM    453  CA  ARG A 128       5.782   1.585   1.563  1.00 42.41           C  
ANISOU  453  CA  ARG A 128     3780   5088   7245   -502    975   -337       C  
ATOM    454  C   ARG A 128       6.063   0.538   2.645  1.00 42.50           C  
ANISOU  454  C   ARG A 128     3900   5003   7245   -591   1189   -242       C  
ATOM    455  O   ARG A 128       5.131  -0.005   3.242  1.00 43.66           O  
ANISOU  455  O   ARG A 128     3925   5116   7548   -685   1358   -239       O  
ATOM    456  CB  ARG A 128       5.968   0.988   0.160  1.00 42.94           C  
ANISOU  456  CB  ARG A 128     3832   5134   7351   -541    773   -418       C  
ATOM    457  CG  ARG A 128       5.044  -0.169  -0.177  1.00 49.58           C  
ANISOU  457  CG  ARG A 128     4509   5912   8416   -688    790   -496       C  
ATOM    458  CD  ARG A 128       4.827  -0.316  -1.691  1.00 53.34           C  
ANISOU  458  CD  ARG A 128     4906   6413   8948   -687    541   -625       C  
ATOM    459  NE  ARG A 128       6.082  -0.487  -2.432  1.00 55.28           N  
ANISOU  459  NE  ARG A 128     5361   6639   9006   -632    413   -605       N  
ATOM    460  CZ  ARG A 128       6.719   0.466  -3.120  1.00 56.82           C  
ANISOU  460  CZ  ARG A 128     5645   6910   9035   -502    267   -600       C  
ATOM    461  NH1 ARG A 128       6.245   1.709  -3.197  1.00 57.78           N  
ANISOU  461  NH1 ARG A 128     5686   7123   9145   -402    210   -611       N  
ATOM    462  NH2 ARG A 128       7.855   0.169  -3.744  1.00 56.83           N  
ANISOU  462  NH2 ARG A 128     5822   6888   8881   -468    186   -579       N  
ATOM    463  N   ARG A 129       7.341   0.282   2.915  1.00 40.33           N  
ANISOU  463  N   ARG A 129     3853   4685   6787   -555   1186   -161       N  
ATOM    464  CA  ARG A 129       7.734  -0.689   3.942  1.00 40.74           C  
ANISOU  464  CA  ARG A 129     4045   4640   6793   -610   1370    -59       C  
ATOM    465  C   ARG A 129       7.310  -0.305   5.359  1.00 41.35           C  
ANISOU  465  C   ARG A 129     4141   4737   6833   -582   1590     16       C  
ATOM    466  O   ARG A 129       6.939  -1.175   6.145  1.00 42.46           O  
ANISOU  466  O   ARG A 129     4304   4799   7031   -665   1786     82       O  
ATOM    467  CB  ARG A 129       9.240  -0.929   3.911  1.00 38.91           C  
ANISOU  467  CB  ARG A 129     4043   4377   6365   -547   1294      3       C  
ATOM    468  CG  ARG A 129       9.660  -1.843   2.789  1.00 38.75           C  
ANISOU  468  CG  ARG A 129     4042   4293   6387   -600   1160    -47       C  
ATOM    469  CD  ARG A 129      11.169  -1.968   2.693  1.00 37.52           C  
ANISOU  469  CD  ARG A 129     4086   4126   6043   -519   1081      4       C  
ATOM    470  NE  ARG A 129      11.543  -2.791   1.546  1.00 37.96           N  
ANISOU  470  NE  ARG A 129     4157   4130   6134   -553    954    -57       N  
ATOM    471  CZ  ARG A 129      12.767  -3.247   1.294  1.00 38.31           C  
ANISOU  471  CZ  ARG A 129     4354   4146   6059   -501    894    -29       C  
ATOM    472  NH1 ARG A 129      13.781  -2.978   2.109  1.00 36.80           N  
ANISOU  472  NH1 ARG A 129     4302   3972   5707   -415    934     59       N  
ATOM    473  NH2 ARG A 129      12.972  -3.994   0.216  1.00 39.41           N  
ANISOU  473  NH2 ARG A 129     4498   4238   6238   -528    788    -99       N  
ATOM    474  N   LEU A 130       7.393   0.984   5.685  1.00 40.59           N  
ANISOU  474  N   LEU A 130     4052   4736   6633   -462   1562      8       N  
ATOM    475  CA  LEU A 130       6.921   1.489   6.984  1.00 41.71           C  
ANISOU  475  CA  LEU A 130     4209   4911   6729   -414   1762     57       C  
ATOM    476  C   LEU A 130       5.406   1.382   7.108  1.00 44.52           C  
ANISOU  476  C   LEU A 130     4324   5286   7306   -489   1904     11       C  
ATOM    477  O   LEU A 130       4.883   1.047   8.178  1.00 46.08           O  
ANISOU  477  O   LEU A 130     4525   5462   7521   -522   2145     75       O  
ATOM    478  CB  LEU A 130       7.346   2.948   7.187  1.00 40.49           C  
ANISOU  478  CB  LEU A 130     4114   4843   6426   -265   1674     36       C  
ATOM    479  CG  LEU A 130       8.827   3.187   7.490  1.00 37.33           C  
ANISOU  479  CG  LEU A 130     3952   4433   5799   -185   1590     91       C  
ATOM    480  CD1 LEU A 130       9.176   4.649   7.291  1.00 36.36           C  
ANISOU  480  CD1 LEU A 130     3845   4380   5590    -70   1454     42       C  
ATOM    481  CD2 LEU A 130       9.170   2.733   8.906  1.00 37.35           C  
ANISOU  481  CD2 LEU A 130     4129   4399   5661   -163   1775    189       C  
ATOM    482  N   GLU A 131       4.702   1.684   6.020  1.00 45.11           N  
ANISOU  482  N   GLU A 131     4186   5407   7546   -510   1756   -100       N  
ATOM    483  CA  GLU A 131       3.236   1.592   5.991  1.00 47.29           C  
ANISOU  483  CA  GLU A 131     4188   5714   8066   -583   1857   -167       C  
ATOM    484  C   GLU A 131       2.742   0.152   6.130  1.00 49.52           C  
ANISOU  484  C   GLU A 131     4403   5891   8521   -765   2006   -141       C  
ATOM    485  O   GLU A 131       1.685  -0.088   6.719  1.00 51.60           O  
ANISOU  485  O   GLU A 131     4499   6157   8949   -841   2211   -140       O  
ATOM    486  CB  GLU A 131       2.684   2.190   4.695  1.00 47.16           C  
ANISOU  486  CB  GLU A 131     3971   5769   8177   -550   1620   -299       C  
ATOM    487  CG  GLU A 131       2.838   3.707   4.593  1.00 47.44           C  
ANISOU  487  CG  GLU A 131     4030   5899   8095   -374   1504   -329       C  
ATOM    488  CD  GLU A 131       2.686   4.235   3.172  1.00 47.80           C  
ANISOU  488  CD  GLU A 131     3973   5994   8194   -321   1229   -431       C  
ATOM    489  OE1 GLU A 131       2.622   3.425   2.224  1.00 49.86           O  
ANISOU  489  OE1 GLU A 131     4172   6222   8549   -412   1106   -483       O  
ATOM    490  OE2 GLU A 131       2.635   5.472   3.002  1.00 47.30           O  
ANISOU  490  OE2 GLU A 131     3907   5996   8070   -181   1133   -459       O  
ATOM    491  N   ASN A 132       3.505  -0.799   5.591  1.00 49.30           N  
ANISOU  491  N   ASN A 132     4503   5765   8463   -836   1912   -121       N  
ATOM    492  CA  ASN A 132       3.107  -2.209   5.593  1.00 51.39           C  
ANISOU  492  CA  ASN A 132     4723   5901   8900  -1016   2026   -105       C  
ATOM    493  C   ASN A 132       3.701  -3.037   6.737  1.00 51.06           C  
ANISOU  493  C   ASN A 132     4919   5746   8737  -1049   2248     50       C  
ATOM    494  O   ASN A 132       3.639  -4.265   6.704  1.00 52.41           O  
ANISOU  494  O   ASN A 132     5120   5779   9016  -1187   2325     82       O  
ATOM    495  CB  ASN A 132       3.472  -2.853   4.249  1.00 51.52           C  
ANISOU  495  CB  ASN A 132     4734   5862   8979  -1074   1786   -194       C  
ATOM    496  CG  ASN A 132       2.747  -2.214   3.080  1.00 53.49           C  
ANISOU  496  CG  ASN A 132     4746   6212   9364  -1053   1568   -350       C  
ATOM    497  OD1 ASN A 132       1.575  -1.855   3.180  1.00 56.93           O  
ANISOU  497  OD1 ASN A 132     4936   6712   9983  -1082   1626   -414       O  
ATOM    498  ND2 ASN A 132       3.441  -2.080   1.957  1.00 55.30           N  
ANISOU  498  ND2 ASN A 132     5051   6459   9502   -992   1315   -412       N  
ATOM    499  N   ASN A 133       4.267  -2.370   7.743  1.00 49.91           N  
ANISOU  499  N   ASN A 133     4949   5650   8366   -918   2343    143       N  
ATOM    500  CA  ASN A 133       4.894  -3.043   8.887  1.00 50.16           C  
ANISOU  500  CA  ASN A 133     5233   5589   8237   -912   2536    295       C  
ATOM    501  C   ASN A 133       5.909  -4.109   8.469  1.00 49.19           C  
ANISOU  501  C   ASN A 133     5298   5337   8055   -948   2435    338       C  
ATOM    502  O   ASN A 133       5.952  -5.203   9.029  1.00 50.50           O  
ANISOU  502  O   ASN A 133     5583   5366   8239  -1031   2600    438       O  
ATOM    503  CB  ASN A 133       3.822  -3.638   9.813  1.00 53.17           C  
ANISOU  503  CB  ASN A 133     5531   5912   8759  -1027   2853    366       C  
ATOM    504  CG  ASN A 133       2.925  -2.578  10.418  1.00 54.11           C  
ANISOU  504  CG  ASN A 133     5495   6165   8900   -960   2987    337       C  
ATOM    505  OD1 ASN A 133       3.312  -1.416  10.537  1.00 53.22           O  
ANISOU  505  OD1 ASN A 133     5431   6166   8623   -800   2883    305       O  
ATOM    506  ND2 ASN A 133       1.720  -2.975  10.809  1.00 57.83           N  
ANISOU  506  ND2 ASN A 133     5773   6616   9582  -1084   3225    346       N  
ATOM    507  N   TYR A 134       6.728  -3.768   7.477  1.00 47.17           N  
ANISOU  507  N   TYR A 134     5074   5122   7725   -879   2172    265       N  
ATOM    508  CA  TYR A 134       7.755  -4.672   6.972  1.00 46.13           C  
ANISOU  508  CA  TYR A 134     5109   4888   7531   -888   2057    286       C  
ATOM    509  C   TYR A 134       8.891  -4.831   7.980  1.00 45.12           C  
ANISOU  509  C   TYR A 134     5262   4728   7156   -778   2123    419       C  
ATOM    510  O   TYR A 134       9.364  -5.943   8.221  1.00 45.85           O  
ANISOU  510  O   TYR A 134     5511   4685   7224   -812   2182    497       O  
ATOM    511  CB  TYR A 134       8.296  -4.152   5.633  1.00 44.72           C  
ANISOU  511  CB  TYR A 134     4878   4784   7331   -831   1775    171       C  
ATOM    512  CG  TYR A 134       9.444  -4.955   5.056  1.00 45.27           C  
ANISOU  512  CG  TYR A 134     5113   4771   7315   -812   1649    181       C  
ATOM    513  CD1 TYR A 134       9.211  -6.124   4.334  1.00 48.82           C  
ANISOU  513  CD1 TYR A 134     5535   5096   7920   -929   1617    132       C  
ATOM    514  CD2 TYR A 134      10.764  -4.540   5.224  1.00 45.29           C  
ANISOU  514  CD2 TYR A 134     5294   4821   7094   -674   1559    229       C  
ATOM    515  CE1 TYR A 134      10.266  -6.864   3.798  1.00 48.68           C  
ANISOU  515  CE1 TYR A 134     5673   5001   7822   -895   1506    132       C  
ATOM    516  CE2 TYR A 134      11.820  -5.269   4.694  1.00 45.05           C  
ANISOU  516  CE2 TYR A 134     5398   4725   6993   -644   1452    233       C  
ATOM    517  CZ  TYR A 134      11.565  -6.431   3.985  1.00 47.65           C  
ANISOU  517  CZ  TYR A 134     5707   4930   7466   -747   1430    186       C  
ATOM    518  OH  TYR A 134      12.609  -7.156   3.455  1.00 49.74           O  
ANISOU  518  OH  TYR A 134     6109   5129   7660   -702   1330    182       O  
ATOM    519  N   TYR A 135       9.323  -3.719   8.569  1.00 43.72           N  
ANISOU  519  N   TYR A 135     5149   4668   6795   -641   2103    438       N  
ATOM    520  CA  TYR A 135      10.498  -3.721   9.439  1.00 43.13           C  
ANISOU  520  CA  TYR A 135     5328   4586   6472   -516   2111    536       C  
ATOM    521  C   TYR A 135      10.205  -4.329  10.805  1.00 46.35           C  
ANISOU  521  C   TYR A 135     5881   4917   6812   -523   2369    671       C  
ATOM    522  O   TYR A 135       9.133  -4.124  11.377  1.00 47.04           O  
ANISOU  522  O   TYR A 135     5871   5024   6979   -573   2561    687       O  
ATOM    523  CB  TYR A 135      11.035  -2.303   9.640  1.00 40.92           C  
ANISOU  523  CB  TYR A 135     5068   4449   6030   -376   1997    498       C  
ATOM    524  CG  TYR A 135      11.467  -1.622   8.370  1.00 37.69           C  
ANISOU  524  CG  TYR A 135     4557   4112   5652   -354   1755    389       C  
ATOM    525  CD1 TYR A 135      12.558  -2.096   7.643  1.00 35.60           C  
ANISOU  525  CD1 TYR A 135     4375   3816   5337   -333   1598    381       C  
ATOM    526  CD2 TYR A 135      10.800  -0.496   7.896  1.00 36.63           C  
ANISOU  526  CD2 TYR A 135     4252   4076   5591   -341   1691    300       C  
ATOM    527  CE1 TYR A 135      12.963  -1.467   6.478  1.00 34.72           C  
ANISOU  527  CE1 TYR A 135     4182   3772   5239   -310   1399    293       C  
ATOM    528  CE2 TYR A 135      11.204   0.142   6.729  1.00 35.34           C  
ANISOU  528  CE2 TYR A 135     4019   3970   5439   -313   1479    217       C  
ATOM    529  CZ  TYR A 135      12.281  -0.345   6.027  1.00 33.89           C  
ANISOU  529  CZ  TYR A 135     3924   3757   5197   -302   1342    218       C  
ATOM    530  OH  TYR A 135      12.687   0.284   4.868  1.00 32.63           O  
ANISOU  530  OH  TYR A 135     3707   3656   5036   -274   1155    146       O  
ATOM    531  N   TRP A 136      11.185  -5.065  11.319  1.00 47.79           N  
ANISOU  531  N   TRP A 136     6301   5017   6839   -460   2374    770       N  
ATOM    532  CA  TRP A 136      11.116  -5.648  12.650  1.00 51.07           C  
ANISOU  532  CA  TRP A 136     6914   5355   7134   -433   2600    917       C  
ATOM    533  C   TRP A 136      11.869  -4.798  13.681  1.00 50.01           C  
ANISOU  533  C   TRP A 136     6956   5326   6720   -251   2579    958       C  
ATOM    534  O   TRP A 136      11.579  -4.868  14.877  1.00 51.90           O  
ANISOU  534  O   TRP A 136     7333   5553   6835   -205   2779   1059       O  
ATOM    535  CB  TRP A 136      11.662  -7.079  12.613  1.00 53.16           C  
ANISOU  535  CB  TRP A 136     7350   5445   7405   -467   2621   1008       C  
ATOM    536  CG  TRP A 136      10.810  -8.027  11.795  1.00 58.31           C  
ANISOU  536  CG  TRP A 136     7854   5965   8338   -660   2680    973       C  
ATOM    537  CD1 TRP A 136       9.534  -7.809  11.334  1.00 61.53           C  
ANISOU  537  CD1 TRP A 136     8002   6396   8983   -806   2754    892       C  
ATOM    538  CD2 TRP A 136      11.156  -9.357  11.387  1.00 62.18           C  
ANISOU  538  CD2 TRP A 136     8447   6271   8908   -725   2665   1010       C  
ATOM    539  NE1 TRP A 136       9.080  -8.912  10.651  1.00 63.47           N  
ANISOU  539  NE1 TRP A 136     8177   6486   9454   -967   2775    868       N  
ATOM    540  CE2 TRP A 136      10.053  -9.876  10.669  1.00 64.44           C  
ANISOU  540  CE2 TRP A 136     8529   6473   9485   -923   2726    940       C  
ATOM    541  CE3 TRP A 136      12.294 -10.159  11.551  1.00 63.24           C  
ANISOU  541  CE3 TRP A 136     8825   6301   8904   -628   2598   1088       C  
ATOM    542  CZ2 TRP A 136      10.055 -11.162  10.116  1.00 66.59           C  
ANISOU  542  CZ2 TRP A 136     8843   6548   9909  -1035   2723    941       C  
ATOM    543  CZ3 TRP A 136      12.295 -11.437  11.000  1.00 65.47           C  
ANISOU  543  CZ3 TRP A 136     9153   6388   9333   -727   2603   1096       C  
ATOM    544  CH2 TRP A 136      11.182 -11.925  10.292  1.00 66.61           C  
ANISOU  544  CH2 TRP A 136     9103   6441   9765   -933   2666   1021       C  
ATOM    545  N   ALA A 137      12.816  -3.990  13.211  1.00 46.51           N  
ANISOU  545  N   ALA A 137     6508   4983   6181   -151   2340    875       N  
ATOM    546  CA  ALA A 137      13.579  -3.085  14.067  1.00 45.20           C  
ANISOU  546  CA  ALA A 137     6484   4919   5773     11   2275    880       C  
ATOM    547  C   ALA A 137      13.841  -1.763  13.349  1.00 42.24           C  
ANISOU  547  C   ALA A 137     5961   4673   5416     47   2075    746       C  
ATOM    548  O   ALA A 137      13.855  -1.715  12.118  1.00 41.17           O  
ANISOU  548  O   ALA A 137     5671   4542   5430    -23   1940    667       O  
ATOM    549  CB  ALA A 137      14.895  -3.729  14.461  1.00 45.55           C  
ANISOU  549  CB  ALA A 137     6755   4915   5635    121   2179    952       C  
ATOM    550  N   ALA A 138      14.064  -0.702  14.124  1.00 40.85           N  
ANISOU  550  N   ALA A 138     5851   4592   5080    160   2056    721       N  
ATOM    551  CA  ALA A 138      14.349   0.627  13.576  1.00 38.58           C  
ANISOU  551  CA  ALA A 138     5454   4407   4798    200   1877    603       C  
ATOM    552  C   ALA A 138      15.662   0.643  12.793  1.00 36.09           C  
ANISOU  552  C   ALA A 138     5155   4103   4454    228   1641    565       C  
ATOM    553  O   ALA A 138      15.771   1.316  11.771  1.00 33.48           O  
ANISOU  553  O   ALA A 138     4684   3817   4219    196   1501    480       O  
ATOM    554  CB  ALA A 138      14.404   1.652  14.688  1.00 39.56           C  
ANISOU  554  CB  ALA A 138     5681   4606   4743    320   1908    584       C  
ATOM    555  N   SER A 139      16.652  -0.102  13.279  1.00 36.95           N  
ANISOU  555  N   SER A 139     5436   4174   4429    295   1604    632       N  
ATOM    556  CA  SER A 139      17.958  -0.183  12.612  1.00 36.75           C  
ANISOU  556  CA  SER A 139     5420   4165   4379    331   1397    600       C  
ATOM    557  C   SER A 139      17.865  -0.666  11.161  1.00 35.64           C  
ANISOU  557  C   SER A 139     5131   3989   4423    227   1331    562       C  
ATOM    558  O   SER A 139      18.662  -0.249  10.317  1.00 34.73           O  
ANISOU  558  O   SER A 139     4949   3921   4327    237   1166    500       O  
ATOM    559  CB  SER A 139      18.909  -1.087  13.406  1.00 38.23           C  
ANISOU  559  CB  SER A 139     5812   4307   4407    431   1385    685       C  
ATOM    560  OG  SER A 139      18.408  -2.412  13.510  1.00 40.68           O  
ANISOU  560  OG  SER A 139     6192   4497   4769    380   1535    783       O  
ATOM    561  N   GLU A 140      16.902  -1.540  10.874  1.00 36.38           N  
ANISOU  561  N   GLU A 140     5175   3997   4652    127   1464    595       N  
ATOM    562  CA  GLU A 140      16.705  -2.068   9.519  1.00 35.85           C  
ANISOU  562  CA  GLU A 140     4978   3888   4757     29   1400    546       C  
ATOM    563  C   GLU A 140      16.265  -0.964   8.556  1.00 34.06           C  
ANISOU  563  C   GLU A 140     4565   3747   4628    -11   1303    443       C  
ATOM    564  O   GLU A 140      16.739  -0.880   7.421  1.00 32.28           O  
ANISOU  564  O   GLU A 140     4269   3543   4452    -26   1163    385       O  
ATOM    565  CB  GLU A 140      15.661  -3.185   9.527  1.00 38.07           C  
ANISOU  565  CB  GLU A 140     5238   4050   5176    -82   1565    592       C  
ATOM    566  CG  GLU A 140      16.038  -4.400  10.370  1.00 41.18           C  
ANISOU  566  CG  GLU A 140     5833   4326   5488    -51   1673    709       C  
ATOM    567  CD  GLU A 140      14.924  -5.427  10.463  1.00 44.55           C  
ANISOU  567  CD  GLU A 140     6239   4620   6069   -182   1863    761       C  
ATOM    568  OE1 GLU A 140      13.772  -5.111  10.096  1.00 45.82           O  
ANISOU  568  OE1 GLU A 140     6219   4799   6391   -290   1932    706       O  
ATOM    569  OE2 GLU A 140      15.201  -6.559  10.910  1.00 46.97           O  
ANISOU  569  OE2 GLU A 140     6708   4795   6342   -175   1945    857       O  
ATOM    570  N   CYS A 141      15.345  -0.127   9.020  1.00 33.96           N  
ANISOU  570  N   CYS A 141     4484   3781   4637    -17   1386    424       N  
ATOM    571  CA  CYS A 141      14.884   1.027   8.254  1.00 32.84           C  
ANISOU  571  CA  CYS A 141     4187   3716   4574    -30   1297    334       C  
ATOM    572  C   CYS A 141      15.997   2.048   8.070  1.00 31.06           C  
ANISOU  572  C   CYS A 141     4002   3562   4238     51   1136    299       C  
ATOM    573  O   CYS A 141      16.168   2.607   6.981  1.00 30.54           O  
ANISOU  573  O   CYS A 141     3844   3531   4229     35   1009    241       O  
ATOM    574  CB  CYS A 141      13.695   1.675   8.962  1.00 33.78           C  
ANISOU  574  CB  CYS A 141     4239   3866   4730    -30   1436    325       C  
ATOM    575  SG  CYS A 141      13.128   3.213   8.248  1.00 32.55           S  
ANISOU  575  SG  CYS A 141     3923   3796   4647     -7   1331    223       S  
ATOM    576  N   MET A 142      16.761   2.283   9.134  1.00 30.56           N  
ANISOU  576  N   MET A 142     4081   3516   4016    137   1139    333       N  
ATOM    577  CA  MET A 142      17.897   3.202   9.073  1.00 29.50           C  
ANISOU  577  CA  MET A 142     3981   3439   3787    202    987    295       C  
ATOM    578  C   MET A 142      18.943   2.736   8.064  1.00 28.20           C  
ANISOU  578  C   MET A 142     3798   3274   3644    187    859    288       C  
ATOM    579  O   MET A 142      19.540   3.553   7.369  1.00 26.64           O  
ANISOU  579  O   MET A 142     3545   3122   3456    189    739    241       O  
ATOM    580  CB  MET A 142      18.532   3.359  10.452  1.00 30.35           C  
ANISOU  580  CB  MET A 142     4248   3563   3720    299   1002    323       C  
ATOM    581  CG  MET A 142      17.654   4.122  11.434  1.00 33.17           C  
ANISOU  581  CG  MET A 142     4635   3942   4028    337   1111    310       C  
ATOM    582  SD  MET A 142      18.209   3.926  13.133  1.00 37.62           S  
ANISOU  582  SD  MET A 142     5424   4512   4360    459   1163    358       S  
ATOM    583  CE  MET A 142      19.833   4.682  13.054  1.00 34.44           C  
ANISOU  583  CE  MET A 142     5056   4161   3867    522    922    291       C  
ATOM    584  N   GLN A 143      19.161   1.423   7.989  1.00 28.59           N  
ANISOU  584  N   GLN A 143     3899   3263   3701    174    896    337       N  
ATOM    585  CA  GLN A 143      20.094   0.863   7.015  1.00 27.76           C  
ANISOU  585  CA  GLN A 143     3777   3154   3618    171    792    325       C  
ATOM    586  C   GLN A 143      19.605   1.080   5.586  1.00 26.34           C  
ANISOU  586  C   GLN A 143     3461   2984   3563     98    742    268       C  
ATOM    587  O   GLN A 143      20.411   1.316   4.683  1.00 25.99           O  
ANISOU  587  O   GLN A 143     3380   2979   3516    107    637    237       O  
ATOM    588  CB  GLN A 143      20.345  -0.629   7.278  1.00 28.99           C  
ANISOU  588  CB  GLN A 143     4033   3224   3759    185    848    386       C  
ATOM    589  CG  GLN A 143      20.972  -0.940   8.643  1.00 31.59           C  
ANISOU  589  CG  GLN A 143     4524   3541   3939    284    877    453       C  
ATOM    590  CD  GLN A 143      22.404  -0.463   8.801  1.00 33.53           C  
ANISOU  590  CD  GLN A 143     4797   3861   4080    377    732    428       C  
ATOM    591  OE1 GLN A 143      22.990   0.112   7.888  1.00 33.92           O  
ANISOU  591  OE1 GLN A 143     4743   3970   4176    360    625    369       O  
ATOM    592  NE2 GLN A 143      22.971  -0.692   9.981  1.00 34.78           N  
ANISOU  592  NE2 GLN A 143     5095   4020   4099    479    728    474       N  
ATOM    593  N   ASP A 144      18.294   0.992   5.373  1.00 26.89           N  
ANISOU  593  N   ASP A 144     3454   3026   3739     30    818    253       N  
ATOM    594  CA  ASP A 144      17.715   1.268   4.051  1.00 25.96           C  
ANISOU  594  CA  ASP A 144     3208   2925   3730    -25    752    190       C  
ATOM    595  C   ASP A 144      17.924   2.725   3.642  1.00 24.63           C  
ANISOU  595  C   ASP A 144     2989   2833   3535      6    660    153       C  
ATOM    596  O   ASP A 144      18.336   2.998   2.505  1.00 23.98           O  
ANISOU  596  O   ASP A 144     2867   2780   3463      2    562    123       O  
ATOM    597  CB  ASP A 144      16.222   0.900   3.995  1.00 26.88           C  
ANISOU  597  CB  ASP A 144     3230   3001   3980   -101    842    170       C  
ATOM    598  CG  ASP A 144      15.980  -0.592   3.768  1.00 29.32           C  
ANISOU  598  CG  ASP A 144     3558   3215   4368   -166    895    181       C  
ATOM    599  OD1 ASP A 144      16.940  -1.349   3.493  1.00 29.52           O  
ANISOU  599  OD1 ASP A 144     3669   3205   4342   -141    850    197       O  
ATOM    600  OD2 ASP A 144      14.812  -1.013   3.865  1.00 32.12           O  
ANISOU  600  OD2 ASP A 144     3833   3523   4846   -243    985    169       O  
ATOM    601  N   PHE A 145      17.674   3.658   4.562  1.00 24.72           N  
ANISOU  601  N   PHE A 145     3016   2869   3505     41    697    157       N  
ATOM    602  CA  PHE A 145      17.978   5.072   4.309  1.00 25.03           C  
ANISOU  602  CA  PHE A 145     3035   2958   3519     72    612    127       C  
ATOM    603  C   PHE A 145      19.445   5.249   3.921  1.00 24.61           C  
ANISOU  603  C   PHE A 145     3026   2930   3395     93    514    133       C  
ATOM    604  O   PHE A 145      19.760   5.923   2.946  1.00 23.94           O  
ANISOU  604  O   PHE A 145     2899   2869   3329     83    435    115       O  
ATOM    605  CB  PHE A 145      17.670   5.947   5.532  1.00 25.99           C  
ANISOU  605  CB  PHE A 145     3199   3089   3587    120    666    123       C  
ATOM    606  CG  PHE A 145      16.256   6.451   5.584  1.00 26.96           C  
ANISOU  606  CG  PHE A 145     3235   3213   3794    115    731     93       C  
ATOM    607  CD1 PHE A 145      15.842   7.466   4.728  1.00 29.29           C  
ANISOU  607  CD1 PHE A 145     3451   3526   4152    122    653     50       C  
ATOM    608  CD2 PHE A 145      15.348   5.943   6.503  1.00 29.09           C  
ANISOU  608  CD2 PHE A 145     3504   3466   4083    111    876    110       C  
ATOM    609  CE1 PHE A 145      14.541   7.954   4.776  1.00 29.11           C  
ANISOU  609  CE1 PHE A 145     3336   3511   4215    136    701     16       C  
ATOM    610  CE2 PHE A 145      14.044   6.424   6.560  1.00 29.41           C  
ANISOU  610  CE2 PHE A 145     3439   3519   4216    112    944     76       C  
ATOM    611  CZ  PHE A 145      13.640   7.432   5.691  1.00 29.26           C  
ANISOU  611  CZ  PHE A 145     3328   3524   4266    131    848     23       C  
ATOM    612  N   ASN A 146      20.335   4.626   4.691  1.00 24.67           N  
ANISOU  612  N   ASN A 146     3118   2933   3324    126    524    164       N  
ATOM    613  CA  ASN A 146      21.769   4.755   4.468  1.00 24.74           C  
ANISOU  613  CA  ASN A 146     3147   2975   3278    151    436    164       C  
ATOM    614  C   ASN A 146      22.198   4.201   3.111  1.00 24.05           C  
ANISOU  614  C   ASN A 146     3009   2895   3233    125    394    159       C  
ATOM    615  O   ASN A 146      23.010   4.811   2.411  1.00 23.81           O  
ANISOU  615  O   ASN A 146     2944   2904   3197    121    329    148       O  
ATOM    616  CB  ASN A 146      22.514   4.037   5.586  1.00 26.20           C  
ANISOU  616  CB  ASN A 146     3428   3154   3373    210    449    194       C  
ATOM    617  CG  ASN A 146      24.013   4.171   5.463  1.00 27.38           C  
ANISOU  617  CG  ASN A 146     3574   3349   3480    244    350    183       C  
ATOM    618  OD1 ASN A 146      24.569   5.240   5.711  1.00 27.69           O  
ANISOU  618  OD1 ASN A 146     3596   3424   3500    249    285    151       O  
ATOM    619  ND2 ASN A 146      24.674   3.083   5.094  1.00 26.43           N  
ANISOU  619  ND2 ASN A 146     3464   3223   3356    269    340    203       N  
ATOM    620  N   THR A 147      21.646   3.043   2.756  1.00 23.58           N  
ANISOU  620  N   THR A 147     2952   2794   3215    106    440    166       N  
ATOM    621  CA  THR A 147      21.879   2.423   1.462  1.00 23.74           C  
ANISOU  621  CA  THR A 147     2938   2813   3268     89    404    147       C  
ATOM    622  C   THR A 147      21.462   3.350   0.314  1.00 22.50           C  
ANISOU  622  C   THR A 147     2712   2692   3147     60    352    116       C  
ATOM    623  O   THR A 147      22.200   3.518  -0.652  1.00 21.97           O  
ANISOU  623  O   THR A 147     2631   2661   3056     69    304    109       O  
ATOM    624  CB  THR A 147      21.132   1.080   1.368  1.00 23.71           C  
ANISOU  624  CB  THR A 147     2952   2736   3321     61    460    145       C  
ATOM    625  OG1 THR A 147      21.707   0.167   2.312  1.00 25.89           O  
ANISOU  625  OG1 THR A 147     3319   2969   3549    102    503    188       O  
ATOM    626  CG2 THR A 147      21.226   0.489  -0.042  1.00 24.84           C  
ANISOU  626  CG2 THR A 147     3067   2875   3496     46    411    102       C  
ATOM    627  N   MET A 148      20.289   3.961   0.426  1.00 22.68           N  
ANISOU  627  N   MET A 148     2693   2705   3220     37    368    101       N  
ATOM    628  CA  MET A 148      19.832   4.914  -0.587  1.00 23.23           C  
ANISOU  628  CA  MET A 148     2710   2802   3314     30    308     78       C  
ATOM    629  C   MET A 148      20.867   6.026  -0.801  1.00 22.96           C  
ANISOU  629  C   MET A 148     2696   2804   3224     48    263     99       C  
ATOM    630  O   MET A 148      21.255   6.326  -1.936  1.00 23.71           O  
ANISOU  630  O   MET A 148     2785   2923   3301     49    220    103       O  
ATOM    631  CB  MET A 148      18.476   5.507  -0.185  1.00 23.31           C  
ANISOU  631  CB  MET A 148     2668   2799   3389     24    332     57       C  
ATOM    632  CG  MET A 148      17.921   6.581  -1.132  1.00 23.27           C  
ANISOU  632  CG  MET A 148     2619   2816   3408     40    260     37       C  
ATOM    633  SD  MET A 148      16.378   7.216  -0.469  1.00 26.92           S  
ANISOU  633  SD  MET A 148     3004   3267   3955     54    297      6       S  
ATOM    634  CE  MET A 148      16.985   8.266   0.855  1.00 28.07           C  
ANISOU  634  CE  MET A 148     3223   3403   4038     88    339     33       C  
ATOM    635  N   PHE A 149      21.336   6.619   0.290  1.00 23.05           N  
ANISOU  635  N   PHE A 149     2737   2814   3208     60    278    113       N  
ATOM    636  CA  PHE A 149      22.285   7.727   0.185  1.00 23.10           C  
ANISOU  636  CA  PHE A 149     2751   2838   3186     58    235    124       C  
ATOM    637  C   PHE A 149      23.652   7.239  -0.299  1.00 22.30           C  
ANISOU  637  C   PHE A 149     2647   2773   3053     56    220    139       C  
ATOM    638  O   PHE A 149      24.282   7.849  -1.166  1.00 21.85           O  
ANISOU  638  O   PHE A 149     2572   2737   2992     37    199    155       O  
ATOM    639  CB  PHE A 149      22.424   8.445   1.527  1.00 24.01           C  
ANISOU  639  CB  PHE A 149     2901   2939   3283     72    239    113       C  
ATOM    640  CG  PHE A 149      21.166   9.143   1.990  1.00 25.21           C  
ANISOU  640  CG  PHE A 149     3053   3060   3465     87    263     93       C  
ATOM    641  CD1 PHE A 149      20.541  10.089   1.189  1.00 25.47           C  
ANISOU  641  CD1 PHE A 149     3061   3077   3541     86    232     89       C  
ATOM    642  CD2 PHE A 149      20.633   8.877   3.242  1.00 26.86           C  
ANISOU  642  CD2 PHE A 149     3294   3258   3653    116    320     81       C  
ATOM    643  CE1 PHE A 149      19.395  10.746   1.622  1.00 27.83           C  
ANISOU  643  CE1 PHE A 149     3349   3351   3875    117    251     64       C  
ATOM    644  CE2 PHE A 149      19.484   9.532   3.683  1.00 26.97           C  
ANISOU  644  CE2 PHE A 149     3298   3253   3698    139    358     57       C  
ATOM    645  CZ  PHE A 149      18.867  10.468   2.871  1.00 26.02           C  
ANISOU  645  CZ  PHE A 149     3135   3119   3634    142    319     44       C  
ATOM    646  N   THR A 150      24.110   6.125   0.264  1.00 22.21           N  
ANISOU  646  N   THR A 150     2654   2767   3018     80    239    139       N  
ATOM    647  CA  THR A 150      25.406   5.581  -0.093  1.00 22.47           C  
ANISOU  647  CA  THR A 150     2672   2838   3026     98    226    145       C  
ATOM    648  C   THR A 150      25.466   5.192  -1.573  1.00 21.73           C  
ANISOU  648  C   THR A 150     2558   2765   2934     92    231    145       C  
ATOM    649  O   THR A 150      26.471   5.455  -2.252  1.00 21.08           O  
ANISOU  649  O   THR A 150     2445   2728   2838     91    229    155       O  
ATOM    650  CB  THR A 150      25.771   4.396   0.829  1.00 23.15           C  
ANISOU  650  CB  THR A 150     2799   2914   3083    148    239    148       C  
ATOM    651  OG1 THR A 150      25.903   4.885   2.168  1.00 23.90           O  
ANISOU  651  OG1 THR A 150     2927   3006   3149    166    223    147       O  
ATOM    652  CG2 THR A 150      27.067   3.755   0.401  1.00 24.28           C  
ANISOU  652  CG2 THR A 150     2916   3100   3210    185    222    147       C  
ATOM    653  N   ASN A 151      24.387   4.596  -2.078  1.00 22.28           N  
ANISOU  653  N   ASN A 151     2641   2802   3020     89    241    129       N  
ATOM    654  CA  ASN A 151      24.300   4.258  -3.497  1.00 22.36           C  
ANISOU  654  CA  ASN A 151     2650   2831   3016     94    230    114       C  
ATOM    655  C   ASN A 151      24.523   5.492  -4.350  1.00 21.73           C  
ANISOU  655  C   ASN A 151     2560   2785   2913     79    213    139       C  
ATOM    656  O   ASN A 151      25.238   5.451  -5.340  1.00 21.58           O  
ANISOU  656  O   ASN A 151     2544   2807   2851     93    224    149       O  
ATOM    657  CB  ASN A 151      22.930   3.661  -3.854  1.00 21.63           C  
ANISOU  657  CB  ASN A 151     2562   2697   2961     82    217     76       C  
ATOM    658  CG  ASN A 151      22.740   2.245  -3.343  1.00 24.29           C  
ANISOU  658  CG  ASN A 151     2922   2981   3326     86    246     54       C  
ATOM    659  OD1 ASN A 151      23.684   1.582  -2.891  1.00 23.73           O  
ANISOU  659  OD1 ASN A 151     2880   2908   3230    118    269     68       O  
ATOM    660  ND2 ASN A 151      21.502   1.760  -3.438  1.00 22.85           N  
ANISOU  660  ND2 ASN A 151     2724   2750   3206     54    244     18       N  
ATOM    661  N   CYS A 152      23.899   6.592  -3.951  1.00 21.58           N  
ANISOU  661  N   CYS A 152     2537   2743   2921     57    196    152       N  
ATOM    662  CA  CYS A 152      24.006   7.849  -4.681  1.00 21.63           C  
ANISOU  662  CA  CYS A 152     2553   2755   2912     44    182    187       C  
ATOM    663  C   CYS A 152      25.464   8.343  -4.716  1.00 21.03           C  
ANISOU  663  C   CYS A 152     2461   2708   2823     19    213    222       C  
ATOM    664  O   CYS A 152      26.000   8.677  -5.785  1.00 22.09           O  
ANISOU  664  O   CYS A 152     2604   2867   2920     14    237    257       O  
ATOM    665  CB  CYS A 152      23.077   8.877  -4.034  1.00 22.68           C  
ANISOU  665  CB  CYS A 152     2690   2841   3087     37    159    186       C  
ATOM    666  SG  CYS A 152      23.054  10.470  -4.839  1.00 25.82           S  
ANISOU  666  SG  CYS A 152     3124   3211   3474     31    137    236       S  
ATOM    667  N   TYR A 153      26.130   8.327  -3.563  1.00 20.26           N  
ANISOU  667  N   TYR A 153     2334   2610   2754      6    214    210       N  
ATOM    668  CA  TYR A 153      27.533   8.774  -3.488  1.00 19.80           C  
ANISOU  668  CA  TYR A 153     2229   2584   2709    -26    230    227       C  
ATOM    669  C   TYR A 153      28.502   7.884  -4.273  1.00 20.86           C  
ANISOU  669  C   TYR A 153     2328   2784   2815     -1    271    231       C  
ATOM    670  O   TYR A 153      29.433   8.375  -4.892  1.00 20.36           O  
ANISOU  670  O   TYR A 153     2224   2754   2759    -32    312    261       O  
ATOM    671  CB  TYR A 153      28.002   8.847  -2.037  1.00 19.69           C  
ANISOU  671  CB  TYR A 153     2192   2565   2724    -28    196    196       C  
ATOM    672  CG  TYR A 153      27.118   9.674  -1.145  1.00 20.07           C  
ANISOU  672  CG  TYR A 153     2282   2553   2789    -38    164    179       C  
ATOM    673  CD1 TYR A 153      26.618  10.903  -1.569  1.00 23.09           C  
ANISOU  673  CD1 TYR A 153     2691   2886   3197    -72    160    200       C  
ATOM    674  CD2 TYR A 153      26.802   9.245   0.133  1.00 21.90           C  
ANISOU  674  CD2 TYR A 153     2540   2774   3005     -2    145    146       C  
ATOM    675  CE1 TYR A 153      25.814  11.664  -0.748  1.00 22.57           C  
ANISOU  675  CE1 TYR A 153     2664   2764   3148    -65    134    176       C  
ATOM    676  CE2 TYR A 153      26.008  10.007   0.967  1.00 22.20           C  
ANISOU  676  CE2 TYR A 153     2620   2765   3049      1    129    125       C  
ATOM    677  CZ  TYR A 153      25.506  11.212   0.510  1.00 23.18           C  
ANISOU  677  CZ  TYR A 153     2758   2842   3207    -29    123    135       C  
ATOM    678  OH  TYR A 153      24.704  11.983   1.312  1.00 24.26           O  
ANISOU  678  OH  TYR A 153     2938   2929   3352    -12    111    106       O  
ATOM    679  N   ILE A 154      28.272   6.576  -4.239  1.00 21.80           N  
ANISOU  679  N   ILE A 154     2463   2912   2907     55    270    201       N  
ATOM    680  CA  ILE A 154      29.131   5.623  -4.931  1.00 21.77           C  
ANISOU  680  CA  ILE A 154     2435   2962   2873     99    307    192       C  
ATOM    681  C   ILE A 154      28.984   5.727  -6.445  1.00 22.68           C  
ANISOU  681  C   ILE A 154     2583   3102   2933    106    347    210       C  
ATOM    682  O   ILE A 154      29.982   5.744  -7.175  1.00 22.35           O  
ANISOU  682  O   ILE A 154     2506   3118   2867    114    407    228       O  
ATOM    683  CB  ILE A 154      28.832   4.173  -4.459  1.00 22.31           C  
ANISOU  683  CB  ILE A 154     2537   3008   2932    161    292    152       C  
ATOM    684  CG1 ILE A 154      29.371   3.971  -3.043  1.00 21.38           C  
ANISOU  684  CG1 ILE A 154     2397   2886   2842    180    262    145       C  
ATOM    685  CG2 ILE A 154      29.440   3.152  -5.405  1.00 23.12           C  
ANISOU  685  CG2 ILE A 154     2641   3148   2997    221    327    131       C  
ATOM    686  CD1 ILE A 154      28.888   2.667  -2.374  1.00 23.96           C  
ANISOU  686  CD1 ILE A 154     2786   3160   3157    235    254    128       C  
ATOM    687  N   TYR A 155      27.747   5.811  -6.923  1.00 22.75           N  
ANISOU  687  N   TYR A 155     2656   3072   2915    108    315    205       N  
ATOM    688  CA  TYR A 155      27.499   5.777  -8.357  1.00 23.41           C  
ANISOU  688  CA  TYR A 155     2793   3180   2921    136    330    211       C  
ATOM    689  C   TYR A 155      27.869   7.090  -9.043  1.00 23.90           C  
ANISOU  689  C   TYR A 155     2869   3256   2955    102    371    283       C  
ATOM    690  O   TYR A 155      28.485   7.098 -10.111  1.00 22.18           O  
ANISOU  690  O   TYR A 155     2675   3088   2666    124    435    312       O  
ATOM    691  CB  TYR A 155      26.029   5.446  -8.674  1.00 23.77           C  
ANISOU  691  CB  TYR A 155     2893   3185   2955    156    260    170       C  
ATOM    692  CG  TYR A 155      25.823   5.426 -10.170  1.00 25.04           C  
ANISOU  692  CG  TYR A 155     3121   3378   3014    201    254    168       C  
ATOM    693  CD1 TYR A 155      26.359   4.399 -10.939  1.00 24.62           C  
ANISOU  693  CD1 TYR A 155     3096   3365   2894    255    283    127       C  
ATOM    694  CD2 TYR A 155      25.183   6.474 -10.825  1.00 25.03           C  
ANISOU  694  CD2 TYR A 155     3170   3369   2972    203    222    208       C  
ATOM    695  CE1 TYR A 155      26.221   4.384 -12.312  1.00 27.12           C  
ANISOU  695  CE1 TYR A 155     3492   3718   3093    310    279    120       C  
ATOM    696  CE2 TYR A 155      25.042   6.473 -12.205  1.00 27.10           C  
ANISOU  696  CE2 TYR A 155     3515   3667   3115    260    212    212       C  
ATOM    697  CZ  TYR A 155      25.567   5.420 -12.942  1.00 27.13           C  
ANISOU  697  CZ  TYR A 155     3549   3717   3041    312    242    165       C  
ATOM    698  OH  TYR A 155      25.441   5.405 -14.307  1.00 31.64           O  
ANISOU  698  OH  TYR A 155     4220   4329   3471    382    232    161       O  
ATOM    699  N   ASN A 156      27.481   8.204  -8.432  1.00 24.17           N  
ANISOU  699  N   ASN A 156     2900   3240   3042     52    344    315       N  
ATOM    700  CA  ASN A 156      27.570   9.493  -9.106  1.00 26.12           C  
ANISOU  700  CA  ASN A 156     3190   3467   3267     20    374    389       C  
ATOM    701  C   ASN A 156      28.941  10.141  -9.003  1.00 28.62           C  
ANISOU  701  C   ASN A 156     3446   3801   3627    -46    457    438       C  
ATOM    702  O   ASN A 156      29.752   9.777  -8.153  1.00 28.49           O  
ANISOU  702  O   ASN A 156     3338   3810   3676    -69    464    405       O  
ATOM    703  CB  ASN A 156      26.478  10.415  -8.580  1.00 25.53           C  
ANISOU  703  CB  ASN A 156     3149   3316   3235      7    305    395       C  
ATOM    704  CG  ASN A 156      25.106   9.947  -8.992  1.00 24.92           C  
ANISOU  704  CG  ASN A 156     3117   3231   3120     69    230    354       C  
ATOM    705  OD1 ASN A 156      24.756  10.024 -10.169  1.00 25.82           O  
ANISOU  705  OD1 ASN A 156     3300   3362   3149    116    217    376       O  
ATOM    706  ND2 ASN A 156      24.327   9.432  -8.039  1.00 24.02           N  
ANISOU  706  ND2 ASN A 156     2962   3095   3067     73    182    293       N  
ATOM    707  N   LYS A 157      29.187  11.094  -9.897  1.00 32.56           N  
ANISOU  707  N   LYS A 157     3997   4284   4091    -74    519    519       N  
ATOM    708  CA  LYS A 157      30.426  11.866  -9.895  1.00 35.12           C  
ANISOU  708  CA  LYS A 157     4257   4609   4476   -160    612    575       C  
ATOM    709  C   LYS A 157      30.407  12.858  -8.733  1.00 34.72           C  
ANISOU  709  C   LYS A 157     4171   4475   4546   -240    560    566       C  
ATOM    710  O   LYS A 157      29.345  13.346  -8.361  1.00 34.10           O  
ANISOU  710  O   LYS A 157     4161   4325   4471   -223    482    557       O  
ATOM    711  CB  LYS A 157      30.597  12.612 -11.216  1.00 37.58           C  
ANISOU  711  CB  LYS A 157     4661   4910   4709   -170    710    679       C  
ATOM    712  CG  LYS A 157      30.722  11.709 -12.441  1.00 41.25           C  
ANISOU  712  CG  LYS A 157     5177   5463   5032    -83    772    686       C  
ATOM    713  CD  LYS A 157      30.614  12.508 -13.729  1.00 44.71           C  
ANISOU  713  CD  LYS A 157     5752   5881   5355    -69    852    796       C  
ATOM    714  CE  LYS A 157      30.464  11.607 -14.946  1.00 46.96           C  
ANISOU  714  CE  LYS A 157     6125   6250   5465     44    882    784       C  
ATOM    715  NZ  LYS A 157      30.329  12.398 -16.203  1.00 50.85           N  
ANISOU  715  NZ  LYS A 157     6778   6726   5817     75    956    900       N  
ATOM    716  N   PRO A 158      31.585  13.164  -8.158  1.00 35.48           N  
ANISOU  716  N   PRO A 158     4155   4583   4744   -322    597    558       N  
ATOM    717  CA  PRO A 158      31.678  14.109  -7.035  1.00 35.82           C  
ANISOU  717  CA  PRO A 158     4165   4546   4900   -400    536    531       C  
ATOM    718  C   PRO A 158      30.939  15.438  -7.249  1.00 36.13           C  
ANISOU  718  C   PRO A 158     4318   4460   4950   -435    525    589       C  
ATOM    719  O   PRO A 158      30.377  15.988  -6.299  1.00 35.67           O  
ANISOU  719  O   PRO A 158     4284   4327   4943   -443    440    544       O  
ATOM    720  CB  PRO A 158      33.186  14.372  -6.929  1.00 37.24           C  
ANISOU  720  CB  PRO A 158     4205   4761   5183   -496    604    534       C  
ATOM    721  CG  PRO A 158      33.821  13.159  -7.477  1.00 37.03           C  
ANISOU  721  CG  PRO A 158     4107   4858   5103   -434    666    522       C  
ATOM    722  CD  PRO A 158      32.912  12.656  -8.555  1.00 36.34           C  
ANISOU  722  CD  PRO A 158     4151   4785   4871   -343    695    564       C  
ATOM    723  N   THR A 159      30.946  15.929  -8.487  1.00 36.68           N  
ANISOU  723  N   THR A 159     4468   4506   4962   -443    613    690       N  
ATOM    724  CA  THR A 159      30.403  17.244  -8.837  1.00 37.86           C  
ANISOU  724  CA  THR A 159     4740   4524   5120   -472    617    766       C  
ATOM    725  C   THR A 159      28.926  17.250  -9.271  1.00 36.79           C  
ANISOU  725  C   THR A 159     4739   4359   4880   -355    542    779       C  
ATOM    726  O   THR A 159      28.384  18.308  -9.604  1.00 37.64           O  
ANISOU  726  O   THR A 159     4961   4357   4983   -350    532    845       O  
ATOM    727  CB  THR A 159      31.226  17.854  -9.979  1.00 39.80           C  
ANISOU  727  CB  THR A 159     5020   4750   5351   -540    765    888       C  
ATOM    728  OG1 THR A 159      31.265  16.928 -11.076  1.00 40.25           O  
ANISOU  728  OG1 THR A 159     5106   4919   5268   -458    832    921       O  
ATOM    729  CG2 THR A 159      32.648  18.147  -9.509  1.00 41.75           C  
ANISOU  729  CG2 THR A 159     5116   5002   5745   -681    839    876       C  
ATOM    730  N   ASP A 160      28.284  16.082  -9.276  1.00 34.49           N  
ANISOU  730  N   ASP A 160     4432   4158   4517   -261    485    715       N  
ATOM    731  CA  ASP A 160      26.874  15.975  -9.661  1.00 33.35           C  
ANISOU  731  CA  ASP A 160     4379   4000   4294   -154    401    706       C  
ATOM    732  C   ASP A 160      25.976  16.603  -8.592  1.00 31.86           C  
ANISOU  732  C   ASP A 160     4195   3726   4183   -142    308    655       C  
ATOM    733  O   ASP A 160      26.213  16.426  -7.399  1.00 30.22           O  
ANISOU  733  O   ASP A 160     3907   3520   4056   -181    284    583       O  
ATOM    734  CB  ASP A 160      26.483  14.502  -9.868  1.00 32.85           C  
ANISOU  734  CB  ASP A 160     4277   4045   4160    -78    366    636       C  
ATOM    735  CG  ASP A 160      27.081  13.897 -11.133  1.00 35.52           C  
ANISOU  735  CG  ASP A 160     4648   4463   4386    -49    445    679       C  
ATOM    736  OD1 ASP A 160      27.434  14.654 -12.062  1.00 37.68           O  
ANISOU  736  OD1 ASP A 160     5006   4710   4600    -60    518    778       O  
ATOM    737  OD2 ASP A 160      27.183  12.651 -11.208  1.00 36.79           O  
ANISOU  737  OD2 ASP A 160     4761   4706   4510    -10    440    614       O  
ATOM    738  N   ASP A 161      24.946  17.330  -9.030  1.00 31.26           N  
ANISOU  738  N   ASP A 161     4220   3581   4076    -74    256    690       N  
ATOM    739  CA  ASP A 161      24.000  17.978  -8.118  1.00 30.57           C  
ANISOU  739  CA  ASP A 161     4142   3414   4058    -41    176    640       C  
ATOM    740  C   ASP A 161      23.274  16.985  -7.208  1.00 27.57           C  
ANISOU  740  C   ASP A 161     3671   3104   3702      0    120    531       C  
ATOM    741  O   ASP A 161      22.935  17.321  -6.077  1.00 25.76           O  
ANISOU  741  O   ASP A 161     3415   2831   3543     -3     91    473       O  
ATOM    742  CB  ASP A 161      22.938  18.772  -8.890  1.00 31.89           C  
ANISOU  742  CB  ASP A 161     4424   3513   4178     56    120    693       C  
ATOM    743  CG  ASP A 161      23.493  20.012  -9.571  1.00 36.57           C  
ANISOU  743  CG  ASP A 161     5140   3992   4762     19    176    812       C  
ATOM    744  OD1 ASP A 161      24.638  20.427  -9.291  1.00 39.17           O  
ANISOU  744  OD1 ASP A 161     5451   4276   5155   -101    258    843       O  
ATOM    745  OD2 ASP A 161      22.756  20.579 -10.399  1.00 42.18           O  
ANISOU  745  OD2 ASP A 161     5967   4653   5406    112    135    875       O  
ATOM    746  N   ILE A 162      23.020  15.776  -7.704  1.00 25.99           N  
ANISOU  746  N   ILE A 162     3433   3001   3440     41    112    503       N  
ATOM    747  CA  ILE A 162      22.320  14.763  -6.915  1.00 25.53           C  
ANISOU  747  CA  ILE A 162     3294   2995   3411     68     75    412       C  
ATOM    748  C   ILE A 162      23.045  14.469  -5.590  1.00 24.12           C  
ANISOU  748  C   ILE A 162     3052   2823   3292      6    107    367       C  
ATOM    749  O   ILE A 162      22.409  14.215  -4.567  1.00 23.49           O  
ANISOU  749  O   ILE A 162     2936   2740   3251     25     87    306       O  
ATOM    750  CB  ILE A 162      22.086  13.458  -7.733  1.00 25.28           C  
ANISOU  750  CB  ILE A 162     3241   3051   3313    106     64    387       C  
ATOM    751  CG1 ILE A 162      21.067  12.554  -7.037  1.00 26.09           C  
ANISOU  751  CG1 ILE A 162     3272   3179   3463    133     24    301       C  
ATOM    752  CG2 ILE A 162      23.410  12.719  -7.997  1.00 25.45           C  
ANISOU  752  CG2 ILE A 162     3242   3130   3297     58    135    403       C  
ATOM    753  CD1 ILE A 162      19.659  13.105  -7.024  1.00 29.03           C  
ANISOU  753  CD1 ILE A 162     3639   3520   3873    197    -46    275       C  
ATOM    754  N   VAL A 163      24.370  14.541  -5.605  1.00 24.01           N  
ANISOU  754  N   VAL A 163     3022   2820   3282    -62    158    396       N  
ATOM    755  CA  VAL A 163      25.173  14.304  -4.402  1.00 24.02           C  
ANISOU  755  CA  VAL A 163     2962   2834   3331   -111    167    349       C  
ATOM    756  C   VAL A 163      24.911  15.368  -3.326  1.00 24.18           C  
ANISOU  756  C   VAL A 163     3005   2769   3411   -126    131    316       C  
ATOM    757  O   VAL A 163      24.748  15.047  -2.141  1.00 23.77           O  
ANISOU  757  O   VAL A 163     2930   2729   3374   -111    110    253       O  
ATOM    758  CB  VAL A 163      26.668  14.221  -4.769  1.00 24.68           C  
ANISOU  758  CB  VAL A 163     3000   2955   3422   -178    222    382       C  
ATOM    759  CG1 VAL A 163      27.548  14.305  -3.529  1.00 27.32           C  
ANISOU  759  CG1 VAL A 163     3270   3290   3819   -227    203    329       C  
ATOM    760  CG2 VAL A 163      26.931  12.927  -5.546  1.00 25.62           C  
ANISOU  760  CG2 VAL A 163     3091   3167   3476   -142    256    385       C  
ATOM    761  N   LEU A 164      24.816  16.622  -3.757  1.00 25.11           N  
ANISOU  761  N   LEU A 164     3186   2798   3556   -144    128    361       N  
ATOM    762  CA  LEU A 164      24.479  17.734  -2.868  1.00 26.64           C  
ANISOU  762  CA  LEU A 164     3423   2891   3806   -146     91    325       C  
ATOM    763  C   LEU A 164      23.081  17.567  -2.284  1.00 25.48           C  
ANISOU  763  C   LEU A 164     3287   2746   3650    -52     56    271       C  
ATOM    764  O   LEU A 164      22.850  17.821  -1.102  1.00 25.38           O  
ANISOU  764  O   LEU A 164     3276   2705   3660    -36     37    204       O  
ATOM    765  CB  LEU A 164      24.551  19.047  -3.649  1.00 29.22           C  
ANISOU  765  CB  LEU A 164     3836   3105   4162   -172    100    398       C  
ATOM    766  CG  LEU A 164      24.436  20.345  -2.865  1.00 34.95           C  
ANISOU  766  CG  LEU A 164     4622   3698   4961   -189     64    364       C  
ATOM    767  CD1 LEU A 164      25.522  20.406  -1.780  1.00 37.79           C  
ANISOU  767  CD1 LEU A 164     4925   4054   5378   -278     52    293       C  
ATOM    768  CD2 LEU A 164      24.560  21.531  -3.816  1.00 37.35           C  
ANISOU  768  CD2 LEU A 164     5026   3876   5290   -217     86    459       C  
ATOM    769  N   MET A 165      22.153  17.144  -3.131  1.00 25.09           N  
ANISOU  769  N   MET A 165     3238   2730   3564     14     48    296       N  
ATOM    770  CA  MET A 165      20.777  16.912  -2.717  1.00 25.00           C  
ANISOU  770  CA  MET A 165     3204   2731   3562     98     24    245       C  
ATOM    771  C   MET A 165      20.703  15.774  -1.694  1.00 23.98           C  
ANISOU  771  C   MET A 165     3009   2674   3429     93     52    184       C  
ATOM    772  O   MET A 165      20.031  15.898  -0.669  1.00 24.32           O  
ANISOU  772  O   MET A 165     3044   2703   3493    131     60    130       O  
ATOM    773  CB  MET A 165      19.914  16.616  -3.946  1.00 25.39           C  
ANISOU  773  CB  MET A 165     3252   2813   3581    160     -8    276       C  
ATOM    774  CG  MET A 165      19.811  17.794  -4.906  1.00 26.88           C  
ANISOU  774  CG  MET A 165     3534   2923   3758    193    -40    345       C  
ATOM    775  SD  MET A 165      19.001  17.394  -6.461  1.00 28.34           S  
ANISOU  775  SD  MET A 165     3737   3160   3872    278    -98    382       S  
ATOM    776  CE  MET A 165      17.277  17.608  -6.004  1.00 30.98           C  
ANISOU  776  CE  MET A 165     4010   3489   4272    392   -170    306       C  
ATOM    777  N   ALA A 166      21.405  14.677  -1.973  1.00 23.13           N  
ANISOU  777  N   ALA A 166     2865   2636   3288     55     75    197       N  
ATOM    778  CA  ALA A 166      21.496  13.551  -1.048  1.00 23.23           C  
ANISOU  778  CA  ALA A 166     2837   2701   3288     52    105    156       C  
ATOM    779  C   ALA A 166      22.072  13.983   0.304  1.00 23.06           C  
ANISOU  779  C   ALA A 166     2838   2655   3268     38    106    118       C  
ATOM    780  O   ALA A 166      21.531  13.637   1.356  1.00 23.21           O  
ANISOU  780  O   ALA A 166     2860   2683   3277     72    128     78       O  
ATOM    781  CB  ALA A 166      22.337  12.408  -1.660  1.00 21.73           C  
ANISOU  781  CB  ALA A 166     2618   2574   3063     23    122    178       C  
ATOM    782  N   GLN A 167      23.153  14.749   0.271  1.00 24.08           N  
ANISOU  782  N   GLN A 167     2986   2753   3411    -14     82    129       N  
ATOM    783  CA  GLN A 167      23.776  15.270   1.498  1.00 25.41           C  
ANISOU  783  CA  GLN A 167     3178   2894   3584    -30     56     77       C  
ATOM    784  C   GLN A 167      22.831  16.124   2.330  1.00 25.39           C  
ANISOU  784  C   GLN A 167     3230   2828   3590     23     46     27       C  
ATOM    785  O   GLN A 167      22.807  16.022   3.561  1.00 25.51           O  
ANISOU  785  O   GLN A 167     3272   2851   3570     54     43    -31       O  
ATOM    786  CB  GLN A 167      25.023  16.092   1.159  1.00 27.16           C  
ANISOU  786  CB  GLN A 167     3392   3078   3850   -112     28     91       C  
ATOM    787  CG  GLN A 167      26.260  15.256   0.973  1.00 28.62           C  
ANISOU  787  CG  GLN A 167     3507   3340   4028   -155     34    103       C  
ATOM    788  CD  GLN A 167      26.818  14.773   2.301  1.00 31.77           C  
ANISOU  788  CD  GLN A 167     3893   3779   4398   -135     -8     36       C  
ATOM    789  OE1 GLN A 167      26.508  13.663   2.760  1.00 32.98           O  
ANISOU  789  OE1 GLN A 167     4049   3989   4492    -76      8     29       O  
ATOM    790  NE2 GLN A 167      27.623  15.614   2.939  1.00 30.55           N  
ANISOU  790  NE2 GLN A 167     3735   3588   4285   -182    -67    -16       N  
ATOM    791  N   THR A 168      22.066  16.981   1.658  1.00 24.97           N  
ANISOU  791  N   THR A 168     3202   2711   3574     46     41     48       N  
ATOM    792  CA  THR A 168      21.116  17.842   2.343  1.00 25.25           C  
ANISOU  792  CA  THR A 168     3286   2682   3626    113     35     -2       C  
ATOM    793  C   THR A 168      20.081  16.999   3.073  1.00 24.81           C  
ANISOU  793  C   THR A 168     3199   2689   3539    183     88    -37       C  
ATOM    794  O   THR A 168      19.779  17.242   4.239  1.00 25.56           O  
ANISOU  794  O   THR A 168     3332   2773   3608    229    106    -98       O  
ATOM    795  CB  THR A 168      20.404  18.803   1.372  1.00 25.81           C  
ANISOU  795  CB  THR A 168     3387   2676   3742    148     15     36       C  
ATOM    796  OG1 THR A 168      21.371  19.632   0.725  1.00 26.92           O  
ANISOU  796  OG1 THR A 168     3573   2741   3913     74    -12     82       O  
ATOM    797  CG2 THR A 168      19.408  19.695   2.120  1.00 25.76           C  
ANISOU  797  CG2 THR A 168     3426   2603   3759    236     10    -26       C  
ATOM    798  N   LEU A 169      19.547  16.004   2.380  1.00 24.67           N  
ANISOU  798  N   LEU A 169     3115   2735   3523    188    118      0       N  
ATOM    799  CA  LEU A 169      18.553  15.115   2.960  1.00 25.12           C  
ANISOU  799  CA  LEU A 169     3126   2844   3573    231    183    -24       C  
ATOM    800  C   LEU A 169      19.167  14.268   4.077  1.00 25.22           C  
ANISOU  800  C   LEU A 169     3165   2897   3521    217    223    -39       C  
ATOM    801  O   LEU A 169      18.543  14.058   5.113  1.00 24.47           O  
ANISOU  801  O   LEU A 169     3086   2814   3398    263    287    -70       O  
ATOM    802  CB  LEU A 169      17.965  14.208   1.884  1.00 24.76           C  
ANISOU  802  CB  LEU A 169     3002   2845   3559    221    189      9       C  
ATOM    803  CG  LEU A 169      17.217  14.923   0.753  1.00 26.22           C  
ANISOU  803  CG  LEU A 169     3165   3004   3792    259    135     23       C  
ATOM    804  CD1 LEU A 169      16.995  13.979  -0.411  1.00 24.65           C  
ANISOU  804  CD1 LEU A 169     2909   2857   3600    240    113     48       C  
ATOM    805  CD2 LEU A 169      15.894  15.481   1.264  1.00 26.89           C  
ANISOU  805  CD2 LEU A 169     3215   3073   3930    341    157    -25       C  
ATOM    806  N   GLU A 170      20.391  13.793   3.871  1.00 25.30           N  
ANISOU  806  N   GLU A 170     3182   2931   3501    163    190    -14       N  
ATOM    807  CA  GLU A 170      21.034  12.949   4.884  1.00 26.75           C  
ANISOU  807  CA  GLU A 170     3397   3153   3615    168    210    -23       C  
ATOM    808  C   GLU A 170      21.346  13.718   6.173  1.00 26.97           C  
ANISOU  808  C   GLU A 170     3503   3156   3589    204    186    -83       C  
ATOM    809  O   GLU A 170      21.274  13.148   7.263  1.00 26.73           O  
ANISOU  809  O   GLU A 170     3523   3153   3482    249    225    -98       O  
ATOM    810  CB  GLU A 170      22.276  12.250   4.341  1.00 27.09           C  
ANISOU  810  CB  GLU A 170     3415   3233   3646    120    173      9       C  
ATOM    811  CG  GLU A 170      22.690  11.048   5.182  1.00 29.38           C  
ANISOU  811  CG  GLU A 170     3731   3565   3868    147    198     15       C  
ATOM    812  CD  GLU A 170      23.642  10.114   4.478  1.00 31.36           C  
ANISOU  812  CD  GLU A 170     3941   3854   4119    120    179     49       C  
ATOM    813  OE1 GLU A 170      24.438  10.590   3.641  1.00 30.53           O  
ANISOU  813  OE1 GLU A 170     3793   3755   4051     76    133     56       O  
ATOM    814  OE2 GLU A 170      23.623   8.905   4.801  1.00 33.25           O  
ANISOU  814  OE2 GLU A 170     4199   4112   4322    147    217     70       O  
ATOM    815  N   LYS A 171      21.661  15.010   6.052  1.00 27.66           N  
ANISOU  815  N   LYS A 171     3614   3183   3712    188    122   -117       N  
ATOM    816  CA  LYS A 171      21.837  15.869   7.222  1.00 28.44           C  
ANISOU  816  CA  LYS A 171     3796   3243   3768    226     87   -195       C  
ATOM    817  C   LYS A 171      20.584  15.871   8.084  1.00 28.48           C  
ANISOU  817  C   LYS A 171     3843   3251   3728    316    171   -226       C  
ATOM    818  O   LYS A 171      20.669  15.734   9.301  1.00 28.70           O  
ANISOU  818  O   LYS A 171     3948   3298   3660    370    186   -271       O  
ATOM    819  CB  LYS A 171      22.160  17.314   6.831  1.00 29.80           C  
ANISOU  819  CB  LYS A 171     3991   3322   4011    189     16   -226       C  
ATOM    820  CG  LYS A 171      22.303  18.243   8.041  1.00 32.42           C  
ANISOU  820  CG  LYS A 171     4417   3598   4303    230    -32   -327       C  
ATOM    821  CD  LYS A 171      22.663  19.676   7.665  1.00 35.03           C  
ANISOU  821  CD  LYS A 171     4779   3808   4721    181   -104   -362       C  
ATOM    822  CE  LYS A 171      22.719  20.557   8.907  1.00 38.82           C  
ANISOU  822  CE  LYS A 171     5365   4226   5158    231   -158   -482       C  
ATOM    823  NZ  LYS A 171      22.924  22.004   8.606  1.00 40.94           N  
ANISOU  823  NZ  LYS A 171     5683   4348   5524    188   -222   -524       N  
ATOM    824  N  AILE A 172      19.428  16.045   7.444  0.50 28.17           N  
ANISOU  824  N  AILE A 172     3752   3197   3755    339    225   -205       N  
ATOM    825  CA AILE A 172      18.144  16.039   8.140  0.50 28.52           C  
ANISOU  825  CA AILE A 172     3801   3252   3783    422    324   -233       C  
ATOM    826  C  AILE A 172      17.884  14.671   8.768  0.50 28.52           C  
ANISOU  826  C  AILE A 172     3793   3322   3719    431    425   -199       C  
ATOM    827  O  AILE A 172      17.447  14.581   9.916  0.50 29.31           O  
ANISOU  827  O  AILE A 172     3957   3439   3740    497    506   -228       O  
ATOM    828  CB AILE A 172      16.990  16.394   7.178  0.50 28.36           C  
ANISOU  828  CB AILE A 172     3693   3213   3868    443    345   -217       C  
ATOM    829  CG1AILE A 172      17.109  17.852   6.721  0.50 28.46           C  
ANISOU  829  CG1AILE A 172     3746   3134   3932    460    259   -246       C  
ATOM    830  CG2AILE A 172      15.646  16.154   7.844  0.50 29.35           C  
ANISOU  830  CG2AILE A 172     3779   3372   3999    520    466   -242       C  
ATOM    831  CD1AILE A 172      16.230  18.195   5.532  0.50 27.33           C  
ANISOU  831  CD1AILE A 172     3529   2971   3883    484    242   -214       C  
ATOM    832  N  BILE A 172      19.427  16.045   7.445  0.50 28.42           N  
ANISOU  832  N  BILE A 172     3784   3229   3787    339    225   -205       N  
ATOM    833  CA BILE A 172      18.144  16.038   8.144  0.50 28.97           C  
ANISOU  833  CA BILE A 172     3859   3309   3840    422    324   -233       C  
ATOM    834  C  BILE A 172      17.891  14.670   8.773  0.50 28.76           C  
ANISOU  834  C  BILE A 172     3824   3353   3749    431    425   -199       C  
ATOM    835  O  BILE A 172      17.465  14.578   9.925  0.50 29.54           O  
ANISOU  835  O  BILE A 172     3987   3469   3768    497    505   -228       O  
ATOM    836  CB BILE A 172      16.979  16.379   7.189  0.50 29.13           C  
ANISOU  836  CB BILE A 172     3790   3312   3965    444    347   -217       C  
ATOM    837  CG1BILE A 172      17.183  17.762   6.567  0.50 29.81           C  
ANISOU  837  CG1BILE A 172     3909   3309   4108    448    254   -236       C  
ATOM    838  CG2BILE A 172      15.651  16.324   7.924  0.50 30.29           C  
ANISOU  838  CG2BILE A 172     3911   3484   4116    529    462   -251       C  
ATOM    839  CD1BILE A 172      17.289  18.875   7.576  0.50 31.11           C  
ANISOU  839  CD1BILE A 172     4179   3405   4237    507    233   -319       C  
ATOM    840  N   PHE A 173      18.159  13.613   8.010  1.00 27.45           N  
ANISOU  840  N   PHE A 173     3596   3222   3613    368    426   -135       N  
ATOM    841  CA  PHE A 173      18.056  12.238   8.516  1.00 27.67           C  
ANISOU  841  CA  PHE A 173     3630   3293   3589    365    515    -91       C  
ATOM    842  C   PHE A 173      18.845  12.093   9.826  1.00 27.92           C  
ANISOU  842  C   PHE A 173     3787   3338   3482    411    510   -109       C  
ATOM    843  O   PHE A 173      18.304  11.640  10.840  1.00 28.02           O  
ANISOU  843  O   PHE A 173     3863   3368   3417    465    617   -102       O  
ATOM    844  CB  PHE A 173      18.568  11.250   7.456  1.00 26.67           C  
ANISOU  844  CB  PHE A 173     3441   3184   3508    294    482    -35       C  
ATOM    845  CG  PHE A 173      18.698   9.835   7.946  1.00 27.74           C  
ANISOU  845  CG  PHE A 173     3607   3340   3592    289    554     13       C  
ATOM    846  CD1 PHE A 173      17.565   9.054   8.160  1.00 28.41           C  
ANISOU  846  CD1 PHE A 173     3658   3424   3714    285    682     38       C  
ATOM    847  CD2 PHE A 173      19.948   9.278   8.185  1.00 29.11           C  
ANISOU  847  CD2 PHE A 173     3840   3528   3692    289    495     32       C  
ATOM    848  CE1 PHE A 173      17.676   7.742   8.610  1.00 28.60           C  
ANISOU  848  CE1 PHE A 173     3728   3444   3697    275    759     93       C  
ATOM    849  CE2 PHE A 173      20.071   7.965   8.628  1.00 30.68           C  
ANISOU  849  CE2 PHE A 173     4086   3731   3841    299    559     84       C  
ATOM    850  CZ  PHE A 173      18.924   7.197   8.847  1.00 29.59           C  
ANISOU  850  CZ  PHE A 173     3935   3574   3735    289    695    119       C  
ATOM    851  N   LEU A 174      20.102  12.533   9.811  1.00 27.38           N  
ANISOU  851  N   LEU A 174     3756   3263   3382    394    384   -136       N  
ATOM    852  CA  LEU A 174      20.973  12.394  10.979  1.00 29.15           C  
ANISOU  852  CA  LEU A 174     4092   3510   3476    444    339   -165       C  
ATOM    853  C   LEU A 174      20.519  13.261  12.152  1.00 31.05           C  
ANISOU  853  C   LEU A 174     4437   3734   3628    528    361   -240       C  
ATOM    854  O   LEU A 174      20.532  12.808  13.302  1.00 31.38           O  
ANISOU  854  O   LEU A 174     4589   3805   3530    602    406   -244       O  
ATOM    855  CB  LEU A 174      22.425  12.707  10.619  1.00 29.22           C  
ANISOU  855  CB  LEU A 174     4081   3521   3502    396    189   -191       C  
ATOM    856  CG  LEU A 174      23.093  11.700   9.685  1.00 29.34           C  
ANISOU  856  CG  LEU A 174     4014   3566   3565    340    171   -124       C  
ATOM    857  CD1 LEU A 174      24.383  12.272   9.142  1.00 31.81           C  
ANISOU  857  CD1 LEU A 174     4272   3880   3933    281     46   -153       C  
ATOM    858  CD2 LEU A 174      23.353  10.375  10.405  1.00 30.41           C  
ANISOU  858  CD2 LEU A 174     4214   3741   3599    394    208    -80       C  
ATOM    859  N   GLN A 175      20.119  14.500  11.859  1.00 31.30           N  
ANISOU  859  N   GLN A 175     4449   3715   3731    526    331   -299       N  
ATOM    860  CA  GLN A 175      19.622  15.402  12.885  1.00 34.07           C  
ANISOU  860  CA  GLN A 175     4899   4040   4008    615    354   -384       C  
ATOM    861  C   GLN A 175      18.415  14.800  13.595  1.00 34.69           C  
ANISOU  861  C   GLN A 175     5004   4157   4021    690    534   -355       C  
ATOM    862  O   GLN A 175      18.368  14.780  14.822  1.00 35.34           O  
ANISOU  862  O   GLN A 175     5214   4260   3955    778    579   -391       O  
ATOM    863  CB  GLN A 175      19.270  16.772  12.295  1.00 35.14           C  
ANISOU  863  CB  GLN A 175     5002   4096   4253    606    304   -440       C  
ATOM    864  CG  GLN A 175      20.491  17.630  12.043  1.00 38.38           C  
ANISOU  864  CG  GLN A 175     5433   4448   4701    544    140   -494       C  
ATOM    865  CD  GLN A 175      20.160  18.981  11.451  1.00 41.22           C  
ANISOU  865  CD  GLN A 175     5785   4705   5171    532     98   -536       C  
ATOM    866  OE1 GLN A 175      19.218  19.121  10.666  1.00 43.35           O  
ANISOU  866  OE1 GLN A 175     5987   4957   5527    542    160   -491       O  
ATOM    867  NE2 GLN A 175      20.948  19.989  11.813  1.00 44.10           N  
ANISOU  867  NE2 GLN A 175     6222   4994   5541    514    -19   -624       N  
ATOM    868  N   LYS A 176      17.466  14.283  12.816  1.00 34.32           N  
ANISOU  868  N   LYS A 176     4836   4120   4084    653    636   -291       N  
ATOM    869  CA  LYS A 176      16.270  13.659  13.375  1.00 36.20           C  
ANISOU  869  CA  LYS A 176     5063   4392   4300    700    825   -257       C  
ATOM    870  C   LYS A 176      16.594  12.356  14.121  1.00 36.54           C  
ANISOU  870  C   LYS A 176     5189   4474   4222    705    905   -185       C  
ATOM    871  O   LYS A 176      16.076  12.118  15.215  1.00 37.19           O  
ANISOU  871  O   LYS A 176     5365   4579   4187    781   1041   -179       O  
ATOM    872  CB  LYS A 176      15.232  13.390  12.279  1.00 36.02           C  
ANISOU  872  CB  LYS A 176     4866   4371   4449    645    889   -218       C  
ATOM    873  CG  LYS A 176      14.709  14.637  11.554  1.00 38.02           C  
ANISOU  873  CG  LYS A 176     5045   4584   4817    666    824   -277       C  
ATOM    874  CD  LYS A 176      13.988  15.602  12.463  1.00 39.80           C  
ANISOU  874  CD  LYS A 176     5327   4798   4999    780    893   -357       C  
ATOM    875  CE  LYS A 176      13.344  16.723  11.655  1.00 41.39           C  
ANISOU  875  CE  LYS A 176     5445   4952   5330    812    835   -404       C  
ATOM    876  NZ  LYS A 176      12.844  17.819  12.516  1.00 42.01           N  
ANISOU  876  NZ  LYS A 176     5600   4998   5361    935    873   -498       N  
ATOM    877  N   VAL A 177      17.458  11.524  13.540  1.00 35.31           N  
ANISOU  877  N   VAL A 177     5011   4322   4085    636    828   -128       N  
ATOM    878  CA  VAL A 177      17.824  10.245  14.162  1.00 35.94           C  
ANISOU  878  CA  VAL A 177     5179   4421   4056    649    890    -51       C  
ATOM    879  C   VAL A 177      18.514  10.428  15.518  1.00 36.98           C  
ANISOU  879  C   VAL A 177     5497   4573   3979    754    853    -85       C  
ATOM    880  O   VAL A 177      18.381   9.579  16.406  1.00 37.73           O  
ANISOU  880  O   VAL A 177     5708   4682   3944    809    963    -23       O  
ATOM    881  CB  VAL A 177      18.688   9.374  13.219  1.00 34.96           C  
ANISOU  881  CB  VAL A 177     4994   4292   3997    570    798      4       C  
ATOM    882  CG1 VAL A 177      19.371   8.240  13.985  1.00 36.90           C  
ANISOU  882  CG1 VAL A 177     5366   4547   4107    614    815     69       C  
ATOM    883  CG2 VAL A 177      17.824   8.814  12.096  1.00 35.42           C  
ANISOU  883  CG2 VAL A 177     4903   4333   4222    483    872     48       C  
ATOM    884  N   ALA A 178      19.222  11.544  15.684  1.00 36.95           N  
ANISOU  884  N   ALA A 178     5531   4564   3944    782    698   -184       N  
ATOM    885  CA  ALA A 178      19.811  11.908  16.977  1.00 38.65           C  
ANISOU  885  CA  ALA A 178     5923   4801   3964    890    636   -249       C  
ATOM    886  C   ALA A 178      18.779  11.976  18.120  1.00 40.68           C  
ANISOU  886  C   ALA A 178     6301   5073   4082    997    816   -254       C  
ATOM    887  O   ALA A 178      19.137  11.772  19.279  1.00 42.19           O  
ANISOU  887  O   ALA A 178     6670   5294   4068   1101    815   -265       O  
ATOM    888  CB  ALA A 178      20.542  13.236  16.867  1.00 38.55           C  
ANISOU  888  CB  ALA A 178     5905   4760   3982    883    449   -374       C  
ATOM    889  N   SER A 179      17.520  12.272  17.791  1.00 41.03           N  
ANISOU  889  N   SER A 179     6250   5105   4235    980    966   -249       N  
ATOM    890  CA  SER A 179      16.444  12.395  18.795  1.00 43.42           C  
ANISOU  890  CA  SER A 179     6638   5429   4432   1079   1166   -256       C  
ATOM    891  C   SER A 179      15.449  11.227  18.795  1.00 43.97           C  
ANISOU  891  C   SER A 179     6652   5512   4541   1043   1403   -132       C  
ATOM    892  O   SER A 179      14.379  11.315  19.408  1.00 44.30           O  
ANISOU  892  O   SER A 179     6707   5574   4550   1100   1605   -128       O  
ATOM    893  CB  SER A 179      15.686  13.712  18.592  1.00 43.51           C  
ANISOU  893  CB  SER A 179     6580   5417   4536   1110   1173   -360       C  
ATOM    894  OG  SER A 179      16.519  14.820  18.880  1.00 45.83           O  
ANISOU  894  OG  SER A 179     6967   5680   4765   1156    983   -483       O  
ATOM    895  N   MET A 180      15.804  10.132  18.131  1.00 43.24           N  
ANISOU  895  N   MET A 180     6497   5406   4525    949   1388    -35       N  
ATOM    896  CA  MET A 180      14.965   8.935  18.110  1.00 45.03           C  
ANISOU  896  CA  MET A 180     6679   5624   4805    895   1600     82       C  
ATOM    897  C   MET A 180      14.932   8.295  19.501  1.00 47.97           C  
ANISOU  897  C   MET A 180     7266   6011   4948    994   1754    152       C  
ATOM    898  O   MET A 180      15.927   8.350  20.228  1.00 47.08           O  
ANISOU  898  O   MET A 180     7337   5914   4639   1084   1636    135       O  
ATOM    899  CB  MET A 180      15.517   7.930  17.092  1.00 44.14           C  
ANISOU  899  CB  MET A 180     6480   5478   4812    783   1518    154       C  
ATOM    900  CG  MET A 180      14.661   6.683  16.897  1.00 45.30           C  
ANISOU  900  CG  MET A 180     6563   5593   5057    701   1715    263       C  
ATOM    901  SD  MET A 180      15.317   5.588  15.624  1.00 46.12           S  
ANISOU  901  SD  MET A 180     6574   5647   5304    580   1599    320       S  
ATOM    902  CE  MET A 180      16.985   5.355  16.233  1.00 44.60           C  
ANISOU  902  CE  MET A 180     6584   5463   4902    674   1426    334       C  
ATOM    903  N   PRO A 181      13.786   7.693  19.881  1.00 51.58           N  
ANISOU  903  N   PRO A 181     7703   6465   5428    978   2020    231       N  
ATOM    904  CA  PRO A 181      13.721   6.946  21.143  1.00 55.35           C  
ANISOU  904  CA  PRO A 181     8400   6946   5686   1062   2199    328       C  
ATOM    905  C   PRO A 181      14.845   5.914  21.268  1.00 56.77           C  
ANISOU  905  C   PRO A 181     8727   7090   5753   1069   2094    418       C  
ATOM    906  O   PRO A 181      15.185   5.254  20.289  1.00 55.05           O  
ANISOU  906  O   PRO A 181     8395   6828   5692    961   2008    457       O  
ATOM    907  CB  PRO A 181      12.358   6.257  21.066  1.00 56.30           C  
ANISOU  907  CB  PRO A 181     8397   7045   5948    976   2492    416       C  
ATOM    908  CG  PRO A 181      11.528   7.179  20.257  1.00 54.91           C  
ANISOU  908  CG  PRO A 181     7978   6896   5991    927   2478    312       C  
ATOM    909  CD  PRO A 181      12.459   7.798  19.245  1.00 51.82           C  
ANISOU  909  CD  PRO A 181     7511   6496   5683    895   2173    224       C  
ATOM    910  N   GLN A 182      15.407   5.785  22.466  1.00 60.70           N  
ANISOU  910  N   GLN A 182     9482   7608   5973   1210   2094    445       N  
ATOM    911  CA  GLN A 182      16.640   5.017  22.671  1.00 62.99           C  
ANISOU  911  CA  GLN A 182     9926   7877   6129   1259   1938    504       C  
ATOM    912  C   GLN A 182      16.434   3.500  22.752  1.00 65.64           C  
ANISOU  912  C   GLN A 182    10336   8138   6466   1215   2109    681       C  
ATOM    913  O   GLN A 182      17.198   2.740  22.154  1.00 64.96           O  
ANISOU  913  O   GLN A 182    10231   8007   6445   1172   1981    726       O  
ATOM    914  CB  GLN A 182      17.390   5.522  23.912  1.00 64.63           C  
ANISOU  914  CB  GLN A 182    10386   8141   6030   1445   1829    448       C  
ATOM    915  CG  GLN A 182      16.697   5.272  25.247  1.00 68.02           C  
ANISOU  915  CG  GLN A 182    11045   8585   6215   1566   2079    526       C  
ATOM    916  CD  GLN A 182      17.176   6.212  26.341  1.00 69.87           C  
ANISOU  916  CD  GLN A 182    11484   8891   6172   1748   1963    408       C  
ATOM    917  OE1 GLN A 182      17.033   7.432  26.237  1.00 69.12           O  
ANISOU  917  OE1 GLN A 182    11307   8831   6123   1759   1878    254       O  
ATOM    918  NE2 GLN A 182      17.739   5.646  27.404  1.00 72.21           N  
ANISOU  918  NE2 GLN A 182    12062   9200   6175   1898   1953    477       N  
ATOM    919  N   GLU A 183      15.412   3.066  23.486  1.00 69.29           N  
ANISOU  919  N   GLU A 183    10884   8580   6864   1226   2405    780       N  
ATOM    920  CA  GLU A 183      15.133   1.638  23.662  1.00 72.02           C  
ANISOU  920  CA  GLU A 183    11322   8832   7211   1177   2600    959       C  
ATOM    921  C   GLU A 183      13.922   1.213  22.840  1.00 72.38           C  
ANISOU  921  C   GLU A 183    11127   8821   7553    989   2804    998       C  
ATOM    922  O   GLU A 183      12.815   1.721  23.043  1.00 73.41           O  
ANISOU  922  O   GLU A 183    11157   8989   7748    961   3000    971       O  
ATOM    923  CB  GLU A 183      14.898   1.308  25.138  1.00 75.27           C  
ANISOU  923  CB  GLU A 183    12029   9246   7323   1319   2811   1068       C  
ATOM    924  CG  GLU A 183      16.172   1.261  25.965  1.00 77.31           C  
ANISOU  924  CG  GLU A 183    12565   9534   7276   1509   2607   1071       C  
ATOM    925  CD  GLU A 183      15.911   0.933  27.421  1.00 81.62           C  
ANISOU  925  CD  GLU A 183    13429  10085   7499   1665   2817   1185       C  
ATOM    926  OE1 GLU A 183      15.341  -0.146  27.698  1.00 84.29           O  
ANISOU  926  OE1 GLU A 183    13862  10331   7833   1621   3079   1364       O  
ATOM    927  OE2 GLU A 183      16.283   1.751  28.290  1.00 83.54           O  
ANISOU  927  OE2 GLU A 183    13836  10417   7488   1834   2721   1094       O  
ATOM    928  N   GLU A 184      14.138   0.272  21.922  1.00 71.73           N  
ANISOU  928  N   GLU A 184    10951   8652   7653    867   2752   1053       N  
ATOM    929  CA  GLU A 184      13.072  -0.223  21.057  1.00 71.92           C  
ANISOU  929  CA  GLU A 184    10741   8614   7973    679   2906   1075       C  
ATOM    930  C   GLU A 184      12.073  -1.072  21.843  1.00 75.25           C  
ANISOU  930  C   GLU A 184    11250   8964   8379    635   3258   1224       C  
ATOM    931  O   GLU A 184      12.420  -2.139  22.349  1.00 76.62           O  
ANISOU  931  O   GLU A 184    11632   9040   8441    657   3343   1367       O  
ATOM    932  CB  GLU A 184      13.654  -1.038  19.900  1.00 70.01           C  
ANISOU  932  CB  GLU A 184    10405   8289   7905    574   2744   1083       C  
ATOM    933  CG  GLU A 184      12.648  -1.342  18.793  1.00 68.71           C  
ANISOU  933  CG  GLU A 184     9966   8079   8063    382   2822   1054       C  
ATOM    934  CD  GLU A 184      13.289  -1.398  17.416  1.00 65.52           C  
ANISOU  934  CD  GLU A 184     9412   7663   7819    314   2567    970       C  
ATOM    935  OE1 GLU A 184      14.349  -2.042  17.274  1.00 64.30           O  
ANISOU  935  OE1 GLU A 184     9383   7459   7590    356   2430   1009       O  
ATOM    936  OE2 GLU A 184      12.733  -0.795  16.473  1.00 61.67           O  
ANISOU  936  OE2 GLU A 184     8685   7220   7526    229   2504    865       O  
ATOM    937  N   GLN A 185      10.842  -0.577  21.948  1.00 76.99           N  
ANISOU  937  N   GLN A 185    11309   9228   8714    578   3465   1191       N  
ATOM    938  CA  GLN A 185       9.753  -1.297  22.603  1.00 80.10           C  
ANISOU  938  CA  GLN A 185    11728   9562   9142    509   3831   1322       C  
ATOM    939  C   GLN A 185       8.661  -1.577  21.576  1.00 80.35           C  
ANISOU  939  C   GLN A 185    11428   9556   9545    298   3926   1285       C  
ATOM    940  O   GLN A 185       8.162  -0.651  20.932  1.00 79.21           O  
ANISOU  940  O   GLN A 185    11037   9500   9558    271   3842   1143       O  
ATOM    941  CB  GLN A 185       9.187  -0.474  23.760  1.00 82.03           C  
ANISOU  941  CB  GLN A 185    12071   9909   9189    640   4028   1312       C  
ATOM    942  N   GLU A 186       8.299  -2.851  21.422  1.00 81.93           N  
ANISOU  942  N   GLU A 186    11627   9617   9886    154   4090   1407       N  
ATOM    943  CA  GLU A 186       7.283  -3.263  20.450  1.00 82.33           C  
ANISOU  943  CA  GLU A 186    11365   9615  10300    -60   4169   1368       C  
ATOM    944  C   GLU A 186       5.915  -2.668  20.784  1.00 84.11           C  
ANISOU  944  C   GLU A 186    11382   9925  10649   -101   4424   1329       C  
ATOM    945  O   GLU A 186       5.576  -2.482  21.952  1.00 86.42           O  
ANISOU  945  O   GLU A 186    11822  10256  10757     -9   4670   1407       O  
ATOM    946  CB  GLU A 186       7.183  -4.791  20.397  1.00 84.06           C  
ANISOU  946  CB  GLU A 186    11664   9647  10629   -204   4318   1514       C  
ATOM    947  CG  GLU A 186       6.276  -5.327  19.290  1.00 84.41           C  
ANISOU  947  CG  GLU A 186    11392   9618  11062   -436   4346   1455       C  
ATOM    948  CD  GLU A 186       6.179  -6.845  19.281  1.00 86.56           C  
ANISOU  948  CD  GLU A 186    11760   9680  11450   -586   4499   1595       C  
ATOM    949  OE1 GLU A 186       6.422  -7.477  20.332  1.00 88.43           O  
ANISOU  949  OE1 GLU A 186    12284   9827  11487   -528   4697   1770       O  
ATOM    950  OE2 GLU A 186       5.846  -7.408  18.217  1.00 86.49           O  
ANISOU  950  OE2 GLU A 186    11548   9587  11728   -758   4418   1529       O  
TER     951      GLU A 186                                                      
ATOM    952  N   PRO B  72      31.960  27.025  22.903  1.00 64.95           N  
ANISOU  952  N   PRO B  72    11051   6636   6990    533   -211  -1098       N  
ATOM    953  CA  PRO B  72      32.482  26.164  21.833  1.00 62.93           C  
ANISOU  953  CA  PRO B  72    10518   6494   6899    406   -245   -988       C  
ATOM    954  C   PRO B  72      31.725  24.839  21.721  1.00 61.21           C  
ANISOU  954  C   PRO B  72    10131   6458   6667    497   -125   -863       C  
ATOM    955  O   PRO B  72      31.154  24.535  20.672  1.00 59.80           O  
ANISOU  955  O   PRO B  72     9780   6332   6609    513    -27   -757       O  
ATOM    956  CB  PRO B  72      33.951  25.949  22.233  1.00 63.37           C  
ANISOU  956  CB  PRO B  72    10560   6558   6961    237   -460  -1065       C  
ATOM    957  CG  PRO B  72      34.279  27.091  23.128  1.00 66.15           C  
ANISOU  957  CG  PRO B  72    11178   6746   7211    227   -559  -1223       C  
ATOM    958  CD  PRO B  72      33.012  27.452  23.841  1.00 66.80           C  
ANISOU  958  CD  PRO B  72    11462   6789   7131    440   -402  -1244       C  
ATOM    959  N   GLY B  73      31.720  24.069  22.804  1.00 61.39           N  
ANISOU  959  N   GLY B  73    10218   6569   6540    554   -138   -877       N  
ATOM    960  CA  GLY B  73      30.940  22.843  22.888  1.00 59.93           C  
ANISOU  960  CA  GLY B  73     9913   6534   6323    640    -11   -763       C  
ATOM    961  C   GLY B  73      30.639  22.535  24.340  1.00 60.97           C  
ANISOU  961  C   GLY B  73    10237   6696   6232    752     24   -803       C  
ATOM    962  O   GLY B  73      30.757  23.406  25.202  1.00 62.52           O  
ANISOU  962  O   GLY B  73    10670   6792   6292    800    -17   -921       O  
ATOM    963  N   ARG B  74      30.255  21.294  24.612  1.00 59.93           N  
ANISOU  963  N   ARG B  74    10022   6694   6056    794    102   -704       N  
ATOM    964  CA  ARG B  74      29.931  20.872  25.973  1.00 61.14           C  
ANISOU  964  CA  ARG B  74    10363   6885   5984    903    160   -716       C  
ATOM    965  C   ARG B  74      29.939  19.351  26.085  1.00 59.58           C  
ANISOU  965  C   ARG B  74    10047   6816   5775    887    184   -596       C  
ATOM    966  O   ARG B  74      30.070  18.649  25.080  1.00 57.69           O  
ANISOU  966  O   ARG B  74     9577   6634   5708    803    172   -510       O  
ATOM    967  CB  ARG B  74      28.563  21.423  26.384  1.00 62.55           C  
ANISOU  967  CB  ARG B  74    10645   7041   6079   1071    390   -715       C  
ATOM    968  CG  ARG B  74      27.414  20.950  25.506  1.00 61.62           C  
ANISOU  968  CG  ARG B  74    10294   7005   6115   1111    583   -588       C  
ATOM    969  CD  ARG B  74      26.280  21.964  25.463  1.00 63.82           C  
ANISOU  969  CD  ARG B  74    10624   7227   6399   1255    755   -617       C  
ATOM    970  NE  ARG B  74      25.271  21.578  24.476  1.00 63.65           N  
ANISOU  970  NE  ARG B  74    10345   7284   6554   1280    895   -503       N  
ATOM    971  CZ  ARG B  74      24.057  21.094  24.747  1.00 64.42           C  
ANISOU  971  CZ  ARG B  74    10362   7473   6643   1388   1110   -426       C  
ATOM    972  NH1 ARG B  74      23.637  20.928  25.998  1.00 66.18           N  
ANISOU  972  NH1 ARG B  74    10750   7722   6674   1494   1245   -437       N  
ATOM    973  NH2 ARG B  74      23.247  20.778  23.741  1.00 63.51           N  
ANISOU  973  NH2 ARG B  74     9993   7426   6713   1388   1192   -335       N  
ATOM    974  N   VAL B  75      29.807  18.855  27.313  1.00 60.14           N  
ANISOU  974  N   VAL B  75    10298   6920   5631    972    220   -591       N  
ATOM    975  CA  VAL B  75      29.713  17.420  27.564  1.00 58.90           C  
ANISOU  975  CA  VAL B  75    10077   6865   5439    973    267   -469       C  
ATOM    976  C   VAL B  75      28.244  17.037  27.710  1.00 58.05           C  
ANISOU  976  C   VAL B  75     9936   6809   5312   1073    552   -366       C  
ATOM    977  O   VAL B  75      27.542  17.579  28.565  1.00 60.04           O  
ANISOU  977  O   VAL B  75    10369   7038   5403   1197    693   -403       O  
ATOM    978  CB  VAL B  75      30.466  17.010  28.852  1.00 60.71           C  
ANISOU  978  CB  VAL B  75    10537   7099   5430   1009    136   -506       C  
ATOM    979  CG1 VAL B  75      30.504  15.490  28.985  1.00 60.46           C  
ANISOU  979  CG1 VAL B  75    10437   7152   5382   1000    161   -369       C  
ATOM    980  CG2 VAL B  75      31.877  17.582  28.854  1.00 61.17           C  
ANISOU  980  CG2 VAL B  75    10636   7103   5501    918   -154   -634       C  
ATOM    981  N   THR B  76      27.781  16.113  26.868  1.00 54.89           N  
ANISOU  981  N   THR B  76     9298   6477   5079   1019    637   -244       N  
ATOM    982  CA  THR B  76      26.422  15.581  26.973  1.00 53.90           C  
ANISOU  982  CA  THR B  76     9099   6413   4966   1086    897   -137       C  
ATOM    983  C   THR B  76      26.457  14.059  27.094  1.00 52.33           C  
ANISOU  983  C   THR B  76     8836   6277   4769   1033    925     -8       C  
ATOM    984  O   THR B  76      27.454  13.421  26.743  1.00 50.60           O  
ANISOU  984  O   THR B  76     8566   6058   4600    944    744      3       O  
ATOM    985  CB  THR B  76      25.548  15.967  25.754  1.00 52.34           C  
ANISOU  985  CB  THR B  76     8660   6231   4996   1074    996   -110       C  
ATOM    986  OG1 THR B  76      25.891  15.148  24.627  1.00 50.52           O  
ANISOU  986  OG1 THR B  76     8203   6036   4955    951    905    -43       O  
ATOM    987  CG2 THR B  76      25.731  17.438  25.392  1.00 52.03           C  
ANISOU  987  CG2 THR B  76     8674   6106   4988   1106    924   -229       C  
ATOM    988  N   ASN B  77      25.362  13.489  27.592  1.00 52.09           N  
ANISOU  988  N   ASN B  77     8807   6294   4691   1088   1162     89       N  
ATOM    989  CA  ASN B  77      25.194  12.036  27.628  1.00 51.35           C  
ANISOU  989  CA  ASN B  77     8644   6242   4626   1028   1226    226       C  
ATOM    990  C   ASN B  77      25.356  11.398  26.238  1.00 48.48           C  
ANISOU  990  C   ASN B  77     8005   5896   4519    902   1137    271       C  
ATOM    991  O   ASN B  77      25.982  10.344  26.097  1.00 47.53           O  
ANISOU  991  O   ASN B  77     7864   5773   4422    831   1038    330       O  
ATOM    992  CB  ASN B  77      23.831  11.665  28.231  1.00 53.28           C  
ANISOU  992  CB  ASN B  77     8889   6532   4822   1090   1530    324       C  
ATOM    993  CG  ASN B  77      22.656  12.217  27.428  1.00 53.42           C  
ANISOU  993  CG  ASN B  77     8674   6590   5035   1104   1687    326       C  
ATOM    994  OD1 ASN B  77      22.755  13.276  26.799  1.00 53.62           O  
ANISOU  994  OD1 ASN B  77     8640   6590   5141   1129   1601    229       O  
ATOM    995  ND2 ASN B  77      21.543  11.495  27.441  1.00 54.30           N  
ANISOU  995  ND2 ASN B  77     8646   6757   5227   1088   1912    439       N  
ATOM    996  N   GLN B  78      24.810  12.056  25.217  1.00 46.47           N  
ANISOU  996  N   GLN B  78     7559   5653   4444    887   1165    240       N  
ATOM    997  CA  GLN B  78      24.876  11.546  23.848  1.00 44.29           C  
ANISOU  997  CA  GLN B  78     7038   5394   4396    779   1087    274       C  
ATOM    998  C   GLN B  78      26.303  11.563  23.307  1.00 42.18           C  
ANISOU  998  C   GLN B  78     6776   5092   4159    709    838    213       C  
ATOM    999  O   GLN B  78      26.752  10.588  22.701  1.00 40.82           O  
ANISOU  999  O   GLN B  78     6499   4928   4081    628    757    262       O  
ATOM   1000  CB  GLN B  78      23.958  12.352  22.928  1.00 44.03           C  
ANISOU 1000  CB  GLN B  78     6827   5382   4522    801   1163    251       C  
ATOM   1001  CG  GLN B  78      22.478  12.167  23.218  1.00 46.22           C  
ANISOU 1001  CG  GLN B  78     7013   5716   4834    855   1409    322       C  
ATOM   1002  CD  GLN B  78      21.593  12.832  22.184  1.00 47.60           C  
ANISOU 1002  CD  GLN B  78     6976   5921   5189    880   1451    305       C  
ATOM   1003  OE1 GLN B  78      21.987  13.808  21.545  1.00 49.69           O  
ANISOU 1003  OE1 GLN B  78     7242   6145   5492    902   1333    227       O  
ATOM   1004  NE2 GLN B  78      20.391  12.303  22.009  1.00 49.28           N  
ANISOU 1004  NE2 GLN B  78     7006   6201   5518    874   1615    382       N  
ATOM   1005  N   LEU B  79      27.007  12.671  23.526  1.00 41.30           N  
ANISOU 1005  N   LEU B  79     6781   4936   3974    740    722    104       N  
ATOM   1006  CA  LEU B  79      28.404  12.794  23.102  1.00 40.24           C  
ANISOU 1006  CA  LEU B  79     6643   4773   3873    669    494     40       C  
ATOM   1007  C   LEU B  79      29.312  11.778  23.813  1.00 40.32           C  
ANISOU 1007  C   LEU B  79     6751   4792   3777    656    382     70       C  
ATOM   1008  O   LEU B  79      30.241  11.243  23.199  1.00 38.83           O  
ANISOU 1008  O   LEU B  79     6465   4609   3679    586    236     71       O  
ATOM   1009  CB  LEU B  79      28.913  14.228  23.303  1.00 40.45           C  
ANISOU 1009  CB  LEU B  79     6786   4738   3844    693    402    -85       C  
ATOM   1010  CG  LEU B  79      28.368  15.228  22.275  1.00 39.36           C  
ANISOU 1010  CG  LEU B  79     6534   4573   3848    689    450   -115       C  
ATOM   1011  CD1 LEU B  79      28.638  16.667  22.701  1.00 39.79           C  
ANISOU 1011  CD1 LEU B  79     6754   4541   3822    731    402   -233       C  
ATOM   1012  CD2 LEU B  79      28.953  14.958  20.898  1.00 37.12           C  
ANISOU 1012  CD2 LEU B  79     6056   4300   3748    582    346    -97       C  
ATOM   1013  N  AGLN B  80      29.035  11.525  25.093  0.50 41.69           N  
ANISOU 1013  N  AGLN B  80     7121   4965   3755    734    457     95       N  
ATOM   1014  CA AGLN B  80      29.720  10.478  25.857  0.50 42.58           C  
ANISOU 1014  CA AGLN B  80     7353   5082   3744    746    371    146       C  
ATOM   1015  C  AGLN B  80      29.498   9.101  25.237  0.50 41.22           C  
ANISOU 1015  C  AGLN B  80     7034   4928   3698    687    420    265       C  
ATOM   1016  O  AGLN B  80      30.429   8.300  25.133  0.50 40.68           O  
ANISOU 1016  O  AGLN B  80     6957   4856   3645    662    272    285       O  
ATOM   1017  CB AGLN B  80      29.233  10.458  27.311  0.50 45.25           C  
ANISOU 1017  CB AGLN B  80     7946   5414   3831    851    488    171       C  
ATOM   1018  CG AGLN B  80      29.900  11.482  28.215  0.50 47.78           C  
ANISOU 1018  CG AGLN B  80     8488   5703   3963    917    357     44       C  
ATOM   1019  CD AGLN B  80      29.751  11.152  29.692  0.50 50.34           C  
ANISOU 1019  CD AGLN B  80     9100   6023   4003   1024    416     77       C  
ATOM   1020  OE1AGLN B  80      29.053  10.208  30.068  0.50 51.60           O  
ANISOU 1020  OE1AGLN B  80     9296   6202   4107   1049    590    206       O  
ATOM   1021  NE2AGLN B  80      30.419  11.927  30.537  0.50 52.46           N  
ANISOU 1021  NE2AGLN B  80     9586   6263   4085   1082    269    -40       N  
ATOM   1022  N  BGLN B  80      29.038  11.511  25.087  0.50 41.78           N  
ANISOU 1022  N  BGLN B  80     7131   4977   3767    734    457     96       N  
ATOM   1023  CA BGLN B  80      29.762  10.478  25.829  0.50 42.72           C  
ANISOU 1023  CA BGLN B  80     7366   5099   3765    743    364    144       C  
ATOM   1024  C  BGLN B  80      29.497   9.084  25.255  0.50 41.33           C  
ANISOU 1024  C  BGLN B  80     7052   4942   3709    688    421    267       C  
ATOM   1025  O  BGLN B  80      30.404   8.251  25.199  0.50 40.85           O  
ANISOU 1025  O  BGLN B  80     6989   4877   3656    665    278    290       O  
ATOM   1026  CB BGLN B  80      29.385  10.520  27.311  0.50 45.54           C  
ANISOU 1026  CB BGLN B  80     7989   5448   3866    849    458    158       C  
ATOM   1027  CG BGLN B  80      30.054  11.646  28.086  0.50 48.24           C  
ANISOU 1027  CG BGLN B  80     8530   5757   4043    906    322     22       C  
ATOM   1028  CD BGLN B  80      31.543  11.416  28.291  0.50 49.26           C  
ANISOU 1028  CD BGLN B  80     8708   5880   4131    878     40    -35       C  
ATOM   1029  OE1BGLN B  80      32.118  11.849  29.290  0.50 51.12           O  
ANISOU 1029  OE1BGLN B  80     9158   6095   4170    936    -85   -114       O  
ATOM   1030  NE2BGLN B  80      32.170  10.726  27.347  0.50 48.71           N  
ANISOU 1030  NE2BGLN B  80     8435   5829   4244    796    -65      1       N  
ATOM   1031  N   TYR B  81      28.257   8.835  24.834  1.00 40.73           N  
ANISOU 1031  N   TYR B  81     6858   4885   3732    669    622    339       N  
ATOM   1032  CA  TYR B  81      27.901   7.581  24.165  1.00 39.93           C  
ANISOU 1032  CA  TYR B  81     6612   4789   3771    597    677    443       C  
ATOM   1033  C   TYR B  81      28.628   7.452  22.817  1.00 38.02           C  
ANISOU 1033  C   TYR B  81     6182   4548   3716    518    519    402       C  
ATOM   1034  O   TYR B  81      29.216   6.412  22.519  1.00 37.90           O  
ANISOU 1034  O   TYR B  81     6135   4517   3749    481    435    445       O  
ATOM   1035  CB  TYR B  81      26.386   7.502  23.957  1.00 40.52           C  
ANISOU 1035  CB  TYR B  81     6573   4890   3932    582    913    510       C  
ATOM   1036  CG  TYR B  81      25.919   6.231  23.287  1.00 40.87           C  
ANISOU 1036  CG  TYR B  81     6470   4929   4128    491    969    608       C  
ATOM   1037  CD1 TYR B  81      25.609   5.100  24.037  1.00 42.99           C  
ANISOU 1037  CD1 TYR B  81     6840   5169   4325    479   1078    722       C  
ATOM   1038  CD2 TYR B  81      25.790   6.159  21.903  1.00 39.59           C  
ANISOU 1038  CD2 TYR B  81     6087   4780   4175    414    913    586       C  
ATOM   1039  CE1 TYR B  81      25.182   3.929  23.424  1.00 43.89           C  
ANISOU 1039  CE1 TYR B  81     6832   5257   4588    381   1125    806       C  
ATOM   1040  CE2 TYR B  81      25.367   4.996  21.282  1.00 40.32           C  
ANISOU 1040  CE2 TYR B  81     6059   4856   4403    326    949    661       C  
ATOM   1041  CZ  TYR B  81      25.066   3.883  22.046  1.00 41.35           C  
ANISOU 1041  CZ  TYR B  81     6287   4948   4475    304   1053    768       C  
ATOM   1042  OH  TYR B  81      24.643   2.726  21.433  1.00 41.77           O  
ANISOU 1042  OH  TYR B  81     6232   4966   4672    203   1085    837       O  
ATOM   1043  N   LEU B  82      28.599   8.512  22.016  1.00 36.49           N  
ANISOU 1043  N   LEU B  82     5879   4366   3619    501    487    323       N  
ATOM   1044  CA  LEU B  82      29.306   8.513  20.728  1.00 35.88           C  
ANISOU 1044  CA  LEU B  82     5641   4292   3700    432    354    284       C  
ATOM   1045  C   LEU B  82      30.811   8.273  20.909  1.00 35.68           C  
ANISOU 1045  C   LEU B  82     5669   4254   3632    426    158    240       C  
ATOM   1046  O   LEU B  82      31.437   7.599  20.096  1.00 34.63           O  
ANISOU 1046  O   LEU B  82     5425   4125   3606    381     73    249       O  
ATOM   1047  CB  LEU B  82      29.061   9.825  19.969  1.00 35.25           C  
ANISOU 1047  CB  LEU B  82     5480   4214   3700    426    357    211       C  
ATOM   1048  CG  LEU B  82      27.631  10.039  19.459  1.00 36.42           C  
ANISOU 1048  CG  LEU B  82     5516   4385   3937    435    519    249       C  
ATOM   1049  CD1 LEU B  82      27.414  11.477  19.019  1.00 37.88           C  
ANISOU 1049  CD1 LEU B  82     5685   4556   4152    467    519    178       C  
ATOM   1050  CD2 LEU B  82      27.309   9.085  18.322  1.00 37.19           C  
ANISOU 1050  CD2 LEU B  82     5436   4504   4193    363    521    304       C  
ATOM   1051  N   HIS B  83      31.372   8.818  21.984  1.00 37.43           N  
ANISOU 1051  N   HIS B  83     6058   4465   3697    479     85    188       N  
ATOM   1052  CA  HIS B  83      32.796   8.686  22.282  1.00 38.51           C  
ANISOU 1052  CA  HIS B  83     6238   4601   3793    482   -120    137       C  
ATOM   1053  C   HIS B  83      33.129   7.278  22.786  1.00 39.51           C  
ANISOU 1053  C   HIS B  83     6427   4725   3860    517   -157    220       C  
ATOM   1054  O   HIS B  83      33.950   6.579  22.201  1.00 38.77           O  
ANISOU 1054  O   HIS B  83     6233   4638   3860    495   -267    227       O  
ATOM   1055  CB  HIS B  83      33.199   9.725  23.336  1.00 40.23           C  
ANISOU 1055  CB  HIS B  83     6631   4803   3850    528   -200     47       C  
ATOM   1056  CG  HIS B  83      34.678   9.876  23.522  1.00 42.95           C  
ANISOU 1056  CG  HIS B  83     6980   5155   4185    513   -434    -33       C  
ATOM   1057  ND1 HIS B  83      35.222  10.834  24.351  1.00 46.36           N  
ANISOU 1057  ND1 HIS B  83     7550   5568   4497    531   -553   -136       N  
ATOM   1058  CD2 HIS B  83      35.726   9.215  22.973  1.00 43.49           C  
ANISOU 1058  CD2 HIS B  83     6917   5249   4358    480   -573    -32       C  
ATOM   1059  CE1 HIS B  83      36.540  10.741  24.322  1.00 47.05           C  
ANISOU 1059  CE1 HIS B  83     7577   5675   4624    502   -764   -192       C  
ATOM   1060  NE2 HIS B  83      36.871   9.767  23.493  1.00 44.70           N  
ANISOU 1060  NE2 HIS B  83     7110   5409   4464    478   -773   -128       N  
ATOM   1061  N   LYS B  84      32.469   6.863  23.860  1.00 40.99           N  
ANISOU 1061  N   LYS B  84     6788   4896   3889    578    -53    289       N  
ATOM   1062  CA  LYS B  84      32.865   5.658  24.593  1.00 43.06           C  
ANISOU 1062  CA  LYS B  84     7176   5138   4048    631   -102    370       C  
ATOM   1063  C   LYS B  84      32.254   4.373  24.042  1.00 42.26           C  
ANISOU 1063  C   LYS B  84     6998   5008   4052    592     14    485       C  
ATOM   1064  O   LYS B  84      32.823   3.296  24.226  1.00 42.66           O  
ANISOU 1064  O   LYS B  84     7100   5027   4082    621    -64    543       O  
ATOM   1065  CB  LYS B  84      32.515   5.808  26.075  1.00 45.70           C  
ANISOU 1065  CB  LYS B  84     7771   5459   4132    719    -43    396       C  
ATOM   1066  CG  LYS B  84      33.094   7.058  26.735  1.00 49.25           C  
ANISOU 1066  CG  LYS B  84     8336   5923   4453    761   -169    270       C  
ATOM   1067  CD  LYS B  84      34.618   7.037  26.796  1.00 51.91           C  
ANISOU 1067  CD  LYS B  84     8661   6274   4790    771   -449    194       C  
ATOM   1068  CE  LYS B  84      35.157   8.305  27.446  1.00 54.07           C  
ANISOU 1068  CE  LYS B  84     9046   6551   4948    791   -584     58       C  
ATOM   1069  NZ  LYS B  84      36.550   8.127  27.940  1.00 56.65           N  
ANISOU 1069  NZ  LYS B  84     9416   6896   5212    825   -861     -2       N  
ATOM   1070  N   VAL B  85      31.108   4.478  23.372  1.00 41.49           N  
ANISOU 1070  N   VAL B  85     6779   4915   4071    529    188    515       N  
ATOM   1071  CA  VAL B  85      30.438   3.302  22.812  1.00 41.55           C  
ANISOU 1071  CA  VAL B  85     6704   4887   4194    471    294    613       C  
ATOM   1072  C   VAL B  85      30.634   3.217  21.297  1.00 39.65           C  
ANISOU 1072  C   VAL B  85     6242   4658   4165    397    233    568       C  
ATOM   1073  O   VAL B  85      31.225   2.258  20.800  1.00 39.72           O  
ANISOU 1073  O   VAL B  85     6214   4634   4245    384    150    589       O  
ATOM   1074  CB  VAL B  85      28.932   3.283  23.163  1.00 42.23           C  
ANISOU 1074  CB  VAL B  85     6802   4975   4271    446    536    688       C  
ATOM   1075  CG1 VAL B  85      28.238   2.105  22.492  1.00 42.68           C  
ANISOU 1075  CG1 VAL B  85     6750   4990   4477    358    630    777       C  
ATOM   1076  CG2 VAL B  85      28.742   3.218  24.678  1.00 45.06           C  
ANISOU 1076  CG2 VAL B  85     7404   5317   4398    525    621    748       C  
ATOM   1077  N   VAL B  86      30.157   4.222  20.568  1.00 38.56           N  
ANISOU 1077  N   VAL B  86     5974   4562   4116    361    273    507       N  
ATOM   1078  CA  VAL B  86      30.178   4.175  19.103  1.00 36.96           C  
ANISOU 1078  CA  VAL B  86     5579   4370   4093    295    237    473       C  
ATOM   1079  C   VAL B  86      31.602   4.227  18.551  1.00 36.21           C  
ANISOU 1079  C   VAL B  86     5440   4284   4036    302     57    404       C  
ATOM   1080  O   VAL B  86      32.025   3.312  17.842  1.00 35.41           O  
ANISOU 1080  O   VAL B  86     5273   4162   4021    283      5    418       O  
ATOM   1081  CB  VAL B  86      29.336   5.305  18.470  1.00 36.26           C  
ANISOU 1081  CB  VAL B  86     5380   4321   4077    271    314    429       C  
ATOM   1082  CG1 VAL B  86      29.382   5.222  16.939  1.00 35.31           C  
ANISOU 1082  CG1 VAL B  86     5087   4212   4118    212    266    399       C  
ATOM   1083  CG2 VAL B  86      27.895   5.246  18.964  1.00 36.86           C  
ANISOU 1083  CG2 VAL B  86     5460   4404   4141    270    501    494       C  
ATOM   1084  N   MET B  87      32.341   5.284  18.884  1.00 36.05           N  
ANISOU 1084  N   MET B  87     5452   4289   3954    330    -32    328       N  
ATOM   1085  CA  MET B  87      33.696   5.465  18.355  1.00 36.29           C  
ANISOU 1085  CA  MET B  87     5410   4339   4040    324   -191    259       C  
ATOM   1086  C   MET B  87      34.644   4.329  18.785  1.00 37.57           C  
ANISOU 1086  C   MET B  87     5621   4485   4168    375   -302    288       C  
ATOM   1087  O   MET B  87      35.461   3.873  17.982  1.00 36.88           O  
ANISOU 1087  O   MET B  87     5425   4408   4180    369   -382    265       O  
ATOM   1088  CB  MET B  87      34.262   6.832  18.762  1.00 36.72           C  
ANISOU 1088  CB  MET B  87     5500   4413   4039    327   -266    171       C  
ATOM   1089  CG  MET B  87      35.663   7.136  18.240  1.00 38.66           C  
ANISOU 1089  CG  MET B  87     5645   4684   4360    301   -419     98       C  
ATOM   1090  SD  MET B  87      35.817   7.110  16.444  1.00 40.44           S  
ANISOU 1090  SD  MET B  87     5667   4927   4771    232   -387     86       S  
ATOM   1091  CE  MET B  87      35.505   8.833  16.060  1.00 40.44           C  
ANISOU 1091  CE  MET B  87     5654   4919   4793    176   -346     24       C  
ATOM   1092  N   LYS B  88      34.535   3.871  20.030  1.00 39.28           N  
ANISOU 1092  N   LYS B  88     6009   4677   4240    437   -302    340       N  
ATOM   1093  CA  LYS B  88      35.386   2.767  20.506  1.00 41.43           C  
ANISOU 1093  CA  LYS B  88     6351   4924   4465    506   -414    379       C  
ATOM   1094  C   LYS B  88      35.145   1.488  19.689  1.00 41.08           C  
ANISOU 1094  C   LYS B  88     6244   4831   4534    488   -363    443       C  
ATOM   1095  O   LYS B  88      36.098   0.800  19.313  1.00 41.31           O  
ANISOU 1095  O   LYS B  88     6224   4852   4620    529   -473    431       O  
ATOM   1096  CB  LYS B  88      35.181   2.505  22.004  1.00 43.99           C  
ANISOU 1096  CB  LYS B  88     6904   5220   4588    582   -407    438       C  
ATOM   1097  CG  LYS B  88      36.162   1.482  22.592  1.00 47.61           C  
ANISOU 1097  CG  LYS B  88     7459   5651   4978    677   -554    477       C  
ATOM   1098  CD  LYS B  88      36.113   1.419  24.118  1.00 51.67           C  
ANISOU 1098  CD  LYS B  88     8225   6147   5260    765   -578    524       C  
ATOM   1099  CE  LYS B  88      37.004   2.473  24.772  1.00 53.74           C  
ANISOU 1099  CE  LYS B  88     8527   6469   5423    807   -755    416       C  
ATOM   1100  NZ  LYS B  88      37.211   2.210  26.232  1.00 56.14           N  
ANISOU 1100  NZ  LYS B  88     9092   6754   5483    918   -832    457       N  
ATOM   1101  N   ALA B  89      33.876   1.196  19.398  1.00 40.68           N  
ANISOU 1101  N   ALA B  89     6186   4745   4523    427   -199    502       N  
ATOM   1102  CA  ALA B  89      33.497   0.029  18.591  1.00 40.25           C  
ANISOU 1102  CA  ALA B  89     6080   4631   4583    387   -148    552       C  
ATOM   1103  C   ALA B  89      34.025   0.110  17.159  1.00 38.47           C  
ANISOU 1103  C   ALA B  89     5678   4433   4505    356   -208    477       C  
ATOM   1104  O   ALA B  89      34.537  -0.876  16.623  1.00 39.16           O  
ANISOU 1104  O   ALA B  89     5747   4477   4657    378   -260    483       O  
ATOM   1105  CB  ALA B  89      31.989  -0.124  18.567  1.00 40.63           C  
ANISOU 1105  CB  ALA B  89     6128   4652   4659    310     31    616       C  
ATOM   1106  N   LEU B  90      33.890   1.278  16.541  1.00 35.73           N  
ANISOU 1106  N   LEU B  90     5221   4151   4205    311   -194    409       N  
ATOM   1107  CA  LEU B  90      34.405   1.490  15.194  1.00 34.32           C  
ANISOU 1107  CA  LEU B  90     4893   4003   4145    283   -237    343       C  
ATOM   1108  C   LEU B  90      35.932   1.460  15.155  1.00 33.38           C  
ANISOU 1108  C   LEU B  90     4735   3915   4033    342   -374    291       C  
ATOM   1109  O   LEU B  90      36.517   0.816  14.283  1.00 32.44           O  
ANISOU 1109  O   LEU B  90     4540   3789   3996    359   -408    271       O  
ATOM   1110  CB  LEU B  90      33.912   2.822  14.634  1.00 33.84           C  
ANISOU 1110  CB  LEU B  90     4749   3994   4115    229   -188    295       C  
ATOM   1111  CG  LEU B  90      32.403   2.937  14.410  1.00 35.45           C  
ANISOU 1111  CG  LEU B  90     4938   4187   4345    177    -61    333       C  
ATOM   1112  CD1 LEU B  90      32.047   4.341  13.966  1.00 34.94           C  
ANISOU 1112  CD1 LEU B  90     4811   4169   4297    154    -31    286       C  
ATOM   1113  CD2 LEU B  90      31.939   1.915  13.397  1.00 35.61           C  
ANISOU 1113  CD2 LEU B  90     4895   4172   4464    135    -37    352       C  
ATOM   1114  N   TRP B  91      36.564   2.163  16.097  1.00 32.95           N  
ANISOU 1114  N   TRP B  91     4727   3895   3896    377   -453    264       N  
ATOM   1115  CA  TRP B  91      38.021   2.340  16.109  1.00 32.62           C  
ANISOU 1115  CA  TRP B  91     4615   3901   3878    421   -596    203       C  
ATOM   1116  C   TRP B  91      38.770   1.019  16.117  1.00 32.18           C  
ANISOU 1116  C   TRP B  91     4565   3817   3844    509   -671    230       C  
ATOM   1117  O   TRP B  91      39.774   0.868  15.418  1.00 31.25           O  
ANISOU 1117  O   TRP B  91     4319   3736   3817    535   -735    182       O  
ATOM   1118  CB  TRP B  91      38.458   3.162  17.328  1.00 34.01           C  
ANISOU 1118  CB  TRP B  91     4873   4106   3944    445   -689    172       C  
ATOM   1119  CG  TRP B  91      39.880   3.610  17.268  1.00 33.85           C  
ANISOU 1119  CG  TRP B  91     4740   4147   3975    458   -838     94       C  
ATOM   1120  CD1 TRP B  91      40.985   2.872  17.568  1.00 35.76           C  
ANISOU 1120  CD1 TRP B  91     4949   4409   4228    544   -975     87       C  
ATOM   1121  CD2 TRP B  91      40.356   4.911  16.894  1.00 34.78           C  
ANISOU 1121  CD2 TRP B  91     4753   4311   4152    379   -866     12       C  
ATOM   1122  NE1 TRP B  91      42.117   3.625  17.401  1.00 35.91           N  
ANISOU 1122  NE1 TRP B  91     4826   4499   4321    518  -1086      2       N  
ATOM   1123  CE2 TRP B  91      41.761   4.882  16.987  1.00 34.78           C  
ANISOU 1123  CE2 TRP B  91     4641   4366   4208    407  -1017    -43       C  
ATOM   1124  CE3 TRP B  91      39.728   6.100  16.494  1.00 33.58           C  
ANISOU 1124  CE3 TRP B  91     4591   4152   4015    289   -777    -17       C  
ATOM   1125  CZ2 TRP B  91      42.556   5.992  16.690  1.00 35.50           C  
ANISOU 1125  CZ2 TRP B  91     4605   4504   4381    326  -1074   -125       C  
ATOM   1126  CZ3 TRP B  91      40.516   7.200  16.206  1.00 34.16           C  
ANISOU 1126  CZ3 TRP B  91     4567   4258   4156    219   -835    -94       C  
ATOM   1127  CH2 TRP B  91      41.916   7.138  16.301  1.00 35.04           C  
ANISOU 1127  CH2 TRP B  91     4562   4422   4332    226   -978   -147       C  
ATOM   1128  N   LYS B  92      38.275   0.076  16.915  1.00 32.62           N  
ANISOU 1128  N   LYS B  92     4775   3802   3816    558   -653    311       N  
ATOM   1129  CA  LYS B  92      38.921  -1.231  17.099  1.00 34.64           C  
ANISOU 1129  CA  LYS B  92     5084   4006   4073    661   -729    351       C  
ATOM   1130  C   LYS B  92      38.641  -2.231  15.978  1.00 32.83           C  
ANISOU 1130  C   LYS B  92     4810   3712   3953    649   -659    366       C  
ATOM   1131  O   LYS B  92      39.240  -3.306  15.945  1.00 33.69           O  
ANISOU 1131  O   LYS B  92     4952   3767   4082    741   -719    386       O  
ATOM   1132  CB  LYS B  92      38.484  -1.848  18.439  1.00 36.90           C  
ANISOU 1132  CB  LYS B  92     5589   4222   4211    718   -730    445       C  
ATOM   1133  CG  LYS B  92      39.495  -1.712  19.554  1.00 42.87           C  
ANISOU 1133  CG  LYS B  92     6419   5015   4856    826   -898    434       C  
ATOM   1134  CD  LYS B  92      39.834  -0.273  19.886  1.00 44.77           C  
ANISOU 1134  CD  LYS B  92     6599   5351   5061    784   -962    348       C  
ATOM   1135  CE  LYS B  92      40.966  -0.209  20.904  1.00 47.41           C  
ANISOU 1135  CE  LYS B  92     6987   5727   5302    891  -1167    320       C  
ATOM   1136  NZ  LYS B  92      40.708  -1.070  22.089  1.00 52.22           N  
ANISOU 1136  NZ  LYS B  92     7839   6264   5738    993  -1192    419       N  
ATOM   1137  N   HIS B  93      37.723  -1.890  15.078  1.00 30.86           N  
ANISOU 1137  N   HIS B  93     4497   3462   3767    544   -543    352       N  
ATOM   1138  CA  HIS B  93      37.329  -2.783  13.992  1.00 29.69           C  
ANISOU 1138  CA  HIS B  93     4321   3249   3711    520   -483    354       C  
ATOM   1139  C   HIS B  93      38.512  -3.058  13.053  1.00 29.67           C  
ANISOU 1139  C   HIS B  93     4203   3278   3792    587   -550    285       C  
ATOM   1140  O   HIS B  93      39.364  -2.190  12.837  1.00 29.22           O  
ANISOU 1140  O   HIS B  93     4024   3318   3759    597   -598    223       O  
ATOM   1141  CB  HIS B  93      36.139  -2.193  13.217  1.00 28.57           C  
ANISOU 1141  CB  HIS B  93     4121   3121   3614    399   -371    342       C  
ATOM   1142  CG  HIS B  93      35.426  -3.193  12.364  1.00 29.53           C  
ANISOU 1142  CG  HIS B  93     4256   3157   3807    356   -316    355       C  
ATOM   1143  ND1 HIS B  93      35.874  -3.552  11.111  1.00 29.18           N  
ANISOU 1143  ND1 HIS B  93     4138   3110   3839    371   -335    292       N  
ATOM   1144  CD2 HIS B  93      34.323  -3.940  12.598  1.00 30.06           C  
ANISOU 1144  CD2 HIS B  93     4407   3134   3882    295   -245    420       C  
ATOM   1145  CE1 HIS B  93      35.063  -4.462  10.601  1.00 31.66           C  
ANISOU 1145  CE1 HIS B  93     4501   3331   4198    322   -294    308       C  
ATOM   1146  NE2 HIS B  93      34.116  -4.718  11.486  1.00 30.48           N  
ANISOU 1146  NE2 HIS B  93     4436   3125   4018    267   -240    386       N  
ATOM   1147  N   GLN B  94      38.568  -4.274  12.515  1.00 29.16           N  
ANISOU 1147  N   GLN B  94     4180   3126   3774    633   -544    294       N  
ATOM   1148  CA  GLN B  94      39.660  -4.674  11.621  1.00 30.08           C  
ANISOU 1148  CA  GLN B  94     4200   3264   3965    720   -588    228       C  
ATOM   1149  C   GLN B  94      39.742  -3.861  10.330  1.00 28.36           C  
ANISOU 1149  C   GLN B  94     3835   3130   3810    656   -531    152       C  
ATOM   1150  O   GLN B  94      40.790  -3.833   9.698  1.00 29.18           O  
ANISOU 1150  O   GLN B  94     3829   3291   3967    722   -553     94       O  
ATOM   1151  CB  GLN B  94      39.562  -6.164  11.266  1.00 31.71           C  
ANISOU 1151  CB  GLN B  94     4512   3335   4201    783   -582    248       C  
ATOM   1152  CG  GLN B  94      38.308  -6.541  10.480  1.00 32.98           C  
ANISOU 1152  CG  GLN B  94     4723   3413   4393    669   -489    250       C  
ATOM   1153  CD  GLN B  94      38.451  -7.854   9.726  1.00 37.99           C  
ANISOU 1153  CD  GLN B  94     5430   3926   5078    729   -491    225       C  
ATOM   1154  OE1 GLN B  94      39.540  -8.215   9.269  1.00 40.15           O  
ANISOU 1154  OE1 GLN B  94     5658   4214   5382    853   -533    173       O  
ATOM   1155  NE2 GLN B  94      37.346  -8.575   9.591  1.00 39.39           N  
ANISOU 1155  NE2 GLN B  94     5718   3979   5272    640   -444    258       N  
ATOM   1156  N   PHE B  95      38.639  -3.231   9.929  1.00 27.41           N  
ANISOU 1156  N   PHE B  95     3714   3016   3684    537   -453    156       N  
ATOM   1157  CA  PHE B  95      38.603  -2.384   8.738  1.00 26.74           C  
ANISOU 1157  CA  PHE B  95     3520   3003   3638    478   -399     98       C  
ATOM   1158  C   PHE B  95      38.792  -0.890   9.039  1.00 26.86           C  
ANISOU 1158  C   PHE B  95     3454   3116   3636    423   -399     85       C  
ATOM   1159  O   PHE B  95      38.708  -0.073   8.120  1.00 26.57           O  
ANISOU 1159  O   PHE B  95     3345   3130   3622    368   -348     50       O  
ATOM   1160  CB  PHE B  95      37.262  -2.527   8.003  1.00 26.09           C  
ANISOU 1160  CB  PHE B  95     3480   2871   3563    388   -332    104       C  
ATOM   1161  CG  PHE B  95      37.011  -3.873   7.387  1.00 27.69           C  
ANISOU 1161  CG  PHE B  95     3756   2969   3795    413   -330     93       C  
ATOM   1162  CD1 PHE B  95      38.026  -4.807   7.201  1.00 29.35           C  
ANISOU 1162  CD1 PHE B  95     3985   3140   4027    527   -367     66       C  
ATOM   1163  CD2 PHE B  95      35.733  -4.183   6.933  1.00 28.89           C  
ANISOU 1163  CD2 PHE B  95     3953   3060   3963    323   -295    101       C  
ATOM   1164  CE1 PHE B  95      37.756  -6.034   6.612  1.00 30.59           C  
ANISOU 1164  CE1 PHE B  95     4234   3181   4209    550   -366     47       C  
ATOM   1165  CE2 PHE B  95      35.464  -5.402   6.335  1.00 30.23           C  
ANISOU 1165  CE2 PHE B  95     4201   3120   4165    329   -303     79       C  
ATOM   1166  CZ  PHE B  95      36.478  -6.327   6.175  1.00 30.57           C  
ANISOU 1166  CZ  PHE B  95     4289   3108   4217    443   -337     51       C  
ATOM   1167  N   ALA B  96      39.050  -0.535  10.298  1.00 26.95           N  
ANISOU 1167  N   ALA B  96     3496   3144   3599    439   -457    111       N  
ATOM   1168  CA  ALA B  96      39.141   0.876  10.709  1.00 26.98           C  
ANISOU 1168  CA  ALA B  96     3454   3217   3579    381   -465     93       C  
ATOM   1169  C   ALA B  96      40.480   1.564  10.398  1.00 27.27           C  
ANISOU 1169  C   ALA B  96     3353   3338   3672    391   -512     33       C  
ATOM   1170  O   ALA B  96      40.527   2.796  10.321  1.00 27.54           O  
ANISOU 1170  O   ALA B  96     3339   3415   3711    318   -496      8       O  
ATOM   1171  CB  ALA B  96      38.833   1.001  12.200  1.00 27.50           C  
ANISOU 1171  CB  ALA B  96     3631   3263   3555    395   -511    135       C  
ATOM   1172  N   TRP B  97      41.551   0.793  10.211  1.00 28.08           N  
ANISOU 1172  N   TRP B  97     3387   3457   3824    479   -563     11       N  
ATOM   1173  CA  TRP B  97      42.904   1.371  10.100  1.00 29.41           C  
ANISOU 1173  CA  TRP B  97     3398   3716   4062    490   -615    -43       C  
ATOM   1174  C   TRP B  97      43.075   2.500   9.057  1.00 29.05           C  
ANISOU 1174  C   TRP B  97     3242   3724   4071    391   -526    -79       C  
ATOM   1175  O   TRP B  97      43.787   3.467   9.334  1.00 29.29           O  
ANISOU 1175  O   TRP B  97     3178   3812   4139    338   -564   -111       O  
ATOM   1176  CB  TRP B  97      43.987   0.291   9.927  1.00 31.06           C  
ANISOU 1176  CB  TRP B  97     3531   3942   4331    619   -666    -61       C  
ATOM   1177  CG  TRP B  97      43.878  -0.539   8.694  1.00 32.12           C  
ANISOU 1177  CG  TRP B  97     3660   4042   4501    663   -571    -72       C  
ATOM   1178  CD1 TRP B  97      43.186  -1.712   8.545  1.00 32.84           C  
ANISOU 1178  CD1 TRP B  97     3885   4034   4559    717   -552    -43       C  
ATOM   1179  CD2 TRP B  97      44.489  -0.269   7.428  1.00 33.13           C  
ANISOU 1179  CD2 TRP B  97     3657   4231   4698    655   -480   -119       C  
ATOM   1180  NE1 TRP B  97      43.329  -2.185   7.258  1.00 33.61           N  
ANISOU 1180  NE1 TRP B  97     3951   4124   4696    748   -468    -80       N  
ATOM   1181  CE2 TRP B  97      44.122  -1.316   6.553  1.00 33.60           C  
ANISOU 1181  CE2 TRP B  97     3792   4226   4750    717   -416   -124       C  
ATOM   1182  CE3 TRP B  97      45.300   0.765   6.943  1.00 35.67           C  
ANISOU 1182  CE3 TRP B  97     3816   4650   5087    593   -438   -155       C  
ATOM   1183  CZ2 TRP B  97      44.545  -1.362   5.226  1.00 35.27           C  
ANISOU 1183  CZ2 TRP B  97     3931   4472   4997    737   -312   -168       C  
ATOM   1184  CZ3 TRP B  97      45.725   0.715   5.619  1.00 36.07           C  
ANISOU 1184  CZ3 TRP B  97     3786   4737   5182    605   -318   -186       C  
ATOM   1185  CH2 TRP B  97      45.342  -0.339   4.777  1.00 35.17           C  
ANISOU 1185  CH2 TRP B  97     3761   4565   5039    684   -256   -194       C  
ATOM   1186  N   PRO B  98      42.399   2.417   7.889  1.00 27.89           N  
ANISOU 1186  N   PRO B  98     3120   3553   3924    361   -414    -73       N  
ATOM   1187  CA  PRO B  98      42.524   3.560   6.962  1.00 27.67           C  
ANISOU 1187  CA  PRO B  98     3019   3567   3927    271   -329    -93       C  
ATOM   1188  C   PRO B  98      41.826   4.844   7.419  1.00 26.41           C  
ANISOU 1188  C   PRO B  98     2916   3393   3728    172   -325    -79       C  
ATOM   1189  O   PRO B  98      42.073   5.903   6.847  1.00 26.83           O  
ANISOU 1189  O   PRO B  98     2916   3468   3809     95   -270    -91       O  
ATOM   1190  CB  PRO B  98      41.867   3.044   5.667  1.00 26.79           C  
ANISOU 1190  CB  PRO B  98     2957   3426   3797    284   -231    -88       C  
ATOM   1191  CG  PRO B  98      41.796   1.532   5.829  1.00 26.63           C  
ANISOU 1191  CG  PRO B  98     2993   3355   3769    386   -270    -85       C  
ATOM   1192  CD  PRO B  98      41.556   1.360   7.302  1.00 27.65           C  
ANISOU 1192  CD  PRO B  98     3186   3453   3866    400   -366    -52       C  
ATOM   1193  N   PHE B  99      40.961   4.745   8.425  1.00 26.59           N  
ANISOU 1193  N   PHE B  99     3051   3369   3682    178   -371    -51       N  
ATOM   1194  CA  PHE B  99      40.101   5.846   8.842  1.00 26.69           C  
ANISOU 1194  CA  PHE B  99     3139   3356   3646    108   -352    -38       C  
ATOM   1195  C   PHE B  99      40.516   6.503  10.157  1.00 28.13           C  
ANISOU 1195  C   PHE B  99     3344   3545   3799     93   -444    -59       C  
ATOM   1196  O   PHE B  99      39.892   7.474  10.577  1.00 28.25           O  
ANISOU 1196  O   PHE B  99     3431   3533   3769     46   -429    -59       O  
ATOM   1197  CB  PHE B  99      38.664   5.342   8.971  1.00 26.60           C  
ANISOU 1197  CB  PHE B  99     3238   3292   3576    124   -312      7       C  
ATOM   1198  CG  PHE B  99      38.105   4.801   7.690  1.00 26.84           C  
ANISOU 1198  CG  PHE B  99     3260   3310   3628    126   -243     17       C  
ATOM   1199  CD1 PHE B  99      37.520   5.649   6.763  1.00 27.94           C  
ANISOU 1199  CD1 PHE B  99     3399   3452   3766     78   -178     18       C  
ATOM   1200  CD2 PHE B  99      38.186   3.444   7.399  1.00 27.55           C  
ANISOU 1200  CD2 PHE B  99     3358   3377   3731    184   -253     20       C  
ATOM   1201  CE1 PHE B  99      37.008   5.149   5.565  1.00 28.24           C  
ANISOU 1201  CE1 PHE B  99     3441   3481   3807     86   -135     19       C  
ATOM   1202  CE2 PHE B  99      37.683   2.939   6.210  1.00 27.43           C  
ANISOU 1202  CE2 PHE B  99     3351   3343   3727    184   -204     14       C  
ATOM   1203  CZ  PHE B  99      37.096   3.794   5.288  1.00 27.69           C  
ANISOU 1203  CZ  PHE B  99     3380   3391   3749    135   -150     12       C  
ATOM   1204  N   ARG B 100      41.550   5.974  10.809  1.00 29.05           N  
ANISOU 1204  N   ARG B 100     3409   3695   3935    144   -546    -81       N  
ATOM   1205  CA  ARG B 100      41.958   6.462  12.131  1.00 30.64           C  
ANISOU 1205  CA  ARG B 100     3649   3902   4089    143   -664   -107       C  
ATOM   1206  C   ARG B 100      42.771   7.754  12.110  1.00 32.50           C  
ANISOU 1206  C   ARG B 100     3798   4167   4385     48   -702   -167       C  
ATOM   1207  O   ARG B 100      43.023   8.338  13.166  1.00 33.92           O  
ANISOU 1207  O   ARG B 100     4027   4342   4521     29   -806   -204       O  
ATOM   1208  CB  ARG B 100      42.775   5.390  12.857  1.00 31.53           C  
ANISOU 1208  CB  ARG B 100     3743   4040   4196    245   -784   -108       C  
ATOM   1209  CG  ARG B 100      41.955   4.232  13.339  1.00 31.18           C  
ANISOU 1209  CG  ARG B 100     3839   3941   4067    330   -771    -43       C  
ATOM   1210  CD  ARG B 100      42.862   3.132  13.823  1.00 32.63           C  
ANISOU 1210  CD  ARG B 100     4001   4140   4258    446   -885    -38       C  
ATOM   1211  NE  ARG B 100      42.137   1.898  14.105  1.00 31.85           N  
ANISOU 1211  NE  ARG B 100     4040   3967   4094    522   -855     33       N  
ATOM   1212  CZ  ARG B 100      42.665   0.681  14.014  1.00 31.44           C  
ANISOU 1212  CZ  ARG B 100     3980   3895   4069    629   -899     52       C  
ATOM   1213  NH1 ARG B 100      43.929   0.517  13.634  1.00 31.75           N  
ANISOU 1213  NH1 ARG B 100     3862   3998   4202    688   -970      3       N  
ATOM   1214  NH2 ARG B 100      41.923  -0.380  14.291  1.00 31.62           N  
ANISOU 1214  NH2 ARG B 100     4151   3829   4036    678   -864    121       N  
ATOM   1215  N   GLN B 101      43.212   8.171  10.926  1.00 33.28           N  
ANISOU 1215  N   GLN B 101     3775   4289   4580    -15   -620   -179       N  
ATOM   1216  CA  GLN B 101      44.020   9.383  10.769  1.00 35.02           C  
ANISOU 1216  CA  GLN B 101     3901   4525   4879   -128   -634   -227       C  
ATOM   1217  C   GLN B 101      43.677  10.035   9.430  1.00 34.64           C  
ANISOU 1217  C   GLN B 101     3837   4455   4870   -201   -480   -201       C  
ATOM   1218  O   GLN B 101      43.135   9.369   8.544  1.00 32.95           O  
ANISOU 1218  O   GLN B 101     3640   4241   4639   -150   -386   -161       O  
ATOM   1219  CB  GLN B 101      45.520   9.062  10.842  1.00 36.51           C  
ANISOU 1219  CB  GLN B 101     3898   4796   5179   -122   -723   -272       C  
ATOM   1220  CG  GLN B 101      46.014   8.072   9.796  1.00 36.99           C  
ANISOU 1220  CG  GLN B 101     3832   4912   5312    -54   -643   -252       C  
ATOM   1221  CD  GLN B 101      45.487   6.666  10.020  1.00 37.07           C  
ANISOU 1221  CD  GLN B 101     3930   4905   5249     88   -662   -215       C  
ATOM   1222  OE1 GLN B 101      45.622   6.112  11.111  1.00 39.94           O  
ANISOU 1222  OE1 GLN B 101     4342   5270   5565    164   -792   -218       O  
ATOM   1223  NE2 GLN B 101      44.873   6.085   8.990  1.00 35.00           N  
ANISOU 1223  NE2 GLN B 101     3707   4621   4973    121   -538   -179       N  
ATOM   1224  N   PRO B 102      43.982  11.338   9.276  1.00 36.27           N  
ANISOU 1224  N   PRO B 102     4027   4633   5123   -319   -459   -225       N  
ATOM   1225  CA  PRO B 102      43.672  12.000   8.012  1.00 36.77           C  
ANISOU 1225  CA  PRO B 102     4099   4665   5208   -382   -313   -189       C  
ATOM   1226  C   PRO B 102      44.320  11.305   6.821  1.00 38.86           C  
ANISOU 1226  C   PRO B 102     4232   4994   5537   -359   -219   -170       C  
ATOM   1227  O   PRO B 102      45.425  10.768   6.943  1.00 40.33           O  
ANISOU 1227  O   PRO B 102     4264   5254   5806   -343   -262   -201       O  
ATOM   1228  CB  PRO B 102      44.259  13.406   8.191  1.00 37.62           C  
ANISOU 1228  CB  PRO B 102     4187   4727   5379   -522   -326   -224       C  
ATOM   1229  CG  PRO B 102      44.330  13.616   9.637  1.00 37.72           C  
ANISOU 1229  CG  PRO B 102     4255   4722   5356   -521   -480   -280       C  
ATOM   1230  CD  PRO B 102      44.570  12.272  10.253  1.00 37.88           C  
ANISOU 1230  CD  PRO B 102     4227   4817   5350   -402   -574   -286       C  
ATOM   1231  N   VAL B 103      43.621  11.307   5.690  1.00 39.56           N  
ANISOU 1231  N   VAL B 103     4387   5060   5583   -345    -95   -123       N  
ATOM   1232  CA  VAL B 103      44.163  10.799   4.439  1.00 41.10           C  
ANISOU 1232  CA  VAL B 103     4494   5308   5815   -324     17   -106       C  
ATOM   1233  C   VAL B 103      45.411  11.595   4.070  1.00 43.86           C  
ANISOU 1233  C   VAL B 103     4700   5689   6277   -436     77   -120       C  
ATOM   1234  O   VAL B 103      45.378  12.827   4.046  1.00 44.44           O  
ANISOU 1234  O   VAL B 103     4816   5702   6367   -550    107   -109       O  
ATOM   1235  CB  VAL B 103      43.136  10.915   3.287  1.00 40.31           C  
ANISOU 1235  CB  VAL B 103     4522   5167   5628   -302    126    -56       C  
ATOM   1236  CG1 VAL B 103      43.783  10.564   1.943  1.00 40.68           C  
ANISOU 1236  CG1 VAL B 103     4501   5264   5693   -287    256    -42       C  
ATOM   1237  CG2 VAL B 103      41.932  10.023   3.548  1.00 38.79           C  
ANISOU 1237  CG2 VAL B 103     4437   4953   5349   -204     72    -46       C  
ATOM   1238  N   ASP B 104      46.510  10.884   3.814  1.00 45.81           N  
ANISOU 1238  N   ASP B 104     4772   6025   6610   -402     97   -144       N  
ATOM   1239  CA  ASP B 104      47.750  11.504   3.358  1.00 48.26           C  
ANISOU 1239  CA  ASP B 104     4906   6383   7047   -508    179   -153       C  
ATOM   1240  C   ASP B 104      47.856  11.282   1.854  1.00 48.36           C  
ANISOU 1240  C   ASP B 104     4915   6423   7037   -482    374   -109       C  
ATOM   1241  O   ASP B 104      48.300  10.225   1.396  1.00 48.14           O  
ANISOU 1241  O   ASP B 104     4803   6468   7021   -374    417   -123       O  
ATOM   1242  CB  ASP B 104      48.957  10.916   4.097  1.00 50.18           C  
ANISOU 1242  CB  ASP B 104     4932   6721   7413   -479     72   -211       C  
ATOM   1243  CG  ASP B 104      50.216  11.759   3.937  1.00 53.51           C  
ANISOU 1243  CG  ASP B 104     5146   7190   7997   -625    121   -232       C  
ATOM   1244  OD1 ASP B 104      50.534  12.176   2.801  1.00 54.73           O  
ANISOU 1244  OD1 ASP B 104     5257   7352   8184   -691    310   -191       O  
ATOM   1245  OD2 ASP B 104      50.898  11.999   4.955  1.00 55.79           O  
ANISOU 1245  OD2 ASP B 104     5313   7507   8380   -678    -31   -288       O  
ATOM   1246  N   ALA B 105      47.414  12.282   1.094  1.00 48.36           N  
ANISOU 1246  N   ALA B 105     5029   6354   6989   -571    489    -57       N  
ATOM   1247  CA  ALA B 105      47.407  12.213  -0.365  1.00 48.80           C  
ANISOU 1247  CA  ALA B 105     5130   6424   6987   -549    677     -7       C  
ATOM   1248  C   ALA B 105      48.815  12.066  -0.942  1.00 50.70           C  
ANISOU 1248  C   ALA B 105     5155   6760   7347   -581    812    -15       C  
ATOM   1249  O   ALA B 105      48.995  11.414  -1.969  1.00 50.88           O  
ANISOU 1249  O   ALA B 105     5177   6834   7321   -495    946     -1       O  
ATOM   1250  CB  ALA B 105      46.721  13.442  -0.950  1.00 48.85           C  
ANISOU 1250  CB  ALA B 105     5311   6329   6921   -640    759     59       C  
ATOM   1251  N   VAL B 106      49.802  12.665  -0.278  1.00 52.53           N  
ANISOU 1251  N   VAL B 106     5203   7019   7736   -704    775    -42       N  
ATOM   1252  CA  VAL B 106      51.202  12.557  -0.703  1.00 55.25           C  
ANISOU 1252  CA  VAL B 106     5294   7469   8229   -746    897    -54       C  
ATOM   1253  C   VAL B 106      51.716  11.130  -0.501  1.00 55.77           C  
ANISOU 1253  C   VAL B 106     5215   7646   8330   -573    841   -110       C  
ATOM   1254  O   VAL B 106      52.211  10.511  -1.441  1.00 56.48           O  
ANISOU 1254  O   VAL B 106     5232   7808   8419   -490    999   -103       O  
ATOM   1255  CB  VAL B 106      52.116  13.552   0.052  1.00 56.97           C  
ANISOU 1255  CB  VAL B 106     5331   7688   8628   -934    839    -81       C  
ATOM   1256  CG1 VAL B 106      53.567  13.404  -0.401  1.00 59.76           C  
ANISOU 1256  CG1 VAL B 106     5383   8166   9158   -979    972    -94       C  
ATOM   1257  CG2 VAL B 106      51.636  14.985  -0.157  1.00 57.48           C  
ANISOU 1257  CG2 VAL B 106     5559   7619   8664  -1105    900    -26       C  
ATOM   1258  N   LYS B 107      51.576  10.610   0.718  1.00 55.78           N  
ANISOU 1258  N   LYS B 107     5195   7651   8348   -508    622   -164       N  
ATOM   1259  CA  LYS B 107      52.027   9.251   1.047  1.00 56.83           C  
ANISOU 1259  CA  LYS B 107     5214   7868   8511   -333    542   -213       C  
ATOM   1260  C   LYS B 107      51.356   8.193   0.166  1.00 55.86           C  
ANISOU 1260  C   LYS B 107     5246   7731   8248   -169    630   -197       C  
ATOM   1261  O   LYS B 107      52.015   7.254  -0.290  1.00 57.17           O  
ANISOU 1261  O   LYS B 107     5299   7972   8450    -41    698   -223       O  
ATOM   1262  CB  LYS B 107      51.757   8.934   2.523  1.00 56.63           C  
ANISOU 1262  CB  LYS B 107     5214   7820   8482   -290    288   -255       C  
ATOM   1263  CG  LYS B 107      52.411   7.641   3.022  1.00 58.94           C  
ANISOU 1263  CG  LYS B 107     5372   8194   8829   -117    182   -301       C  
ATOM   1264  CD  LYS B 107      51.772   7.146   4.317  1.00 58.52           C  
ANISOU 1264  CD  LYS B 107     5448   8087   8698    -41    -43   -318       C  
ATOM   1265  CE  LYS B 107      52.135   5.691   4.599  1.00 59.67           C  
ANISOU 1265  CE  LYS B 107     5543   8277   8851    164   -123   -342       C  
ATOM   1266  NZ  LYS B 107      53.597   5.499   4.813  1.00 61.77           N  
ANISOU 1266  NZ  LYS B 107     5512   8667   9290    204   -167   -389       N  
ATOM   1267  N   LEU B 108      50.054   8.356  -0.069  1.00 53.61           N  
ANISOU 1267  N   LEU B 108     5214   7347   7809   -171    624   -161       N  
ATOM   1268  CA  LEU B 108      49.271   7.416  -0.882  1.00 52.65           C  
ANISOU 1268  CA  LEU B 108     5260   7195   7548    -37    679   -154       C  
ATOM   1269  C   LEU B 108      49.343   7.686  -2.389  1.00 52.77           C  
ANISOU 1269  C   LEU B 108     5332   7223   7496    -47    900   -118       C  
ATOM   1270  O   LEU B 108      48.849   6.886  -3.184  1.00 52.41           O  
ANISOU 1270  O   LEU B 108     5415   7162   7334     68    952   -125       O  
ATOM   1271  CB  LEU B 108      47.802   7.438  -0.450  1.00 51.00           C  
ANISOU 1271  CB  LEU B 108     5278   6886   7215    -34    561   -135       C  
ATOM   1272  CG  LEU B 108      47.493   7.000   0.981  1.00 51.15           C  
ANISOU 1272  CG  LEU B 108     5303   6879   7252      1    360   -160       C  
ATOM   1273  CD1 LEU B 108      46.016   7.210   1.277  1.00 50.00           C  
ANISOU 1273  CD1 LEU B 108     5368   6640   6990    -17    292   -132       C  
ATOM   1274  CD2 LEU B 108      47.881   5.547   1.205  1.00 52.30           C  
ANISOU 1274  CD2 LEU B 108     5397   7058   7417    159    303   -199       C  
ATOM   1275  N   GLY B 109      49.934   8.813  -2.780  1.00 53.32           N  
ANISOU 1275  N   GLY B 109     5321   7311   7628   -187   1028    -79       N  
ATOM   1276  CA  GLY B 109      50.073   9.161  -4.195  1.00 53.68           C  
ANISOU 1276  CA  GLY B 109     5431   7366   7598   -204   1257    -31       C  
ATOM   1277  C   GLY B 109      48.760   9.537  -4.862  1.00 51.73           C  
ANISOU 1277  C   GLY B 109     5467   7023   7166   -204   1268     19       C  
ATOM   1278  O   GLY B 109      48.476   9.100  -5.979  1.00 51.82           O  
ANISOU 1278  O   GLY B 109     5607   7037   7044   -116   1380     29       O  
ATOM   1279  N   LEU B 110      47.969  10.358  -4.174  1.00 49.90           N  
ANISOU 1279  N   LEU B 110     5333   6707   6922   -295   1147     44       N  
ATOM   1280  CA  LEU B 110      46.661  10.803  -4.656  1.00 47.98           C  
ANISOU 1280  CA  LEU B 110     5337   6372   6521   -291   1129     91       C  
ATOM   1281  C   LEU B 110      46.664  12.325  -4.842  1.00 48.00           C  
ANISOU 1281  C   LEU B 110     5397   6307   6535   -443   1207    162       C  
ATOM   1282  O   LEU B 110      46.125  13.051  -4.008  1.00 47.63           O  
ANISOU 1282  O   LEU B 110     5398   6186   6512   -513   1090    169       O  
ATOM   1283  CB  LEU B 110      45.585  10.398  -3.648  1.00 46.05           C  
ANISOU 1283  CB  LEU B 110     5170   6077   6249   -242    920     59       C  
ATOM   1284  CG  LEU B 110      45.508   8.903  -3.330  1.00 45.49           C  
ANISOU 1284  CG  LEU B 110     5064   6046   6175   -105    828     -4       C  
ATOM   1285  CD1 LEU B 110      44.557   8.650  -2.169  1.00 42.77           C  
ANISOU 1285  CD1 LEU B 110     4778   5650   5825    -89    641    -22       C  
ATOM   1286  CD2 LEU B 110      45.089   8.120  -4.561  1.00 45.76           C  
ANISOU 1286  CD2 LEU B 110     5227   6084   6076      4    904    -11       C  
ATOM   1287  N   PRO B 111      47.268  12.816  -5.943  1.00 49.06           N  
ANISOU 1287  N   PRO B 111     5542   6455   6644   -491   1415    219       N  
ATOM   1288  CA  PRO B 111      47.440  14.268  -6.111  1.00 49.29           C  
ANISOU 1288  CA  PRO B 111     5620   6406   6704   -651   1508    295       C  
ATOM   1289  C   PRO B 111      46.135  15.052  -6.309  1.00 47.27           C  
ANISOU 1289  C   PRO B 111     5622   6028   6310   -648   1447    352       C  
ATOM   1290  O   PRO B 111      46.122  16.273  -6.121  1.00 47.32           O  
ANISOU 1290  O   PRO B 111     5684   5940   6354   -774   1469    404       O  
ATOM   1291  CB  PRO B 111      48.335  14.380  -7.351  1.00 51.82           C  
ANISOU 1291  CB  PRO B 111     5909   6778   7004   -676   1766    349       C  
ATOM   1292  CG  PRO B 111      48.116  13.116  -8.109  1.00 51.95           C  
ANISOU 1292  CG  PRO B 111     5981   6867   6890   -493   1798    312       C  
ATOM   1293  CD  PRO B 111      47.787  12.056  -7.097  1.00 50.06           C  
ANISOU 1293  CD  PRO B 111     5660   6660   6700   -394   1584    218       C  
ATOM   1294  N   ASP B 112      45.057  14.356  -6.675  1.00 44.62           N  
ANISOU 1294  N   ASP B 112     5437   5690   5825   -505   1365    340       N  
ATOM   1295  CA  ASP B 112      43.753  14.986  -6.886  1.00 42.85           C  
ANISOU 1295  CA  ASP B 112     5437   5370   5475   -475   1290    388       C  
ATOM   1296  C   ASP B 112      42.845  14.915  -5.650  1.00 39.70           C  
ANISOU 1296  C   ASP B 112     5035   4932   5115   -453   1081    341       C  
ATOM   1297  O   ASP B 112      41.715  15.402  -5.685  1.00 37.41           O  
ANISOU 1297  O   ASP B 112     4901   4571   4742   -415   1005    371       O  
ATOM   1298  CB  ASP B 112      43.043  14.342  -8.086  1.00 43.21           C  
ANISOU 1298  CB  ASP B 112     5650   5437   5332   -338   1315    402       C  
ATOM   1299  CG  ASP B 112      42.729  12.860  -7.873  1.00 43.79           C  
ANISOU 1299  CG  ASP B 112     5666   5582   5389   -216   1203    312       C  
ATOM   1300  OD1 ASP B 112      43.296  12.232  -6.947  1.00 43.69           O  
ANISOU 1300  OD1 ASP B 112     5474   5617   5508   -226   1146    249       O  
ATOM   1301  OD2 ASP B 112      41.911  12.319  -8.647  1.00 46.02           O  
ANISOU 1301  OD2 ASP B 112     6093   5866   5526   -109   1164    305       O  
ATOM   1302  N   TYR B 113      43.336  14.320  -4.564  1.00 38.20           N  
ANISOU 1302  N   TYR B 113     4673   4793   5049   -466    992    269       N  
ATOM   1303  CA  TYR B 113      42.480  14.044  -3.420  1.00 35.76           C  
ANISOU 1303  CA  TYR B 113     4370   4461   4755   -426    811    224       C  
ATOM   1304  C   TYR B 113      41.834  15.305  -2.861  1.00 35.59           C  
ANISOU 1304  C   TYR B 113     4452   4333   4736   -490    760    256       C  
ATOM   1305  O   TYR B 113      40.623  15.342  -2.650  1.00 33.76           O  
ANISOU 1305  O   TYR B 113     4331   4061   4434   -421    669    261       O  
ATOM   1306  CB  TYR B 113      43.214  13.302  -2.301  1.00 34.91           C  
ANISOU 1306  CB  TYR B 113     4080   4417   4769   -431    726    152       C  
ATOM   1307  CG  TYR B 113      42.247  12.908  -1.202  1.00 32.97           C  
ANISOU 1307  CG  TYR B 113     3871   4147   4508   -375    561    117       C  
ATOM   1308  CD1 TYR B 113      41.421  11.797  -1.344  1.00 30.91           C  
ANISOU 1308  CD1 TYR B 113     3660   3910   4176   -262    501     99       C  
ATOM   1309  CD2 TYR B 113      42.109  13.685  -0.056  1.00 31.94           C  
ANISOU 1309  CD2 TYR B 113     3744   3963   4428   -441    475    104       C  
ATOM   1310  CE1 TYR B 113      40.520  11.447  -0.359  1.00 29.25           C  
ANISOU 1310  CE1 TYR B 113     3481   3676   3956   -222    375     78       C  
ATOM   1311  CE2 TYR B 113      41.203  13.344   0.935  1.00 30.30           C  
ANISOU 1311  CE2 TYR B 113     3582   3737   4193   -384    350     79       C  
ATOM   1312  CZ  TYR B 113      40.409  12.222   0.776  1.00 29.47           C  
ANISOU 1312  CZ  TYR B 113     3509   3661   4026   -278    309     72       C  
ATOM   1313  OH  TYR B 113      39.494  11.880   1.753  1.00 28.04           O  
ANISOU 1313  OH  TYR B 113     3368   3462   3824   -233    209     57       O  
ATOM   1314  N   HIS B 114      42.637  16.339  -2.637  1.00 36.74           N  
ANISOU 1314  N   HIS B 114     4560   4430   4970   -623    821    275       N  
ATOM   1315  CA  HIS B 114      42.129  17.570  -2.028  1.00 37.30           C  
ANISOU 1315  CA  HIS B 114     4739   4381   5052   -687    770    293       C  
ATOM   1316  C   HIS B 114      41.421  18.497  -3.011  1.00 37.63           C  
ANISOU 1316  C   HIS B 114     4984   4326   4987   -672    848    382       C  
ATOM   1317  O   HIS B 114      40.756  19.438  -2.594  1.00 37.19           O  
ANISOU 1317  O   HIS B 114     5050   4162   4919   -682    798    399       O  
ATOM   1318  CB  HIS B 114      43.250  18.291  -1.279  1.00 38.47           C  
ANISOU 1318  CB  HIS B 114     4771   4498   5346   -845    776    264       C  
ATOM   1319  CG  HIS B 114      43.710  17.543  -0.071  1.00 38.65           C  
ANISOU 1319  CG  HIS B 114     4631   4598   5456   -840    646    174       C  
ATOM   1320  ND1 HIS B 114      42.956  17.466   1.082  1.00 38.66           N  
ANISOU 1320  ND1 HIS B 114     4683   4572   5434   -787    496    127       N  
ATOM   1321  CD2 HIS B 114      44.816  16.796   0.151  1.00 39.08           C  
ANISOU 1321  CD2 HIS B 114     4481   4757   5609   -861    644    127       C  
ATOM   1322  CE1 HIS B 114      43.593  16.724   1.971  1.00 38.41           C  
ANISOU 1322  CE1 HIS B 114     4503   4619   5473   -783    402     59       C  
ATOM   1323  NE2 HIS B 114      44.722  16.304   1.430  1.00 39.55           N  
ANISOU 1323  NE2 HIS B 114     4485   4844   5696   -823    480     57       N  
ATOM   1324  N   LYS B 115      41.549  18.218  -4.306  1.00 38.45           N  
ANISOU 1324  N   LYS B 115     5139   4465   5004   -633    966    436       N  
ATOM   1325  CA  LYS B 115      40.770  18.920  -5.327  1.00 39.25           C  
ANISOU 1325  CA  LYS B 115     5455   4487   4970   -582   1019    523       C  
ATOM   1326  C   LYS B 115      39.347  18.371  -5.395  1.00 37.52           C  
ANISOU 1326  C   LYS B 115     5326   4287   4643   -425    886    509       C  
ATOM   1327  O   LYS B 115      38.427  19.076  -5.809  1.00 37.75           O  
ANISOU 1327  O   LYS B 115     5523   4238   4583   -365    861    565       O  
ATOM   1328  CB  LYS B 115      41.445  18.808  -6.696  1.00 41.43           C  
ANISOU 1328  CB  LYS B 115     5772   4798   5171   -592   1197    587       C  
ATOM   1329  CG  LYS B 115      42.763  19.565  -6.783  1.00 44.56           C  
ANISOU 1329  CG  LYS B 115     6093   5160   5678   -763   1359    625       C  
ATOM   1330  CD  LYS B 115      43.367  19.493  -8.170  1.00 47.98           C  
ANISOU 1330  CD  LYS B 115     6583   5628   6020   -765   1565    700       C  
ATOM   1331  CE  LYS B 115      44.625  20.345  -8.280  1.00 50.59           C  
ANISOU 1331  CE  LYS B 115     6833   5914   6473   -955   1747    752       C  
ATOM   1332  NZ  LYS B 115      45.636  19.960  -7.260  1.00 51.64           N  
ANISOU 1332  NZ  LYS B 115     6683   6125   6812  -1056   1710    661       N  
ATOM   1333  N   ILE B 116      39.175  17.114  -4.987  1.00 35.62           N  
ANISOU 1333  N   ILE B 116     4969   4147   4420   -358    800    434       N  
ATOM   1334  CA  ILE B 116      37.870  16.453  -5.003  1.00 33.50           C  
ANISOU 1334  CA  ILE B 116     4750   3904   4074   -231    674    412       C  
ATOM   1335  C   ILE B 116      37.194  16.493  -3.629  1.00 31.60           C  
ANISOU 1335  C   ILE B 116     4456   3643   3907   -222    548    366       C  
ATOM   1336  O   ILE B 116      35.997  16.764  -3.534  1.00 31.73           O  
ANISOU 1336  O   ILE B 116     4551   3626   3878   -146    470    379       O  
ATOM   1337  CB  ILE B 116      38.006  14.986  -5.482  1.00 33.41           C  
ANISOU 1337  CB  ILE B 116     4670   3997   4027   -164    663    361       C  
ATOM   1338  CG1 ILE B 116      38.421  14.960  -6.957  1.00 35.94           C  
ANISOU 1338  CG1 ILE B 116     5088   4336   4231   -139    786    406       C  
ATOM   1339  CG2 ILE B 116      36.695  14.229  -5.288  1.00 31.11           C  
ANISOU 1339  CG2 ILE B 116     4396   3728   3695    -64    519    325       C  
ATOM   1340  CD1 ILE B 116      38.925  13.616  -7.435  1.00 38.27           C  
ANISOU 1340  CD1 ILE B 116     5315   4723   4502    -88    815    348       C  
ATOM   1341  N   ILE B 117      37.959  16.219  -2.576  1.00 30.29           N  
ANISOU 1341  N   ILE B 117     4157   3502   3848   -290    530    312       N  
ATOM   1342  CA  ILE B 117      37.437  16.214  -1.208  1.00 29.41           C  
ANISOU 1342  CA  ILE B 117     4009   3374   3790   -281    423    267       C  
ATOM   1343  C   ILE B 117      37.847  17.506  -0.511  1.00 31.18           C  
ANISOU 1343  C   ILE B 117     4270   3504   4073   -374    437    271       C  
ATOM   1344  O   ILE B 117      39.012  17.693  -0.144  1.00 32.14           O  
ANISOU 1344  O   ILE B 117     4305   3628   4277   -479    467    246       O  
ATOM   1345  CB  ILE B 117      37.940  14.992  -0.426  1.00 28.45           C  
ANISOU 1345  CB  ILE B 117     3744   3337   3728   -278    369    202       C  
ATOM   1346  CG1 ILE B 117      37.422  13.698  -1.080  1.00 27.18           C  
ANISOU 1346  CG1 ILE B 117     3572   3244   3512   -186    346    191       C  
ATOM   1347  CG2 ILE B 117      37.515  15.057   1.035  1.00 27.70           C  
ANISOU 1347  CG2 ILE B 117     3633   3222   3671   -274    275    163       C  
ATOM   1348  CD1 ILE B 117      35.910  13.621  -1.224  1.00 26.96           C  
ANISOU 1348  CD1 ILE B 117     3623   3199   3420   -104    279    207       C  
ATOM   1349  N   LYS B 118      36.873  18.392  -0.338  1.00 32.06           N  
ANISOU 1349  N   LYS B 118     4506   3530   4145   -331    409    297       N  
ATOM   1350  CA  LYS B 118      37.123  19.738   0.173  1.00 34.51           C  
ANISOU 1350  CA  LYS B 118     4900   3719   4495   -408    425    303       C  
ATOM   1351  C   LYS B 118      36.958  19.836   1.686  1.00 33.24           C  
ANISOU 1351  C   LYS B 118     4712   3539   4378   -414    336    232       C  
ATOM   1352  O   LYS B 118      37.381  20.821   2.287  1.00 34.22           O  
ANISOU 1352  O   LYS B 118     4889   3566   4546   -495    333    210       O  
ATOM   1353  CB  LYS B 118      36.193  20.739  -0.518  1.00 36.23           C  
ANISOU 1353  CB  LYS B 118     5293   3834   4637   -341    450    373       C  
ATOM   1354  CG  LYS B 118      36.435  20.877  -2.010  1.00 39.98           C  
ANISOU 1354  CG  LYS B 118     5841   4304   5046   -342    545    453       C  
ATOM   1355  CD  LYS B 118      37.841  21.385  -2.272  1.00 43.75           C  
ANISOU 1355  CD  LYS B 118     6295   4740   5589   -501    657    473       C  
ATOM   1356  CE  LYS B 118      38.022  21.857  -3.681  1.00 46.73           C  
ANISOU 1356  CE  LYS B 118     6797   5073   5885   -507    777    571       C  
ATOM   1357  NZ  LYS B 118      39.461  22.075  -3.966  1.00 49.59           N  
ANISOU 1357  NZ  LYS B 118     7085   5431   6325   -669    909    588       N  
ATOM   1358  N   GLN B 119      36.349  18.822   2.291  1.00 31.33           N  
ANISOU 1358  N   GLN B 119     4402   3381   4119   -331    266    196       N  
ATOM   1359  CA  GLN B 119      36.233  18.742   3.741  1.00 31.21           C  
ANISOU 1359  CA  GLN B 119     4369   3364   4124   -326    191    132       C  
ATOM   1360  C   GLN B 119      36.713  17.380   4.245  1.00 29.23           C  
ANISOU 1360  C   GLN B 119     3982   3226   3897   -322    144     92       C  
ATOM   1361  O   GLN B 119      35.894  16.505   4.559  1.00 27.11           O  
ANISOU 1361  O   GLN B 119     3693   3012   3595   -237    110     90       O  
ATOM   1362  CB  GLN B 119      34.794  18.982   4.168  1.00 31.75           C  
ANISOU 1362  CB  GLN B 119     4522   3404   4139   -209    167    139       C  
ATOM   1363  CG  GLN B 119      34.636  19.154   5.669  1.00 35.60           C  
ANISOU 1363  CG  GLN B 119     5034   3868   4624   -198    115     77       C  
ATOM   1364  CD  GLN B 119      33.200  19.025   6.136  1.00 38.44           C  
ANISOU 1364  CD  GLN B 119     5430   4240   4936    -70    111     84       C  
ATOM   1365  OE1 GLN B 119      32.951  18.699   7.293  1.00 39.98           O  
ANISOU 1365  OE1 GLN B 119     5623   4457   5111    -40     83     44       O  
ATOM   1366  NE2 GLN B 119      32.247  19.286   5.239  1.00 40.91           N  
ANISOU 1366  NE2 GLN B 119     5774   4542   5228     10    140    137       N  
ATOM   1367  N   PRO B 120      38.043  17.192   4.320  1.00 29.70           N  
ANISOU 1367  N   PRO B 120     3945   3316   4022   -415    141     64       N  
ATOM   1368  CA  PRO B 120      38.572  15.926   4.821  1.00 28.85           C  
ANISOU 1368  CA  PRO B 120     3716   3307   3940   -396     87     28       C  
ATOM   1369  C   PRO B 120      38.108  15.669   6.247  1.00 28.41           C  
ANISOU 1369  C   PRO B 120     3690   3251   3853   -350     -2    -14       C  
ATOM   1370  O   PRO B 120      37.955  16.613   7.032  1.00 28.40           O  
ANISOU 1370  O   PRO B 120     3775   3178   3839   -374    -32    -42       O  
ATOM   1371  CB  PRO B 120      40.090  16.129   4.787  1.00 30.31           C  
ANISOU 1371  CB  PRO B 120     3790   3511   4215   -506     93     -1       C  
ATOM   1372  CG  PRO B 120      40.313  17.270   3.872  1.00 32.02           C  
ANISOU 1372  CG  PRO B 120     4063   3653   4451   -588    188     40       C  
ATOM   1373  CD  PRO B 120      39.121  18.147   4.014  1.00 31.12           C  
ANISOU 1373  CD  PRO B 120     4116   3441   4269   -542    186     64       C  
ATOM   1374  N   MET B 121      37.857  14.403   6.561  1.00 26.94           N  
ANISOU 1374  N   MET B 121     3455   3135   3648   -280    -37    -16       N  
ATOM   1375  CA  MET B 121      37.482  14.013   7.908  1.00 26.72           C  
ANISOU 1375  CA  MET B 121     3463   3112   3578   -234   -107    -42       C  
ATOM   1376  C   MET B 121      37.938  12.581   8.172  1.00 27.00           C  
ANISOU 1376  C   MET B 121     3414   3221   3623   -195   -153    -47       C  
ATOM   1377  O   MET B 121      38.002  11.758   7.254  1.00 26.33           O  
ANISOU 1377  O   MET B 121     3268   3175   3560   -172   -118    -24       O  
ATOM   1378  CB  MET B 121      35.968  14.123   8.081  1.00 26.12           C  
ANISOU 1378  CB  MET B 121     3477   3009   3439   -158    -72    -12       C  
ATOM   1379  CG  MET B 121      35.471  14.029   9.525  1.00 27.57           C  
ANISOU 1379  CG  MET B 121     3730   3182   3562   -112   -111    -34       C  
ATOM   1380  SD  MET B 121      36.358  15.057  10.712  1.00 29.85           S  
ANISOU 1380  SD  MET B 121     4092   3417   3833   -168   -187   -107       S  
ATOM   1381  CE  MET B 121      36.127  16.682   9.990  1.00 30.02           C  
ANISOU 1381  CE  MET B 121     4191   3338   3879   -215   -129   -107       C  
ATOM   1382  N   ASP B 122      38.246  12.302   9.435  1.00 27.96           N  
ANISOU 1382  N   ASP B 122     3553   3352   3719   -178   -235    -79       N  
ATOM   1383  CA  ASP B 122      38.707  10.985   9.868  1.00 27.06           C  
ANISOU 1383  CA  ASP B 122     3386   3292   3606   -127   -294    -80       C  
ATOM   1384  C   ASP B 122      38.323  10.782  11.328  1.00 26.73           C  
ANISOU 1384  C   ASP B 122     3442   3235   3480    -79   -357    -88       C  
ATOM   1385  O   ASP B 122      37.981  11.740  12.017  1.00 26.58           O  
ANISOU 1385  O   ASP B 122     3515   3174   3411    -94   -366   -111       O  
ATOM   1386  CB  ASP B 122      40.218  10.883   9.706  1.00 27.98           C  
ANISOU 1386  CB  ASP B 122     3375   3453   3802   -167   -349   -118       C  
ATOM   1387  CG  ASP B 122      40.963  11.835  10.617  1.00 29.49           C  
ANISOU 1387  CG  ASP B 122     3571   3628   4004   -231   -440   -175       C  
ATOM   1388  OD1 ASP B 122      40.976  13.049  10.329  1.00 29.33           O  
ANISOU 1388  OD1 ASP B 122     3577   3558   4009   -314   -405   -191       O  
ATOM   1389  OD2 ASP B 122      41.527  11.369  11.629  1.00 30.79           O  
ANISOU 1389  OD2 ASP B 122     3728   3822   4150   -198   -554   -206       O  
ATOM   1390  N  AMET B 123      38.399   9.547  11.811  0.50 27.02           N  
ANISOU 1390  N  AMET B 123     3476   3299   3491    -15   -398    -67       N  
ATOM   1391  CA AMET B 123      37.997   9.257  13.187  0.50 27.68           C  
ANISOU 1391  CA AMET B 123     3675   3367   3474     38   -443    -60       C  
ATOM   1392  C  AMET B 123      38.956   9.840  14.225  0.50 28.58           C  
ANISOU 1392  C  AMET B 123     3818   3486   3554     25   -567   -121       C  
ATOM   1393  O  AMET B 123      38.551  10.097  15.355  0.50 28.66           O  
ANISOU 1393  O  AMET B 123     3961   3472   3457     57   -595   -130       O  
ATOM   1394  CB AMET B 123      37.848   7.752  13.395  0.50 28.01           C  
ANISOU 1394  CB AMET B 123     3726   3420   3497    108   -450    -10       C  
ATOM   1395  CG AMET B 123      36.703   7.154  12.601  0.50 28.36           C  
ANISOU 1395  CG AMET B 123     3768   3446   3563    113   -341     43       C  
ATOM   1396  SD AMET B 123      36.060   5.633  13.303  0.50 30.57           S  
ANISOU 1396  SD AMET B 123     4129   3697   3790    175   -326    111       S  
ATOM   1397  CE AMET B 123      37.569   4.680  13.448  0.50 29.84           C  
ANISOU 1397  CE AMET B 123     3991   3623   3724    230   -448     93       C  
ATOM   1398  N  BMET B 123      38.400   9.532  11.789  0.50 26.92           N  
ANISOU 1398  N  BMET B 123     3461   3286   3480    -15   -397    -67       N  
ATOM   1399  CA BMET B 123      38.050   9.174  13.167  0.50 27.53           C  
ANISOU 1399  CA BMET B 123     3651   3352   3459     41   -446    -59       C  
ATOM   1400  C  BMET B 123      38.942   9.873  14.190  0.50 28.45           C  
ANISOU 1400  C  BMET B 123     3800   3469   3539     22   -564   -121       C  
ATOM   1401  O  BMET B 123      38.482  10.239  15.267  0.50 28.40           O  
ANISOU 1401  O  BMET B 123     3927   3435   3429     49   -584   -132       O  
ATOM   1402  CB BMET B 123      38.159   7.659  13.373  0.50 27.91           C  
ANISOU 1402  CB BMET B 123     3693   3415   3496    110   -472    -18       C  
ATOM   1403  CG BMET B 123      37.203   6.826  12.529  0.50 27.92           C  
ANISOU 1403  CG BMET B 123     3682   3401   3525    123   -374     37       C  
ATOM   1404  SD BMET B 123      37.455   5.044  12.716  0.50 29.53           S  
ANISOU 1404  SD BMET B 123     3897   3593   3730    195   -410     79       S  
ATOM   1405  CE BMET B 123      35.998   4.412  11.885  0.50 28.58           C  
ANISOU 1405  CE BMET B 123     3789   3434   3635    174   -293    130       C  
ATOM   1406  N   GLY B 124      40.218  10.044  13.850  1.00 29.19           N  
ANISOU 1406  N   GLY B 124     3772   3599   3721    -23   -641   -167       N  
ATOM   1407  CA  GLY B 124      41.194  10.670  14.751  1.00 30.71           C  
ANISOU 1407  CA  GLY B 124     3965   3800   3904    -55   -781   -239       C  
ATOM   1408  C   GLY B 124      40.835  12.114  15.059  1.00 31.39           C  
ANISOU 1408  C   GLY B 124     4149   3821   3956   -125   -769   -285       C  
ATOM   1409  O   GLY B 124      40.896  12.555  16.208  1.00 33.40           O  
ANISOU 1409  O   GLY B 124     4519   4051   4119   -114   -862   -334       O  
ATOM   1410  N   THR B 125      40.451  12.847  14.021  1.00 30.50           N  
ANISOU 1410  N   THR B 125     4008   3674   3908   -188   -657   -271       N  
ATOM   1411  CA  THR B 125      39.974  14.220  14.168  1.00 31.09           C  
ANISOU 1411  CA  THR B 125     4192   3666   3955   -241   -624   -304       C  
ATOM   1412  C   THR B 125      38.679  14.252  14.988  1.00 30.38           C  
ANISOU 1412  C   THR B 125     4275   3538   3730   -152   -574   -284       C  
ATOM   1413  O   THR B 125      38.519  15.085  15.873  1.00 30.55           O  
ANISOU 1413  O   THR B 125     4431   3504   3674   -151   -613   -339       O  
ATOM   1414  CB  THR B 125      39.736  14.857  12.790  1.00 30.30           C  
ANISOU 1414  CB  THR B 125     4039   3533   3941   -303   -504   -270       C  
ATOM   1415  OG1 THR B 125      40.971  14.873  12.062  1.00 32.65           O  
ANISOU 1415  OG1 THR B 125     4178   3868   4361   -390   -526   -286       O  
ATOM   1416  CG2 THR B 125      39.188  16.279  12.916  1.00 31.52           C  
ANISOU 1416  CG2 THR B 125     4327   3583   4067   -341   -467   -297       C  
ATOM   1417  N   ILE B 126      37.767  13.332  14.697  1.00 29.35           N  
ANISOU 1417  N   ILE B 126     4140   3438   3575    -78   -484   -211       N  
ATOM   1418  CA  ILE B 126      36.506  13.248  15.434  1.00 29.28           C  
ANISOU 1418  CA  ILE B 126     4263   3406   3455      4   -411   -181       C  
ATOM   1419  C   ILE B 126      36.739  12.928  16.914  1.00 31.46           C  
ANISOU 1419  C   ILE B 126     4660   3690   3605     57   -498   -208       C  
ATOM   1420  O   ILE B 126      36.125  13.538  17.800  1.00 31.91           O  
ANISOU 1420  O   ILE B 126     4867   3706   3552     99   -472   -233       O  
ATOM   1421  CB  ILE B 126      35.561  12.190  14.828  1.00 28.51           C  
ANISOU 1421  CB  ILE B 126     4112   3344   3379     51   -309    -97       C  
ATOM   1422  CG1 ILE B 126      35.103  12.616  13.433  1.00 27.06           C  
ANISOU 1422  CG1 ILE B 126     3847   3150   3286     18   -228    -73       C  
ATOM   1423  CG2 ILE B 126      34.339  11.989  15.739  1.00 28.08           C  
ANISOU 1423  CG2 ILE B 126     4172   3279   3219    128   -228    -61       C  
ATOM   1424  CD1 ILE B 126      34.299  11.558  12.702  1.00 26.50           C  
ANISOU 1424  CD1 ILE B 126     3707   3114   3250     48   -158     -6       C  
ATOM   1425  N   LYS B 127      37.627  11.972  17.173  1.00 33.12           N  
ANISOU 1425  N   LYS B 127     4813   3948   3821     69   -600   -204       N  
ATOM   1426  CA  LYS B 127      37.971  11.574  18.540  1.00 35.47           C  
ANISOU 1426  CA  LYS B 127     5232   4257   3988    131   -706   -223       C  
ATOM   1427  C   LYS B 127      38.560  12.749  19.325  1.00 37.59           C  
ANISOU 1427  C   LYS B 127     5595   4489   4199     95   -822   -326       C  
ATOM   1428  O   LYS B 127      38.183  12.984  20.474  1.00 38.73           O  
ANISOU 1428  O   LYS B 127     5921   4607   4188    154   -842   -350       O  
ATOM   1429  CB  LYS B 127      38.948  10.394  18.518  1.00 35.72           C  
ANISOU 1429  CB  LYS B 127     5168   4345   4060    157   -813   -202       C  
ATOM   1430  CG  LYS B 127      39.356   9.873  19.893  1.00 38.47           C  
ANISOU 1430  CG  LYS B 127     5648   4705   4264    239   -942   -210       C  
ATOM   1431  CD  LYS B 127      40.147   8.577  19.773  1.00 40.28           C  
ANISOU 1431  CD  LYS B 127     5787   4980   4539    292  -1029   -170       C  
ATOM   1432  CE  LYS B 127      40.951   8.287  21.027  1.00 43.51           C  
ANISOU 1432  CE  LYS B 127     6295   5410   4828    366  -1218   -200       C  
ATOM   1433  NZ  LYS B 127      42.037   9.288  21.254  1.00 44.81           N  
ANISOU 1433  NZ  LYS B 127     6393   5598   5035    301  -1389   -316       N  
ATOM   1434  N   ARG B 128      39.476  13.485  18.698  1.00 38.62           N  
ANISOU 1434  N   ARG B 128     5609   4613   4454     -7   -893   -388       N  
ATOM   1435  CA  ARG B 128      40.087  14.661  19.331  1.00 40.46           C  
ANISOU 1435  CA  ARG B 128     5918   4795   4660    -72  -1013   -496       C  
ATOM   1436  C   ARG B 128      39.043  15.734  19.634  1.00 39.77           C  
ANISOU 1436  C   ARG B 128     6008   4617   4487    -56   -912   -521       C  
ATOM   1437  O   ARG B 128      39.099  16.379  20.681  1.00 40.09           O  
ANISOU 1437  O   ARG B 128     6216   4609   4408    -40   -994   -601       O  
ATOM   1438  CB  ARG B 128      41.203  15.237  18.450  1.00 42.05           C  
ANISOU 1438  CB  ARG B 128     5937   4999   5040   -207  -1074   -543       C  
ATOM   1439  CG  ARG B 128      41.896  16.463  19.042  1.00 47.91           C  
ANISOU 1439  CG  ARG B 128     6743   5676   5785   -303  -1209   -662       C  
ATOM   1440  CD  ARG B 128      43.229  16.768  18.362  1.00 52.67           C  
ANISOU 1440  CD  ARG B 128     7131   6305   6575   -444  -1295   -705       C  
ATOM   1441  NE  ARG B 128      43.073  17.059  16.934  1.00 54.85           N  
ANISOU 1441  NE  ARG B 128     7289   6563   6990   -517  -1132   -645       N  
ATOM   1442  CZ  ARG B 128      43.331  16.212  15.934  1.00 56.84           C  
ANISOU 1442  CZ  ARG B 128     7361   6894   7340   -506  -1056   -572       C  
ATOM   1443  NH1 ARG B 128      43.774  14.976  16.164  1.00 58.79           N  
ANISOU 1443  NH1 ARG B 128     7513   7240   7583   -424  -1124   -549       N  
ATOM   1444  NH2 ARG B 128      43.139  16.608  14.680  1.00 57.26           N  
ANISOU 1444  NH2 ARG B 128     7348   6920   7489   -569   -909   -523       N  
ATOM   1445  N   ARG B 129      38.092  15.919  18.718  1.00 37.96           N  
ANISOU 1445  N   ARG B 129     5747   4364   4312    -50   -742   -458       N  
ATOM   1446  CA  ARG B 129      36.999  16.872  18.924  1.00 37.88           C  
ANISOU 1446  CA  ARG B 129     5888   4273   4232     -7   -631   -471       C  
ATOM   1447  C   ARG B 129      36.102  16.475  20.092  1.00 38.34           C  
ANISOU 1447  C   ARG B 129     6113   4341   4112    118   -577   -455       C  
ATOM   1448  O   ARG B 129      35.668  17.331  20.866  1.00 39.07           O  
ANISOU 1448  O   ARG B 129     6384   4367   4093    162   -561   -515       O  
ATOM   1449  CB  ARG B 129      36.175  17.036  17.645  1.00 36.65           C  
ANISOU 1449  CB  ARG B 129     5642   4105   4178    -11   -478   -399       C  
ATOM   1450  CG  ARG B 129      36.857  17.929  16.624  1.00 36.92           C  
ANISOU 1450  CG  ARG B 129     5596   4086   4347   -128   -498   -425       C  
ATOM   1451  CD  ARG B 129      36.119  17.975  15.301  1.00 35.98           C  
ANISOU 1451  CD  ARG B 129     5396   3965   4312   -120   -365   -346       C  
ATOM   1452  NE  ARG B 129      36.911  18.681  14.299  1.00 35.90           N  
ANISOU 1452  NE  ARG B 129     5310   3909   4419   -236   -377   -356       N  
ATOM   1453  CZ  ARG B 129      36.473  19.068  13.105  1.00 36.36           C  
ANISOU 1453  CZ  ARG B 129     5334   3937   4541   -246   -281   -299       C  
ATOM   1454  NH1 ARG B 129      35.224  18.821  12.709  1.00 33.57           N  
ANISOU 1454  NH1 ARG B 129     4995   3602   4159   -145   -181   -236       N  
ATOM   1455  NH2 ARG B 129      37.307  19.706  12.290  1.00 38.63           N  
ANISOU 1455  NH2 ARG B 129     5571   4180   4925   -361   -285   -304       N  
ATOM   1456  N   LEU B 130      35.831  15.178  20.218  1.00 37.88           N  
ANISOU 1456  N   LEU B 130     6009   4360   4025    176   -541   -372       N  
ATOM   1457  CA  LEU B 130      35.078  14.654  21.357  1.00 39.02           C  
ANISOU 1457  CA  LEU B 130     6310   4518   3997    285   -479   -339       C  
ATOM   1458  C   LEU B 130      35.829  14.896  22.668  1.00 41.44           C  
ANISOU 1458  C   LEU B 130     6789   4809   4147    311   -635   -424       C  
ATOM   1459  O   LEU B 130      35.233  15.300  23.664  1.00 42.61           O  
ANISOU 1459  O   LEU B 130     7137   4924   4129    390   -587   -453       O  
ATOM   1460  CB  LEU B 130      34.792  13.160  21.172  1.00 37.88           C  
ANISOU 1460  CB  LEU B 130     6081   4441   3870    319   -423   -229       C  
ATOM   1461  CG  LEU B 130      33.743  12.840  20.104  1.00 37.01           C  
ANISOU 1461  CG  LEU B 130     5841   4346   3875    314   -257   -147       C  
ATOM   1462  CD1 LEU B 130      33.800  11.379  19.686  1.00 35.15           C  
ANISOU 1462  CD1 LEU B 130     5499   4160   3698    310   -248    -60       C  
ATOM   1463  CD2 LEU B 130      32.357  13.214  20.600  1.00 37.09           C  
ANISOU 1463  CD2 LEU B 130     5952   4338   3801    390    -88   -121       C  
ATOM   1464  N   GLU B 131      37.139  14.664  22.645  1.00 42.84           N  
ANISOU 1464  N   GLU B 131     6885   5014   4377    250   -825   -468       N  
ATOM   1465  CA  GLU B 131      37.994  14.822  23.827  1.00 45.56           C  
ANISOU 1465  CA  GLU B 131     7369   5356   4587    269  -1020   -555       C  
ATOM   1466  C   GLU B 131      38.188  16.282  24.243  1.00 47.53           C  
ANISOU 1466  C   GLU B 131     7749   5517   4794    221  -1092   -687       C  
ATOM   1467  O   GLU B 131      38.350  16.577  25.431  1.00 49.10           O  
ANISOU 1467  O   GLU B 131     8153   5691   4812    273  -1196   -763       O  
ATOM   1468  CB  GLU B 131      39.355  14.171  23.571  1.00 45.93           C  
ANISOU 1468  CB  GLU B 131     7247   5467   4738    217  -1209   -567       C  
ATOM   1469  CG  GLU B 131      39.302  12.654  23.558  1.00 46.50           C  
ANISOU 1469  CG  GLU B 131     7265   5608   4797    296  -1184   -455       C  
ATOM   1470  CD  GLU B 131      40.542  12.009  22.968  1.00 48.30           C  
ANISOU 1470  CD  GLU B 131     7279   5899   5175    254  -1327   -457       C  
ATOM   1471  OE1 GLU B 131      41.485  12.737  22.578  1.00 50.80           O  
ANISOU 1471  OE1 GLU B 131     7467   6219   5615    153  -1443   -543       O  
ATOM   1472  OE2 GLU B 131      40.569  10.762  22.893  1.00 50.02           O  
ANISOU 1472  OE2 GLU B 131     7453   6158   5393    323  -1315   -370       O  
ATOM   1473  N   ASN B 132      38.168  17.191  23.269  1.00 47.60           N  
ANISOU 1473  N   ASN B 132     7659   5469   4957    125  -1038   -714       N  
ATOM   1474  CA  ASN B 132      38.343  18.622  23.536  1.00 49.26           C  
ANISOU 1474  CA  ASN B 132     7996   5569   5152     66  -1097   -836       C  
ATOM   1475  C   ASN B 132      37.018  19.385  23.658  1.00 48.94           C  
ANISOU 1475  C   ASN B 132     8122   5447   5028    150   -910   -833       C  
ATOM   1476  O   ASN B 132      37.003  20.616  23.617  1.00 49.38           O  
ANISOU 1476  O   ASN B 132     8274   5389   5100    106   -919   -919       O  
ATOM   1477  CB  ASN B 132      39.221  19.252  22.446  1.00 49.66           C  
ANISOU 1477  CB  ASN B 132     7860   5586   5423    -98  -1157   -869       C  
ATOM   1478  CG  ASN B 132      40.650  18.730  22.470  1.00 51.90           C  
ANISOU 1478  CG  ASN B 132     7980   5945   5795   -183  -1361   -904       C  
ATOM   1479  OD1 ASN B 132      41.196  18.433  23.531  1.00 55.21           O  
ANISOU 1479  OD1 ASN B 132     8485   6397   6095   -145  -1532   -964       O  
ATOM   1480  ND2 ASN B 132      41.262  18.626  21.297  1.00 52.40           N  
ANISOU 1480  ND2 ASN B 132     7807   6040   6062   -290  -1343   -866       N  
ATOM   1481  N   ASN B 133      35.914  18.652  23.815  1.00 48.22           N  
ANISOU 1481  N   ASN B 133     8059   5409   4855    271   -738   -734       N  
ATOM   1482  CA  ASN B 133      34.577  19.241  23.955  1.00 48.22           C  
ANISOU 1482  CA  ASN B 133     8184   5355   4783    373   -543   -720       C  
ATOM   1483  C   ASN B 133      34.259  20.244  22.843  1.00 46.70           C  
ANISOU 1483  C   ASN B 133     7915   5082   4747    320   -467   -727       C  
ATOM   1484  O   ASN B 133      33.733  21.329  23.086  1.00 47.41           O  
ANISOU 1484  O   ASN B 133     8158   5070   4787    368   -410   -791       O  
ATOM   1485  CB  ASN B 133      34.415  19.882  25.342  1.00 51.11           C  
ANISOU 1485  CB  ASN B 133     8837   5658   4925    461   -575   -824       C  
ATOM   1486  CG  ASN B 133      34.627  18.887  26.476  1.00 53.22           C  
ANISOU 1486  CG  ASN B 133     9215   6003   5004    536   -637   -803       C  
ATOM   1487  OD1 ASN B 133      35.097  19.252  27.555  1.00 57.64           O  
ANISOU 1487  OD1 ASN B 133     9985   6526   5391    565   -770   -906       O  
ATOM   1488  ND2 ASN B 133      34.284  17.624  26.236  1.00 52.30           N  
ANISOU 1488  ND2 ASN B 133     8975   5984   4914    566   -548   -671       N  
ATOM   1489  N   TYR B 134      34.590  19.862  21.615  1.00 44.42           N  
ANISOU 1489  N   TYR B 134     7404   4834   4641    230   -466   -659       N  
ATOM   1490  CA  TYR B 134      34.376  20.715  20.458  1.00 43.11           C  
ANISOU 1490  CA  TYR B 134     7165   4596   4619    177   -402   -647       C  
ATOM   1491  C   TYR B 134      32.907  20.750  20.050  1.00 41.52           C  
ANISOU 1491  C   TYR B 134     6955   4402   4418    295   -205   -570       C  
ATOM   1492  O   TYR B 134      32.404  21.789  19.622  1.00 41.87           O  
ANISOU 1492  O   TYR B 134     7058   4352   4500    320   -141   -588       O  
ATOM   1493  CB  TYR B 134      35.232  20.229  19.289  1.00 42.44           C  
ANISOU 1493  CB  TYR B 134     6856   4563   4707     53   -457   -597       C  
ATOM   1494  CG  TYR B 134      35.003  20.985  18.009  1.00 42.74           C  
ANISOU 1494  CG  TYR B 134     6825   4535   4878      2   -380   -563       C  
ATOM   1495  CD1 TYR B 134      35.568  22.241  17.814  1.00 46.11           C  
ANISOU 1495  CD1 TYR B 134     7328   4833   5358    -91   -435   -635       C  
ATOM   1496  CD2 TYR B 134      34.216  20.450  16.995  1.00 42.53           C  
ANISOU 1496  CD2 TYR B 134     6672   4568   4921     47   -258   -458       C  
ATOM   1497  CE1 TYR B 134      35.363  22.940  16.638  1.00 46.75           C  
ANISOU 1497  CE1 TYR B 134     7371   4843   5548   -132   -358   -591       C  
ATOM   1498  CE2 TYR B 134      34.007  21.140  15.813  1.00 44.14           C  
ANISOU 1498  CE2 TYR B 134     6833   4712   5227     14   -198   -422       C  
ATOM   1499  CZ  TYR B 134      34.583  22.387  15.646  1.00 45.56           C  
ANISOU 1499  CZ  TYR B 134     7103   4760   5447    -71   -243   -483       C  
ATOM   1500  OH  TYR B 134      34.382  23.079  14.480  1.00 48.02           O  
ANISOU 1500  OH  TYR B 134     7398   5002   5846    -98   -178   -435       O  
ATOM   1501  N   TYR B 135      32.225  19.615  20.184  1.00 39.87           N  
ANISOU 1501  N   TYR B 135     6673   4301   4177    367   -115   -482       N  
ATOM   1502  CA  TYR B 135      30.841  19.496  19.743  1.00 39.06           C  
ANISOU 1502  CA  TYR B 135     6510   4227   4103    465     62   -404       C  
ATOM   1503  C   TYR B 135      29.874  20.087  20.761  1.00 41.21           C  
ANISOU 1503  C   TYR B 135     6961   4460   4236    604    177   -442       C  
ATOM   1504  O   TYR B 135      30.044  19.907  21.969  1.00 41.70           O  
ANISOU 1504  O   TYR B 135     7175   4528   4142    646    156   -485       O  
ATOM   1505  CB  TYR B 135      30.485  18.032  19.487  1.00 37.44           C  
ANISOU 1505  CB  TYR B 135     6150   4141   3933    468    116   -299       C  
ATOM   1506  CG  TYR B 135      31.302  17.395  18.390  1.00 35.69           C  
ANISOU 1506  CG  TYR B 135     5752   3961   3847    356     29   -261       C  
ATOM   1507  CD1 TYR B 135      31.197  17.837  17.079  1.00 33.78           C  
ANISOU 1507  CD1 TYR B 135     5401   3697   3736    315     47   -237       C  
ATOM   1508  CD2 TYR B 135      32.170  16.339  18.660  1.00 33.95           C  
ANISOU 1508  CD2 TYR B 135     5486   3800   3615    307    -66   -246       C  
ATOM   1509  CE1 TYR B 135      31.941  17.253  16.062  1.00 33.32           C  
ANISOU 1509  CE1 TYR B 135     5194   3678   3786    223    -15   -204       C  
ATOM   1510  CE2 TYR B 135      32.916  15.753  17.655  1.00 32.21           C  
ANISOU 1510  CE2 TYR B 135     5105   3617   3517    222   -131   -217       C  
ATOM   1511  CZ  TYR B 135      32.795  16.209  16.361  1.00 31.84           C  
ANISOU 1511  CZ  TYR B 135     4954   3552   3592    179    -98   -197       C  
ATOM   1512  OH  TYR B 135      33.530  15.623  15.367  1.00 31.28           O  
ANISOU 1512  OH  TYR B 135     4739   3520   3625    104   -145   -170       O  
ATOM   1513  N   TRP B 136      28.867  20.798  20.259  1.00 42.18           N  
ANISOU 1513  N   TRP B 136     7071   4545   4411    686    297   -425       N  
ATOM   1514  CA  TRP B 136      27.781  21.308  21.090  1.00 44.64           C  
ANISOU 1514  CA  TRP B 136     7515   4834   4611    843    442   -449       C  
ATOM   1515  C   TRP B 136      26.640  20.290  21.183  1.00 43.74           C  
ANISOU 1515  C   TRP B 136     7269   4844   4504    920    606   -346       C  
ATOM   1516  O   TRP B 136      25.941  20.231  22.200  1.00 45.32           O  
ANISOU 1516  O   TRP B 136     7574   5067   4578   1031    734   -351       O  
ATOM   1517  CB  TRP B 136      27.262  22.641  20.538  1.00 46.16           C  
ANISOU 1517  CB  TRP B 136     7761   4916   4863    912    487   -487       C  
ATOM   1518  CG  TRP B 136      26.367  23.372  21.497  1.00 52.83           C  
ANISOU 1518  CG  TRP B 136     8783   5710   5581   1082    617   -544       C  
ATOM   1519  CD1 TRP B 136      26.754  24.090  22.594  1.00 56.19           C  
ANISOU 1519  CD1 TRP B 136     9466   6038   5847   1122    579   -660       C  
ATOM   1520  CD2 TRP B 136      24.936  23.451  21.449  1.00 56.62           C  
ANISOU 1520  CD2 TRP B 136     9193   6237   6081   1244    807   -493       C  
ATOM   1521  NE1 TRP B 136      25.653  24.612  23.231  1.00 59.71           N  
ANISOU 1521  NE1 TRP B 136    10023   6464   6202   1308    749   -686       N  
ATOM   1522  CE2 TRP B 136      24.525  24.235  22.549  1.00 59.82           C  
ANISOU 1522  CE2 TRP B 136     9826   6571   6333   1387    896   -581       C  
ATOM   1523  CE3 TRP B 136      23.963  22.939  20.581  1.00 57.63           C  
ANISOU 1523  CE3 TRP B 136     9084   6465   6347   1284    905   -388       C  
ATOM   1524  CZ2 TRP B 136      23.177  24.521  22.805  1.00 62.81           C  
ANISOU 1524  CZ2 TRP B 136    10187   6980   6697   1577   1097   -562       C  
ATOM   1525  CZ3 TRP B 136      22.621  23.224  20.837  1.00 59.73           C  
ANISOU 1525  CZ3 TRP B 136     9318   6766   6611   1461   1087   -370       C  
ATOM   1526  CH2 TRP B 136      22.244  24.008  21.940  1.00 62.14           C  
ANISOU 1526  CH2 TRP B 136     9839   7003   6768   1610   1191   -453       C  
ATOM   1527  N   ALA B 137      26.459  19.494  20.130  1.00 41.48           N  
ANISOU 1527  N   ALA B 137     6761   4634   4364    856    607   -256       N  
ATOM   1528  CA  ALA B 137      25.385  18.501  20.070  1.00 40.72           C  
ANISOU 1528  CA  ALA B 137     6513   4648   4311    899    749   -158       C  
ATOM   1529  C   ALA B 137      25.844  17.229  19.361  1.00 38.66           C  
ANISOU 1529  C   ALA B 137     6084   4460   4146    777    676    -85       C  
ATOM   1530  O   ALA B 137      26.694  17.279  18.466  1.00 37.05           O  
ANISOU 1530  O   ALA B 137     5821   4232   4026    683    546    -96       O  
ATOM   1531  CB  ALA B 137      24.173  19.085  19.353  1.00 41.08           C  
ANISOU 1531  CB  ALA B 137     6444   4702   4463    995    859   -131       C  
ATOM   1532  N   ALA B 138      25.264  16.098  19.757  1.00 37.79           N  
ANISOU 1532  N   ALA B 138     5905   4430   4025    781    772     -9       N  
ATOM   1533  CA  ALA B 138      25.585  14.793  19.173  1.00 36.40           C  
ANISOU 1533  CA  ALA B 138     5588   4309   3933    677    718     60       C  
ATOM   1534  C   ALA B 138      25.435  14.782  17.654  1.00 34.88           C  
ANISOU 1534  C   ALA B 138     5210   4131   3911    625    666     83       C  
ATOM   1535  O   ALA B 138      26.265  14.209  16.950  1.00 33.95           O  
ANISOU 1535  O   ALA B 138     5030   4018   3851    532    553     92       O  
ATOM   1536  CB  ALA B 138      24.707  13.715  19.788  1.00 36.78           C  
ANISOU 1536  CB  ALA B 138     5592   4421   3960    694    864    145       C  
ATOM   1537  N   SER B 139      24.383  15.428  17.152  1.00 35.28           N  
ANISOU 1537  N   SER B 139     5180   4191   4033    697    747     91       N  
ATOM   1538  CA  SER B 139      24.135  15.499  15.714  1.00 34.13           C  
ANISOU 1538  CA  SER B 139     4880   4061   4029    669    693    113       C  
ATOM   1539  C   SER B 139      25.345  16.042  14.957  1.00 32.83           C  
ANISOU 1539  C   SER B 139     4767   3832   3877    600    549     69       C  
ATOM   1540  O   SER B 139      25.635  15.575  13.865  1.00 31.88           O  
ANISOU 1540  O   SER B 139     4541   3733   3840    532    478     95       O  
ATOM   1541  CB  SER B 139      22.907  16.366  15.417  1.00 35.50           C  
ANISOU 1541  CB  SER B 139     4991   4241   4255    787    781    115       C  
ATOM   1542  OG  SER B 139      23.128  17.697  15.825  1.00 35.98           O  
ANISOU 1542  OG  SER B 139     5217   4214   4240    868    783     49       O  
ATOM   1543  N   GLU B 140      26.050  17.007  15.549  1.00 33.11           N  
ANISOU 1543  N   GLU B 140     4967   3786   3826    614    511      1       N  
ATOM   1544  CA  GLU B 140      27.248  17.597  14.932  1.00 32.69           C  
ANISOU 1544  CA  GLU B 140     4963   3665   3794    532    388    -41       C  
ATOM   1545  C   GLU B 140      28.364  16.563  14.758  1.00 31.54           C  
ANISOU 1545  C   GLU B 140     4761   3558   3665    419    292    -30       C  
ATOM   1546  O   GLU B 140      29.055  16.532  13.731  1.00 29.26           O  
ANISOU 1546  O   GLU B 140     4405   3264   3448    344    222    -25       O  
ATOM   1547  CB  GLU B 140      27.766  18.769  15.771  1.00 34.37           C  
ANISOU 1547  CB  GLU B 140     5368   3776   3914    555    361   -125       C  
ATOM   1548  CG  GLU B 140      26.808  19.949  15.882  1.00 37.45           C  
ANISOU 1548  CG  GLU B 140     5842   4100   4289    679    447   -148       C  
ATOM   1549  CD  GLU B 140      27.318  21.052  16.801  1.00 41.32           C  
ANISOU 1549  CD  GLU B 140     6549   4473   4676    701    418   -245       C  
ATOM   1550  OE1 GLU B 140      28.386  20.879  17.428  1.00 42.46           O  
ANISOU 1550  OE1 GLU B 140     6773   4600   4759    615    322   -297       O  
ATOM   1551  OE2 GLU B 140      26.642  22.102  16.898  1.00 44.15           O  
ANISOU 1551  OE2 GLU B 140     7004   4754   5018    810    482   -275       O  
ATOM   1552  N   CYS B 141      28.537  15.724  15.772  1.00 31.50           N  
ANISOU 1552  N   CYS B 141     4793   3591   3585    418    297    -25       N  
ATOM   1553  CA  CYS B 141      29.506  14.633  15.718  1.00 30.79           C  
ANISOU 1553  CA  CYS B 141     4652   3538   3507    338    210    -10       C  
ATOM   1554  C   CYS B 141      29.120  13.604  14.656  1.00 29.40           C  
ANISOU 1554  C   CYS B 141     4316   3420   3436    305    228     56       C  
ATOM   1555  O   CYS B 141      29.961  13.167  13.871  1.00 27.74           O  
ANISOU 1555  O   CYS B 141     4036   3219   3284    239    150     57       O  
ATOM   1556  CB  CYS B 141      29.633  13.977  17.094  1.00 32.18           C  
ANISOU 1556  CB  CYS B 141     4931   3732   3562    368    217     -8       C  
ATOM   1557  SG  CYS B 141      30.676  12.530  17.127  1.00 32.53           S  
ANISOU 1557  SG  CYS B 141     4925   3818   3617    306    115     23       S  
ATOM   1558  N   MET B 142      27.843  13.247  14.618  1.00 29.14           N  
ANISOU 1558  N   MET B 142     4220   3422   3429    352    331    106       N  
ATOM   1559  CA  MET B 142      27.313  12.346  13.586  1.00 28.78           C  
ANISOU 1559  CA  MET B 142     4024   3423   3487    318    340    158       C  
ATOM   1560  C   MET B 142      27.516  12.880  12.156  1.00 27.98           C  
ANISOU 1560  C   MET B 142     3856   3311   3463    295    280    145       C  
ATOM   1561  O   MET B 142      27.796  12.100  11.239  1.00 26.88           O  
ANISOU 1561  O   MET B 142     3634   3196   3383    243    232    162       O  
ATOM   1562  CB  MET B 142      25.835  12.062  13.849  1.00 29.61           C  
ANISOU 1562  CB  MET B 142     4059   3569   3622    368    460    205       C  
ATOM   1563  CG  MET B 142      25.601  11.214  15.085  1.00 32.43           C  
ANISOU 1563  CG  MET B 142     4470   3941   3911    371    539    242       C  
ATOM   1564  SD  MET B 142      23.944  11.393  15.752  1.00 35.26           S  
ANISOU 1564  SD  MET B 142     4779   4341   4277    449    724    284       S  
ATOM   1565  CE  MET B 142      22.956  10.655  14.452  1.00 34.50           C  
ANISOU 1565  CE  MET B 142     4451   4299   4359    395    723    328       C  
ATOM   1566  N  AGLN B 143      27.376  14.198  11.977  0.50 28.54           N  
ANISOU 1566  N  AGLN B 143     3982   3337   3523    340    288    117       N  
ATOM   1567  CA AGLN B 143      27.651  14.844  10.688  0.50 28.39           C  
ANISOU 1567  CA AGLN B 143     3941   3293   3555    323    239    114       C  
ATOM   1568  C  AGLN B 143      29.089  14.594  10.260  0.50 26.89           C  
ANISOU 1568  C  AGLN B 143     3759   3089   3370    231    160     93       C  
ATOM   1569  O  AGLN B 143      29.351  14.305   9.094  0.50 26.36           O  
ANISOU 1569  O  AGLN B 143     3629   3039   3349    196    129    110       O  
ATOM   1570  CB AGLN B 143      27.440  16.364  10.745  0.50 29.53           C  
ANISOU 1570  CB AGLN B 143     4185   3361   3674    384    260     87       C  
ATOM   1571  CG AGLN B 143      26.091  16.852  11.245  0.50 32.31           C  
ANISOU 1571  CG AGLN B 143     4540   3718   4018    502    347     96       C  
ATOM   1572  CD AGLN B 143      24.919  16.278  10.487  0.50 33.85           C  
ANISOU 1572  CD AGLN B 143     4581   3989   4291    543    371    146       C  
ATOM   1573  OE1AGLN B 143      25.088  15.463   9.584  0.50 34.19           O  
ANISOU 1573  OE1AGLN B 143     4533   4074   4383    481    315    171       O  
ATOM   1574  NE2AGLN B 143      23.711  16.702  10.856  0.50 36.62           N  
ANISOU 1574  NE2AGLN B 143     4899   4359   4657    653    451    156       N  
ATOM   1575  N  BGLN B 143      27.380  14.191  11.977  0.50 27.95           N  
ANISOU 1575  N  BGLN B 143     3908   3264   3449    340    288    117       N  
ATOM   1576  CA BGLN B 143      27.645  14.819  10.689  0.50 27.33           C  
ANISOU 1576  CA BGLN B 143     3804   3159   3420    322    239    114       C  
ATOM   1577  C  BGLN B 143      29.092  14.620  10.255  0.50 26.32           C  
ANISOU 1577  C  BGLN B 143     3688   3015   3298    231    160     93       C  
ATOM   1578  O  BGLN B 143      29.360  14.388   9.077  0.50 25.83           O  
ANISOU 1578  O  BGLN B 143     3566   2967   3281    197    129    109       O  
ATOM   1579  CB BGLN B 143      27.336  16.312  10.752  0.50 27.77           C  
ANISOU 1579  CB BGLN B 143     3955   3144   3454    389    265     90       C  
ATOM   1580  CG BGLN B 143      25.876  16.656  10.568  0.50 28.09           C  
ANISOU 1580  CG BGLN B 143     3943   3207   3525    498    331    118       C  
ATOM   1581  CD BGLN B 143      25.624  18.141  10.736  0.50 28.64           C  
ANISOU 1581  CD BGLN B 143     4130   3187   3563    584    358     90       C  
ATOM   1582  OE1BGLN B 143      25.411  18.619  11.843  0.50 30.06           O  
ANISOU 1582  OE1BGLN B 143     4402   3335   3683    642    415     55       O  
ATOM   1583  NE2BGLN B 143      25.661  18.878   9.636  0.50 27.82           N  
ANISOU 1583  NE2BGLN B 143     4045   3036   3491    598    319    106       N  
ATOM   1584  N   ASP B 144      30.019  14.724  11.206  1.00 26.80           N  
ANISOU 1584  N   ASP B 144     3823   3051   3308    198    126     53       N  
ATOM   1585  CA  ASP B 144      31.433  14.475  10.933  1.00 26.23           C  
ANISOU 1585  CA  ASP B 144     3732   2978   3255    115     50     28       C  
ATOM   1586  C   ASP B 144      31.683  13.021  10.539  1.00 24.25           C  
ANISOU 1586  C   ASP B 144     3383   2791   3038     92     28     58       C  
ATOM   1587  O   ASP B 144      32.412  12.770   9.583  1.00 23.35           O  
ANISOU 1587  O   ASP B 144     3209   2690   2971     46     -1     58       O  
ATOM   1588  CB  ASP B 144      32.326  14.889  12.114  1.00 27.06           C  
ANISOU 1588  CB  ASP B 144     3928   3050   3304     90     -5    -29       C  
ATOM   1589  CG  ASP B 144      32.601  16.395  12.153  1.00 29.88           C  
ANISOU 1589  CG  ASP B 144     4381   3319   3653     70    -15    -76       C  
ATOM   1590  OD1 ASP B 144      32.163  17.118  11.234  1.00 28.71           O  
ANISOU 1590  OD1 ASP B 144     4234   3131   3543     79     28    -54       O  
ATOM   1591  OD2 ASP B 144      33.271  16.852  13.105  1.00 30.32           O  
ANISOU 1591  OD2 ASP B 144     4522   3337   3663     44    -73   -137       O  
ATOM   1592  N   PHE B 145      31.074  12.070  11.246  1.00 23.25           N  
ANISOU 1592  N   PHE B 145     3250   2695   2887    124     53     84       N  
ATOM   1593  CA  PHE B 145      31.139  10.659  10.821  1.00 23.74           C  
ANISOU 1593  CA  PHE B 145     3236   2795   2988    105     38    115       C  
ATOM   1594  C   PHE B 145      30.622  10.492   9.393  1.00 23.54           C  
ANISOU 1594  C   PHE B 145     3130   2787   3028     96     49    134       C  
ATOM   1595  O   PHE B 145      31.241   9.811   8.577  1.00 24.91           O  
ANISOU 1595  O   PHE B 145     3257   2975   3234     67     13    130       O  
ATOM   1596  CB  PHE B 145      30.324   9.748  11.741  1.00 24.56           C  
ANISOU 1596  CB  PHE B 145     3357   2912   3063    133     86    155       C  
ATOM   1597  CG  PHE B 145      31.078   9.241  12.931  1.00 26.76           C  
ANISOU 1597  CG  PHE B 145     3714   3182   3270    141     48    150       C  
ATOM   1598  CD1 PHE B 145      31.983   8.200  12.798  1.00 28.82           C  
ANISOU 1598  CD1 PHE B 145     3951   3450   3549    124    -19    154       C  
ATOM   1599  CD2 PHE B 145      30.856   9.775  14.192  1.00 28.47           C  
ANISOU 1599  CD2 PHE B 145     4040   3385   3392    182     77    142       C  
ATOM   1600  CE1 PHE B 145      32.678   7.714  13.902  1.00 29.46           C  
ANISOU 1600  CE1 PHE B 145     4110   3524   3559    148    -72    155       C  
ATOM   1601  CE2 PHE B 145      31.541   9.290  15.296  1.00 31.44           C  
ANISOU 1601  CE2 PHE B 145     4508   3756   3683    200     27    140       C  
ATOM   1602  CZ  PHE B 145      32.448   8.257  15.148  1.00 30.04           C  
ANISOU 1602  CZ  PHE B 145     4299   3586   3528    184    -54    150       C  
ATOM   1603  N   ASN B 146      29.496  11.127   9.086  1.00 23.82           N  
ANISOU 1603  N   ASN B 146     3155   2822   3075    132     94    150       N  
ATOM   1604  CA  ASN B 146      28.923  11.023   7.743  1.00 24.38           C  
ANISOU 1604  CA  ASN B 146     3159   2911   3193    135     84    165       C  
ATOM   1605  C   ASN B 146      29.861  11.598   6.677  1.00 23.58           C  
ANISOU 1605  C   ASN B 146     3077   2793   3090    109     50    148       C  
ATOM   1606  O   ASN B 146      30.031  11.007   5.616  1.00 21.73           O  
ANISOU 1606  O   ASN B 146     2805   2579   2874     93     25    151       O  
ATOM   1607  CB  ASN B 146      27.560  11.699   7.681  1.00 25.49           C  
ANISOU 1607  CB  ASN B 146     3276   3059   3350    196    124    184       C  
ATOM   1608  CG  ASN B 146      26.956  11.660   6.293  1.00 27.37           C  
ANISOU 1608  CG  ASN B 146     3453   3320   3627    210     86    196       C  
ATOM   1609  OD1 ASN B 146      26.323  10.678   5.900  1.00 29.57           O  
ANISOU 1609  OD1 ASN B 146     3650   3635   3951    193     65    206       O  
ATOM   1610  ND2 ASN B 146      27.141  12.731   5.547  1.00 27.33           N  
ANISOU 1610  ND2 ASN B 146     3498   3285   3599    239     71    195       N  
ATOM   1611  N   THR B 147      30.469  12.745   6.966  1.00 23.70           N  
ANISOU 1611  N   THR B 147     3160   2764   3080    102     57    131       N  
ATOM   1612  CA  THR B 147      31.420  13.349   6.036  1.00 23.48           C  
ANISOU 1612  CA  THR B 147     3152   2712   3056     61     48    124       C  
ATOM   1613  C   THR B 147      32.580  12.401   5.731  1.00 23.25           C  
ANISOU 1613  C   THR B 147     3069   2717   3046     10     23    109       C  
ATOM   1614  O   THR B 147      32.977  12.258   4.577  1.00 23.81           O  
ANISOU 1614  O   THR B 147     3121   2802   3125     -6     31    116       O  
ATOM   1615  CB  THR B 147      31.944  14.703   6.562  1.00 24.07           C  
ANISOU 1615  CB  THR B 147     3312   2718   3115     39     58    103       C  
ATOM   1616  OG1 THR B 147      30.852  15.622   6.644  1.00 24.50           O  
ANISOU 1616  OG1 THR B 147     3427   2732   3152    108     87    118       O  
ATOM   1617  CG2 THR B 147      33.005  15.291   5.627  1.00 23.25           C  
ANISOU 1617  CG2 THR B 147     3220   2584   3029    -28     66    105       C  
ATOM   1618  N   MET B 148      33.117  11.751   6.761  1.00 22.92           N  
ANISOU 1618  N   MET B 148     3011   2690   3006     -3     -5     87       N  
ATOM   1619  CA  MET B 148      34.199  10.797   6.576  1.00 23.29           C  
ANISOU 1619  CA  MET B 148     3001   2771   3079    -27    -34     71       C  
ATOM   1620  C   MET B 148      33.799   9.679   5.604  1.00 21.74           C  
ANISOU 1620  C   MET B 148     2763   2601   2894     -5    -29     86       C  
ATOM   1621  O   MET B 148      34.516   9.386   4.639  1.00 21.09           O  
ANISOU 1621  O   MET B 148     2650   2537   2826    -16    -21     76       O  
ATOM   1622  CB  MET B 148      34.622  10.212   7.926  1.00 23.65           C  
ANISOU 1622  CB  MET B 148     3053   2824   3110    -19    -80     55       C  
ATOM   1623  CG  MET B 148      35.665   9.130   7.833  1.00 25.75           C  
ANISOU 1623  CG  MET B 148     3257   3121   3405    -17   -120     41       C  
ATOM   1624  SD  MET B 148      36.026   8.431   9.449  1.00 27.44           S  
ANISOU 1624  SD  MET B 148     3507   3337   3583     16   -190     35       S  
ATOM   1625  CE  MET B 148      34.483   7.617   9.846  1.00 29.87           C  
ANISOU 1625  CE  MET B 148     3872   3623   3854     54   -142     87       C  
ATOM   1626  N   PHE B 149      32.660   9.057   5.855  1.00 22.40           N  
ANISOU 1626  N   PHE B 149     2850   2686   2976     22    -30    106       N  
ATOM   1627  CA  PHE B 149      32.185   7.976   4.983  1.00 22.58           C  
ANISOU 1627  CA  PHE B 149     2842   2721   3016     31    -42    109       C  
ATOM   1628  C   PHE B 149      31.854   8.488   3.578  1.00 22.19           C  
ANISOU 1628  C   PHE B 149     2799   2680   2953     39    -36    110       C  
ATOM   1629  O   PHE B 149      32.243   7.879   2.582  1.00 21.94           O  
ANISOU 1629  O   PHE B 149     2763   2658   2914     41    -46     93       O  
ATOM   1630  CB  PHE B 149      30.973   7.280   5.587  1.00 23.61           C  
ANISOU 1630  CB  PHE B 149     2961   2845   3163     37    -41    132       C  
ATOM   1631  CG  PHE B 149      31.271   6.540   6.858  1.00 26.05           C  
ANISOU 1631  CG  PHE B 149     3291   3139   3468     36    -41    143       C  
ATOM   1632  CD1 PHE B 149      32.269   5.577   6.898  1.00 27.36           C  
ANISOU 1632  CD1 PHE B 149     3461   3296   3640     40    -75    129       C  
ATOM   1633  CD2 PHE B 149      30.549   6.799   8.017  1.00 26.21           C  
ANISOU 1633  CD2 PHE B 149     3337   3154   3469     46     -4    171       C  
ATOM   1634  CE1 PHE B 149      32.542   4.889   8.068  1.00 27.83           C  
ANISOU 1634  CE1 PHE B 149     3558   3335   3683     53    -87    147       C  
ATOM   1635  CE2 PHE B 149      30.825   6.110   9.187  1.00 27.98           C  
ANISOU 1635  CE2 PHE B 149     3606   3360   3665     52     -3    189       C  
ATOM   1636  CZ  PHE B 149      31.822   5.158   9.211  1.00 26.37           C  
ANISOU 1636  CZ  PHE B 149     3414   3141   3464     56    -52    181       C  
ATOM   1637  N   THR B 150      31.159   9.620   3.501  1.00 21.86           N  
ANISOU 1637  N   THR B 150     2782   2628   2896     55    -21    130       N  
ATOM   1638  CA  THR B 150      30.754  10.176   2.215  1.00 20.99           C  
ANISOU 1638  CA  THR B 150     2697   2519   2757     78    -26    141       C  
ATOM   1639  C   THR B 150      31.964  10.524   1.343  1.00 21.47           C  
ANISOU 1639  C   THR B 150     2794   2577   2788     56      5    136       C  
ATOM   1640  O   THR B 150      31.985  10.214   0.149  1.00 21.25           O  
ANISOU 1640  O   THR B 150     2788   2563   2723     72      0    134       O  
ATOM   1641  CB  THR B 150      29.824  11.393   2.404  1.00 21.93           C  
ANISOU 1641  CB  THR B 150     2845   2618   2869    119    -16    168       C  
ATOM   1642  OG1 THR B 150      28.679  10.990   3.165  1.00 22.97           O  
ANISOU 1642  OG1 THR B 150     2922   2769   3038    142    -25    174       O  
ATOM   1643  CG2 THR B 150      29.366  11.941   1.064  1.00 22.58           C  
ANISOU 1643  CG2 THR B 150     2969   2700   2911    160    -38    189       C  
ATOM   1644  N   ASN B 151      32.982  11.135   1.950  1.00 22.29           N  
ANISOU 1644  N   ASN B 151     2901   2662   2906     17     39    132       N  
ATOM   1645  CA  ASN B 151      34.243  11.407   1.257  1.00 22.03           C  
ANISOU 1645  CA  ASN B 151     2871   2632   2869    -22     87    129       C  
ATOM   1646  C   ASN B 151      34.807  10.159   0.606  1.00 21.85           C  
ANISOU 1646  C   ASN B 151     2807   2652   2845     -8     88    103       C  
ATOM   1647  O   ASN B 151      35.310  10.204  -0.522  1.00 22.51           O  
ANISOU 1647  O   ASN B 151     2913   2747   2892     -6    137    108       O  
ATOM   1648  CB  ASN B 151      35.307  11.937   2.229  1.00 21.95           C  
ANISOU 1648  CB  ASN B 151     2830   2607   2904    -80     98    111       C  
ATOM   1649  CG  ASN B 151      35.053  13.360   2.673  1.00 23.73           C  
ANISOU 1649  CG  ASN B 151     3123   2770   3125   -104    110    127       C  
ATOM   1650  OD1 ASN B 151      34.212  14.071   2.115  1.00 23.54           O  
ANISOU 1650  OD1 ASN B 151     3171   2710   3064    -71    125    160       O  
ATOM   1651  ND2 ASN B 151      35.807  13.792   3.685  1.00 23.49           N  
ANISOU 1651  ND2 ASN B 151     3076   2719   3131   -157     94     97       N  
ATOM   1652  N   CYS B 152      34.767   9.055   1.343  1.00 22.16           N  
ANISOU 1652  N   CYS B 152     2799   2705   2916      5     44     78       N  
ATOM   1653  CA  CYS B 152      35.317   7.792   0.863  1.00 23.16           C  
ANISOU 1653  CA  CYS B 152     2899   2854   3048     30     41     47       C  
ATOM   1654  C   CYS B 152      34.557   7.321  -0.389  1.00 23.37           C  
ANISOU 1654  C   CYS B 152     2978   2882   3021     64     29     40       C  
ATOM   1655  O   CYS B 152      35.178   6.969  -1.403  1.00 24.17           O  
ANISOU 1655  O   CYS B 152     3099   2999   3085     86     67     20       O  
ATOM   1656  CB  CYS B 152      35.271   6.740   1.970  1.00 23.56           C  
ANISOU 1656  CB  CYS B 152     2916   2896   3138     43    -11     33       C  
ATOM   1657  SG  CYS B 152      36.011   5.168   1.528  1.00 25.32           S  
ANISOU 1657  SG  CYS B 152     3122   3123   3376     90    -20     -7       S  
ATOM   1658  N   TYR B 153      33.228   7.379  -0.331  1.00 22.94           N  
ANISOU 1658  N   TYR B 153     2944   2813   2958     71    -22     54       N  
ATOM   1659  CA  TYR B 153      32.373   6.940  -1.443  1.00 23.20           C  
ANISOU 1659  CA  TYR B 153     3021   2849   2945     99    -68     39       C  
ATOM   1660  C   TYR B 153      32.513   7.840  -2.659  1.00 24.45           C  
ANISOU 1660  C   TYR B 153     3253   3018   3021    122    -35     58       C  
ATOM   1661  O   TYR B 153      32.527   7.365  -3.790  1.00 24.29           O  
ANISOU 1661  O   TYR B 153     3291   3006   2933    153    -47     32       O  
ATOM   1662  CB  TYR B 153      30.902   6.901  -1.037  1.00 23.09           C  
ANISOU 1662  CB  TYR B 153     2980   2830   2965     97   -134     51       C  
ATOM   1663  CG  TYR B 153      30.606   6.021   0.145  1.00 21.82           C  
ANISOU 1663  CG  TYR B 153     2763   2651   2876     68   -149     48       C  
ATOM   1664  CD1 TYR B 153      31.158   4.743   0.246  1.00 22.93           C  
ANISOU 1664  CD1 TYR B 153     2906   2770   3038     61   -159     16       C  
ATOM   1665  CD2 TYR B 153      29.757   6.450   1.153  1.00 22.07           C  
ANISOU 1665  CD2 TYR B 153     2754   2683   2950     58   -145     80       C  
ATOM   1666  CE1 TYR B 153      30.882   3.941   1.330  1.00 22.79           C  
ANISOU 1666  CE1 TYR B 153     2861   2723   3076     36   -168     26       C  
ATOM   1667  CE2 TYR B 153      29.482   5.658   2.239  1.00 22.49           C  
ANISOU 1667  CE2 TYR B 153     2773   2718   3054     31   -140     89       C  
ATOM   1668  CZ  TYR B 153      30.049   4.404   2.326  1.00 22.60           C  
ANISOU 1668  CZ  TYR B 153     2801   2703   3084     17   -154     66       C  
ATOM   1669  OH  TYR B 153      29.775   3.602   3.406  1.00 25.58           O  
ANISOU 1669  OH  TYR B 153     3168   3048   3503     -8   -145     87       O  
ATOM   1670  N   ILE B 154      32.607   9.142  -2.409  1.00 25.12           N  
ANISOU 1670  N   ILE B 154     3353   3090   3102    110      7    102       N  
ATOM   1671  CA  ILE B 154      32.715  10.135  -3.471  1.00 26.62           C  
ANISOU 1671  CA  ILE B 154     3633   3271   3210    129     48    139       C  
ATOM   1672  C   ILE B 154      34.047  10.048  -4.222  1.00 26.54           C  
ANISOU 1672  C   ILE B 154     3649   3274   3159    114    145    135       C  
ATOM   1673  O   ILE B 154      34.070  10.121  -5.451  1.00 28.06           O  
ANISOU 1673  O   ILE B 154     3934   3474   3253    150    171    145       O  
ATOM   1674  CB  ILE B 154      32.512  11.564  -2.888  1.00 27.19           C  
ANISOU 1674  CB  ILE B 154     3727   3302   3302    114     73    189       C  
ATOM   1675  CG1 ILE B 154      31.028  11.778  -2.561  1.00 29.86           C  
ANISOU 1675  CG1 ILE B 154     4056   3636   3654    162    -10    199       C  
ATOM   1676  CG2 ILE B 154      33.004  12.619  -3.851  1.00 30.52           C  
ANISOU 1676  CG2 ILE B 154     4253   3694   3651    113    146    238       C  
ATOM   1677  CD1 ILE B 154      30.759  13.064  -1.763  1.00 33.28           C  
ANISOU 1677  CD1 ILE B 154     4510   4020   4114    165     14    234       C  
ATOM   1678  N   TYR B 155      35.149   9.895  -3.489  1.00 25.94           N  
ANISOU 1678  N   TYR B 155     3491   3207   3156     68    200    120       N  
ATOM   1679  CA  TYR B 155      36.480   9.888  -4.094  1.00 26.67           C  
ANISOU 1679  CA  TYR B 155     3571   3324   3237     51    310    118       C  
ATOM   1680  C   TYR B 155      36.853   8.572  -4.792  1.00 26.31           C  
ANISOU 1680  C   TYR B 155     3525   3315   3157    106    320     66       C  
ATOM   1681  O   TYR B 155      37.381   8.581  -5.901  1.00 25.83           O  
ANISOU 1681  O   TYR B 155     3522   3273   3018    131    408     69       O  
ATOM   1682  CB  TYR B 155      37.566  10.211  -3.055  1.00 27.64           C  
ANISOU 1682  CB  TYR B 155     3582   3453   3466    -16    349    114       C  
ATOM   1683  CG  TYR B 155      38.947  10.189  -3.676  1.00 28.77           C  
ANISOU 1683  CG  TYR B 155     3673   3634   3623    -38    470    111       C  
ATOM   1684  CD1 TYR B 155      39.388  11.243  -4.464  1.00 30.96           C  
ANISOU 1684  CD1 TYR B 155     4004   3895   3863    -84    583    164       C  
ATOM   1685  CD2 TYR B 155      39.791   9.092  -3.516  1.00 30.82           C  
ANISOU 1685  CD2 TYR B 155     3834   3943   3932     -5    481     61       C  
ATOM   1686  CE1 TYR B 155      40.645  11.215  -5.067  1.00 33.07           C  
ANISOU 1686  CE1 TYR B 155     4211   4206   4150   -110    719    167       C  
ATOM   1687  CE2 TYR B 155      41.050   9.056  -4.113  1.00 32.44           C  
ANISOU 1687  CE2 TYR B 155     3970   4195   4159    -13    606     57       C  
ATOM   1688  CZ  TYR B 155      41.469  10.120  -4.886  1.00 33.84           C  
ANISOU 1688  CZ  TYR B 155     4186   4367   4306    -71    731    110       C  
ATOM   1689  OH  TYR B 155      42.716  10.086  -5.480  1.00 36.77           O  
ANISOU 1689  OH  TYR B 155     4473   4791   4706    -86    879    111       O  
ATOM   1690  N   ASN B 156      36.605   7.446  -4.131  1.00 26.02           N  
ANISOU 1690  N   ASN B 156     3435   3278   3171    128    241     19       N  
ATOM   1691  CA  ASN B 156      37.141   6.164  -4.593  1.00 26.66           C  
ANISOU 1691  CA  ASN B 156     3514   3376   3241    183    254    -39       C  
ATOM   1692  C   ASN B 156      36.296   5.510  -5.683  1.00 27.68           C  
ANISOU 1692  C   ASN B 156     3758   3490   3268    236    202    -73       C  
ATOM   1693  O   ASN B 156      35.134   5.870  -5.880  1.00 27.25           O  
ANISOU 1693  O   ASN B 156     3760   3418   3175    229    123    -56       O  
ATOM   1694  CB  ASN B 156      37.319   5.226  -3.400  1.00 26.10           C  
ANISOU 1694  CB  ASN B 156     3357   3294   3268    186    192    -69       C  
ATOM   1695  CG  ASN B 156      38.381   5.722  -2.444  1.00 26.85           C  
ANISOU 1695  CG  ASN B 156     3339   3414   3450    149    231    -52       C  
ATOM   1696  OD1 ASN B 156      39.578   5.623  -2.727  1.00 27.52           O  
ANISOU 1696  OD1 ASN B 156     3360   3538   3560    165    311    -67       O  
ATOM   1697  ND2 ASN B 156      37.956   6.280  -1.320  1.00 23.62           N  
ANISOU 1697  ND2 ASN B 156     2901   2986   3086    101    175    -25       N  
ATOM   1698  N   LYS B 157      36.891   4.570  -6.414  1.00 29.02           N  
ANISOU 1698  N   LYS B 157     3966   3668   3393    295    242   -128       N  
ATOM   1699  CA  LYS B 157      36.126   3.801  -7.400  1.00 29.97           C  
ANISOU 1699  CA  LYS B 157     4209   3763   3414    345    171   -182       C  
ATOM   1700  C   LYS B 157      35.166   2.884  -6.642  1.00 28.30           C  
ANISOU 1700  C   LYS B 157     3972   3503   3279    323     34   -216       C  
ATOM   1701  O   LYS B 157      35.529   2.375  -5.585  1.00 25.89           O  
ANISOU 1701  O   LYS B 157     3581   3180   3077    307     29   -217       O  
ATOM   1702  CB  LYS B 157      37.033   2.953  -8.287  1.00 31.96           C  
ANISOU 1702  CB  LYS B 157     4521   4025   3598    424    254   -245       C  
ATOM   1703  CG  LYS B 157      38.044   3.727  -9.098  1.00 36.51           C  
ANISOU 1703  CG  LYS B 157     5118   4655   4099    447    421   -210       C  
ATOM   1704  CD  LYS B 157      38.810   2.797 -10.025  1.00 40.55           C  
ANISOU 1704  CD  LYS B 157     5700   5178   4530    544    508   -281       C  
ATOM   1705  CE  LYS B 157      39.958   3.515 -10.711  1.00 44.10           C  
ANISOU 1705  CE  LYS B 157     6138   5690   4927    561    711   -240       C  
ATOM   1706  NZ  LYS B 157      40.987   3.955  -9.729  1.00 45.34           N  
ANISOU 1706  NZ  LYS B 157     6095   5888   5246    506    793   -199       N  
ATOM   1707  N   PRO B 158      33.947   2.664  -7.185  1.00 28.33           N  
ANISOU 1707  N   PRO B 158     4050   3483   3233    318    -80   -241       N  
ATOM   1708  CA  PRO B 158      32.962   1.798  -6.540  1.00 27.96           C  
ANISOU 1708  CA  PRO B 158     3970   3386   3269    277   -200   -270       C  
ATOM   1709  C   PRO B 158      33.492   0.418  -6.172  1.00 28.19           C  
ANISOU 1709  C   PRO B 158     4002   3357   3353    294   -202   -326       C  
ATOM   1710  O   PRO B 158      33.055  -0.153  -5.181  1.00 28.35           O  
ANISOU 1710  O   PRO B 158     3967   3332   3474    248   -252   -317       O  
ATOM   1711  CB  PRO B 158      31.874   1.666  -7.605  1.00 29.09           C  
ANISOU 1711  CB  PRO B 158     4205   3521   3327    284   -315   -312       C  
ATOM   1712  CG  PRO B 158      31.938   2.949  -8.334  1.00 30.15           C  
ANISOU 1712  CG  PRO B 158     4390   3709   3356    316   -270   -261       C  
ATOM   1713  CD  PRO B 158      33.394   3.287  -8.403  1.00 29.17           C  
ANISOU 1713  CD  PRO B 158     4269   3610   3204    347   -107   -237       C  
ATOM   1714  N   THR B 159      34.422  -0.102  -6.968  1.00 28.79           N  
ANISOU 1714  N   THR B 159     4151   3429   3358    369   -138   -380       N  
ATOM   1715  CA  THR B 159      34.941  -1.452  -6.774  1.00 30.59           C  
ANISOU 1715  CA  THR B 159     4407   3590   3626    413   -141   -442       C  
ATOM   1716  C   THR B 159      36.119  -1.551  -5.797  1.00 29.98           C  
ANISOU 1716  C   THR B 159     4226   3527   3636    444    -56   -409       C  
ATOM   1717  O   THR B 159      36.530  -2.661  -5.454  1.00 30.72           O  
ANISOU 1717  O   THR B 159     4337   3557   3777    491    -68   -449       O  
ATOM   1718  CB  THR B 159      35.351  -2.070  -8.123  1.00 32.40           C  
ANISOU 1718  CB  THR B 159     4777   3803   3732    501   -114   -530       C  
ATOM   1719  OG1 THR B 159      36.196  -1.157  -8.835  1.00 34.58           O  
ANISOU 1719  OG1 THR B 159     5059   4164   3915    551     18   -503       O  
ATOM   1720  CG2 THR B 159      34.122  -2.368  -8.958  1.00 34.63           C  
ANISOU 1720  CG2 THR B 159     5175   4044   3939    471   -249   -588       C  
ATOM   1721  N   ASP B 160      36.651  -0.410  -5.345  1.00 28.92           N  
ANISOU 1721  N   ASP B 160     3993   3470   3527    421     17   -341       N  
ATOM   1722  CA  ASP B 160      37.795  -0.395  -4.418  1.00 28.73           C  
ANISOU 1722  CA  ASP B 160     3854   3473   3588    446     77   -316       C  
ATOM   1723  C   ASP B 160      37.423  -1.027  -3.073  1.00 27.46           C  
ANISOU 1723  C   ASP B 160     3658   3253   3522    417     -8   -294       C  
ATOM   1724  O   ASP B 160      36.323  -0.801  -2.558  1.00 26.21           O  
ANISOU 1724  O   ASP B 160     3506   3070   3384    342    -75   -260       O  
ATOM   1725  CB  ASP B 160      38.275   1.041  -4.151  1.00 29.41           C  
ANISOU 1725  CB  ASP B 160     3847   3640   3689    397    148   -252       C  
ATOM   1726  CG  ASP B 160      39.003   1.671  -5.332  1.00 33.08           C  
ANISOU 1726  CG  ASP B 160     4331   4163   4074    426    272   -255       C  
ATOM   1727  OD1 ASP B 160      39.535   0.945  -6.196  1.00 35.68           O  
ANISOU 1727  OD1 ASP B 160     4714   4493   4350    509    330   -311       O  
ATOM   1728  OD2 ASP B 160      39.060   2.924  -5.376  1.00 37.04           O  
ANISOU 1728  OD2 ASP B 160     4802   4705   4566    367    323   -199       O  
ATOM   1729  N   ASP B 161      38.354  -1.785  -2.493  1.00 27.34           N  
ANISOU 1729  N   ASP B 161     3605   3220   3564    486      3   -308       N  
ATOM   1730  CA  ASP B 161      38.155  -2.403  -1.181  1.00 27.02           C  
ANISOU 1730  CA  ASP B 161     3550   3119   3596    475    -68   -276       C  
ATOM   1731  C   ASP B 161      37.772  -1.378  -0.109  1.00 25.47           C  
ANISOU 1731  C   ASP B 161     3283   2964   3430    392    -87   -205       C  
ATOM   1732  O   ASP B 161      36.940  -1.662   0.747  1.00 24.40           O  
ANISOU 1732  O   ASP B 161     3174   2775   3320    345   -143   -170       O  
ATOM   1733  CB  ASP B 161      39.424  -3.142  -0.721  1.00 28.21           C  
ANISOU 1733  CB  ASP B 161     3658   3265   3797    583    -54   -293       C  
ATOM   1734  CG  ASP B 161      39.744  -4.368  -1.561  1.00 30.45           C  
ANISOU 1734  CG  ASP B 161     4034   3479   4058    686    -41   -367       C  
ATOM   1735  OD1 ASP B 161      39.012  -4.682  -2.528  1.00 31.80           O  
ANISOU 1735  OD1 ASP B 161     4313   3602   4168    666    -50   -414       O  
ATOM   1736  OD2 ASP B 161      40.749  -5.029  -1.238  1.00 31.54           O  
ANISOU 1736  OD2 ASP B 161     4138   3606   4239    796    -31   -384       O  
ATOM   1737  N   ILE B 162      38.375  -0.187  -0.154  1.00 25.62           N  
ANISOU 1737  N   ILE B 162     3218   3069   3446    372    -33   -184       N  
ATOM   1738  CA  ILE B 162      38.094   0.849   0.852  1.00 25.18           C  
ANISOU 1738  CA  ILE B 162     3111   3044   3412    302    -52   -130       C  
ATOM   1739  C   ILE B 162      36.598   1.185   0.941  1.00 24.41           C  
ANISOU 1739  C   ILE B 162     3068   2915   3291    231    -86   -101       C  
ATOM   1740  O   ILE B 162      36.060   1.422   2.034  1.00 22.74           O  
ANISOU 1740  O   ILE B 162     2850   2690   3101    193   -117    -60       O  
ATOM   1741  CB  ILE B 162      38.952   2.134   0.621  1.00 25.43           C  
ANISOU 1741  CB  ILE B 162     3059   3156   3448    275     15   -120       C  
ATOM   1742  CG1 ILE B 162      38.922   3.040   1.857  1.00 25.76           C  
ANISOU 1742  CG1 ILE B 162     3055   3212   3519    218    -20    -81       C  
ATOM   1743  CG2 ILE B 162      38.496   2.883  -0.636  1.00 23.38           C  
ANISOU 1743  CG2 ILE B 162     2847   2915   3123    245     74   -119       C  
ATOM   1744  CD1 ILE B 162      39.568   2.429   3.096  1.00 27.14           C  
ANISOU 1744  CD1 ILE B 162     3189   3381   3740    258    -85    -80       C  
ATOM   1745  N   VAL B 163      35.914   1.157  -0.199  1.00 24.92           N  
ANISOU 1745  N   VAL B 163     3188   2972   3310    222    -83   -125       N  
ATOM   1746  CA  VAL B 163      34.476   1.398  -0.232  1.00 24.37           C  
ANISOU 1746  CA  VAL B 163     3147   2882   3231    166   -129   -105       C  
ATOM   1747  C   VAL B 163      33.713   0.351   0.583  1.00 24.76           C  
ANISOU 1747  C   VAL B 163     3214   2861   3332    139   -183    -96       C  
ATOM   1748  O   VAL B 163      32.821   0.691   1.363  1.00 23.55           O  
ANISOU 1748  O   VAL B 163     3036   2705   3206     89   -195    -52       O  
ATOM   1749  CB  VAL B 163      33.956   1.442  -1.687  1.00 25.42           C  
ANISOU 1749  CB  VAL B 163     3340   3020   3297    174   -141   -142       C  
ATOM   1750  CG1 VAL B 163      32.437   1.420  -1.730  1.00 25.89           C  
ANISOU 1750  CG1 VAL B 163     3408   3059   3369    123   -216   -134       C  
ATOM   1751  CG2 VAL B 163      34.511   2.679  -2.401  1.00 26.96           C  
ANISOU 1751  CG2 VAL B 163     3533   3277   3431    187    -73   -125       C  
ATOM   1752  N   LEU B 164      34.077  -0.916   0.412  1.00 25.74           N  
ANISOU 1752  N   LEU B 164     3388   2923   3470    176   -203   -133       N  
ATOM   1753  CA  LEU B 164      33.449  -2.007   1.158  1.00 26.87           C  
ANISOU 1753  CA  LEU B 164     3569   2976   3665    145   -244   -118       C  
ATOM   1754  C   LEU B 164      33.728  -1.869   2.657  1.00 26.23           C  
ANISOU 1754  C   LEU B 164     3460   2895   3611    145   -228    -53       C  
ATOM   1755  O   LEU B 164      32.850  -2.097   3.499  1.00 24.67           O  
ANISOU 1755  O   LEU B 164     3273   2659   3443     89   -234     -6       O  
ATOM   1756  CB  LEU B 164      33.970  -3.348   0.639  1.00 28.61           C  
ANISOU 1756  CB  LEU B 164     3869   3112   3888    201   -265   -175       C  
ATOM   1757  CG  LEU B 164      33.324  -4.624   1.166  1.00 33.22           C  
ANISOU 1757  CG  LEU B 164     4524   3571   4526    162   -308   -166       C  
ATOM   1758  CD1 LEU B 164      31.804  -4.576   1.038  1.00 35.42           C  
ANISOU 1758  CD1 LEU B 164     4789   3830   4840     46   -344   -156       C  
ATOM   1759  CD2 LEU B 164      33.893  -5.843   0.423  1.00 35.61           C  
ANISOU 1759  CD2 LEU B 164     4928   3781   4821    232   -330   -240       C  
ATOM   1760  N   MET B 165      34.955  -1.478   2.981  1.00 25.69           N  
ANISOU 1760  N   MET B 165     3357   2876   3530    207   -208    -52       N  
ATOM   1761  CA  MET B 165      35.359  -1.263   4.371  1.00 25.67           C  
ANISOU 1761  CA  MET B 165     3338   2883   3534    220   -215     -2       C  
ATOM   1762  C   MET B 165      34.558  -0.124   5.010  1.00 25.15           C  
ANISOU 1762  C   MET B 165     3243   2860   3453    154   -195     41       C  
ATOM   1763  O   MET B 165      34.074  -0.260   6.132  1.00 25.65           O  
ANISOU 1763  O   MET B 165     3338   2896   3514    135   -196     90       O  
ATOM   1764  CB  MET B 165      36.858  -0.989   4.434  1.00 25.89           C  
ANISOU 1764  CB  MET B 165     3307   2967   3563    293   -214    -25       C  
ATOM   1765  CG  MET B 165      37.699  -2.200   4.038  1.00 27.49           C  
ANISOU 1765  CG  MET B 165     3535   3125   3786    386   -229    -63       C  
ATOM   1766  SD  MET B 165      39.420  -1.808   3.644  1.00 27.40           S  
ANISOU 1766  SD  MET B 165     3407   3207   3797    473   -204   -106       S  
ATOM   1767  CE  MET B 165      40.138  -1.681   5.284  1.00 30.64           C  
ANISOU 1767  CE  MET B 165     3775   3639   4227    508   -279    -65       C  
ATOM   1768  N   ALA B 166      34.392   0.980   4.282  1.00 24.28           N  
ANISOU 1768  N   ALA B 166     3090   2809   3326    129   -170     25       N  
ATOM   1769  CA  ALA B 166      33.565   2.087   4.758  1.00 24.49           C  
ANISOU 1769  CA  ALA B 166     3098   2866   3340     83   -149     59       C  
ATOM   1770  C   ALA B 166      32.118   1.644   4.969  1.00 24.66           C  
ANISOU 1770  C   ALA B 166     3134   2851   3385     37   -148     87       C  
ATOM   1771  O   ALA B 166      31.521   1.953   6.004  1.00 25.54           O  
ANISOU 1771  O   ALA B 166     3248   2962   3495     18   -123    130       O  
ATOM   1772  CB  ALA B 166      33.624   3.274   3.790  1.00 23.46           C  
ANISOU 1772  CB  ALA B 166     2940   2787   3188     74   -125     41       C  
ATOM   1773  N   GLN B 167      31.569   0.911   4.001  1.00 25.52           N  
ANISOU 1773  N   GLN B 167     3250   2929   3516     18   -173     59       N  
ATOM   1774  CA  GLN B 167      30.187   0.418   4.091  1.00 26.55           C  
ANISOU 1774  CA  GLN B 167     3368   3026   3695    -43   -181     78       C  
ATOM   1775  C   GLN B 167      29.979  -0.387   5.375  1.00 27.19           C  
ANISOU 1775  C   GLN B 167     3482   3047   3801    -66   -154    131       C  
ATOM   1776  O   GLN B 167      28.989  -0.202   6.072  1.00 26.63           O  
ANISOU 1776  O   GLN B 167     3382   2981   3756   -111   -113    177       O  
ATOM   1777  CB  GLN B 167      29.801  -0.422   2.855  1.00 27.33           C  
ANISOU 1777  CB  GLN B 167     3484   3086   3815    -65   -238     23       C  
ATOM   1778  CG  GLN B 167      29.539   0.402   1.582  1.00 28.86           C  
ANISOU 1778  CG  GLN B 167     3656   3340   3971    -51   -269    -16       C  
ATOM   1779  CD  GLN B 167      29.318  -0.452   0.330  1.00 32.45           C  
ANISOU 1779  CD  GLN B 167     4157   3756   4418    -59   -339    -84       C  
ATOM   1780  OE1 GLN B 167      30.177  -1.241  -0.062  1.00 34.48           O  
ANISOU 1780  OE1 GLN B 167     4483   3967   4651    -21   -343   -127       O  
ATOM   1781  NE2 GLN B 167      28.173  -0.268  -0.317  1.00 33.13           N  
ANISOU 1781  NE2 GLN B 167     4206   3861   4521    -98   -400   -102       N  
ATOM   1782  N   THR B 168      30.925  -1.273   5.682  1.00 27.47           N  
ANISOU 1782  N   THR B 168     3583   3027   3826    -26   -170    128       N  
ATOM   1783  CA  THR B 168      30.853  -2.105   6.883  1.00 27.58           C  
ANISOU 1783  CA  THR B 168     3663   2970   3847    -33   -149    188       C  
ATOM   1784  C   THR B 168      30.863  -1.256   8.160  1.00 26.94           C  
ANISOU 1784  C   THR B 168     3584   2937   3715    -17   -104    242       C  
ATOM   1785  O   THR B 168      30.032  -1.448   9.054  1.00 26.78           O  
ANISOU 1785  O   THR B 168     3587   2890   3698    -58    -49    303       O  
ATOM   1786  CB  THR B 168      32.024  -3.118   6.918  1.00 27.67           C  
ANISOU 1786  CB  THR B 168     3751   2916   3847     39   -190    172       C  
ATOM   1787  OG1 THR B 168      32.008  -3.904   5.721  1.00 27.81           O  
ANISOU 1787  OG1 THR B 168     3786   2879   3900     34   -226    110       O  
ATOM   1788  CG2 THR B 168      31.932  -4.034   8.139  1.00 27.62           C  
ANISOU 1788  CG2 THR B 168     3840   2818   3835     41   -174    245       C  
ATOM   1789  N   LEU B 169      31.803  -0.323   8.238  1.00 26.19           N  
ANISOU 1789  N   LEU B 169     3469   2908   3573     38   -123    217       N  
ATOM   1790  CA  LEU B 169      31.931   0.553   9.404  1.00 26.41           C  
ANISOU 1790  CA  LEU B 169     3517   2977   3542     57   -100    248       C  
ATOM   1791  C   LEU B 169      30.701   1.438   9.559  1.00 26.48           C  
ANISOU 1791  C   LEU B 169     3486   3021   3554     13    -35    269       C  
ATOM   1792  O   LEU B 169      30.209   1.634  10.671  1.00 26.69           O  
ANISOU 1792  O   LEU B 169     3555   3046   3541     14     19    315       O  
ATOM   1793  CB  LEU B 169      33.199   1.411   9.307  1.00 26.37           C  
ANISOU 1793  CB  LEU B 169     3484   3029   3507    105   -146    203       C  
ATOM   1794  CG  LEU B 169      34.525   0.643   9.370  1.00 27.20           C  
ANISOU 1794  CG  LEU B 169     3603   3118   3613    170   -210    184       C  
ATOM   1795  CD1 LEU B 169      35.714   1.522   8.963  1.00 28.51           C  
ANISOU 1795  CD1 LEU B 169     3694   3354   3785    193   -244    131       C  
ATOM   1796  CD2 LEU B 169      34.739   0.072  10.760  1.00 28.84           C  
ANISOU 1796  CD2 LEU B 169     3904   3287   3768    212   -236    234       C  
ATOM   1797  N   GLU B 170      30.198   1.950   8.437  1.00 26.10           N  
ANISOU 1797  N   GLU B 170     3363   3005   3546    -12    -38    235       N  
ATOM   1798  CA  GLU B 170      29.012   2.814   8.436  1.00 26.79           C  
ANISOU 1798  CA  GLU B 170     3397   3133   3651    -34     12    249       C  
ATOM   1799  C   GLU B 170      27.771   2.085   8.953  1.00 27.46           C  
ANISOU 1799  C   GLU B 170     3460   3188   3783    -85     71    300       C  
ATOM   1800  O   GLU B 170      26.973   2.653   9.709  1.00 25.36           O  
ANISOU 1800  O   GLU B 170     3177   2950   3509    -83    147    335       O  
ATOM   1801  CB  GLU B 170      28.785   3.350   7.021  1.00 26.67           C  
ANISOU 1801  CB  GLU B 170     3319   3151   3664    -38    -26    205       C  
ATOM   1802  CG  GLU B 170      27.701   4.395   6.882  1.00 30.15           C  
ANISOU 1802  CG  GLU B 170     3701   3636   4120    -33      6    215       C  
ATOM   1803  CD  GLU B 170      27.657   4.961   5.469  1.00 30.53           C  
ANISOU 1803  CD  GLU B 170     3719   3712   4171    -19    -47    177       C  
ATOM   1804  OE1 GLU B 170      27.558   4.172   4.495  1.00 30.68           O  
ANISOU 1804  OE1 GLU B 170     3724   3718   4216    -42   -101    150       O  
ATOM   1805  OE2 GLU B 170      27.719   6.193   5.339  1.00 31.09           O  
ANISOU 1805  OE2 GLU B 170     3797   3808   4209     19    -35    176       O  
ATOM   1806  N   LYS B 171      27.616   0.818   8.565  1.00 28.51           N  
ANISOU 1806  N   LYS B 171     3600   3262   3971   -133     46    302       N  
ATOM   1807  CA  LYS B 171      26.501   0.005   9.054  1.00 30.64           C  
ANISOU 1807  CA  LYS B 171     3848   3489   4304   -206    108    355       C  
ATOM   1808  C   LYS B 171      26.572  -0.182  10.572  1.00 31.25           C  
ANISOU 1808  C   LYS B 171     4014   3539   4320   -191    194    429       C  
ATOM   1809  O   LYS B 171      25.553  -0.095  11.260  1.00 32.87           O  
ANISOU 1809  O   LYS B 171     4186   3757   4545   -227    296    483       O  
ATOM   1810  CB  LYS B 171      26.467  -1.356   8.346  1.00 32.38           C  
ANISOU 1810  CB  LYS B 171     4085   3623   4593   -267     53    337       C  
ATOM   1811  CG  LYS B 171      25.907  -1.312   6.920  1.00 36.02           C  
ANISOU 1811  CG  LYS B 171     4457   4108   5120   -305    -22    270       C  
ATOM   1812  CD  LYS B 171      26.421  -2.491   6.082  1.00 39.20           C  
ANISOU 1812  CD  LYS B 171     4927   4422   5544   -324   -103    219       C  
ATOM   1813  CE  LYS B 171      25.458  -2.916   4.984  1.00 41.87           C  
ANISOU 1813  CE  LYS B 171     5195   4746   5967   -404   -172    166       C  
ATOM   1814  NZ  LYS B 171      24.739  -1.791   4.325  1.00 42.78           N  
ANISOU 1814  NZ  LYS B 171     5195   4969   6090   -393   -201    141       N  
ATOM   1815  N   ILE B 172      27.771  -0.433  11.094  1.00 31.09           N  
ANISOU 1815  N   ILE B 172     4106   3488   4221   -131    156    432       N  
ATOM   1816  CA  ILE B 172      27.963  -0.556  12.543  1.00 32.19           C  
ANISOU 1816  CA  ILE B 172     4357   3604   4269    -96    215    499       C  
ATOM   1817  C   ILE B 172      27.647   0.771  13.226  1.00 31.42           C  
ANISOU 1817  C   ILE B 172     4250   3584   4104    -57    275    500       C  
ATOM   1818  O   ILE B 172      26.962   0.807  14.249  1.00 32.08           O  
ANISOU 1818  O   ILE B 172     4378   3666   4143    -60    383    560       O  
ATOM   1819  CB  ILE B 172      29.403  -0.969  12.903  1.00 32.83           C  
ANISOU 1819  CB  ILE B 172     4547   3650   4276    -20    127    490       C  
ATOM   1820  CG1 ILE B 172      29.710  -2.377  12.387  1.00 34.45           C  
ANISOU 1820  CG1 ILE B 172     4792   3758   4539    -37     80    495       C  
ATOM   1821  CG2 ILE B 172      29.607  -0.921  14.409  1.00 33.97           C  
ANISOU 1821  CG2 ILE B 172     4822   3783   4301     31    167    552       C  
ATOM   1822  CD1 ILE B 172      31.179  -2.710  12.425  1.00 36.28           C  
ANISOU 1822  CD1 ILE B 172     5087   3974   4726     58    -21    467       C  
ATOM   1823  N   PHE B 173      28.148   1.861  12.649  1.00 29.97           N  
ANISOU 1823  N   PHE B 173     4018   3460   3909    -19    216    432       N  
ATOM   1824  CA  PHE B 173      27.858   3.202  13.166  1.00 29.85           C  
ANISOU 1824  CA  PHE B 173     4003   3501   3836     22    264    419       C  
ATOM   1825  C   PHE B 173      26.355   3.396  13.366  1.00 30.76           C  
ANISOU 1825  C   PHE B 173     4048   3642   3999     -6    385    458       C  
ATOM   1826  O   PHE B 173      25.909   3.789  14.450  1.00 31.45           O  
ANISOU 1826  O   PHE B 173     4192   3742   4017     27    483    493       O  
ATOM   1827  CB  PHE B 173      28.443   4.269  12.228  1.00 28.49           C  
ANISOU 1827  CB  PHE B 173     3777   3369   3678     43    189    346       C  
ATOM   1828  CG  PHE B 173      28.015   5.670  12.554  1.00 29.67           C  
ANISOU 1828  CG  PHE B 173     3928   3556   3789     81    235    328       C  
ATOM   1829  CD1 PHE B 173      28.604   6.365  13.603  1.00 31.11           C  
ANISOU 1829  CD1 PHE B 173     4216   3735   3867    128    233    312       C  
ATOM   1830  CD2 PHE B 173      27.028   6.296  11.807  1.00 30.91           C  
ANISOU 1830  CD2 PHE B 173     3988   3744   4011     79    269    320       C  
ATOM   1831  CE1 PHE B 173      28.200   7.665  13.907  1.00 31.29           C  
ANISOU 1831  CE1 PHE B 173     4261   3774   3852    168    276    286       C  
ATOM   1832  CE2 PHE B 173      26.626   7.594  12.095  1.00 32.09           C  
ANISOU 1832  CE2 PHE B 173     4150   3914   4127    131    313    302       C  
ATOM   1833  CZ  PHE B 173      27.213   8.277  13.151  1.00 31.88           C  
ANISOU 1833  CZ  PHE B 173     4243   3872   3997    175    322    284       C  
ATOM   1834  N   LEU B 174      25.567   3.101  12.337  1.00 30.66           N  
ANISOU 1834  N   LEU B 174     3908   3639   4103    -62    379    450       N  
ATOM   1835  CA  LEU B 174      24.116   3.284  12.427  1.00 32.71           C  
ANISOU 1835  CA  LEU B 174     4056   3936   4435    -89    482    482       C  
ATOM   1836  C   LEU B 174      23.445   2.367  13.445  1.00 33.96           C  
ANISOU 1836  C   LEU B 174     4242   4059   4600   -140    607    565       C  
ATOM   1837  O   LEU B 174      22.530   2.798  14.153  1.00 34.97           O  
ANISOU 1837  O   LEU B 174     4333   4228   4725   -124    739    603       O  
ATOM   1838  CB  LEU B 174      23.457   3.102  11.062  1.00 33.60           C  
ANISOU 1838  CB  LEU B 174     4022   4070   4675   -141    416    448       C  
ATOM   1839  CG  LEU B 174      23.682   4.268  10.107  1.00 34.06           C  
ANISOU 1839  CG  LEU B 174     4041   4176   4723    -81    336    386       C  
ATOM   1840  CD1 LEU B 174      23.196   3.885   8.732  1.00 35.08           C  
ANISOU 1840  CD1 LEU B 174     4063   4316   4950   -128    245    352       C  
ATOM   1841  CD2 LEU B 174      22.962   5.506  10.609  1.00 34.99           C  
ANISOU 1841  CD2 LEU B 174     4123   4349   4824     -9    418    393       C  
ATOM   1842  N  AGLN B 175      23.888   1.113  13.500  0.50 34.53           N  
ANISOU 1842  N  AGLN B 175     4385   4053   4682   -196    577    596       N  
ATOM   1843  CA AGLN B 175      23.382   0.150  14.473  0.50 36.61           C  
ANISOU 1843  CA AGLN B 175     4709   4258   4941   -251    698    689       C  
ATOM   1844  C  AGLN B 175      23.562   0.661  15.894  0.50 37.29           C  
ANISOU 1844  C  AGLN B 175     4934   4360   4875   -172    801    736       C  
ATOM   1845  O  AGLN B 175      22.630   0.622  16.696  0.50 38.76           O  
ANISOU 1845  O  AGLN B 175     5112   4561   5056   -191    963    804       O  
ATOM   1846  CB AGLN B 175      24.105  -1.190  14.325  0.50 37.06           C  
ANISOU 1846  CB AGLN B 175     4869   4206   5006   -294    625    709       C  
ATOM   1847  CG AGLN B 175      23.388  -2.185  13.443  0.50 39.08           C  
ANISOU 1847  CG AGLN B 175     5023   4406   5419   -417    607    708       C  
ATOM   1848  CD AGLN B 175      24.147  -3.488  13.307  0.50 39.78           C  
ANISOU 1848  CD AGLN B 175     5239   4367   5509   -443    535    721       C  
ATOM   1849  OE1AGLN B 175      25.267  -3.620  13.798  0.50 40.91           O  
ANISOU 1849  OE1AGLN B 175     5529   4477   5539   -355    487    729       O  
ATOM   1850  NE2AGLN B 175      23.543  -4.457  12.634  0.50 41.85           N  
ANISOU 1850  NE2AGLN B 175     5446   4553   5903   -559    519    718       N  
ATOM   1851  N  BGLN B 175      23.889   1.112  13.508  0.50 34.25           N  
ANISOU 1851  N  BGLN B 175     4351   4018   4646   -195    578    597       N  
ATOM   1852  CA BGLN B 175      23.362   0.150  14.476  0.50 36.12           C  
ANISOU 1852  CA BGLN B 175     4647   4197   4881   -252    700    689       C  
ATOM   1853  C  BGLN B 175      23.560   0.657  15.899  0.50 37.03           C  
ANISOU 1853  C  BGLN B 175     4901   4327   4841   -172    801    736       C  
ATOM   1854  O  BGLN B 175      22.636   0.612  16.710  0.50 38.51           O  
ANISOU 1854  O  BGLN B 175     5083   4528   5023   -191    964    805       O  
ATOM   1855  CB BGLN B 175      24.045  -1.214  14.325  0.50 36.31           C  
ANISOU 1855  CB BGLN B 175     4769   4110   4916   -299    630    711       C  
ATOM   1856  CG BGLN B 175      23.736  -1.936  13.029  0.50 36.58           C  
ANISOU 1856  CG BGLN B 175     4696   4106   5095   -389    545    667       C  
ATOM   1857  CD BGLN B 175      22.334  -2.521  12.983  0.50 38.07           C  
ANISOU 1857  CD BGLN B 175     4764   4279   5424   -518    643    714       C  
ATOM   1858  OE1BGLN B 175      21.682  -2.508  11.940  0.50 36.74           O  
ANISOU 1858  OE1BGLN B 175     4443   4139   5379   -580    583    660       O  
ATOM   1859  NE2BGLN B 175      21.870  -3.044  14.111  0.50 38.04           N  
ANISOU 1859  NE2BGLN B 175     4825   4228   5399   -560    792    815       N  
ATOM   1860  N   LYS B 176      24.766   1.141  16.192  1.00 36.59           N  
ANISOU 1860  N   LYS B 176     4969   4272   4661    -83    705    696       N  
ATOM   1861  CA  LYS B 176      25.088   1.665  17.518  1.00 38.26           C  
ANISOU 1861  CA  LYS B 176     5337   4494   4705      1    764    721       C  
ATOM   1862  C   LYS B 176      24.373   2.986  17.807  1.00 38.37           C  
ANISOU 1862  C   LYS B 176     5302   4586   4690     55    856    691       C  
ATOM   1863  O   LYS B 176      23.912   3.209  18.930  1.00 38.66           O  
ANISOU 1863  O   LYS B 176     5431   4634   4624     97    991    737       O  
ATOM   1864  CB  LYS B 176      26.601   1.832  17.685  1.00 37.95           C  
ANISOU 1864  CB  LYS B 176     5421   4439   4561     72    607    671       C  
ATOM   1865  CG  LYS B 176      27.404   0.529  17.565  1.00 41.28           C  
ANISOU 1865  CG  LYS B 176     5913   4780   4992     56    518    703       C  
ATOM   1866  CD  LYS B 176      26.997  -0.497  18.609  1.00 45.47           C  
ANISOU 1866  CD  LYS B 176     6583   5238   5457     41    626    816       C  
ATOM   1867  CE  LYS B 176      27.924  -1.709  18.604  1.00 48.70           C  
ANISOU 1867  CE  LYS B 176     7098   5553   5854     56    523    846       C  
ATOM   1868  NZ  LYS B 176      29.313  -1.354  19.000  1.00 50.65           N  
ANISOU 1868  NZ  LYS B 176     7441   5820   5984    166    371    798       N  
ATOM   1869  N   VAL B 177      24.273   3.852  16.800  1.00 36.87           N  
ANISOU 1869  N   VAL B 177     4982   4445   4583     63    789    616       N  
ATOM   1870  CA  VAL B 177      23.553   5.119  16.957  1.00 37.43           C  
ANISOU 1870  CA  VAL B 177     5003   4576   4642    127    870    586       C  
ATOM   1871  C   VAL B 177      22.076   4.899  17.308  1.00 38.45           C  
ANISOU 1871  C   VAL B 177     5026   4742   4843    102   1055    650       C  
ATOM   1872  O   VAL B 177      21.487   5.694  18.043  1.00 39.36           O  
ANISOU 1872  O   VAL B 177     5164   4896   4896    178   1181    654       O  
ATOM   1873  CB  VAL B 177      23.694   6.020  15.697  1.00 36.05           C  
ANISOU 1873  CB  VAL B 177     4716   4433   4550    141    758    507       C  
ATOM   1874  CG1 VAL B 177      22.623   7.100  15.668  1.00 38.68           C  
ANISOU 1874  CG1 VAL B 177     4959   4820   4917    203    852    491       C  
ATOM   1875  CG2 VAL B 177      25.073   6.655  15.668  1.00 36.09           C  
ANISOU 1875  CG2 VAL B 177     4836   4414   4464    182    627    442       C  
ATOM   1876  N   ALA B 178      21.490   3.813  16.805  1.00 38.59           N  
ANISOU 1876  N   ALA B 178     4926   4742   4993     -4   1075    698       N  
ATOM   1877  CA  ALA B 178      20.094   3.479  17.099  1.00 40.19           C  
ANISOU 1877  CA  ALA B 178     4996   4981   5295    -55   1252    764       C  
ATOM   1878  C   ALA B 178      19.810   3.345  18.603  1.00 42.03           C  
ANISOU 1878  C   ALA B 178     5367   5206   5398    -21   1448    844       C  
ATOM   1879  O   ALA B 178      18.687   3.594  19.045  1.00 43.48           O  
ANISOU 1879  O   ALA B 178     5452   5446   5624    -11   1630    884       O  
ATOM   1880  CB  ALA B 178      19.687   2.196  16.369  1.00 40.31           C  
ANISOU 1880  CB  ALA B 178     4893   4953   5471   -200   1220    799       C  
ATOM   1881  N   SER B 179      20.826   2.959  19.377  1.00 42.01           N  
ANISOU 1881  N   SER B 179     5591   5137   5232      7   1410    868       N  
ATOM   1882  CA  SER B 179      20.691   2.774  20.828  1.00 44.01           C  
ANISOU 1882  CA  SER B 179     6026   5373   5321     51   1579    948       C  
ATOM   1883  C   SER B 179      21.240   3.953  21.652  1.00 44.62           C  
ANISOU 1883  C   SER B 179     6276   5479   5199    196   1571    890       C  
ATOM   1884  O   SER B 179      21.437   3.828  22.862  1.00 44.89           O  
ANISOU 1884  O   SER B 179     6517   5490   5050    251   1660    938       O  
ATOM   1885  CB  SER B 179      21.391   1.477  21.245  1.00 44.29           C  
ANISOU 1885  CB  SER B 179     6227   5308   5293     -5   1540   1024       C  
ATOM   1886  OG  SER B 179      20.746   0.350  20.677  1.00 45.68           O  
ANISOU 1886  OG  SER B 179     6274   5439   5644   -146   1583   1086       O  
ATOM   1887  N   MET B 180      21.486   5.091  21.004  1.00 44.29           N  
ANISOU 1887  N   MET B 180     6167   5477   5185    255   1461    785       N  
ATOM   1888  CA  MET B 180      21.965   6.286  21.700  1.00 45.45           C  
ANISOU 1888  CA  MET B 180     6472   5635   5163    380   1443    715       C  
ATOM   1889  C   MET B 180      20.829   6.853  22.561  1.00 48.10           C  
ANISOU 1889  C   MET B 180     6817   6020   5440    458   1679    742       C  
ATOM   1890  O   MET B 180      19.664   6.766  22.171  1.00 48.54           O  
ANISOU 1890  O   MET B 180     6670   6127   5647    427   1813    778       O  
ATOM   1891  CB  MET B 180      22.442   7.336  20.688  1.00 43.95           C  
ANISOU 1891  CB  MET B 180     6200   5458   5042    407   1279    606       C  
ATOM   1892  CG  MET B 180      23.040   8.596  21.307  1.00 44.89           C  
ANISOU 1892  CG  MET B 180     6486   5564   5004    515   1232    519       C  
ATOM   1893  SD  MET B 180      23.795   9.702  20.098  1.00 45.53           S  
ANISOU 1893  SD  MET B 180     6498   5632   5169    517   1034    408       S  
ATOM   1894  CE  MET B 180      22.376  10.129  19.093  1.00 45.74           C  
ANISOU 1894  CE  MET B 180     6283   5714   5383    528   1133    419       C  
ATOM   1895  N   PRO B 181      21.158   7.416  23.742  1.00 50.87           N  
ANISOU 1895  N   PRO B 181     7399   6358   5570    564   1731    722       N  
ATOM   1896  CA  PRO B 181      20.142   8.082  24.577  1.00 53.94           C  
ANISOU 1896  CA  PRO B 181     7820   6795   5881    666   1964    732       C  
ATOM   1897  C   PRO B 181      19.333   9.130  23.805  1.00 54.78           C  
ANISOU 1897  C   PRO B 181     7724   6955   6136    719   1998    667       C  
ATOM   1898  O   PRO B 181      19.911   9.892  23.026  1.00 52.69           O  
ANISOU 1898  O   PRO B 181     7432   6671   5917    736   1817    576       O  
ATOM   1899  CB  PRO B 181      20.979   8.743  25.671  1.00 54.76           C  
ANISOU 1899  CB  PRO B 181     8227   6860   5720    778   1915    671       C  
ATOM   1900  CG  PRO B 181      22.164   7.850  25.818  1.00 53.72           C  
ANISOU 1900  CG  PRO B 181     8230   6671   5511    715   1738    697       C  
ATOM   1901  CD  PRO B 181      22.443   7.277  24.454  1.00 50.94           C  
ANISOU 1901  CD  PRO B 181     7660   6311   5384    595   1588    699       C  
ATOM   1902  N   GLN B 182      18.016   9.166  24.028  1.00 57.69           N  
ANISOU 1902  N   GLN B 182     7951   7391   6580    750   2232    718       N  
ATOM   1903  CA  GLN B 182      17.100   9.934  23.164  1.00 58.91           C  
ANISOU 1903  CA  GLN B 182     7859   7607   6918    796   2260    676       C  
ATOM   1904  C   GLN B 182      17.125  11.443  23.407  1.00 59.98           C  
ANISOU 1904  C   GLN B 182     8101   7735   6956    966   2260    572       C  
ATOM   1905  O   GLN B 182      17.048  12.224  22.459  1.00 58.75           O  
ANISOU 1905  O   GLN B 182     7826   7581   6915   1002   2146    507       O  
ATOM   1906  CB  GLN B 182      15.654   9.408  23.262  1.00 60.90           C  
ANISOU 1906  CB  GLN B 182     7878   7943   7318    765   2503    765       C  
ATOM   1907  CG  GLN B 182      14.916   9.696  24.579  1.00 64.37           C  
ANISOU 1907  CG  GLN B 182     8417   8422   7617    880   2796    804       C  
ATOM   1908  CD  GLN B 182      13.399   9.561  24.461  1.00 67.40           C  
ANISOU 1908  CD  GLN B 182     8502   8912   8196    879   3030    864       C  
ATOM   1909  OE1 GLN B 182      12.841   9.571  23.361  1.00 67.60           O  
ANISOU 1909  OE1 GLN B 182     8241   8986   8457    831   2948    850       O  
ATOM   1910  NE2 GLN B 182      12.725   9.449  25.605  1.00 70.02           N  
ANISOU 1910  NE2 GLN B 182     8897   9284   8425    937   3324    930       N  
ATOM   1911  N   GLU B 183      17.223  11.843  24.672  1.00 62.56           N  
ANISOU 1911  N   GLU B 183     8667   8042   7060   1073   2387    557       N  
ATOM   1912  CA  GLU B 183      17.221  13.255  25.047  1.00 64.04           C  
ANISOU 1912  CA  GLU B 183     8994   8205   7135   1241   2404    451       C  
ATOM   1913  C   GLU B 183      18.639  13.702  25.384  1.00 63.74           C  
ANISOU 1913  C   GLU B 183     9237   8070   6912   1246   2193    363       C  
ATOM   1914  O   GLU B 183      19.282  13.125  26.263  1.00 64.66           O  
ANISOU 1914  O   GLU B 183     9558   8159   6851   1219   2182    388       O  
ATOM   1915  CB  GLU B 183      16.300  13.485  26.249  1.00 66.58           C  
ANISOU 1915  CB  GLU B 183     9401   8571   7325   1374   2701    477       C  
ATOM   1916  N   GLU B 184      19.126  14.725  24.683  1.00 63.11           N  
ANISOU 1916  N   GLU B 184     9165   7936   6878   1277   2022    263       N  
ATOM   1917  CA  GLU B 184      20.459  15.266  24.941  1.00 62.75           C  
ANISOU 1917  CA  GLU B 184     9357   7798   6688   1268   1816    168       C  
ATOM   1918  C   GLU B 184      20.437  16.100  26.219  1.00 65.37           C  
ANISOU 1918  C   GLU B 184     9968   8087   6783   1414   1913     93       C  
ATOM   1919  O   GLU B 184      19.679  17.064  26.321  1.00 66.62           O  
ANISOU 1919  O   GLU B 184    10132   8238   6941   1549   2035     43       O  
ATOM   1920  CB  GLU B 184      20.945  16.113  23.760  1.00 61.05           C  
ANISOU 1920  CB  GLU B 184     9060   7528   6606   1241   1625     94       C  
ATOM   1921  CG  GLU B 184      22.429  16.488  23.843  1.00 59.72           C  
ANISOU 1921  CG  GLU B 184     9078   7271   6340   1181   1394      9       C  
ATOM   1922  CD  GLU B 184      23.112  16.564  22.481  1.00 57.42           C  
ANISOU 1922  CD  GLU B 184     8643   6955   6219   1070   1201     -4       C  
ATOM   1923  OE1 GLU B 184      22.481  17.025  21.506  1.00 56.57           O  
ANISOU 1923  OE1 GLU B 184     8376   6855   6262   1093   1222      4       O  
ATOM   1924  OE2 GLU B 184      24.287  16.151  22.385  1.00 54.24           O  
ANISOU 1924  OE2 GLU B 184     8286   6528   5794    968   1031    -19       O  
ATOM   1925  N   GLN B 185      21.264  15.714  27.189  1.00 66.54           N  
ANISOU 1925  N   GLN B 185    10355   8205   6724   1397   1851     82       N  
ATOM   1926  CA  GLN B 185      21.318  16.379  28.487  1.00 69.03           C  
ANISOU 1926  CA  GLN B 185    10972   8478   6777   1532   1927      7       C  
ATOM   1927  C   GLN B 185      22.761  16.683  28.879  1.00 69.28           C  
ANISOU 1927  C   GLN B 185    11241   8426   6658   1491   1665    -94       C  
ATOM   1928  O   GLN B 185      23.612  15.791  28.874  1.00 68.29           O  
ANISOU 1928  O   GLN B 185    11122   8309   6517   1385   1517    -50       O  
ATOM   1929  CB  GLN B 185      20.670  15.496  29.554  1.00 70.94           C  
ANISOU 1929  CB  GLN B 185    11300   8785   6870   1576   2163    110       C  
ATOM   1930  N   GLU B 186      23.026  17.944  29.216  1.00 70.88           N  
ANISOU 1930  N   GLU B 186    11631   8543   6756   1579   1603   -232       N  
ATOM   1931  CA  GLU B 186      24.350  18.372  29.667  1.00 71.58           C  
ANISOU 1931  CA  GLU B 186    11948   8547   6702   1540   1350   -347       C  
ATOM   1932  C   GLU B 186      24.584  17.939  31.111  1.00 73.72           C  
ANISOU 1932  C   GLU B 186    12506   8827   6676   1610   1382   -350       C  
ATOM   1933  O   GLU B 186      25.597  17.314  31.424  1.00 73.63           O  
ANISOU 1933  O   GLU B 186    12579   8816   6581   1535   1193   -345       O  
ATOM   1934  CB  GLU B 186      24.492  19.893  29.541  1.00 72.61           C  
ANISOU 1934  CB  GLU B 186    12196   8564   6829   1601   1278   -498       C  
ATOM   1935  CG  GLU B 186      25.871  20.441  29.923  1.00 73.95           C  
ANISOU 1935  CG  GLU B 186    12576   8635   6886   1536    999   -633       C  
ATOM   1936  CD  GLU B 186      26.063  21.909  29.552  1.00 75.38           C  
ANISOU 1936  CD  GLU B 186    12837   8682   7121   1553    913   -772       C  
ATOM   1937  OE1 GLU B 186      25.189  22.493  28.873  1.00 75.37           O  
ANISOU 1937  OE1 GLU B 186    12717   8663   7259   1618   1050   -756       O  
ATOM   1938  OE2 GLU B 186      27.101  22.484  29.944  1.00 76.93           O  
ANISOU 1938  OE2 GLU B 186    13219   8785   7226   1499    698   -897       O  
TER    1939      GLU B 186                                                      
ATOM   1940  N   ASN C  77      -3.412  39.546  23.275  1.00 66.46           N  
ANISOU 1940  N   ASN C  77    12506   5937   6809    218  -1598    425       N  
ATOM   1941  CA  ASN C  77      -4.326  39.028  24.334  1.00 65.05           C  
ANISOU 1941  CA  ASN C  77    12182   5886   6648    661  -1472    268       C  
ATOM   1942  C   ASN C  77      -3.984  37.580  24.710  1.00 60.98           C  
ANISOU 1942  C   ASN C  77    11118   5769   6282    545  -1270    231       C  
ATOM   1943  O   ASN C  77      -2.969  37.044  24.259  1.00 59.31           O  
ANISOU 1943  O   ASN C  77    10675   5707   6152    154  -1236    308       O  
ATOM   1944  CB  ASN C  77      -5.786  39.162  23.876  1.00 65.97           C  
ANISOU 1944  CB  ASN C  77    12271   6052   6743   1140  -1422    263       C  
ATOM   1945  CG  ASN C  77      -6.137  38.234  22.721  1.00 64.70           C  
ANISOU 1945  CG  ASN C  77    11649   6234   6702   1074  -1294    357       C  
ATOM   1946  OD1 ASN C  77      -5.354  37.367  22.330  1.00 63.69           O  
ANISOU 1946  OD1 ASN C  77    11206   6325   6668    730  -1202    400       O  
ATOM   1947  ND2 ASN C  77      -7.334  38.412  22.174  1.00 66.34           N  
ANISOU 1947  ND2 ASN C  77    11828   6487   6892   1425  -1297    391       N  
ATOM   1948  N   GLN C  78      -4.834  36.960  25.527  1.00 59.31           N  
ANISOU 1948  N   GLN C  78    10709   5732   6094    897  -1133    125       N  
ATOM   1949  CA  GLN C  78      -4.594  35.608  26.047  1.00 56.12           C  
ANISOU 1949  CA  GLN C  78     9852   5660   5810    820   -963     84       C  
ATOM   1950  C   GLN C  78      -4.455  34.542  24.959  1.00 52.80           C  
ANISOU 1950  C   GLN C  78     8998   5541   5522    630   -844    169       C  
ATOM   1951  O   GLN C  78      -3.527  33.733  24.998  1.00 50.63           O  
ANISOU 1951  O   GLN C  78     8482   5425   5332    355   -783    182       O  
ATOM   1952  CB  GLN C  78      -5.715  35.201  27.011  1.00 56.40           C  
ANISOU 1952  CB  GLN C  78     9769   5836   5824   1245   -835    -13       C  
ATOM   1953  CG  GLN C  78      -5.739  36.003  28.298  1.00 59.63           C  
ANISOU 1953  CG  GLN C  78    10587   5992   6080   1447   -909   -127       C  
ATOM   1954  CD  GLN C  78      -6.694  35.430  29.334  1.00 60.48           C  
ANISOU 1954  CD  GLN C  78    10516   6310   6155   1827   -735   -210       C  
ATOM   1955  OE1 GLN C  78      -7.845  35.117  29.030  1.00 62.22           O  
ANISOU 1955  OE1 GLN C  78    10487   6749   6406   2127   -610   -175       O  
ATOM   1956  NE2 GLN C  78      -6.220  35.300  30.567  1.00 60.66           N  
ANISOU 1956  NE2 GLN C  78    10661   6283   6105   1801   -733   -303       N  
ATOM   1957  N   LEU C  79      -5.383  34.535  24.006  1.00 52.33           N  
ANISOU 1957  N   LEU C  79     8858   5558   5468    798   -821    226       N  
ATOM   1958  CA  LEU C  79      -5.378  33.538  22.931  1.00 50.31           C  
ANISOU 1958  CA  LEU C  79     8256   5560   5300    647   -727    295       C  
ATOM   1959  C   LEU C  79      -4.208  33.733  21.968  1.00 50.32           C  
ANISOU 1959  C   LEU C  79     8321   5508   5289    261   -766    386       C  
ATOM   1960  O   LEU C  79      -3.612  32.758  21.506  1.00 48.68           O  
ANISOU 1960  O   LEU C  79     7835   5513   5147     63   -657    408       O  
ATOM   1961  CB  LEU C  79      -6.705  33.550  22.163  1.00 51.07           C  
ANISOU 1961  CB  LEU C  79     8276   5743   5386    911   -733    346       C  
ATOM   1962  CG  LEU C  79      -7.882  32.872  22.867  1.00 50.45           C  
ANISOU 1962  CG  LEU C  79     7928   5886   5355   1229   -636    303       C  
ATOM   1963  CD1 LEU C  79      -9.162  33.081  22.072  1.00 52.32           C  
ANISOU 1963  CD1 LEU C  79     8095   6205   5578   1477   -685    387       C  
ATOM   1964  CD2 LEU C  79      -7.607  31.386  23.067  1.00 47.55           C  
ANISOU 1964  CD2 LEU C  79     7186   5788   5091   1062   -507    281       C  
ATOM   1965  N   GLN C  80      -3.882  34.988  21.670  1.00 52.53           N  
ANISOU 1965  N   GLN C  80     8981   5506   5472    163   -917    447       N  
ATOM   1966  CA  GLN C  80      -2.715  35.302  20.842  1.00 53.38           C  
ANISOU 1966  CA  GLN C  80     9161   5571   5549   -239   -955    566       C  
ATOM   1967  C   GLN C  80      -1.436  34.817  21.527  1.00 51.87           C  
ANISOU 1967  C   GLN C  80     8797   5486   5425   -522   -906    555       C  
ATOM   1968  O   GLN C  80      -0.534  34.293  20.876  1.00 51.10           O  
ANISOU 1968  O   GLN C  80     8477   5576   5362   -792   -814    635       O  
ATOM   1969  CB  GLN C  80      -2.622  36.807  20.572  1.00 56.92           C  
ANISOU 1969  CB  GLN C  80    10101   5656   5870   -315  -1161    646       C  
ATOM   1970  CG  GLN C  80      -1.875  37.151  19.294  1.00 60.13           C  
ANISOU 1970  CG  GLN C  80    10573   6057   6216   -672  -1186    814       C  
ATOM   1971  CD  GLN C  80      -2.783  37.171  18.078  1.00 61.65           C  
ANISOU 1971  CD  GLN C  80    10787   6282   6354   -515  -1180    875       C  
ATOM   1972  OE1 GLN C  80      -3.377  38.200  17.751  1.00 65.52           O  
ANISOU 1972  OE1 GLN C  80    11646   6503   6746   -386  -1343    923       O  
ATOM   1973  NE2 GLN C  80      -2.888  36.036  17.398  1.00 60.90           N  
ANISOU 1973  NE2 GLN C  80    10328   6500   6311   -520  -1012    873       N  
ATOM   1974  N   TYR C  81      -1.378  34.993  22.845  1.00 51.42           N  
ANISOU 1974  N   TYR C  81     8843   5319   5374   -435   -967    459       N  
ATOM   1975  CA  TYR C  81      -0.268  34.500  23.659  1.00 50.61           C  
ANISOU 1975  CA  TYR C  81     8570   5321   5339   -663   -950    444       C  
ATOM   1976  C   TYR C  81      -0.194  32.971  23.637  1.00 47.72           C  
ANISOU 1976  C   TYR C  81     7734   5304   5093   -613   -749    403       C  
ATOM   1977  O   TYR C  81       0.880  32.403  23.441  1.00 47.46           O  
ANISOU 1977  O   TYR C  81     7460   5451   5123   -858   -684    462       O  
ATOM   1978  CB  TYR C  81      -0.404  35.015  25.099  1.00 51.65           C  
ANISOU 1978  CB  TYR C  81     8969   5238   5416   -532  -1073    336       C  
ATOM   1979  CG  TYR C  81       0.657  34.510  26.050  1.00 51.00           C  
ANISOU 1979  CG  TYR C  81     8729   5255   5395   -747  -1091    320       C  
ATOM   1980  CD1 TYR C  81       1.854  35.205  26.223  1.00 53.40           C  
ANISOU 1980  CD1 TYR C  81     9193   5428   5670  -1132  -1268    416       C  
ATOM   1981  CD2 TYR C  81       0.460  33.343  26.785  1.00 48.16           C  
ANISOU 1981  CD2 TYR C  81     8063   5120   5116   -582   -955    227       C  
ATOM   1982  CE1 TYR C  81       2.831  34.744  27.099  1.00 53.19           C  
ANISOU 1982  CE1 TYR C  81     8995   5512   5703  -1331  -1311    419       C  
ATOM   1983  CE2 TYR C  81       1.428  32.874  27.659  1.00 48.21           C  
ANISOU 1983  CE2 TYR C  81     7931   5214   5174   -761   -991    221       C  
ATOM   1984  CZ  TYR C  81       2.611  33.578  27.812  1.00 50.90           C  
ANISOU 1984  CZ  TYR C  81     8408   5440   5493  -1126  -1172    316       C  
ATOM   1985  OH  TYR C  81       3.572  33.116  28.677  1.00 51.78           O  
ANISOU 1985  OH  TYR C  81     8357   5656   5659  -1305  -1233    327       O  
ATOM   1986  N   LEU C  82      -1.331  32.311  23.841  1.00 46.08           N  
ANISOU 1986  N   LEU C  82     7401   5194   4912   -295   -656    314       N  
ATOM   1987  CA  LEU C  82      -1.398  30.846  23.765  1.00 43.65           C  
ANISOU 1987  CA  LEU C  82     6711   5173   4701   -247   -494    278       C  
ATOM   1988  C   LEU C  82      -0.963  30.320  22.395  1.00 43.18           C  
ANISOU 1988  C   LEU C  82     6481   5271   4653   -408   -402    359       C  
ATOM   1989  O   LEU C  82      -0.338  29.264  22.302  1.00 42.34           O  
ANISOU 1989  O   LEU C  82     6113   5364   4611   -485   -289    350       O  
ATOM   1990  CB  LEU C  82      -2.809  30.341  24.092  1.00 42.56           C  
ANISOU 1990  CB  LEU C  82     6488   5109   4574     80   -438    208       C  
ATOM   1991  CG  LEU C  82      -3.213  30.397  25.569  1.00 42.70           C  
ANISOU 1991  CG  LEU C  82     6568   5078   4577    273   -449    118       C  
ATOM   1992  CD1 LEU C  82      -4.669  30.025  25.732  1.00 42.68           C  
ANISOU 1992  CD1 LEU C  82     6454   5191   4572    585   -380     94       C  
ATOM   1993  CD2 LEU C  82      -2.341  29.481  26.407  1.00 42.57           C  
ANISOU 1993  CD2 LEU C  82     6364   5181   4630    142   -402     79       C  
ATOM   1994  N   HIS C  83      -1.286  31.058  21.336  1.00 44.50           N  
ANISOU 1994  N   HIS C  83     6824   5342   4741   -438   -450    435       N  
ATOM   1995  CA  HIS C  83      -0.860  30.682  19.986  1.00 44.94           C  
ANISOU 1995  CA  HIS C  83     6779   5535   4763   -593   -361    517       C  
ATOM   1996  C   HIS C  83       0.621  30.989  19.764  1.00 46.56           C  
ANISOU 1996  C   HIS C  83     6951   5785   4955   -916   -338    619       C  
ATOM   1997  O   HIS C  83       1.402  30.093  19.434  1.00 45.17           O  
ANISOU 1997  O   HIS C  83     6517   5835   4811  -1005   -194    634       O  
ATOM   1998  CB  HIS C  83      -1.721  31.388  18.930  1.00 46.01           C  
ANISOU 1998  CB  HIS C  83     7129   5554   4798   -523   -435    581       C  
ATOM   1999  CG  HIS C  83      -1.519  30.873  17.537  1.00 46.31           C  
ANISOU 1999  CG  HIS C  83     7087   5739   4769   -632   -339    647       C  
ATOM   2000  ND1 HIS C  83      -1.892  31.586  16.419  1.00 48.32           N  
ANISOU 2000  ND1 HIS C  83     7557   5897   4906   -670   -409    743       N  
ATOM   2001  CD2 HIS C  83      -0.974  29.719  17.082  1.00 45.83           C  
ANISOU 2001  CD2 HIS C  83     6792   5902   4719   -691   -181    626       C  
ATOM   2002  CE1 HIS C  83      -1.591  30.893  15.336  1.00 48.02           C  
ANISOU 2002  CE1 HIS C  83     7421   6027   4797   -761   -292    777       C  
ATOM   2003  NE2 HIS C  83      -1.033  29.757  15.710  1.00 46.22           N  
ANISOU 2003  NE2 HIS C  83     6928   5990   4642   -761   -148    701       N  
ATOM   2004  N   LYS C  84       1.001  32.251  19.966  1.00 49.66           N  
ANISOU 2004  N   LYS C  84     7609   5965   5295  -1085   -487    697       N  
ATOM   2005  CA  LYS C  84       2.343  32.730  19.609  1.00 52.89           C  
ANISOU 2005  CA  LYS C  84     7999   6420   5675  -1453   -495    847       C  
ATOM   2006  C   LYS C  84       3.448  32.284  20.567  1.00 53.30           C  
ANISOU 2006  C   LYS C  84     7810   6614   5826  -1602   -479    847       C  
ATOM   2007  O   LYS C  84       4.592  32.124  20.148  1.00 54.96           O  
ANISOU 2007  O   LYS C  84     7807   7028   6046  -1854   -398    973       O  
ATOM   2008  CB  LYS C  84       2.364  34.261  19.498  1.00 55.96           C  
ANISOU 2008  CB  LYS C  84     8802   6498   5962  -1631   -704    951       C  
ATOM   2009  CG  LYS C  84       1.602  34.810  18.305  1.00 58.33           C  
ANISOU 2009  CG  LYS C  84     9335   6682   6145  -1569   -729   1015       C  
ATOM   2010  CD  LYS C  84       1.717  36.327  18.219  1.00 62.46           C  
ANISOU 2010  CD  LYS C  84    10310   6863   6558  -1761   -957   1131       C  
ATOM   2011  CE  LYS C  84       1.296  36.848  16.852  1.00 65.13           C  
ANISOU 2011  CE  LYS C  84    10852   7127   6766  -1795   -974   1249       C  
ATOM   2012  NZ  LYS C  84      -0.057  36.366  16.454  1.00 64.44           N  
ANISOU 2012  NZ  LYS C  84    10739   7066   6678  -1401   -930   1141       N  
ATOM   2013  N   VAL C  85       3.118  32.104  21.845  1.00 52.34           N  
ANISOU 2013  N   VAL C  85     7715   6404   5767  -1444   -555    722       N  
ATOM   2014  CA  VAL C  85       4.117  31.732  22.850  1.00 52.53           C  
ANISOU 2014  CA  VAL C  85     7546   6536   5877  -1579   -583    724       C  
ATOM   2015  C   VAL C  85       3.981  30.265  23.255  1.00 49.87           C  
ANISOU 2015  C   VAL C  85     6884   6425   5638  -1351   -426    611       C  
ATOM   2016  O   VAL C  85       4.922  29.484  23.111  1.00 50.17           O  
ANISOU 2016  O   VAL C  85     6607   6713   5741  -1437   -316    660       O  
ATOM   2017  CB  VAL C  85       4.013  32.617  24.113  1.00 53.54           C  
ANISOU 2017  CB  VAL C  85     7990   6380   5974  -1605   -811    673       C  
ATOM   2018  CG1 VAL C  85       5.038  32.185  25.155  1.00 54.06           C  
ANISOU 2018  CG1 VAL C  85     7854   6566   6121  -1755   -867    683       C  
ATOM   2019  CG2 VAL C  85       4.198  34.089  23.752  1.00 56.06           C  
ANISOU 2019  CG2 VAL C  85     8699   6420   6182  -1850  -1005    789       C  
ATOM   2020  N   VAL C  86       2.811  29.892  23.756  1.00 47.86           N  
ANISOU 2020  N   VAL C  86     6708   6090   5388  -1056   -417    473       N  
ATOM   2021  CA  VAL C  86       2.624  28.552  24.309  1.00 45.52           C  
ANISOU 2021  CA  VAL C  86     6163   5960   5172   -869   -308    375       C  
ATOM   2022  C   VAL C  86       2.711  27.486  23.214  1.00 44.35           C  
ANISOU 2022  C   VAL C  86     5780   6028   5042   -819   -128    387       C  
ATOM   2023  O   VAL C  86       3.527  26.570  23.312  1.00 44.05           O  
ANISOU 2023  O   VAL C  86     5495   6177   5067   -836    -39    391       O  
ATOM   2024  CB  VAL C  86       1.304  28.435  25.100  1.00 44.50           C  
ANISOU 2024  CB  VAL C  86     6161   5719   5028   -592   -335    256       C  
ATOM   2025  CG1 VAL C  86       1.151  27.035  25.685  1.00 43.03           C  
ANISOU 2025  CG1 VAL C  86     5736   5697   4917   -451   -239    182       C  
ATOM   2026  CG2 VAL C  86       1.260  29.487  26.212  1.00 45.75           C  
ANISOU 2026  CG2 VAL C  86     6604   5650   5130   -599   -500    226       C  
ATOM   2027  N   MET C  87       1.904  27.616  22.163  1.00 44.01           N  
ANISOU 2027  N   MET C  87     5838   5953   4931   -746    -88    393       N  
ATOM   2028  CA  MET C  87       1.877  26.595  21.109  1.00 43.84           C  
ANISOU 2028  CA  MET C  87     5668   6100   4888   -684     63    386       C  
ATOM   2029  C   MET C  87       3.184  26.521  20.310  1.00 45.66           C  
ANISOU 2029  C   MET C  87     5753   6505   5090   -862    179    487       C  
ATOM   2030  O   MET C  87       3.622  25.432  19.950  1.00 45.24           O  
ANISOU 2030  O   MET C  87     5516   6629   5043   -783    321    459       O  
ATOM   2031  CB  MET C  87       0.686  26.790  20.161  1.00 43.62           C  
ANISOU 2031  CB  MET C  87     5800   5995   4777   -583     46    381       C  
ATOM   2032  CG  MET C  87       0.581  25.722  19.063  1.00 44.41           C  
ANISOU 2032  CG  MET C  87     5817   6234   4823   -527    169    360       C  
ATOM   2033  SD  MET C  87       0.504  24.028  19.698  1.00 44.26           S  
ANISOU 2033  SD  MET C  87     5607   6326   4884   -369    239    245       S  
ATOM   2034  CE  MET C  87      -1.260  23.869  19.962  1.00 42.39           C  
ANISOU 2034  CE  MET C  87     5454   5995   4656   -220    122    199       C  
ATOM   2035  N   LYS C  88       3.806  27.664  20.031  1.00 48.31           N  
ANISOU 2035  N   LYS C  88     6178   6797   5382  -1095    122    614       N  
ATOM   2036  CA  LYS C  88       5.086  27.662  19.306  1.00 51.21           C  
ANISOU 2036  CA  LYS C  88     6361   7381   5714  -1290    248    748       C  
ATOM   2037  C   LYS C  88       6.197  26.949  20.081  1.00 51.23           C  
ANISOU 2037  C   LYS C  88     6048   7590   5827  -1307    303    760       C  
ATOM   2038  O   LYS C  88       7.023  26.264  19.482  1.00 52.81           O  
ANISOU 2038  O   LYS C  88     6007   8047   6011  -1287    484    810       O  
ATOM   2039  CB  LYS C  88       5.521  29.080  18.920  1.00 54.22           C  
ANISOU 2039  CB  LYS C  88     6909   7668   6024  -1594    148    915       C  
ATOM   2040  CG  LYS C  88       5.033  29.495  17.538  1.00 57.10           C  
ANISOU 2040  CG  LYS C  88     7463   7992   6240  -1620    202    976       C  
ATOM   2041  CD  LYS C  88       5.515  30.882  17.140  1.00 61.25           C  
ANISOU 2041  CD  LYS C  88     8179   8412   6682  -1950     93   1164       C  
ATOM   2042  CE  LYS C  88       5.049  31.238  15.736  1.00 62.68           C  
ANISOU 2042  CE  LYS C  88     8558   8561   6698  -1971    150   1236       C  
ATOM   2043  NZ  LYS C  88       5.347  32.655  15.386  1.00 66.93           N  
ANISOU 2043  NZ  LYS C  88     9359   8929   7142  -2291      4   1422       N  
ATOM   2044  N   ALA C  89       6.206  27.104  21.404  1.00 50.19           N  
ANISOU 2044  N   ALA C  89     5929   7351   5790  -1317    148    715       N  
ATOM   2045  CA  ALA C  89       7.169  26.410  22.261  1.00 49.95           C  
ANISOU 2045  CA  ALA C  89     5615   7495   5867  -1315    158    724       C  
ATOM   2046  C   ALA C  89       6.902  24.898  22.327  1.00 47.71           C  
ANISOU 2046  C   ALA C  89     5187   7318   5624  -1012    292    593       C  
ATOM   2047  O   ALA C  89       7.838  24.102  22.392  1.00 48.79           O  
ANISOU 2047  O   ALA C  89     5049   7676   5812   -954    391    624       O  
ATOM   2048  CB  ALA C  89       7.158  27.007  23.661  1.00 49.88           C  
ANISOU 2048  CB  ALA C  89     5727   7310   5916  -1409    -68    703       C  
ATOM   2049  N   LEU C  90       5.632  24.502  22.306  1.00 44.62           N  
ANISOU 2049  N   LEU C  90     4981   6769   5203   -820    284    462       N  
ATOM   2050  CA  LEU C  90       5.281  23.082  22.408  1.00 42.85           C  
ANISOU 2050  CA  LEU C  90     4680   6596   5004   -574    368    347       C  
ATOM   2051  C   LEU C  90       5.363  22.345  21.066  1.00 42.57           C  
ANISOU 2051  C   LEU C  90     4616   6681   4876   -467    548    335       C  
ATOM   2052  O   LEU C  90       5.822  21.206  21.010  1.00 42.48           O  
ANISOU 2052  O   LEU C  90     4478   6786   4876   -304    651    289       O  
ATOM   2053  CB  LEU C  90       3.891  22.916  23.030  1.00 41.43           C  
ANISOU 2053  CB  LEU C  90     4683   6227   4830   -449    270    239       C  
ATOM   2054  CG  LEU C  90       3.767  23.382  24.484  1.00 42.02           C  
ANISOU 2054  CG  LEU C  90     4808   6192   4965   -480    122    220       C  
ATOM   2055  CD1 LEU C  90       2.344  23.219  24.981  1.00 40.32           C  
ANISOU 2055  CD1 LEU C  90     4741   5847   4733   -333     73    135       C  
ATOM   2056  CD2 LEU C  90       4.730  22.630  25.387  1.00 43.54           C  
ANISOU 2056  CD2 LEU C  90     4806   6496   5242   -462    111    221       C  
ATOM   2057  N   TRP C  91       4.929  23.001  19.992  1.00 42.56           N  
ANISOU 2057  N   TRP C  91     4768   6637   4766   -544    577    376       N  
ATOM   2058  CA  TRP C  91       4.840  22.368  18.671  1.00 42.70           C  
ANISOU 2058  CA  TRP C  91     4837   6733   4653   -443    730    353       C  
ATOM   2059  C   TRP C  91       6.192  21.885  18.150  1.00 44.73           C  
ANISOU 2059  C   TRP C  91     4872   7252   4872   -406    929    414       C  
ATOM   2060  O   TRP C  91       6.278  20.825  17.529  1.00 45.00           O  
ANISOU 2060  O   TRP C  91     4918   7357   4822   -205   1064    339       O  
ATOM   2061  CB  TRP C  91       4.217  23.340  17.660  1.00 42.76           C  
ANISOU 2061  CB  TRP C  91     5057   6650   4540   -564    701    413       C  
ATOM   2062  CG  TRP C  91       3.986  22.749  16.310  1.00 41.85           C  
ANISOU 2062  CG  TRP C  91     5056   6585   4259   -471    825    383       C  
ATOM   2063  CD1 TRP C  91       4.738  22.952  15.186  1.00 43.84           C  
ANISOU 2063  CD1 TRP C  91     5295   6995   4366   -533    993    471       C  
ATOM   2064  CD2 TRP C  91       2.933  21.855  15.932  1.00 39.59           C  
ANISOU 2064  CD2 TRP C  91     4936   6193   3912   -316    783    265       C  
ATOM   2065  NE1 TRP C  91       4.215  22.242  14.133  1.00 43.21           N  
ANISOU 2065  NE1 TRP C  91     5399   6895   4123   -401   1059    395       N  
ATOM   2066  CE2 TRP C  91       3.107  21.559  14.563  1.00 41.54           C  
ANISOU 2066  CE2 TRP C  91     5305   6512   3965   -282    914    270       C  
ATOM   2067  CE3 TRP C  91       1.857  21.275  16.616  1.00 37.60           C  
ANISOU 2067  CE3 TRP C  91     4745   5803   3739   -223    641    171       C  
ATOM   2068  CZ2 TRP C  91       2.247  20.707  13.865  1.00 40.92           C  
ANISOU 2068  CZ2 TRP C  91     5440   6342   3767   -168    875    172       C  
ATOM   2069  CZ3 TRP C  91       1.002  20.432  15.920  1.00 36.44           C
[truncated: 160,462 more chars]
