# Supplementary material for: Predictive classification models and targets identification for betulin derivatives as Leishmania donovani inhibitors
Source: J Cheminform. 2018 Aug 17;10:40. doi: 10.1186/s13321-018-0291-x (PMC6097978; doi:10.1186/s13321-018-0291-x)
Supplement: Supplementary file 5 — Additional file 5. Zip file with all potential protein target structures protein data bank files. [file 13321_2018_291_MOESM5_ESM.zip › 4alh.pdb]

HEADER    SIGNALING PROTEIN/INHIBITOR             03-MAR-12   4ALH              
TITLE     N-TERMINAL BROMODOMAIN OF HUMAN BRD2 WITH  3,5 DIMETHYL-4-            
TITLE    2 PHENYL-1,2-OXAZOLE                                                   
COMPND    MOL_ID: 1;                                                            
COMPND   2 MOLECULE: BROMODOMAIN CONTAINING 2;                                  
COMPND   3 CHAIN: A, B, C;                                                      
COMPND   4 FRAGMENT: N-TERMINAL BROMODOMAIN (BD1), RESIDUES 67-200;             
COMPND   5 SYNONYM: HUMAN BRD2;                                                 
COMPND   6 ENGINEERED: YES                                                      
SOURCE    MOL_ID: 1;                                                            
SOURCE   2 ORGANISM_SCIENTIFIC: HOMO SAPIENS;                                   
SOURCE   3 ORGANISM_COMMON: HUMAN;                                              
SOURCE   4 ORGANISM_TAXID: 9606;                                                
SOURCE   5 EXPRESSION_SYSTEM: ESCHERICHIA COLI;                                 
SOURCE   6 EXPRESSION_SYSTEM_TAXID: 562                                         
KEYWDS    SIGNALING PROTEIN-INHIBITOR COMPLEX, HISTONE, EPIGENETIC READER       
EXPDTA    X-RAY DIFFRACTION                                                     
AUTHOR    C.W.CHUNG,P.BAMBOROUGH                                                
REVDAT   1   11-APR-12 4ALH    0                                                
SPRSDE     11-APR-12 4ALH      4A9P                                             
JRNL        AUTH   P.BAMBOROUGH,H.DIALLO,J.D.GOODACRE,L.GORDON,A.LEWIS,         
JRNL        AUTH 2 J.T.SEAL,D.M.WILSON,M.D.WOODROW,C.W.CHUNG                    
JRNL        TITL   FRAGMENT-BASED DISCOVERY OF BROMODOMAIN INHIBITORS PART 2:   
JRNL        TITL 2 OPTIMIZATION OF PHENYLISOXAZOLE SULFONAMIDES.                
JRNL        REF    J.MED.CHEM.                   V.  55   587 2012              
JRNL        REFN                   ISSN 0022-2623                               
JRNL        PMID   22136469                                                     
JRNL        DOI    10.1021/JM201283Q                                            
REMARK   2                                                                      
REMARK   2 RESOLUTION.    1.97 ANGSTROMS.                                       
REMARK   3                                                                      
REMARK   3 REFINEMENT.                                                          
REMARK   3   PROGRAM     : REFMAC 5.6.0117                                      
REMARK   3   AUTHORS     : MURSHUDOV,VAGIN,DODSON                               
REMARK   3                                                                      
REMARK   3    REFINEMENT TARGET : MAXIMUM LIKELIHOOD                            
REMARK   3                                                                      
REMARK   3  DATA USED IN REFINEMENT.                                            
REMARK   3   RESOLUTION RANGE HIGH (ANGSTROMS) : 1.97                           
REMARK   3   RESOLUTION RANGE LOW  (ANGSTROMS) : 68.52                          
REMARK   3   DATA CUTOFF            (SIGMA(F)) : NONE                           
REMARK   3   COMPLETENESS FOR RANGE        (%) : 98.47                          
REMARK   3   NUMBER OF REFLECTIONS             : 29172                          
REMARK   3                                                                      
REMARK   3  FIT TO DATA USED IN REFINEMENT.                                     
REMARK   3   CROSS-VALIDATION METHOD          : THROUGHOUT                      
REMARK   3   FREE R VALUE TEST SET SELECTION  : RANDOM                          
REMARK   3   R VALUE     (WORKING + TEST SET) : 0.16923                         
REMARK   3   R VALUE            (WORKING SET) : 0.16770                         
REMARK   3   FREE R VALUE                     : 0.20280                         
REMARK   3   FREE R VALUE TEST SET SIZE   (%) : 4.1                             
REMARK   3   FREE R VALUE TEST SET COUNT      : 1239                            
REMARK   3                                                                      
REMARK   3  FIT IN THE HIGHEST RESOLUTION BIN.                                  
REMARK   3   TOTAL NUMBER OF BINS USED           : 20                           
REMARK   3   BIN RESOLUTION RANGE HIGH       (A) : 1.965                        
REMARK   3   BIN RESOLUTION RANGE LOW        (A) : 2.016                        
REMARK   3   REFLECTION IN BIN     (WORKING SET) : 1861                         
REMARK   3   BIN COMPLETENESS (WORKING+TEST) (%) : 88.09                        
REMARK   3   BIN R VALUE           (WORKING SET) : 0.237                        
REMARK   3   BIN FREE R VALUE SET COUNT          : 85                           
REMARK   3   BIN FREE R VALUE                    : 0.240                        
REMARK   3                                                                      
REMARK   3  NUMBER OF NON-HYDROGEN ATOMS USED IN REFINEMENT.                    
REMARK   3   PROTEIN ATOMS            : 2809                                    
REMARK   3   NUCLEIC ACID ATOMS       : 0                                       
REMARK   3   HETEROGEN ATOMS          : 67                                      
REMARK   3   SOLVENT ATOMS            : 304                                     
REMARK   3                                                                      
REMARK   3  B VALUES.                                                           
REMARK   3   FROM WILSON PLOT           (A**2) : NULL                           
REMARK   3   MEAN B VALUE      (OVERALL, A**2) : 33.407                         
REMARK   3   OVERALL ANISOTROPIC B VALUE.                                       
REMARK   3    B11 (A**2) : 1.78                                                 
REMARK   3    B22 (A**2) : -0.98                                                
REMARK   3    B33 (A**2) : -0.75                                                
REMARK   3    B12 (A**2) : 0.00                                                 
REMARK   3    B13 (A**2) : 0.35                                                 
REMARK   3    B23 (A**2) : 0.00                                                 
REMARK   3                                                                      
REMARK   3  ESTIMATED OVERALL COORDINATE ERROR.                                 
REMARK   3   ESU BASED ON R VALUE                            (A): 0.148         
REMARK   3   ESU BASED ON FREE R VALUE                       (A): 0.134         
REMARK   3   ESU BASED ON MAXIMUM LIKELIHOOD                 (A): 0.087         
REMARK   3   ESU FOR B VALUES BASED ON MAXIMUM LIKELIHOOD (A**2): 5.760         
REMARK   3                                                                      
REMARK   3  CORRELATION COEFFICIENTS.                                           
REMARK   3   CORRELATION COEFFICIENT FO-FC      : 0.962                         
REMARK   3   CORRELATION COEFFICIENT FO-FC FREE : 0.946                         
REMARK   3                                                                      
REMARK   3  RMS DEVIATIONS FROM IDEAL VALUES        COUNT    RMS    WEIGHT      
REMARK   3   BOND LENGTHS REFINED ATOMS        (A):  2961 ; 0.006 ; 0.020       
REMARK   3   BOND LENGTHS OTHERS               (A):  1998 ; 0.001 ; 0.020       
REMARK   3   BOND ANGLES REFINED ATOMS   (DEGREES):  4028 ; 0.979 ; 1.951       
REMARK   3   BOND ANGLES OTHERS          (DEGREES):  4894 ; 0.792 ; 3.000       
REMARK   3   TORSION ANGLES, PERIOD 1    (DEGREES):   346 ; 3.974 ; 5.000       
REMARK   3   TORSION ANGLES, PERIOD 2    (DEGREES):   141 ;38.762 ;25.106       
REMARK   3   TORSION ANGLES, PERIOD 3    (DEGREES):   535 ;11.936 ;15.000       
REMARK   3   TORSION ANGLES, PERIOD 4    (DEGREES):     9 ;24.283 ;15.000       
REMARK   3   CHIRAL-CENTER RESTRAINTS       (A**3):   418 ; 0.051 ; 0.200       
REMARK   3   GENERAL PLANES REFINED ATOMS      (A):  3247 ; 0.003 ; 0.021       
REMARK   3   GENERAL PLANES OTHERS             (A):   595 ; 0.001 ; 0.020       
REMARK   3   NON-BONDED CONTACTS REFINED ATOMS (A):  NULL ;  NULL ;  NULL       
REMARK   3   NON-BONDED CONTACTS OTHERS        (A):  NULL ;  NULL ;  NULL       
REMARK   3   NON-BONDED TORSION REFINED ATOMS  (A):  NULL ;  NULL ;  NULL       
REMARK   3   NON-BONDED TORSION OTHERS         (A):  NULL ;  NULL ;  NULL       
REMARK   3   H-BOND (X...Y) REFINED ATOMS      (A):  NULL ;  NULL ;  NULL       
REMARK   3   H-BOND (X...Y) OTHERS             (A):  NULL ;  NULL ;  NULL       
REMARK   3   POTENTIAL METAL-ION REFINED ATOMS (A):  NULL ;  NULL ;  NULL       
REMARK   3   POTENTIAL METAL-ION OTHERS        (A):  NULL ;  NULL ;  NULL       
REMARK   3   SYMMETRY VDW REFINED ATOMS        (A):  NULL ;  NULL ;  NULL       
REMARK   3   SYMMETRY VDW OTHERS               (A):  NULL ;  NULL ;  NULL       
REMARK   3   SYMMETRY H-BOND REFINED ATOMS     (A):  NULL ;  NULL ;  NULL       
REMARK   3   SYMMETRY H-BOND OTHERS            (A):  NULL ;  NULL ;  NULL       
REMARK   3   SYMMETRY METAL-ION REFINED ATOMS  (A):  NULL ;  NULL ;  NULL       
REMARK   3   SYMMETRY METAL-ION OTHERS         (A):  NULL ;  NULL ;  NULL       
REMARK   3                                                                      
REMARK   3  ISOTROPIC THERMAL FACTOR RESTRAINTS.     COUNT   RMS    WEIGHT      
REMARK   3   MAIN-CHAIN BOND REFINED ATOMS  (A**2):  NULL ;  NULL ;  NULL       
REMARK   3   MAIN-CHAIN BOND OTHER ATOMS    (A**2):  NULL ;  NULL ;  NULL       
REMARK   3   MAIN-CHAIN ANGLE REFINED ATOMS (A**2):  NULL ;  NULL ;  NULL       
REMARK   3   SIDE-CHAIN BOND REFINED ATOMS  (A**2):  NULL ;  NULL ;  NULL       
REMARK   3   SIDE-CHAIN ANGLE REFINED ATOMS (A**2):  NULL ;  NULL ;  NULL       
REMARK   3                                                                      
REMARK   3  ANISOTROPIC THERMAL FACTOR RESTRAINTS.   COUNT   RMS    WEIGHT      
REMARK   3   RIGID-BOND RESTRAINTS          (A**2):  NULL ;  NULL ;  NULL       
REMARK   3   SPHERICITY; FREE ATOMS         (A**2):  NULL ;  NULL ;  NULL       
REMARK   3   SPHERICITY; BONDED ATOMS       (A**2):  NULL ;  NULL ;  NULL       
REMARK   3                                                                      
REMARK   3  NCS RESTRAINTS STATISTICS                                           
REMARK   3   NUMBER OF DIFFERENT NCS GROUPS : NULL                              
REMARK   3                                                                      
REMARK   3  TLS DETAILS                                                         
REMARK   3   NUMBER OF TLS GROUPS  : 3                                          
REMARK   3                                                                      
REMARK   3   TLS GROUP : 1                                                      
REMARK   3    NUMBER OF COMPONENTS GROUP : 1                                    
REMARK   3    COMPONENTS        C SSSEQI   TO  C SSSEQI                         
REMARK   3    RESIDUE RANGE :   A    75        A   182                          
REMARK   3    ORIGIN FOR THE GROUP (A):  16.2668   7.0310   1.2859              
REMARK   3    T TENSOR                                                          
REMARK   3      T11:   0.0213 T22:   0.0670                                     
REMARK   3      T33:   0.1032 T12:   0.0155                                     
REMARK   3      T13:   0.0356 T23:   0.0148                                     
REMARK   3    L TENSOR                                                          
REMARK   3      L11:   1.1915 L22:   2.1946                                     
REMARK   3      L33:   1.4437 L12:  -0.8975                                     
REMARK   3      L13:   0.2799 L23:   0.0239                                     
REMARK   3    S TENSOR                                                          
REMARK   3      S11:  -0.1226 S12:  -0.0347 S13:  -0.1010                       
REMARK   3      S21:   0.1804 S22:   0.1076 S23:   0.3203                       
REMARK   3      S31:  -0.0050 S32:  -0.1052 S33:   0.0150                       
REMARK   3                                                                      
REMARK   3   TLS GROUP : 2                                                      
REMARK   3    NUMBER OF COMPONENTS GROUP : 1                                    
REMARK   3    COMPONENTS        C SSSEQI   TO  C SSSEQI                         
REMARK   3    RESIDUE RANGE :   B    76        B   183                          
REMARK   3    ORIGIN FOR THE GROUP (A):  34.6625   8.6268  10.5832              
REMARK   3    T TENSOR                                                          
REMARK   3      T11:   0.0749 T22:   0.0476                                     
REMARK   3      T33:   0.0378 T12:   0.0290                                     
REMARK   3      T13:  -0.0208 T23:  -0.0017                                     
REMARK   3    L TENSOR                                                          
REMARK   3      L11:   1.0852 L22:   2.6500                                     
REMARK   3      L33:   2.0629 L12:  -0.5089                                     
REMARK   3      L13:  -0.1028 L23:  -0.2528                                     
REMARK   3    S TENSOR                                                          
REMARK   3      S11:  -0.0536 S12:  -0.0678 S13:  -0.0234                       
REMARK   3      S21:   0.3863 S22:   0.1521 S23:  -0.0773                       
REMARK   3      S31:  -0.1425 S32:   0.0601 S33:  -0.0985                       
REMARK   3                                                                      
REMARK   3   TLS GROUP : 3                                                      
REMARK   3    NUMBER OF COMPONENTS GROUP : 1                                    
REMARK   3    COMPONENTS        C SSSEQI   TO  C SSSEQI                         
REMARK   3    RESIDUE RANGE :   C    76        C   182                          
REMARK   3    ORIGIN FOR THE GROUP (A):  -2.0613  19.0010  23.8966              
REMARK   3    T TENSOR                                                          
REMARK   3      T11:   0.0398 T22:   0.1596                                     
REMARK   3      T33:   0.0217 T12:  -0.0118                                     
REMARK   3      T13:   0.0054 T23:   0.0007                                     
REMARK   3    L TENSOR                                                          
REMARK   3      L11:   1.0730 L22:   2.8516                                     
REMARK   3      L33:   4.2269 L12:  -0.1875                                     
REMARK   3      L13:   1.2126 L23:  -0.7821                                     
REMARK   3    S TENSOR                                                          
REMARK   3      S11:  -0.1074 S12:   0.0281 S13:   0.0090                       
REMARK   3      S21:  -0.2457 S22:   0.1658 S23:  -0.0727                       
REMARK   3      S31:  -0.1587 S32:   0.0657 S33:  -0.0584                       
REMARK   3                                                                      
REMARK   3  BULK SOLVENT MODELLING.                                             
REMARK   3   METHOD USED : BABINET MODEL WITH MASK                              
REMARK   3   PARAMETERS FOR MASK CALCULATION                                    
REMARK   3   VDW PROBE RADIUS   : 1.20                                          
REMARK   3   ION PROBE RADIUS   : 0.80                                          
REMARK   3   SHRINKAGE RADIUS   : 0.80                                          
REMARK   3                                                                      
REMARK   3  OTHER REFINEMENT REMARKS: HYDROGENS HAVE BEEN ADDED IN THE          
REMARK   3   RIDING POSITIONS.                                                  
REMARK   4                                                                      
REMARK   4 4ALH COMPLIES WITH FORMAT V. 3.30, 13-JUL-11                         
REMARK 100                                                                      
REMARK 100 THIS ENTRY HAS BEEN PROCESSED BY PDBE ON 03-MAR-12.                  
REMARK 100 THE PDBE ID CODE IS EBI-51543.                                       
REMARK 200                                                                      
REMARK 200 EXPERIMENTAL DETAILS                                                 
REMARK 200  EXPERIMENT TYPE                : X-RAY DIFFRACTION                  
REMARK 200  DATE OF DATA COLLECTION        : 16-SEP-08                          
REMARK 200  TEMPERATURE           (KELVIN) : 100                                
REMARK 200  PH                             : 7.0                                
REMARK 200  NUMBER OF CRYSTALS USED        : 1                                  
REMARK 200                                                                      
REMARK 200  SYNCHROTRON              (Y/N) : Y                                  
REMARK 200  RADIATION SOURCE               : ESRF                               
REMARK 200  BEAMLINE                       : ID23-1                             
REMARK 200  X-RAY GENERATOR MODEL          : NULL                               
REMARK 200  MONOCHROMATIC OR LAUE    (M/L) : M                                  
REMARK 200  WAVELENGTH OR RANGE        (A) : 1.00                               
REMARK 200  MONOCHROMATOR                  : NULL                               
REMARK 200  OPTICS                         : NULL                               
REMARK 200                                                                      
REMARK 200  DETECTOR TYPE                  : CCD                                
REMARK 200  DETECTOR MANUFACTURER          : ADSC                               
REMARK 200  INTENSITY-INTEGRATION SOFTWARE : HKL2000                            
REMARK 200  DATA SCALING SOFTWARE          : SCALEPACK                          
REMARK 200                                                                      
REMARK 200  NUMBER OF UNIQUE REFLECTIONS   : 30411                              
REMARK 200  RESOLUTION RANGE HIGH      (A) : 1.97                               
REMARK 200  RESOLUTION RANGE LOW       (A) : 68.50                              
REMARK 200  REJECTION CRITERIA  (SIGMA(I)) : 2.0                                
REMARK 200                                                                      
REMARK 200 OVERALL.                                                             
REMARK 200  COMPLETENESS FOR RANGE     (%) : 99.4                               
REMARK 200  DATA REDUNDANCY                : 3.5                                
REMARK 200  R MERGE                    (I) : 0.09                               
REMARK 200  R SYM                      (I) : NULL                               
REMARK 200  <I/SIGMA(I)> FOR THE DATA SET  : 17.60                              
REMARK 200                                                                      
REMARK 200 IN THE HIGHEST RESOLUTION SHELL.                                     
REMARK 200  HIGHEST RESOLUTION SHELL, RANGE HIGH (A) : 1.97                     
REMARK 200  HIGHEST RESOLUTION SHELL, RANGE LOW  (A) : 2.01                     
REMARK 200  COMPLETENESS FOR SHELL     (%) : 100.0                              
REMARK 200  DATA REDUNDANCY IN SHELL       : 3.4                                
REMARK 200  R MERGE FOR SHELL          (I) : 0.45                               
REMARK 200  R SYM FOR SHELL            (I) : NULL                               
REMARK 200  <I/SIGMA(I)> FOR SHELL         : 2.00                               
REMARK 200                                                                      
REMARK 200 DIFFRACTION PROTOCOL: SINGLE WAVELENGTH                              
REMARK 200 METHOD USED TO DETERMINE THE STRUCTURE: MOLECULAR REPLACEMENT        
REMARK 200 SOFTWARE USED: NULL                                                  
REMARK 200 STARTING MODEL: NULL                                                 
REMARK 200                                                                      
REMARK 200 REMARK: NONE                                                         
REMARK 280                                                                      
REMARK 280 CRYSTAL                                                              
REMARK 280 SOLVENT CONTENT, VS   (%): 39.78                                     
REMARK 280 MATTHEWS COEFFICIENT, VM (ANGSTROMS**3/DA): 2.04                     
REMARK 280                                                                      
REMARK 280 CRYSTALLIZATION CONDITIONS: 0.1M HEPES PH 7.0, 26% PEG3350,          
REMARK 280  0.2M (NH4)2SO4, 20C                                                 
REMARK 290                                                                      
REMARK 290 CRYSTALLOGRAPHIC SYMMETRY                                            
REMARK 290 SYMMETRY OPERATORS FOR SPACE GROUP: C 1 2 1                          
REMARK 290                                                                      
REMARK 290      SYMOP   SYMMETRY                                                
REMARK 290     NNNMMM   OPERATOR                                                
REMARK 290       1555   X,Y,Z                                                   
REMARK 290       2555   -X,Y,-Z                                                 
REMARK 290       3555   X+1/2,Y+1/2,Z                                           
REMARK 290       4555   -X+1/2,Y+1/2,-Z                                         
REMARK 290                                                                      
REMARK 290     WHERE NNN -> OPERATOR NUMBER                                     
REMARK 290           MMM -> TRANSLATION VECTOR                                  
REMARK 290                                                                      
REMARK 290 CRYSTALLOGRAPHIC SYMMETRY TRANSFORMATIONS                            
REMARK 290 THE FOLLOWING TRANSFORMATIONS OPERATE ON THE ATOM/HETATM             
REMARK 290 RECORDS IN THIS ENTRY TO PRODUCE CRYSTALLOGRAPHICALLY                
REMARK 290 RELATED MOLECULES.                                                   
REMARK 290   SMTRY1   1  1.000000  0.000000  0.000000        0.00000            
REMARK 290   SMTRY2   1  0.000000  1.000000  0.000000        0.00000            
REMARK 290   SMTRY3   1  0.000000  0.000000  1.000000        0.00000            
REMARK 290   SMTRY1   2 -1.000000  0.000000  0.000000        0.00000            
REMARK 290   SMTRY2   2  0.000000  1.000000  0.000000        0.00000            
REMARK 290   SMTRY3   2  0.000000  0.000000 -1.000000        0.00000            
REMARK 290   SMTRY1   3  1.000000  0.000000  0.000000       57.14100            
REMARK 290   SMTRY2   3  0.000000  1.000000  0.000000       27.84850            
REMARK 290   SMTRY3   3  0.000000  0.000000  1.000000        0.00000            
REMARK 290   SMTRY1   4 -1.000000  0.000000  0.000000       57.14100            
REMARK 290   SMTRY2   4  0.000000  1.000000  0.000000       27.84850            
REMARK 290   SMTRY3   4  0.000000  0.000000 -1.000000        0.00000            
REMARK 290                                                                      
REMARK 290 REMARK: NULL                                                         
REMARK 300                                                                      
REMARK 300 BIOMOLECULE: 1, 2                                                    
REMARK 300 SEE REMARK 350 FOR THE AUTHOR PROVIDED AND/OR PROGRAM                
REMARK 300 GENERATED ASSEMBLY INFORMATION FOR THE STRUCTURE IN                  
REMARK 300 THIS ENTRY. THE REMARK MAY ALSO PROVIDE INFORMATION ON               
REMARK 300 BURIED SURFACE AREA.                                                 
REMARK 350                                                                      
REMARK 350 COORDINATES FOR A COMPLETE MULTIMER REPRESENTING THE KNOWN           
REMARK 350 BIOLOGICALLY SIGNIFICANT OLIGOMERIZATION STATE OF THE                
REMARK 350 MOLECULE CAN BE GENERATED BY APPLYING BIOMT TRANSFORMATIONS          
REMARK 350 GIVEN BELOW.  BOTH NON-CRYSTALLOGRAPHIC AND                          
REMARK 350 CRYSTALLOGRAPHIC OPERATIONS ARE GIVEN.                               
REMARK 350                                                                      
REMARK 350 BIOMOLECULE: 1                                                       
REMARK 350 AUTHOR DETERMINED BIOLOGICAL UNIT: DIMERIC                           
REMARK 350 SOFTWARE DETERMINED QUATERNARY STRUCTURE: DIMERIC                    
REMARK 350 SOFTWARE USED: PISA                                                  
REMARK 350 TOTAL BURIED SURFACE AREA: 2910 ANGSTROM**2                          
REMARK 350 SURFACE AREA OF THE COMPLEX: 11490 ANGSTROM**2                       
REMARK 350 CHANGE IN SOLVENT FREE ENERGY: -51.5 KCAL/MOL                        
REMARK 350 APPLY THE FOLLOWING TO CHAINS: A, B                                  
REMARK 350   BIOMT1   1  1.000000  0.000000  0.000000        0.00000            
REMARK 350   BIOMT2   1  0.000000  1.000000  0.000000        0.00000            
REMARK 350   BIOMT3   1  0.000000  0.000000  1.000000        0.00000            
REMARK 350                                                                      
REMARK 350 BIOMOLECULE: 2                                                       
REMARK 350 AUTHOR DETERMINED BIOLOGICAL UNIT: DIMERIC                           
REMARK 350 SOFTWARE DETERMINED QUATERNARY STRUCTURE: DIMERIC                    
REMARK 350 SOFTWARE USED: PISA                                                  
REMARK 350 TOTAL BURIED SURFACE AREA: 2540 ANGSTROM**2                          
REMARK 350 SURFACE AREA OF THE COMPLEX: 11350 ANGSTROM**2                       
REMARK 350 CHANGE IN SOLVENT FREE ENERGY: -36.1 KCAL/MOL                        
REMARK 350 APPLY THE FOLLOWING TO CHAINS: C                                     
REMARK 350   BIOMT1   1  1.000000  0.000000  0.000000        0.00000            
REMARK 350   BIOMT2   1  0.000000  1.000000  0.000000        0.00000            
REMARK 350   BIOMT3   1  0.000000  0.000000  1.000000        0.00000            
REMARK 350   BIOMT1   2 -1.000000  0.000000  0.000000       -5.89315            
REMARK 350   BIOMT2   2  0.000000  1.000000  0.000000        0.00000            
REMARK 350   BIOMT3   2  0.000000  0.000000 -1.000000       68.45982            
REMARK 465                                                                      
REMARK 465 MISSING RESIDUES                                                     
REMARK 465 THE FOLLOWING RESIDUES WERE NOT LOCATED IN THE                       
REMARK 465 EXPERIMENT. (M=MODEL NUMBER; RES=RESIDUE NAME; C=CHAIN               
REMARK 465 IDENTIFIER; SSSEQ=SEQUENCE NUMBER; I=INSERTION CODE.)                
REMARK 465                                                                      
REMARK 465   M RES C SSSEQI                                                     
REMARK 465     GLY A    47                                                      
REMARK 465     SER A    48                                                      
REMARK 465     SER A    49                                                      
REMARK 465     HIS A    50                                                      
REMARK 465     HIS A    51                                                      
REMARK 465     HIS A    52                                                      
REMARK 465     HIS A    53                                                      
REMARK 465     HIS A    54                                                      
REMARK 465     HIS A    55                                                      
REMARK 465     SER A    56                                                      
REMARK 465     SER A    57                                                      
REMARK 465     GLY A    58                                                      
REMARK 465     LEU A    59                                                      
REMARK 465     VAL A    60                                                      
REMARK 465     PRO A    61                                                      
REMARK 465     ARG A    62                                                      
REMARK 465     GLY A    63                                                      
REMARK 465     SER A    64                                                      
REMARK 465     HIS A    65                                                      
REMARK 465     MET A    66                                                      
REMARK 465     SER A    67                                                      
REMARK 465     ASN A    68                                                      
REMARK 465     PRO A    69                                                      
REMARK 465     LYS A    70                                                      
REMARK 465     LYS A    71                                                      
REMARK 465     PRO A    72                                                      
REMARK 465     GLY A    73                                                      
REMARK 465     ARG A    74                                                      
REMARK 465     GLU A   183                                                      
REMARK 465     GLU A   184                                                      
REMARK 465     GLN A   185                                                      
REMARK 465     GLU A   186                                                      
REMARK 465     LEU A   187                                                      
REMARK 465     VAL A   188                                                      
REMARK 465     VAL A   189                                                      
REMARK 465     THR A   190                                                      
REMARK 465     ILE A   191                                                      
REMARK 465     PRO A   192                                                      
REMARK 465     LYS A   193                                                      
REMARK 465     ASN A   194                                                      
REMARK 465     SER A   195                                                      
REMARK 465     HIS A   196                                                      
REMARK 465     LYS A   197                                                      
REMARK 465     LYS A   198                                                      
REMARK 465     GLY A   199                                                      
REMARK 465     ALA A   200                                                      
REMARK 465     GLY B    47                                                      
REMARK 465     SER B    48                                                      
REMARK 465     SER B    49                                                      
REMARK 465     HIS B    50                                                      
REMARK 465     HIS B    51                                                      
REMARK 465     HIS B    52                                                      
REMARK 465     HIS B    53                                                      
REMARK 465     HIS B    54                                                      
REMARK 465     HIS B    55                                                      
REMARK 465     SER B    56                                                      
REMARK 465     SER B    57                                                      
REMARK 465     GLY B    58                                                      
REMARK 465     LEU B    59                                                      
REMARK 465     VAL B    60                                                      
REMARK 465     PRO B    61                                                      
REMARK 465     ARG B    62                                                      
REMARK 465     GLY B    63                                                      
REMARK 465     SER B    64                                                      
REMARK 465     HIS B    65                                                      
REMARK 465     MET B    66                                                      
REMARK 465     SER B    67                                                      
REMARK 465     ASN B    68                                                      
REMARK 465     PRO B    69                                                      
REMARK 465     LYS B    70                                                      
REMARK 465     LYS B    71                                                      
REMARK 465     PRO B    72                                                      
REMARK 465     GLY B    73                                                      
REMARK 465     ARG B    74                                                      
REMARK 465     VAL B    75                                                      
REMARK 465     GLU B   184                                                      
REMARK 465     GLN B   185                                                      
REMARK 465     GLU B   186                                                      
REMARK 465     LEU B   187                                                      
REMARK 465     VAL B   188                                                      
REMARK 465     VAL B   189                                                      
REMARK 465     THR B   190                                                      
REMARK 465     ILE B   191                                                      
REMARK 465     PRO B   192                                                      
REMARK 465     LYS B   193                                                      
REMARK 465     ASN B   194                                                      
REMARK 465     SER B   195                                                      
REMARK 465     HIS B   196                                                      
REMARK 465     LYS B   197                                                      
REMARK 465     LYS B   198                                                      
REMARK 465     GLY B   199                                                      
REMARK 465     ALA B   200                                                      
REMARK 465     GLY C    47                                                      
REMARK 465     SER C    48                                                      
REMARK 465     SER C    49                                                      
REMARK 465     HIS C    50                                                      
REMARK 465     HIS C    51                                                      
REMARK 465     HIS C    52                                                      
REMARK 465     HIS C    53                                                      
REMARK 465     HIS C    54                                                      
REMARK 465     HIS C    55                                                      
REMARK 465     SER C    56                                                      
REMARK 465     SER C    57                                                      
REMARK 465     GLY C    58                                                      
REMARK 465     LEU C    59                                                      
REMARK 465     VAL C    60                                                      
REMARK 465     PRO C    61                                                      
REMARK 465     ARG C    62                                                      
REMARK 465     GLY C    63                                                      
REMARK 465     SER C    64                                                      
REMARK 465     HIS C    65                                                      
REMARK 465     MET C    66                                                      
REMARK 465     SER C    67                                                      
REMARK 465     ASN C    68                                                      
REMARK 465     PRO C    69                                                      
REMARK 465     LYS C    70                                                      
REMARK 465     LYS C    71                                                      
REMARK 465     PRO C    72                                                      
REMARK 465     GLY C    73                                                      
REMARK 465     ARG C    74                                                      
REMARK 465     VAL C    75                                                      
REMARK 465     GLU C   183                                                      
REMARK 465     GLU C   184                                                      
REMARK 465     GLN C   185                                                      
REMARK 465     GLU C   186                                                      
REMARK 465     LEU C   187                                                      
REMARK 465     VAL C   188                                                      
REMARK 465     VAL C   189                                                      
REMARK 465     THR C   190                                                      
REMARK 465     ILE C   191                                                      
REMARK 465     PRO C   192                                                      
REMARK 465     LYS C   193                                                      
REMARK 465     ASN C   194                                                      
REMARK 465     SER C   195                                                      
REMARK 465     HIS C   196                                                      
REMARK 465     LYS C   197                                                      
REMARK 465     LYS C   198                                                      
REMARK 465     GLY C   199                                                      
REMARK 465     ALA C   200                                                      
REMARK 470                                                                      
REMARK 470 MISSING ATOM                                                         
REMARK 470 THE FOLLOWING RESIDUES HAVE MISSING ATOMS (M=MODEL NUMBER;           
REMARK 470 RES=RESIDUE NAME; C=CHAIN IDENTIFIER; SSEQ=SEQUENCE NUMBER;          
REMARK 470 I=INSERTION CODE):                                                   
REMARK 470   M RES CSSEQI  ATOMS                                                
REMARK 470     THR C  76    OG1  CG2                                            
REMARK 500                                                                      
REMARK 500 GEOMETRY AND STEREOCHEMISTRY                                         
REMARK 500 SUBTOPIC: CLOSE CONTACTS                                             
REMARK 500                                                                      
REMARK 500 THE FOLLOWING ATOMS THAT ARE RELATED BY CRYSTALLOGRAPHIC             
REMARK 500 SYMMETRY ARE IN CLOSE CONTACT.  AN ATOM LOCATED WITHIN 0.15          
REMARK 500 ANGSTROMS OF A SYMMETRY RELATED ATOM IS ASSUMED TO BE ON A           
REMARK 500 SPECIAL POSITION AND IS, THEREFORE, LISTED IN REMARK 375             
REMARK 500 INSTEAD OF REMARK 500.  ATOMS WITH NON-BLANK ALTERNATE               
REMARK 500 LOCATION INDICATORS ARE NOT INCLUDED IN THE CALCULATIONS.            
REMARK 500                                                                      
REMARK 500 DISTANCE CUTOFF:                                                     
REMARK 500 2.2 ANGSTROMS FOR CONTACTS NOT INVOLVING HYDROGEN ATOMS              
REMARK 500 1.6 ANGSTROMS FOR CONTACTS INVOLVING HYDROGEN ATOMS                  
REMARK 500                                                                      
REMARK 500  ATM1  RES C  SSEQI   ATM2  RES C  SSEQI  SSYMOP   DISTANCE          
REMARK 500   O    HOH C  2059     O    HOH C  2059     2556     0.54            
REMARK 500   O    HOH C  2072     O    HOH C  2072     2556     1.15            
REMARK 500                                                                      
REMARK 500 REMARK: NULL                                                         
REMARK 800                                                                      
REMARK 800 SITE                                                                 
REMARK 800 SITE_IDENTIFIER: AC1                                                 
REMARK 800 EVIDENCE_CODE: SOFTWARE                                              
REMARK 800 SITE_DESCRIPTION: BINDING SITE FOR RESIDUE EDO A1183                 
REMARK 800                                                                      
REMARK 800 SITE_IDENTIFIER: AC2                                                 
REMARK 800 EVIDENCE_CODE: SOFTWARE                                              
REMARK 800 SITE_DESCRIPTION: BINDING SITE FOR RESIDUE EDO A1184                 
REMARK 800                                                                      
REMARK 800 SITE_IDENTIFIER: AC3                                                 
REMARK 800 EVIDENCE_CODE: SOFTWARE                                              
REMARK 800 SITE_DESCRIPTION: BINDING SITE FOR RESIDUE A9P A1185                 
REMARK 800                                                                      
REMARK 800 SITE_IDENTIFIER: AC4                                                 
REMARK 800 EVIDENCE_CODE: SOFTWARE                                              
REMARK 800 SITE_DESCRIPTION: BINDING SITE FOR RESIDUE A9P B1184                 
REMARK 800                                                                      
REMARK 800 SITE_IDENTIFIER: AC5                                                 
REMARK 800 EVIDENCE_CODE: SOFTWARE                                              
REMARK 800 SITE_DESCRIPTION: BINDING SITE FOR RESIDUE A9P C1183                 
REMARK 800                                                                      
REMARK 800 SITE_IDENTIFIER: AC6                                                 
REMARK 800 EVIDENCE_CODE: SOFTWARE                                              
REMARK 800 SITE_DESCRIPTION: BINDING SITE FOR RESIDUE SO4 C1184                 
REMARK 800                                                                      
REMARK 800 SITE_IDENTIFIER: AC7                                                 
REMARK 800 EVIDENCE_CODE: SOFTWARE                                              
REMARK 800 SITE_DESCRIPTION: BINDING SITE FOR RESIDUE SO4 A1186                 
REMARK 800                                                                      
REMARK 800 SITE_IDENTIFIER: AC8                                                 
REMARK 800 EVIDENCE_CODE: SOFTWARE                                              
REMARK 800 SITE_DESCRIPTION: BINDING SITE FOR RESIDUE SO4 A1187                 
REMARK 800                                                                      
REMARK 800 SITE_IDENTIFIER: AC9                                                 
REMARK 800 EVIDENCE_CODE: SOFTWARE                                              
REMARK 800 SITE_DESCRIPTION: BINDING SITE FOR RESIDUE SO4 B1185                 
REMARK 900                                                                      
REMARK 900 RELATED ENTRIES                                                      
REMARK 900 RELATED ID: 1X0J   RELATED DB: PDB                                   
REMARK 900  CRYSTAL STRUCTURE ANALYSIS OF THE N-TERMINAL BROMODOMAIN            
REMARK 900   OFHUMAN BRD2                                                       
REMARK 900 RELATED ID: 2YDW   RELATED DB: PDB                                   
REMARK 900  CRYSTAL STRUCTURE OF THE FIRST BROMODOMAIN OF HUMAN                 
REMARK 900  BRD2 WITH THE INHIBITOR GW841819X                                   
REMARK 900 RELATED ID: 2YEK   RELATED DB: PDB                                   
REMARK 900  CRYSTAL STRUCTURE OF THE FIRST BROMODOMAIN OF HUMAN                 
REMARK 900  BRD2 WITH THE INHIBITOR GSK525762 (IBET)                            
REMARK 900 RELATED ID: 4A9E   RELATED DB: PDB                                   
REMARK 900  N-TERMINAL BROMODOMAIN OF HUMAN BRD2 WITH 3-METHYL-1                
REMARK 900  ,2,3,4-TETRAHYDROQUINAZOLIN-2-ONE                                   
REMARK 900 RELATED ID: 4A9F   RELATED DB: PDB                                   
REMARK 900  N-TERMINAL BROMODOMAIN OF HUMAN BRD2 WITH 1-                        
REMARK 900  METHYLPYRROLIDIN-2-ONE                                              
REMARK 900 RELATED ID: 4A9H   RELATED DB: PDB                                   
REMARK 900  N-TERMINAL BROMODOMAIN OF HUMAN BRD2 WITH 1-(2-                     
REMARK 900  METHYL-1,2,3,4-TETRAHYDROQUINOLIN-1-YL)ETHAN-1-ONE                  
REMARK 900 RELATED ID: 4A9I   RELATED DB: PDB                                   
REMARK 900  N-TERMINAL BROMODOMAIN OF HUMAN BRD2 WITH 3-METHYL-1                
REMARK 900  ,2,3,4-TETRAHYDROQUINAZOLIN-2-ONE                                   
REMARK 900 RELATED ID: 4A9J   RELATED DB: PDB                                   
REMARK 900  N-TERMINAL BROMODOMAIN OF HUMAN BRD2 WITH N-(4-                     
REMARK 900  HYDROXYPHENYL)ACETAMIDE                                             
REMARK 900 RELATED ID: 4A9M   RELATED DB: PDB                                   
REMARK 900  N-TERMINAL BROMODOMAIN OF HUMAN BRD2 WITH N-                        
REMARK 900  CYCLOPENTYL-5-(3,5-DIMETHYL-1,2-OXAZOL-4-YL)-2-                     
REMARK 900  METHYLBENZENE-1-SULFONAMIDE                                         
REMARK 900 RELATED ID: 4A9N   RELATED DB: PDB                                   
REMARK 900  N-TERMINAL BROMODOMAIN OF HUMAN BRD2 WITH N-                        
REMARK 900  CYCLOPROPYL-5-(3,5-DIMETHYL-1,2-OXAZOL-4-YL)-2-                     
REMARK 900  METHYLBENZENE-1-SULFONAMIDE                                         
REMARK 900 RELATED ID: 4A9O   RELATED DB: PDB                                   
REMARK 900  N-TERMINAL BROMODOMAIN OF HUMAN BRD2 WITH 5 ETHYL-3                 
REMARK 900  -METHYL-4-PHENYL-1,2-OXAZOLE                                        
REMARK 900 RELATED ID: 4AKN   RELATED DB: PDB                                   
REMARK 900  N-TERMINAL BROMODOMAIN OF HUMAN BRD2 WITH TBUTYL-                   
REMARK 900  PHENYL-AMINO-DIMETHYL-OXAZOLYL-QUINOLINE-CARBOXYLIC ACID            
REMARK 999                                                                      
REMARK 999 SEQUENCE                                                             
REMARK 999 CRYSTALLISED PROTEIN STILL RETAINS HIS6 PURIFICATION TAG             
DBREF  4ALH A   67   200  UNP    P25440   BRD2_HUMAN      67    200             
DBREF  4ALH B   67   200  UNP    P25440   BRD2_HUMAN      67    200             
DBREF  4ALH C   67   200  UNP    P25440   BRD2_HUMAN      67    200             
SEQADV 4ALH GLY A   47  UNP  P25440              EXPRESSION TAG                 
SEQADV 4ALH SER A   48  UNP  P25440              EXPRESSION TAG                 
SEQADV 4ALH SER A   49  UNP  P25440              EXPRESSION TAG                 
SEQADV 4ALH HIS A   50  UNP  P25440              EXPRESSION TAG                 
SEQADV 4ALH HIS A   51  UNP  P25440              EXPRESSION TAG                 
SEQADV 4ALH HIS A   52  UNP  P25440              EXPRESSION TAG                 
SEQADV 4ALH HIS A   53  UNP  P25440              EXPRESSION TAG                 
SEQADV 4ALH HIS A   54  UNP  P25440              EXPRESSION TAG                 
SEQADV 4ALH HIS A   55  UNP  P25440              EXPRESSION TAG                 
SEQADV 4ALH SER A   56  UNP  P25440              EXPRESSION TAG                 
SEQADV 4ALH SER A   57  UNP  P25440              EXPRESSION TAG                 
SEQADV 4ALH GLY A   58  UNP  P25440              EXPRESSION TAG                 
SEQADV 4ALH LEU A   59  UNP  P25440              EXPRESSION TAG                 
SEQADV 4ALH VAL A   60  UNP  P25440              EXPRESSION TAG                 
SEQADV 4ALH PRO A   61  UNP  P25440              EXPRESSION TAG                 
SEQADV 4ALH ARG A   62  UNP  P25440              EXPRESSION TAG                 
SEQADV 4ALH GLY A   63  UNP  P25440              EXPRESSION TAG                 
SEQADV 4ALH SER A   64  UNP  P25440              EXPRESSION TAG                 
SEQADV 4ALH HIS A   65  UNP  P25440              EXPRESSION TAG                 
SEQADV 4ALH MET A   66  UNP  P25440              EXPRESSION TAG                 
SEQADV 4ALH GLY B   47  UNP  P25440              EXPRESSION TAG                 
SEQADV 4ALH SER B   48  UNP  P25440              EXPRESSION TAG                 
SEQADV 4ALH SER B   49  UNP  P25440              EXPRESSION TAG                 
SEQADV 4ALH HIS B   50  UNP  P25440              EXPRESSION TAG                 
SEQADV 4ALH HIS B   51  UNP  P25440              EXPRESSION TAG                 
SEQADV 4ALH HIS B   52  UNP  P25440              EXPRESSION TAG                 
SEQADV 4ALH HIS B   53  UNP  P25440              EXPRESSION TAG                 
SEQADV 4ALH HIS B   54  UNP  P25440              EXPRESSION TAG                 
SEQADV 4ALH HIS B   55  UNP  P25440              EXPRESSION TAG                 
SEQADV 4ALH SER B   56  UNP  P25440              EXPRESSION TAG                 
SEQADV 4ALH SER B   57  UNP  P25440              EXPRESSION TAG                 
SEQADV 4ALH GLY B   58  UNP  P25440              EXPRESSION TAG                 
SEQADV 4ALH LEU B   59  UNP  P25440              EXPRESSION TAG                 
SEQADV 4ALH VAL B   60  UNP  P25440              EXPRESSION TAG                 
SEQADV 4ALH PRO B   61  UNP  P25440              EXPRESSION TAG                 
SEQADV 4ALH ARG B   62  UNP  P25440              EXPRESSION TAG                 
SEQADV 4ALH GLY B   63  UNP  P25440              EXPRESSION TAG                 
SEQADV 4ALH SER B   64  UNP  P25440              EXPRESSION TAG                 
SEQADV 4ALH HIS B   65  UNP  P25440              EXPRESSION TAG                 
SEQADV 4ALH MET B   66  UNP  P25440              EXPRESSION TAG                 
SEQADV 4ALH GLY C   47  UNP  P25440              EXPRESSION TAG                 
SEQADV 4ALH SER C   48  UNP  P25440              EXPRESSION TAG                 
SEQADV 4ALH SER C   49  UNP  P25440              EXPRESSION TAG                 
SEQADV 4ALH HIS C   50  UNP  P25440              EXPRESSION TAG                 
SEQADV 4ALH HIS C   51  UNP  P25440              EXPRESSION TAG                 
SEQADV 4ALH HIS C   52  UNP  P25440              EXPRESSION TAG                 
SEQADV 4ALH HIS C   53  UNP  P25440              EXPRESSION TAG                 
SEQADV 4ALH HIS C   54  UNP  P25440              EXPRESSION TAG                 
SEQADV 4ALH HIS C   55  UNP  P25440              EXPRESSION TAG                 
SEQADV 4ALH SER C   56  UNP  P25440              EXPRESSION TAG                 
SEQADV 4ALH SER C   57  UNP  P25440              EXPRESSION TAG                 
SEQADV 4ALH GLY C   58  UNP  P25440              EXPRESSION TAG                 
SEQADV 4ALH LEU C   59  UNP  P25440              EXPRESSION TAG                 
SEQADV 4ALH VAL C   60  UNP  P25440              EXPRESSION TAG                 
SEQADV 4ALH PRO C   61  UNP  P25440              EXPRESSION TAG                 
SEQADV 4ALH ARG C   62  UNP  P25440              EXPRESSION TAG                 
SEQADV 4ALH GLY C   63  UNP  P25440              EXPRESSION TAG                 
SEQADV 4ALH SER C   64  UNP  P25440              EXPRESSION TAG                 
SEQADV 4ALH HIS C   65  UNP  P25440              EXPRESSION TAG                 
SEQADV 4ALH MET C   66  UNP  P25440              EXPRESSION TAG                 
SEQRES   1 A  154  GLY SER SER HIS HIS HIS HIS HIS HIS SER SER GLY LEU          
SEQRES   2 A  154  VAL PRO ARG GLY SER HIS MET SER ASN PRO LYS LYS PRO          
SEQRES   3 A  154  GLY ARG VAL THR ASN GLN LEU GLN TYR LEU HIS LYS VAL          
SEQRES   4 A  154  VAL MET LYS ALA LEU TRP LYS HIS GLN PHE ALA TRP PRO          
SEQRES   5 A  154  PHE ARG GLN PRO VAL ASP ALA VAL LYS LEU GLY LEU PRO          
SEQRES   6 A  154  ASP TYR HIS LYS ILE ILE LYS GLN PRO MET ASP MET GLY          
SEQRES   7 A  154  THR ILE LYS ARG ARG LEU GLU ASN ASN TYR TYR TRP ALA          
SEQRES   8 A  154  ALA SER GLU CYS MET GLN ASP PHE ASN THR MET PHE THR          
SEQRES   9 A  154  ASN CYS TYR ILE TYR ASN LYS PRO THR ASP ASP ILE VAL          
SEQRES  10 A  154  LEU MET ALA GLN THR LEU GLU LYS ILE PHE LEU GLN LYS          
SEQRES  11 A  154  VAL ALA SER MET PRO GLN GLU GLU GLN GLU LEU VAL VAL          
SEQRES  12 A  154  THR ILE PRO LYS ASN SER HIS LYS LYS GLY ALA                  
SEQRES   1 B  154  GLY SER SER HIS HIS HIS HIS HIS HIS SER SER GLY LEU          
SEQRES   2 B  154  VAL PRO ARG GLY SER HIS MET SER ASN PRO LYS LYS PRO          
SEQRES   3 B  154  GLY ARG VAL THR ASN GLN LEU GLN TYR LEU HIS LYS VAL          
SEQRES   4 B  154  VAL MET LYS ALA LEU TRP LYS HIS GLN PHE ALA TRP PRO          
SEQRES   5 B  154  PHE ARG GLN PRO VAL ASP ALA VAL LYS LEU GLY LEU PRO          
SEQRES   6 B  154  ASP TYR HIS LYS ILE ILE LYS GLN PRO MET ASP MET GLY          
SEQRES   7 B  154  THR ILE LYS ARG ARG LEU GLU ASN ASN TYR TYR TRP ALA          
SEQRES   8 B  154  ALA SER GLU CYS MET GLN ASP PHE ASN THR MET PHE THR          
SEQRES   9 B  154  ASN CYS TYR ILE TYR ASN LYS PRO THR ASP ASP ILE VAL          
SEQRES  10 B  154  LEU MET ALA GLN THR LEU GLU LYS ILE PHE LEU GLN LYS          
SEQRES  11 B  154  VAL ALA SER MET PRO GLN GLU GLU GLN GLU LEU VAL VAL          
SEQRES  12 B  154  THR ILE PRO LYS ASN SER HIS LYS LYS GLY ALA                  
SEQRES   1 C  154  GLY SER SER HIS HIS HIS HIS HIS HIS SER SER GLY LEU          
SEQRES   2 C  154  VAL PRO ARG GLY SER HIS MET SER ASN PRO LYS LYS PRO          
SEQRES   3 C  154  GLY ARG VAL THR ASN GLN LEU GLN TYR LEU HIS LYS VAL          
SEQRES   4 C  154  VAL MET LYS ALA LEU TRP LYS HIS GLN PHE ALA TRP PRO          
SEQRES   5 C  154  PHE ARG GLN PRO VAL ASP ALA VAL LYS LEU GLY LEU PRO          
SEQRES   6 C  154  ASP TYR HIS LYS ILE ILE LYS GLN PRO MET ASP MET GLY          
SEQRES   7 C  154  THR ILE LYS ARG ARG LEU GLU ASN ASN TYR TYR TRP ALA          
SEQRES   8 C  154  ALA SER GLU CYS MET GLN ASP PHE ASN THR MET PHE THR          
SEQRES   9 C  154  ASN CYS TYR ILE TYR ASN LYS PRO THR ASP ASP ILE VAL          
SEQRES  10 C  154  LEU MET ALA GLN THR LEU GLU LYS ILE PHE LEU GLN LYS          
SEQRES  11 C  154  VAL ALA SER MET PRO GLN GLU GLU GLN GLU LEU VAL VAL          
SEQRES  12 C  154  THR ILE PRO LYS ASN SER HIS LYS LYS GLY ALA                  
HET    EDO  A1183       4                                                       
HET    EDO  A1184       4                                                       
HET    A9P  A1185      13                                                       
HET    A9P  B1184      13                                                       
HET    A9P  C1183      13                                                       
HET    SO4  C1184       5                                                       
HET    SO4  A1186       5                                                       
HET    SO4  A1187       5                                                       
HET    SO4  B1185       5                                                       
HETNAM     EDO 1,2-ETHANEDIOL                                                   
HETNAM     A9P 3,5 DIMETHYL-4-PHENYL-1,2-OXAZOLE                                
HETNAM     SO4 SULFATE ION                                                      
HETSYN     EDO ETHYLENE GLYCOL                                                  
FORMUL   4  EDO    2(C2 H6 O2)                                                  
FORMUL   5  A9P    3(C11 H11 N O)                                               
FORMUL   6  SO4    4(O4 S 2-)                                                   
FORMUL   7  HOH   *304(H2 O)                                                    
HELIX    1   1 THR A   76  VAL A   85  1                                  10    
HELIX    2   2 VAL A   85  LYS A   92  1                                   8    
HELIX    3   3 ALA A   96  ARG A  100  5                                   5    
HELIX    4   4 ASP A  112  ILE A  117  1                                   6    
HELIX    5   5 ASP A  122  ASN A  132  1                                  11    
HELIX    6   6 ALA A  137  ASN A  156  1                                  20    
HELIX    7   7 ASP A  160  ALA A  178  1                                  19    
HELIX    8   8 THR B   76  VAL B   85  1                                  10    
HELIX    9   9 VAL B   85  LYS B   92  1                                   8    
HELIX   10  10 ALA B   96  ARG B  100  5                                   5    
HELIX   11  11 ASP B  104  GLY B  109  1                                   6    
HELIX   12  12 ASP B  112  ILE B  117  1                                   6    
HELIX   13  13 ASP B  122  ASN B  132  1                                  11    
HELIX   14  14 ALA B  137  ASN B  156  1                                  20    
HELIX   15  15 ASP B  160  ALA B  178  1                                  19    
HELIX   16  16 THR C   76  VAL C   85  1                                  10    
HELIX   17  17 VAL C   85  LYS C   92  1                                   8    
HELIX   18  18 ALA C   96  ARG C  100  5                                   5    
HELIX   19  19 ASP C  112  ILE C  117  1                                   6    
HELIX   20  20 ASP C  122  ASN C  132  1                                  11    
HELIX   21  21 ALA C  137  ASN C  156  1                                  20    
HELIX   22  22 ASP C  160  SER C  179  1                                  20    
SITE     1 AC1  3 GLN A  94  HOH A2130  TRP B  97                               
SITE     1 AC2  5 TRP A  97  A9P A1185  HOH A2114  HOH A2132                    
SITE     2 AC2  5 GLN B  94                                                     
SITE     1 AC3  7 PRO A  98  PHE A  99  LEU A 108  LEU A 110                    
SITE     2 AC3  7 ASN A 156  EDO A1184  HOH A2066                               
SITE     1 AC4  4 PRO B  98  PHE B  99  ASN B 156  HOH B2033                    
SITE     1 AC5  5 PRO C  98  LEU C 108  LEU C 110  ASN C 156                    
SITE     2 AC5  5 HOH C2028                                                     
SITE     1 AC6  7 ARG B 100  HOH B2010  ARG C 128  ASN C 132                    
SITE     2 AC6  7 TYR C 134  HOH C2043  HOH C2073                               
SITE     1 AC7  3 ARG A 100  HOH A2025  HOH A2027                               
SITE     1 AC8  1 ARG A 129                                                     
SITE     1 AC9  7 GLN A 167  LYS A 171  LEU A 174  GLN B 143                    
SITE     2 AC9  7 ASN B 146  THR B 147  HOH B2096                               
CRYST1  114.282   55.697   68.713  90.00  94.92  90.00 C 1 2 1      12          
ORIGX1      1.000000  0.000000  0.000000        0.00000                         
ORIGX2      0.000000  1.000000  0.000000        0.00000                         
ORIGX3      0.000000  0.000000  1.000000        0.00000                         
SCALE1      0.008750  0.000000  0.000753        0.00000                         
SCALE2      0.000000  0.017954  0.000000        0.00000                         
SCALE3      0.000000  0.000000  0.014607        0.00000                         
ATOM      1  N   VAL A  75       5.300  -2.774  15.327  1.00 67.67           N  
ANISOU    1  N   VAL A  75     8099   8008   9602    486   3053   1635       N  
ATOM      2  CA  VAL A  75       5.056  -1.358  15.729  1.00 69.85           C  
ANISOU    2  CA  VAL A  75     8387   8401   9749    632   3078   1588       C  
ATOM      3  C   VAL A  75       5.844  -1.015  16.994  1.00 69.66           C  
ANISOU    3  C   VAL A  75     8650   8405   9410    833   3146   1611       C  
ATOM      4  O   VAL A  75       5.414  -1.333  18.104  1.00 74.90           O  
ANISOU    4  O   VAL A  75     9401   9053  10003    927   3390   1748       O  
ATOM      5  CB  VAL A  75       3.552  -1.098  15.967  1.00 72.18           C  
ANISOU    5  CB  VAL A  75     8471   8726  10225    625   3297   1681       C  
ATOM      6  CG1 VAL A  75       3.316   0.324  16.458  1.00 72.85           C  
ANISOU    6  CG1 VAL A  75     8593   8923  10160    798   3332   1633       C  
ATOM      7  CG2 VAL A  75       2.765  -1.359  14.692  1.00 72.34           C  
ANISOU    7  CG2 VAL A  75     8201   8723  10562    435   3197   1639       C  
ATOM      8  N   THR A  76       7.002  -0.377  16.817  1.00 65.49           N  
ANISOU    8  N   THR A  76     8268   7916   8696    899   2928   1479       N  
ATOM      9  CA  THR A  76       7.821   0.080  17.941  1.00 64.09           C  
ANISOU    9  CA  THR A  76     8360   7769   8220   1095   2939   1469       C  
ATOM     10  C   THR A  76       7.782   1.604  18.054  1.00 62.90           C  
ANISOU   10  C   THR A  76     8229   7712   7959   1214   2868   1366       C  
ATOM     11  O   THR A  76       7.425   2.307  17.099  1.00 61.23           O  
ANISOU   11  O   THR A  76     7844   7539   7882   1137   2754   1281       O  
ATOM     12  CB  THR A  76       9.293  -0.371  17.806  1.00 62.19           C  
ANISOU   12  CB  THR A  76     8290   7494   7845   1095   2738   1395       C  
ATOM     13  OG1 THR A  76       9.931   0.345  16.737  1.00 58.10           O  
ANISOU   13  OG1 THR A  76     7700   7018   7356   1029   2481   1239       O  
ATOM     14  CG2 THR A  76       9.385  -1.870  17.543  1.00 62.02           C  
ANISOU   14  CG2 THR A  76     8248   7369   7945    972   2775   1479       C  
ATOM     15  N   ASN A  77       8.148   2.106  19.231  1.00 61.60           N  
ANISOU   15  N   ASN A  77     8288   7574   7542   1411   2930   1373       N  
ATOM     16  CA  ASN A  77       8.297   3.547  19.455  1.00 59.61           C  
ANISOU   16  CA  ASN A  77     8105   7392   7151   1543   2838   1262       C  
ATOM     17  C   ASN A  77       9.248   4.195  18.436  1.00 55.35           C  
ANISOU   17  C   ASN A  77     7538   6866   6625   1464   2536   1099       C  
ATOM     18  O   ASN A  77       8.974   5.280  17.921  1.00 53.51           O  
ANISOU   18  O   ASN A  77     7217   6676   6437   1464   2446   1014       O  
ATOM     19  CB  ASN A  77       8.787   3.826  20.887  1.00 62.03           C  
ANISOU   19  CB  ASN A  77     8700   7708   7159   1770   2908   1278       C  
ATOM     20  CG  ASN A  77      10.111   3.134  21.213  1.00 62.36           C  
ANISOU   20  CG  ASN A  77     8942   7703   7046   1794   2778   1257       C  
ATOM     21  OD1 ASN A  77      10.468   2.119  20.608  1.00 61.31           O  
ANISOU   21  OD1 ASN A  77     8745   7519   7029   1652   2726   1284       O  
ATOM     22  ND2 ASN A  77      10.842   3.683  22.175  1.00 64.59           N  
ANISOU   22  ND2 ASN A  77     9472   8001   7065   1982   2715   1201       N  
ATOM     23  N   GLN A  78      10.349   3.511  18.138  1.00 52.26           N  
ANISOU   23  N   GLN A  78     7219   6436   6200   1399   2388   1065       N  
ATOM     24  CA  GLN A  78      11.366   4.036  17.233  1.00 50.63           C  
ANISOU   24  CA  GLN A  78     6997   6244   5997   1329   2120    924       C  
ATOM     25  C   GLN A  78      10.870   4.074  15.793  1.00 48.10           C  
ANISOU   25  C   GLN A  78     6432   5929   5913   1151   2042    890       C  
ATOM     26  O   GLN A  78      11.093   5.056  15.087  1.00 47.65           O  
ANISOU   26  O   GLN A  78     6321   5907   5877   1125   1887    787       O  
ATOM     27  CB  GLN A  78      12.645   3.201  17.318  1.00 50.69           C  
ANISOU   27  CB  GLN A  78     7132   6212   5913   1317   2002    904       C  
ATOM     28  CG  GLN A  78      13.318   3.225  18.682  1.00 53.30           C  
ANISOU   28  CG  GLN A  78     7722   6537   5991   1504   2025    914       C  
ATOM     29  CD  GLN A  78      14.635   2.468  18.696  1.00 55.73           C  
ANISOU   29  CD  GLN A  78     8142   6812   6220   1498   1880    881       C  
ATOM     30  OE1 GLN A  78      14.767   1.421  18.063  1.00 55.53           O  
ANISOU   30  OE1 GLN A  78     8036   6745   6315   1377   1875    919       O  
ATOM     31  NE2 GLN A  78      15.618   2.997  19.417  1.00 57.92           N  
ANISOU   31  NE2 GLN A  78     8603   7105   6299   1633   1751    802       N  
ATOM     32  N   LEU A  79      10.203   3.009  15.359  1.00 46.67           N  
ANISOU   32  N   LEU A  79     6114   5708   5908   1031   2143    975       N  
ATOM     33  CA  LEU A  79       9.670   2.945  13.996  1.00 45.86           C  
ANISOU   33  CA  LEU A  79     5786   5606   6031    869   2062    940       C  
ATOM     34  C   LEU A  79       8.606   4.018  13.756  1.00 45.15           C  
ANISOU   34  C   LEU A  79     5559   5569   6027    891   2102    922       C  
ATOM     35  O   LEU A  79       8.522   4.585  12.663  1.00 41.89           O  
ANISOU   35  O   LEU A  79     5023   5179   5713    814   1956    842       O  
ATOM     36  CB  LEU A  79       9.117   1.550  13.678  1.00 46.00           C  
ANISOU   36  CB  LEU A  79     5692   5556   6229    741   2160   1033       C  
ATOM     37  CG  LEU A  79      10.185   0.512  13.303  1.00 46.28           C  
ANISOU   37  CG  LEU A  79     5805   5534   6243    671   2045   1012       C  
ATOM     38  CD1 LEU A  79       9.620  -0.901  13.327  1.00 47.86           C  
ANISOU   38  CD1 LEU A  79     5944   5644   6593    576   2175   1122       C  
ATOM     39  CD2 LEU A  79      10.774   0.820  11.933  1.00 43.60           C  
ANISOU   39  CD2 LEU A  79     5382   5217   5965    572   1814    888       C  
ATOM     40  N   GLN A  80       7.800   4.286  14.781  1.00 45.42           N  
ANISOU   40  N   GLN A  80     5620   5622   6015   1009   2303   1000       N  
ATOM     41  CA  GLN A  80       6.824   5.373  14.733  1.00 46.78           C  
ANISOU   41  CA  GLN A  80     5684   5848   6241   1070   2353    982       C  
ATOM     42  C   GLN A  80       7.499   6.721  14.538  1.00 42.73           C  
ANISOU   42  C   GLN A  80     5266   5371   5596   1145   2168    854       C  
ATOM     43  O   GLN A  80       7.027   7.540  13.755  1.00 41.85           O  
ANISOU   43  O   GLN A  80     5029   5288   5584   1116   2084    795       O  
ATOM     44  CB  GLN A  80       5.978   5.408  16.011  1.00 51.12           C  
ANISOU   44  CB  GLN A  80     6280   6416   6726   1213   2619   1091       C  
ATOM     45  CG  GLN A  80       4.781   4.479  15.969  1.00 56.49           C  
ANISOU   45  CG  GLN A  80     6763   7074   7626   1124   2826   1220       C  
ATOM     46  CD  GLN A  80       3.761   4.911  14.935  1.00 59.66           C  
ANISOU   46  CD  GLN A  80     6894   7506   8268   1030   2782   1186       C  
ATOM     47  OE1 GLN A  80       3.247   6.030  14.982  1.00 61.97           O  
ANISOU   47  OE1 GLN A  80     7145   7856   8542   1129   2785   1141       O  
ATOM     48  NE2 GLN A  80       3.465   4.025  13.990  1.00 61.47           N  
ANISOU   48  NE2 GLN A  80     6944   7690   8720    848   2728   1200       N  
ATOM     49  N   TYR A  81       8.590   6.945  15.266  1.00 41.49           N  
ANISOU   49  N   TYR A  81     5332   5206   5223   1244   2102    812       N  
ATOM     50  CA  TYR A  81       9.383   8.160  15.118  1.00 40.92           C  
ANISOU   50  CA  TYR A  81     5362   5149   5034   1301   1911    689       C  
ATOM     51  C   TYR A  81       9.926   8.254  13.692  1.00 39.16           C  
ANISOU   51  C   TYR A  81     5029   4922   4928   1143   1702    612       C  
ATOM     52  O   TYR A  81       9.830   9.302  13.060  1.00 37.30           O  
ANISOU   52  O   TYR A  81     4743   4703   4726   1135   1590    540       O  
ATOM     53  CB  TYR A  81      10.530   8.178  16.133  1.00 41.52           C  
ANISOU   53  CB  TYR A  81     5686   5210   4880   1417   1860    658       C  
ATOM     54  CG  TYR A  81      11.378   9.429  16.094  1.00 41.03           C  
ANISOU   54  CG  TYR A  81     5731   5149   4706   1474   1661    530       C  
ATOM     55  CD1 TYR A  81      11.038  10.544  16.850  1.00 42.59           C  
ANISOU   55  CD1 TYR A  81     6033   5358   4788   1633   1688    491       C  
ATOM     56  CD2 TYR A  81      12.519   9.499  15.301  1.00 39.14           C  
ANISOU   56  CD2 TYR A  81     5490   4897   4484   1370   1448    449       C  
ATOM     57  CE1 TYR A  81      11.809  11.696  16.820  1.00 42.33           C  
ANISOU   57  CE1 TYR A  81     6103   5309   4669   1676   1497    372       C  
ATOM     58  CE2 TYR A  81      13.299  10.645  15.264  1.00 38.82           C  
ANISOU   58  CE2 TYR A  81     5536   4848   4364   1406   1271    340       C  
ATOM     59  CZ  TYR A  81      12.941  11.740  16.029  1.00 40.17           C  
ANISOU   59  CZ  TYR A  81     5814   5016   4431   1555   1289    301       C  
ATOM     60  OH  TYR A  81      13.704  12.884  16.001  1.00 40.26           O  
ANISOU   60  OH  TYR A  81     5915   5002   4378   1584   1105    190       O  
ATOM     61  N   LEU A  82      10.476   7.150  13.187  1.00 39.33           N  
ANISOU   61  N   LEU A  82     5020   4916   5006   1026   1657    630       N  
ATOM     62  CA  LEU A  82      11.009   7.117  11.821  1.00 39.17           C  
ANISOU   62  CA  LEU A  82     4903   4894   5083    886   1476    563       C  
ATOM     63  C   LEU A  82       9.947   7.460  10.773  1.00 39.77           C  
ANISOU   63  C   LEU A  82     4779   4988   5342    806   1464    558       C  
ATOM     64  O   LEU A  82      10.236   8.144   9.794  1.00 36.27           O  
ANISOU   64  O   LEU A  82     4292   4558   4931    754   1310    486       O  
ATOM     65  CB  LEU A  82      11.645   5.761  11.510  1.00 37.81           C  
ANISOU   65  CB  LEU A  82     4733   4688   4945    791   1454    590       C  
ATOM     66  CG  LEU A  82      12.989   5.529  12.205  1.00 38.59           C  
ANISOU   66  CG  LEU A  82     5018   4775   4869    856   1388    563       C  
ATOM     67  CD1 LEU A  82      13.415   4.073  12.104  1.00 37.32           C  
ANISOU   67  CD1 LEU A  82     4867   4571   4739    791   1408    609       C  
ATOM     68  CD2 LEU A  82      14.057   6.439  11.619  1.00 38.68           C  
ANISOU   68  CD2 LEU A  82     5063   4809   4825    840   1186    454       C  
ATOM     69  N   HIS A  83       8.720   6.997  10.985  1.00 41.95           N  
ANISOU   69  N   HIS A  83     4934   5264   5741    801   1626    638       N  
ATOM     70  CA  HIS A  83       7.639   7.274  10.042  1.00 44.42           C  
ANISOU   70  CA  HIS A  83     5043   5593   6240    733   1610    631       C  
ATOM     71  C   HIS A  83       7.096   8.679  10.170  1.00 45.60           C  
ANISOU   71  C   HIS A  83     5184   5782   6360    839   1603    593       C  
ATOM     72  O   HIS A  83       6.969   9.389   9.168  1.00 46.25           O  
ANISOU   72  O   HIS A  83     5190   5877   6506    799   1465    530       O  
ATOM     73  CB  HIS A  83       6.523   6.249  10.204  1.00 47.17           C  
ANISOU   73  CB  HIS A  83     5240   5922   6759    679   1780    729       C  
ATOM     74  CG  HIS A  83       5.538   6.236   9.060  1.00 49.20           C  
ANISOU   74  CG  HIS A  83     5269   6187   7238    578   1722    712       C  
ATOM     75  ND1 HIS A  83       4.389   5.543   9.108  1.00 54.09           N  
ANISOU   75  ND1 HIS A  83     5712   6791   8049    525   1855    787       N  
ATOM     76  CD2 HIS A  83       5.561   6.872   7.821  1.00 49.13           C  
ANISOU   76  CD2 HIS A  83     5185   6196   7284    527   1532    625       C  
ATOM     77  CE1 HIS A  83       3.713   5.719   7.958  1.00 54.96           C  
ANISOU   77  CE1 HIS A  83     5638   6910   8332    445   1739    739       C  
ATOM     78  NE2 HIS A  83       4.430   6.534   7.174  1.00 51.48           N  
ANISOU   78  NE2 HIS A  83     5270   6491   7796    454   1544    641       N  
ATOM     79  N   LYS A  84       6.799   9.104  11.398  1.00 45.38           N  
ANISOU   79  N   LYS A  84     5251   5767   6223    984   1747    629       N  
ATOM     80  CA  LYS A  84       6.104  10.379  11.642  1.00 45.83           C  
ANISOU   80  CA  LYS A  84     5296   5856   6259   1106   1771    599       C  
ATOM     81  C   LYS A  84       7.000  11.618  11.721  1.00 42.49           C  
ANISOU   81  C   LYS A  84     5042   5425   5674   1184   1615    501       C  
ATOM     82  O   LYS A  84       6.517  12.726  11.503  1.00 42.34           O  
ANISOU   82  O   LYS A  84     4998   5419   5670   1250   1572    457       O  
ATOM     83  CB  LYS A  84       5.239  10.291  12.911  1.00 51.51           C  
ANISOU   83  CB  LYS A  84     6031   6596   6941   1242   2016    684       C  
ATOM     84  CG  LYS A  84       3.767  10.029  12.639  1.00 56.91           C  
ANISOU   84  CG  LYS A  84     6473   7308   7840   1212   2157    753       C  
ATOM     85  CD  LYS A  84       3.535   8.772  11.809  1.00 59.78           C  
ANISOU   85  CD  LYS A  84     6665   7644   8402   1026   2144    797       C  
ATOM     86  CE  LYS A  84       2.105   8.709  11.290  1.00 65.02           C  
ANISOU   86  CE  LYS A  84     7059   8333   9311    982   2218    834       C  
ATOM     87  NZ  LYS A  84       1.946   7.643  10.262  1.00 67.45           N  
ANISOU   87  NZ  LYS A  84     7204   8603   9821    793   2137    842       N  
ATOM     88  N   VAL A  85       8.280  11.436  12.041  1.00 38.54           N  
ANISOU   88  N   VAL A  85     4709   4900   5033   1180   1528    468       N  
ATOM     89  CA  VAL A  85       9.218  12.552  12.142  1.00 37.58           C  
ANISOU   89  CA  VAL A  85     4740   4759   4776   1237   1371    374       C  
ATOM     90  C   VAL A  85      10.221  12.526  10.986  1.00 36.45           C  
ANISOU   90  C   VAL A  85     4575   4599   4674   1095   1174    319       C  
ATOM     91  O   VAL A  85      10.343  13.505  10.249  1.00 36.93           O  
ANISOU   91  O   VAL A  85     4619   4650   4760   1073   1045    261       O  
ATOM     92  CB  VAL A  85       9.955  12.557  13.499  1.00 37.50           C  
ANISOU   92  CB  VAL A  85     4949   4734   4565   1365   1406    364       C  
ATOM     93  CG1 VAL A  85      11.035  13.629  13.527  1.00 37.13           C  
ANISOU   93  CG1 VAL A  85     5046   4654   4406   1398   1214    258       C  
ATOM     94  CG2 VAL A  85       8.966  12.775  14.645  1.00 39.95           C  
ANISOU   94  CG2 VAL A  85     5307   5064   4808   1534   1605    415       C  
ATOM     95  N   VAL A  86      10.922  11.406  10.814  1.00 35.05           N  
ANISOU   95  N   VAL A  86     4399   4417   4501   1005   1160    341       N  
ATOM     96  CA  VAL A  86      11.995  11.320   9.813  1.00 32.59           C  
ANISOU   96  CA  VAL A  86     4078   4096   4206    887    990    291       C  
ATOM     97  C   VAL A  86      11.452  11.265   8.380  1.00 32.02           C  
ANISOU   97  C   VAL A  86     3839   4037   4290    772    931    290       C  
ATOM     98  O   VAL A  86      11.772  12.132   7.562  1.00 31.24           O  
ANISOU   98  O   VAL A  86     3733   3934   4201    738    803    240       O  
ATOM     99  CB  VAL A  86      12.931  10.117  10.072  1.00 32.62           C  
ANISOU   99  CB  VAL A  86     4139   4091   4162    844    990    310       C  
ATOM    100  CG1 VAL A  86      13.993  10.018   8.983  1.00 29.91           C  
ANISOU  100  CG1 VAL A  86     3769   3749   3845    731    832    260       C  
ATOM    101  CG2 VAL A  86      13.586  10.228  11.452  1.00 33.52           C  
ANISOU  101  CG2 VAL A  86     4438   4193   4105    970   1015    299       C  
ATOM    102  N   MET A  87      10.634  10.261   8.071  1.00 33.62           N  
ANISOU  102  N   MET A  87     3912   4247   4614    713   1020    346       N  
ATOM    103  CA  MET A  87      10.090  10.129   6.712  1.00 34.47           C  
ANISOU  103  CA  MET A  87     3865   4363   4867    611    947    336       C  
ATOM    104  C   MET A  87       9.198  11.312   6.335  1.00 35.60           C  
ANISOU  104  C   MET A  87     3942   4520   5062    661    919    314       C  
ATOM    105  O   MET A  87       9.249  11.789   5.204  1.00 34.74           O  
ANISOU  105  O   MET A  87     3787   4414   4997    608    792    277       O  
ATOM    106  CB  MET A  87       9.319   8.819   6.520  1.00 35.52           C  
ANISOU  106  CB  MET A  87     3867   4488   5138    539   1038    392       C  
ATOM    107  CG  MET A  87       8.754   8.644   5.111  1.00 36.76           C  
ANISOU  107  CG  MET A  87     3872   4650   5443    441    939    368       C  
ATOM    108  SD  MET A  87      10.031   8.697   3.821  1.00 37.07           S  
ANISOU  108  SD  MET A  87     3970   4691   5423    358    745    299       S  
ATOM    109  CE  MET A  87      10.533   6.983   3.891  1.00 36.63           C  
ANISOU  109  CE  MET A  87     3920   4605   5393    279    783    325       C  
ATOM    110  N   LYS A  88       8.385  11.784   7.273  1.00 38.10           N  
ANISOU  110  N   LYS A  88     4263   4846   5368    773   1040    341       N  
ATOM    111  CA  LYS A  88       7.544  12.955   7.014  1.00 38.58           C  
ANISOU  111  CA  LYS A  88     4271   4918   5470    843   1016    317       C  
ATOM    112  C   LYS A  88       8.395  14.147   6.566  1.00 36.66           C  
ANISOU  112  C   LYS A  88     4144   4650   5135    856    856    250       C  
ATOM    113  O   LYS A  88       8.062  14.818   5.587  1.00 37.15           O  
ANISOU  113  O   LYS A  88     4146   4710   5258    835    755    224       O  
ATOM    114  CB  LYS A  88       6.708  13.325   8.249  1.00 41.76           C  
ANISOU  114  CB  LYS A  88     4691   5333   5841    988   1181    351       C  
ATOM    115  CG  LYS A  88       5.490  14.187   7.924  1.00 44.98           C  
ANISOU  115  CG  LYS A  88     4979   5762   6347   1057   1193    344       C  
ATOM    116  CD  LYS A  88       4.470  14.200   9.055  1.00 49.99           C  
ANISOU  116  CD  LYS A  88     5576   6425   6992   1186   1400    398       C  
ATOM    117  CE  LYS A  88       3.684  12.893   9.139  1.00 52.25           C  
ANISOU  117  CE  LYS A  88     5691   6733   7429   1114   1550    482       C  
ATOM    118  NZ  LYS A  88       2.663  12.911  10.226  1.00 55.05           N  
ANISOU  118  NZ  LYS A  88     5995   7120   7801   1240   1776    549       N  
ATOM    119  N   ALA A  89       9.498  14.389   7.271  1.00 34.84           N  
ANISOU  119  N   ALA A  89     4077   4395   4763    888    827    223       N  
ATOM    120  CA  ALA A  89      10.385  15.508   6.959  1.00 34.91           C  
ANISOU  120  CA  ALA A  89     4196   4368   4697    889    681    163       C  
ATOM    121  C   ALA A  89      11.072  15.343   5.595  1.00 32.21           C  
ANISOU  121  C   ALA A  89     3809   4025   4403    754    550    149       C  
ATOM    122  O   ALA A  89      11.205  16.302   4.848  1.00 33.68           O  
ANISOU  122  O   ALA A  89     4010   4187   4596    740    445    123       O  
ATOM    123  CB  ALA A  89      11.427  15.683   8.059  1.00 34.77           C  
ANISOU  123  CB  ALA A  89     4350   4324   4536    947    671    132       C  
ATOM    124  N   LEU A  90      11.496  14.130   5.270  1.00 31.75           N  
ANISOU  124  N   LEU A  90     3704   3989   4370    664    562    171       N  
ATOM    125  CA  LEU A  90      12.260  13.897   4.046  1.00 30.07           C  
ANISOU  125  CA  LEU A  90     3466   3779   4177    552    451    156       C  
ATOM    126  C   LEU A  90      11.379  13.836   2.802  1.00 30.30           C  
ANISOU  126  C   LEU A  90     3369   3825   4315    506    410    165       C  
ATOM    127  O   LEU A  90      11.745  14.379   1.754  1.00 28.19           O  
ANISOU  127  O   LEU A  90     3111   3553   4046    462    304    148       O  
ATOM    128  CB  LEU A  90      13.092  12.624   4.164  1.00 30.66           C  
ANISOU  128  CB  LEU A  90     3550   3868   4229    489    471    166       C  
ATOM    129  CG  LEU A  90      14.210  12.643   5.217  1.00 33.92           C  
ANISOU  129  CG  LEU A  90     4093   4266   4528    529    471    148       C  
ATOM    130  CD1 LEU A  90      14.965  11.324   5.191  1.00 34.23           C  
ANISOU  130  CD1 LEU A  90     4130   4320   4556    472    484    160       C  
ATOM    131  CD2 LEU A  90      15.162  13.809   5.012  1.00 33.45           C  
ANISOU  131  CD2 LEU A  90     4113   4181   4413    522    355    103       C  
ATOM    132  N   TRP A  91      10.223  13.181   2.919  1.00 29.46           N  
ANISOU  132  N   TRP A  91     3147   3737   4307    517    493    193       N  
ATOM    133  CA  TRP A  91       9.324  12.961   1.780  1.00 30.05           C  
ANISOU  133  CA  TRP A  91     3088   3828   4502    473    441    193       C  
ATOM    134  C   TRP A  91       8.899  14.227   1.087  1.00 31.04           C  
ANISOU  134  C   TRP A  91     3213   3946   4634    517    350    171       C  
ATOM    135  O   TRP A  91       8.849  14.288  -0.147  1.00 29.52           O  
ANISOU  135  O   TRP A  91     2984   3758   4472    471    243    157       O  
ATOM    136  CB  TRP A  91       8.077  12.203   2.241  1.00 31.39           C  
ANISOU  136  CB  TRP A  91     3121   4010   4795    487    555    228       C  
ATOM    137  CG  TRP A  91       7.188  11.765   1.107  1.00 31.77           C  
ANISOU  137  CG  TRP A  91     3016   4069   4985    431    487    218       C  
ATOM    138  CD1 TRP A  91       5.939  12.279   0.747  1.00 34.43           C  
ANISOU  138  CD1 TRP A  91     3227   4419   5434    475    468    214       C  
ATOM    139  CD2 TRP A  91       7.451  10.689   0.148  1.00 31.04           C  
ANISOU  139  CD2 TRP A  91     2878   3972   4943    326    412    202       C  
ATOM    140  NE1 TRP A  91       5.432  11.616  -0.344  1.00 34.05           N  
ANISOU  140  NE1 TRP A  91     3060   4375   5502    403    376    194       N  
ATOM    141  CE2 TRP A  91       6.293  10.646  -0.751  1.00 33.19           C  
ANISOU  141  CE2 TRP A  91     3000   4252   5357    313    339    184       C  
ATOM    142  CE3 TRP A  91       8.489   9.782  -0.044  1.00 31.03           C  
ANISOU  142  CE3 TRP A  91     2944   3959   4884    255    393    195       C  
ATOM    143  CZ2 TRP A  91       6.207   9.733  -1.792  1.00 33.09           C  
ANISOU  143  CZ2 TRP A  91     2923   4232   5418    230    243    154       C  
ATOM    144  CZ3 TRP A  91       8.388   8.867  -1.097  1.00 31.08           C  
ANISOU  144  CZ3 TRP A  91     2886   3959   4963    176    309    169       C  
ATOM    145  CH2 TRP A  91       7.273   8.843  -1.948  1.00 32.42           C  
ANISOU  145  CH2 TRP A  91     2923   4131   5263    163    232    147       C  
ATOM    146  N   LYS A  92       8.576  15.244   1.884  1.00 31.93           N  
ANISOU  146  N   LYS A  92     3377   4043   4711    619    389    169       N  
ATOM    147  CA  LYS A  92       8.067  16.517   1.378  1.00 32.98           C  
ANISOU  147  CA  LYS A  92     3519   4158   4853    682    311    152       C  
ATOM    148  C   LYS A  92       9.158  17.528   1.010  1.00 30.72           C  
ANISOU  148  C   LYS A  92     3378   3826   4465    669    207    132       C  
ATOM    149  O   LYS A  92       8.846  18.623   0.551  1.00 29.99           O  
ANISOU  149  O   LYS A  92     3317   3703   4372    717    136    123       O  
ATOM    150  CB  LYS A  92       7.121  17.153   2.411  1.00 36.39           C  
ANISOU  150  CB  LYS A  92     3936   4588   5300    813    407    155       C  
ATOM    151  CG  LYS A  92       7.795  17.651   3.683  1.00 38.87           C  
ANISOU  151  CG  LYS A  92     4403   4871   5492    885    465    143       C  
ATOM    152  CD  LYS A  92       6.784  18.253   4.650  1.00 43.68           C  
ANISOU  152  CD  LYS A  92     5003   5485   6107   1033    567    145       C  
ATOM    153  CE  LYS A  92       7.462  18.890   5.854  1.00 46.19           C  
ANISOU  153  CE  LYS A  92     5500   5763   6285   1123    596    117       C  
ATOM    154  NZ  LYS A  92       6.506  19.653   6.711  1.00 50.78           N  
ANISOU  154  NZ  LYS A  92     6097   6344   6853   1290    685    109       N  
ATOM    155  N   HIS A  93      10.426  17.170   1.215  1.00 27.87           N  
ANISOU  155  N   HIS A  93     3103   3458   4029    603    199    128       N  
ATOM    156  CA  HIS A  93      11.538  18.098   0.969  1.00 27.21           C  
ANISOU  156  CA  HIS A  93     3142   3327   3869    577    112    114       C  
ATOM    157  C   HIS A  93      11.656  18.444  -0.497  1.00 26.45           C  
ANISOU  157  C   HIS A  93     3034   3225   3788    520     13    126       C  
ATOM    158  O   HIS A  93      11.412  17.609  -1.363  1.00 25.86           O  
ANISOU  158  O   HIS A  93     2877   3193   3754    469     -1    136       O  
ATOM    159  CB  HIS A  93      12.842  17.469   1.469  1.00 27.55           C  
ANISOU  159  CB  HIS A  93     3244   3374   3848    515    126    106       C  
ATOM    160  CG  HIS A  93      13.965  18.452   1.650  1.00 27.05           C  
ANISOU  160  CG  HIS A  93     3300   3255   3722    500     55     86       C  
ATOM    161  ND1 HIS A  93      14.727  18.878   0.623  1.00 26.36           N  
ANISOU  161  ND1 HIS A  93     3233   3149   3632    422    -23     99       N  
ATOM    162  CD2 HIS A  93      14.447  19.086   2.792  1.00 27.80           C  
ANISOU  162  CD2 HIS A  93     3499   3302   3759    556     51     53       C  
ATOM    163  CE1 HIS A  93      15.647  19.750   1.084  1.00 27.49           C  
ANISOU  163  CE1 HIS A  93     3473   3231   3738    413    -73     79       C  
ATOM    164  NE2 HIS A  93      15.480  19.868   2.415  1.00 27.40           N  
ANISOU  164  NE2 HIS A  93     3516   3201   3693    497    -39     43       N  
ATOM    165  N   GLN A  94      12.050  19.678  -0.800  1.00 26.63           N  
ANISOU  165  N   GLN A  94     3151   3190   3776    531    -58    127       N  
ATOM    166  CA  GLN A  94      12.180  20.112  -2.199  1.00 26.99           C  
ANISOU  166  CA  GLN A  94     3209   3224   3820    489   -144    152       C  
ATOM    167  C   GLN A  94      13.235  19.356  -3.019  1.00 25.16           C  
ANISOU  167  C   GLN A  94     2974   3026   3556    381   -159    170       C  
ATOM    168  O   GLN A  94      13.182  19.378  -4.239  1.00 26.04           O  
ANISOU  168  O   GLN A  94     3081   3150   3660    356   -212    193       O  
ATOM    169  CB  GLN A  94      12.467  21.620  -2.272  1.00 29.07           C  
ANISOU  169  CB  GLN A  94     3589   3400   4055    518   -207    161       C  
ATOM    170  CG  GLN A  94      13.799  22.037  -1.648  1.00 29.15           C  
ANISOU  170  CG  GLN A  94     3695   3358   4021    464   -213    153       C  
ATOM    171  CD  GLN A  94      14.045  23.531  -1.756  1.00 32.11           C  
ANISOU  171  CD  GLN A  94     4184   3627   4387    482   -283    162       C  
ATOM    172  OE1 GLN A  94      13.536  24.184  -2.662  1.00 34.01           O  
ANISOU  172  OE1 GLN A  94     4446   3838   4638    505   -331    194       O  
ATOM    173  NE2 GLN A  94      14.833  24.083  -0.822  1.00 31.76           N  
ANISOU  173  NE2 GLN A  94     4223   3517   4326    474   -297    131       N  
ATOM    174  N   PHE A  95      14.204  18.727  -2.358  1.00 23.38           N  
ANISOU  174  N   PHE A  95     2762   2817   3305    331   -115    159       N  
ATOM    175  CA  PHE A  95      15.218  17.907  -3.032  1.00 23.96           C  
ANISOU  175  CA  PHE A  95     2821   2931   3350    243   -117    171       C  
ATOM    176  C   PHE A  95      14.882  16.412  -3.029  1.00 23.75           C  
ANISOU  176  C   PHE A  95     2706   2966   3349    229    -72    156       C  
ATOM    177  O   PHE A  95      15.700  15.596  -3.472  1.00 24.11           O  
ANISOU  177  O   PHE A  95     2743   3047   3370    170    -67    157       O  
ATOM    178  CB  PHE A  95      16.593  18.076  -2.364  1.00 23.79           C  
ANISOU  178  CB  PHE A  95     2857   2888   3293    197   -109    164       C  
ATOM    179  CG  PHE A  95      17.195  19.453  -2.481  1.00 25.08           C  
ANISOU  179  CG  PHE A  95     3103   2978   3445    179   -161    180       C  
ATOM    180  CD1 PHE A  95      16.769  20.371  -3.432  1.00 26.58           C  
ANISOU  180  CD1 PHE A  95     3328   3130   3639    187   -207    216       C  
ATOM    181  CD2 PHE A  95      18.247  19.811  -1.643  1.00 26.24           C  
ANISOU  181  CD2 PHE A  95     3299   3087   3584    150   -173    159       C  
ATOM    182  CE1 PHE A  95      17.349  21.623  -3.518  1.00 28.07           C  
ANISOU  182  CE1 PHE A  95     3601   3234   3828    162   -251    239       C  
ATOM    183  CE2 PHE A  95      18.833  21.067  -1.730  1.00 27.66           C  
ANISOU  183  CE2 PHE A  95     3550   3183   3775    119   -228    173       C  
ATOM    184  CZ  PHE A  95      18.387  21.969  -2.671  1.00 28.00           C  
ANISOU  184  CZ  PHE A  95     3630   3181   3827    121   -261    217       C  
ATOM    185  N   ALA A  96      13.708  16.045  -2.520  1.00 23.73           N  
ANISOU  185  N   ALA A  96     2638   2973   3403    282    -34    145       N  
ATOM    186  CA  ALA A  96      13.342  14.629  -2.371  1.00 24.08           C  
ANISOU  186  CA  ALA A  96     2599   3058   3493    261     14    136       C  
ATOM    187  C   ALA A  96      12.957  13.927  -3.668  1.00 23.57           C  
ANISOU  187  C   ALA A  96     2471   3021   3460    225    -40    131       C  
ATOM    188  O   ALA A  96      13.118  12.709  -3.770  1.00 23.30           O  
ANISOU  188  O   ALA A  96     2397   3010   3445    184    -20    119       O  
ATOM    189  CB  ALA A  96      12.218  14.475  -1.360  1.00 24.17           C  
ANISOU  189  CB  ALA A  96     2550   3064   3566    324     89    136       C  
ATOM    190  N   TRP A  97      12.469  14.673  -4.658  1.00 24.95           N  
ANISOU  190  N   TRP A  97     2652   3191   3637    247   -118    135       N  
ATOM    191  CA  TRP A  97      11.853  14.054  -5.839  1.00 26.16           C  
ANISOU  191  CA  TRP A  97     2746   3369   3824    236   -189    118       C  
ATOM    192  C   TRP A  97      12.663  12.959  -6.535  1.00 25.06           C  
ANISOU  192  C   TRP A  97     2620   3258   3643    176   -203    104       C  
ATOM    193  O   TRP A  97      12.091  11.945  -6.916  1.00 27.15           O  
ANISOU  193  O   TRP A  97     2814   3534   3965    161   -229     74       O  
ATOM    194  CB  TRP A  97      11.322  15.106  -6.827  1.00 28.77           C  
ANISOU  194  CB  TRP A  97     3107   3686   4136    284   -283    128       C  
ATOM    195  CG  TRP A  97      12.386  15.914  -7.518  1.00 28.85           C  
ANISOU  195  CG  TRP A  97     3238   3683   4039    267   -311    161       C  
ATOM    196  CD1 TRP A  97      12.903  17.150  -7.135  1.00 29.72           C  
ANISOU  196  CD1 TRP A  97     3433   3747   4109    278   -298    194       C  
ATOM    197  CD2 TRP A  97      13.103  15.559  -8.744  1.00 29.18           C  
ANISOU  197  CD2 TRP A  97     3334   3753   4001    234   -352    170       C  
ATOM    198  NE1 TRP A  97      13.870  17.566  -8.018  1.00 30.96           N  
ANISOU  198  NE1 TRP A  97     3679   3899   4184    242   -319    231       N  
ATOM    199  CE2 TRP A  97      14.035  16.654  -9.005  1.00 30.54           C  
ANISOU  199  CE2 TRP A  97     3612   3896   4095    221   -343    222       C  
ATOM    200  CE3 TRP A  97      13.077  14.474  -9.610  1.00 30.26           C  
ANISOU  200  CE3 TRP A  97     3445   3928   4122    219   -390    140       C  
ATOM    201  CZ2 TRP A  97      14.889  16.644 -10.095  1.00 32.15           C  
ANISOU  201  CZ2 TRP A  97     3886   4120   4208    195   -353    254       C  
ATOM    202  CZ3 TRP A  97      13.938  14.480 -10.711  1.00 31.86           C  
ANISOU  202  CZ3 TRP A  97     3733   4153   4217    207   -411    161       C  
ATOM    203  CH2 TRP A  97      14.819  15.541 -10.948  1.00 32.08           C  
ANISOU  203  CH2 TRP A  97     3857   4163   4169    197   -383    222       C  
ATOM    204  N   PRO A  98      14.000  13.112  -6.680  1.00 25.69           N  
ANISOU  204  N   PRO A  98     2782   3345   3631    142   -184    121       N  
ATOM    205  CA  PRO A  98      14.737  12.008  -7.331  1.00 25.52           C  
ANISOU  205  CA  PRO A  98     2768   3357   3569    102   -189    103       C  
ATOM    206  C   PRO A  98      14.780  10.703  -6.523  1.00 24.59           C  
ANISOU  206  C   PRO A  98     2598   3241   3502     77   -132     79       C  
ATOM    207  O   PRO A  98      15.065   9.643  -7.083  1.00 24.92           O  
ANISOU  207  O   PRO A  98     2634   3299   3534     55   -150     53       O  
ATOM    208  CB  PRO A  98      16.164  12.570  -7.471  1.00 25.69           C  
ANISOU  208  CB  PRO A  98     2870   3389   3501     75   -162    134       C  
ATOM    209  CG  PRO A  98      16.012  14.055  -7.322  1.00 26.21           C  
ANISOU  209  CG  PRO A  98     2980   3417   3559     97   -177    169       C  
ATOM    210  CD  PRO A  98      14.914  14.200  -6.310  1.00 25.22           C  
ANISOU  210  CD  PRO A  98     2803   3264   3512    137   -162    153       C  
ATOM    211  N   PHE A  99      14.513  10.796  -5.223  1.00 23.16           N  
ANISOU  211  N   PHE A  99     2393   3038   3366     89    -64     90       N  
ATOM    212  CA  PHE A  99      14.600   9.672  -4.312  1.00 24.01           C  
ANISOU  212  CA  PHE A  99     2473   3139   3511     73      3     84       C  
ATOM    213  C   PHE A  99      13.264   9.025  -3.975  1.00 24.47           C  
ANISOU  213  C   PHE A  99     2435   3176   3685     77     27     80       C  
ATOM    214  O   PHE A  99      13.252   8.019  -3.290  1.00 24.66           O  
ANISOU  214  O   PHE A  99     2436   3183   3747     59     90     85       O  
ATOM    215  CB  PHE A  99      15.261  10.128  -3.015  1.00 23.82           C  
ANISOU  215  CB  PHE A  99     2500   3104   3445     93     71    103       C  
ATOM    216  CG  PHE A  99      16.611  10.731  -3.221  1.00 24.79           C  
ANISOU  216  CG  PHE A  99     2694   3240   3481     77     48    106       C  
ATOM    217  CD1 PHE A  99      17.747   9.932  -3.245  1.00 25.68           C  
ANISOU  217  CD1 PHE A  99     2828   3376   3553     50     60     96       C  
ATOM    218  CD2 PHE A  99      16.748  12.096  -3.427  1.00 24.19           C  
ANISOU  218  CD2 PHE A  99     2660   3152   3378     87     14    121       C  
ATOM    219  CE1 PHE A  99      19.000  10.496  -3.444  1.00 25.46           C  
ANISOU  219  CE1 PHE A  99     2842   3365   3466     30     43    101       C  
ATOM    220  CE2 PHE A  99      17.991  12.658  -3.622  1.00 23.70           C  
ANISOU  220  CE2 PHE A  99     2650   3094   3261     58     -2    130       C  
ATOM    221  CZ  PHE A  99      19.119  11.858  -3.643  1.00 24.13           C  
ANISOU  221  CZ  PHE A  99     2705   3180   3283     27     14    121       C  
ATOM    222  N   ARG A 100      12.150   9.587  -4.445  1.00 27.23           N  
ANISOU  222  N   ARG A 100     2724   3522   4099    100    -20     76       N  
ATOM    223  CA  ARG A 100      10.817   9.065  -4.085  1.00 28.49           C  
ANISOU  223  CA  ARG A 100     2764   3664   4396    101      8     76       C  
ATOM    224  C   ARG A 100      10.427   7.752  -4.776  1.00 29.29           C  
ANISOU  224  C   ARG A 100     2796   3749   4581     47    -41     44       C  
ATOM    225  O   ARG A 100       9.412   7.150  -4.427  1.00 28.97           O  
ANISOU  225  O   ARG A 100     2645   3684   4677     28    -10     48       O  
ATOM    226  CB  ARG A 100       9.735  10.106  -4.373  1.00 29.95           C  
ANISOU  226  CB  ARG A 100     2890   3853   4634    153    -37     76       C  
ATOM    227  CG  ARG A 100       9.807  11.331  -3.484  1.00 31.96           C  
ANISOU  227  CG  ARG A 100     3198   4105   4839    217     21    105       C  
ATOM    228  CD  ARG A 100       8.541  12.167  -3.589  1.00 33.74           C  
ANISOU  228  CD  ARG A 100     3344   4330   5143    281     -5    105       C  
ATOM    229  NE  ARG A 100       8.676  13.426  -2.860  1.00 35.36           N  
ANISOU  229  NE  ARG A 100     3625   4524   5287    352     33    123       N  
ATOM    230  CZ  ARG A 100       8.534  14.648  -3.376  1.00 37.15           C  
ANISOU  230  CZ  ARG A 100     3898   4738   5476    405    -41    120       C  
ATOM    231  NH1 ARG A 100       8.220  14.838  -4.658  1.00 38.86           N  
ANISOU  231  NH1 ARG A 100     4099   4961   5703    403   -159    105       N  
ATOM    232  NH2 ARG A 100       8.687  15.705  -2.585  1.00 38.74           N  
ANISOU  232  NH2 ARG A 100     4176   4914   5627    469     -3    130       N  
ATOM    233  N   GLN A 101      11.198   7.336  -5.776  1.00 29.16           N  
ANISOU  233  N   GLN A 101     2842   3743   4491     25   -119     10       N  
ATOM    234  CA  GLN A 101      10.932   6.093  -6.502  1.00 30.64           C  
ANISOU  234  CA  GLN A 101     2990   3907   4743    -17   -186    -35       C  
ATOM    235  C   GLN A 101      12.272   5.506  -6.938  1.00 28.99           C  
ANISOU  235  C   GLN A 101     2887   3711   4415    -28   -196    -54       C  
ATOM    236  O   GLN A 101      13.265   6.228  -6.978  1.00 26.52           O  
ANISOU  236  O   GLN A 101     2658   3435   3981     -5   -176    -34       O  
ATOM    237  CB  GLN A 101      10.012   6.344  -7.712  1.00 33.64           C  
ANISOU  237  CB  GLN A 101     3317   4290   5172     -1   -326    -80       C  
ATOM    238  CG  GLN A 101      10.562   7.310  -8.758  1.00 35.38           C  
ANISOU  238  CG  GLN A 101     3639   4552   5252     46   -408    -88       C  
ATOM    239  CD  GLN A 101      10.606   8.750  -8.268  1.00 37.49           C  
ANISOU  239  CD  GLN A 101     3935   4838   5471     90   -360    -38       C  
ATOM    240  OE1 GLN A 101       9.584   9.303  -7.858  1.00 38.94           O  
ANISOU  240  OE1 GLN A 101     4038   5012   5745    117   -356    -26       O  
ATOM    241  NE2 GLN A 101      11.798   9.363  -8.298  1.00 36.20           N  
ANISOU  241  NE2 GLN A 101     3884   4696   5175     97   -325     -9       N  
ATOM    242  N   PRO A 102      12.313   4.196  -7.254  1.00 29.29           N  
ANISOU  242  N   PRO A 102     2917   3715   4496    -63   -226    -93       N  
ATOM    243  CA  PRO A 102      13.595   3.611  -7.649  1.00 28.44           C  
ANISOU  243  CA  PRO A 102     2907   3623   4274    -58   -229   -114       C  
ATOM    244  C   PRO A 102      14.222   4.338  -8.831  1.00 28.65           C  
ANISOU  244  C   PRO A 102     3012   3706   4168    -18   -298   -132       C  
ATOM    245  O   PRO A 102      13.511   4.870  -9.685  1.00 27.75           O  
ANISOU  245  O   PRO A 102     2883   3600   4060      2   -388   -152       O  
ATOM    246  CB  PRO A 102      13.229   2.178  -8.051  1.00 29.25           C  
ANISOU  246  CB  PRO A 102     2985   3666   4459    -92   -286   -168       C  
ATOM    247  CG  PRO A 102      11.952   1.891  -7.339  1.00 30.82           C  
ANISOU  247  CG  PRO A 102     3065   3810   4835   -135   -257   -148       C  
ATOM    248  CD  PRO A 102      11.225   3.201  -7.261  1.00 30.42           C  
ANISOU  248  CD  PRO A 102     2958   3798   4802   -108   -259   -120       C  
ATOM    249  N   VAL A 103      15.549   4.356  -8.866  1.00 26.49           N  
ANISOU  249  N   VAL A 103     2817   3469   3778     -4   -253   -120       N  
ATOM    250  CA  VAL A 103      16.279   4.838 -10.028  1.00 27.17           C  
ANISOU  250  CA  VAL A 103     2979   3607   3735     31   -295   -128       C  
ATOM    251  C   VAL A 103      15.862   4.036 -11.263  1.00 28.08           C  
ANISOU  251  C   VAL A 103     3118   3711   3837     53   -405   -197       C  
ATOM    252  O   VAL A 103      15.938   2.808 -11.271  1.00 30.22           O  
ANISOU  252  O   VAL A 103     3391   3947   4142     43   -421   -245       O  
ATOM    253  CB  VAL A 103      17.799   4.687  -9.817  1.00 26.26           C  
ANISOU  253  CB  VAL A 103     2919   3531   3524     38   -218   -109       C  
ATOM    254  CG1 VAL A 103      18.561   5.084 -11.076  1.00 25.95           C  
ANISOU  254  CG1 VAL A 103     2953   3549   3356     76   -240   -109       C  
ATOM    255  CG2 VAL A 103      18.243   5.509  -8.604  1.00 25.86           C  
ANISOU  255  CG2 VAL A 103     2852   3486   3486     20   -135    -53       C  
ATOM    256  N   ASP A 104      15.410   4.736 -12.298  1.00 28.90           N  
ANISOU  256  N   ASP A 104     3252   3837   3890     91   -488   -207       N  
ATOM    257  CA  ASP A 104      15.007   4.091 -13.547  1.00 30.17           C  
ANISOU  257  CA  ASP A 104     3455   3990   4018    130   -614   -281       C  
ATOM    258  C   ASP A 104      16.148   4.255 -14.531  1.00 29.05           C  
ANISOU  258  C   ASP A 104     3433   3909   3695    188   -596   -276       C  
ATOM    259  O   ASP A 104      16.256   5.292 -15.188  1.00 29.36           O  
ANISOU  259  O   ASP A 104     3529   3988   3639    227   -604   -236       O  
ATOM    260  CB  ASP A 104      13.724   4.734 -14.084  1.00 31.25           C  
ANISOU  260  CB  ASP A 104     3554   4112   4208    150   -729   -298       C  
ATOM    261  CG  ASP A 104      13.212   4.070 -15.358  1.00 33.74           C  
ANISOU  261  CG  ASP A 104     3913   4411   4492    197   -888   -389       C  
ATOM    262  OD1 ASP A 104      13.978   3.343 -16.023  1.00 33.32           O  
ANISOU  262  OD1 ASP A 104     3954   4372   4333    233   -901   -431       O  
ATOM    263  OD2 ASP A 104      12.032   4.293 -15.701  1.00 34.32           O  
ANISOU  263  OD2 ASP A 104     3930   4460   4649    208  -1007   -423       O  
ATOM    264  N   ALA A 105      16.994   3.226 -14.624  1.00 29.70           N  
ANISOU  264  N   ALA A 105     3556   3996   3731    200   -565   -311       N  
ATOM    265  CA  ALA A 105      18.220   3.271 -15.440  1.00 30.95           C  
ANISOU  265  CA  ALA A 105     3814   4222   3721    260   -516   -301       C  
ATOM    266  C   ALA A 105      17.951   3.440 -16.934  1.00 31.99           C  
ANISOU  266  C   ALA A 105     4048   4380   3726    343   -614   -337       C  
ATOM    267  O   ALA A 105      18.773   4.012 -17.655  1.00 33.25           O  
ANISOU  267  O   ALA A 105     4290   4604   3737    395   -556   -292       O  
ATOM    268  CB  ALA A 105      19.058   2.017 -15.207  1.00 30.73           C  
ANISOU  268  CB  ALA A 105     3802   4187   3683    270   -474   -344       C  
ATOM    269  N   VAL A 106      16.812   2.935 -17.400  1.00 34.10           N  
ANISOU  269  N   VAL A 106     4310   4594   4051    357   -762   -417       N  
ATOM    270  CA  VAL A 106      16.425   3.085 -18.804  1.00 34.88           C  
ANISOU  270  CA  VAL A 106     4515   4710   4026    448   -886   -464       C  
ATOM    271  C   VAL A 106      16.079   4.549 -19.080  1.00 35.12           C  
ANISOU  271  C   VAL A 106     4562   4773   4009    466   -885   -386       C  
ATOM    272  O   VAL A 106      16.610   5.167 -20.003  1.00 35.48           O  
ANISOU  272  O   VAL A 106     4723   4872   3884    540   -862   -346       O  
ATOM    273  CB  VAL A 106      15.228   2.177 -19.163  1.00 36.40           C  
ANISOU  273  CB  VAL A 106     4681   4827   4320    452  -1070   -580       C  
ATOM    274  CG1 VAL A 106      14.835   2.359 -20.622  1.00 37.03           C  
ANISOU  274  CG1 VAL A 106     4885   4925   4257    562  -1218   -638       C  
ATOM    275  CG2 VAL A 106      15.562   0.717 -18.880  1.00 38.02           C  
ANISOU  275  CG2 VAL A 106     4883   4981   4582    431  -1074   -655       C  
ATOM    276  N   LYS A 107      15.196   5.099 -18.255  1.00 34.96           N  
ANISOU  276  N   LYS A 107     4428   4714   4138    404   -902   -360       N  
ATOM    277  CA  LYS A 107      14.769   6.483 -18.377  1.00 35.84           C  
ANISOU  277  CA  LYS A 107     4548   4840   4229    421   -909   -290       C  
ATOM    278  C   LYS A 107      15.950   7.452 -18.295  1.00 34.72           C  
ANISOU  278  C   LYS A 107     4467   4748   3975    418   -757   -181       C  
ATOM    279  O   LYS A 107      16.046   8.379 -19.094  1.00 33.97           O  
ANISOU  279  O   LYS A 107     4467   4678   3761    475   -765   -128       O  
ATOM    280  CB  LYS A 107      13.746   6.787 -17.282  1.00 37.40           C  
ANISOU  280  CB  LYS A 107     4600   4990   4621    353   -921   -281       C  
ATOM    281  CG  LYS A 107      13.243   8.216 -17.223  1.00 39.95           C  
ANISOU  281  CG  LYS A 107     4918   5314   4944    373   -927   -213       C  
ATOM    282  CD  LYS A 107      12.097   8.302 -16.230  1.00 41.33           C  
ANISOU  282  CD  LYS A 107     4942   5445   5316    326   -951   -225       C  
ATOM    283  CE  LYS A 107      12.002   9.658 -15.562  1.00 44.18           C  
ANISOU  283  CE  LYS A 107     5285   5805   5696    323   -880   -142       C  
ATOM    284  NZ  LYS A 107      11.081   9.597 -14.391  1.00 45.63           N  
ANISOU  284  NZ  LYS A 107     5319   5954   6064    278   -858   -149       N  
ATOM    285  N   LEU A 108      16.855   7.225 -17.342  1.00 33.65           N  
ANISOU  285  N   LEU A 108     4280   4622   3882    354   -625   -147       N  
ATOM    286  CA  LEU A 108      17.984   8.134 -17.136  1.00 34.16           C  
ANISOU  286  CA  LEU A 108     4374   4725   3878    333   -488    -49       C  
ATOM    287  C   LEU A 108      19.180   7.862 -18.058  1.00 36.66           C  
ANISOU  287  C   LEU A 108     4788   5106   4035    385   -416    -31       C  
ATOM    288  O   LEU A 108      20.167   8.605 -18.024  1.00 38.95           O  
ANISOU  288  O   LEU A 108     5095   5429   4272    365   -299     55       O  
ATOM    289  CB  LEU A 108      18.437   8.087 -15.674  1.00 33.28           C  
ANISOU  289  CB  LEU A 108     4161   4596   3884    249   -391    -25       C  
ATOM    290  CG  LEU A 108      17.375   8.437 -14.626  1.00 33.55           C  
ANISOU  290  CG  LEU A 108     4103   4576   4068    205   -424    -28       C  
ATOM    291  CD1 LEU A 108      17.915   8.235 -13.220  1.00 34.22           C  
ANISOU  291  CD1 LEU A 108     4115   4648   4238    142   -329    -11       C  
ATOM    292  CD2 LEU A 108      16.877   9.860 -14.798  1.00 35.34           C  
ANISOU  292  CD2 LEU A 108     4355   4789   4284    220   -446     30       C  
ATOM    293  N   GLY A 109      19.108   6.801 -18.861  1.00 35.25           N  
ANISOU  293  N   GLY A 109     4668   4940   3785    451   -484   -113       N  
ATOM    294  CA  GLY A 109      20.196   6.447 -19.771  1.00 37.69           C  
ANISOU  294  CA  GLY A 109     5074   5314   3930    521   -411   -104       C  
ATOM    295  C   GLY A 109      21.467   6.033 -19.043  1.00 37.89           C  
ANISOU  295  C   GLY A 109     5037   5374   3984    477   -270    -79       C  
ATOM    296  O   GLY A 109      22.564   6.489 -19.384  1.00 37.72           O  
ANISOU  296  O   GLY A 109     5044   5413   3873    492   -145     -5       O  
ATOM    297  N   LEU A 110      21.315   5.162 -18.046  1.00 35.26           N  
ANISOU  297  N   LEU A 110     4615   5000   3780    426   -288   -137       N  
ATOM    298  CA  LEU A 110      22.431   4.729 -17.205  1.00 35.29           C  
ANISOU  298  CA  LEU A 110     4554   5029   3826    389   -176   -121       C  
ATOM    299  C   LEU A 110      22.594   3.203 -17.274  1.00 34.81           C  
ANISOU  299  C   LEU A 110     4508   4953   3762    433   -212   -218       C  
ATOM    300  O   LEU A 110      22.259   2.503 -16.323  1.00 33.11           O  
ANISOU  300  O   LEU A 110     4229   4681   3669    386   -240   -258       O  
ATOM    301  CB  LEU A 110      22.185   5.162 -15.754  1.00 33.96           C  
ANISOU  301  CB  LEU A 110     4276   4814   3811    293   -154    -88       C  
ATOM    302  CG  LEU A 110      21.832   6.627 -15.484  1.00 34.89           C  
ANISOU  302  CG  LEU A 110     4376   4919   3960    246   -142     -8       C  
ATOM    303  CD1 LEU A 110      21.416   6.795 -14.027  1.00 35.47           C  
ANISOU  303  CD1 LEU A 110     4357   4939   4177    174   -139     -4       C  
ATOM    304  CD2 LEU A 110      22.969   7.575 -15.836  1.00 35.55           C  
ANISOU  304  CD2 LEU A 110     4481   5057   3968    240    -32     81       C  
ATOM    305  N   PRO A 111      23.119   2.679 -18.398  1.00 37.79           N  
ANISOU  305  N   PRO A 111     4983   5378   3995    532   -206   -254       N  
ATOM    306  CA  PRO A 111      23.197   1.217 -18.570  1.00 38.43           C  
ANISOU  306  CA  PRO A 111     5101   5433   4067    588   -259   -359       C  
ATOM    307  C   PRO A 111      24.118   0.481 -17.579  1.00 37.42           C  
ANISOU  307  C   PRO A 111     4901   5306   4010    563   -176   -363       C  
ATOM    308  O   PRO A 111      24.038  -0.746 -17.463  1.00 37.55           O  
ANISOU  308  O   PRO A 111     4938   5272   4056    592   -230   -447       O  
ATOM    309  CB  PRO A 111      23.707   1.059 -20.008  1.00 41.85           C  
ANISOU  309  CB  PRO A 111     5665   5932   4301    715   -247   -381       C  
ATOM    310  CG  PRO A 111      24.429   2.331 -20.302  1.00 42.63           C  
ANISOU  310  CG  PRO A 111     5762   6113   4321    710   -116   -259       C  
ATOM    311  CD  PRO A 111      23.680   3.399 -19.557  1.00 40.04           C  
ANISOU  311  CD  PRO A 111     5358   5740   4113    604   -142   -196       C  
ATOM    312  N   ASP A 112      24.974   1.215 -16.874  1.00 34.72           N  
ANISOU  312  N   ASP A 112     4480   5013   3699    514    -57   -277       N  
ATOM    313  CA  ASP A 112      25.866   0.614 -15.883  1.00 33.68           C  
ANISOU  313  CA  ASP A 112     4276   4886   3634    497      9   -279       C  
ATOM    314  C   ASP A 112      25.324   0.685 -14.453  1.00 30.73           C  
ANISOU  314  C   ASP A 112     3819   4440   3414    403    -15   -265       C  
ATOM    315  O   ASP A 112      25.982   0.207 -13.523  1.00 28.94           O  
ANISOU  315  O   ASP A 112     3543   4208   3242    393     27   -265       O  
ATOM    316  CB  ASP A 112      27.254   1.282 -15.939  1.00 35.41           C  
ANISOU  316  CB  ASP A 112     4447   5203   3803    507    146   -202       C  
ATOM    317  CG  ASP A 112      27.212   2.766 -15.604  1.00 36.54           C  
ANISOU  317  CG  ASP A 112     4536   5358   3988    421    189   -105       C  
ATOM    318  OD1 ASP A 112      26.116   3.367 -15.651  1.00 35.38           O  
ANISOU  318  OD1 ASP A 112     4413   5161   3866    382    118    -94       O  
ATOM    319  OD2 ASP A 112      28.283   3.341 -15.305  1.00 40.04           O  
ANISOU  319  OD2 ASP A 112     4909   5858   4447    395    289    -41       O  
ATOM    320  N   TYR A 113      24.146   1.283 -14.260  1.00 29.20           N  
ANISOU  320  N   TYR A 113     3614   4194   3284    345    -80   -251       N  
ATOM    321  CA  TYR A 113      23.673   1.560 -12.902  1.00 27.97           C  
ANISOU  321  CA  TYR A 113     3383   3985   3258    265    -77   -221       C  
ATOM    322  C   TYR A 113      23.564   0.279 -12.069  1.00 27.75           C  
ANISOU  322  C   TYR A 113     3342   3890   3309    262    -95   -271       C  
ATOM    323  O   TYR A 113      24.107   0.199 -10.969  1.00 24.89           O  
ANISOU  323  O   TYR A 113     2937   3523   2994    241    -42   -244       O  
ATOM    324  CB  TYR A 113      22.337   2.328 -12.884  1.00 27.84           C  
ANISOU  324  CB  TYR A 113     3352   3923   3300    219   -142   -205       C  
ATOM    325  CG  TYR A 113      21.945   2.682 -11.470  1.00 26.99           C  
ANISOU  325  CG  TYR A 113     3174   3772   3309    153   -116   -168       C  
ATOM    326  CD1 TYR A 113      22.526   3.774 -10.817  1.00 26.38           C  
ANISOU  326  CD1 TYR A 113     3063   3725   3234    121    -51   -102       C  
ATOM    327  CD2 TYR A 113      21.040   1.894 -10.755  1.00 27.23           C  
ANISOU  327  CD2 TYR A 113     3173   3725   3445    125   -153   -200       C  
ATOM    328  CE1 TYR A 113      22.199   4.085  -9.504  1.00 25.41           C  
ANISOU  328  CE1 TYR A 113     2894   3562   3198     79    -30    -77       C  
ATOM    329  CE2 TYR A 113      20.712   2.197  -9.439  1.00 27.63           C  
ANISOU  329  CE2 TYR A 113     3172   3741   3583     81   -111   -161       C  
ATOM    330  CZ  TYR A 113      21.294   3.293  -8.819  1.00 25.98           C  
ANISOU  330  CZ  TYR A 113     2946   3568   3356     66    -54   -104       C  
ATOM    331  OH  TYR A 113      20.972   3.593  -7.510  1.00 26.12           O  
ANISOU  331  OH  TYR A 113     2930   3552   3442     39    -18    -74       O  
ATOM    332  N   HIS A 114      22.886  -0.727 -12.611  1.00 27.76           N  
ANISOU  332  N   HIS A 114     3390   3835   3322    287   -177   -343       N  
ATOM    333  CA  HIS A 114      22.666  -1.981 -11.886  1.00 28.55           C  
ANISOU  333  CA  HIS A 114     3488   3850   3509    277   -199   -385       C  
ATOM    334  C   HIS A 114      23.882  -2.881 -11.843  1.00 30.60           C  
ANISOU  334  C   HIS A 114     3783   4131   3710    345   -156   -413       C  
ATOM    335  O   HIS A 114      23.932  -3.813 -11.042  1.00 29.49           O  
ANISOU  335  O   HIS A 114     3645   3924   3636    342   -154   -429       O  
ATOM    336  CB  HIS A 114      21.454  -2.708 -12.449  1.00 29.01           C  
ANISOU  336  CB  HIS A 114     3574   3821   3627    266   -315   -454       C  
ATOM    337  CG  HIS A 114      20.162  -1.970 -12.203  1.00 29.06           C  
ANISOU  337  CG  HIS A 114     3515   3793   3730    195   -356   -426       C  
ATOM    338  ND1 HIS A 114      19.607  -1.878 -10.979  1.00 29.39           N  
ANISOU  338  ND1 HIS A 114     3485   3785   3894    128   -315   -378       N  
ATOM    339  CD2 HIS A 114      19.341  -1.245 -13.064  1.00 31.33           C  
ANISOU  339  CD2 HIS A 114     3804   4096   4001    196   -434   -437       C  
ATOM    340  CE1 HIS A 114      18.477  -1.146 -11.054  1.00 30.65           C  
ANISOU  340  CE1 HIS A 114     3591   3932   4122     87   -358   -363       C  
ATOM    341  NE2 HIS A 114      18.317  -0.756 -12.328  1.00 30.33           N  
ANISOU  341  NE2 HIS A 114     3593   3929   3999    128   -438   -400       N  
ATOM    342  N   LYS A 115      24.883  -2.587 -12.666  1.00 31.42           N  
ANISOU  342  N   LYS A 115     3913   4329   3694    412   -112   -413       N  
ATOM    343  CA  LYS A 115      26.168  -3.267 -12.572  1.00 33.01           C  
ANISOU  343  CA  LYS A 115     4124   4573   3844    485    -53   -430       C  
ATOM    344  C   LYS A 115      26.998  -2.751 -11.400  1.00 32.44           C  
ANISOU  344  C   LYS A 115     3970   4539   3815    453     25   -365       C  
ATOM    345  O   LYS A 115      27.786  -3.502 -10.824  1.00 31.63           O  
ANISOU  345  O   LYS A 115     3861   4433   3721    498     49   -382       O  
ATOM    346  CB  LYS A 115      26.940  -3.123 -13.876  1.00 36.30           C  
ANISOU  346  CB  LYS A 115     4587   5084   4119    574    -18   -447       C  
ATOM    347  CG  LYS A 115      26.172  -3.713 -15.043  1.00 39.01           C  
ANISOU  347  CG  LYS A 115     5034   5387   4400    627   -115   -527       C  
ATOM    348  CD  LYS A 115      27.019  -3.910 -16.273  1.00 41.70           C  
ANISOU  348  CD  LYS A 115     5448   5813   4581    749    -75   -558       C  
ATOM    349  CE  LYS A 115      26.147  -4.404 -17.417  1.00 42.65           C  
ANISOU  349  CE  LYS A 115     5688   5885   4631    807   -195   -646       C  
ATOM    350  NZ  LYS A 115      26.971  -4.994 -18.500  1.00 46.31           N  
ANISOU  350  NZ  LYS A 115     6251   6409   4933    953   -165   -703       N  
ATOM    351  N   ILE A 116      26.806  -1.480 -11.044  1.00 28.70           N  
ANISOU  351  N   ILE A 116     3440   4094   3368    384     52   -298       N  
ATOM    352  CA  ILE A 116      27.554  -0.848  -9.968  1.00 27.52           C  
ANISOU  352  CA  ILE A 116     3219   3977   3260    352    108   -244       C  
ATOM    353  C   ILE A 116      26.799  -0.922  -8.639  1.00 26.36           C  
ANISOU  353  C   ILE A 116     3060   3747   3208    298     83   -228       C  
ATOM    354  O   ILE A 116      27.394  -1.208  -7.595  1.00 24.78           O  
ANISOU  354  O   ILE A 116     2840   3538   3037    311    103   -220       O  
ATOM    355  CB  ILE A 116      27.851   0.635 -10.309  1.00 28.38           C  
ANISOU  355  CB  ILE A 116     3282   4154   3346    308    151   -179       C  
ATOM    356  CG1 ILE A 116      28.843   0.704 -11.473  1.00 29.81           C  
ANISOU  356  CG1 ILE A 116     3466   4428   3432    367    210   -175       C  
ATOM    357  CG2 ILE A 116      28.369   1.379  -9.088  1.00 26.80           C  
ANISOU  357  CG2 ILE A 116     3011   3959   3210    259    177   -134       C  
ATOM    358  CD1 ILE A 116      29.138   2.107 -11.947  1.00 30.90           C  
ANISOU  358  CD1 ILE A 116     3570   4623   3547    322    264   -100       C  
ATOM    359  N   ILE A 117      25.496  -0.650  -8.680  1.00 24.67           N  
ANISOU  359  N   ILE A 117     2857   3475   3040    247     42   -223       N  
ATOM    360  CA  ILE A 117      24.659  -0.621  -7.479  1.00 23.82           C  
ANISOU  360  CA  ILE A 117     2734   3294   3021    199     39   -197       C  
ATOM    361  C   ILE A 117      23.867  -1.935  -7.389  1.00 26.06           C  
ANISOU  361  C   ILE A 117     3054   3484   3362    202      1   -237       C  
ATOM    362  O   ILE A 117      22.945  -2.170  -8.165  1.00 26.36           O  
ANISOU  362  O   ILE A 117     3104   3484   3425    184    -54   -269       O  
ATOM    363  CB  ILE A 117      23.697   0.601  -7.504  1.00 23.14           C  
ANISOU  363  CB  ILE A 117     2618   3205   2966    142     28   -159       C  
ATOM    364  CG1 ILE A 117      24.491   1.919  -7.514  1.00 22.72           C  
ANISOU  364  CG1 ILE A 117     2536   3224   2870    130     63   -115       C  
ATOM    365  CG2 ILE A 117      22.712   0.569  -6.339  1.00 21.94           C  
ANISOU  365  CG2 ILE A 117     2449   2981   2904    105     37   -134       C  
ATOM    366  CD1 ILE A 117      25.491   2.060  -6.374  1.00 22.69           C  
ANISOU  366  CD1 ILE A 117     2508   3237   2875    137    100    -96       C  
ATOM    367  N   LYS A 118      24.226  -2.777  -6.427  1.00 27.37           N  
ANISOU  367  N   LYS A 118     3240   3603   3554    224     25   -234       N  
ATOM    368  CA  LYS A 118      23.632  -4.116  -6.306  1.00 30.31           C  
ANISOU  368  CA  LYS A 118     3656   3871   3987    225     -1   -265       C  
ATOM    369  C   LYS A 118      22.390  -4.208  -5.422  1.00 28.39           C  
ANISOU  369  C   LYS A 118     3393   3538   3853    160     13   -223       C  
ATOM    370  O   LYS A 118      21.639  -5.175  -5.532  1.00 29.20           O  
ANISOU  370  O   LYS A 118     3514   3546   4035    136    -15   -244       O  
ATOM    371  CB  LYS A 118      24.680  -5.115  -5.807  1.00 31.69           C  
ANISOU  371  CB  LYS A 118     3878   4031   4129    295     16   -281       C  
ATOM    372  CG  LYS A 118      25.869  -5.283  -6.741  1.00 34.30           C  
ANISOU  372  CG  LYS A 118     4222   4444   4366    372      7   -329       C  
ATOM    373  CD  LYS A 118      25.397  -5.582  -8.153  1.00 36.47           C  
ANISOU  373  CD  LYS A 118     4529   4711   4615    381    -49   -390       C  
ATOM    374  CE  LYS A 118      26.499  -6.104  -9.047  1.00 40.16           C  
ANISOU  374  CE  LYS A 118     5034   5239   4984    480    -49   -445       C  
ATOM    375  NZ  LYS A 118      25.968  -6.251 -10.431  1.00 41.54           N  
ANISOU  375  NZ  LYS A 118     5256   5411   5114    498   -110   -505       N  
ATOM    376  N  AGLN A 119      22.212  -3.249  -4.515  0.50 27.17           N  
ANISOU  376  N  AGLN A 119     3203   3410   3708    137     64   -164       N  
ATOM    377  CA AGLN A 119      21.012  -3.175  -3.687  0.50 27.52           C  
ANISOU  377  CA AGLN A 119     3220   3386   3847     85    100   -117       C  
ATOM    378  C  AGLN A 119      20.409  -1.792  -3.831  0.50 27.13           C  
ANISOU  378  C  AGLN A 119     3113   3390   3805     53    100    -93       C  
ATOM    379  O  AGLN A 119      20.686  -0.912  -3.018  0.50 26.52           O  
ANISOU  379  O  AGLN A 119     3032   3349   3693     65    144    -54       O  
ATOM    380  CB AGLN A 119      21.305  -3.445  -2.205  0.50 28.01           C  
ANISOU  380  CB AGLN A 119     3321   3416   3905    113    174    -62       C  
ATOM    381  CG AGLN A 119      20.028  -3.547  -1.380  0.50 28.24           C  
ANISOU  381  CG AGLN A 119     3327   3369   4032     68    234     -5       C  
ATOM    382  CD AGLN A 119      20.229  -3.368   0.117  0.50 28.51           C  
ANISOU  382  CD AGLN A 119     3407   3395   4031    108    318     58       C  
ATOM    383  OE1AGLN A 119      19.261  -3.213   0.860  0.50 27.77           O  
ANISOU  383  OE1AGLN A 119     3294   3261   3995     86    388    115       O  
ATOM    384  NE2AGLN A 119      21.478  -3.394   0.566  0.50 29.40           N  
ANISOU  384  NE2AGLN A 119     3578   3546   4044    176    310     49       N  
ATOM    385  N  BGLN A 119      22.171  -3.204  -4.578  0.50 26.83           N  
ANISOU  385  N  BGLN A 119     3158   3369   3666    134     61   -165       N  
ATOM    386  CA BGLN A 119      21.027  -3.174  -3.679  0.50 27.10           C  
ANISOU  386  CA BGLN A 119     3168   3335   3794     86    100   -116       C  
ATOM    387  C  BGLN A 119      20.348  -1.817  -3.785  0.50 26.84           C  
ANISOU  387  C  BGLN A 119     3076   3349   3774     51    102    -91       C  
ATOM    388  O  BGLN A 119      20.507  -0.982  -2.897  0.50 26.02           O  
ANISOU  388  O  BGLN A 119     2966   3273   3644     60    150    -49       O  
ATOM    389  CB BGLN A 119      21.478  -3.420  -2.236  0.50 27.33           C  
ANISOU  389  CB BGLN A 119     3239   3340   3806    120    171    -66       C  
ATOM    390  CG BGLN A 119      22.435  -4.591  -2.086  0.50 27.25           C  
ANISOU  390  CG BGLN A 119     3296   3299   3757    179    164    -89       C  
ATOM    391  CD BGLN A 119      22.922  -4.781  -0.663  0.50 26.90           C  
ANISOU  391  CD BGLN A 119     3306   3234   3678    228    220    -40       C  
ATOM    392  OE1BGLN A 119      22.327  -4.274   0.282  0.50 27.22           O  
ANISOU  392  OE1BGLN A 119     3345   3259   3736    215    276     15       O  
ATOM    393  NE2BGLN A 119      24.005  -5.522  -0.506  0.50 27.06           N  
ANISOU  393  NE2BGLN A 119     3382   3256   3643    299    203    -63       N  
ATOM    394  N   PRO A 120      19.589  -1.588  -4.875  1.00 26.78           N  
ANISOU  394  N   PRO A 120     3032   3344   3800     19     40   -123       N  
ATOM    395  CA  PRO A 120      18.908  -0.298  -5.035  1.00 26.21           C  
ANISOU  395  CA  PRO A 120     2908   3310   3740     -3     33   -101       C  
ATOM    396  C   PRO A 120      17.957  -0.029  -3.872  1.00 25.04           C  
ANISOU  396  C   PRO A 120     2716   3119   3676    -27     99    -46       C  
ATOM    397  O   PRO A 120      17.356  -0.971  -3.333  1.00 24.27           O  
ANISOU  397  O   PRO A 120     2608   2947   3666    -50    133    -30       O  
ATOM    398  CB  PRO A 120      18.100  -0.460  -6.328  1.00 27.87           C  
ANISOU  398  CB  PRO A 120     3093   3506   3989    -23    -58   -151       C  
ATOM    399  CG  PRO A 120      18.623  -1.680  -7.009  1.00 30.34           C  
ANISOU  399  CG  PRO A 120     3459   3791   4276     -1   -105   -210       C  
ATOM    400  CD  PRO A 120      19.261  -2.537  -5.954  1.00 29.63           C  
ANISOU  400  CD  PRO A 120     3405   3661   4192     12    -37   -187       C  
ATOM    401  N   MET A 121      17.826   1.233  -3.486  1.00 23.05           N  
ANISOU  401  N   MET A 121     2446   2909   3399    -19    124    -14       N  
ATOM    402  CA  MET A 121      16.879   1.618  -2.441  1.00 23.51           C  
ANISOU  402  CA  MET A 121     2467   2938   3525    -25    193     35       C  
ATOM    403  C   MET A 121      16.408   3.044  -2.684  1.00 23.99           C  
ANISOU  403  C   MET A 121     2494   3041   3577    -18    172     43       C  
ATOM    404  O   MET A 121      17.150   3.863  -3.240  1.00 23.30           O  
ANISOU  404  O   MET A 121     2439   3005   3409     -5    130     29       O  
ATOM    405  CB  MET A 121      17.514   1.479  -1.054  1.00 23.14           C  
ANISOU  405  CB  MET A 121     2481   2883   3428     14    276     75       C  
ATOM    406  CG  MET A 121      16.555   1.634   0.125  1.00 24.20           C  
ANISOU  406  CG  MET A 121     2596   2981   3617     24    371    132       C  
ATOM    407  SD  MET A 121      15.018   0.682   0.054  1.00 27.54           S  
ANISOU  407  SD  MET A 121     2926   3326   4211    -33    413    158       S  
ATOM    408  CE  MET A 121      15.651  -0.990  -0.137  1.00 26.23           C  
ANISOU  408  CE  MET A 121     2815   3094   4057    -55    397    141       C  
ATOM    409  N   ASP A 122      15.174   3.320  -2.278  1.00 25.38           N  
ANISOU  409  N   ASP A 122     2605   3191   3844    -26    206     70       N  
ATOM    410  CA  ASP A 122      14.538   4.627  -2.465  1.00 25.38           C  
ANISOU  410  CA  ASP A 122     2569   3219   3852     -9    185     77       C  
ATOM    411  C   ASP A 122      13.507   4.883  -1.367  1.00 25.01           C  
ANISOU  411  C   ASP A 122     2472   3149   3880      9    278    122       C  
ATOM    412  O   ASP A 122      13.068   3.953  -0.690  1.00 25.66           O  
ANISOU  412  O   ASP A 122     2527   3189   4032     -5    353    151       O  
ATOM    413  CB  ASP A 122      13.845   4.685  -3.826  1.00 25.76           C  
ANISOU  413  CB  ASP A 122     2560   3273   3952    -33     83     38       C  
ATOM    414  CG  ASP A 122      12.622   3.785  -3.895  1.00 27.48           C  
ANISOU  414  CG  ASP A 122     2679   3440   4320    -72     78     31       C  
ATOM    415  OD1 ASP A 122      12.786   2.567  -4.083  1.00 29.93           O  
ANISOU  415  OD1 ASP A 122     2995   3710   4668   -107     66     10       O  
ATOM    416  OD2 ASP A 122      11.492   4.289  -3.739  1.00 28.61           O  
ANISOU  416  OD2 ASP A 122     2734   3578   4556    -68     87     47       O  
ATOM    417  N   MET A 123      13.097   6.139  -1.218  1.00 26.62           N  
ANISOU  417  N   MET A 123     2666   3377   4071     48    277    132       N  
ATOM    418  CA  MET A 123      12.170   6.533  -0.151  1.00 29.29           C  
ANISOU  418  CA  MET A 123     2964   3702   4460     89    375    173       C  
ATOM    419  C   MET A 123      10.767   5.948  -0.307  1.00 29.67           C  
ANISOU  419  C   MET A 123     2877   3725   4669     58    402    187       C  
ATOM    420  O   MET A 123      10.097   5.696   0.684  1.00 30.40           O  
ANISOU  420  O   MET A 123     2930   3799   4822     77    520    236       O  
ATOM    421  CB  MET A 123      12.053   8.056  -0.063  1.00 30.33           C  
ANISOU  421  CB  MET A 123     3123   3860   4542    146    353    170       C  
ATOM    422  CG  MET A 123      13.250   8.762   0.548  1.00 33.33           C  
ANISOU  422  CG  MET A 123     3625   4249   4790    183    353    166       C  
ATOM    423  SD  MET A 123      12.863  10.500   0.873  1.00 40.60           S  
ANISOU  423  SD  MET A 123     4578   5170   5678    256    340    165       S  
ATOM    424  CE  MET A 123      14.509  11.204   0.955  0.50 38.47           C  
ANISOU  424  CE  MET A 123     4434   4901   5282    251    277    142       C  
ATOM    425  N   GLY A 124      10.319   5.755  -1.545  1.00 30.47           N  
ANISOU  425  N   GLY A 124     2909   3827   4842     15    292    146       N  
ATOM    426  CA  GLY A 124       9.005   5.152  -1.797  1.00 30.98           C  
ANISOU  426  CA  GLY A 124     2826   3860   5083    -24    290    147       C  
ATOM    427  C   GLY A 124       8.930   3.748  -1.226  1.00 31.75           C  
ANISOU  427  C   GLY A 124     2900   3900   5262    -80    372    178       C  
ATOM    428  O   GLY A 124       7.952   3.387  -0.565  1.00 33.19           O  
ANISOU  428  O   GLY A 124     2980   4053   5576    -96    471    225       O  
ATOM    429  N   THR A 125       9.980   2.960  -1.475  1.00 31.27           N  
ANISOU  429  N   THR A 125     2936   3821   5124   -106    338    156       N  
ATOM    430  CA  THR A 125      10.110   1.620  -0.911  1.00 30.65           C  
ANISOU  430  CA  THR A 125     2870   3676   5098   -149    411    187       C  
ATOM    431  C   THR A 125      10.130   1.665   0.615  1.00 30.38           C  
ANISOU  431  C   THR A 125     2877   3635   5031   -105    581    268       C  
ATOM    432  O   THR A 125       9.418   0.905   1.267  1.00 32.26           O  
ANISOU  432  O   THR A 125     3056   3818   5383   -136    687    327       O  
ATOM    433  CB  THR A 125      11.383   0.914  -1.431  1.00 30.55           C  
ANISOU  433  CB  THR A 125     2971   3654   4980   -158    341    143       C  
ATOM    434  OG1 THR A 125      11.317   0.819  -2.854  1.00 30.65           O  
ANISOU  434  OG1 THR A 125     2958   3673   5013   -185    191     67       O  
ATOM    435  CG2 THR A 125      11.526  -0.493  -0.843  1.00 30.87           C  
ANISOU  435  CG2 THR A 125     3040   3614   5075   -194    410    175       C  
ATOM    436  N   ILE A 126      10.925   2.565   1.184  1.00 29.91           N  
ANISOU  436  N   ILE A 126     2922   3625   4816    -30    605    274       N  
ATOM    437  CA  ILE A 126      11.021   2.681   2.640  1.00 30.78           C  
ANISOU  437  CA  ILE A 126     3099   3732   4862     33    750    341       C  
ATOM    438  C   ILE A 126       9.677   3.098   3.252  1.00 33.52           C  
ANISOU  438  C   ILE A 126     3342   4080   5312     56    864    395       C  
ATOM    439  O   ILE A 126       9.244   2.532   4.262  1.00 33.10           O  
ANISOU  439  O   ILE A 126     3286   3992   5295     70   1013    470       O  
ATOM    440  CB  ILE A 126      12.112   3.675   3.077  1.00 29.25           C  
ANISOU  440  CB  ILE A 126     3035   3588   4490    110    725    319       C  
ATOM    441  CG1 ILE A 126      13.494   3.182   2.648  1.00 28.18           C  
ANISOU  441  CG1 ILE A 126     2990   3455   4261     94    639    278       C  
ATOM    442  CG2 ILE A 126      12.085   3.853   4.589  1.00 29.57           C  
ANISOU  442  CG2 ILE A 126     3153   3623   4456    194    862    378       C  
ATOM    443  CD1 ILE A 126      14.570   4.245   2.748  1.00 27.15           C  
ANISOU  443  CD1 ILE A 126     2948   3374   3992    145    579    243       C  
ATOM    444  N   LYS A 127       9.024   4.075   2.628  1.00 35.05           N  
ANISOU  444  N   LYS A 127     3451   4314   5553     67    800    361       N  
ATOM    445  CA  LYS A 127       7.721   4.558   3.089  1.00 38.06           C  
ANISOU  445  CA  LYS A 127     3712   4706   6041    100    896    403       C  
ATOM    446  C   LYS A 127       6.674   3.444   3.083  1.00 40.94           C  
ANISOU  446  C   LYS A 127     3928   5019   6609     20    969    449       C  
ATOM    447  O   LYS A 127       5.923   3.288   4.047  1.00 41.03           O  
ANISOU  447  O   LYS A 127     3883   5020   6687     45   1136    527       O  
ATOM    448  CB  LYS A 127       7.245   5.730   2.228  1.00 40.44           C  
ANISOU  448  CB  LYS A 127     3947   5053   6365    126    783    349       C  
ATOM    449  CG  LYS A 127       5.963   6.385   2.734  1.00 42.85           C  
ANISOU  449  CG  LYS A 127     4133   5380   6768    184    879    385       C  
ATOM    450  CD  LYS A 127       5.794   7.809   2.223  1.00 46.42           C  
ANISOU  450  CD  LYS A 127     4589   5876   7173    254    782    338       C  
ATOM    451  CE  LYS A 127       4.643   7.933   1.239  1.00 52.85           C  
ANISOU  451  CE  LYS A 127     5224   6699   8157    225    692    309       C  
ATOM    452  NZ  LYS A 127       4.877   7.098   0.029  1.00 57.46           N  
ANISOU  452  NZ  LYS A 127     5776   7257   8798    124    547    260       N  
ATOM    453  N   ARG A 128       6.638   2.683   1.992  1.00 43.15           N  
ANISOU  453  N   ARG A 128     4144   5261   6987    -73    843    400       N  
ATOM    454  CA  ARG A 128       5.742   1.529   1.850  1.00 46.58           C  
ANISOU  454  CA  ARG A 128     4438   5626   7633   -171    877    430       C  
ATOM    455  C   ARG A 128       5.984   0.530   2.980  1.00 44.96           C  
ANISOU  455  C   ARG A 128     4300   5359   7422   -184   1046    520       C  
ATOM    456  O   ARG A 128       5.040   0.036   3.604  1.00 43.11           O  
ANISOU  456  O   ARG A 128     3956   5085   7339   -216   1189    600       O  
ATOM    457  CB  ARG A 128       5.980   0.835   0.500  1.00 51.86           C  
ANISOU  457  CB  ARG A 128     5089   6256   8359   -255    689    344       C  
ATOM    458  CG  ARG A 128       4.732   0.448  -0.277  1.00 60.61           C  
ANISOU  458  CG  ARG A 128     5996   7326   9703   -335    609    315       C  
ATOM    459  CD  ARG A 128       4.899   0.809  -1.749  1.00 67.24           C  
ANISOU  459  CD  ARG A 128     6839   8193  10513   -338    383    203       C  
ATOM    460  NE  ARG A 128       5.013   2.261  -1.930  1.00 73.11           N  
ANISOU  460  NE  ARG A 128     7619   9028  11131   -244    345    183       N  
ATOM    461  CZ  ARG A 128       5.464   2.875  -3.027  1.00 76.53           C  
ANISOU  461  CZ  ARG A 128     8116   9501  11459   -213    183    108       C  
ATOM    462  NH1 ARG A 128       5.865   2.180  -4.090  1.00 76.64           N  
ANISOU  462  NH1 ARG A 128     8170   9484  11462   -257     38     38       N  
ATOM    463  NH2 ARG A 128       5.519   4.206  -3.059  1.00 74.76           N  
ANISOU  463  NH2 ARG A 128     7927   9343  11134   -130    169    107       N  
ATOM    464  N   ARG A 129       7.260   0.242   3.229  1.00 40.69           N  
ANISOU  464  N   ARG A 129     3940   4812   6709   -154   1029    510       N  
ATOM    465  CA  ARG A 129       7.662  -0.698   4.273  1.00 40.67           C  
ANISOU  465  CA  ARG A 129     4037   4748   6665   -149   1168    591       C  
ATOM    466  C   ARG A 129       7.234  -0.241   5.670  1.00 42.46           C  
ANISOU  466  C   ARG A 129     4290   4999   6843    -60   1371    689       C  
ATOM    467  O   ARG A 129       6.789  -1.059   6.481  1.00 44.40           O  
ANISOU  467  O   ARG A 129     4526   5184   7160    -79   1533    787       O  
ATOM    468  CB  ARG A 129       9.172  -0.948   4.214  1.00 37.84           C  
ANISOU  468  CB  ARG A 129     3863   4393   6122   -114   1087    548       C  
ATOM    469  CG  ARG A 129       9.579  -1.806   3.027  1.00 38.18           C  
ANISOU  469  CG  ARG A 129     3897   4388   6220   -197    933    475       C  
ATOM    470  CD  ARG A 129      11.091  -1.947   2.884  1.00 36.61           C  
ANISOU  470  CD  ARG A 129     3859   4208   5840   -151    853    426       C  
ATOM    471  NE  ARG A 129      11.436  -2.807   1.752  1.00 36.26           N  
ANISOU  471  NE  ARG A 129     3812   4120   5845   -215    719    355       N  
ATOM    472  CZ  ARG A 129      12.656  -3.265   1.471  1.00 36.43           C  
ANISOU  472  CZ  ARG A 129     3950   4140   5750   -188    649    311       C  
ATOM    473  NH1 ARG A 129      13.700  -2.969   2.237  1.00 34.17           N  
ANISOU  473  NH1 ARG A 129     3786   3895   5302   -106    689    329       N  
ATOM    474  NH2 ARG A 129      12.829  -4.044   0.411  1.00 36.77           N  
ANISOU  474  NH2 ARG A 129     3986   4140   5844   -237    533    243       N  
ATOM    475  N   LEU A 130       7.350   1.059   5.937  1.00 40.49           N  
ANISOU  475  N   LEU A 130     4080   4832   6471     38   1367    664       N  
ATOM    476  CA  LEU A 130       6.874   1.632   7.201  1.00 43.25           C  
ANISOU  476  CA  LEU A 130     4459   5213   6761    143   1549    741       C  
ATOM    477  C   LEU A 130       5.349   1.569   7.312  1.00 46.24           C  
ANISOU  477  C   LEU A 130     4634   5585   7349    110   1676    805       C  
ATOM    478  O   LEU A 130       4.815   1.241   8.371  1.00 49.52           O  
ANISOU  478  O   LEU A 130     5046   5982   7785    148   1882    910       O  
ATOM    479  CB  LEU A 130       7.352   3.078   7.360  1.00 41.66           C  
ANISOU  479  CB  LEU A 130     4349   5088   6390    255   1488    682       C  
ATOM    480  CG  LEU A 130       8.850   3.248   7.624  1.00 38.84           C  
ANISOU  480  CG  LEU A 130     4193   4740   5821    309   1404    637       C  
ATOM    481  CD1 LEU A 130       9.283   4.681   7.359  1.00 37.74           C  
ANISOU  481  CD1 LEU A 130     4104   4661   5572    375   1290    560       C  
ATOM    482  CD2 LEU A 130       9.206   2.820   9.043  1.00 39.05           C  
ANISOU  482  CD2 LEU A 130     4369   4745   5720    397   1555    714       C  
ATOM    483  N   GLU A 131       4.659   1.882   6.216  1.00 46.89           N  
ANISOU  483  N   GLU A 131     4546   5684   7584     46   1554    743       N  
ATOM    484  CA  GLU A 131       3.196   1.783   6.155  1.00 50.52           C  
ANISOU  484  CA  GLU A 131     4777   6139   8279      2   1642    789       C  
ATOM    485  C   GLU A 131       2.688   0.352   6.350  1.00 52.31           C  
ANISOU  485  C   GLU A 131     4910   6269   8694   -115   1747    871       C  
ATOM    486  O   GLU A 131       1.659   0.140   6.996  1.00 54.34           O  
ANISOU  486  O   GLU A 131     5033   6515   9097   -122   1932    967       O  
ATOM    487  CB  GLU A 131       2.679   2.330   4.821  1.00 50.90           C  
ANISOU  487  CB  GLU A 131     4676   6217   8446    -41   1446    690       C  
ATOM    488  CG  GLU A 131       2.760   3.846   4.705  1.00 51.49           C  
ANISOU  488  CG  GLU A 131     4793   6377   8392     75   1382    634       C  
ATOM    489  CD  GLU A 131       2.578   4.357   3.283  1.00 52.16           C  
ANISOU  489  CD  GLU A 131     4795   6485   8538     41   1156    532       C  
ATOM    490  OE1 GLU A 131       2.473   3.535   2.345  1.00 52.96           O  
ANISOU  490  OE1 GLU A 131     4819   6539   8761    -67   1034    491       O  
ATOM    491  OE2 GLU A 131       2.552   5.594   3.100  1.00 51.53           O  
ANISOU  491  OE2 GLU A 131     4741   6463   8374    131   1096    490       O  
ATOM    492  N   ASN A 132       3.413  -0.621   5.799  1.00 52.44           N  
ANISOU  492  N   ASN A 132     5000   6214   8711   -203   1636    837       N  
ATOM    493  CA  ASN A 132       3.000  -2.028   5.831  1.00 53.45           C  
ANISOU  493  CA  ASN A 132     5051   6227   9029   -328   1699    901       C  
ATOM    494  C   ASN A 132       3.613  -2.859   6.966  1.00 51.33           C  
ANISOU  494  C   ASN A 132     4955   5895   8652   -302   1869   1007       C  
ATOM    495  O   ASN A 132       3.510  -4.082   6.953  1.00 51.67           O  
ANISOU  495  O   ASN A 132     4980   5825   8823   -404   1902   1056       O  
ATOM    496  CB  ASN A 132       3.320  -2.693   4.488  1.00 54.05           C  
ANISOU  496  CB  ASN A 132     5101   6244   9189   -438   1467    793       C  
ATOM    497  CG  ASN A 132       2.611  -2.031   3.324  1.00 57.42           C  
ANISOU  497  CG  ASN A 132     5357   6719   9740   -468   1293    694       C  
ATOM    498  OD1 ASN A 132       1.593  -1.361   3.498  1.00 62.44           O  
ANISOU  498  OD1 ASN A 132     5832   7405  10485   -443   1360    720       O  
ATOM    499  ND2 ASN A 132       3.145  -2.222   2.123  1.00 58.76           N  
ANISOU  499  ND2 ASN A 132     5565   6874   9885   -509   1068    579       N  
ATOM    500  N   ASN A 133       4.237  -2.203   7.942  1.00 49.85           N  
ANISOU  500  N   ASN A 133     4939   5770   8230   -162   1967   1041       N  
ATOM    501  CA  ASN A 133       4.858  -2.893   9.083  1.00 51.64           C  
ANISOU  501  CA  ASN A 133     5354   5945   8320   -108   2120   1140       C  
ATOM    502  C   ASN A 133       5.847  -3.991   8.667  1.00 49.93           C  
ANISOU  502  C   ASN A 133     5259   5639   8070   -172   2002   1108       C  
ATOM    503  O   ASN A 133       5.912  -5.058   9.278  1.00 51.31           O  
ANISOU  503  O   ASN A 133     5504   5717   8273   -201   2121   1205       O  
ATOM    504  CB  ASN A 133       3.777  -3.454  10.022  1.00 55.86           C  
ANISOU  504  CB  ASN A 133     5796   6428   9000   -129   2385   1298       C  
ATOM    505  CG  ASN A 133       2.867  -2.371  10.567  1.00 58.24           C  
ANISOU  505  CG  ASN A 133     5994   6825   9307    -35   2526   1336       C  
ATOM    506  OD1 ASN A 133       3.334  -1.348  11.070  1.00 59.62           O  
ANISOU  506  OD1 ASN A 133     6300   7088   9264    111   2529   1303       O  
ATOM    507  ND2 ASN A 133       1.563  -2.588  10.469  1.00 61.62           N  
ANISOU  507  ND2 ASN A 133     6183   7234   9994   -116   2639   1400       N  
ATOM    508  N   TYR A 134       6.620  -3.705   7.622  1.00 47.71           N  
ANISOU  508  N   TYR A 134     5009   5391   7726   -187   1775    976       N  
ATOM    509  CA  TYR A 134       7.618  -4.634   7.095  1.00 45.78           C  
ANISOU  509  CA  TYR A 134     4875   5078   7438   -231   1645    924       C  
ATOM    510  C   TYR A 134       8.791  -4.798   8.059  1.00 44.21           C  
ANISOU  510  C   TYR A 134     4909   4882   7006   -119   1698    960       C  
ATOM    511  O   TYR A 134       9.321  -5.901   8.213  1.00 43.87           O  
ANISOU  511  O   TYR A 134     4965   4747   6954   -141   1703    990       O  
ATOM    512  CB  TYR A 134       8.113  -4.126   5.730  1.00 45.68           C  
ANISOU  512  CB  TYR A 134     4832   5121   7403   -255   1407    777       C  
ATOM    513  CG  TYR A 134       9.296  -4.862   5.134  1.00 45.73           C  
ANISOU  513  CG  TYR A 134     4963   5087   7323   -267   1266    707       C  
ATOM    514  CD1 TYR A 134       9.113  -5.982   4.325  1.00 49.18           C  
ANISOU  514  CD1 TYR A 134     5351   5422   7913   -375   1179    674       C  
ATOM    515  CD2 TYR A 134      10.598  -4.415   5.351  1.00 45.61           C  
ANISOU  515  CD2 TYR A 134     5110   5136   7082   -168   1211    665       C  
ATOM    516  CE1 TYR A 134      10.196  -6.648   3.766  1.00 50.07           C  
ANISOU  516  CE1 TYR A 134     5582   5501   7940   -369   1054    605       C  
ATOM    517  CE2 TYR A 134      11.686  -5.072   4.796  1.00 45.90           C  
ANISOU  517  CE2 TYR A 134     5246   5146   7046   -169   1089    601       C  
ATOM    518  CZ  TYR A 134      11.481  -6.189   4.006  1.00 47.97           C  
ANISOU  518  CZ  TYR A 134     5466   5310   7448   -263   1017    571       C  
ATOM    519  OH  TYR A 134      12.561  -6.839   3.454  1.00 49.50           O  
ANISOU  519  OH  TYR A 134     5764   5480   7563   -248    902    504       O  
ATOM    520  N   TYR A 135       9.189  -3.702   8.705  1.00 43.34           N  
ANISOU  520  N   TYR A 135     4888   4870   6710      6   1727    951       N  
ATOM    521  CA  TYR A 135      10.386  -3.698   9.551  1.00 42.62           C  
ANISOU  521  CA  TYR A 135     5014   4793   6385    125   1734    959       C  
ATOM    522  C   TYR A 135      10.152  -4.315  10.923  1.00 45.54           C  
ANISOU  522  C   TYR A 135     5493   5104   6703    190   1948   1099       C  
ATOM    523  O   TYR A 135       9.134  -4.051  11.569  1.00 44.51           O  
ANISOU  523  O   TYR A 135     5298   4982   6631    209   2124   1189       O  
ATOM    524  CB  TYR A 135      10.903  -2.275   9.749  1.00 40.49           C  
ANISOU  524  CB  TYR A 135     4803   4636   5942    234   1670    890       C  
ATOM    525  CG  TYR A 135      11.366  -1.599   8.488  1.00 38.87           C  
ANISOU  525  CG  TYR A 135     4533   4490   5745    190   1465    762       C  
ATOM    526  CD1 TYR A 135      12.495  -2.053   7.812  1.00 38.14           C  
ANISOU  526  CD1 TYR A 135     4506   4388   5597    167   1316    689       C  
ATOM    527  CD2 TYR A 135      10.701  -0.486   7.982  1.00 37.95           C  
ANISOU  527  CD2 TYR A 135     4298   4440   5681    183   1427    719       C  
ATOM    528  CE1 TYR A 135      12.936  -1.431   6.661  1.00 35.48           C  
ANISOU  528  CE1 TYR A 135     4116   4107   5256    133   1149    585       C  
ATOM    529  CE2 TYR A 135      11.141   0.149   6.826  1.00 36.40           C  
ANISOU  529  CE2 TYR A 135     4059   4291   5478    149   1248    614       C  
ATOM    530  CZ  TYR A 135      12.260  -0.327   6.175  1.00 35.65           C  
ANISOU  530  CZ  TYR A 135     4032   4188   5325    123   1117    551       C  
ATOM    531  OH  TYR A 135      12.706   0.287   5.028  1.00 32.63           O  
ANISOU  531  OH  TYR A 135     3614   3855   4928     94    960    459       O  
ATOM    532  N   TRP A 136      11.112  -5.124  11.365  1.00 47.56           N  
ANISOU  532  N   TRP A 136     5922   5305   6842    235   1934   1120       N  
ATOM    533  CA  TRP A 136      11.092  -5.700  12.708  1.00 51.33           C  
ANISOU  533  CA  TRP A 136     6552   5727   7223    323   2122   1253       C  
ATOM    534  C   TRP A 136      11.807  -4.826  13.708  1.00 50.71           C  
ANISOU  534  C   TRP A 136     6650   5731   6885    499   2132   1240       C  
ATOM    535  O   TRP A 136      11.568  -4.934  14.912  1.00 50.44           O  
ANISOU  535  O   TRP A 136     6738   5681   6747    603   2308   1349       O  
ATOM    536  CB  TRP A 136      11.699  -7.101  12.692  1.00 54.45           C  
ANISOU  536  CB  TRP A 136     7052   6003   7632    288   2100   1289       C  
ATOM    537  CG  TRP A 136      10.912  -8.098  11.861  1.00 57.54           C  
ANISOU  537  CG  TRP A 136     7289   6282   8288    115   2106   1315       C  
ATOM    538  CD1 TRP A 136       9.654  -7.924  11.277  1.00 59.27           C  
ANISOU  538  CD1 TRP A 136     7284   6496   8738     -6   2148   1325       C  
ATOM    539  CD2 TRP A 136      11.292  -9.482  11.528  1.00 60.19           C  
ANISOU  539  CD2 TRP A 136     7682   6482   8703     45   2058   1330       C  
ATOM    540  NE1 TRP A 136       9.259  -9.058  10.613  1.00 61.47           N  
ANISOU  540  NE1 TRP A 136     7478   6648   9231   -150   2119   1339       N  
ATOM    541  CE2 TRP A 136      10.190 -10.029  10.728  1.00 62.02           C  
ANISOU  541  CE2 TRP A 136     7714   6628   9219   -127   2068   1343       C  
ATOM    542  CE3 TRP A 136      12.394 -10.286  11.796  1.00 60.94           C  
ANISOU  542  CE3 TRP A 136     7967   6515   8670    111   2000   1328       C  
ATOM    543  CZ2 TRP A 136      10.217 -11.323  10.232  1.00 63.87           C  
ANISOU  543  CZ2 TRP A 136     7954   6714   9599   -230   2019   1350       C  
ATOM    544  CZ3 TRP A 136      12.407 -11.591  11.288  1.00 63.20           C  
ANISOU  544  CZ3 TRP A 136     8258   6654   9098     14   1960   1341       C  
ATOM    545  CH2 TRP A 136      11.343 -12.095  10.526  1.00 63.88           C  
ANISOU  545  CH2 TRP A 136     8162   6652   9456   -155   1969   1350       C  
ATOM    546  N   ALA A 137      12.676  -3.940  13.224  1.00 45.35           N  
ANISOU  546  N   ALA A 137     5990   5137   6101    537   1944   1108       N  
ATOM    547  CA  ALA A 137      13.439  -3.049  14.095  1.00 44.94           C  
ANISOU  547  CA  ALA A 137     6099   5157   5816    697   1913   1071       C  
ATOM    548  C   ALA A 137      13.731  -1.721  13.399  1.00 42.24           C  
ANISOU  548  C   ALA A 137     5682   4912   5455    694   1754    942       C  
ATOM    549  O   ALA A 137      13.827  -1.669  12.176  1.00 41.19           O  
ANISOU  549  O   ALA A 137     5419   4790   5438    582   1624    866       O  
ATOM    550  CB  ALA A 137      14.739  -3.721  14.514  1.00 44.01           C  
ANISOU  550  CB  ALA A 137     6167   5007   5548    773   1828   1056       C  
ATOM    551  N   ALA A 138      13.875  -0.657  14.188  1.00 42.20           N  
ANISOU  551  N   ALA A 138     5771   4968   5295    821   1765    920       N  
ATOM    552  CA  ALA A 138      14.198   0.673  13.661  1.00 41.98           C  
ANISOU  552  CA  ALA A 138     5696   5016   5236    829   1618    804       C  
ATOM    553  C   ALA A 138      15.521   0.682  12.896  1.00 39.90           C  
ANISOU  553  C   ALA A 138     5448   4770   4941    789   1406    698       C  
ATOM    554  O   ALA A 138      15.629   1.305  11.833  1.00 36.96           O  
ANISOU  554  O   ALA A 138     4961   4435   4644    710   1285    619       O  
ATOM    555  CB  ALA A 138      14.240   1.693  14.789  1.00 43.21           C  
ANISOU  555  CB  ALA A 138     5988   5214   5216    988   1659    796       C  
ATOM    556  N   SER A 139      16.522  -0.016  13.433  1.00 39.47           N  
ANISOU  556  N   SER A 139     5533   4689   4773    851   1367    701       N  
ATOM    557  CA  SER A 139      17.829  -0.127  12.775  1.00 37.64           C  
ANISOU  557  CA  SER A 139     5309   4476   4516    824   1181    608       C  
ATOM    558  C   SER A 139      17.740  -0.623  11.319  1.00 36.39           C  
ANISOU  558  C   SER A 139     4993   4307   4523    676   1114    576       C  
ATOM    559  O   SER A 139      18.497  -0.164  10.452  1.00 34.71           O  
ANISOU  559  O   SER A 139     4727   4141   4320    634    969    486       O  
ATOM    560  CB  SER A 139      18.748  -1.039  13.590  1.00 39.54           C  
ANISOU  560  CB  SER A 139     5711   4677   4632    918   1169    633       C  
ATOM    561  OG  SER A 139      18.218  -2.350  13.677  1.00 42.49           O  
ANISOU  561  OG  SER A 139     6095   4970   5077    881   1292    731       O  
ATOM    562  N  AGLU A 140      16.817  -1.549  11.056  0.50 36.48           N  
ANISOU  562  N  AGLU A 140     4936   4256   4665    600   1221    648       N  
ATOM    563  CA AGLU A 140      16.612  -2.083   9.708  0.50 35.75           C  
ANISOU  563  CA AGLU A 140     4709   4143   4731    468   1154    614       C  
ATOM    564  C  AGLU A 140      16.163  -0.986   8.739  0.50 34.83           C  
ANISOU  564  C  AGLU A 140     4455   4091   4688    404   1082    549       C  
ATOM    565  O  AGLU A 140      16.645  -0.909   7.604  0.50 32.71           O  
ANISOU  565  O  AGLU A 140     4122   3848   4456    342    955    474       O  
ATOM    566  CB AGLU A 140      15.584  -3.220   9.731  0.50 37.47           C  
ANISOU  566  CB AGLU A 140     4878   4267   5092    396   1281    705       C  
ATOM    567  CG AGLU A 140      16.002  -4.426  10.560  0.50 38.38           C  
ANISOU  567  CG AGLU A 140     5134   4299   5149    448   1353    780       C  
ATOM    568  CD AGLU A 140      14.902  -5.467  10.679  0.50 39.47           C  
ANISOU  568  CD AGLU A 140     5222   4330   5443    369   1499    886       C  
ATOM    569  OE1AGLU A 140      13.744  -5.155  10.327  0.50 39.16           O  
ANISOU  569  OE1AGLU A 140     5033   4293   5550    289   1562    909       O  
ATOM    570  OE2AGLU A 140      15.193  -6.597  11.126  0.50 39.49           O  
ANISOU  570  OE2AGLU A 140     5330   4241   5432    386   1547    949       O  
ATOM    571  N  BGLU A 140      16.813  -1.544  11.064  0.50 36.40           N  
ANISOU  571  N  BGLU A 140     4928   4247   4656    600   1221    649       N  
ATOM    572  CA BGLU A 140      16.592  -2.091   9.727  0.50 35.63           C  
ANISOU  572  CA BGLU A 140     4694   4127   4716    468   1157    616       C  
ATOM    573  C  BGLU A 140      16.156  -0.997   8.745  0.50 34.79           C  
ANISOU  573  C  BGLU A 140     4450   4085   4683    404   1083    550       C  
ATOM    574  O  BGLU A 140      16.640  -0.933   7.611  0.50 32.78           O  
ANISOU  574  O  BGLU A 140     4132   3856   4467    342    956    475       O  
ATOM    575  CB BGLU A 140      15.534  -3.195   9.798  0.50 37.18           C  
ANISOU  575  CB BGLU A 140     4842   4230   5052    400   1291    711       C  
ATOM    576  CG BGLU A 140      15.455  -4.080   8.567  0.50 36.75           C  
ANISOU  576  CG BGLU A 140     4691   4123   5146    279   1211    674       C  
ATOM    577  CD BGLU A 140      14.267  -5.022   8.613  0.50 37.65           C  
ANISOU  577  CD BGLU A 140     4732   4138   5434    194   1335    763       C  
ATOM    578  OE1BGLU A 140      13.805  -5.349   9.729  0.50 38.57           O  
ANISOU  578  OE1BGLU A 140     4914   4209   5532    239   1499    873       O  
ATOM    579  OE2BGLU A 140      13.782  -5.417   7.534  0.50 36.79           O  
ANISOU  579  OE2BGLU A 140     4500   3994   5483     82   1269    724       O  
ATOM    580  N   CYS A 141      15.247  -0.136   9.195  1.00 35.34           N  
ANISOU  580  N   CYS A 141     4482   4180   4763    431   1168    581       N  
ATOM    581  CA  CYS A 141      14.796   1.010   8.407  1.00 33.68           C  
ANISOU  581  CA  CYS A 141     4161   4027   4609    394   1102    525       C  
ATOM    582  C   CYS A 141      15.922   2.018   8.190  1.00 31.53           C  
ANISOU  582  C   CYS A 141     3944   3815   4219    433    962    439       C  
ATOM    583  O   CYS A 141      16.109   2.523   7.081  1.00 28.22           O  
ANISOU  583  O   CYS A 141     3446   3428   3845    371    853    377       O  
ATOM    584  CB  CYS A 141      13.612   1.682   9.105  1.00 36.10           C  
ANISOU  584  CB  CYS A 141     4431   4345   4940    440   1234    581       C  
ATOM    585  SG  CYS A 141      13.061   3.224   8.362  1.00 34.87           S  
ANISOU  585  SG  CYS A 141     4168   4253   4827    430   1157    517       S  
ATOM    586  N   MET A 142      16.685   2.280   9.248  1.00 31.91           N  
ANISOU  586  N   MET A 142     4130   3872   4120    537    963    436       N  
ATOM    587  CA  MET A 142      17.835   3.178   9.178  1.00 31.38           C  
ANISOU  587  CA  MET A 142     4116   3851   3956    571    827    356       C  
ATOM    588  C   MET A 142      18.883   2.712   8.165  1.00 29.63           C  
ANISOU  588  C   MET A 142     3855   3643   3757    504    706    301       C  
ATOM    589  O   MET A 142      19.463   3.542   7.455  1.00 27.50           O  
ANISOU  589  O   MET A 142     3545   3416   3488    472    599    240       O  
ATOM    590  CB  MET A 142      18.471   3.341  10.558  1.00 33.14           C  
ANISOU  590  CB  MET A 142     4499   4069   4022    700    838    359       C  
ATOM    591  CG  MET A 142      17.623   4.163  11.518  1.00 34.93           C  
ANISOU  591  CG  MET A 142     4782   4298   4192    791    934    389       C  
ATOM    592  SD  MET A 142      18.139   4.009  13.237  1.00 39.50           S  
ANISOU  592  SD  MET A 142     5577   4858   4571    964    978    411       S  
ATOM    593  CE  MET A 142      19.827   4.603  13.131  1.00 36.31           C  
ANISOU  593  CE  MET A 142     5229   4482   4085    983    755    294       C  
ATOM    594  N   GLN A 143      19.118   1.399   8.095  1.00 28.63           N  
ANISOU  594  N   GLN A 143     3746   3478   3652    488    729    328       N  
ATOM    595  CA  GLN A 143      20.034   0.836   7.102  1.00 27.79           C  
ANISOU  595  CA  GLN A 143     3603   3385   3571    437    628    277       C  
ATOM    596  C   GLN A 143      19.522   1.033   5.677  1.00 25.92           C  
ANISOU  596  C   GLN A 143     3239   3165   3443    335    587    248       C  
ATOM    597  O   GLN A 143      20.327   1.240   4.767  1.00 24.19           O  
ANISOU  597  O   GLN A 143     2985   2987   3217    305    492    192       O  
ATOM    598  CB  GLN A 143      20.328  -0.655   7.354  1.00 30.59           C  
ANISOU  598  CB  GLN A 143     4016   3680   3924    454    662    310       C  
ATOM    599  CG  GLN A 143      20.983  -0.970   8.695  1.00 32.53           C  
ANISOU  599  CG  GLN A 143     4406   3908   4045    569    685    336       C  
ATOM    600  CD  GLN A 143      22.388  -0.417   8.852  1.00 34.04           C  
ANISOU  600  CD  GLN A 143     4638   4157   4139    629    558    264       C  
ATOM    601  OE1 GLN A 143      22.955   0.164   7.923  1.00 32.89           O  
ANISOU  601  OE1 GLN A 143     4407   4065   4025    576    465    200       O  
ATOM    602  NE2 GLN A 143      22.963  -0.598  10.047  1.00 32.90           N  
ANISOU  602  NE2 GLN A 143     4623   3999   3877    742    555    276       N  
ATOM    603  N   ASP A 144      18.203   0.979   5.471  1.00 25.22           N  
ANISOU  603  N   ASP A 144     3079   3047   3454    288    657    286       N  
ATOM    604  CA  ASP A 144      17.643   1.258   4.140  1.00 24.69           C  
ANISOU  604  CA  ASP A 144     2898   2998   3484    205    600    253       C  
ATOM    605  C   ASP A 144      17.877   2.694   3.704  1.00 23.37           C  
ANISOU  605  C   ASP A 144     2707   2893   3279    209    530    212       C  
ATOM    606  O   ASP A 144      18.273   2.922   2.555  1.00 21.45           O  
ANISOU  606  O   ASP A 144     2421   2681   3045    165    444    167       O  
ATOM    607  CB  ASP A 144      16.151   0.921   4.043  1.00 27.06           C  
ANISOU  607  CB  ASP A 144     3110   3253   3917    156    676    298       C  
ATOM    608  CG  ASP A 144      15.890  -0.567   3.880  1.00 28.15           C  
ANISOU  608  CG  ASP A 144     3237   3315   4141    108    706    322       C  
ATOM    609  OD1 ASP A 144      16.837  -1.342   3.611  1.00 27.18           O  
ANISOU  609  OD1 ASP A 144     3173   3177   3975    113    653    293       O  
ATOM    610  OD2 ASP A 144      14.719  -0.962   4.019  1.00 28.97           O  
ANISOU  610  OD2 ASP A 144     3270   3370   4367     66    784    370       O  
ATOM    611  N   PHE A 145      17.618   3.658   4.597  1.00 23.97           N  
ANISOU  611  N   PHE A 145     2820   2980   3307    265    570    229       N  
ATOM    612  CA  PHE A 145      17.943   5.057   4.332  1.00 25.21           C  
ANISOU  612  CA  PHE A 145     2976   3178   3424    274    499    191       C  
ATOM    613  C   PHE A 145      19.409   5.210   3.973  1.00 24.58           C  
ANISOU  613  C   PHE A 145     2930   3130   3279    268    404    144       C  
ATOM    614  O   PHE A 145      19.752   5.871   2.997  1.00 24.73           O  
ANISOU  614  O   PHE A 145     2907   3179   3309    223    333    115       O  
ATOM    615  CB  PHE A 145      17.664   5.953   5.553  1.00 25.75           C  
ANISOU  615  CB  PHE A 145     3113   3241   3429    358    548    206       C  
ATOM    616  CG  PHE A 145      16.256   6.438   5.642  1.00 26.49           C  
ANISOU  616  CG  PHE A 145     3149   3326   3589    368    621    238       C  
ATOM    617  CD1 PHE A 145      15.794   7.407   4.772  1.00 28.22           C  
ANISOU  617  CD1 PHE A 145     3300   3563   3858    337    564    214       C  
ATOM    618  CD2 PHE A 145      15.390   5.940   6.610  1.00 28.69           C  
ANISOU  618  CD2 PHE A 145     3440   3579   3881    417    753    297       C  
ATOM    619  CE1 PHE A 145      14.490   7.875   4.854  1.00 28.32           C  
ANISOU  619  CE1 PHE A 145     3249   3572   3939    358    624    239       C  
ATOM    620  CE2 PHE A 145      14.083   6.395   6.693  1.00 29.13           C  
ANISOU  620  CE2 PHE A 145     3421   3634   4010    432    830    328       C  
ATOM    621  CZ  PHE A 145      13.636   7.365   5.813  1.00 29.95           C  
ANISOU  621  CZ  PHE A 145     3449   3760   4169    405    759    294       C  
ATOM    622  N   ASN A 146      20.270   4.619   4.791  1.00 24.37           N  
ANISOU  622  N   ASN A 146     2978   3096   3185    317    407    142       N  
ATOM    623  CA  ASN A 146      21.706   4.692   4.560  1.00 24.95           C  
ANISOU  623  CA  ASN A 146     3066   3203   3209    318    320     98       C  
ATOM    624  C   ASN A 146      22.122   4.118   3.196  1.00 24.42           C  
ANISOU  624  C   ASN A 146     2929   3162   3186    254    280     77       C  
ATOM    625  O   ASN A 146      22.914   4.723   2.468  1.00 22.66           O  
ANISOU  625  O   ASN A 146     2671   2981   2956    223    217     47       O  
ATOM    626  CB  ASN A 146      22.441   3.965   5.674  1.00 25.90           C  
ANISOU  626  CB  ASN A 146     3277   3309   3256    396    326    100       C  
ATOM    627  CG  ASN A 146      23.944   4.097   5.555  1.00 26.87           C  
ANISOU  627  CG  ASN A 146     3399   3470   3340    406    229     49       C  
ATOM    628  OD1 ASN A 146      24.497   5.161   5.822  1.00 28.98           O  
ANISOU  628  OD1 ASN A 146     3673   3755   3583    415    164     17       O  
ATOM    629  ND2 ASN A 146      24.613   3.015   5.162  1.00 25.64           N  
ANISOU  629  ND2 ASN A 146     3229   3322   3187    407    216     40       N  
ATOM    630  N   THR A 147      21.580   2.957   2.854  1.00 23.96           N  
ANISOU  630  N   THR A 147     2856   3074   3173    235    320     94       N  
ATOM    631  CA  THR A 147      21.858   2.329   1.557  1.00 24.10           C  
ANISOU  631  CA  THR A 147     2825   3108   3223    189    280     66       C  
ATOM    632  C   THR A 147      21.461   3.246   0.398  1.00 22.99           C  
ANISOU  632  C   THR A 147     2620   3000   3112    136    241     53       C  
ATOM    633  O   THR A 147      22.211   3.399  -0.569  1.00 21.77           O  
ANISOU  633  O   THR A 147     2444   2890   2936    117    194     26       O  
ATOM    634  CB  THR A 147      21.109   0.992   1.419  1.00 25.36           C  
ANISOU  634  CB  THR A 147     2982   3207   3444    173    320     83       C  
ATOM    635  OG1 THR A 147      21.633   0.058   2.376  1.00 26.14           O  
ANISOU  635  OG1 THR A 147     3155   3270   3505    227    352    100       O  
ATOM    636  CG2 THR A 147      21.259   0.420   0.006  1.00 24.26           C  
ANISOU  636  CG2 THR A 147     2804   3079   3333    134    265     41       C  
ATOM    637  N   MET A 148      20.293   3.871   0.510  1.00 23.17           N  
ANISOU  637  N   MET A 148     2619   3004   3181    121    266     76       N  
ATOM    638  CA  MET A 148      19.830   4.813  -0.512  1.00 23.18           C  
ANISOU  638  CA  MET A 148     2572   3029   3205     85    223     67       C  
ATOM    639  C   MET A 148      20.851   5.928  -0.734  1.00 22.12           C  
ANISOU  639  C   MET A 148     2453   2937   3012     84    179     56       C  
ATOM    640  O   MET A 148      21.205   6.245  -1.873  1.00 22.41           O  
ANISOU  640  O   MET A 148     2468   3007   3038     54    139     45       O  
ATOM    641  CB  MET A 148      18.483   5.415  -0.110  1.00 24.19           C  
ANISOU  641  CB  MET A 148     2671   3131   3389     90    259     94       C  
ATOM    642  CG  MET A 148      17.950   6.470  -1.073  1.00 23.76           C  
ANISOU  642  CG  MET A 148     2577   3094   3354     68    207     87       C  
ATOM    643  SD  MET A 148      16.409   7.204  -0.509  1.00 25.34           S  
ANISOU  643  SD  MET A 148     2734   3268   3623     94    249    114       S  
ATOM    644  CE  MET A 148      16.949   8.090   0.950  1.00 25.19           C  
ANISOU  644  CE  MET A 148     2798   3242   3528    157    291    127       C  
ATOM    645  N   PHE A 149      21.319   6.530   0.355  1.00 21.84           N  
ANISOU  645  N   PHE A 149     2459   2895   2941    117    186     60       N  
ATOM    646  CA  PHE A 149      22.254   7.633   0.248  1.00 23.29           C  
ANISOU  646  CA  PHE A 149     2650   3102   3094    105    138     49       C  
ATOM    647  C   PHE A 149      23.610   7.146  -0.258  1.00 22.29           C  
ANISOU  647  C   PHE A 149     2504   3019   2945     90    112     29       C  
ATOM    648  O   PHE A 149      24.222   7.770  -1.118  1.00 22.10           O  
ANISOU  648  O   PHE A 149     2450   3026   2919     52     86     31       O  
ATOM    649  CB  PHE A 149      22.417   8.336   1.595  1.00 24.48           C  
ANISOU  649  CB  PHE A 149     2857   3226   3216    151    133     43       C  
ATOM    650  CG  PHE A 149      21.190   9.090   2.040  1.00 25.11           C  
ANISOU  650  CG  PHE A 149     2957   3271   3312    177    161     60       C  
ATOM    651  CD1 PHE A 149      20.593  10.026   1.206  1.00 26.11           C  
ANISOU  651  CD1 PHE A 149     3053   3393   3471    145    139     70       C  
ATOM    652  CD2 PHE A 149      20.637   8.866   3.294  1.00 26.18           C  
ANISOU  652  CD2 PHE A 149     3144   3378   3423    245    215     69       C  
ATOM    653  CE1 PHE A 149      19.473  10.733   1.615  1.00 26.35           C  
ANISOU  653  CE1 PHE A 149     3095   3395   3521    182    163     81       C  
ATOM    654  CE2 PHE A 149      19.515   9.574   3.706  1.00 27.91           C  
ANISOU  654  CE2 PHE A 149     3374   3572   3656    281    253     85       C  
ATOM    655  CZ  PHE A 149      18.933  10.503   2.862  1.00 26.19           C  
ANISOU  655  CZ  PHE A 149     3115   3352   3481    250    224     87       C  
ATOM    656  N   THR A 150      24.079   6.037   0.296  1.00 21.62           N  
ANISOU  656  N   THR A 150     2438   2935   2841    127    126     16       N  
ATOM    657  CA  THR A 150      25.385   5.495  -0.071  1.00 22.13           C  
ANISOU  657  CA  THR A 150     2478   3043   2885    131    103     -5       C  
ATOM    658  C   THR A 150      25.443   5.100  -1.557  1.00 21.78           C  
ANISOU  658  C   THR A 150     2393   3035   2846    100    109     -8       C  
ATOM    659  O   THR A 150      26.427   5.391  -2.246  1.00 21.00           O  
ANISOU  659  O   THR A 150     2255   2988   2736     83     98    -12       O  
ATOM    660  CB  THR A 150      25.761   4.340   0.863  1.00 23.42           C  
ANISOU  660  CB  THR A 150     2683   3189   3023    193    113    -17       C  
ATOM    661  OG1 THR A 150      25.933   4.871   2.186  1.00 23.64           O  
ANISOU  661  OG1 THR A 150     2761   3194   3024    236     95    -20       O  
ATOM    662  CG2 THR A 150      27.049   3.654   0.414  1.00 23.75           C  
ANISOU  662  CG2 THR A 150     2692   3279   3050    212     91    -45       C  
ATOM    663  N   ASN A 151      24.371   4.491  -2.055  1.00 20.76           N  
ANISOU  663  N   ASN A 151     2271   2879   2737     93    125     -5       N  
ATOM    664  CA  ASN A 151      24.275   4.161  -3.479  1.00 20.90           C  
ANISOU  664  CA  ASN A 151     2270   2923   2747     76    115    -17       C  
ATOM    665  C   ASN A 151      24.513   5.396  -4.325  1.00 20.16           C  
ANISOU  665  C   ASN A 151     2154   2868   2635     42    102      2       C  
ATOM    666  O   ASN A 151      25.227   5.337  -5.317  1.00 18.63           O  
ANISOU  666  O   ASN A 151     1948   2725   2406     42    106      0       O  
ATOM    667  CB  ASN A 151      22.897   3.605  -3.841  1.00 20.83           C  
ANISOU  667  CB  ASN A 151     2265   2868   2780     64    110    -22       C  
ATOM    668  CG  ASN A 151      22.665   2.204  -3.327  1.00 22.41           C  
ANISOU  668  CG  ASN A 151     2486   3018   3007     86    126    -36       C  
ATOM    669  OD1 ASN A 151      23.594   1.516  -2.873  1.00 22.69           O  
ANISOU  669  OD1 ASN A 151     2546   3060   3014    122    137    -48       O  
ATOM    670  ND2 ASN A 151      21.407   1.759  -3.406  1.00 21.46           N  
ANISOU  670  ND2 ASN A 151     2355   2843   2954     63    126    -34       N  
ATOM    671  N   CYS A 152      23.904   6.514  -3.921  1.00 21.27           N  
ANISOU  671  N   CYS A 152     2299   2982   2798     20     94     27       N  
ATOM    672  CA  CYS A 152      24.009   7.765  -4.654  1.00 20.52           C  
ANISOU  672  CA  CYS A 152     2198   2903   2693    -12     81     55       C  
ATOM    673  C   CYS A 152      25.451   8.295  -4.683  1.00 20.71           C  
ANISOU  673  C   CYS A 152     2197   2966   2705    -33     89     67       C  
ATOM    674  O   CYS A 152      25.943   8.744  -5.738  1.00 21.19           O  
ANISOU  674  O   CYS A 152     2244   3062   2743    -57    103     94       O  
ATOM    675  CB  CYS A 152      23.034   8.798  -4.053  1.00 22.98           C  
ANISOU  675  CB  CYS A 152     2528   3166   3038    -18     67     73       C  
ATOM    676  SG  CYS A 152      23.048  10.407  -4.860  1.00 24.11           S  
ANISOU  676  SG  CYS A 152     2682   3302   3174    -53     45    115       S  
ATOM    677  N   TYR A 153      26.150   8.216  -3.550  1.00 19.35           N  
ANISOU  677  N   TYR A 153     2015   2786   2549    -21     80     50       N  
ATOM    678  CA  TYR A 153      27.541   8.703  -3.484  1.00 20.23           C  
ANISOU  678  CA  TYR A 153     2079   2930   2674    -47     74     54       C  
ATOM    679  C   TYR A 153      28.515   7.825  -4.282  1.00 20.39           C  
ANISOU  679  C   TYR A 153     2054   3021   2672    -31    108     47       C  
ATOM    680  O   TYR A 153      29.442   8.320  -4.916  1.00 19.92           O  
ANISOU  680  O   TYR A 153     1940   3003   2623    -64    131     72       O  
ATOM    681  CB  TYR A 153      28.008   8.786  -2.028  1.00 20.46           C  
ANISOU  681  CB  TYR A 153     2116   2932   2724    -24     33     24       C  
ATOM    682  CG  TYR A 153      27.113   9.607  -1.134  1.00 20.85           C  
ANISOU  682  CG  TYR A 153     2223   2915   2781    -18      6     24       C  
ATOM    683  CD1 TYR A 153      26.599  10.834  -1.557  1.00 22.92           C  
ANISOU  683  CD1 TYR A 153     2499   3144   3063    -60     -3     53       C  
ATOM    684  CD2 TYR A 153      26.795   9.172   0.144  1.00 21.14           C  
ANISOU  684  CD2 TYR A 153     2312   2920   2798     40     -6     -2       C  
ATOM    685  CE1 TYR A 153      25.777  11.591  -0.734  1.00 22.38           C  
ANISOU  685  CE1 TYR A 153     2488   3016   2999    -39    -26     47       C  
ATOM    686  CE2 TYR A 153      25.984   9.926   0.979  1.00 22.24           C  
ANISOU  686  CE2 TYR A 153     2510   3004   2933     63    -19     -3       C  
ATOM    687  CZ  TYR A 153      25.470  11.129   0.533  1.00 22.82           C  
ANISOU  687  CZ  TYR A 153     2590   3048   3031     24    -31     17       C  
ATOM    688  OH  TYR A 153      24.655  11.884   1.357  1.00 24.22           O  
ANISOU  688  OH  TYR A 153     2829   3171   3201     61    -42     11       O  
ATOM    689  N   ILE A 154      28.283   6.520  -4.247  1.00 20.63           N  
ANISOU  689  N   ILE A 154     2104   3057   2675     21    116     15       N  
ATOM    690  CA  ILE A 154      29.120   5.550  -4.953  1.00 20.92           C  
ANISOU  690  CA  ILE A 154     2113   3154   2682     58    145     -3       C  
ATOM    691  C   ILE A 154      28.941   5.645  -6.467  1.00 21.07           C  
ANISOU  691  C   ILE A 154     2138   3210   2656     50    181     18       C  
ATOM    692  O   ILE A 154      29.919   5.670  -7.205  1.00 22.32           O  
ANISOU  692  O   ILE A 154     2252   3433   2793     57    224     31       O  
ATOM    693  CB  ILE A 154      28.818   4.110  -4.457  1.00 21.20           C  
ANISOU  693  CB  ILE A 154     2188   3162   2702    120    135    -44       C  
ATOM    694  CG1 ILE A 154      29.400   3.907  -3.053  1.00 21.11           C  
ANISOU  694  CG1 ILE A 154     2175   3133   2712    151    107    -62       C  
ATOM    695  CG2 ILE A 154      29.377   3.061  -5.412  1.00 20.76           C  
ANISOU  695  CG2 ILE A 154     2127   3153   2605    169    161    -71       C  
ATOM    696  CD1 ILE A 154      28.914   2.645  -2.357  1.00 22.20           C  
ANISOU  696  CD1 ILE A 154     2375   3220   2837    207    103    -84       C  
ATOM    697  N   TYR A 155      27.700   5.717  -6.936  1.00 20.96           N  
ANISOU  697  N   TYR A 155     2178   3158   2626     43    164     21       N  
ATOM    698  CA  TYR A 155      27.448   5.708  -8.369  1.00 21.52           C  
ANISOU  698  CA  TYR A 155     2278   3261   2636     56    180     32       C  
ATOM    699  C   TYR A 155      27.824   7.009  -9.075  1.00 22.35           C  
ANISOU  699  C   TYR A 155     2372   3395   2726     14    213     95       C  
ATOM    700  O   TYR A 155      28.393   6.985 -10.162  1.00 21.74           O  
ANISOU  700  O   TYR A 155     2297   3374   2587     34    261    117       O  
ATOM    701  CB  TYR A 155      25.981   5.382  -8.701  1.00 22.18           C  
ANISOU  701  CB  TYR A 155     2416   3293   2716     65    131     10       C  
ATOM    702  CG  TYR A 155      25.784   5.392 -10.196  1.00 22.81           C  
ANISOU  702  CG  TYR A 155     2539   3407   2718     92    129     12       C  
ATOM    703  CD1 TYR A 155      26.293   4.365 -10.979  1.00 23.72           C  
ANISOU  703  CD1 TYR A 155     2679   3562   2768    152    143    -26       C  
ATOM    704  CD2 TYR A 155      25.183   6.471 -10.839  1.00 24.85           C  
ANISOU  704  CD2 TYR A 155     2826   3658   2955     71    114     54       C  
ATOM    705  CE1 TYR A 155      26.175   4.387 -12.354  1.00 25.77           C  
ANISOU  705  CE1 TYR A 155     2998   3858   2935    194    142    -27       C  
ATOM    706  CE2 TYR A 155      25.050   6.495 -12.221  1.00 25.40           C  
ANISOU  706  CE2 TYR A 155     2955   3761   2934    112    109     59       C  
ATOM    707  CZ  TYR A 155      25.552   5.447 -12.973  1.00 25.80           C  
ANISOU  707  CZ  TYR A 155     3035   3855   2911    175    124     17       C  
ATOM    708  OH  TYR A 155      25.446   5.453 -14.346  1.00 27.66           O  
ANISOU  708  OH  TYR A 155     3346   4126   3035    232    119     18       O  
ATOM    709  N   ASN A 156      27.470   8.144  -8.480  1.00 22.36           N  
ANISOU  709  N   ASN A 156     2369   3349   2776    -37    191    128       N  
ATOM    710  CA  ASN A 156      27.567   9.425  -9.179  1.00 24.08           C  
ANISOU  710  CA  ASN A 156     2597   3567   2985    -80    213    194       C  
ATOM    711  C   ASN A 156      28.955  10.058  -9.077  1.00 27.10           C  
ANISOU  711  C   ASN A 156     2909   3981   3407   -128    264    236       C  
ATOM    712  O   ASN A 156      29.780   9.647  -8.263  1.00 24.89           O  
ANISOU  712  O   ASN A 156     2564   3717   3173   -129    261    205       O  
ATOM    713  CB  ASN A 156      26.473  10.370  -8.667  1.00 23.31           C  
ANISOU  713  CB  ASN A 156     2536   3394   2925   -107    160    207       C  
ATOM    714  CG  ASN A 156      25.086   9.874  -9.015  1.00 23.45           C  
ANISOU  714  CG  ASN A 156     2603   3389   2917    -65    116    177       C  
ATOM    715  OD1 ASN A 156      24.665   9.968 -10.168  1.00 25.18           O  
ANISOU  715  OD1 ASN A 156     2866   3622   3076    -43    110    193       O  
ATOM    716  ND2 ASN A 156      24.379   9.305  -8.032  1.00 21.21           N  
ANISOU  716  ND2 ASN A 156     2311   3068   2679    -51     85    133       N  
ATOM    717  N   LYS A 157      29.214  11.035  -9.939  1.00 30.28           N  
ANISOU  717  N   LYS A 157     3321   4389   3794   -165    309    309       N  
ATOM    718  CA  LYS A 157      30.453  11.805  -9.878  1.00 32.82           C  
ANISOU  718  CA  LYS A 157     3563   4725   4180   -232    360    362       C  
ATOM    719  C   LYS A 157      30.410  12.797  -8.711  1.00 31.58           C  
ANISOU  719  C   LYS A 157     3388   4485   4124   -297    293    359       C  
ATOM    720  O   LYS A 157      29.335  13.281  -8.345  1.00 29.22           O  
ANISOU  720  O   LYS A 157     3160   4118   3823   -294    234    349       O  
ATOM    721  CB  LYS A 157      30.690  12.551 -11.192  1.00 37.21           C  
ANISOU  721  CB  LYS A 157     4148   5302   4688   -253    442    456       C  
ATOM    722  CG  LYS A 157      30.864  11.648 -12.400  1.00 40.66           C  
ANISOU  722  CG  LYS A 157     4614   5825   5007   -175    515    460       C  
ATOM    723  CD  LYS A 157      30.958  12.473 -13.673  1.00 46.22           C  
ANISOU  723  CD  LYS A 157     5376   6543   5643   -183    598    562       C  
ATOM    724  CE  LYS A 157      31.153  11.600 -14.902  1.00 50.14           C  
ANISOU  724  CE  LYS A 157     5921   7129   6001    -87    672    563       C  
ATOM    725  NZ  LYS A 157      31.256  12.423 -16.140  1.00 54.50           N  
ANISOU  725  NZ  LYS A 157     6546   7694   6465    -83    764    673       N  
ATOM    726  N   PRO A 158      31.582  13.108  -8.123  1.00 32.22           N  
ANISOU  726  N   PRO A 158     3373   4571   4296   -350    296    361       N  
ATOM    727  CA  PRO A 158      31.693  14.055  -7.008  1.00 32.67           C  
ANISOU  727  CA  PRO A 158     3416   4546   4450   -409    218    346       C  
ATOM    728  C   PRO A 158      31.002  15.396  -7.247  1.00 32.72           C  
ANISOU  728  C   PRO A 158     3497   4461   4471   -459    198    401       C  
ATOM    729  O   PRO A 158      30.491  15.988  -6.298  1.00 33.32           O  
ANISOU  729  O   PRO A 158     3616   4456   4584   -466    116    365       O  
ATOM    730  CB  PRO A 158      33.205  14.291  -6.888  1.00 34.46           C  
ANISOU  730  CB  PRO A 158     3511   4802   4777   -473    242    364       C  
ATOM    731  CG  PRO A 158      33.844  13.089  -7.480  1.00 34.33           C  
ANISOU  731  CG  PRO A 158     3433   4898   4713   -415    318    355       C  
ATOM    732  CD  PRO A 158      32.882  12.503  -8.474  1.00 33.69           C  
ANISOU  732  CD  PRO A 158     3452   4846   4501   -347    366    369       C  
ATOM    733  N   THR A 159      30.998  15.857  -8.499  1.00 32.73           N  
ANISOU  733  N   THR A 159     3524   4475   4435   -482    275    486       N  
ATOM    734  CA  THR A 159      30.471  17.175  -8.862  1.00 35.46           C  
ANISOU  734  CA  THR A 159     3945   4730   4794   -528    265    554       C  
ATOM    735  C   THR A 159      28.995  17.172  -9.275  1.00 35.33           C  
ANISOU  735  C   THR A 159     4048   4691   4683   -457    234    549       C  
ATOM    736  O   THR A 159      28.448  18.228  -9.599  1.00 35.24           O  
ANISOU  736  O   THR A 159     4113   4604   4673   -476    217    601       O  
ATOM    737  CB  THR A 159      31.281  17.778 -10.032  1.00 38.78           C  
ANISOU  737  CB  THR A 159     4341   5168   5223   -590    374    668       C  
ATOM    738  OG1 THR A 159      31.270  16.867 -11.142  1.00 39.91           O  
ANISOU  738  OG1 THR A 159     4501   5414   5248   -520    461    689       O  
ATOM    739  CG2 THR A 159      32.720  18.040  -9.606  1.00 40.31           C  
ANISOU  739  CG2 THR A 159     4396   5367   5551   -681    400    683       C  
ATOM    740  N   ASP A 160      28.352  16.005  -9.264  1.00 32.06           N  
ANISOU  740  N   ASP A 160     3647   4333   4197   -376    220    486       N  
ATOM    741  CA  ASP A 160      26.943  15.911  -9.660  1.00 31.00           C  
ANISOU  741  CA  ASP A 160     3602   4182   3993   -311    181    473       C  
ATOM    742  C   ASP A 160      26.039  16.563  -8.615  1.00 28.12           C  
ANISOU  742  C   ASP A 160     3273   3730   3679   -305     99    437       C  
ATOM    743  O   ASP A 160      26.239  16.385  -7.414  1.00 28.10           O  
ANISOU  743  O   ASP A 160     3236   3710   3731   -310     65    381       O  
ATOM    744  CB  ASP A 160      26.523  14.450  -9.857  1.00 32.13           C  
ANISOU  744  CB  ASP A 160     3737   4396   4072   -239    180    410       C  
ATOM    745  CG  ASP A 160      27.136  13.818 -11.095  1.00 35.26           C  
ANISOU  745  CG  ASP A 160     4134   4876   4387   -213    253    440       C  
ATOM    746  OD1 ASP A 160      27.526  14.549 -12.029  1.00 39.11           O  
ANISOU  746  OD1 ASP A 160     4651   5367   4839   -235    310    521       O  
ATOM    747  OD2 ASP A 160      27.223  12.574 -11.140  1.00 34.84           O  
ANISOU  747  OD2 ASP A 160     4058   4878   4298   -165    259    383       O  
ATOM    748  N   ASP A 161      25.033  17.298  -9.082  1.00 26.50           N  
ANISOU  748  N   ASP A 161     3145   3475   3448   -279     68    467       N  
ATOM    749  CA  ASP A 161      24.071  17.953  -8.194  1.00 26.74           C  
ANISOU  749  CA  ASP A 161     3214   3427   3519   -254      0    434       C  
ATOM    750  C   ASP A 161      23.366  16.978  -7.271  1.00 24.27           C  
ANISOU  750  C   ASP A 161     2870   3138   3211   -199    -25    353       C  
ATOM    751  O   ASP A 161      23.044  17.328  -6.143  1.00 23.55           O  
ANISOU  751  O   ASP A 161     2787   2997   3163   -184    -59    316       O  
ATOM    752  CB  ASP A 161      22.997  18.682  -8.998  1.00 28.11           C  
ANISOU  752  CB  ASP A 161     3466   3559   3653   -212    -30    475       C  
ATOM    753  CG  ASP A 161      23.526  19.917  -9.696  1.00 31.23           C  
ANISOU  753  CG  ASP A 161     3919   3894   4051   -263    -11    566       C  
ATOM    754  OD1 ASP A 161      24.703  20.278  -9.503  1.00 32.60           O  
ANISOU  754  OD1 ASP A 161     4057   4051   4276   -343     26    598       O  
ATOM    755  OD2 ASP A 161      22.747  20.519 -10.443  1.00 35.70           O  
ANISOU  755  OD2 ASP A 161     4563   4426   4574   -222    -35    608       O  
ATOM    756  N   ILE A 162      23.111  15.764  -7.762  1.00 23.82           N  
ANISOU  756  N   ILE A 162     2786   3152   3110   -164     -5    328       N  
ATOM    757  CA  ILE A 162      22.376  14.752  -6.986  1.00 23.01           C  
ANISOU  757  CA  ILE A 162     2655   3065   3021   -119    -19    264       C  
ATOM    758  C   ILE A 162      23.107  14.429  -5.676  1.00 22.91           C  
ANISOU  758  C   ILE A 162     2610   3048   3045   -132    -10    226       C  
ATOM    759  O   ILE A 162      22.474  14.115  -4.663  1.00 22.22           O  
ANISOU  759  O   ILE A 162     2523   2940   2978    -94    -19    188       O  
ATOM    760  CB  ILE A 162      22.105  13.467  -7.817  1.00 22.82           C  
ANISOU  760  CB  ILE A 162     2612   3103   2953    -89     -8    241       C  
ATOM    761  CG1 ILE A 162      21.097  12.533  -7.120  1.00 22.87           C  
ANISOU  761  CG1 ILE A 162     2590   3104   2994    -51    -24    188       C  
ATOM    762  CG2 ILE A 162      23.405  12.716  -8.123  1.00 22.34           C  
ANISOU  762  CG2 ILE A 162     2521   3103   2863   -111     39    241       C  
ATOM    763  CD1 ILE A 162      19.674  13.073  -7.077  1.00 24.58           C  
ANISOU  763  CD1 ILE A 162     2815   3280   3243    -17    -64    186       C  
ATOM    764  N   VAL A 163      24.435  14.520  -5.690  1.00 23.04           N  
ANISOU  764  N   VAL A 163     2598   3085   3071   -179      9    240       N  
ATOM    765  CA  VAL A 163      25.218  14.286  -4.476  1.00 22.43           C  
ANISOU  765  CA  VAL A 163     2492   3002   3027   -185     -3    200       C  
ATOM    766  C   VAL A 163      24.914  15.352  -3.406  1.00 22.65           C  
ANISOU  766  C   VAL A 163     2565   2949   3092   -180    -54    183       C  
ATOM    767  O   VAL A 163      24.747  15.020  -2.227  1.00 23.66           O  
ANISOU  767  O   VAL A 163     2707   3062   3219   -136    -72    136       O  
ATOM    768  CB  VAL A 163      26.724  14.192  -4.785  1.00 23.22           C  
ANISOU  768  CB  VAL A 163     2531   3145   3147   -236     20    215       C  
ATOM    769  CG1 VAL A 163      27.549  14.241  -3.507  1.00 24.48           C  
ANISOU  769  CG1 VAL A 163     2662   3284   3352   -243    -22    171       C  
ATOM    770  CG2 VAL A 163      27.018  12.914  -5.566  1.00 23.61           C  
ANISOU  770  CG2 VAL A 163     2544   3278   3148   -210     70    211       C  
ATOM    771  N  ALEU A 164      24.838  16.615  -3.822  0.50 23.22           N  
ANISOU  771  N  ALEU A 164     2671   2964   3187   -216    -75    223       N  
ATOM    772  CA ALEU A 164      24.484  17.718  -2.917  0.50 23.96           C  
ANISOU  772  CA ALEU A 164     2824   2968   3313   -203   -131    203       C  
ATOM    773  C  ALEU A 164      23.073  17.536  -2.359  0.50 23.01           C  
ANISOU  773  C  ALEU A 164     2743   2832   3164   -116   -132    174       C  
ATOM    774  O  ALEU A 164      22.824  17.778  -1.176  0.50 23.36           O  
ANISOU  774  O  ALEU A 164     2828   2837   3211    -69   -159    130       O  
ATOM    775  CB ALEU A 164      24.598  19.063  -3.643  0.50 25.52           C  
ANISOU  775  CB ALEU A 164     3058   3095   3541   -257   -150    261       C  
ATOM    776  CG ALEU A 164      24.301  20.334  -2.835  0.50 26.93           C  
ANISOU  776  CG ALEU A 164     3311   3162   3758   -245   -218    240       C  
ATOM    777  CD1ALEU A 164      25.140  20.388  -1.565  0.50 28.37           C  
ANISOU  777  CD1ALEU A 164     3487   3314   3977   -255   -274    176       C  
ATOM    778  CD2ALEU A 164      24.555  21.573  -3.680  0.50 28.30           C  
ANISOU  778  CD2ALEU A 164     3522   3258   3970   -311   -230    310       C  
ATOM    779  N  BLEU A 164      24.839  16.613  -3.822  0.50 22.92           N  
ANISOU  779  N  BLEU A 164     2633   2926   3149   -216    -75    223       N  
ATOM    780  CA BLEU A 164      24.479  17.709  -2.915  0.50 23.45           C  
ANISOU  780  CA BLEU A 164     2759   2903   3247   -202   -131    203       C  
ATOM    781  C  BLEU A 164      23.077  17.510  -2.352  0.50 22.70           C  
ANISOU  781  C  BLEU A 164     2704   2795   3125   -116   -132    173       C  
ATOM    782  O  BLEU A 164      22.836  17.716  -1.160  0.50 23.01           O  
ANISOU  782  O  BLEU A 164     2781   2796   3165    -68   -157    129       O  
ATOM    783  CB BLEU A 164      24.555  19.050  -3.642  0.50 24.52           C  
ANISOU  783  CB BLEU A 164     2932   2969   3413   -254   -150    260       C  
ATOM    784  CG BLEU A 164      25.912  19.380  -4.261  0.50 25.52           C  
ANISOU  784  CG BLEU A 164     3010   3100   3584   -351   -130    309       C  
ATOM    785  CD1BLEU A 164      25.881  20.751  -4.925  0.50 26.82           C  
ANISOU  785  CD1BLEU A 164     3231   3177   3783   -402   -142    378       C  
ATOM    786  CD2BLEU A 164      27.005  19.312  -3.206  0.50 26.55           C  
ANISOU  786  CD2BLEU A 164     3094   3220   3774   -384   -174    257       C  
ATOM    787  N   MET A 165      22.155  17.101  -3.218  1.00 21.90           N  
ANISOU  787  N   MET A 165     2591   2727   2999    -91   -103    197       N  
ATOM    788  CA  MET A 165      20.774  16.860  -2.809  1.00 22.32           C  
ANISOU  788  CA  MET A 165     2654   2776   3049    -17    -96    176       C  
ATOM    789  C   MET A 165      20.698  15.754  -1.753  1.00 21.42           C  
ANISOU  789  C   MET A 165     2517   2693   2928     21    -62    134       C  
ATOM    790  O   MET A 165      20.074  15.938  -0.700  1.00 20.87           O  
ANISOU  790  O   MET A 165     2477   2594   2859     81    -55    110       O  
ATOM    791  CB  MET A 165      19.914  16.537  -4.036  1.00 22.88           C  
ANISOU  791  CB  MET A 165     2702   2880   3110     -6    -91    202       C  
ATOM    792  CG  MET A 165      19.815  17.716  -4.993  1.00 23.89           C  
ANISOU  792  CG  MET A 165     2878   2967   3231    -21   -125    251       C  
ATOM    793  SD  MET A 165      19.096  17.365  -6.616  1.00 25.58           S  
ANISOU  793  SD  MET A 165     3087   3225   3407     -4   -139    282       S  
ATOM    794  CE  MET A 165      17.348  17.411  -6.222  1.00 25.69           C  
ANISOU  794  CE  MET A 165     3077   3220   3462     80   -170    249       C  
ATOM    795  N   ALA A 166      21.375  14.634  -2.023  1.00 20.80           N  
ANISOU  795  N   ALA A 166     2394   2671   2835     -6    -37    129       N  
ATOM    796  CA  ALA A 166      21.479  13.532  -1.074  1.00 21.89           C  
ANISOU  796  CA  ALA A 166     2522   2832   2961     27     -5     99       C  
ATOM    797  C   ALA A 166      22.056  13.979   0.266  1.00 21.61           C  
ANISOU  797  C   ALA A 166     2535   2761   2913     56    -29     68       C  
ATOM    798  O   ALA A 166      21.516  13.631   1.321  1.00 22.58           O  
ANISOU  798  O   ALA A 166     2691   2871   3017    121     -2     50       O  
ATOM    799  CB  ALA A 166      22.310  12.381  -1.663  1.00 21.03           C  
ANISOU  799  CB  ALA A 166     2369   2782   2839     -3     12     96       C  
ATOM    800  N  AGLN A 167      23.138  14.753   0.227  0.50 22.47           N  
ANISOU  800  N  AGLN A 167     2651   2850   3034     10    -81     62       N  
ATOM    801  CA AGLN A 167      23.785  15.244   1.446  0.50 23.22           C  
ANISOU  801  CA AGLN A 167     2794   2903   3123     35   -133     20       C  
ATOM    802  C  AGLN A 167      22.861  16.129   2.286  0.50 24.35           C  
ANISOU  802  C  AGLN A 167     3018   2981   3250    103   -149      0       C  
ATOM    803  O  AGLN A 167      22.912  16.096   3.521  0.50 24.73           O  
ANISOU  803  O  AGLN A 167     3129   3008   3260    172   -166    -40       O  
ATOM    804  CB AGLN A 167      25.063  16.013   1.096  0.50 24.35           C  
ANISOU  804  CB AGLN A 167     2910   3026   3312    -44   -194     20       C  
ATOM    805  CG AGLN A 167      26.291  15.130   0.933  0.50 23.61           C  
ANISOU  805  CG AGLN A 167     2745   2996   3230    -78   -192     12       C  
ATOM    806  CD AGLN A 167      26.879  14.701   2.269  0.50 23.50           C  
ANISOU  806  CD AGLN A 167     2757   2978   3191    -21   -242    -47       C  
ATOM    807  OE1AGLN A 167      26.668  13.577   2.723  0.50 23.42           O  
ANISOU  807  OE1AGLN A 167     2758   3006   3132     39   -205    -59       O  
ATOM    808  NE2AGLN A 167      27.609  15.599   2.906  0.50 22.81           N  
ANISOU  808  NE2AGLN A 167     2689   2838   3140    -39   -332    -85       N  
ATOM    809  N  BGLN A 167      23.141  14.749   0.223  0.50 23.51           N  
ANISOU  809  N  BGLN A 167     2783   2982   3166     10    -80     63       N  
ATOM    810  CA BGLN A 167      23.785  15.253   1.437  0.50 25.08           C  
ANISOU  810  CA BGLN A 167     3030   3139   3359     35   -133     20       C  
ATOM    811  C  BGLN A 167      22.831  16.097   2.283  0.50 25.29           C  
ANISOU  811  C  BGLN A 167     3136   3101   3368    105   -147      1       C  
ATOM    812  O  BGLN A 167      22.824  15.996   3.515  0.50 25.45           O  
ANISOU  812  O  BGLN A 167     3217   3103   3347    176   -157    -38       O  
ATOM    813  CB BGLN A 167      25.019  16.083   1.076  0.50 28.12           C  
ANISOU  813  CB BGLN A 167     3391   3501   3792    -44   -195     22       C  
ATOM    814  CG BGLN A 167      26.211  15.260   0.612  0.50 28.70           C  
ANISOU  814  CG BGLN A 167     3382   3641   3880    -93   -184     26       C  
ATOM    815  CD BGLN A 167      27.432  16.112   0.329  0.50 32.10           C  
ANISOU  815  CD BGLN A 167     3768   4048   4380   -177   -235     33       C  
ATOM    816  OE1BGLN A 167      27.560  16.712  -0.744  0.50 34.41           O  
ANISOU  816  OE1BGLN A 167     4033   4334   4707   -246   -210     89       O  
ATOM    817  NE2BGLN A 167      28.345  16.166   1.292  0.50 33.40           N  
ANISOU  817  NE2BGLN A 167     3925   4197   4569   -172   -307    -19       N  
ATOM    818  N   THR A 168      22.022  16.919   1.615  1.00 24.13           N  
ANISOU  818  N   THR A 168     2999   2924   3245     97   -145     30       N  
ATOM    819  CA  THR A 168      21.078  17.802   2.297  1.00 24.94           C  
ANISOU  819  CA  THR A 168     3173   2965   3336    173   -155     12       C  
ATOM    820  C   THR A 168      20.031  16.973   3.042  1.00 25.02           C  
ANISOU  820  C   THR A 168     3186   3008   3311    264    -76      7       C  
ATOM    821  O   THR A 168      19.751  17.213   4.223  1.00 24.98           O  
ANISOU  821  O   THR A 168     3253   2973   3263    350    -70    -25       O  
ATOM    822  CB  THR A 168      20.407  18.769   1.304  1.00 24.96           C  
ANISOU  822  CB  THR A 168     3177   2931   3373    154   -170     49       C  
ATOM    823  OG1 THR A 168      21.417  19.546   0.655  1.00 25.44           O  
ANISOU  823  OG1 THR A 168     3243   2952   3468     65   -227     68       O  
ATOM    824  CG2 THR A 168      19.415  19.709   2.017  1.00 25.85           C  
ANISOU  824  CG2 THR A 168     3365   2980   3476    248   -181     26       C  
ATOM    825  N   LEU A 169      19.499  15.972   2.357  1.00 24.32           N  
ANISOU  825  N   LEU A 169     3022   2977   3241    244    -16     40       N  
ATOM    826  CA  LEU A 169      18.514  15.082   2.945  1.00 25.04           C  
ANISOU  826  CA  LEU A 169     3093   3094   3325    307     69     48       C  
ATOM    827  C   LEU A 169      19.136  14.259   4.069  1.00 25.04           C  
ANISOU  827  C   LEU A 169     3135   3105   3270    344     96     29       C  
ATOM    828  O   LEU A 169      18.534  14.118   5.134  1.00 25.51           O  
ANISOU  828  O   LEU A 169     3243   3154   3292    431    154     26       O  
ATOM    829  CB  LEU A 169      17.921  14.162   1.883  1.00 24.71           C  
ANISOU  829  CB  LEU A 169     2958   3098   3333    261    105     80       C  
ATOM    830  CG  LEU A 169      17.160  14.846   0.740  1.00 26.31           C  
ANISOU  830  CG  LEU A 169     3121   3294   3580    242     73     99       C  
ATOM    831  CD1 LEU A 169      16.899  13.847  -0.371  1.00 26.46           C  
ANISOU  831  CD1 LEU A 169     3062   3358   3633    192     78    114       C  
ATOM    832  CD2 LEU A 169      15.863  15.484   1.228  1.00 27.02           C  
ANISOU  832  CD2 LEU A 169     3212   3359   3695    322    102    101       C  
ATOM    833  N   GLU A 170      20.340  13.733   3.844  1.00 24.88           N  
ANISOU  833  N   GLU A 170     3102   3108   3241    290     56     18       N  
ATOM    834  CA  GLU A 170      20.980  12.898   4.856  1.00 26.96           C  
ANISOU  834  CA  GLU A 170     3409   3383   3450    334     69      0       C  
ATOM    835  C   GLU A 170      21.279  13.654   6.151  1.00 27.74           C  
ANISOU  835  C   GLU A 170     3616   3438   3485    415     24    -44       C  
ATOM    836  O   GLU A 170      21.208  13.070   7.235  1.00 26.21           O  
ANISOU  836  O   GLU A 170     3489   3245   3224    498     64    -50       O  
ATOM    837  CB  GLU A 170      22.244  12.211   4.331  1.00 27.14           C  
ANISOU  837  CB  GLU A 170     3387   3443   3482    271     28     -9       C  
ATOM    838  CG  GLU A 170      22.684  11.071   5.231  1.00 28.48           C  
ANISOU  838  CG  GLU A 170     3593   3628   3600    326     52    -18       C  
ATOM    839  CD  GLU A 170      23.616  10.088   4.561  1.00 28.71           C  
ANISOU  839  CD  GLU A 170     3560   3700   3645    277     39    -18       C  
ATOM    840  OE1 GLU A 170      24.399  10.509   3.694  1.00 28.01           O  
ANISOU  840  OE1 GLU A 170     3414   3632   3593    208    -11    -26       O  
ATOM    841  OE2 GLU A 170      23.574   8.891   4.929  1.00 30.51           O  
ANISOU  841  OE2 GLU A 170     3804   3939   3848    313     86     -6       O  
ATOM    842  N   LYS A 171      21.599  14.945   6.040  1.00 28.30           N  
ANISOU  842  N   LYS A 171     3715   3464   3573    396    -58    -74       N  
ATOM    843  CA  LYS A 171      21.799  15.791   7.214  1.00 29.62           C  
ANISOU  843  CA  LYS A 171     3996   3574   3682    478   -120   -128       C  
ATOM    844  C   LYS A 171      20.538  15.851   8.069  1.00 29.19           C  
ANISOU  844  C   LYS A 171     4011   3508   3569    599    -31   -120       C  
ATOM    845  O   LYS A 171      20.612  15.752   9.290  1.00 28.75           O  
ANISOU  845  O   LYS A 171     4060   3439   3424    703    -28   -151       O  
ATOM    846  CB  LYS A 171      22.213  17.217   6.829  1.00 33.14           C  
ANISOU  846  CB  LYS A 171     4458   3955   4177    427   -224   -157       C  
ATOM    847  CG  LYS A 171      22.342  18.157   8.030  1.00 36.29           C  
ANISOU  847  CG  LYS A 171     4988   4280   4520    519   -305   -228       C  
ATOM    848  CD  LYS A 171      22.792  19.566   7.655  1.00 39.30           C  
ANISOU  848  CD  LYS A 171     5390   4575   4966    457   -418   -257       C  
ATOM    849  CE  LYS A 171      22.687  20.492   8.863  1.00 44.26           C  
ANISOU  849  CE  LYS A 171     6165   5119   5531    568   -498   -336       C  
ATOM    850  NZ  LYS A 171      23.033  21.908   8.563  1.00 46.28           N  
ANISOU  850  NZ  LYS A 171     6457   5268   5859    512   -614   -368       N  
ATOM    851  N   ILE A 172      19.386  16.022   7.425  1.00 27.32           N  
ANISOU  851  N   ILE A 172     3718   3281   3382    592     39    -78       N  
ATOM    852  CA  ILE A 172      18.109  16.020   8.129  1.00 28.83           C  
ANISOU  852  CA  ILE A 172     3942   3472   3538    702    144    -59       C  
ATOM    853  C   ILE A 172      17.872  14.653   8.777  1.00 28.05           C  
ANISOU  853  C   ILE A 172     3840   3417   3399    743    255    -21       C  
ATOM    854  O   ILE A 172      17.475  14.570   9.949  1.00 29.02           O  
ANISOU  854  O   ILE A 172     4055   3533   3438    862    324    -22       O  
ATOM    855  CB  ILE A 172      16.935  16.379   7.183  1.00 28.83           C  
ANISOU  855  CB  ILE A 172     3850   3480   3623    677    188    -21       C  
ATOM    856  CG1 ILE A 172      17.065  17.820   6.678  1.00 29.23           C  
ANISOU  856  CG1 ILE A 172     3933   3471   3700    660     86    -50       C  
ATOM    857  CG2 ILE A 172      15.600  16.215   7.890  1.00 30.87           C  
ANISOU  857  CG2 ILE A 172     4108   3752   3868    787    316      6       C  
ATOM    858  CD1 ILE A 172      16.169  18.124   5.492  1.00 29.00           C  
ANISOU  858  CD1 ILE A 172     3811   3451   3754    620     97    -12       C  
ATOM    859  N   PHE A 173      18.128  13.588   8.021  1.00 27.04           N  
ANISOU  859  N   PHE A 173     3621   3328   3325    653    276     12       N  
ATOM    860  CA  PHE A 173      18.026  12.221   8.538  1.00 26.92           C  
ANISOU  860  CA  PHE A 173     3606   3339   3283    676    370     52       C  
ATOM    861  C   PHE A 173      18.820  12.070   9.838  1.00 27.97           C  
ANISOU  861  C   PHE A 173     3874   3457   3295    770    348     21       C  
ATOM    862  O   PHE A 173      18.284  11.601  10.845  1.00 28.52           O  
ANISOU  862  O   PHE A 173     4015   3525   3295    869    451     52       O  
ATOM    863  CB  PHE A 173      18.496  11.211   7.473  1.00 26.91           C  
ANISOU  863  CB  PHE A 173     3505   3367   3349    565    354     71       C  
ATOM    864  CG  PHE A 173      18.644   9.805   7.978  1.00 27.92           C  
ANISOU  864  CG  PHE A 173     3651   3506   3452    583    425    105       C  
ATOM    865  CD1 PHE A 173      17.528   9.001   8.189  1.00 27.59           C  
ANISOU  865  CD1 PHE A 173     3573   3461   3448    599    556    166       C  
ATOM    866  CD2 PHE A 173      19.908   9.269   8.211  1.00 28.46           C  
ANISOU  866  CD2 PHE A 173     3764   3580   3468    581    360     78       C  
ATOM    867  CE1 PHE A 173      17.668   7.700   8.647  1.00 28.70           C  
ANISOU  867  CE1 PHE A 173     3740   3594   3570    610    624    205       C  
ATOM    868  CE2 PHE A 173      20.051   7.971   8.664  1.00 29.46           C  
ANISOU  868  CE2 PHE A 173     3919   3706   3567    606    420    111       C  
ATOM    869  CZ  PHE A 173      18.929   7.183   8.882  1.00 28.55           C  
ANISOU  869  CZ  PHE A 173     3784   3577   3485    619    554    178       C  
ATOM    870  N   LEU A 174      20.083  12.486   9.820  1.00 27.41           N  
ANISOU  870  N   LEU A 174     3839   3374   3200    744    213    -37       N  
ATOM    871  CA  LEU A 174      20.948  12.347  10.992  1.00 29.89           C  
ANISOU  871  CA  LEU A 174     4278   3674   3404    834    156    -80       C  
ATOM    872  C   LEU A 174      20.499  13.228  12.153  1.00 32.86           C  
ANISOU  872  C   LEU A 174     4792   4011   3679    970    158   -115       C  
ATOM    873  O   LEU A 174      20.502  12.795  13.314  1.00 33.14           O  
ANISOU  873  O   LEU A 174     4950   4044   3596   1091    199   -114       O  
ATOM    874  CB  LEU A 174      22.402  12.647  10.627  1.00 30.87           C  
ANISOU  874  CB  LEU A 174     4378   3795   3555    764      0   -140       C  
ATOM    875  CG  LEU A 174      23.041  11.600   9.714  1.00 31.36           C  
ANISOU  875  CG  LEU A 174     4329   3902   3682    666      1   -113       C  
ATOM    876  CD1 LEU A 174      24.365  12.099   9.162  1.00 32.95           C  
ANISOU  876  CD1 LEU A 174     4473   4106   3937    585   -134   -163       C  
ATOM    877  CD2 LEU A 174      23.230  10.288  10.460  1.00 31.52           C  
ANISOU  877  CD2 LEU A 174     4406   3940   3630    737     55    -89       C  
ATOM    878  N   GLN A 175      20.112  14.459  11.838  1.00 33.75           N  
ANISOU  878  N   GLN A 175     4901   4092   3830    960    115   -145       N  
ATOM    879  CA  GLN A 175      19.587  15.375  12.840  1.00 37.80           C  
ANISOU  879  CA  GLN A 175     5547   4563   4252   1097    119   -184       C  
ATOM    880  C   GLN A 175      18.403  14.771  13.587  1.00 37.41           C  
ANISOU  880  C   GLN A 175     5537   4541   4134   1213    304   -120       C  
ATOM    881  O   GLN A 175      18.378  14.771  14.815  1.00 37.23           O  
ANISOU  881  O   GLN A 175     5664   4506   3974   1358    332   -138       O  
ATOM    882  CB  GLN A 175      19.177  16.702  12.198  1.00 39.48           C  
ANISOU  882  CB  GLN A 175     5730   4732   4537   1062     63   -211       C  
ATOM    883  CG  GLN A 175      20.353  17.611  11.908  1.00 42.58           C  
ANISOU  883  CG  GLN A 175     6141   5069   4967    989   -122   -285       C  
ATOM    884  CD  GLN A 175      19.943  18.912  11.246  1.00 46.02           C  
ANISOU  884  CD  GLN A 175     6560   5446   5476    952   -173   -301       C  
ATOM    885  OE1 GLN A 175      18.968  18.967  10.490  1.00 47.41           O  
ANISOU  885  OE1 GLN A 175     6654   5644   5715    927    -87   -245       O  
ATOM    886  NE2 GLN A 175      20.693  19.969  11.525  1.00 48.09           N  
ANISOU  886  NE2 GLN A 175     6904   5627   5739    951   -325   -378       N  
ATOM    887  N   LYS A 176      17.436  14.247  12.837  1.00 36.64           N  
ANISOU  887  N   LYS A 176     5306   4479   4136   1150    429    -43       N  
ATOM    888  CA  LYS A 176      16.246  13.649  13.432  1.00 37.66           C  
ANISOU  888  CA  LYS A 176     5436   4633   4238   1237    621     31       C  
ATOM    889  C   LYS A 176      16.587  12.362  14.187  1.00 38.46           C  
ANISOU  889  C   LYS A 176     5601   4751   4260   1277    699     78       C  
ATOM    890  O   LYS A 176      16.099  12.143  15.296  1.00 39.64           O  
ANISOU  890  O   LYS A 176     5859   4901   4299   1413    819    112       O  
ATOM    891  CB  LYS A 176      15.178  13.377  12.367  1.00 36.85           C  
ANISOU  891  CB  LYS A 176     5152   4559   4289   1142    710     94       C  
ATOM    892  CG  LYS A 176      14.705  14.605  11.601  1.00 39.09           C  
ANISOU  892  CG  LYS A 176     5376   4825   4648   1118    644     59       C  
ATOM    893  CD  LYS A 176      14.030  15.642  12.481  1.00 42.45           C  
ANISOU  893  CD  LYS A 176     5903   5228   4995   1272    684     31       C  
ATOM    894  CE  LYS A 176      13.472  16.780  11.641  1.00 43.95           C  
ANISOU  894  CE  LYS A 176     6027   5396   5274   1249    623      5       C  
ATOM    895  NZ  LYS A 176      12.780  17.801  12.473  1.00 45.43           N  
ANISOU  895  NZ  LYS A 176     6315   5558   5389   1412    662    -27       N  
ATOM    896  N   VAL A 177      17.444  11.527  13.598  1.00 35.34           N  
ANISOU  896  N   VAL A 177     5148   4366   3912   1170    634     82       N  
ATOM    897  CA  VAL A 177      17.841  10.266  14.223  1.00 36.31           C  
ANISOU  897  CA  VAL A 177     5334   4495   3966   1205    692    127       C  
ATOM    898  C   VAL A 177      18.512  10.480  15.584  1.00 36.40           C  
ANISOU  898  C   VAL A 177     5548   4487   3795   1360    642     82       C  
ATOM    899  O   VAL A 177      18.342   9.665  16.484  1.00 36.64           O  
ANISOU  899  O   VAL A 177     5678   4516   3726   1456    751    139       O  
ATOM    900  CB  VAL A 177      18.746   9.430  13.282  1.00 35.74           C  
ANISOU  900  CB  VAL A 177     5167   4435   3976   1072    608    123       C  
ATOM    901  CG1 VAL A 177      19.515   8.367  14.048  1.00 38.82           C  
ANISOU  901  CG1 VAL A 177     5659   4819   4269   1133    610    140       C  
ATOM    902  CG2 VAL A 177      17.904   8.798  12.183  1.00 35.30           C  
ANISOU  902  CG2 VAL A 177     4946   4394   4071    953    696    186       C  
ATOM    903  N   ALA A 178      19.245  11.580  15.737  1.00 36.59           N  
ANISOU  903  N   ALA A 178     5637   4488   3776   1387    476    -18       N  
ATOM    904  CA  ALA A 178      19.858  11.944  17.024  1.00 39.16           C  
ANISOU  904  CA  ALA A 178     6163   4788   3927   1543    396    -83       C  
ATOM    905  C   ALA A 178      18.848  12.088  18.170  1.00 42.33           C  
ANISOU  905  C   ALA A 178     6706   5185   4189   1721    551    -45       C  
ATOM    906  O   ALA A 178      19.221  11.942  19.335  1.00 43.56           O  
ANISOU  906  O   ALA A 178     7047   5328   4172   1874    535    -66       O  
ATOM    907  CB  ALA A 178      20.651  13.234  16.885  1.00 39.07           C  
ANISOU  907  CB  ALA A 178     6177   4738   3928   1525    188   -201       C  
ATOM    908  N   SER A 179      17.590  12.396  17.845  1.00 42.98           N  
ANISOU  908  N   SER A 179     6706   5282   4343   1713    697      9       N  
ATOM    909  CA  SER A 179      16.533  12.544  18.858  1.00 46.10           C  
ANISOU  909  CA  SER A 179     7209   5682   4622   1882    875     56       C  
ATOM    910  C   SER A 179      15.538  11.375  18.886  1.00 45.92           C  
ANISOU  910  C   SER A 179     7105   5692   4648   1867   1118    198       C  
ATOM    911  O   SER A 179      14.496  11.465  19.536  1.00 46.15           O  
ANISOU  911  O   SER A 179     7173   5736   4625   1982   1302    259       O  
ATOM    912  CB  SER A 179      15.771  13.858  18.639  1.00 46.48           C  
ANISOU  912  CB  SER A 179     7230   5719   4710   1916    871     11       C  
ATOM    913  OG  SER A 179      16.617  14.972  18.855  1.00 48.15           O  
ANISOU  913  OG  SER A 179     7554   5881   4858   1957    660   -116       O  
ATOM    914  N   MET A 180      15.859  10.283  18.195  1.00 43.22           N  
ANISOU  914  N   MET A 180     6650   5357   4412   1728   1122    251       N  
ATOM    915  CA  MET A 180      15.001   9.096  18.187  1.00 45.28           C  
ANISOU  915  CA  MET A 180     6832   5629   4740   1693   1334    383       C  
ATOM    916  C   MET A 180      14.943   8.484  19.592  1.00 47.98           C  
ANISOU  916  C   MET A 180     7372   5964   4895   1863   1473    451       C  
ATOM    917  O   MET A 180      15.931   8.535  20.327  1.00 46.41           O  
ANISOU  917  O   MET A 180     7352   5749   4531   1965   1357    393       O  
ATOM    918  CB  MET A 180      15.536   8.060  17.194  1.00 46.16           C  
ANISOU  918  CB  MET A 180     6816   5736   4986   1521   1275    405       C  
ATOM    919  CG  MET A 180      14.614   6.868  16.955  1.00 47.38           C  
ANISOU  919  CG  MET A 180     6857   5884   5258   1448   1468    532       C  
ATOM    920  SD  MET A 180      15.258   5.710  15.730  1.00 49.50           S  
ANISOU  920  SD  MET A 180     6993   6136   5679   1259   1375    537       S  
ATOM    921  CE  MET A 180      16.761   5.173  16.542  1.00 47.20           C  
ANISOU  921  CE  MET A 180     6901   5825   5207   1350   1261    501       C  
ATOM    922  N   PRO A 181      13.788   7.912  19.977  1.00 50.94           N  
ANISOU  922  N   PRO A 181     7713   6346   5295   1899   1721    576       N  
ATOM    923  CA  PRO A 181      13.739   7.317  21.318  1.00 55.76           C  
ANISOU  923  CA  PRO A 181     8527   6946   5713   2068   1871    656       C  
ATOM    924  C   PRO A 181      14.723   6.157  21.484  1.00 57.98           C  
ANISOU  924  C   PRO A 181     8895   7194   5940   2043   1810    684       C  
ATOM    925  O   PRO A 181      14.884   5.337  20.576  1.00 56.71           O  
ANISOU  925  O   PRO A 181     8588   7017   5940   1877   1783    714       O  
ATOM    926  CB  PRO A 181      12.285   6.837  21.454  1.00 55.97           C  
ANISOU  926  CB  PRO A 181     8444   6985   5835   2064   2161    802       C  
ATOM    927  CG  PRO A 181      11.708   6.872  20.081  1.00 55.08           C  
ANISOU  927  CG  PRO A 181     8056   6883   5988   1864   2134    798       C  
ATOM    928  CD  PRO A 181      12.458   7.939  19.342  1.00 52.09           C  
ANISOU  928  CD  PRO A 181     7652   6513   5626   1815   1877    646       C  
ATOM    929  N   GLN A 182      15.397   6.127  22.629  1.00 61.23           N  
ANISOU  929  N   GLN A 182     9552   7594   6118   2220   1774    665       N  
ATOM    930  CA  GLN A 182      16.302   5.034  22.975  1.00 63.05           C  
ANISOU  930  CA  GLN A 182     9897   7791   6266   2239   1725    696       C  
ATOM    931  C   GLN A 182      15.526   3.742  23.204  1.00 65.99           C  
ANISOU  931  C   GLN A 182    10254   8134   6684   2215   1980    874       C  
ATOM    932  O   GLN A 182      16.096   2.653  23.172  1.00 68.36           O  
ANISOU  932  O   GLN A 182    10591   8394   6986   2178   1960    921       O  
ATOM    933  CB  GLN A 182      17.116   5.391  24.224  1.00 65.78           C  
ANISOU  933  CB  GLN A 182    10524   8132   6337   2459   1621    630       C  
ATOM    934  CG  GLN A 182      16.283   5.636  25.479  1.00 68.69           C  
ANISOU  934  CG  GLN A 182    11081   8507   6507   2672   1829    704       C  
ATOM    935  CD  GLN A 182      16.905   6.670  26.395  1.00 70.62           C  
ANISOU  935  CD  GLN A 182    11555   8758   6520   2874   1665    571       C  
ATOM    936  OE1 GLN A 182      16.456   7.818  26.451  1.00 71.43           O  
ANISOU  936  OE1 GLN A 182    11653   8879   6607   2928   1651    499       O  
ATOM    937  NE2 GLN A 182      17.954   6.274  27.109  1.00 72.34           N  
ANISOU  937  NE2 GLN A 182    11974   8953   6557   2992   1526    531       N  
TER     938      GLN A 182                                                      
ATOM    939  N   THR B  76      27.756  16.195  26.825  1.00 60.54           N  
ANISOU  939  N   THR B  76    10877   6700   5426   1750    870     82       N  
ATOM    940  CA  THR B  76      26.401  15.612  27.046  1.00 60.31           C  
ANISOU  940  CA  THR B  76    10775   6719   5419   1864   1160    229       C  
ATOM    941  C   THR B  76      26.460  14.091  27.200  1.00 59.10           C  
ANISOU  941  C   THR B  76    10508   6639   5307   1819   1166    321       C  
ATOM    942  O   THR B  76      27.484  13.463  26.911  1.00 56.59           O  
ANISOU  942  O   THR B  76    10116   6348   5035   1700    951    277       O  
ATOM    943  CB  THR B  76      25.455  15.927  25.872  1.00 58.34           C  
ANISOU  943  CB  THR B  76    10238   6533   5393   1849   1295    296       C  
ATOM    944  OG1 THR B  76      25.918  15.257  24.693  1.00 55.23           O  
ANISOU  944  OG1 THR B  76     9547   6227   5210   1682   1152    303       O  
ATOM    945  CG2 THR B  76      25.386  17.429  25.609  1.00 60.92           C  
ANISOU  945  CG2 THR B  76    10669   6780   5697   1896   1290    216       C  
ATOM    946  N   ASN B  77      25.346  13.513  27.648  1.00 57.90           N  
ANISOU  946  N   ASN B  77    10341   6512   5145   1916   1424    453       N  
ATOM    947  CA  ASN B  77      25.171  12.057  27.685  1.00 56.71           C  
ANISOU  947  CA  ASN B  77    10058   6421   5067   1868   1476    564       C  
ATOM    948  C   ASN B  77      25.329  11.409  26.303  1.00 53.18           C  
ANISOU  948  C   ASN B  77     9254   6062   4889   1702   1369    580       C  
ATOM    949  O   ASN B  77      25.893  10.321  26.181  1.00 51.32           O  
ANISOU  949  O   ASN B  77     8947   5852   4701   1617   1261    598       O  
ATOM    950  CB  ASN B  77      23.795  11.693  28.267  1.00 58.87           C  
ANISOU  950  CB  ASN B  77    10336   6705   5324   1987   1805    713       C  
ATOM    951  CG  ASN B  77      22.635  12.242  27.440  1.00 59.41           C  
ANISOU  951  CG  ASN B  77    10156   6829   5586   2006   1983    772       C  
ATOM    952  OD1 ASN B  77      22.749  13.292  26.796  1.00 59.56           O  
ANISOU  952  OD1 ASN B  77    10133   6841   5656   2001   1904    690       O  
ATOM    953  ND2 ASN B  77      21.512  11.530  27.455  1.00 59.37           N  
ANISOU  953  ND2 ASN B  77     9983   6877   5695   2028   2220    919       N  
ATOM    954  N   GLN B  78      24.835  12.085  25.268  1.00 52.26           N  
ANISOU  954  N   GLN B  78     8933   5985   4937   1668   1399    572       N  
ATOM    955  CA  GLN B  78      24.894  11.564  23.901  1.00 50.72           C  
ANISOU  955  CA  GLN B  78     8418   5872   4982   1523   1308    584       C  
ATOM    956  C   GLN B  78      26.322  11.562  23.361  1.00 47.80           C  
ANISOU  956  C   GLN B  78     8033   5499   4629   1402   1028    467       C  
ATOM    957  O   GLN B  78      26.761  10.579  22.762  1.00 45.20           O  
ANISOU  957  O   GLN B  78     7542   5217   4415   1296    928    478       O  
ATOM    958  CB  GLN B  78      23.980  12.372  22.977  1.00 52.14           C  
ANISOU  958  CB  GLN B  78     8410   6091   5307   1538   1406    608       C  
ATOM    959  CG  GLN B  78      22.501  12.217  23.293  1.00 55.30           C  
ANISOU  959  CG  GLN B  78     8730   6522   5756   1640   1682    740       C  
ATOM    960  CD  GLN B  78      21.601  12.910  22.285  1.00 57.74           C  
ANISOU  960  CD  GLN B  78     8816   6886   6234   1655   1752    771       C  
ATOM    961  OE1 GLN B  78      21.941  13.966  21.748  1.00 60.31           O  
ANISOU  961  OE1 GLN B  78     9171   7187   6556   1661   1655    690       O  
ATOM    962  NE2 GLN B  78      20.440  12.320  22.028  1.00 58.30           N  
ANISOU  962  NE2 GLN B  78     8662   7029   6458   1660   1918    892       N  
ATOM    963  N   LEU B  79      27.037  12.666  23.573  1.00 47.04           N  
ANISOU  963  N   LEU B  79     8103   5342   4425   1418    909    355       N  
ATOM    964  CA  LEU B  79      28.426  12.782  23.133  1.00 46.79           C  
ANISOU  964  CA  LEU B  79     8055   5306   4414   1302    651    244       C  
ATOM    965  C   LEU B  79      29.332  11.794  23.874  1.00 46.64           C  
ANISOU  965  C   LEU B  79     8136   5281   4303   1287    519    230       C  
ATOM    966  O   LEU B  79      30.279  11.264  23.294  1.00 44.17           O  
ANISOU  966  O   LEU B  79     7694   5006   4082   1182    345    188       O  
ATOM    967  CB  LEU B  79      28.939  14.219  23.293  1.00 46.42           C  
ANISOU  967  CB  LEU B  79     8180   5181   4276   1315    561    131       C  
ATOM    968  CG  LEU B  79      28.365  15.239  22.301  1.00 45.61           C  
ANISOU  968  CG  LEU B  79     7960   5078   4290   1304    631    129       C  
ATOM    969  CD1 LEU B  79      28.711  16.662  22.713  1.00 45.83           C  
ANISOU  969  CD1 LEU B  79     8220   4995   4196   1342    580     29       C  
ATOM    970  CD2 LEU B  79      28.856  14.954  20.891  1.00 42.44           C  
ANISOU  970  CD2 LEU B  79     7288   4749   4086   1159    516    118       C  
ATOM    971  N   GLN B  80      29.022  11.538  25.143  1.00 47.40           N  
ANISOU  971  N   GLN B  80     8465   5330   4214   1404    611    271       N  
ATOM    972  CA  GLN B  80      29.718  10.514  25.924  1.00 48.18           C  
ANISOU  972  CA  GLN B  80     8677   5419   4209   1416    508    282       C  
ATOM    973  C   GLN B  80      29.486   9.114  25.335  1.00 45.74           C  
ANISOU  973  C   GLN B  80     8147   5172   4060   1352    552    379       C  
ATOM    974  O   GLN B  80      30.409   8.299  25.258  1.00 42.50           O  
ANISOU  974  O   GLN B  80     7698   4776   3672   1300    388    358       O  
ATOM    975  CB  GLN B  80      29.251  10.558  27.384  1.00 52.79           C  
ANISOU  975  CB  GLN B  80     9575   5934   4546   1570    637    324       C  
ATOM    976  CG  GLN B  80      30.110   9.749  28.343  1.00 56.36           C  
ANISOU  976  CG  GLN B  80    10219   6358   4837   1605    494    317       C  
ATOM    977  CD  GLN B  80      29.575   9.747  29.768  1.00 61.73           C  
ANISOU  977  CD  GLN B  80    11230   6969   5255   1768    644    372       C  
ATOM    978  OE1 GLN B  80      29.843   8.823  30.536  1.00 65.97           O  
ANISOU  978  OE1 GLN B  80    11907   7487   5670   1819    620    426       O  
ATOM    979  NE2 GLN B  80      28.817  10.781  30.127  1.00 63.37           N  
ANISOU  979  NE2 GLN B  80    11579   7133   5366   1860    807    360       N  
ATOM    980  N   TYR B  81      28.247   8.849  24.928  1.00 44.36           N  
ANISOU  980  N   TYR B  81     7827   5029   3998   1359    771    483       N  
ATOM    981  CA  TYR B  81      27.889   7.596  24.265  1.00 43.22           C  
ANISOU  981  CA  TYR B  81     7463   4932   4025   1282    820    570       C  
ATOM    982  C   TYR B  81      28.610   7.458  22.915  1.00 40.81           C  
ANISOU  982  C   TYR B  81     6922   4682   3901   1148    644    500       C  
ATOM    983  O   TYR B  81      29.151   6.397  22.599  1.00 38.92           O  
ANISOU  983  O   TYR B  81     6598   4456   3732   1087    552    509       O  
ATOM    984  CB  TYR B  81      26.369   7.530  24.068  1.00 45.13           C  
ANISOU  984  CB  TYR B  81     7580   5200   4366   1307   1079    685       C  
ATOM    985  CG  TYR B  81      25.880   6.274  23.389  1.00 46.14           C  
ANISOU  985  CG  TYR B  81     7484   5365   4680   1212   1133    773       C  
ATOM    986  CD1 TYR B  81      25.562   5.139  24.129  1.00 47.88           C  
ANISOU  986  CD1 TYR B  81     7780   5549   4862   1233   1242    878       C  
ATOM    987  CD2 TYR B  81      25.727   6.221  22.003  1.00 45.15           C  
ANISOU  987  CD2 TYR B  81     7089   5302   4761   1101   1072    752       C  
ATOM    988  CE1 TYR B  81      25.115   3.983  23.508  1.00 48.17           C  
ANISOU  988  CE1 TYR B  81     7624   5602   5075   1134   1286    953       C  
ATOM    989  CE2 TYR B  81      25.281   5.070  21.375  1.00 44.62           C  
ANISOU  989  CE2 TYR B  81     6835   5257   4858   1008   1105    820       C  
ATOM    990  CZ  TYR B  81      24.977   3.955  22.129  1.00 45.71           C  
ANISOU  990  CZ  TYR B  81     7048   5351   4969   1019   1210    918       C  
ATOM    991  OH  TYR B  81      24.534   2.807  21.511  1.00 45.78           O  
ANISOU  991  OH  TYR B  81     6883   5364   5147    914   1238    981       O  
ATOM    992  N   LEU B  82      28.612   8.529  22.127  1.00 39.18           N  
ANISOU  992  N   LEU B  82     6624   4499   3763   1112    608    435       N  
ATOM    993  CA  LEU B  82      29.306   8.527  20.833  1.00 38.98           C  
ANISOU  993  CA  LEU B  82     6395   4522   3891    994    458    370       C  
ATOM    994  C   LEU B  82      30.811   8.267  21.001  1.00 38.90           C  
ANISOU  994  C   LEU B  82     6440   4502   3835    954    236    283       C  
ATOM    995  O   LEU B  82      31.422   7.593  20.173  1.00 35.88           O  
ANISOU  995  O   LEU B  82     5899   4160   3573    873    136    263       O  
ATOM    996  CB  LEU B  82      29.065   9.844  20.076  1.00 38.21           C  
ANISOU  996  CB  LEU B  82     6235   4436   3846    976    467    322       C  
ATOM    997  CG  LEU B  82      27.670  10.042  19.460  1.00 38.63           C  
ANISOU  997  CG  LEU B  82     6142   4526   4007    995    644    403       C  
ATOM    998  CD1 LEU B  82      27.462  11.482  19.014  1.00 37.61           C  
ANISOU  998  CD1 LEU B  82     6026   4384   3879   1020    656    359       C  
ATOM    999  CD2 LEU B  82      27.447   9.103  18.285  1.00 38.96           C  
ANISOU  999  CD2 LEU B  82     5937   4636   4230    895    623    439       C  
ATOM   1000  N   HIS B  83      31.397   8.794  22.075  1.00 40.63           N  
ANISOU 1000  N   HIS B  83     6885   4669   3883   1018    158    230       N  
ATOM   1001  CA  HIS B  83      32.819   8.601  22.342  1.00 43.47           C  
ANISOU 1001  CA  HIS B  83     7292   5023   4199    988    -67    148       C  
ATOM   1002  C   HIS B  83      33.103   7.229  22.881  1.00 43.97           C  
ANISOU 1002  C   HIS B  83     7392   5085   4228   1025    -99    205       C  
ATOM   1003  O   HIS B  83      33.935   6.506  22.340  1.00 42.82           O  
ANISOU 1003  O   HIS B  83     7114   4974   4180    971   -226    183       O  
ATOM   1004  CB  HIS B  83      33.341   9.655  23.317  1.00 48.24           C  
ANISOU 1004  CB  HIS B  83     8133   5567   4628   1037   -165     64       C  
ATOM   1005  CG  HIS B  83      34.825   9.556  23.578  1.00 50.99           C  
ANISOU 1005  CG  HIS B  83     8506   5918   4950    997   -422    -25       C  
ATOM   1006  ND1 HIS B  83      35.330   8.913  24.643  1.00 58.30           N  
ANISOU 1006  ND1 HIS B  83     9596   6820   5734   1071   -522    -20       N  
ATOM   1007  CD2 HIS B  83      35.915  10.027  22.851  1.00 53.41           C  
ANISOU 1007  CD2 HIS B  83     8670   6253   5369    889   -598   -118       C  
ATOM   1008  CE1 HIS B  83      36.675   8.979  24.610  1.00 58.82           C  
ANISOU 1008  CE1 HIS B  83     9616   6905   5826   1016   -766   -109       C  
ATOM   1009  NE2 HIS B  83      37.031   9.663  23.515  1.00 53.87           N  
ANISOU 1009  NE2 HIS B  83     8793   6311   5362    900   -803   -168       N  
ATOM   1010  N   LYS B  84      32.405   6.847  23.945  1.00 45.03           N  
ANISOU 1010  N   LYS B  84     7712   5173   4221   1126     27    284       N  
ATOM   1011  CA  LYS B  84      32.740   5.624  24.668  1.00 48.46           C  
ANISOU 1011  CA  LYS B  84     8245   5584   4582   1180     -9    342       C  
ATOM   1012  C   LYS B  84      32.106   4.354  24.104  1.00 46.51           C  
ANISOU 1012  C   LYS B  84     7844   5350   4475   1142    114    446       C  
ATOM   1013  O   LYS B  84      32.681   3.282  24.253  1.00 46.03           O  
ANISOU 1013  O   LYS B  84     7794   5276   4420   1152     31    471       O  
ATOM   1014  CB  LYS B  84      32.410   5.776  26.160  1.00 52.42           C  
ANISOU 1014  CB  LYS B  84     9058   6019   4838   1311     60    381       C  
ATOM   1015  CG  LYS B  84      33.279   6.803  26.881  1.00 57.00           C  
ANISOU 1015  CG  LYS B  84     9836   6570   5251   1351   -121    265       C  
ATOM   1016  CD  LYS B  84      34.755   6.419  26.837  1.00 60.55           C  
ANISOU 1016  CD  LYS B  84    10244   7042   5720   1315   -405    187       C  
ATOM   1017  CE  LYS B  84      35.615   7.282  27.745  1.00 64.30           C  
ANISOU 1017  CE  LYS B  84    10938   7480   6013   1355   -609     78       C  
ATOM   1018  NZ  LYS B  84      37.040   6.841  27.704  1.00 65.70           N  
ANISOU 1018  NZ  LYS B  84    11038   7692   6231   1323   -890     13       N  
ATOM   1019  N   VAL B  85      30.947   4.463  23.455  1.00 44.84           N  
ANISOU 1019  N   VAL B  85     7493   5160   4381   1101    298    504       N  
ATOM   1020  CA  VAL B  85      30.277   3.284  22.897  1.00 44.01           C  
ANISOU 1020  CA  VAL B  85     7240   5059   4421   1046    408    596       C  
ATOM   1021  C   VAL B  85      30.465   3.181  21.376  1.00 42.83           C  
ANISOU 1021  C   VAL B  85     6827   4968   4478    928    334    545       C  
ATOM   1022  O   VAL B  85      30.977   2.182  20.880  1.00 42.23           O  
ANISOU 1022  O   VAL B  85     6666   4889   4487    883    254    543       O  
ATOM   1023  CB  VAL B  85      28.775   3.257  23.256  1.00 44.82           C  
ANISOU 1023  CB  VAL B  85     7354   5145   4527   1076    668    712       C  
ATOM   1024  CG1 VAL B  85      28.111   2.012  22.685  1.00 44.40           C  
ANISOU 1024  CG1 VAL B  85     7143   5087   4639    997    762    803       C  
ATOM   1025  CG2 VAL B  85      28.591   3.310  24.768  1.00 47.14           C  
ANISOU 1025  CG2 VAL B  85     7933   5378   4600   1204    764    770       C  
ATOM   1026  N   VAL B  86      30.066   4.211  20.637  1.00 42.06           N  
ANISOU 1026  N   VAL B  86     6615   4916   4449    889    363    505       N  
ATOM   1027  CA  VAL B  86      30.108   4.152  19.169  1.00 38.74           C  
ANISOU 1027  CA  VAL B  86     5962   4550   4206    786    313    467       C  
ATOM   1028  C   VAL B  86      31.545   4.184  18.636  1.00 38.77           C  
ANISOU 1028  C   VAL B  86     5921   4576   4232    746    112    364       C  
ATOM   1029  O   VAL B  86      31.975   3.260  17.935  1.00 37.30           O  
ANISOU 1029  O   VAL B  86     5626   4401   4144    697     50    355       O  
ATOM   1030  CB  VAL B  86      29.296   5.290  18.522  1.00 38.22           C  
ANISOU 1030  CB  VAL B  86     5801   4524   4196    769    395    459       C  
ATOM   1031  CG1 VAL B  86      29.318   5.170  16.999  1.00 36.21           C  
ANISOU 1031  CG1 VAL B  86     5329   4323   4103    670    339    426       C  
ATOM   1032  CG2 VAL B  86      27.863   5.288  19.040  1.00 38.12           C  
ANISOU 1032  CG2 VAL B  86     5803   4501   4179    818    603    565       C  
ATOM   1033  N   MET B  87      32.285   5.237  18.972  1.00 38.02           N  
ANISOU 1033  N   MET B  87     5909   4482   4052    768     14    287       N  
ATOM   1034  CA  MET B  87      33.643   5.406  18.454  1.00 38.14           C  
ANISOU 1034  CA  MET B  87     5855   4526   4109    720   -166    193       C  
ATOM   1035  C   MET B  87      34.585   4.256  18.852  1.00 39.58           C  
ANISOU 1035  C   MET B  87     6063   4696   4277    750   -281    191       C  
ATOM   1036  O   MET B  87      35.367   3.788  18.025  1.00 36.48           O  
ANISOU 1036  O   MET B  87     5532   4338   3989    704   -370    151       O  
ATOM   1037  CB  MET B  87      34.226   6.755  18.890  1.00 39.61           C  
ANISOU 1037  CB  MET B  87     6141   4701   4208    727   -251    114       C  
ATOM   1038  CG  MET B  87      35.628   7.036  18.371  1.00 41.62           C  
ANISOU 1038  CG  MET B  87     6302   4987   4524    663   -430     21       C  
ATOM   1039  SD  MET B  87      35.728   7.186  16.580  1.00 41.72           S  
ANISOU 1039  SD  MET B  87     6067   5062   4722    556   -408     -2       S  
ATOM   1040  CE  MET B  87      35.429   8.949  16.414  1.00 41.55           C  
ANISOU 1040  CE  MET B  87     6098   5018   4671    523   -375    -43       C  
ATOM   1041  N  ALYS B  88      34.506   3.810  20.103  0.50 40.24           N  
ANISOU 1041  N  ALYS B  88     6332   4729   4225    837   -274    238       N  
ATOM   1042  CA ALYS B  88      35.367   2.730  20.582  0.50 42.32           C  
ANISOU 1042  CA ALYS B  88     6646   4973   4459    887   -388    248       C  
ATOM   1043  C  ALYS B  88      35.119   1.435  19.801  0.50 41.91           C  
ANISOU 1043  C  ALYS B  88     6470   4916   4539    854   -332    299       C  
ATOM   1044  O  ALYS B  88      36.061   0.703  19.496  0.50 42.48           O  
ANISOU 1044  O  ALYS B  88     6479   4994   4665    863   -447    270       O  
ATOM   1045  CB ALYS B  88      35.160   2.502  22.081  0.50 44.27           C  
ANISOU 1045  CB ALYS B  88     7145   5157   4515    996   -367    305       C  
ATOM   1046  CG ALYS B  88      36.404   2.011  22.807  0.50 46.43           C  
ANISOU 1046  CG ALYS B  88     7516   5419   4704   1067   -566    274       C  
ATOM   1047  CD ALYS B  88      36.130   1.739  24.278  0.50 47.92           C  
ANISOU 1047  CD ALYS B  88     7983   5541   4681   1185   -539    341       C  
ATOM   1048  CE ALYS B  88      35.871   3.023  25.047  0.50 48.64           C  
ANISOU 1048  CE ALYS B  88     8245   5619   4615   1216   -528    299       C  
ATOM   1049  NZ ALYS B  88      35.315   2.754  26.402  0.50 50.24           N  
ANISOU 1049  NZ ALYS B  88     8735   5752   4601   1336   -437    380       N  
ATOM   1050  N  BLYS B  88      34.513   3.815  20.107  0.50 40.83           N  
ANISOU 1050  N  BLYS B  88     6408   4805   4300    837   -275    238       N  
ATOM   1051  CA BLYS B  88      35.364   2.722  20.582  0.50 43.37           C  
ANISOU 1051  CA BLYS B  88     6779   5106   4593    887   -387    248       C  
ATOM   1052  C  BLYS B  88      35.121   1.442  19.782  0.50 42.42           C  
ANISOU 1052  C  BLYS B  88     6531   4981   4605    853   -332    298       C  
ATOM   1053  O  BLYS B  88      36.066   0.726  19.448  0.50 42.80           O  
ANISOU 1053  O  BLYS B  88     6512   5037   4711    859   -448    268       O  
ATOM   1054  CB BLYS B  88      35.131   2.456  22.070  0.50 46.30           C  
ANISOU 1054  CB BLYS B  88     7401   5414   4775    995   -362    309       C  
ATOM   1055  CG BLYS B  88      36.136   1.491  22.684  0.50 49.24           C  
ANISOU 1055  CG BLYS B  88     7855   5762   5090   1068   -512    314       C  
ATOM   1056  CD BLYS B  88      37.511   2.127  22.821  0.50 50.52           C  
ANISOU 1056  CD BLYS B  88     8000   5966   5228   1072   -746    205       C  
ATOM   1057  CE BLYS B  88      38.592   1.074  23.012  0.50 52.19           C  
ANISOU 1057  CE BLYS B  88     8196   6177   5453   1135   -907    206       C  
ATOM   1058  NZ BLYS B  88      38.630   0.124  21.865  0.50 51.88           N  
ANISOU 1058  NZ BLYS B  88     7961   6154   5596   1090   -858    226       N  
ATOM   1059  N   ALA B  89      33.854   1.173  19.472  1.00 41.95           N  
ANISOU 1059  N   ALA B  89     6435   4904   4599    817   -158    371       N  
ATOM   1060  CA  ALA B  89      33.467   0.015  18.658  1.00 42.91           C  
ANISOU 1060  CA  ALA B  89     6442   5008   4852    765   -102    412       C  
ATOM   1061  C   ALA B  89      33.945   0.103  17.199  1.00 41.76           C  
ANISOU 1061  C   ALA B  89     6097   4919   4849    685   -172    334       C  
ATOM   1062  O   ALA B  89      34.357  -0.899  16.615  1.00 43.50           O  
ANISOU 1062  O   ALA B  89     6255   5124   5149    671   -213    325       O  
ATOM   1063  CB  ALA B  89      31.954  -0.158  18.689  1.00 45.07           C  
ANISOU 1063  CB  ALA B  89     6706   5256   5160    731     89    505       C  
ATOM   1064  N   LEU B  90      33.881   1.286  16.603  1.00 36.45           N  
ANISOU 1064  N   LEU B  90     5342   4306   4201    639   -175    280       N  
ATOM   1065  CA  LEU B  90      34.415   1.466  15.252  1.00 35.85           C  
ANISOU 1065  CA  LEU B  90     5099   4283   4236    572   -234    209       C  
ATOM   1066  C   LEU B  90      35.944   1.418  15.232  1.00 34.33           C  
ANISOU 1066  C   LEU B  90     4884   4115   4045    597   -386    136       C  
ATOM   1067  O   LEU B  90      36.539   0.776  14.366  1.00 31.61           O  
ANISOU 1067  O   LEU B  90     4434   3787   3788    579   -427    103       O  
ATOM   1068  CB  LEU B  90      33.941   2.784  14.655  1.00 37.02           C  
ANISOU 1068  CB  LEU B  90     5184   4479   4402    524   -192    182       C  
ATOM   1069  CG  LEU B  90      32.429   2.905  14.462  1.00 38.44           C  
ANISOU 1069  CG  LEU B  90     5338   4655   4611    501    -50    250       C  
ATOM   1070  CD1 LEU B  90      32.101   4.295  13.953  1.00 37.92           C  
ANISOU 1070  CD1 LEU B  90     5229   4629   4548    478    -25    222       C  
ATOM   1071  CD2 LEU B  90      31.922   1.838  13.509  1.00 38.27           C  
ANISOU 1071  CD2 LEU B  90     5207   4631   4703    442    -20    272       C  
ATOM   1072  N   TRP B  91      36.566   2.086  16.201  1.00 33.28           N  
ANISOU 1072  N   TRP B  91     4848   3982   3815    643   -469    111       N  
ATOM   1073  CA  TRP B  91      38.019   2.277  16.211  1.00 33.14           C  
ANISOU 1073  CA  TRP B  91     4779   4000   3812    654   -628     38       C  
ATOM   1074  C   TRP B  91      38.804   0.991  16.210  1.00 31.79           C  
ANISOU 1074  C   TRP B  91     4578   3817   3680    712   -702     43       C  
ATOM   1075  O   TRP B  91      39.837   0.895  15.549  1.00 29.85           O  
ANISOU 1075  O   TRP B  91     4200   3619   3521    702   -783    -11       O  
ATOM   1076  CB  TRP B  91      38.427   3.094  17.426  1.00 34.31           C  
ANISOU 1076  CB  TRP B  91     5066   4134   3833    695   -721     14       C  
ATOM   1077  CG  TRP B  91      39.842   3.602  17.362  1.00 33.24           C  
ANISOU 1077  CG  TRP B  91     4847   4045   3735    675   -890    -69       C  
ATOM   1078  CD1 TRP B  91      41.011   2.915  17.678  1.00 34.46           C  
ANISOU 1078  CD1 TRP B  91     4963   4218   3910    730  -1039    -91       C  
ATOM   1079  CD2 TRP B  91      40.284   4.940  16.965  1.00 34.14           C  
ANISOU 1079  CD2 TRP B  91     4894   4191   3886    590   -935   -140       C  
ATOM   1080  NE1 TRP B  91      42.107   3.711  17.502  1.00 33.44           N  
ANISOU 1080  NE1 TRP B  91     4727   4139   3837    679  -1169   -169       N  
ATOM   1081  CE2 TRP B  91      41.743   4.940  17.084  1.00 35.10           C  
ANISOU 1081  CE2 TRP B  91     4923   4353   4059    587  -1112   -202       C  
ATOM   1082  CE3 TRP B  91      39.642   6.098  16.559  1.00 33.97           C  
ANISOU 1082  CE3 TRP B  91     4881   4161   3862    523   -849   -154       C  
ATOM   1083  CZ2 TRP B  91      42.500   6.057  16.783  1.00 35.00           C  
ANISOU 1083  CZ2 TRP B  91     4823   4370   4105    498  -1190   -273       C  
ATOM   1084  CZ3 TRP B  91      40.418   7.213  16.259  1.00 33.98           C  
ANISOU 1084  CZ3 TRP B  91     4819   4181   3909    443   -928   -225       C  
ATOM   1085  CH2 TRP B  91      41.813   7.192  16.368  1.00 35.35           C  
ANISOU 1085  CH2 TRP B  91     4899   4391   4141    421  -1091   -283       C  
ATOM   1086  N   LYS B  92      38.328   0.003  16.967  1.00 33.53           N  
ANISOU 1086  N   LYS B  92     4927   3973   3839    779   -664    116       N  
ATOM   1087  CA  LYS B  92      39.049  -1.263  17.137  1.00 36.01           C  
ANISOU 1087  CA  LYS B  92     5254   4255   4173    856   -737    132       C  
ATOM   1088  C   LYS B  92      38.762  -2.269  16.018  1.00 34.41           C  
ANISOU 1088  C   LYS B  92     4955   4030   4089    824   -659    142       C  
ATOM   1089  O   LYS B  92      39.387  -3.331  15.960  1.00 33.64           O  
ANISOU 1089  O   LYS B  92     4856   3898   4025    890   -710    147       O  
ATOM   1090  CB  LYS B  92      38.746  -1.874  18.521  1.00 40.30           C  
ANISOU 1090  CB  LYS B  92     6009   4721   4579    951   -737    212       C  
ATOM   1091  CG  LYS B  92      37.631  -2.918  18.591  1.00 44.66           C  
ANISOU 1091  CG  LYS B  92     6645   5188   5136    949   -587    308       C  
ATOM   1092  CD  LYS B  92      36.292  -2.416  18.073  1.00 45.91           C  
ANISOU 1092  CD  LYS B  92     6756   5352   5336    850   -423    334       C  
ATOM   1093  CE  LYS B  92      35.223  -3.501  18.074  1.00 47.87           C  
ANISOU 1093  CE  LYS B  92     7052   5514   5619    826   -283    428       C  
ATOM   1094  NZ  LYS B  92      34.328  -3.402  16.880  1.00 46.71           N  
ANISOU 1094  NZ  LYS B  92     6754   5390   5601    711   -188    417       N  
ATOM   1095  N   HIS B  93      37.823  -1.936  15.132  1.00 30.67           N  
ANISOU 1095  N   HIS B  93     4409   3568   3674    730   -546    142       N  
ATOM   1096  CA  HIS B  93      37.419  -2.844  14.060  1.00 30.17           C  
ANISOU 1096  CA  HIS B  93     4276   3476   3710    688   -480    144       C  
ATOM   1097  C   HIS B  93      38.583  -3.129  13.140  1.00 30.03           C  
ANISOU 1097  C   HIS B  93     4139   3498   3773    708   -554     70       C  
ATOM   1098  O   HIS B  93      39.447  -2.274  12.939  1.00 29.98           O  
ANISOU 1098  O   HIS B  93     4043   3568   3778    705   -621     13       O  
ATOM   1099  CB  HIS B  93      36.228  -2.254  13.296  1.00 29.53           C  
ANISOU 1099  CB  HIS B  93     4133   3417   3669    586   -373    152       C  
ATOM   1100  CG  HIS B  93      35.523  -3.243  12.403  1.00 29.88           C  
ANISOU 1100  CG  HIS B  93     4141   3412   3797    532   -310    165       C  
ATOM   1101  ND1 HIS B  93      35.996  -3.585  11.189  1.00 29.81           N  
ANISOU 1101  ND1 HIS B  93     4042   3422   3861    510   -337    101       N  
ATOM   1102  CD2 HIS B  93      34.343  -3.964  12.583  1.00 30.40           C  
ANISOU 1102  CD2 HIS B  93     4257   3406   3885    490   -221    236       C  
ATOM   1103  CE1 HIS B  93      35.167  -4.478  10.619  1.00 29.62           C  
ANISOU 1103  CE1 HIS B  93     4026   3334   3893    457   -285    119       C  
ATOM   1104  NE2 HIS B  93      34.156  -4.712  11.472  1.00 30.37           N  
ANISOU 1104  NE2 HIS B  93     4196   3374   3969    436   -218    204       N  
ATOM   1105  N   GLN B  94      38.631  -4.343  12.594  1.00 29.72           N  
ANISOU 1105  N   GLN B  94     4100   3399   3790    730   -536     72       N  
ATOM   1106  CA  GLN B  94      39.712  -4.751  11.691  1.00 29.81           C  
ANISOU 1106  CA  GLN B  94     4009   3440   3876    770   -582      5       C  
ATOM   1107  C   GLN B  94      39.781  -3.964  10.362  1.00 28.78           C  
ANISOU 1107  C   GLN B  94     3741   3389   3802    691   -544    -60       C  
ATOM   1108  O   GLN B  94      40.807  -3.980   9.703  1.00 29.68           O  
ANISOU 1108  O   GLN B  94     3756   3551   3967    726   -573   -115       O  
ATOM   1109  CB  GLN B  94      39.631  -6.260  11.397  1.00 31.96           C  
ANISOU 1109  CB  GLN B  94     4347   3609   4186    817   -558     20       C  
ATOM   1110  CG  GLN B  94      38.405  -6.686  10.593  1.00 32.41           C  
ANISOU 1110  CG  GLN B  94     4427   3608   4280    717   -463     29       C  
ATOM   1111  CD  GLN B  94      38.394  -8.167  10.244  1.00 36.57           C  
ANISOU 1111  CD  GLN B  94     5032   4015   4848    753   -448     30       C  
ATOM   1112  OE1 GLN B  94      39.437  -8.775   9.971  1.00 37.71           O  
ANISOU 1112  OE1 GLN B  94     5164   4145   5017    852   -492     -9       O  
ATOM   1113  NE2 GLN B  94      37.206  -8.754  10.240  1.00 38.09           N  
ANISOU 1113  NE2 GLN B  94     5300   4115   5056    672   -384     76       N  
ATOM   1114  N   PHE B  95      38.692  -3.312   9.962  1.00 27.03           N  
ANISOU 1114  N   PHE B  95     3515   3181   3571    594   -474    -47       N  
ATOM   1115  CA  PHE B  95      38.671  -2.469   8.751  1.00 27.11           C  
ANISOU 1115  CA  PHE B  95     3422   3264   3615    524   -440    -98       C  
ATOM   1116  C   PHE B  95      38.883  -0.971   9.049  1.00 27.21           C  
ANISOU 1116  C   PHE B  95     3390   3348   3598    488   -457   -106       C  
ATOM   1117  O   PHE B  95      38.810  -0.132   8.141  1.00 26.12           O  
ANISOU 1117  O   PHE B  95     3184   3263   3478    429   -423   -135       O  
ATOM   1118  CB  PHE B  95      37.330  -2.621   8.010  1.00 27.14           C  
ANISOU 1118  CB  PHE B  95     3441   3239   3630    443   -368    -81       C  
ATOM   1119  CG  PHE B  95      37.063  -3.994   7.445  1.00 27.47           C  
ANISOU 1119  CG  PHE B  95     3524   3201   3710    448   -354    -91       C  
ATOM   1120  CD1 PHE B  95      38.078  -4.937   7.264  1.00 28.53           C  
ANISOU 1120  CD1 PHE B  95     3670   3300   3868    530   -385   -127       C  
ATOM   1121  CD2 PHE B  95      35.774  -4.323   7.028  1.00 29.70           C  
ANISOU 1121  CD2 PHE B  95     3830   3440   4012    368   -312    -67       C  
ATOM   1122  CE1 PHE B  95      37.799  -6.187   6.726  1.00 29.82           C  
ANISOU 1122  CE1 PHE B  95     3896   3371   4061    534   -370   -142       C  
ATOM   1123  CE2 PHE B  95      35.494  -5.568   6.484  1.00 29.91           C  
ANISOU 1123  CE2 PHE B  95     3907   3379   4077    355   -310    -85       C  
ATOM   1124  CZ  PHE B  95      36.507  -6.500   6.327  1.00 30.01           C  
ANISOU 1124  CZ  PHE B  95     3958   3342   4101    438   -337   -125       C  
ATOM   1125  N   ALA B  96      39.164  -0.637  10.307  1.00 27.09           N  
ANISOU 1125  N   ALA B  96     3432   3328   3531    527   -515    -83       N  
ATOM   1126  CA  ALA B  96      39.163   0.759  10.760  1.00 27.55           C  
ANISOU 1126  CA  ALA B  96     3493   3427   3547    488   -533    -90       C  
ATOM   1127  C   ALA B  96      40.470   1.511  10.506  1.00 26.56           C  
ANISOU 1127  C   ALA B  96     3262   3366   3463    476   -604   -149       C  
ATOM   1128  O   ALA B  96      40.450   2.729  10.438  1.00 26.80           O  
ANISOU 1128  O   ALA B  96     3276   3424   3482    417   -600   -166       O  
ATOM   1129  CB  ALA B  96      38.811   0.829  12.246  1.00 28.49           C  
ANISOU 1129  CB  ALA B  96     3748   3502   3572    534   -563    -44       C  
ATOM   1130  N   TRP B  97      41.595   0.806  10.352  1.00 27.84           N  
ANISOU 1130  N   TRP B  97     3348   3548   3682    532   -662   -178       N  
ATOM   1131  CA  TRP B  97      42.910   1.471  10.307  1.00 28.22           C  
ANISOU 1131  CA  TRP B  97     3273   3660   3786    521   -739   -226       C  
ATOM   1132  C   TRP B  97      43.056   2.598   9.296  1.00 28.72           C  
ANISOU 1132  C   TRP B  97     3241   3774   3897    424   -678   -257       C  
ATOM   1133  O   TRP B  97      43.690   3.617   9.609  1.00 28.91           O  
ANISOU 1133  O   TRP B  97     3216   3827   3938    373   -736   -282       O  
ATOM   1134  CB  TRP B  97      44.068   0.457  10.202  1.00 30.36           C  
ANISOU 1134  CB  TRP B  97     3451   3953   4129    612   -797   -246       C  
ATOM   1135  CG  TRP B  97      44.177  -0.278   8.891  1.00 31.59           C  
ANISOU 1135  CG  TRP B  97     3535   4116   4350    630   -699   -263       C  
ATOM   1136  CD1 TRP B  97      43.667  -1.536   8.565  1.00 32.59           C  
ANISOU 1136  CD1 TRP B  97     3735   4179   4467    688   -650   -247       C  
ATOM   1137  CD2 TRP B  97      44.834   0.193   7.667  1.00 31.60           C  
ANISOU 1137  CD2 TRP B  97     3393   4183   4429    587   -631   -303       C  
ATOM   1138  NE1 TRP B  97      43.961  -1.859   7.265  1.00 32.55           N  
ANISOU 1138  NE1 TRP B  97     3655   4194   4515    691   -567   -283       N  
ATOM   1139  CE2 TRP B  97      44.660  -0.868   6.673  1.00 31.89           C  
ANISOU 1139  CE2 TRP B  97     3442   4192   4481    638   -544   -313       C  
ATOM   1140  CE3 TRP B  97      45.520   1.346   7.310  1.00 32.67           C  
ANISOU 1140  CE3 TRP B  97     3407   4385   4617    511   -625   -327       C  
ATOM   1141  CZ2 TRP B  97      45.159  -0.756   5.386  1.00 33.77           C  
ANISOU 1141  CZ2 TRP B  97     3584   4476   4768    627   -451   -347       C  
ATOM   1142  CZ3 TRP B  97      46.028   1.445   6.008  1.00 33.92           C  
ANISOU 1142  CZ3 TRP B  97     3455   4591   4840    493   -521   -351       C  
ATOM   1143  CH2 TRP B  97      45.850   0.417   5.071  1.00 33.85           C  
ANISOU 1143  CH2 TRP B  97     3470   4562   4829    557   -433   -360       C  
ATOM   1144  N   PRO B  98      42.450   2.472   8.090  1.00 26.98           N  
ANISOU 1144  N   PRO B  98     3004   3555   3690    391   -566   -254       N  
ATOM   1145  CA  PRO B  98      42.574   3.597   7.153  1.00 26.63           C  
ANISOU 1145  CA  PRO B  98     2892   3551   3673    306   -503   -272       C  
ATOM   1146  C   PRO B  98      41.870   4.874   7.612  1.00 25.12           C  
ANISOU 1146  C   PRO B  98     2779   3339   3426    239   -502   -255       C  
ATOM   1147  O   PRO B  98      42.193   5.951   7.118  1.00 26.09           O  
ANISOU 1147  O   PRO B  98     2856   3482   3573    168   -476   -269       O  
ATOM   1148  CB  PRO B  98      41.902   3.067   5.867  1.00 25.48           C  
ANISOU 1148  CB  PRO B  98     2755   3401   3523    304   -400   -268       C  
ATOM   1149  CG  PRO B  98      41.900   1.575   6.021  1.00 26.80           C  
ANISOU 1149  CG  PRO B  98     2950   3534   3697    388   -418   -267       C  
ATOM   1150  CD  PRO B  98      41.659   1.383   7.494  1.00 27.40           C  
ANISOU 1150  CD  PRO B  98     3108   3570   3732    423   -499   -237       C  
ATOM   1151  N   PHE B  99      40.918   4.736   8.535  1.00 24.60           N  
ANISOU 1151  N   PHE B  99     2835   3225   3284    268   -518   -222       N  
ATOM   1152  CA  PHE B  99      40.049   5.827   8.971  1.00 25.13           C  
ANISOU 1152  CA  PHE B  99     2997   3264   3287    231   -494   -200       C  
ATOM   1153  C   PHE B  99      40.445   6.476  10.303  1.00 26.00           C  
ANISOU 1153  C   PHE B  99     3183   3348   3346    237   -588   -215       C  
ATOM   1154  O   PHE B  99      39.789   7.425  10.747  1.00 26.71           O  
ANISOU 1154  O   PHE B  99     3370   3403   3374    218   -566   -205       O  
ATOM   1155  CB  PHE B  99      38.612   5.295   9.082  1.00 25.98           C  
ANISOU 1155  CB  PHE B  99     3188   3337   3345    261   -426   -148       C  
ATOM   1156  CG  PHE B  99      38.077   4.741   7.798  1.00 25.40           C  
ANISOU 1156  CG  PHE B  99     3060   3280   3310    244   -356   -139       C  
ATOM   1157  CD1 PHE B  99      37.462   5.573   6.873  1.00 26.53           C  
ANISOU 1157  CD1 PHE B  99     3188   3439   3450    198   -295   -131       C  
ATOM   1158  CD2 PHE B  99      38.197   3.384   7.502  1.00 26.15           C  
ANISOU 1158  CD2 PHE B  99     3132   3366   3436    280   -360   -143       C  
ATOM   1159  CE1 PHE B  99      36.979   5.065   5.677  1.00 26.50           C  
ANISOU 1159  CE1 PHE B  99     3149   3452   3467    185   -251   -129       C  
ATOM   1160  CE2 PHE B  99      37.707   2.870   6.313  1.00 25.18           C  
ANISOU 1160  CE2 PHE B  99     2980   3249   3337    261   -310   -148       C  
ATOM   1161  CZ  PHE B  99      37.103   3.710   5.395  1.00 25.26           C  
ANISOU 1161  CZ  PHE B  99     2975   3284   3336    213   -261   -143       C  
ATOM   1162  N   ARG B 100      41.517   5.988  10.926  1.00 26.90           N  
ANISOU 1162  N   ARG B 100     3259   3477   3483    271   -697   -243       N  
ATOM   1163  CA  ARG B 100      41.941   6.462  12.252  1.00 28.33           C  
ANISOU 1163  CA  ARG B 100     3528   3633   3601    286   -817   -264       C  
ATOM   1164  C   ARG B 100      42.773   7.754  12.230  1.00 30.11           C  
ANISOU 1164  C   ARG B 100     3703   3867   3867    195   -883   -318       C  
ATOM   1165  O   ARG B 100      43.059   8.329  13.283  1.00 30.50           O  
ANISOU 1165  O   ARG B 100     3845   3886   3857    190   -992   -347       O  
ATOM   1166  CB  ARG B 100      42.754   5.379  12.958  1.00 28.43           C  
ANISOU 1166  CB  ARG B 100     3522   3658   3619    369   -930   -268       C  
ATOM   1167  CG  ARG B 100      41.948   4.205  13.474  1.00 28.37           C  
ANISOU 1167  CG  ARG B 100     3627   3609   3541    461   -892   -211       C  
ATOM   1168  CD  ARG B 100      42.895   3.174  14.047  1.00 29.90           C  
ANISOU 1168  CD  ARG B 100     3798   3813   3750    551  -1009   -214       C  
ATOM   1169  NE  ARG B 100      42.250   1.891  14.299  1.00 29.18           N  
ANISOU 1169  NE  ARG B 100     3797   3672   3618    633   -957   -155       N  
ATOM   1170  CZ  ARG B 100      42.844   0.709  14.167  1.00 28.68           C  
ANISOU 1170  CZ  ARG B 100     3686   3607   3603    711   -993   -146       C  
ATOM   1171  NH1 ARG B 100      44.118   0.622  13.794  1.00 30.39           N  
ANISOU 1171  NH1 ARG B 100     3748   3883   3916    729  -1078   -192       N  
ATOM   1172  NH2 ARG B 100      42.158  -0.398  14.420  1.00 28.77           N  
ANISOU 1172  NH2 ARG B 100     3803   3552   3575    772   -936    -88       N  
ATOM   1173  N   GLN B 101      43.181   8.181  11.042  1.00 29.94           N  
ANISOU 1173  N   GLN B 101     3548   3882   3943    120   -820   -331       N  
ATOM   1174  CA  GLN B 101      43.945   9.414  10.864  1.00 31.55           C  
ANISOU 1174  CA  GLN B 101     3695   4085   4207     12   -858   -372       C  
ATOM   1175  C   GLN B 101      43.595  10.000   9.499  1.00 30.76           C  
ANISOU 1175  C   GLN B 101     3544   3991   4150    -53   -713   -351       C  
ATOM   1176  O   GLN B 101      43.026   9.300   8.662  1.00 30.91           O  
ANISOU 1176  O   GLN B 101     3541   4034   4168    -11   -613   -317       O  
ATOM   1177  CB  GLN B 101      45.455   9.152  10.972  1.00 33.96           C  
ANISOU 1177  CB  GLN B 101     3831   4447   4624     -8   -975   -413       C  
ATOM   1178  CG  GLN B 101      46.006   8.143   9.970  1.00 34.66           C  
ANISOU 1178  CG  GLN B 101     3749   4607   4813     30   -908   -399       C  
ATOM   1179  CD  GLN B 101      45.553   6.729  10.264  1.00 35.02           C  
ANISOU 1179  CD  GLN B 101     3848   4652   4805    159   -908   -371       C  
ATOM   1180  OE1 GLN B 101      45.737   6.232  11.375  1.00 37.65           O  
ANISOU 1180  OE1 GLN B 101     4242   4972   5090    229  -1029   -374       O  
ATOM   1181  NE2 GLN B 101      44.937   6.077   9.273  1.00 32.95           N  
ANISOU 1181  NE2 GLN B 101     3579   4395   4543    190   -777   -342       N  
ATOM   1182  N   PRO B 102      43.915  11.288   9.266  1.00 32.68           N  
ANISOU 1182  N   PRO B 102     3786   4203   4425   -157   -706   -370       N  
ATOM   1183  CA  PRO B 102      43.591  11.876   7.963  1.00 32.28           C  
ANISOU 1183  CA  PRO B 102     3708   4152   4402   -211   -566   -340       C  
ATOM   1184  C   PRO B 102      44.198  11.095   6.804  1.00 32.52           C  
ANISOU 1184  C   PRO B 102     3578   4259   4518   -204   -491   -329       C  
ATOM   1185  O   PRO B 102      45.257  10.484   6.960  1.00 31.90           O  
ANISOU 1185  O   PRO B 102     3366   4232   4523   -194   -552   -355       O  
ATOM   1186  CB  PRO B 102      44.218  13.273   8.040  1.00 33.40           C  
ANISOU 1186  CB  PRO B 102     3855   4244   4592   -334   -594   -367       C  
ATOM   1187  CG  PRO B 102      44.251  13.595   9.497  1.00 33.51           C  
ANISOU 1187  CG  PRO B 102     3984   4204   4545   -327   -737   -410       C  
ATOM   1188  CD  PRO B 102      44.467  12.286  10.202  1.00 32.86           C  
ANISOU 1188  CD  PRO B 102     3864   4176   4445   -227   -826   -417       C  
ATOM   1189  N   VAL B 103      43.520  11.112   5.658  1.00 31.74           N  
ANISOU 1189  N   VAL B 103     3500   4166   4394   -196   -363   -292       N  
ATOM   1190  CA  VAL B 103      44.077  10.574   4.425  1.00 31.70           C  
ANISOU 1190  CA  VAL B 103     3374   4221   4448   -193   -271   -285       C  
ATOM   1191  C   VAL B 103      45.346  11.355   4.088  1.00 34.13           C  
ANISOU 1191  C   VAL B 103     3555   4545   4866   -296   -252   -298       C  
ATOM   1192  O   VAL B 103      45.310  12.582   3.995  1.00 33.84           O  
ANISOU 1192  O   VAL B 103     3567   4456   4832   -388   -227   -287       O  
ATOM   1193  CB  VAL B 103      43.080  10.703   3.252  1.00 31.10           C  
ANISOU 1193  CB  VAL B 103     3376   4137   4303   -178   -151   -244       C  
ATOM   1194  CG1 VAL B 103      43.743  10.351   1.926  1.00 31.94           C  
ANISOU 1194  CG1 VAL B 103     3386   4296   4451   -181    -43   -240       C  
ATOM   1195  CG2 VAL B 103      41.850   9.822   3.482  1.00 30.15           C  
ANISOU 1195  CG2 VAL B 103     3344   4008   4101    -90   -168   -230       C  
ATOM   1196  N   ASP B 104      46.461  10.638   3.931  1.00 35.59           N  
ANISOU 1196  N   ASP B 104     3574   4797   5150   -279   -260   -318       N  
ATOM   1197  CA  ASP B 104      47.742  11.238   3.555  1.00 38.61           C  
ANISOU 1197  CA  ASP B 104     3791   5211   5665   -376   -228   -324       C  
ATOM   1198  C   ASP B 104      47.927  11.069   2.046  1.00 38.94           C  
ANISOU 1198  C   ASP B 104     3779   5293   5722   -369    -44   -291       C  
ATOM   1199  O   ASP B 104      48.386  10.021   1.573  1.00 38.48           O  
ANISOU 1199  O   ASP B 104     3625   5298   5696   -284      2   -298       O  
ATOM   1200  CB  ASP B 104      48.883  10.572   4.336  1.00 40.76           C  
ANISOU 1200  CB  ASP B 104     3895   5542   6048   -349   -351   -362       C  
ATOM   1201  CG  ASP B 104      50.209  11.300   4.191  1.00 44.52           C  
ANISOU 1201  CG  ASP B 104     4176   6049   6686   -470   -350   -371       C  
ATOM   1202  OD1 ASP B 104      50.447  11.947   3.147  1.00 44.53           O  
ANISOU 1202  OD1 ASP B 104     4135   6051   6733   -550   -197   -338       O  
ATOM   1203  OD2 ASP B 104      51.026  11.203   5.131  1.00 45.68           O  
ANISOU 1203  OD2 ASP B 104     4211   6223   6921   -485   -506   -408       O  
ATOM   1204  N   ALA B 105      47.549  12.106   1.302  1.00 38.87           N  
ANISOU 1204  N   ALA B 105     3852   5239   5676   -446     60   -254       N  
ATOM   1205  CA  ALA B 105      47.545  12.071  -0.160  1.00 41.32           C  
ANISOU 1205  CA  ALA B 105     4165   5573   5958   -434    239   -214       C  
ATOM   1206  C   ALA B 105      48.948  11.998  -0.755  1.00 43.07           C  
ANISOU 1206  C   ALA B 105     4186   5861   6318   -474    341   -208       C  
ATOM   1207  O   ALA B 105      49.135  11.429  -1.829  1.00 43.80           O  
ANISOU 1207  O   ALA B 105     4254   5998   6388   -411    480   -192       O  
ATOM   1208  CB  ALA B 105      46.810  13.284  -0.711  1.00 43.26           C  
ANISOU 1208  CB  ALA B 105     4564   5747   6127   -502    313   -167       C  
ATOM   1209  N   VAL B 106      49.921  12.584  -0.058  1.00 45.06           N  
ANISOU 1209  N   VAL B 106     4294   6115   6711   -578    271   -223       N  
ATOM   1210  CA  VAL B 106      51.322  12.525  -0.476  1.00 48.20           C  
ANISOU 1210  CA  VAL B 106     4455   6583   7274   -625    357   -215       C  
ATOM   1211  C   VAL B 106      51.819  11.089  -0.343  1.00 49.06           C  
ANISOU 1211  C   VAL B 106     4435   6780   7424   -482    325   -248       C  
ATOM   1212  O   VAL B 106      52.294  10.504  -1.312  1.00 49.64           O  
ANISOU 1212  O   VAL B 106     4427   6912   7520   -415    481   -231       O  
ATOM   1213  CB  VAL B 106      52.210  13.476   0.357  1.00 50.53           C  
ANISOU 1213  CB  VAL B 106     4614   6857   7726   -783    251   -231       C  
ATOM   1214  CG1 VAL B 106      53.683  13.291   0.011  1.00 53.22           C  
ANISOU 1214  CG1 VAL B 106     4665   7287   8267   -825    326   -222       C  
ATOM   1215  CG2 VAL B 106      51.794  14.925   0.141  1.00 51.48           C  
ANISOU 1215  CG2 VAL B 106     4873   6871   7814   -927    302   -196       C  
ATOM   1216  N   LYS B 107      51.675  10.521   0.852  1.00 49.97           N  
ANISOU 1216  N   LYS B 107     4555   6896   7535   -425    132   -293       N  
ATOM   1217  CA  LYS B 107      52.096   9.144   1.117  1.00 52.18           C  
ANISOU 1217  CA  LYS B 107     4737   7241   7847   -278     80   -321       C  
ATOM   1218  C   LYS B 107      51.408   8.128   0.200  1.00 50.30           C  
ANISOU 1218  C   LYS B 107     4619   7005   7487   -142    200   -315       C  
ATOM   1219  O   LYS B 107      52.064   7.229  -0.330  1.00 50.48           O  
ANISOU 1219  O   LYS B 107     4532   7087   7561    -41    283   -321       O  
ATOM   1220  CB  LYS B 107      51.843   8.784   2.583  1.00 55.10           C  
ANISOU 1220  CB  LYS B 107     5153   7587   8192   -237   -148   -359       C  
ATOM   1221  CG  LYS B 107      52.114   7.328   2.933  1.00 59.60           C  
ANISOU 1221  CG  LYS B 107     5670   8202   8771    -72   -211   -380       C  
ATOM   1222  CD  LYS B 107      52.129   7.124   4.439  1.00 63.71           C  
ANISOU 1222  CD  LYS B 107     6214   8707   9286    -46   -441   -409       C  
ATOM   1223  CE  LYS B 107      51.934   5.662   4.812  1.00 67.65           C  
ANISOU 1223  CE  LYS B 107     6761   9210   9733    128   -497   -417       C  
ATOM   1224  NZ  LYS B 107      51.640   5.501   6.265  1.00 70.41           N  
ANISOU 1224  NZ  LYS B 107     7209   9521  10021    159   -704   -432       N  
ATOM   1225  N   LEU B 108      50.096   8.276   0.010  1.00 45.42           N  
ANISOU 1225  N   LEU B 108     4223   6321   6711   -138    206   -305       N  
ATOM   1226  CA  LEU B 108      49.331   7.364  -0.847  1.00 44.43           C  
ANISOU 1226  CA  LEU B 108     4228   6188   6465    -28    292   -306       C  
ATOM   1227  C   LEU B 108      49.495   7.644  -2.345  1.00 44.66           C  
ANISOU 1227  C   LEU B 108     4272   6235   6460    -38    498   -277       C  
ATOM   1228  O   LEU B 108      49.046   6.850  -3.172  1.00 46.14           O  
ANISOU 1228  O   LEU B 108     4559   6421   6550     55    573   -288       O  
ATOM   1229  CB  LEU B 108      47.841   7.408  -0.489  1.00 42.86           C  
ANISOU 1229  CB  LEU B 108     4240   5920   6125    -23    212   -304       C  
ATOM   1230  CG  LEU B 108      47.449   6.928   0.911  1.00 42.32           C  
ANISOU 1230  CG  LEU B 108     4208   5823   6047     13     37   -325       C  
ATOM   1231  CD1 LEU B 108      45.983   7.226   1.171  1.00 40.04           C  
ANISOU 1231  CD1 LEU B 108     4107   5471   5636      0     -3   -309       C  
ATOM   1232  CD2 LEU B 108      47.736   5.445   1.086  1.00 44.67           C  
ANISOU 1232  CD2 LEU B 108     4470   6141   6362    144      4   -353       C  
ATOM   1233  N   GLY B 109      50.118   8.769  -2.694  1.00 45.86           N  
ANISOU 1233  N   GLY B 109     4342   6396   6684   -154    587   -241       N  
ATOM   1234  CA  GLY B 109      50.322   9.142  -4.095  1.00 45.92           C  
ANISOU 1234  CA  GLY B 109     4377   6417   6653   -169    798   -200       C  
ATOM   1235  C   GLY B 109      49.020   9.502  -4.791  1.00 45.90           C  
ANISOU 1235  C   GLY B 109     4615   6355   6467   -166    831   -176       C  
ATOM   1236  O   GLY B 109      48.739   9.012  -5.886  1.00 46.41           O  
ANISOU 1236  O   GLY B 109     4780   6429   6423    -88    944   -173       O  
ATOM   1237  N   LEU B 110      48.227  10.359  -4.149  1.00 43.84           N  
ANISOU 1237  N   LEU B 110     4454   6033   6171   -244    724   -162       N  
ATOM   1238  CA  LEU B 110      46.926  10.779  -4.673  1.00 42.78           C  
ANISOU 1238  CA  LEU B 110     4532   5844   5877   -236    729   -135       C  
ATOM   1239  C   LEU B 110      46.871  12.307  -4.801  1.00 44.51           C  
ANISOU 1239  C   LEU B 110     4803   6005   6101   -357    778    -78       C  
ATOM   1240  O   LEU B 110      46.277  12.980  -3.956  1.00 45.59           O  
ANISOU 1240  O   LEU B 110     5002   6085   6233   -406    666    -77       O  
ATOM   1241  CB  LEU B 110      45.813  10.280  -3.747  1.00 41.38           C  
ANISOU 1241  CB  LEU B 110     4444   5637   5641   -186    559   -167       C  
ATOM   1242  CG  LEU B 110      45.737   8.769  -3.521  1.00 40.40           C  
ANISOU 1242  CG  LEU B 110     4296   5543   5509    -74    499   -218       C  
ATOM   1243  CD1 LEU B 110      44.709   8.448  -2.443  1.00 37.57           C  
ANISOU 1243  CD1 LEU B 110     4012   5146   5115    -51    342   -234       C  
ATOM   1244  CD2 LEU B 110      45.416   8.036  -4.818  1.00 42.28           C  
ANISOU 1244  CD2 LEU B 110     4626   5795   5640      7    597   -225       C  
ATOM   1245  N   PRO B 111      47.488  12.865  -5.864  1.00 47.11           N  
ANISOU 1245  N   PRO B 111     5121   6341   6435   -402    956    -28       N  
ATOM   1246  CA  PRO B 111      47.569  14.322  -5.994  1.00 47.32           C  
ANISOU 1246  CA  PRO B 111     5197   6298   6482   -527   1016     32       C  
ATOM   1247  C   PRO B 111      46.224  15.011  -6.266  1.00 45.09           C  
ANISOU 1247  C   PRO B 111     5143   5941   6046   -509    984     69       C  
ATOM   1248  O   PRO B 111      46.122  16.224  -6.088  1.00 43.99           O  
ANISOU 1248  O   PRO B 111     5068   5723   5923   -602    992    112       O  
ATOM   1249  CB  PRO B 111      48.524  14.528  -7.184  1.00 49.87           C  
ANISOU 1249  CB  PRO B 111     5462   6652   6833   -556   1241     84       C  
ATOM   1250  CG  PRO B 111      49.082  13.184  -7.514  1.00 50.92           C  
ANISOU 1250  CG  PRO B 111     5486   6878   6983   -444   1289     40       C  
ATOM   1251  CD  PRO B 111      48.074  12.192  -7.034  1.00 48.71           C  
ANISOU 1251  CD  PRO B 111     5295   6603   6608   -331   1124    -20       C  
ATOM   1252  N   ASP B 112      45.212  14.254  -6.692  1.00 42.05           N  
ANISOU 1252  N   ASP B 112     4876   5577   5522   -391    943     55       N  
ATOM   1253  CA  ASP B 112      43.875  14.823  -6.896  1.00 40.40           C  
ANISOU 1253  CA  ASP B 112     4856   5312   5180   -358    890     90       C  
ATOM   1254  C   ASP B 112      42.964  14.740  -5.664  1.00 35.66           C  
ANISOU 1254  C   ASP B 112     4274   4685   4588   -338    714     55       C  
ATOM   1255  O   ASP B 112      41.841  15.245  -5.701  1.00 32.61           O  
ANISOU 1255  O   ASP B 112     4020   4256   4114   -306    666     86       O  
ATOM   1256  CB  ASP B 112      43.180  14.188  -8.115  1.00 41.54           C  
ANISOU 1256  CB  ASP B 112     5128   5490   5164   -252    933     99       C  
ATOM   1257  CG  ASP B 112      42.902  12.695  -7.945  1.00 41.52           C  
ANISOU 1257  CG  ASP B 112     5084   5547   5145   -160    846     26       C  
ATOM   1258  OD1 ASP B 112      43.357  12.082  -6.956  1.00 39.91           O  
ANISOU 1258  OD1 ASP B 112     4746   5364   5052   -167    774    -24       O  
ATOM   1259  OD2 ASP B 112      42.226  12.130  -8.827  1.00 44.96           O  
ANISOU 1259  OD2 ASP B 112     5632   6000   5450    -80    844     19       O  
ATOM   1260  N   TYR B 113      43.436  14.129  -4.577  1.00 35.06           N  
ANISOU 1260  N   TYR B 113     4070   4635   4615   -348    622     -2       N  
ATOM   1261  CA  TYR B 113      42.558  13.882  -3.429  1.00 33.05           C  
ANISOU 1261  CA  TYR B 113     3846   4360   4351   -312    473    -32       C  
ATOM   1262  C   TYR B 113      41.950  15.175  -2.881  1.00 32.83           C  
ANISOU 1262  C   TYR B 113     3922   4247   4305   -359    438      0       C  
ATOM   1263  O   TYR B 113      40.738  15.267  -2.716  1.00 30.34           O  
ANISOU 1263  O   TYR B 113     3708   3908   3910   -297    385     17       O  
ATOM   1264  CB  TYR B 113      43.255  13.113  -2.300  1.00 32.01           C  
ANISOU 1264  CB  TYR B 113     3579   4260   4322   -315    381    -91       C  
ATOM   1265  CG  TYR B 113      42.281  12.775  -1.187  1.00 30.66           C  
ANISOU 1265  CG  TYR B 113     3464   4068   4117   -265    249   -112       C  
ATOM   1266  CD1 TYR B 113      41.432  11.673  -1.287  1.00 29.32           C  
ANISOU 1266  CD1 TYR B 113     3326   3926   3886   -174    210   -125       C  
ATOM   1267  CD2 TYR B 113      42.160  13.594  -0.064  1.00 29.79           C  
ANISOU 1267  CD2 TYR B 113     3388   3898   4030   -311    174   -117       C  
ATOM   1268  CE1 TYR B 113      40.526  11.375  -0.286  1.00 27.72           C  
ANISOU 1268  CE1 TYR B 113     3170   3702   3661   -134    115   -131       C  
ATOM   1269  CE2 TYR B 113      41.246  13.303   0.932  1.00 29.12           C  
ANISOU 1269  CE2 TYR B 113     3367   3793   3902   -255     80   -128       C  
ATOM   1270  CZ  TYR B 113      40.430  12.193   0.816  1.00 27.85           C  
ANISOU 1270  CZ  TYR B 113     3220   3668   3693   -168     59   -130       C  
ATOM   1271  OH  TYR B 113      39.512  11.906   1.807  1.00 27.41           O  
ANISOU 1271  OH  TYR B 113     3219   3591   3602   -119    -11   -129       O  
ATOM   1272  N   HIS B 114      42.790  16.169  -2.608  1.00 33.29           N  
ANISOU 1272  N   HIS B 114     3950   4253   4443   -466    470     10       N  
ATOM   1273  CA  HIS B 114      42.313  17.427  -2.018  1.00 34.60           C  
ANISOU 1273  CA  HIS B 114     4232   4317   4596   -513    437     32       C  
ATOM   1274  C   HIS B 114      41.613  18.347  -2.990  1.00 34.43           C  
ANISOU 1274  C   HIS B 114     4362   4236   4480   -497    525    106       C  
ATOM   1275  O   HIS B 114      40.946  19.288  -2.570  1.00 35.58           O  
ANISOU 1275  O   HIS B 114     4631   4294   4593   -495    497    129       O  
ATOM   1276  CB  HIS B 114      43.453  18.136  -1.289  1.00 36.37           C  
ANISOU 1276  CB  HIS B 114     4380   4492   4946   -645    415      5       C  
ATOM   1277  CG  HIS B 114      43.927  17.381  -0.075  1.00 36.79           C  
ANISOU 1277  CG  HIS B 114     4319   4588   5071   -643    282    -67       C  
ATOM   1278  ND1 HIS B 114      43.200  17.312   1.055  1.00 37.74           N  
ANISOU 1278  ND1 HIS B 114     4516   4677   5145   -592    164    -99       N  
ATOM   1279  CD2 HIS B 114      45.071  16.619   0.145  1.00 38.52           C  
ANISOU 1279  CD2 HIS B 114     4353   4882   5399   -671    255   -108       C  
ATOM   1280  CE1 HIS B 114      43.849  16.556   1.958  1.00 37.41           C  
ANISOU 1280  CE1 HIS B 114     4362   4682   5167   -591     60   -157       C  
ATOM   1281  NE2 HIS B 114      44.992  16.130   1.399  1.00 39.14           N  
ANISOU 1281  NE2 HIS B 114     4416   4968   5487   -637    108   -162       N  
ATOM   1282  N   LYS B 115      41.726  18.063  -4.285  1.00 33.89           N  
ANISOU 1282  N   LYS B 115     4305   4213   4358   -469    631    145       N  
ATOM   1283  CA  LYS B 115      40.966  18.771  -5.313  1.00 35.80           C  
ANISOU 1283  CA  LYS B 115     4707   4412   4483   -426    702    220       C  
ATOM   1284  C   LYS B 115      39.531  18.261  -5.390  1.00 35.64           C  
ANISOU 1284  C   LYS B 115     4761   4424   4355   -296    613    223       C  
ATOM   1285  O   LYS B 115      38.628  18.998  -5.793  1.00 38.23           O  
ANISOU 1285  O   LYS B 115     5223   4703   4598   -244    615    280       O  
ATOM   1286  CB  LYS B 115      41.640  18.619  -6.677  1.00 38.92           C  
ANISOU 1286  CB  LYS B 115     5102   4845   4840   -437    849    261       C  
ATOM   1287  CG  LYS B 115      42.994  19.306  -6.754  1.00 42.58           C  
ANISOU 1287  CG  LYS B 115     5490   5269   5418   -575    967    282       C  
ATOM   1288  CD  LYS B 115      43.784  18.874  -7.977  1.00 44.68           C  
ANISOU 1288  CD  LYS B 115     5717   5596   5662   -574   1129    312       C  
ATOM   1289  CE  LYS B 115      44.964  19.796  -8.247  1.00 47.11           C  
ANISOU 1289  CE  LYS B 115     5973   5848   6075   -717   1280    364       C  
ATOM   1290  NZ  LYS B 115      45.570  20.340  -7.002  1.00 47.61           N  
ANISOU 1290  NZ  LYS B 115     5922   5858   6307   -846   1197    324       N  
ATOM   1291  N   ILE B 116      39.330  17.004  -5.005  1.00 33.29           N  
ANISOU 1291  N   ILE B 116     4371   4205   4071   -245    534    164       N  
ATOM   1292  CA  ILE B 116      38.009  16.368  -5.030  1.00 32.23           C  
ANISOU 1292  CA  ILE B 116     4275   4108   3862   -141    445    162       C  
ATOM   1293  C   ILE B 116      37.313  16.420  -3.664  1.00 30.40           C  
ANISOU 1293  C   ILE B 116     4029   3850   3672   -120    346    140       C  
ATOM   1294  O   ILE B 116      36.117  16.724  -3.570  1.00 31.02           O  
ANISOU 1294  O   ILE B 116     4174   3912   3700    -51    303    174       O  
ATOM   1295  CB  ILE B 116      38.128  14.908  -5.528  1.00 31.70           C  
ANISOU 1295  CB  ILE B 116     4139   4128   3777   -100    427    114       C  
ATOM   1296  CG1 ILE B 116      38.524  14.911  -7.010  1.00 33.94           C  
ANISOU 1296  CG1 ILE B 116     4485   4434   3976    -89    531    142       C  
ATOM   1297  CG2 ILE B 116      36.815  14.154  -5.331  1.00 29.31           C  
ANISOU 1297  CG2 ILE B 116     3846   3856   3434    -21    317    101       C  
ATOM   1298  CD1 ILE B 116      39.009  13.579  -7.536  1.00 35.20           C  
ANISOU 1298  CD1 ILE B 116     4587   4662   4124    -58    547     86       C  
ATOM   1299  N   ILE B 117      38.061  16.119  -2.612  1.00 28.62           N  
ANISOU 1299  N   ILE B 117     3716   3622   3534   -171    312     88       N  
ATOM   1300  CA  ILE B 117      37.533  16.143  -1.254  1.00 27.55           C  
ANISOU 1300  CA  ILE B 117     3584   3458   3423   -149    229     66       C  
ATOM   1301  C   ILE B 117      37.898  17.458  -0.566  1.00 29.38           C  
ANISOU 1301  C   ILE B 117     3886   3593   3684   -211    239     71       C  
ATOM   1302  O   ILE B 117      39.045  17.667  -0.177  1.00 30.02           O  
ANISOU 1302  O   ILE B 117     3913   3654   3838   -303    238     37       O  
ATOM   1303  CB  ILE B 117      38.071  14.951  -0.440  1.00 26.72           C  
ANISOU 1303  CB  ILE B 117     3368   3404   3378   -153    167      4       C  
ATOM   1304  CG1 ILE B 117      37.616  13.626  -1.075  1.00 26.26           C  
ANISOU 1304  CG1 ILE B 117     3265   3420   3291    -91    153     -5       C  
ATOM   1305  CG2 ILE B 117      37.638  15.047   1.016  1.00 24.71           C  
ANISOU 1305  CG2 ILE B 117     3142   3113   3134   -131     93    -14       C  
ATOM   1306  CD1 ILE B 117      36.118  13.529  -1.322  1.00 24.74           C  
ANISOU 1306  CD1 ILE B 117     3131   3234   3034    -18    124     31       C  
ATOM   1307  N   LYS B 118      36.904  18.320  -0.382  1.00 30.25           N  
ANISOU 1307  N   LYS B 118     4112   3639   3740   -159    240    111       N  
ATOM   1308  CA  LYS B 118      37.136  19.658   0.171  1.00 33.92           C  
ANISOU 1308  CA  LYS B 118     4682   3988   4217   -208    254    117       C  
ATOM   1309  C   LYS B 118      36.984  19.764   1.691  1.00 32.18           C  
ANISOU 1309  C   LYS B 118     4494   3721   4009   -196    181     68       C  
ATOM   1310  O   LYS B 118      37.465  20.723   2.281  1.00 33.12           O  
ANISOU 1310  O   LYS B 118     4693   3742   4148   -261    172     46       O  
ATOM   1311  CB  LYS B 118      36.225  20.674  -0.514  1.00 37.07           C  
ANISOU 1311  CB  LYS B 118     5217   4322   4544   -145    308    191       C  
ATOM   1312  CG  LYS B 118      36.487  20.831  -2.006  1.00 40.72           C  
ANISOU 1312  CG  LYS B 118     5694   4803   4973   -163    387    246       C  
ATOM   1313  CD  LYS B 118      37.902  21.326  -2.252  1.00 43.74           C  
ANISOU 1313  CD  LYS B 118     6057   5140   5422   -304    452    236       C  
ATOM   1314  CE  LYS B 118      38.117  21.765  -3.682  1.00 47.59           C  
ANISOU 1314  CE  LYS B 118     6605   5615   5859   -319    561    308       C  
ATOM   1315  NZ  LYS B 118      39.569  21.991  -3.921  1.00 49.91           N  
ANISOU 1315  NZ  LYS B 118     6832   5889   6241   -463    641    299       N  
ATOM   1316  N  AGLN B 119      36.330  18.780   2.304  0.50 30.27           N  
ANISOU 1316  N  AGLN B 119     4205   3546   3751   -118    131     51       N  
ATOM   1317  CA AGLN B 119      36.186  18.710   3.755  0.50 29.61           C  
ANISOU 1317  CA AGLN B 119     4160   3430   3661    -93     70      9       C  
ATOM   1318  C  AGLN B 119      36.677  17.354   4.259  0.50 28.93           C  
ANISOU 1318  C  AGLN B 119     3956   3427   3609   -100      8    -34       C  
ATOM   1319  O  AGLN B 119      35.867  16.467   4.538  0.50 26.36           O  
ANISOU 1319  O  AGLN B 119     3601   3153   3260    -21     -2    -21       O  
ATOM   1320  CB AGLN B 119      34.723  18.913   4.144  0.50 30.50           C  
ANISOU 1320  CB AGLN B 119     4353   3524   3710     30     93     51       C  
ATOM   1321  CG AGLN B 119      34.067  20.086   3.433  0.50 31.25           C  
ANISOU 1321  CG AGLN B 119     4551   3553   3769     72    157    110       C  
ATOM   1322  CD AGLN B 119      32.564  20.102   3.594  0.50 31.14           C  
ANISOU 1322  CD AGLN B 119     4564   3554   3713    211    183    163       C  
ATOM   1323  OE1AGLN B 119      32.032  19.613   4.588  0.50 31.90           O  
ANISOU 1323  OE1AGLN B 119     4652   3669   3801    270    170    150       O  
ATOM   1324  NE2AGLN B 119      31.871  20.671   2.617  0.50 30.77           N  
ANISOU 1324  NE2AGLN B 119     4548   3500   3641    269    222    228       N  
ATOM   1325  N  BGLN B 119      36.287  18.808   2.304  0.50 30.12           N  
ANISOU 1325  N  BGLN B 119     4189   3524   3729   -115    132     53       N  
ATOM   1326  CA BGLN B 119      36.199  18.718   3.760  0.50 29.44           C  
ANISOU 1326  CA BGLN B 119     4139   3407   3639    -94     70      8       C  
ATOM   1327  C  BGLN B 119      36.682  17.351   4.233  0.50 28.84           C  
ANISOU 1327  C  BGLN B 119     3942   3416   3598   -100      9    -34       C  
ATOM   1328  O  BGLN B 119      35.870  16.454   4.468  0.50 26.27           O  
ANISOU 1328  O  BGLN B 119     3586   3144   3250    -22      0    -19       O  
ATOM   1329  CB BGLN B 119      34.769  18.948   4.248  0.50 30.15           C  
ANISOU 1329  CB BGLN B 119     4315   3475   3667     27     90     46       C  
ATOM   1330  CG BGLN B 119      34.689  19.092   5.757  0.50 30.56           C  
ANISOU 1330  CG BGLN B 119     4450   3472   3689     56     50      5       C  
ATOM   1331  CD BGLN B 119      33.275  19.009   6.301  0.50 30.61           C  
ANISOU 1331  CD BGLN B 119     4504   3481   3642    189     90     46       C  
ATOM   1332  OE1BGLN B 119      32.297  19.090   5.558  0.50 32.46           O  
ANISOU 1332  OE1BGLN B 119     4715   3746   3872    260    139    109       O  
ATOM   1333  NE2BGLN B 119      33.165  18.852   7.607  0.50 29.06           N  
ANISOU 1333  NE2BGLN B 119     4374   3257   3407    228     68     15       N  
ATOM   1334  N   PRO B 120      38.011  17.185   4.373  1.00 28.70           N  
ANISOU 1334  N   PRO B 120     3851   3408   3644   -193    -32    -82       N  
ATOM   1335  CA  PRO B 120      38.541  15.907   4.859  1.00 28.79           C  
ANISOU 1335  CA  PRO B 120     3755   3493   3690   -185    -96   -121       C  
ATOM   1336  C   PRO B 120      38.082  15.645   6.282  1.00 28.87           C  
ANISOU 1336  C   PRO B 120     3838   3479   3652   -124   -163   -143       C  
ATOM   1337  O   PRO B 120      37.933  16.587   7.073  1.00 26.98           O  
ANISOU 1337  O   PRO B 120     3721   3157   3372   -127   -183   -158       O  
ATOM   1338  CB  PRO B 120      40.066  16.098   4.811  1.00 30.26           C  
ANISOU 1338  CB  PRO B 120     3851   3682   3964   -294   -131   -164       C  
ATOM   1339  CG  PRO B 120      40.290  17.261   3.905  1.00 32.65           C  
ANISOU 1339  CG  PRO B 120     4189   3930   4284   -369    -51   -134       C  
ATOM   1340  CD  PRO B 120      39.088  18.142   4.055  1.00 30.99           C  
ANISOU 1340  CD  PRO B 120     4141   3642   3990   -311    -18    -98       C  
ATOM   1341  N   MET B 121      37.818  14.382   6.590  1.00 27.12           N  
ANISOU 1341  N   MET B 121     3561   3318   3425    -64   -188   -142       N  
ATOM   1342  CA  MET B 121      37.405  14.004   7.931  1.00 28.35           C  
ANISOU 1342  CA  MET B 121     3791   3453   3526     -1   -236   -152       C  
ATOM   1343  C   MET B 121      37.860  12.585   8.222  1.00 28.11           C  
ANISOU 1343  C   MET B 121     3674   3482   3523     21   -290   -167       C  
ATOM   1344  O   MET B 121      37.951  11.756   7.315  1.00 27.87           O  
ANISOU 1344  O   MET B 121     3541   3509   3538     21   -263   -155       O  
ATOM   1345  CB  MET B 121      35.887  14.130   8.079  1.00 26.46           C  
ANISOU 1345  CB  MET B 121     3631   3197   3226     85   -163    -96       C  
ATOM   1346  CG  MET B 121      35.358  13.995   9.501  1.00 27.43           C  
ANISOU 1346  CG  MET B 121     3863   3283   3275    158   -177    -96       C  
ATOM   1347  SD  MET B 121      36.208  14.946  10.788  1.00 30.03           S  
ANISOU 1347  SD  MET B 121     4339   3523   3545    130   -265   -164       S  
ATOM   1348  CE  MET B 121      36.098  16.622  10.148  1.00 30.40           C  
ANISOU 1348  CE  MET B 121     4466   3489   3595     84   -214   -166       C  
ATOM   1349  N   ASP B 122      38.158  12.327   9.493  1.00 29.01           N  
ANISOU 1349  N   ASP B 122     3848   3575   3599     49   -368   -193       N  
ATOM   1350  CA  ASP B 122      38.610  11.017   9.949  1.00 28.05           C  
ANISOU 1350  CA  ASP B 122     3671   3493   3491     87   -430   -202       C  
ATOM   1351  C   ASP B 122      38.268  10.837  11.419  1.00 27.95           C  
ANISOU 1351  C   ASP B 122     3794   3440   3386    155   -477   -201       C  
ATOM   1352  O   ASP B 122      37.979  11.811  12.123  1.00 26.93           O  
ANISOU 1352  O   ASP B 122     3794   3251   3185    161   -481   -212       O  
ATOM   1353  CB  ASP B 122      40.115  10.877   9.769  1.00 29.76           C  
ANISOU 1353  CB  ASP B 122     3773   3745   3789     29   -516   -253       C  
ATOM   1354  CG  ASP B 122      40.894  11.800  10.682  1.00 32.05           C  
ANISOU 1354  CG  ASP B 122     4121   3991   4066    -19   -622   -305       C  
ATOM   1355  OD1 ASP B 122      40.960  13.010  10.394  1.00 32.77           O  
ANISOU 1355  OD1 ASP B 122     4247   4037   4167    -91   -600   -319       O  
ATOM   1356  OD2 ASP B 122      41.424  11.317  11.701  1.00 34.20           O  
ANISOU 1356  OD2 ASP B 122     4417   4264   4311     14   -735   -332       O  
ATOM   1357  N   MET B 123      38.328   9.594  11.889  1.00 28.38           N  
ANISOU 1357  N   MET B 123     3834   3516   3431    211   -508   -186       N  
ATOM   1358  CA  MET B 123      37.958   9.286  13.272  1.00 31.09           C  
ANISOU 1358  CA  MET B 123     4321   3820   3671    287   -537   -170       C  
ATOM   1359  C   MET B 123      38.918   9.862  14.308  1.00 31.13           C  
ANISOU 1359  C   MET B 123     4411   3793   3621    279   -674   -230       C  
ATOM   1360  O   MET B 123      38.514  10.130  15.437  1.00 33.26           O  
ANISOU 1360  O   MET B 123     4851   4012   3772    335   -687   -227       O  
ATOM   1361  CB  MET B 123      37.833   7.776  13.476  1.00 32.42           C  
ANISOU 1361  CB  MET B 123     4464   4007   3845    347   -535   -131       C  
ATOM   1362  CG  MET B 123      36.699   7.154  12.680  1.00 33.23           C  
ANISOU 1362  CG  MET B 123     4514   4123   3988    353   -412    -72       C  
ATOM   1363  SD  MET B 123      36.212   5.538  13.293  1.00 41.42           S  
ANISOU 1363  SD  MET B 123     5592   5140   5006    421   -387    -13       S  
ATOM   1364  CE  MET B 123      37.717   4.632  12.985  1.00 31.30           C  
ANISOU 1364  CE  MET B 123     4213   3886   3790    424   -507    -62       C  
ATOM   1365  N   GLY B 124      40.183  10.038  13.938  1.00 33.13           N  
ANISOU 1365  N   GLY B 124     4549   4078   3959    210   -776   -285       N  
ATOM   1366  CA  GLY B 124      41.158  10.693  14.823  1.00 33.82           C  
ANISOU 1366  CA  GLY B 124     4693   4138   4017    178   -931   -351       C  
ATOM   1367  C   GLY B 124      40.753  12.129  15.122  1.00 34.68           C  
ANISOU 1367  C   GLY B 124     4944   4171   4062    136   -912   -380       C  
ATOM   1368  O   GLY B 124      40.796  12.567  16.274  1.00 33.96           O  
ANISOU 1368  O   GLY B 124     5022   4021   3858    164   -997   -415       O  
ATOM   1369  N   THR B 125      40.356  12.860  14.075  1.00 33.81           N  
ANISOU 1369  N   THR B 125     4781   4052   4010     76   -802   -364       N  
ATOM   1370  CA  THR B 125      39.852  14.229  14.221  1.00 34.22           C  
ANISOU 1370  CA  THR B 125     4976   4018   4006     49   -759   -380       C  
ATOM   1371  C   THR B 125      38.572  14.251  15.063  1.00 33.37           C  
ANISOU 1371  C   THR B 125     5056   3862   3758    165   -675   -342       C  
ATOM   1372  O   THR B 125      38.445  15.068  15.973  1.00 34.98           O  
ANISOU 1372  O   THR B 125     5447   3983   3858    187   -709   -380       O  
ATOM   1373  CB  THR B 125      39.594  14.889  12.848  1.00 33.34           C  
ANISOU 1373  CB  THR B 125     4775   3910   3982    -16   -645   -353       C  
ATOM   1374  OG1 THR B 125      40.813  14.907  12.092  1.00 35.16           O  
ANISOU 1374  OG1 THR B 125     4837   4183   4339   -124   -700   -383       O  
ATOM   1375  CG2 THR B 125      39.075  16.331  12.999  1.00 32.96           C  
ANISOU 1375  CG2 THR B 125     4889   3757   3876    -32   -600   -365       C  
ATOM   1376  N   ILE B 126      37.642  13.342  14.767  1.00 30.91           N  
ANISOU 1376  N   ILE B 126     4697   3597   3447    239   -563   -268       N  
ATOM   1377  CA  ILE B 126      36.384  13.246  15.510  1.00 31.17           C  
ANISOU 1377  CA  ILE B 126     4873   3598   3371    349   -457   -215       C  
ATOM   1378  C   ILE B 126      36.617  12.938  17.000  1.00 33.06           C  
ANISOU 1378  C   ILE B 126     5283   3800   3477    418   -537   -238       C  
ATOM   1379  O   ILE B 126      36.019  13.576  17.874  1.00 32.71           O  
ANISOU 1379  O   ILE B 126     5433   3687   3307    487   -492   -240       O  
ATOM   1380  CB  ILE B 126      35.446  12.180  14.910  1.00 30.33           C  
ANISOU 1380  CB  ILE B 126     4654   3553   3316    392   -340   -132       C  
ATOM   1381  CG1 ILE B 126      34.988  12.573  13.501  1.00 28.80           C  
ANISOU 1381  CG1 ILE B 126     4332   3390   3220    345   -260   -106       C  
ATOM   1382  CG2 ILE B 126      34.220  11.988  15.793  1.00 30.85           C  
ANISOU 1382  CG2 ILE B 126     4846   3590   3284    500   -226    -70       C  
ATOM   1383  CD1 ILE B 126      34.356  11.422  12.739  1.00 27.44           C  
ANISOU 1383  CD1 ILE B 126     4022   3283   3118    356   -195    -46       C  
ATOM   1384  N   LYS B 127      37.488  11.971  17.279  1.00 34.52           N  
ANISOU 1384  N   LYS B 127     5407   4027   3681    413   -654   -253       N  
ATOM   1385  CA  LYS B 127      37.840  11.602  18.662  1.00 37.61           C  
ANISOU 1385  CA  LYS B 127     5964   4387   3938    484   -757   -273       C  
ATOM   1386  C   LYS B 127      38.461  12.776  19.435  1.00 40.85           C  
ANISOU 1386  C   LYS B 127     6535   4725   4258    454   -886   -363       C  
ATOM   1387  O   LYS B 127      38.136  13.007  20.610  1.00 41.09           O  
ANISOU 1387  O   LYS B 127     6796   4694   4122    537   -898   -374       O  
ATOM   1388  CB  LYS B 127      38.791  10.394  18.657  1.00 37.47           C  
ANISOU 1388  CB  LYS B 127     5826   4430   3979    483   -877   -273       C  
ATOM   1389  CG  LYS B 127      39.239   9.911  20.031  1.00 40.88           C  
ANISOU 1389  CG  LYS B 127     6424   4837   4272    566  -1006   -287       C  
ATOM   1390  CD  LYS B 127      40.057   8.630  19.930  1.00 42.84           C  
ANISOU 1390  CD  LYS B 127     6544   5143   4588    587  -1105   -271       C  
ATOM   1391  CE  LYS B 127      40.749   8.302  21.244  1.00 46.98           C  
ANISOU 1391  CE  LYS B 127     7224   5646   4980    664  -1281   -296       C  
ATOM   1392  NZ  LYS B 127      41.806   9.298  21.585  1.00 48.66           N  
ANISOU 1392  NZ  LYS B 127     7450   5849   5187    594  -1482   -401       N  
ATOM   1393  N   ARG B 128      39.355  13.508  18.779  1.00 43.14           N  
ANISOU 1393  N   ARG B 128     6716   5018   4658    334   -979   -429       N  
ATOM   1394  CA  ARG B 128      40.016  14.660  19.403  1.00 46.01           C  
ANISOU 1394  CA  ARG B 128     7215   5302   4963    274  -1117   -524       C  
ATOM   1395  C   ARG B 128      39.015  15.781  19.684  1.00 44.46           C  
ANISOU 1395  C   ARG B 128     7227   5005   4661    315   -996   -527       C  
ATOM   1396  O   ARG B 128      39.112  16.464  20.703  1.00 45.42           O  
ANISOU 1396  O   ARG B 128     7575   5037   4643    340  -1077   -591       O  
ATOM   1397  CB  ARG B 128      41.157  15.166  18.517  1.00 52.54           C  
ANISOU 1397  CB  ARG B 128     7848   6153   5961    119  -1217   -578       C  
ATOM   1398  CG  ARG B 128      42.106  16.131  19.208  1.00 61.24           C  
ANISOU 1398  CG  ARG B 128     9050   7181   7035     30  -1411   -684       C  
ATOM   1399  CD  ARG B 128      43.415  16.283  18.441  1.00 67.53           C  
ANISOU 1399  CD  ARG B 128     9603   8028   8026   -123  -1525   -726       C  
ATOM   1400  NE  ARG B 128      43.202  16.737  17.064  1.00 69.45           N  
ANISOU 1400  NE  ARG B 128     9701   8281   8404   -204  -1368   -685       N  
ATOM   1401  CZ  ARG B 128      43.248  15.968  15.973  1.00 72.10           C  
ANISOU 1401  CZ  ARG B 128     9818   8715   8861   -206  -1268   -623       C  
ATOM   1402  NH1 ARG B 128      43.512  14.662  16.049  1.00 74.16           N  
ANISOU 1402  NH1 ARG B 128     9964   9069   9143   -134  -1302   -594       N  
ATOM   1403  NH2 ARG B 128      43.029  16.516  14.781  1.00 72.07           N  
ANISOU 1403  NH2 ARG B 128     9727   8706   8950   -275  -1133   -590       N  
ATOM   1404  N   ARG B 129      38.046  15.949  18.785  1.00 41.24           N  
ANISOU 1404  N   ARG B 129     6748   4609   4313    331   -808   -459       N  
ATOM   1405  CA  ARG B 129      36.957  16.905  18.974  1.00 41.22           C  
ANISOU 1405  CA  ARG B 129     6919   4521   4221    400   -667   -442       C  
ATOM   1406  C   ARG B 129      36.063  16.516  20.154  1.00 42.20           C  
ANISOU 1406  C   ARG B 129     7242   4619   4171    554   -584   -405       C  
ATOM   1407  O   ARG B 129      35.689  17.371  20.962  1.00 44.08           O  
ANISOU 1407  O   ARG B 129     7718   4758   4269    619   -558   -441       O  
ATOM   1408  CB  ARG B 129      36.128  17.048  17.688  1.00 39.49           C  
ANISOU 1408  CB  ARG B 129     6548   4339   4116    394   -501   -368       C  
ATOM   1409  CG  ARG B 129      36.812  17.889  16.614  1.00 39.50           C  
ANISOU 1409  CG  ARG B 129     6442   4322   4244    259   -541   -403       C  
ATOM   1410  CD  ARG B 129      36.011  17.956  15.315  1.00 39.27           C  
ANISOU 1410  CD  ARG B 129     6275   4334   4309    265   -392   -325       C  
ATOM   1411  NE  ARG B 129      36.625  18.882  14.360  1.00 39.67           N  
ANISOU 1411  NE  ARG B 129     6269   4348   4454    146   -413   -352       N  
ATOM   1412  CZ  ARG B 129      36.083  19.280  13.208  1.00 40.17           C  
ANISOU 1412  CZ  ARG B 129     6259   4420   4583    141   -305   -296       C  
ATOM   1413  NH1 ARG B 129      34.889  18.842  12.808  1.00 38.28           N  
ANISOU 1413  NH1 ARG B 129     5972   4234   4338    242   -181   -215       N  
ATOM   1414  NH2 ARG B 129      36.748  20.134  12.440  1.00 42.50           N  
ANISOU 1414  NH2 ARG B 129     6527   4668   4951     28   -325   -318       N  
ATOM   1415  N   LEU B 130      35.727  15.231  20.250  1.00 41.32           N  
ANISOU 1415  N   LEU B 130     7046   4588   4066    613   -532   -330       N  
ATOM   1416  CA  LEU B 130      34.943  14.719  21.376  1.00 43.23           C  
ANISOU 1416  CA  LEU B 130     7466   4809   4149    753   -441   -280       C  
ATOM   1417  C   LEU B 130      35.654  14.957  22.714  1.00 46.28           C  
ANISOU 1417  C   LEU B 130     8099   5126   4356    789   -597   -359       C  
ATOM   1418  O   LEU B 130      35.014  15.309  23.705  1.00 48.51           O  
ANISOU 1418  O   LEU B 130     8628   5339   4461    903   -517   -355       O  
ATOM   1419  CB  LEU B 130      34.647  13.223  21.202  1.00 41.60           C  
ANISOU 1419  CB  LEU B 130     7117   4689   3999    783   -382   -188       C  
ATOM   1420  CG  LEU B 130      33.563  12.889  20.175  1.00 40.92           C  
ANISOU 1420  CG  LEU B 130     6847   4658   4042    784   -198    -96       C  
ATOM   1421  CD1 LEU B 130      33.627  11.428  19.755  1.00 38.45           C  
ANISOU 1421  CD1 LEU B 130     6364   4421   3824    763   -198    -36       C  
ATOM   1422  CD2 LEU B 130      32.189  13.244  20.727  1.00 40.85           C  
ANISOU 1422  CD2 LEU B 130     6967   4611   3943    903      3    -30       C  
ATOM   1423  N   GLU B 131      36.975  14.780  22.721  1.00 47.03           N  
ANISOU 1423  N   GLU B 131     8127   5244   4497    697   -820   -432       N  
ATOM   1424  CA  GLU B 131      37.787  14.919  23.933  1.00 49.81           C  
ANISOU 1424  CA  GLU B 131     8688   5543   4691    719  -1019   -515       C  
ATOM   1425  C   GLU B 131      38.124  16.372  24.298  1.00 52.94           C  
ANISOU 1425  C   GLU B 131     9270   5828   5014    668  -1115   -628       C  
ATOM   1426  O   GLU B 131      38.374  16.674  25.469  1.00 54.79           O  
ANISOU 1426  O   GLU B 131     9766   5990   5061    723  -1230   -694       O  
ATOM   1427  CB  GLU B 131      39.071  14.101  23.789  1.00 49.95           C  
ANISOU 1427  CB  GLU B 131     8532   5639   4806    648  -1231   -542       C  
ATOM   1428  CG  GLU B 131      38.821  12.603  23.793  1.00 50.21           C  
ANISOU 1428  CG  GLU B 131     8471   5750   4855    726  -1168   -443       C  
ATOM   1429  CD  GLU B 131      40.001  11.790  23.296  1.00 52.06           C  
ANISOU 1429  CD  GLU B 131     8474   6069   5236    659  -1334   -457       C  
ATOM   1430  OE1 GLU B 131      41.011  12.383  22.862  1.00 55.06           O  
ANISOU 1430  OE1 GLU B 131     8730   6463   5727    542  -1487   -539       O  
ATOM   1431  OE2 GLU B 131      39.911  10.545  23.335  1.00 53.52           O  
ANISOU 1431  OE2 GLU B 131     8600   6303   5432    726  -1303   -384       O  
ATOM   1432  N   ASN B 132      38.133  17.263  23.306  1.00 53.98           N  
ANISOU 1432  N   ASN B 132     9286   5936   5286    563  -1072   -651       N  
ATOM   1433  CA  ASN B 132      38.349  18.695  23.545  1.00 57.03           C  
ANISOU 1433  CA  ASN B 132     9855   6194   5618    507  -1137   -751       C  
ATOM   1434  C   ASN B 132      37.041  19.488  23.689  1.00 55.13           C  
ANISOU 1434  C   ASN B 132     9808   5864   5275    622   -915   -719       C  
ATOM   1435  O   ASN B 132      37.051  20.715  23.627  1.00 54.51           O  
ANISOU 1435  O   ASN B 132     9860   5670   5180    580   -922   -785       O  
ATOM   1436  CB  ASN B 132      39.202  19.301  22.420  1.00 58.95           C  
ANISOU 1436  CB  ASN B 132     9883   6443   6072    321  -1221   -794       C  
ATOM   1437  CG  ASN B 132      40.639  18.809  22.440  1.00 62.71           C  
ANISOU 1437  CG  ASN B 132    10196   6985   6645    203  -1464   -851       C  
ATOM   1438  OD1 ASN B 132      41.140  18.342  23.464  1.00 66.59           O  
ANISOU 1438  OD1 ASN B 132    10796   7483   7022    247  -1628   -893       O  
ATOM   1439  ND2 ASN B 132      41.313  18.922  21.301  1.00 64.15           N  
ANISOU 1439  ND2 ASN B 132    10115   7218   7039     59  -1486   -849       N  
ATOM   1440  N   ASN B 133      35.924  18.785  23.881  1.00 54.94           N  
ANISOU 1440  N   ASN B 133     9797   5888   5189    767   -715   -613       N  
ATOM   1441  CA  ASN B 133      34.607  19.410  24.032  1.00 54.66           C  
ANISOU 1441  CA  ASN B 133     9909   5787   5068    900   -483   -565       C  
ATOM   1442  C   ASN B 133      34.279  20.382  22.897  1.00 52.25           C  
ANISOU 1442  C   ASN B 133     9498   5448   4905    839   -395   -559       C  
ATOM   1443  O   ASN B 133      33.698  21.447  23.113  1.00 52.90           O  
ANISOU 1443  O   ASN B 133     9771   5417   4908    909   -302   -583       O  
ATOM   1444  CB  ASN B 133      34.498  20.103  25.401  1.00 60.04           C  
ANISOU 1444  CB  ASN B 133    10971   6340   5502   1006   -508   -643       C  
ATOM   1445  CG  ASN B 133      34.790  19.161  26.556  1.00 64.53           C  
ANISOU 1445  CG  ASN B 133    11678   6937   5903   1082   -593   -642       C  
ATOM   1446  OD1 ASN B 133      35.357  19.565  27.571  1.00 73.01           O  
ANISOU 1446  OD1 ASN B 133    13018   7924   6798   1100   -750   -742       O  
ATOM   1447  ND2 ASN B 133      34.410  17.894  26.404  1.00 64.07           N  
ANISOU 1447  ND2 ASN B 133    11452   6994   5897   1126   -498   -529       N  
ATOM   1448  N   TYR B 134      34.650  19.989  21.682  1.00 49.11           N  
ANISOU 1448  N   TYR B 134     8807   5142   4708    721   -421   -522       N  
ATOM   1449  CA  TYR B 134      34.416  20.800  20.496  1.00 47.21           C  
ANISOU 1449  CA  TYR B 134     8452   4880   4605    659   -348   -504       C  
ATOM   1450  C   TYR B 134      32.938  20.813  20.108  1.00 44.35           C  
ANISOU 1450  C   TYR B 134     8054   4544   4253    795   -109   -396       C  
ATOM   1451  O   TYR B 134      32.425  21.836  19.650  1.00 45.20           O  
ANISOU 1451  O   TYR B 134     8216   4577   4379    823    -20   -390       O  
ATOM   1452  CB  TYR B 134      35.260  20.271  19.332  1.00 46.75           C  
ANISOU 1452  CB  TYR B 134     8101   4920   4738    506   -438   -492       C  
ATOM   1453  CG  TYR B 134      34.940  20.888  17.994  1.00 46.95           C  
ANISOU 1453  CG  TYR B 134     7992   4947   4900    454   -343   -448       C  
ATOM   1454  CD1 TYR B 134      35.577  22.052  17.569  1.00 50.31           C  
ANISOU 1454  CD1 TYR B 134     8469   5271   5374    341   -408   -510       C  
ATOM   1455  CD2 TYR B 134      34.001  20.308  17.151  1.00 45.59           C  
ANISOU 1455  CD2 TYR B 134     7648   4869   4804    514   -195   -344       C  
ATOM   1456  CE1 TYR B 134      35.289  22.613  16.334  1.00 49.70           C  
ANISOU 1456  CE1 TYR B 134     8289   5188   5406    302   -317   -460       C  
ATOM   1457  CE2 TYR B 134      33.708  20.859  15.919  1.00 47.56           C  
ANISOU 1457  CE2 TYR B 134     7789   5120   5160    477   -124   -302       C  
ATOM   1458  CZ  TYR B 134      34.354  22.014  15.517  1.00 48.99           C  
ANISOU 1458  CZ  TYR B 134     8038   5200   5375    378   -179   -356       C  
ATOM   1459  OH  TYR B 134      34.062  22.567  14.293  1.00 53.48           O  
ANISOU 1459  OH  TYR B 134     8521   5764   6034    351   -103   -305       O  
ATOM   1460  N   TYR B 135      32.268  19.677  20.286  1.00 42.77           N  
ANISOU 1460  N   TYR B 135     7755   4444   4048    878    -11   -309       N  
ATOM   1461  CA  TYR B 135      30.874  19.517  19.872  1.00 42.11           C  
ANISOU 1461  CA  TYR B 135     7581   4410   4007    991    203   -198       C  
ATOM   1462  C   TYR B 135      29.896  20.132  20.863  1.00 46.60           C  
ANISOU 1462  C   TYR B 135     8389   4895   4421   1165    360   -183       C  
ATOM   1463  O   TYR B 135      30.103  20.073  22.075  1.00 47.03           O  
ANISOU 1463  O   TYR B 135     8666   4893   4308   1227    334   -227       O  
ATOM   1464  CB  TYR B 135      30.534  18.039  19.688  1.00 40.57           C  
ANISOU 1464  CB  TYR B 135     7186   4346   3883    995    249   -110       C  
ATOM   1465  CG  TYR B 135      31.283  17.391  18.554  1.00 38.40           C  
ANISOU 1465  CG  TYR B 135     6662   4158   3769    851    136   -111       C  
ATOM   1466  CD1 TYR B 135      31.091  17.821  17.243  1.00 37.41           C  
ANISOU 1466  CD1 TYR B 135     6377   4060   3777    795    163    -88       C  
ATOM   1467  CD2 TYR B 135      32.178  16.350  18.782  1.00 37.08           C  
ANISOU 1467  CD2 TYR B 135     6431   4043   3613    785      8   -133       C  
ATOM   1468  CE1 TYR B 135      31.772  17.239  16.191  1.00 36.01           C  
ANISOU 1468  CE1 TYR B 135     5992   3959   3730    675     76    -90       C  
ATOM   1469  CE2 TYR B 135      32.865  15.760  17.734  1.00 35.18           C  
ANISOU 1469  CE2 TYR B 135     5969   3879   3517    670    -77   -136       C  
ATOM   1470  CZ  TYR B 135      32.659  16.207  16.444  1.00 35.26           C  
ANISOU 1470  CZ  TYR B 135     5833   3915   3648    614    -37   -116       C  
ATOM   1471  OH  TYR B 135      33.328  15.629  15.394  1.00 33.73           O  
ANISOU 1471  OH  TYR B 135     5441   3794   3581    511   -106   -119       O  
ATOM   1472  N   TRP B 136      28.826  20.712  20.322  1.00 49.73           N  
ANISOU 1472  N   TRP B 136     8737   5285   4870   1255    524   -118       N  
ATOM   1473  CA  TRP B 136      27.724  21.250  21.112  1.00 53.63           C  
ANISOU 1473  CA  TRP B 136     9411   5717   5247   1444    717    -81       C  
ATOM   1474  C   TRP B 136      26.538  20.313  21.150  1.00 51.60           C  
ANISOU 1474  C   TRP B 136     8991   5573   5040   1545    905     48       C  
ATOM   1475  O   TRP B 136      25.763  20.334  22.108  1.00 50.78           O  
ANISOU 1475  O   TRP B 136     9033   5441   4819   1699   1069     86       O  
ATOM   1476  CB  TRP B 136      27.309  22.612  20.564  1.00 58.48           C  
ANISOU 1476  CB  TRP B 136    10094   6237   5886   1497    778    -94       C  
ATOM   1477  CG  TRP B 136      28.358  23.692  20.734  1.00 65.02           C  
ANISOU 1477  CG  TRP B 136    11142   6916   6644   1411    621   -224       C  
ATOM   1478  CD1 TRP B 136      29.500  23.659  21.537  1.00 67.35           C  
ANISOU 1478  CD1 TRP B 136    11609   7149   6831   1319    441   -336       C  
ATOM   1479  CD2 TRP B 136      28.368  25.031  20.120  1.00 69.98           C  
ANISOU 1479  CD2 TRP B 136    11858   7423   7305   1403    621   -258       C  
ATOM   1480  NE1 TRP B 136      30.202  24.834  21.444  1.00 71.11           N  
ANISOU 1480  NE1 TRP B 136    12249   7480   7287   1240    329   -438       N  
ATOM   1481  CE2 TRP B 136      29.577  25.700  20.616  1.00 71.84           C  
ANISOU 1481  CE2 TRP B 136    12312   7523   7458   1284    437   -396       C  
ATOM   1482  CE3 TRP B 136      27.536  25.711  19.236  1.00 70.30           C  
ANISOU 1482  CE3 TRP B 136    11822   7451   7435   1481    743   -188       C  
ATOM   1483  CZ2 TRP B 136      29.912  26.991  20.233  1.00 72.37           C  
ANISOU 1483  CZ2 TRP B 136    12519   7438   7539   1234    393   -457       C  
ATOM   1484  CZ3 TRP B 136      27.885  27.014  18.858  1.00 72.34           C  
ANISOU 1484  CZ3 TRP B 136    12237   7556   7694   1447    699   -246       C  
ATOM   1485  CH2 TRP B 136      29.046  27.635  19.346  1.00 72.82           C  
ANISOU 1485  CH2 TRP B 136    12512   7476   7679   1320    535   -377       C  
ATOM   1486  N   ALA B 137      26.390  19.479  20.120  1.00 47.44           N  
ANISOU 1486  N   ALA B 137     8167   5168   4689   1457    888    115       N  
ATOM   1487  CA  ALA B 137      25.296  18.503  20.049  1.00 45.18           C  
ANISOU 1487  CA  ALA B 137     7691   4990   4483   1518   1045    238       C  
ATOM   1488  C   ALA B 137      25.771  17.212  19.395  1.00 43.06           C  
ANISOU 1488  C   ALA B 137     7195   4827   4338   1373    936    262       C  
ATOM   1489  O   ALA B 137      26.687  17.238  18.566  1.00 40.45           O  
ANISOU 1489  O   ALA B 137     6780   4509   4079   1242    772    204       O  
ATOM   1490  CB  ALA B 137      24.129  19.082  19.261  1.00 45.72           C  
ANISOU 1490  CB  ALA B 137     7614   5090   4665   1604   1182    316       C  
ATOM   1491  N   ALA B 138      25.131  16.098  19.752  1.00 40.45           N  
ANISOU 1491  N   ALA B 138     6769   4564   4035   1401   1040    349       N  
ATOM   1492  CA  ALA B 138      25.435  14.787  19.161  1.00 40.06           C  
ANISOU 1492  CA  ALA B 138     6513   4602   4103   1278    959    379       C  
ATOM   1493  C   ALA B 138      25.320  14.789  17.636  1.00 37.73           C  
ANISOU 1493  C   ALA B 138     5971   4377   3986   1186    895    390       C  
ATOM   1494  O   ALA B 138      26.163  14.207  16.951  1.00 34.25           O  
ANISOU 1494  O   ALA B 138     5430   3970   3610   1062    750    351       O  
ATOM   1495  CB  ALA B 138      24.527  13.716  19.749  1.00 41.39           C  
ANISOU 1495  CB  ALA B 138     6621   4816   4288   1328   1116    488       C  
ATOM   1496  N  ASER B 139      24.272  15.436  17.123  0.50 39.60           N  
ANISOU 1496  N  ASER B 139     6118   4634   4292   1260   1005    446       N  
ATOM   1497  CA ASER B 139      24.064  15.608  15.680  0.50 38.78           C  
ANISOU 1497  CA ASER B 139     5812   4590   4332   1198    945    460       C  
ATOM   1498  C  ASER B 139      25.315  16.088  14.956  0.50 37.25           C  
ANISOU 1498  C  ASER B 139     5657   4363   4132   1090    771    365       C  
ATOM   1499  O  ASER B 139      25.635  15.599  13.872  0.50 37.49           O  
ANISOU 1499  O  ASER B 139     5527   4454   4262    987    678    361       O  
ATOM   1500  CB ASER B 139      22.937  16.614  15.422  0.50 40.61           C  
ANISOU 1500  CB ASER B 139     6015   4818   4594   1327   1069    516       C  
ATOM   1501  OG ASER B 139      21.668  15.992  15.469  0.50 42.46           O  
ANISOU 1501  OG ASER B 139     6075   5131   4925   1387   1206    623       O  
ATOM   1502  N  BSER B 139      24.285  15.446  17.114  0.50 38.26           N  
ANISOU 1502  N  BSER B 139     5949   4464   4122   1259   1003    445       N  
ATOM   1503  CA BSER B 139      24.078  15.556  15.668  0.50 36.51           C  
ANISOU 1503  CA BSER B 139     5519   4306   4047   1194    942    460       C  
ATOM   1504  C  BSER B 139      25.298  16.114  14.931  0.50 36.18           C  
ANISOU 1504  C  BSER B 139     5520   4228   3998   1091    772    366       C  
ATOM   1505  O  BSER B 139      25.577  15.703  13.806  0.50 36.93           O  
ANISOU 1505  O  BSER B 139     5454   4382   4193    992    682    363       O  
ATOM   1506  CB BSER B 139      22.854  16.428  15.366  0.50 36.34           C  
ANISOU 1506  CB BSER B 139     5441   4293   4072   1319   1072    526       C  
ATOM   1507  OG BSER B 139      23.004  17.724  15.914  0.50 35.17           O  
ANISOU 1507  OG BSER B 139     5517   4039   3804   1418   1111    480       O  
ATOM   1508  N   GLU B 140      26.020  17.038  15.565  1.00 36.96           N  
ANISOU 1508  N   GLU B 140     5838   4226   3977   1110    733    289       N  
ATOM   1509  CA  GLU B 140      27.230  17.627  14.968  1.00 36.57           C  
ANISOU 1509  CA  GLU B 140     5831   4133   3929   1000    582    202       C  
ATOM   1510  C   GLU B 140      28.323  16.581  14.779  1.00 35.70           C  
ANISOU 1510  C   GLU B 140     5637   4072   3855    868    446    160       C  
ATOM   1511  O   GLU B 140      28.990  16.531  13.741  1.00 32.65           O  
ANISOU 1511  O   GLU B 140     5140   3717   3549    764    353    134       O  
ATOM   1512  CB  GLU B 140      27.776  18.758  15.842  1.00 39.66           C  
ANISOU 1512  CB  GLU B 140     6485   4396   4188   1036    560    123       C  
ATOM   1513  CG  GLU B 140      26.840  19.945  16.015  1.00 43.25           C  
ANISOU 1513  CG  GLU B 140     7060   4774   4596   1176    690    150       C  
ATOM   1514  CD  GLU B 140      27.428  21.046  16.885  1.00 47.52           C  
ANISOU 1514  CD  GLU B 140     7889   5167   4998   1202    655     58       C  
ATOM   1515  OE1 GLU B 140      28.478  20.822  17.536  1.00 46.39           O  
ANISOU 1515  OE1 GLU B 140     7852   4988   4783   1120    530    -23       O  
ATOM   1516  OE2 GLU B 140      26.832  22.148  16.919  1.00 51.18           O  
ANISOU 1516  OE2 GLU B 140     8476   5545   5424   1309    746     65       O  
ATOM   1517  N   CYS B 141      28.494  15.747  15.799  1.00 34.46           N  
ANISOU 1517  N   CYS B 141     5541   3919   3632    887    444    159       N  
ATOM   1518  CA  CYS B 141      29.455  14.663  15.756  1.00 34.20           C  
ANISOU 1518  CA  CYS B 141     5437   3929   3628    791    324    129       C  
ATOM   1519  C   CYS B 141      29.056  13.623  14.715  1.00 32.47           C  
ANISOU 1519  C   CYS B 141     4989   3804   3544    739    337    186       C  
ATOM   1520  O   CYS B 141      29.897  13.149  13.954  1.00 30.36           O  
ANISOU 1520  O   CYS B 141     4618   3572   3343    642    231    150       O  
ATOM   1521  CB  CYS B 141      29.575  14.017  17.133  1.00 35.35           C  
ANISOU 1521  CB  CYS B 141     5724   4048   3658    848    333    131       C  
ATOM   1522  SG  CYS B 141      30.629  12.560  17.159  1.00 33.45           S  
ANISOU 1522  SG  CYS B 141     5399   3857   3452    763    196    112       S  
ATOM   1523  N   MET B 142      27.767  13.291  14.677  1.00 31.73           N  
ANISOU 1523  N   MET B 142     4816   3746   3492    803    467    273       N  
ATOM   1524  CA  MET B 142      27.235  12.364  13.678  1.00 31.47           C  
ANISOU 1524  CA  MET B 142     4571   3794   3589    749    473    324       C  
ATOM   1525  C   MET B 142      27.456  12.859  12.241  1.00 30.59           C  
ANISOU 1525  C   MET B 142     4351   3714   3556    687    402    299       C  
ATOM   1526  O   MET B 142      27.737  12.050  11.335  1.00 29.37           O  
ANISOU 1526  O   MET B 142     4066   3612   3479    606    335    292       O  
ATOM   1527  CB  MET B 142      25.748  12.095  13.938  1.00 31.91           C  
ANISOU 1527  CB  MET B 142     4553   3881   3690    826    625    423       C  
ATOM   1528  CG  MET B 142      25.508  11.306  15.220  1.00 34.75           C  
ANISOU 1528  CG  MET B 142     4998   4217   3986    872    711    467       C  
ATOM   1529  SD  MET B 142      23.800  11.335  15.791  1.00 37.53           S  
ANISOU 1529  SD  MET B 142     5296   4590   4372    984    934    588       S  
ATOM   1530  CE  MET B 142      22.971  10.579  14.394  1.00 36.10           C  
ANISOU 1530  CE  MET B 142     4815   4503   4395    894    910    643       C  
ATOM   1531  N  AGLN B 143      27.320  14.167  12.037  0.50 30.19           N  
ANISOU 1531  N  AGLN B 143     4372   3624   3474    731    425    288       N  
ATOM   1532  CA AGLN B 143      27.593  14.788  10.742  0.50 29.54           C  
ANISOU 1532  CA AGLN B 143     4227   3555   3441    680    367    270       C  
ATOM   1533  C  AGLN B 143      29.031  14.564  10.291  0.50 27.03           C  
ANISOU 1533  C  AGLN B 143     3906   3234   3129    566    248    195       C  
ATOM   1534  O  AGLN B 143      29.273  14.299   9.120  0.50 25.87           O  
ANISOU 1534  O  AGLN B 143     3651   3133   3043    503    202    192       O  
ATOM   1535  CB AGLN B 143      27.313  16.288  10.794  0.50 30.61           C  
ANISOU 1535  CB AGLN B 143     4483   3618   3526    754    416    270       C  
ATOM   1536  CG AGLN B 143      25.893  16.667  10.425  0.50 31.71           C  
ANISOU 1536  CG AGLN B 143     4549   3790   3709    860    513    353       C  
ATOM   1537  CD AGLN B 143      25.643  18.155  10.564  0.50 32.22           C  
ANISOU 1537  CD AGLN B 143     4759   3767   3717    953    568    354       C  
ATOM   1538  OE1AGLN B 143      25.387  18.645  11.660  0.50 34.17           O  
ANISOU 1538  OE1AGLN B 143     5150   3947   3886   1044    647    349       O  
ATOM   1539  NE2AGLN B 143      25.718  18.880   9.455  0.50 30.72           N  
ANISOU 1539  NE2AGLN B 143     4550   3566   3553    938    530    360       N  
ATOM   1540  N  BGLN B 143      27.326  14.171  12.046  0.50 30.89           N  
ANISOU 1540  N  BGLN B 143     4461   3712   3562    731    425    287       N  
ATOM   1541  CA BGLN B 143      27.596  14.815  10.760  0.50 30.75           C  
ANISOU 1541  CA BGLN B 143     4384   3706   3592    682    368    269       C  
ATOM   1542  C  BGLN B 143      29.024  14.562  10.298  0.50 27.57           C  
ANISOU 1542  C  BGLN B 143     3975   3302   3197    567    248    195       C  
ATOM   1543  O  BGLN B 143      29.254  14.274   9.129  0.50 26.23           O  
ANISOU 1543  O  BGLN B 143     3695   3181   3090    504    202    193       O  
ATOM   1544  CB BGLN B 143      27.378  16.326  10.858  0.50 32.98           C  
ANISOU 1544  CB BGLN B 143     4797   3914   3821    753    414    265       C  
ATOM   1545  CG BGLN B 143      26.098  16.734  11.563  0.50 35.78           C  
ANISOU 1545  CG BGLN B 143     5191   4253   4150    894    548    330       C  
ATOM   1546  CD BGLN B 143      24.864  16.387  10.762  0.50 37.08           C  
ANISOU 1546  CD BGLN B 143     5167   4504   4416    937    599    415       C  
ATOM   1547  OE1BGLN B 143      24.901  15.507   9.903  0.50 37.53           O  
ANISOU 1547  OE1BGLN B 143     5070   4636   4553    855    533    424       O  
ATOM   1548  NE2BGLN B 143      23.761  17.081  11.034  0.50 37.92           N  
ANISOU 1548  NE2BGLN B 143     5283   4599   4522   1070    713    476       N  
ATOM   1549  N   ASP B 144      29.975  14.678  11.222  1.00 27.45           N  
ANISOU 1549  N   ASP B 144     4078   3233   3116    545    197    136       N  
ATOM   1550  CA  ASP B 144      31.386  14.427  10.926  1.00 26.98           C  
ANISOU 1550  CA  ASP B 144     3995   3178   3077    442     84     68       C  
ATOM   1551  C   ASP B 144      31.650  12.976  10.516  1.00 24.79           C  
ANISOU 1551  C   ASP B 144     3581   2975   2863    398     44     74       C  
ATOM   1552  O   ASP B 144      32.378  12.740   9.556  1.00 24.46           O  
ANISOU 1552  O   ASP B 144     3449   2967   2877    326     -8     46       O  
ATOM   1553  CB  ASP B 144      32.283  14.834  12.109  1.00 27.95           C  
ANISOU 1553  CB  ASP B 144     4268   3232   3119    434     18      2       C  
ATOM   1554  CG  ASP B 144      32.511  16.351  12.192  1.00 31.46           C  
ANISOU 1554  CG  ASP B 144     4845   3585   3520    427     15    -35       C  
ATOM   1555  OD1 ASP B 144      32.168  17.080  11.238  1.00 30.91           O  
ANISOU 1555  OD1 ASP B 144     4745   3506   3490    419     60     -9       O  
ATOM   1556  OD2 ASP B 144      33.047  16.816  13.220  1.00 31.37           O  
ANISOU 1556  OD2 ASP B 144     4983   3502   3431    429    -38    -91       O  
ATOM   1557  N   PHE B 145      31.059  12.010  11.223  1.00 24.43           N  
ANISOU 1557  N   PHE B 145     3530   2945   2807    445     80    113       N  
ATOM   1558  CA  PHE B 145      31.147  10.604  10.806  1.00 24.42           C  
ANISOU 1558  CA  PHE B 145     3413   2995   2868    408     53    125       C  
ATOM   1559  C   PHE B 145      30.629  10.445   9.379  1.00 24.30           C  
ANISOU 1559  C   PHE B 145     3265   3032   2933    373     64    147       C  
ATOM   1560  O   PHE B 145      31.236   9.760   8.545  1.00 23.68           O  
ANISOU 1560  O   PHE B 145     3107   2986   2902    316      9    117       O  
ATOM   1561  CB  PHE B 145      30.335   9.684  11.730  1.00 25.08           C  
ANISOU 1561  CB  PHE B 145     3518   3073   2936    461    118    183       C  
ATOM   1562  CG  PHE B 145      31.079   9.214  12.940  1.00 26.82           C  
ANISOU 1562  CG  PHE B 145     3851   3256   3081    485     73    161       C  
ATOM   1563  CD1 PHE B 145      32.001   8.175  12.842  1.00 27.91           C  
ANISOU 1563  CD1 PHE B 145     3948   3408   3248    447    -13    131       C  
ATOM   1564  CD2 PHE B 145      30.830   9.768  14.185  1.00 29.38           C  
ANISOU 1564  CD2 PHE B 145     4334   3531   3298    559    119    171       C  
ATOM   1565  CE1 PHE B 145      32.683   7.725  13.958  1.00 30.30           C  
ANISOU 1565  CE1 PHE B 145     4357   3678   3477    482    -69    116       C  
ATOM   1566  CE2 PHE B 145      31.502   9.316  15.308  1.00 31.56           C  
ANISOU 1566  CE2 PHE B 145     4732   3772   3486    589     63    152       C  
ATOM   1567  CZ  PHE B 145      32.429   8.292  15.193  1.00 31.52           C  
ANISOU 1567  CZ  PHE B 145     4674   3784   3515    550    -37    127       C  
ATOM   1568  N   ASN B 146      29.509  11.090   9.093  1.00 24.46           N  
ANISOU 1568  N   ASN B 146     3270   3061   2963    417    133    197       N  
ATOM   1569  CA  ASN B 146      28.920  10.996   7.767  1.00 25.63           C  
ANISOU 1569  CA  ASN B 146     3303   3260   3174    394    127    220       C  
ATOM   1570  C   ASN B 146      29.831  11.590   6.686  1.00 25.57           C  
ANISOU 1570  C   ASN B 146     3296   3256   3162    341     72    174       C  
ATOM   1571  O   ASN B 146      30.013  10.993   5.618  1.00 24.86           O  
ANISOU 1571  O   ASN B 146     3128   3208   3107    295     32    160       O  
ATOM   1572  CB  ASN B 146      27.543  11.649   7.745  1.00 26.94           C  
ANISOU 1572  CB  ASN B 146     3445   3437   3354    468    203    289       C  
ATOM   1573  CG  ASN B 146      26.898  11.589   6.372  1.00 28.98           C  
ANISOU 1573  CG  ASN B 146     3588   3752   3670    451    170    314       C  
ATOM   1574  OD1 ASN B 146      26.301  10.582   6.005  1.00 33.48           O  
ANISOU 1574  OD1 ASN B 146     4049   4366   4304    421    151    335       O  
ATOM   1575  ND2 ASN B 146      27.025  12.664   5.607  1.00 26.89           N  
ANISOU 1575  ND2 ASN B 146     3359   3479   3377    467    158    310       N  
ATOM   1576  N   THR B 147      30.427  12.747   6.965  1.00 24.78           N  
ANISOU 1576  N   THR B 147     3293   3105   3015    344     76    149       N  
ATOM   1577  CA  THR B 147      31.362  13.347   6.017  1.00 24.09           C  
ANISOU 1577  CA  THR B 147     3209   3012   2930    283     43    113       C  
ATOM   1578  C   THR B 147      32.514  12.387   5.699  1.00 22.56           C  
ANISOU 1578  C   THR B 147     2951   2851   2770    213    -13     62       C  
ATOM   1579  O   THR B 147      32.887  12.227   4.540  1.00 21.56           O  
ANISOU 1579  O   THR B 147     2769   2756   2663    174    -22     52       O  
ATOM   1580  CB  THR B 147      31.906  14.682   6.531  1.00 24.55           C  
ANISOU 1580  CB  THR B 147     3390   2992   2946    278     51     89       C  
ATOM   1581  OG1 THR B 147      30.817  15.604   6.657  1.00 25.30           O  
ANISOU 1581  OG1 THR B 147     3550   3051   3010    360    115    139       O  
ATOM   1582  CG2 THR B 147      32.946  15.250   5.583  1.00 23.79           C  
ANISOU 1582  CG2 THR B 147     3286   2884   2867    197     31     60       C  
ATOM   1583  N   MET B 148      33.055  11.745   6.728  1.00 23.35           N  
ANISOU 1583  N   MET B 148     3065   2939   2865    212    -48     34       N  
ATOM   1584  CA  MET B 148      34.152  10.788   6.553  1.00 23.55           C  
ANISOU 1584  CA  MET B 148     3026   2992   2927    168   -103    -10       C  
ATOM   1585  C   MET B 148      33.766   9.648   5.609  1.00 23.04           C  
ANISOU 1585  C   MET B 148     2875   2976   2900    164    -99      0       C  
ATOM   1586  O   MET B 148      34.500   9.327   4.683  1.00 23.22           O  
ANISOU 1586  O   MET B 148     2845   3028   2949    129   -113    -30       O  
ATOM   1587  CB  MET B 148      34.591  10.229   7.906  1.00 23.96           C  
ANISOU 1587  CB  MET B 148     3122   3021   2958    191   -148    -30       C  
ATOM   1588  CG  MET B 148      35.528   9.033   7.811  1.00 24.79           C  
ANISOU 1588  CG  MET B 148     3156   3156   3105    176   -205    -63       C  
ATOM   1589  SD  MET B 148      35.998   8.405   9.426  1.00 26.60           S  
ANISOU 1589  SD  MET B 148     3457   3355   3294    222   -272    -74       S  
ATOM   1590  CE  MET B 148      34.518   7.506   9.871  1.00 26.19           C  
ANISOU 1590  CE  MET B 148     3442   3289   3220    278   -199     -3       C  
ATOM   1591  N   PHE B 149      32.611   9.035   5.847  1.00 24.54           N  
ANISOU 1591  N   PHE B 149     3054   3172   3096    199    -77     43       N  
ATOM   1592  CA  PHE B 149      32.155   7.942   4.993  1.00 23.72           C  
ANISOU 1592  CA  PHE B 149     2880   3101   3032    184    -89     47       C  
ATOM   1593  C   PHE B 149      31.834   8.439   3.573  1.00 22.19           C  
ANISOU 1593  C   PHE B 149     2657   2940   2834    167    -87     50       C  
ATOM   1594  O   PHE B 149      32.234   7.812   2.592  1.00 20.76           O  
ANISOU 1594  O   PHE B 149     2446   2781   2661    141   -111     18       O  
ATOM   1595  CB  PHE B 149      30.948   7.223   5.601  1.00 25.00           C  
ANISOU 1595  CB  PHE B 149     3025   3255   3218    207    -65     98       C  
ATOM   1596  CG  PHE B 149      31.251   6.486   6.883  1.00 26.12           C  
ANISOU 1596  CG  PHE B 149     3212   3360   3352    227    -63    103       C  
ATOM   1597  CD1 PHE B 149      32.242   5.513   6.925  1.00 25.48           C  
ANISOU 1597  CD1 PHE B 149     3130   3267   3283    214   -112     61       C  
ATOM   1598  CD2 PHE B 149      30.526   6.744   8.040  1.00 26.76           C  
ANISOU 1598  CD2 PHE B 149     3344   3414   3406    272     -7    154       C  
ATOM   1599  CE1 PHE B 149      32.520   4.830   8.099  1.00 25.71           C  
ANISOU 1599  CE1 PHE B 149     3214   3259   3295    244   -119     72       C  
ATOM   1600  CE2 PHE B 149      30.800   6.053   9.215  1.00 27.35           C  
ANISOU 1600  CE2 PHE B 149     3484   3451   3454    298     -3    165       C  
ATOM   1601  CZ  PHE B 149      31.806   5.105   9.244  1.00 25.85           C  
ANISOU 1601  CZ  PHE B 149     3298   3249   3273    284    -67    125       C  
ATOM   1602  N  ATHR B 150      31.133   9.565   3.479  0.50 20.77           N  
ANISOU 1602  N  ATHR B 150     2503   2757   2631    194    -56     90       N  
ATOM   1603  CA ATHR B 150      30.738  10.121   2.191  0.50 19.90           C  
ANISOU 1603  CA ATHR B 150     2384   2674   2503    194    -60    106       C  
ATOM   1604  C  ATHR B 150      31.952  10.461   1.327  0.50 20.91           C  
ANISOU 1604  C  ATHR B 150     2537   2803   2603    155    -57     66       C  
ATOM   1605  O  ATHR B 150      31.971  10.166   0.129  0.50 20.74           O  
ANISOU 1605  O  ATHR B 150     2504   2812   2562    144    -72     55       O  
ATOM   1606  CB ATHR B 150      29.855  11.369   2.385  0.50 18.88           C  
ANISOU 1606  CB ATHR B 150     2290   2528   2352    249    -23    162       C  
ATOM   1607  OG1ATHR B 150      28.775  11.043   3.265  0.50 17.27           O  
ANISOU 1607  OG1ATHR B 150     2051   2328   2181    292     -1    204       O  
ATOM   1608  CG2ATHR B 150      29.304  11.858   1.056  0.50 17.62           C  
ANISOU 1608  CG2ATHR B 150     2125   2400   2169    266    -41    190       C  
ATOM   1609  N  BTHR B 150      31.123   9.562   3.469  0.50 23.18           N  
ANISOU 1609  N  BTHR B 150     2808   3063   2936    194    -56     91       N  
ATOM   1610  CA BTHR B 150      30.740  10.104   2.165  0.50 24.04           C  
ANISOU 1610  CA BTHR B 150     2906   3198   3026    194    -60    105       C  
ATOM   1611  C  BTHR B 150      31.964  10.447   1.319  0.50 23.05           C  
ANISOU 1611  C  BTHR B 150     2808   3075   2875    155    -58     65       C  
ATOM   1612  O  BTHR B 150      32.001  10.145   0.123  0.50 22.52           O  
ANISOU 1612  O  BTHR B 150     2730   3038   2789    142    -72     54       O  
ATOM   1613  CB BTHR B 150      29.839  11.353   2.292  0.50 27.12           C  
ANISOU 1613  CB BTHR B 150     3332   3576   3396    248    -25    162       C  
ATOM   1614  OG1BTHR B 150      30.525  12.375   3.025  0.50 32.37           O  
ANISOU 1614  OG1BTHR B 150     4081   4185   4032    252      9    151       O  
ATOM   1615  CG2BTHR B 150      28.545  11.007   3.000  0.50 25.95           C  
ANISOU 1615  CG2BTHR B 150     3134   3439   3286    295     -8    212       C  
ATOM   1616  N   ASN B 151      32.973  11.052   1.948  1.00 21.83           N  
ANISOU 1616  N   ASN B 151     2688   2886   2719    132    -39     42       N  
ATOM   1617  CA  ASN B 151      34.242  11.352   1.263  1.00 21.80           C  
ANISOU 1617  CA  ASN B 151     2684   2885   2714     83    -22      9       C  
ATOM   1618  C   ASN B 151      34.842  10.110   0.610  1.00 20.26           C  
ANISOU 1618  C   ASN B 151     2430   2729   2537     70    -36    -31       C  
ATOM   1619  O   ASN B 151      35.285  10.158  -0.536  1.00 20.40           O  
ANISOU 1619  O   ASN B 151     2449   2769   2533     55     -6    -41       O  
ATOM   1620  CB  ASN B 151      35.282  11.911   2.244  1.00 22.40           C  
ANISOU 1620  CB  ASN B 151     2776   2921   2814     48    -25    -19       C  
ATOM   1621  CG  ASN B 151      35.020  13.358   2.631  1.00 24.34           C  
ANISOU 1621  CG  ASN B 151     3108   3106   3032     47     -1      6       C  
ATOM   1622  OD1 ASN B 151      34.154  14.036   2.066  1.00 23.71           O  
ANISOU 1622  OD1 ASN B 151     3075   3015   2918     80     30     52       O  
ATOM   1623  ND2 ASN B 151      35.787  13.840   3.600  1.00 23.09           N  
ANISOU 1623  ND2 ASN B 151     2979   2903   2888     12    -25    -25       N  
ATOM   1624  N   CYS B 152      34.844   9.006   1.351  1.00 21.35           N  
ANISOU 1624  N   CYS B 152     2534   2869   2708     83    -74    -53       N  
ATOM   1625  CA  CYS B 152      35.352   7.732   0.854  1.00 21.32           C  
ANISOU 1625  CA  CYS B 152     2490   2887   2724     85    -89    -94       C  
ATOM   1626  C   CYS B 152      34.582   7.264  -0.400  1.00 21.33           C  
ANISOU 1626  C   CYS B 152     2505   2910   2690     92    -95    -93       C  
ATOM   1627  O   CYS B 152      35.191   6.898  -1.419  1.00 23.34           O  
ANISOU 1627  O   CYS B 152     2763   3182   2921     91    -75   -127       O  
ATOM   1628  CB  CYS B 152      35.283   6.680   1.967  1.00 22.13           C  
ANISOU 1628  CB  CYS B 152     2578   2968   2861    106   -130   -103       C  
ATOM   1629  SG  CYS B 152      36.020   5.101   1.522  1.00 25.54           S  
ANISOU 1629  SG  CYS B 152     2979   3403   3322    124   -147   -155       S  
ATOM   1630  N   TYR B 153      33.255   7.323  -0.338  1.00 21.63           N  
ANISOU 1630  N   TYR B 153     2549   2946   2720    103   -123    -54       N  
ATOM   1631  CA  TYR B 153      32.404   6.887  -1.461  1.00 22.13           C  
ANISOU 1631  CA  TYR B 153     2621   3032   2755    104   -161    -55       C  
ATOM   1632  C   TYR B 153      32.543   7.779  -2.685  1.00 23.34           C  
ANISOU 1632  C   TYR B 153     2823   3208   2835    111   -138    -46       C  
ATOM   1633  O   TYR B 153      32.519   7.296  -3.809  1.00 25.01           O  
ANISOU 1633  O   TYR B 153     3068   3437   2997    113   -160    -75       O  
ATOM   1634  CB  TYR B 153      30.928   6.851  -1.070  1.00 21.96           C  
ANISOU 1634  CB  TYR B 153     2566   3014   2764    111   -200     -7       C  
ATOM   1635  CG  TYR B 153      30.614   5.990   0.127  1.00 21.94           C  
ANISOU 1635  CG  TYR B 153     2525   2983   2827    103   -205      0       C  
ATOM   1636  CD1 TYR B 153      31.181   4.731   0.264  1.00 22.48           C  
ANISOU 1636  CD1 TYR B 153     2595   3024   2921     86   -223    -44       C  
ATOM   1637  CD2 TYR B 153      29.764   6.438   1.133  1.00 21.26           C  
ANISOU 1637  CD2 TYR B 153     2414   2889   2772    124   -180     59       C  
ATOM   1638  CE1 TYR B 153      30.904   3.939   1.359  1.00 23.00           C  
ANISOU 1638  CE1 TYR B 153     2646   3053   3039     82   -220    -26       C  
ATOM   1639  CE2 TYR B 153      29.486   5.649   2.237  1.00 22.36           C  
ANISOU 1639  CE2 TYR B 153     2535   2999   2960    120   -166     76       C  
ATOM   1640  CZ  TYR B 153      30.070   4.403   2.345  1.00 23.45           C  
ANISOU 1640  CZ  TYR B 153     2683   3107   3120     95   -189     36       C  
ATOM   1641  OH  TYR B 153      29.823   3.581   3.422  1.00 25.13           O  
ANISOU 1641  OH  TYR B 153     2896   3277   3372     93   -171     62       O  
ATOM   1642  N   ILE B 154      32.649   9.081  -2.452  1.00 24.96           N  
ANISOU 1642  N   ILE B 154     3053   3404   3026    117    -95     -5       N  
ATOM   1643  CA  ILE B 154      32.754  10.069  -3.524  1.00 26.56           C  
ANISOU 1643  CA  ILE B 154     3321   3614   3157    127    -61     20       C  
ATOM   1644  C   ILE B 154      34.086   9.982  -4.274  1.00 26.71           C  
ANISOU 1644  C   ILE B 154     3364   3638   3147    103      4    -14       C  
ATOM   1645  O   ILE B 154      34.120  10.079  -5.501  1.00 27.52           O  
ANISOU 1645  O   ILE B 154     3529   3757   3169    117     23    -12       O  
ATOM   1646  CB  ILE B 154      32.548  11.495  -2.955  1.00 29.56           C  
ANISOU 1646  CB  ILE B 154     3734   3959   3538    138    -24     75       C  
ATOM   1647  CG1 ILE B 154      31.070  11.708  -2.618  1.00 31.45           C  
ANISOU 1647  CG1 ILE B 154     3956   4204   3787    188    -72    123       C  
ATOM   1648  CG2 ILE B 154      33.032  12.552  -3.938  1.00 31.62           C  
ANISOU 1648  CG2 ILE B 154     4076   4205   3733    134     35    104       C  
ATOM   1649  CD1 ILE B 154      30.819  12.866  -1.669  1.00 34.55           C  
ANISOU 1649  CD1 ILE B 154     4379   4551   4195    216    -32    165       C  
ATOM   1650  N   TYR B 155      35.182   9.802  -3.545  1.00 25.43           N  
ANISOU 1650  N   TYR B 155     3152   3464   3046     73     41    -45       N  
ATOM   1651  CA  TYR B 155      36.512   9.831  -4.153  1.00 25.13           C  
ANISOU 1651  CA  TYR B 155     3105   3437   3006     51    121    -69       C  
ATOM   1652  C   TYR B 155      36.895   8.516  -4.838  1.00 24.47           C  
ANISOU 1652  C   TYR B 155     3013   3379   2905     77    123   -124       C  
ATOM   1653  O   TYR B 155      37.434   8.522  -5.941  1.00 26.24           O  
ANISOU 1653  O   TYR B 155     3278   3620   3070     88    193   -133       O  
ATOM   1654  CB  TYR B 155      37.592  10.193  -3.113  1.00 25.52           C  
ANISOU 1654  CB  TYR B 155     3083   3469   3143      8    145    -81       C  
ATOM   1655  CG  TYR B 155      38.975  10.131  -3.705  1.00 26.08           C  
ANISOU 1655  CG  TYR B 155     3107   3562   3240    -16    231   -103       C  
ATOM   1656  CD1 TYR B 155      39.438  11.151  -4.524  1.00 26.50           C  
ANISOU 1656  CD1 TYR B 155     3197   3606   3264    -52    327    -66       C  
ATOM   1657  CD2 TYR B 155      39.794   9.024  -3.508  1.00 25.88           C  
ANISOU 1657  CD2 TYR B 155     3000   3562   3268      4    229   -153       C  
ATOM   1658  CE1 TYR B 155      40.683  11.085  -5.110  1.00 28.02           C  
ANISOU 1658  CE1 TYR B 155     3332   3824   3489    -75    429    -76       C  
ATOM   1659  CE2 TYR B 155      41.054   8.951  -4.086  1.00 27.50           C  
ANISOU 1659  CE2 TYR B 155     3142   3797   3509     -5    323   -168       C  
ATOM   1660  CZ  TYR B 155      41.493   9.984  -4.889  1.00 28.91           C  
ANISOU 1660  CZ  TYR B 155     3345   3974   3666    -49    429   -129       C  
ATOM   1661  OH  TYR B 155      42.736   9.939  -5.483  1.00 31.33           O  
ANISOU 1661  OH  TYR B 155     3575   4311   4015    -61    546   -133       O  
ATOM   1662  N   ASN B 156      36.625   7.393  -4.185  1.00 24.45           N  
ANISOU 1662  N   ASN B 156     2971   3371   2946     93     56   -160       N  
ATOM   1663  CA  ASN B 156      37.159   6.102  -4.622  1.00 25.01           C  
ANISOU 1663  CA  ASN B 156     3038   3447   3017    123     62   -219       C  
ATOM   1664  C   ASN B 156      36.328   5.433  -5.704  1.00 26.21           C  
ANISOU 1664  C   ASN B 156     3275   3598   3084    146     19   -244       C  
ATOM   1665  O   ASN B 156      35.163   5.778  -5.912  1.00 24.65           O  
ANISOU 1665  O   ASN B 156     3112   3401   2849    137    -44   -214       O  
ATOM   1666  CB  ASN B 156      37.316   5.182  -3.413  1.00 25.12           C  
ANISOU 1666  CB  ASN B 156     2990   3438   3115    131     10   -243       C  
ATOM   1667  CG  ASN B 156      38.377   5.687  -2.452  1.00 25.27           C  
ANISOU 1667  CG  ASN B 156     2930   3463   3208    117     36   -235       C  
ATOM   1668  OD1 ASN B 156      39.568   5.591  -2.738  1.00 26.27           O  
ANISOU 1668  OD1 ASN B 156     3004   3610   3364    127     95   -259       O  
ATOM   1669  ND2 ASN B 156      37.952   6.245  -1.319  1.00 22.88           N  
ANISOU 1669  ND2 ASN B 156     2615   3141   2934     95     -8   -203       N  
ATOM   1670  N   LYS B 157      36.937   4.490  -6.416  1.00 27.51           N  
ANISOU 1670  N   LYS B 157     3475   3760   3217    180     50   -302       N  
ATOM   1671  CA  LYS B 157      36.195   3.708  -7.399  1.00 29.37           C  
ANISOU 1671  CA  LYS B 157     3810   3980   3367    199     -9   -344       C  
ATOM   1672  C   LYS B 157      35.238   2.803  -6.624  1.00 27.11           C  
ANISOU 1672  C   LYS B 157     3497   3655   3145    174   -123   -358       C  
ATOM   1673  O   LYS B 157      35.594   2.317  -5.550  1.00 25.06           O  
ANISOU 1673  O   LYS B 157     3170   3372   2977    173   -122   -359       O  
ATOM   1674  CB  LYS B 157      37.127   2.870  -8.272  1.00 33.69           C  
ANISOU 1674  CB  LYS B 157     4420   4520   3861    253     62   -411       C  
ATOM   1675  CG  LYS B 157      38.138   3.684  -9.054  1.00 37.35           C  
ANISOU 1675  CG  LYS B 157     4901   5021   4267    277    204   -391       C  
ATOM   1676  CD  LYS B 157      38.967   2.794  -9.965  1.00 41.95           C  
ANISOU 1676  CD  LYS B 157     5555   5597   4786    348    290   -457       C  
ATOM   1677  CE  LYS B 157      40.063   3.589 -10.652  1.00 44.91           C  
ANISOU 1677  CE  LYS B 157     5924   6013   5124    370    463   -425       C  
ATOM   1678  NZ  LYS B 157      40.744   2.784 -11.706  1.00 50.53           N  
ANISOU 1678  NZ  LYS B 157     6733   6720   5745    456    566   -485       N  
ATOM   1679  N   PRO B 158      34.016   2.595  -7.150  1.00 25.81           N  
ANISOU 1679  N   PRO B 158     3383   3485   2939    152   -222   -362       N  
ATOM   1680  CA  PRO B 158      33.020   1.750  -6.484  1.00 25.14           C  
ANISOU 1680  CA  PRO B 158     3261   3361   2929    112   -323   -366       C  
ATOM   1681  C   PRO B 158      33.532   0.362  -6.104  1.00 25.95           C  
ANISOU 1681  C   PRO B 158     3378   3399   3081    120   -323   -425       C  
ATOM   1682  O   PRO B 158      33.081  -0.192  -5.110  1.00 26.05           O  
ANISOU 1682  O   PRO B 158     3339   3372   3183     89   -360   -406       O  
ATOM   1683  CB  PRO B 158      31.920   1.616  -7.542  1.00 25.95           C  
ANISOU 1683  CB  PRO B 158     3429   3470   2960     90   -431   -385       C  
ATOM   1684  CG  PRO B 158      32.024   2.867  -8.334  1.00 26.15           C  
ANISOU 1684  CG  PRO B 158     3497   3550   2887    123   -393   -347       C  
ATOM   1685  CD  PRO B 158      33.499   3.141  -8.419  1.00 26.95           C  
ANISOU 1685  CD  PRO B 158     3619   3658   2962    163   -252   -358       C  
ATOM   1686  N   THR B 159      34.453  -0.188  -6.900  1.00 26.40           N  
ANISOU 1686  N   THR B 159     3515   3439   3076    170   -273   -490       N  
ATOM   1687  CA  THR B 159      34.983  -1.538  -6.686  1.00 28.17           C  
ANISOU 1687  CA  THR B 159     3776   3591   3336    200   -269   -552       C  
ATOM   1688  C   THR B 159      36.218  -1.618  -5.766  1.00 28.84           C  
ANISOU 1688  C   THR B 159     3784   3678   3495    252   -182   -538       C  
ATOM   1689  O   THR B 159      36.715  -2.718  -5.520  1.00 28.04           O  
ANISOU 1689  O   THR B 159     3710   3514   3427    295   -176   -580       O  
ATOM   1690  CB  THR B 159      35.386  -2.174  -8.033  1.00 30.23           C  
ANISOU 1690  CB  THR B 159     4175   3824   3484    250   -251   -637       C  
ATOM   1691  OG1 THR B 159      36.216  -1.249  -8.743  1.00 31.81           O  
ANISOU 1691  OG1 THR B 159     4385   4093   3607    299   -141   -624       O  
ATOM   1692  CG2 THR B 159      34.151  -2.522  -8.884  1.00 31.86           C  
ANISOU 1692  CG2 THR B 159     4480   4001   3622    196   -381   -676       C  
ATOM   1693  N   ASP B 160      36.715  -0.480  -5.277  1.00 26.75           N  
ANISOU 1693  N   ASP B 160     3429   3478   3255    251   -125   -481       N  
ATOM   1694  CA  ASP B 160      37.869  -0.465  -4.359  1.00 27.83           C  
ANISOU 1694  CA  ASP B 160     3478   3627   3469    292    -69   -468       C  
ATOM   1695  C   ASP B 160      37.501  -1.088  -3.011  1.00 26.51           C  
ANISOU 1695  C   ASP B 160     3279   3409   3383    280   -135   -443       C  
ATOM   1696  O   ASP B 160      36.410  -0.853  -2.504  1.00 25.51           O  
ANISOU 1696  O   ASP B 160     3149   3271   3271    224   -190   -402       O  
ATOM   1697  CB  ASP B 160      38.353   0.964  -4.105  1.00 28.13           C  
ANISOU 1697  CB  ASP B 160     3434   3733   3519    269    -15   -416       C  
ATOM   1698  CG  ASP B 160      39.070   1.580  -5.297  1.00 30.29           C  
ANISOU 1698  CG  ASP B 160     3726   4053   3728    288     84   -428       C  
ATOM   1699  OD1 ASP B 160      39.538   0.838  -6.179  1.00 33.11           O  
ANISOU 1699  OD1 ASP B 160     4142   4398   4038    344    133   -481       O  
ATOM   1700  OD2 ASP B 160      39.169   2.828  -5.336  1.00 30.63           O  
ANISOU 1700  OD2 ASP B 160     3736   4136   3764    250    123   -380       O  
ATOM   1701  N   ASP B 161      38.424  -1.854  -2.425  1.00 24.93           N  
ANISOU 1701  N   ASP B 161     3056   3180   3236    343   -120   -462       N  
ATOM   1702  CA  ASP B 161      38.213  -2.467  -1.105  1.00 23.93           C  
ANISOU 1702  CA  ASP B 161     2918   2999   3172    348   -174   -431       C  
ATOM   1703  C   ASP B 161      37.842  -1.442  -0.027  1.00 22.53           C  
ANISOU 1703  C   ASP B 161     2682   2860   3018    303   -195   -363       C  
ATOM   1704  O   ASP B 161      37.079  -1.751   0.877  1.00 22.66           O  
ANISOU 1704  O   ASP B 161     2720   2833   3057    279   -235   -324       O  
ATOM   1705  CB  ASP B 161      39.472  -3.218  -0.635  1.00 24.51           C  
ANISOU 1705  CB  ASP B 161     2964   3053   3293    444   -156   -453       C  
ATOM   1706  CG  ASP B 161      39.810  -4.420  -1.502  1.00 26.80           C  
ANISOU 1706  CG  ASP B 161     3335   3281   3565    511   -131   -520       C  
ATOM   1707  OD1 ASP B 161      39.034  -4.770  -2.420  1.00 27.31           O  
ANISOU 1707  OD1 ASP B 161     3494   3307   3575    473   -142   -557       O  
ATOM   1708  OD2 ASP B 161      40.885  -5.010  -1.275  1.00 28.17           O  
ANISOU 1708  OD2 ASP B 161     3480   3443   3777    609   -106   -540       O  
ATOM   1709  N   ILE B 162      38.399  -0.235  -0.109  1.00 22.65           N  
ANISOU 1709  N   ILE B 162     2633   2946   3025    292   -159   -349       N  
ATOM   1710  CA  ILE B 162      38.161   0.805   0.902  1.00 22.27           C  
ANISOU 1710  CA  ILE B 162     2549   2922   2989    256   -178   -297       C  
ATOM   1711  C   ILE B 162      36.679   1.187   0.987  1.00 21.27           C  
ANISOU 1711  C   ILE B 162     2460   2783   2837    202   -198   -254       C  
ATOM   1712  O   ILE B 162      36.183   1.518   2.064  1.00 21.12           O  
ANISOU 1712  O   ILE B 162     2443   2752   2829    191   -216   -209       O  
ATOM   1713  CB  ILE B 162      39.056   2.058   0.663  1.00 22.44           C  
ANISOU 1713  CB  ILE B 162     2505   3007   3014    240   -135   -296       C  
ATOM   1714  CG1 ILE B 162      39.106   2.967   1.907  1.00 23.14           C  
ANISOU 1714  CG1 ILE B 162     2570   3100   3119    216   -170   -259       C  
ATOM   1715  CG2 ILE B 162      38.599   2.840  -0.569  1.00 22.22           C  
ANISOU 1715  CG2 ILE B 162     2503   3007   2929    201    -86   -292       C  
ATOM   1716  CD1 ILE B 162      39.882   2.393   3.079  1.00 24.66           C  
ANISOU 1716  CD1 ILE B 162     2736   3278   3355    263   -227   -265       C  
ATOM   1717  N   VAL B 163      35.972   1.115  -0.136  1.00 20.97           N  
ANISOU 1717  N   VAL B 163     2454   2750   2763    176   -197   -269       N  
ATOM   1718  CA  VAL B 163      34.522   1.335  -0.151  1.00 21.46           C  
ANISOU 1718  CA  VAL B 163     2529   2806   2818    130   -228   -230       C  
ATOM   1719  C   VAL B 163      33.760   0.275   0.677  1.00 22.33           C  
ANISOU 1719  C   VAL B 163     2651   2853   2978    115   -263   -208       C  
ATOM   1720  O   VAL B 163      32.856   0.614   1.448  1.00 22.27           O  
ANISOU 1720  O   VAL B 163     2623   2843   2993     93   -263   -150       O  
ATOM   1721  CB  VAL B 163      33.991   1.373  -1.599  1.00 22.08           C  
ANISOU 1721  CB  VAL B 163     2642   2903   2843    110   -245   -257       C  
ATOM   1722  CG1 VAL B 163      32.468   1.370  -1.637  1.00 20.81           C  
ANISOU 1722  CG1 VAL B 163     2470   2738   2697     64   -302   -221       C  
ATOM   1723  CG2 VAL B 163      34.545   2.592  -2.325  1.00 21.85           C  
ANISOU 1723  CG2 VAL B 163     2613   2930   2758    120   -195   -253       C  
ATOM   1724  N  ALEU B 164      34.139  -0.990   0.522  0.50 22.80           N  
ANISOU 1724  N  ALEU B 164     2750   2855   3055    133   -280   -251       N  
ATOM   1725  CA ALEU B 164      33.531  -2.081   1.291  0.50 23.38           C  
ANISOU 1725  CA ALEU B 164     2852   2850   3179    114   -303   -227       C  
ATOM   1726  C  ALEU B 164      33.837  -1.931   2.787  0.50 23.17           C  
ANISOU 1726  C  ALEU B 164     2819   2812   3172    149   -281   -172       C  
ATOM   1727  O  ALEU B 164      32.993  -2.213   3.638  0.50 23.63           O  
ANISOU 1727  O  ALEU B 164     2887   2830   3258    123   -274   -114       O  
ATOM   1728  CB ALEU B 164      34.035  -3.431   0.770  0.50 24.10           C  
ANISOU 1728  CB ALEU B 164     3011   2867   3279    139   -321   -289       C  
ATOM   1729  CG ALEU B 164      33.514  -4.689   1.473  0.50 24.93           C  
ANISOU 1729  CG ALEU B 164     3168   2864   3439    117   -341   -267       C  
ATOM   1730  CD1ALEU B 164      31.992  -4.720   1.476  0.50 25.86           C  
ANISOU 1730  CD1ALEU B 164     3259   2965   3598     16   -366   -224       C  
ATOM   1731  CD2ALEU B 164      34.072  -5.932   0.796  0.50 26.48           C  
ANISOU 1731  CD2ALEU B 164     3451   2976   3633    150   -358   -341       C  
ATOM   1732  N  BLEU B 164      34.134  -0.993   0.512  0.50 23.54           N  
ANISOU 1732  N  BLEU B 164     2844   2949   3148    132   -280   -251       N  
ATOM   1733  CA BLEU B 164      33.547  -2.091   1.294  0.50 24.63           C  
ANISOU 1733  CA BLEU B 164     3011   3008   3339    115   -303   -227       C  
ATOM   1734  C  BLEU B 164      33.827  -1.901   2.785  0.50 23.78           C  
ANISOU 1734  C  BLEU B 164     2895   2891   3249    149   -281   -171       C  
ATOM   1735  O  BLEU B 164      32.962  -2.131   3.629  0.50 24.10           O  
ANISOU 1735  O  BLEU B 164     2943   2895   3317    122   -273   -113       O  
ATOM   1736  CB BLEU B 164      34.117  -3.439   0.839  0.50 26.56           C  
ANISOU 1736  CB BLEU B 164     3322   3178   3591    144   -319   -289       C  
ATOM   1737  CG BLEU B 164      33.690  -3.962  -0.532  0.50 28.85           C  
ANISOU 1737  CG BLEU B 164     3663   3444   3854    109   -355   -353       C  
ATOM   1738  CD1BLEU B 164      34.692  -4.982  -1.052  0.50 30.96           C  
ANISOU 1738  CD1BLEU B 164     4007   3652   4104    176   -344   -427       C  
ATOM   1739  CD2BLEU B 164      32.292  -4.559  -0.477  0.50 29.94           C  
ANISOU 1739  CD2BLEU B 164     3809   3523   4042     17   -410   -330       C  
ATOM   1740  N   MET B 165      35.048  -1.479   3.095  1.00 23.39           N  
ANISOU 1740  N   MET B 165     2831   2874   3181    207   -271   -189       N  
ATOM   1741  CA  MET B 165      35.466  -1.235   4.478  1.00 23.47           C  
ANISOU 1741  CA  MET B 165     2848   2880   3190    246   -274   -149       C  
ATOM   1742  C   MET B 165      34.655  -0.086   5.123  1.00 23.68           C  
ANISOU 1742  C   MET B 165     2864   2939   3194    216   -252    -93       C  
ATOM   1743  O   MET B 165      34.187  -0.212   6.256  1.00 23.08           O  
ANISOU 1743  O   MET B 165     2827   2829   3111    227   -241    -40       O  
ATOM   1744  CB  MET B 165      36.969  -0.950   4.498  1.00 23.37           C  
ANISOU 1744  CB  MET B 165     2797   2907   3176    302   -288   -189       C  
ATOM   1745  CG  MET B 165      37.815  -2.151   4.083  1.00 25.82           C  
ANISOU 1745  CG  MET B 165     3117   3180   3512    363   -298   -235       C  
ATOM   1746  SD  MET B 165      39.550  -1.802   3.706  1.00 27.32           S  
ANISOU 1746  SD  MET B 165     3215   3437   3725    427   -293   -286       S  
ATOM   1747  CE  MET B 165      40.199  -1.651   5.368  1.00 27.87           C  
ANISOU 1747  CE  MET B 165     3275   3507   3806    477   -364   -250       C  
ATOM   1748  N   ALA B 166      34.464   1.006   4.387  1.00 23.24           N  
ANISOU 1748  N   ALA B 166     2769   2940   3119    186   -237   -102       N  
ATOM   1749  CA  ALA B 166      33.626   2.129   4.846  1.00 23.56           C  
ANISOU 1749  CA  ALA B 166     2807   3005   3139    170   -209    -52       C  
ATOM   1750  C   ALA B 166      32.172   1.687   5.075  1.00 24.78           C  
ANISOU 1750  C   ALA B 166     2959   3133   3322    142   -188      3       C  
ATOM   1751  O   ALA B 166      31.605   1.954   6.137  1.00 26.95           O  
ANISOU 1751  O   ALA B 166     3256   3392   3589    158   -152     58       O  
ATOM   1752  CB  ALA B 166      33.680   3.280   3.851  1.00 21.79           C  
ANISOU 1752  CB  ALA B 166     2553   2833   2891    149   -197    -68       C  
ATOM   1753  N   GLN B 167      31.591   1.006   4.092  1.00 25.34           N  
ANISOU 1753  N   GLN B 167     3003   3197   3426    100   -210    -13       N  
ATOM   1754  CA  GLN B 167      30.221   0.461   4.196  1.00 26.76           C  
ANISOU 1754  CA  GLN B 167     3154   3352   3661     53   -203     34       C  
ATOM   1755  C   GLN B 167      30.022  -0.371   5.475  1.00 26.99           C  
ANISOU 1755  C   GLN B 167     3222   3313   3717     61   -166     86       C  
ATOM   1756  O   GLN B 167      29.018  -0.218   6.164  1.00 26.85           O  
ANISOU 1756  O   GLN B 167     3181   3292   3727     49   -113    157       O  
ATOM   1757  CB  GLN B 167      29.873  -0.401   2.968  1.00 27.89           C  
ANISOU 1757  CB  GLN B 167     3283   3478   3835     -1   -262    -11       C  
ATOM   1758  CG  GLN B 167      29.610   0.381   1.685  1.00 28.84           C  
ANISOU 1758  CG  GLN B 167     3372   3663   3923    -14   -299    -40       C  
ATOM   1759  CD  GLN B 167      29.426  -0.512   0.463  1.00 32.85           C  
ANISOU 1759  CD  GLN B 167     3900   4147   4433    -59   -372   -103       C  
ATOM   1760  OE1 GLN B 167      30.287  -1.331   0.139  1.00 34.18           O  
ANISOU 1760  OE1 GLN B 167     4133   4270   4583    -44   -383   -164       O  
ATOM   1761  NE2 GLN B 167      28.304  -0.349  -0.225  1.00 34.07           N  
ANISOU 1761  NE2 GLN B 167     4003   4330   4609   -107   -428    -91       N  
ATOM   1762  N   THR B 168      30.984  -1.244   5.784  1.00 25.92           N  
ANISOU 1762  N   THR B 168     3150   3125   3571     91   -186     55       N  
ATOM   1763  CA  THR B 168      30.912  -2.103   6.972  1.00 26.52           C  
ANISOU 1763  CA  THR B 168     3290   3125   3657    110   -155    108       C  
ATOM   1764  C   THR B 168      30.942  -1.277   8.263  1.00 26.64           C  
ANISOU 1764  C   THR B 168     3345   3160   3615    165   -106    162       C  
ATOM   1765  O   THR B 168      30.146  -1.504   9.177  1.00 27.02           O  
ANISOU 1765  O   THR B 168     3424   3172   3670    163    -40    238       O  
ATOM   1766  CB  THR B 168      32.076  -3.137   6.999  1.00 26.81           C  
ANISOU 1766  CB  THR B 168     3395   3104   3687    156   -198     62       C  
ATOM   1767  OG1 THR B 168      32.157  -3.807   5.735  1.00 27.06           O  
ANISOU 1767  OG1 THR B 168     3413   3116   3753    120   -238     -3       O  
ATOM   1768  CG2 THR B 168      31.870  -4.166   8.103  1.00 27.14           C  
ANISOU 1768  CG2 THR B 168     3523   3050   3740    173   -168    125       C  
ATOM   1769  N   LEU B 169      31.857  -0.319   8.337  1.00 24.69           N  
ANISOU 1769  N   LEU B 169     3105   2963   3311    211   -135    124       N  
ATOM   1770  CA  LEU B 169      31.953   0.545   9.508  1.00 25.36           C  
ANISOU 1770  CA  LEU B 169     3249   3059   3328    262   -107    157       C  
ATOM   1771  C   LEU B 169      30.698   1.409   9.639  1.00 26.32           C  
ANISOU 1771  C   LEU B 169     3341   3208   3451    246    -31    212       C  
ATOM   1772  O   LEU B 169      30.195   1.622  10.748  1.00 27.43           O  
ANISOU 1772  O   LEU B 169     3545   3327   3551    284     34    272       O  
ATOM   1773  CB  LEU B 169      33.206   1.424   9.426  1.00 25.54           C  
ANISOU 1773  CB  LEU B 169     3271   3124   3306    292   -169     95       C  
ATOM   1774  CG  LEU B 169      34.529   0.645   9.455  1.00 25.90           C  
ANISOU 1774  CG  LEU B 169     3328   3154   3357    328   -242     48       C  
ATOM   1775  CD1 LEU B 169      35.717   1.502   9.031  1.00 25.58           C  
ANISOU 1775  CD1 LEU B 169     3235   3170   3313    331   -296    -16       C  
ATOM   1776  CD2 LEU B 169      34.766   0.043  10.832  1.00 27.07           C  
ANISOU 1776  CD2 LEU B 169     3580   3249   3456    392   -259     88       C  
ATOM   1777  N   GLU B 170      30.195   1.889   8.503  1.00 25.07           N  
ANISOU 1777  N   GLU B 170     3093   3097   3335    202    -37    194       N  
ATOM   1778  CA  GLU B 170      29.032   2.787   8.480  1.00 26.87           C  
ANISOU 1778  CA  GLU B 170     3274   3360   3575    202     24    244       C  
ATOM   1779  C   GLU B 170      27.803   2.069   9.027  1.00 26.85           C  
ANISOU 1779  C   GLU B 170     3241   3328   3631    182    100    325       C  
ATOM   1780  O   GLU B 170      27.010   2.652   9.778  1.00 26.17           O  
ANISOU 1780  O   GLU B 170     3160   3250   3533    221    190    390       O  
ATOM   1781  CB  GLU B 170      28.778   3.273   7.051  1.00 26.44           C  
ANISOU 1781  CB  GLU B 170     3134   3358   3553    164    -18    211       C  
ATOM   1782  CG  GLU B 170      27.668   4.293   6.906  1.00 28.92           C  
ANISOU 1782  CG  GLU B 170     3393   3715   3880    182     29    260       C  
ATOM   1783  CD  GLU B 170      27.594   4.876   5.504  1.00 30.73           C  
ANISOU 1783  CD  GLU B 170     3568   3994   4115    162    -28    227       C  
ATOM   1784  OE1 GLU B 170      27.475   4.103   4.523  1.00 33.64           O  
ANISOU 1784  OE1 GLU B 170     3888   4370   4521    108    -90    197       O  
ATOM   1785  OE2 GLU B 170      27.624   6.116   5.385  1.00 31.32           O  
ANISOU 1785  OE2 GLU B 170     3662   4090   4146    203    -10    231       O  
ATOM   1786  N   LYS B 171      27.642   0.805   8.640  1.00 26.93           N  
ANISOU 1786  N   LYS B 171     3221   3299   3708    122     73    323       N  
ATOM   1787  CA  LYS B 171      26.526  -0.014   9.128  1.00 29.34           C  
ANISOU 1787  CA  LYS B 171     3491   3564   4091     78    146    403       C  
ATOM   1788  C   LYS B 171      26.586  -0.193  10.646  1.00 29.77           C  
ANISOU 1788  C   LYS B 171     3657   3568   4087    138    240    471       C  
ATOM   1789  O   LYS B 171      25.563  -0.122  11.328  1.00 31.70           O  
ANISOU 1789  O   LYS B 171     3877   3808   4360    142    354    558       O  
ATOM   1790  CB  LYS B 171      26.493  -1.369   8.413  1.00 32.69           C  
ANISOU 1790  CB  LYS B 171     3891   3932   4595     -6     85    376       C  
ATOM   1791  CG  LYS B 171      25.985  -1.302   6.974  1.00 35.24           C  
ANISOU 1791  CG  LYS B 171     4104   4301   4982    -76      3    328       C  
ATOM   1792  CD  LYS B 171      26.327  -2.565   6.192  1.00 38.88           C  
ANISOU 1792  CD  LYS B 171     4593   4695   5484   -143    -79    266       C  
ATOM   1793  CE  LYS B 171      25.213  -2.990   5.248  1.00 44.60           C  
ANISOU 1793  CE  LYS B 171     5210   5423   6310   -249   -135    263       C  
ATOM   1794  NZ  LYS B 171      24.767  -1.924   4.307  1.00 44.14           N  
ANISOU 1794  NZ  LYS B 171     5061   5468   6243   -242   -188    242       N  
ATOM   1795  N   ILE B 172      27.790  -0.376  11.179  1.00 29.58           N  
ANISOU 1795  N   ILE B 172     3754   3510   3976    192    195    433       N  
ATOM   1796  CA  ILE B 172      27.987  -0.501  12.623  1.00 30.79           C  
ANISOU 1796  CA  ILE B 172     4042   3614   4041    264    260    488       C  
ATOM   1797  C   ILE B 172      27.655   0.806  13.333  1.00 29.74           C  
ANISOU 1797  C   ILE B 172     3949   3522   3828    333    331    514       C  
ATOM   1798  O   ILE B 172      26.973   0.810  14.357  1.00 31.52           O  
ANISOU 1798  O   ILE B 172     4238   3721   4016    374    450    596       O  
ATOM   1799  CB  ILE B 172      29.431  -0.939  12.954  1.00 31.59           C  
ANISOU 1799  CB  ILE B 172     4253   3680   4069    316    162    433       C  
ATOM   1800  CG1 ILE B 172      29.683  -2.362  12.441  1.00 33.79           C  
ANISOU 1800  CG1 ILE B 172     4525   3894   4420    270    118    421       C  
ATOM   1801  CG2 ILE B 172      29.683  -0.872  14.451  1.00 32.52           C  
ANISOU 1801  CG2 ILE B 172     4530   3757   4068    404    205    484       C  
ATOM   1802  CD1 ILE B 172      31.148  -2.746  12.417  1.00 35.09           C  
ANISOU 1802  CD1 ILE B 172     4750   4042   4539    327      8    354       C  
ATOM   1803  N   PHE B 173      28.117   1.920  12.765  1.00 29.11           N  
ANISOU 1803  N   PHE B 173     3841   3499   3720    348    269    446       N  
ATOM   1804  CA  PHE B 173      27.822   3.246  13.286  1.00 28.89           C  
ANISOU 1804  CA  PHE B 173     3858   3497   3620    412    326    457       C  
ATOM   1805  C   PHE B 173      26.316   3.468  13.450  1.00 30.62           C  
ANISOU 1805  C   PHE B 173     4004   3734   3894    419    466    546       C  
ATOM   1806  O   PHE B 173      25.847   3.959  14.490  1.00 30.91           O  
ANISOU 1806  O   PHE B 173     4129   3754   3859    495    578    600       O  
ATOM   1807  CB  PHE B 173      28.440   4.306  12.352  1.00 29.36           C  
ANISOU 1807  CB  PHE B 173     3875   3606   3675    399    239    376       C  
ATOM   1808  CG  PHE B 173      27.990   5.705  12.625  1.00 30.57           C  
ANISOU 1808  CG  PHE B 173     4063   3775   3776    455    297    386       C  
ATOM   1809  CD1 PHE B 173      28.530   6.430  13.680  1.00 31.82           C  
ANISOU 1809  CD1 PHE B 173     4377   3899   3814    523    301    366       C  
ATOM   1810  CD2 PHE B 173      27.039   6.313  11.815  1.00 31.46           C  
ANISOU 1810  CD2 PHE B 173     4064   3932   3956    447    339    411       C  
ATOM   1811  CE1 PHE B 173      28.112   7.730  13.930  1.00 32.01           C  
ANISOU 1811  CE1 PHE B 173     4456   3920   3786    580    358    368       C  
ATOM   1812  CE2 PHE B 173      26.624   7.614  12.059  1.00 33.38           C  
ANISOU 1812  CE2 PHE B 173     4351   4180   4151    515    397    422       C  
ATOM   1813  CZ  PHE B 173      27.162   8.322  13.120  1.00 32.03           C  
ANISOU 1813  CZ  PHE B 173     4347   3962   3860    581    413    399       C  
ATOM   1814  N   LEU B 174      25.556   3.107  12.425  1.00 30.11           N  
ANISOU 1814  N   LEU B 174     3779   3704   3957    345    459    561       N  
ATOM   1815  CA  LEU B 174      24.105   3.279  12.468  1.00 33.29           C  
ANISOU 1815  CA  LEU B 174     4067   4136   4444    345    577    647       C  
ATOM   1816  C   LEU B 174      23.428   2.367  13.493  1.00 34.15           C  
ANISOU 1816  C   LEU B 174     4201   4195   4578    341    710    746       C  
ATOM   1817  O   LEU B 174      22.510   2.802  14.198  1.00 34.33           O  
ANISOU 1817  O   LEU B 174     4211   4229   4600    398    859    827       O  
ATOM   1818  CB  LEU B 174      23.502   3.061  11.086  1.00 34.24           C  
ANISOU 1818  CB  LEU B 174     4005   4307   4696    258    505    633       C  
ATOM   1819  CG  LEU B 174      23.729   4.260  10.182  1.00 35.11           C  
ANISOU 1819  CG  LEU B 174     4085   4475   4779    289    431    575       C  
ATOM   1820  CD1 LEU B 174      23.503   3.872   8.738  1.00 35.81           C  
ANISOU 1820  CD1 LEU B 174     4044   4603   4958    204    317    537       C  
ATOM   1821  CD2 LEU B 174      22.813   5.401  10.607  1.00 35.85           C  
ANISOU 1821  CD2 LEU B 174     4151   4604   4866    379    541    636       C  
ATOM   1822  N  AGLN B 175      23.876   1.115  13.561  0.50 35.90           N  
ANISOU 1822  N  AGLN B 175     4463   4356   4821    279    669    743       N  
ATOM   1823  CA AGLN B 175      23.389   0.157  14.560  0.50 38.64           C  
ANISOU 1823  CA AGLN B 175     4867   4633   5179    271    794    841       C  
ATOM   1824  C  AGLN B 175      23.538   0.710  15.972  0.50 38.79           C  
ANISOU 1824  C  AGLN B 175     5066   4628   5044    393    908    886       C  
ATOM   1825  O  AGLN B 175      22.593   0.681  16.758  0.50 40.06           O  
ANISOU 1825  O  AGLN B 175     5228   4777   5213    424   1083    989       O  
ATOM   1826  CB AGLN B 175      24.152  -1.166  14.458  0.50 41.32           C  
ANISOU 1826  CB AGLN B 175     5277   4893   5530    212    709    815       C  
ATOM   1827  CG AGLN B 175      23.596  -2.132  13.428  0.50 44.55           C  
ANISOU 1827  CG AGLN B 175     5538   5283   6103     78    661    812       C  
ATOM   1828  CD AGLN B 175      24.457  -3.371  13.264  0.50 46.52           C  
ANISOU 1828  CD AGLN B 175     5881   5441   6352     38    571    772       C  
ATOM   1829  OE1AGLN B 175      25.599  -3.421  13.727  0.50 46.28           O  
ANISOU 1829  OE1AGLN B 175     5997   5381   6203    117    516    732       O  
ATOM   1830  NE2AGLN B 175      23.913  -4.379  12.594  0.50 47.73           N  
ANISOU 1830  NE2AGLN B 175     5949   5545   6641    -81    547    780       N  
ATOM   1831  N  BGLN B 175      23.877   1.118  13.574  0.50 34.79           N  
ANISOU 1831  N  BGLN B 175     4323   4214   4678    280    670    743       N  
ATOM   1832  CA BGLN B 175      23.353   0.171  14.564  0.50 36.65           C  
ANISOU 1832  CA BGLN B 175     4612   4383   4929    271    798    843       C  
ATOM   1833  C  BGLN B 175      23.540   0.692  15.986  0.50 37.75           C  
ANISOU 1833  C  BGLN B 175     4936   4495   4912    393    909    887       C  
ATOM   1834  O  BGLN B 175      22.620   0.622  16.797  0.50 39.09           O  
ANISOU 1834  O  BGLN B 175     5113   4650   5087    423   1083    991       O  
ATOM   1835  CB BGLN B 175      24.028  -1.193  14.423  0.50 37.39           C  
ANISOU 1835  CB BGLN B 175     4764   4396   5046    204    717    822       C  
ATOM   1836  CG BGLN B 175      23.625  -1.962  13.177  0.50 38.40           C  
ANISOU 1836  CG BGLN B 175     4735   4523   5330     74    636    793       C  
ATOM   1837  CD BGLN B 175      22.173  -2.398  13.193  0.50 39.50           C  
ANISOU 1837  CD BGLN B 175     4727   4659   5620    -11    751    892       C  
ATOM   1838  OE1BGLN B 175      21.616  -2.719  14.247  0.50 41.29           O  
ANISOU 1838  OE1BGLN B 175     5000   4842   5846      5    909    998       O  
ATOM   1839  NE2BGLN B 175      21.552  -2.421  12.018  0.50 37.29           N  
ANISOU 1839  NE2BGLN B 175     4269   4427   5472   -104    672    861       N  
ATOM   1840  N   LYS B 176      24.726   1.220  16.278  1.00 37.40           N  
ANISOU 1840  N   LYS B 176     5039   4443   4726    463    809    808       N  
ATOM   1841  CA  LYS B 176      25.026   1.764  17.606  1.00 39.38           C  
ANISOU 1841  CA  LYS B 176     5494   4664   4804    581    877    829       C  
ATOM   1842  C   LYS B 176      24.303   3.086  17.874  1.00 39.92           C  
ANISOU 1842  C   LYS B 176     5558   4776   4832    659    986    846       C  
ATOM   1843  O   LYS B 176      23.821   3.321  18.989  1.00 40.13           O  
ANISOU 1843  O   LYS B 176     5709   4775   4761    748   1136    915       O  
ATOM   1844  CB  LYS B 176      26.539   1.938  17.794  1.00 40.47           C  
ANISOU 1844  CB  LYS B 176     5772   4784   4820    620    709    730       C  
ATOM   1845  CG  LYS B 176      27.344   0.650  17.667  1.00 44.62           C  
ANISOU 1845  CG  LYS B 176     6323   5259   5368    578    608    716       C  
ATOM   1846  CD  LYS B 176      27.024  -0.350  18.767  1.00 48.71           C  
ANISOU 1846  CD  LYS B 176     6977   5696   5833    611    716    819       C  
ATOM   1847  CE  LYS B 176      27.699  -1.688  18.514  1.00 53.28           C  
ANISOU 1847  CE  LYS B 176     7572   6213   6457    569    624    812       C  
ATOM   1848  NZ  LYS B 176      29.179  -1.556  18.466  1.00 55.81           N  
ANISOU 1848  NZ  LYS B 176     7962   6542   6699    619    438    713       N  
ATOM   1849  N   VAL B 177      24.214   3.939  16.856  1.00 37.86           N  
ANISOU 1849  N   VAL B 177     5168   4577   4637    636    918    788       N  
ATOM   1850  CA  VAL B 177      23.477   5.199  16.983  1.00 37.51           C  
ANISOU 1850  CA  VAL B 177     5111   4569   4572    718   1018    806       C  
ATOM   1851  C   VAL B 177      21.999   4.969  17.326  1.00 38.60           C  
ANISOU 1851  C   VAL B 177     5140   4725   4800    737   1221    930       C  
ATOM   1852  O   VAL B 177      21.401   5.771  18.034  1.00 37.99           O  
ANISOU 1852  O   VAL B 177     5127   4650   4657    847   1366    973       O  
ATOM   1853  CB  VAL B 177      23.621   6.070  15.713  1.00 35.99           C  
ANISOU 1853  CB  VAL B 177     4796   4433   4444    686    904    732       C  
ATOM   1854  CG1 VAL B 177      22.537   7.130  15.642  1.00 39.54           C  
ANISOU 1854  CG1 VAL B 177     5175   4921   4924    763   1022    779       C  
ATOM   1855  CG2 VAL B 177      24.997   6.720  15.685  1.00 35.52           C  
ANISOU 1855  CG2 VAL B 177     4874   4351   4271    698    759    623       C  
ATOM   1856  N   ALA B 178      21.424   3.874  16.838  1.00 38.98           N  
ANISOU 1856  N   ALA B 178     5025   4782   5002    631   1235    985       N  
ATOM   1857  CA  ALA B 178      20.025   3.533  17.121  1.00 42.42           C  
ANISOU 1857  CA  ALA B 178     5321   5239   5558    623   1425   1109       C  
ATOM   1858  C   ALA B 178      19.735   3.324  18.621  1.00 44.72           C  
ANISOU 1858  C   ALA B 178     5781   5472   5736    713   1630   1204       C  
ATOM   1859  O   ALA B 178      18.601   3.519  19.071  1.00 46.22           O  
ANISOU 1859  O   ALA B 178     5891   5687   5983    762   1832   1307       O  
ATOM   1860  CB  ALA B 178      19.618   2.296  16.334  1.00 43.04           C  
ANISOU 1860  CB  ALA B 178     5215   5317   5822    467   1372   1137       C  
ATOM   1861  N   SER B 179      20.755   2.932  19.383  1.00 42.64           N  
ANISOU 1861  N   SER B 179     5752   5135   5312    743   1580   1173       N  
ATOM   1862  CA  SER B 179      20.615   2.718  20.825  1.00 45.13           C  
ANISOU 1862  CA  SER B 179     6277   5389   5482    839   1756   1257       C  
ATOM   1863  C   SER B 179      21.136   3.882  21.675  1.00 45.94           C  
ANISOU 1863  C   SER B 179     6619   5475   5360    993   1767   1202       C  
ATOM   1864  O   SER B 179      21.286   3.742  22.895  1.00 45.39           O  
ANISOU 1864  O   SER B 179     6782   5344   5118   1085   1868   1247       O  
ATOM   1865  CB  SER B 179      21.328   1.423  21.227  1.00 45.33           C  
ANISOU 1865  CB  SER B 179     6428   5332   5463    784   1697   1274       C  
ATOM   1866  OG  SER B 179      20.667   0.301  20.678  1.00 45.35           O  
ANISOU 1866  OG  SER B 179     6246   5323   5662    648   1736   1345       O  
ATOM   1867  N   MET B 180      21.402   5.025  21.043  1.00 45.00           N  
ANISOU 1867  N   MET B 180     6462   5400   5236   1020   1661   1107       N  
ATOM   1868  CA  MET B 180      21.905   6.201  21.756  1.00 47.78           C  
ANISOU 1868  CA  MET B 180     7042   5724   5388   1150   1652   1041       C  
ATOM   1869  C   MET B 180      20.840   6.756  22.714  1.00 50.03           C  
ANISOU 1869  C   MET B 180     7410   5999   5598   1290   1915   1132       C  
ATOM   1870  O   MET B 180      19.660   6.784  22.365  1.00 47.21           O  
ANISOU 1870  O   MET B 180     6847   5695   5395   1289   2070   1219       O  
ATOM   1871  CB  MET B 180      22.330   7.289  20.765  1.00 47.66           C  
ANISOU 1871  CB  MET B 180     6951   5747   5410   1133   1497    931       C  
ATOM   1872  CG  MET B 180      22.958   8.521  21.409  1.00 48.96           C  
ANISOU 1872  CG  MET B 180     7356   5865   5382   1242   1457    845       C  
ATOM   1873  SD  MET B 180      23.722   9.651  20.224  1.00 50.18           S  
ANISOU 1873  SD  MET B 180     7443   6039   5581   1189   1252    714       S  
ATOM   1874  CE  MET B 180      22.338   9.982  19.137  1.00 48.83           C  
ANISOU 1874  CE  MET B 180     6988   5949   5614   1185   1364    787       C  
ATOM   1875  N   PRO B 181      21.254   7.181  23.927  1.00 54.87           N  
ANISOU 1875  N   PRO B 181     8325   6545   5975   1415   1964   1114       N  
ATOM   1876  CA  PRO B 181      20.356   7.843  24.889  1.00 60.09           C  
ANISOU 1876  CA  PRO B 181     9116   7188   6527   1575   2218   1184       C  
ATOM   1877  C   PRO B 181      19.708   9.128  24.363  1.00 62.78           C  
ANISOU 1877  C   PRO B 181     9353   7569   6930   1649   2276   1158       C  
ATOM   1878  O   PRO B 181      20.275   9.803  23.502  1.00 59.43           O  
ANISOU 1878  O   PRO B 181     8872   7160   6548   1602   2086   1053       O  
ATOM   1879  CB  PRO B 181      21.282   8.164  26.064  1.00 61.66           C  
ANISOU 1879  CB  PRO B 181     9689   7300   6437   1677   2159   1117       C  
ATOM   1880  CG  PRO B 181      22.336   7.118  26.005  1.00 59.67           C  
ANISOU 1880  CG  PRO B 181     9473   7026   6171   1571   1959   1085       C  
ATOM   1881  CD  PRO B 181      22.554   6.847  24.542  1.00 55.70           C  
ANISOU 1881  CD  PRO B 181     8672   6587   5902   1415   1793   1040       C  
ATOM   1882  N   GLN B 182      18.537   9.469  24.898  1.00 68.74           N  
ANISOU 1882  N   GLN B 182    10090   8336   7689   1772   2547   1258       N  
ATOM   1883  CA  GLN B 182      17.745  10.582  24.370  1.00 72.60           C  
ANISOU 1883  CA  GLN B 182    10447   8870   8268   1858   2629   1258       C  
ATOM   1884  C   GLN B 182      17.846  11.847  25.234  1.00 78.57           C  
ANISOU 1884  C   GLN B 182    11504   9552   8797   2048   2713   1200       C  
ATOM   1885  O   GLN B 182      17.523  11.827  26.426  1.00 87.48           O  
ANISOU 1885  O   GLN B 182    12846  10631   9759   2178   2917   1255       O  
ATOM   1886  CB  GLN B 182      16.278  10.167  24.214  1.00 73.13           C  
ANISOU 1886  CB  GLN B 182    10231   9015   8539   1872   2872   1412       C  
ATOM   1887  CG  GLN B 182      15.613  10.787  22.995  1.00 73.85           C  
ANISOU 1887  CG  GLN B 182    10023   9191   8843   1857   2825   1411       C  
ATOM   1888  CD  GLN B 182      14.105  10.901  23.121  1.00 77.09           C  
ANISOU 1888  CD  GLN B 182    10214   9672   9405   1954   3100   1551       C  
ATOM   1889  OE1 GLN B 182      13.462  10.133  23.839  1.00 78.75           O  
ANISOU 1889  OE1 GLN B 182    10388   9888   9644   1960   3316   1671       O  
ATOM   1890  NE2 GLN B 182      13.532  11.869  22.412  1.00 76.63           N  
ANISOU 1890  NE2 GLN B 182    10000   9665   9449   2033   3096   1542       N  
ATOM   1891  N   GLU B 183      18.294  12.939  24.615  1.00 78.30           N  
ANISOU 1891  N   GLU B 183    11499   9500   8752   2062   2560   1089       N  
ATOM   1892  CA  GLU B 183      18.378  14.249  25.265  1.00 80.25           C  
ANISOU 1892  CA  GLU B 183    12024   9662   8805   2230   2617   1018       C  
ATOM   1893  C   GLU B 183      18.531  15.354  24.220  1.00 79.12           C  
ANISOU 1893  C   GLU B 183    11794   9518   8747   2220   2479    936       C  
ATOM   1894  O   GLU B 183      19.602  15.532  23.637  1.00 78.53           O  
ANISOU 1894  O   GLU B 183    11751   9419   8667   2101   2227    826       O  
ATOM   1895  CB  GLU B 183      19.542  14.294  26.264  1.00 81.95           C  
ANISOU 1895  CB  GLU B 183    12611   9773   8752   2243   2496    917       C  
ATOM   1896  CG  GLU B 183      19.897  15.700  26.746  1.00 82.27           C  
ANISOU 1896  CG  GLU B 183    12953   9707   8598   2372   2469    803       C  
ATOM   1897  CD  GLU B 183      20.683  15.714  28.044  1.00 85.24           C  
ANISOU 1897  CD  GLU B 183    13724   9980   8681   2434   2424    732       C  
ATOM   1898  OE1 GLU B 183      20.308  14.984  28.987  1.00 90.39           O  
ANISOU 1898  OE1 GLU B 183    14487  10632   9225   2506   2595    820       O  
ATOM   1899  OE2 GLU B 183      21.670  16.475  28.127  1.00 83.30           O  
ANISOU 1899  OE2 GLU B 183    13685   9651   8311   2410   2216    589       O  
TER    1900      GLU B 183                                                      
ATOM   1901  N   THR C  76      -8.468  38.554  23.226  1.00 73.87           N  
ANISOU 1901  N   THR C  76    12446   7996   7622   1357  -1523     30       N  
ATOM   1902  CA  THR C  76      -7.516  38.116  22.164  1.00 71.47           C  
ANISOU 1902  CA  THR C  76    12076   7708   7370    930  -1486    105       C  
ATOM   1903  C   THR C  76      -6.078  38.050  22.679  1.00 69.18           C  
ANISOU 1903  C   THR C  76    11814   7374   7096    605  -1453     88       C  
ATOM   1904  O   THR C  76      -5.293  37.223  22.219  1.00 67.16           O  
ANISOU 1904  O   THR C  76    11329   7265   6924    316  -1335    129       O  
ATOM   1905  CB  THR C  76      -7.569  39.053  20.941  1.00 72.44           C  
ANISOU 1905  CB  THR C  76    12533   7597   7392    833  -1646    174       C  
ATOM   1906  N   ASN C  77      -5.741  38.915  23.633  1.00 69.21           N  
ANISOU 1906  N   ASN C  77    12103   7178   7014    664  -1566     27       N  
ATOM   1907  CA  ASN C  77      -4.380  38.978  24.176  1.00 69.12           C  
ANISOU 1907  CA  ASN C  77    12140   7107   7013    349  -1581     19       C  
ATOM   1908  C   ASN C  77      -3.944  37.647  24.800  1.00 63.25           C  
ANISOU 1908  C   ASN C  77    10968   6655   6406    282  -1393     -4       C  
ATOM   1909  O   ASN C  77      -2.839  37.171  24.538  1.00 60.83           O  
ANISOU 1909  O   ASN C  77    10508   6432   6171    -47  -1331     36       O  
ATOM   1910  CB  ASN C  77      -4.254  40.111  25.204  1.00 74.35           C  
ANISOU 1910  CB  ASN C  77    13211   7492   7545    468  -1764    -53       C  
ATOM   1911  CG  ASN C  77      -2.873  40.749  25.207  1.00 79.25           C  
ANISOU 1911  CG  ASN C  77    14063   7918   8129     53  -1895    -12       C  
ATOM   1912  OD1 ASN C  77      -2.404  41.247  24.181  1.00 82.50           O  
ANISOU 1912  OD1 ASN C  77    14629   8207   8508   -228  -1967     80       O  
ATOM   1913  ND2 ASN C  77      -2.223  40.751  26.365  1.00 79.73           N  
ANISOU 1913  ND2 ASN C  77    14153   7953   8186      2  -1936    -72       N  
ATOM   1914  N   GLN C  78      -4.818  37.054  25.613  1.00 59.24           N  
ANISOU 1914  N   GLN C  78    10271   6308   5929    601  -1302    -63       N  
ATOM   1915  CA  GLN C  78      -4.551  35.746  26.225  1.00 54.94           C  
ANISOU 1915  CA  GLN C  78     9342   6028   5502    567  -1134    -80       C  
ATOM   1916  C   GLN C  78      -4.435  34.632  25.185  1.00 50.78           C  
ANISOU 1916  C   GLN C  78     8490   5709   5092    390   -997    -13       C  
ATOM   1917  O   GLN C  78      -3.524  33.806  25.258  1.00 46.89           O  
ANISOU 1917  O   GLN C  78     7784   5345   4685    176   -905     -5       O  
ATOM   1918  CB  GLN C  78      -5.642  35.378  27.239  1.00 56.30           C  
ANISOU 1918  CB  GLN C  78     9393   6334   5662    944  -1060   -136       C  
ATOM   1919  CG  GLN C  78      -5.629  36.228  28.497  1.00 58.40           C  
ANISOU 1919  CG  GLN C  78     9951   6434   5802   1137  -1157   -222       C  
ATOM   1920  CD  GLN C  78      -6.454  35.630  29.624  1.00 58.32           C  
ANISOU 1920  CD  GLN C  78     9762   6615   5781   1456  -1032   -269       C  
ATOM   1921  OE1 GLN C  78      -7.514  35.051  29.395  1.00 58.31           O  
ANISOU 1921  OE1 GLN C  78     9512   6816   5826   1652   -920   -233       O  
ATOM   1922  NE2 GLN C  78      -5.966  35.769  30.851  1.00 59.49           N  
ANISOU 1922  NE2 GLN C  78    10038   6705   5860   1495  -1058   -340       N  
ATOM   1923  N   LEU C  79      -5.363  34.611  24.230  1.00 49.64           N  
ANISOU 1923  N   LEU C  79     8325   5593   4943    495   -996     31       N  
ATOM   1924  CA  LEU C  79      -5.368  33.592  23.178  1.00 47.96           C  
ANISOU 1924  CA  LEU C  79     7861   5549   4812    349   -889     89       C  
ATOM   1925  C   LEU C  79      -4.197  33.755  22.209  1.00 48.23           C  
ANISOU 1925  C   LEU C  79     7978   5513   4833     -1   -888    139       C  
ATOM   1926  O   LEU C  79      -3.600  32.766  21.787  1.00 46.31           O  
ANISOU 1926  O   LEU C  79     7507   5427   4662   -173   -764    158       O  
ATOM   1927  CB  LEU C  79      -6.702  33.592  22.418  1.00 48.22           C  
ANISOU 1927  CB  LEU C  79     7871   5618   4831    549   -923    130       C  
ATOM   1928  CG  LEU C  79      -7.853  32.912  23.167  1.00 47.99           C  
ANISOU 1928  CG  LEU C  79     7590   5783   4857    838   -858    115       C  
ATOM   1929  CD1 LEU C  79      -9.181  33.141  22.462  1.00 49.33           C  
ANISOU 1929  CD1 LEU C  79     7750   5980   5010   1046   -930    166       C  
ATOM   1930  CD2 LEU C  79      -7.581  31.421  23.317  1.00 44.91           C  
ANISOU 1930  CD2 LEU C  79     6864   5617   4580    713   -711    125       C  
ATOM   1931  N   GLN C  80      -3.872  34.999  21.860  1.00 50.71           N  
ANISOU 1931  N   GLN C  80     8627   5594   5045   -102  -1024    164       N  
ATOM   1932  CA  GLN C  80      -2.692  35.286  21.042  1.00 52.54           C  
ANISOU 1932  CA  GLN C  80     8947   5766   5249   -462  -1020    229       C  
ATOM   1933  C   GLN C  80      -1.424  34.814  21.759  1.00 49.78           C  
ANISOU 1933  C   GLN C  80     8416   5521   4976   -667   -943    212       C  
ATOM   1934  O   GLN C  80      -0.523  34.256  21.136  1.00 48.33           O  
ANISOU 1934  O   GLN C  80     8062   5465   4833   -910   -830    258       O  
ATOM   1935  CB  GLN C  80      -2.599  36.787  20.732  1.00 58.61           C  
ANISOU 1935  CB  GLN C  80    10147   6238   5885   -540  -1209    268       C  
ATOM   1936  CG  GLN C  80      -1.516  37.178  19.731  1.00 63.01           C  
ANISOU 1936  CG  GLN C  80    10814   6734   6390   -932  -1206    367       C  
ATOM   1937  CD  GLN C  80      -1.976  37.103  18.283  1.00 66.44           C  
ANISOU 1937  CD  GLN C  80    11306   7174   6764   -971  -1178    439       C  
ATOM   1938  OE1 GLN C  80      -1.850  38.073  17.532  1.00 71.93           O  
ANISOU 1938  OE1 GLN C  80    12321   7669   7339  -1119  -1291    514       O  
ATOM   1939  NE2 GLN C  80      -2.513  35.954  17.885  1.00 65.52           N  
ANISOU 1939  NE2 GLN C  80    10907   7270   6717   -850  -1043    421       N  
ATOM   1940  N   TYR C  81      -1.363  35.037  23.069  1.00 48.28           N  
ANISOU 1940  N   TYR C  81     8263   5284   4795   -552  -1006    145       N  
ATOM   1941  CA  TYR C  81      -0.255  34.538  23.879  1.00 47.78           C  
ANISOU 1941  CA  TYR C  81     8016   5328   4810   -709   -959    124       C  
ATOM   1942  C   TYR C  81      -0.205  33.009  23.829  1.00 44.90           C  
ANISOU 1942  C   TYR C  81     7256   5238   4563   -671   -770    110       C  
ATOM   1943  O   TYR C  81       0.834  32.427  23.531  1.00 45.14           O  
ANISOU 1943  O   TYR C  81     7091   5400   4658   -885   -678    140       O  
ATOM   1944  CB  TYR C  81      -0.377  35.040  25.321  1.00 47.86           C  
ANISOU 1944  CB  TYR C  81     8179   5221   4782   -548  -1077     47       C  
ATOM   1945  CG  TYR C  81       0.686  34.512  26.260  1.00 46.68           C  
ANISOU 1945  CG  TYR C  81     7848   5176   4709   -684  -1058     23       C  
ATOM   1946  CD1 TYR C  81       1.909  35.167  26.399  1.00 48.85           C  
ANISOU 1946  CD1 TYR C  81     8232   5353   4974   -990  -1173     63       C  
ATOM   1947  CD2 TYR C  81       0.464  33.365  27.019  1.00 44.06           C  
ANISOU 1947  CD2 TYR C  81     7242   5039   4459   -518   -943    -28       C  
ATOM   1948  CE1 TYR C  81       2.883  34.690  27.262  1.00 48.10           C  
ANISOU 1948  CE1 TYR C  81     7956   5363   4956  -1111  -1179     47       C  
ATOM   1949  CE2 TYR C  81       1.431  32.879  27.881  1.00 43.96           C  
ANISOU 1949  CE2 TYR C  81     7077   5113   4510   -627   -945    -48       C  
ATOM   1950  CZ  TYR C  81       2.639  33.543  27.999  1.00 45.85           C  
ANISOU 1950  CZ  TYR C  81     7408   5263   4747   -915  -1066    -13       C  
ATOM   1951  OH  TYR C  81       3.603  33.070  28.860  1.00 46.45           O  
ANISOU 1951  OH  TYR C  81     7320   5435   4894  -1020  -1091    -26       O  
ATOM   1952  N   LEU C  82      -1.335  32.365  24.102  1.00 44.89           N  
ANISOU 1952  N   LEU C  82     7143   5325   4586   -396   -717     71       N  
ATOM   1953  CA  LEU C  82      -1.434  30.906  23.997  1.00 41.98           C  
ANISOU 1953  CA  LEU C  82     6449   5183   4315   -358   -564     65       C  
ATOM   1954  C   LEU C  82      -1.006  30.393  22.622  1.00 41.60           C  
ANISOU 1954  C   LEU C  82     6308   5215   4281   -542   -470    118       C  
ATOM   1955  O   LEU C  82      -0.387  29.339  22.521  1.00 39.70           O  
ANISOU 1955  O   LEU C  82     5840   5133   4112   -617   -353    112       O  
ATOM   1956  CB  LEU C  82      -2.854  30.430  24.322  1.00 41.12           C  
ANISOU 1956  CB  LEU C  82     6262   5145   4216    -71   -544     45       C  
ATOM   1957  CG  LEU C  82      -3.209  30.463  25.814  1.00 41.32           C  
ANISOU 1957  CG  LEU C  82     6282   5181   4235    131   -565    -11       C  
ATOM   1958  CD1 LEU C  82      -4.658  30.073  26.058  1.00 40.99           C  
ANISOU 1958  CD1 LEU C  82     6140   5239   4193    404   -528     -5       C  
ATOM   1959  CD2 LEU C  82      -2.274  29.560  26.607  1.00 42.01           C  
ANISOU 1959  CD2 LEU C  82     6178   5384   4399     36   -497    -38       C  
ATOM   1960  N   HIS C  83      -1.317  31.145  21.570  1.00 43.00           N  
ANISOU 1960  N   HIS C  83     6686   5277   4375   -602   -523    169       N  
ATOM   1961  CA  HIS C  83      -0.922  30.758  20.219  1.00 43.06           C  
ANISOU 1961  CA  HIS C  83     6653   5347   4358   -774   -432    222       C  
ATOM   1962  C   HIS C  83       0.537  31.042  19.967  1.00 44.79           C  
ANISOU 1962  C   HIS C  83     6858   5587   4570  -1059   -382    262       C  
ATOM   1963  O   HIS C  83       1.299  30.139  19.620  1.00 43.96           O  
ANISOU 1963  O   HIS C  83     6538   5652   4510  -1155   -238    265       O  
ATOM   1964  CB  HIS C  83      -1.806  31.460  19.188  1.00 43.66           C  
ANISOU 1964  CB  HIS C  83     6964   5289   4334   -734   -519    269       C  
ATOM   1965  CG  HIS C  83      -1.602  30.978  17.769  1.00 45.01           C  
ANISOU 1965  CG  HIS C  83     7122   5524   4455   -873   -427    319       C  
ATOM   1966  ND1 HIS C  83      -1.976  31.702  16.701  1.00 47.53           N  
ANISOU 1966  ND1 HIS C  83     7682   5714   4660   -929   -500    380       N  
ATOM   1967  CD2 HIS C  83      -1.047  29.802  17.268  1.00 44.76           C  
ANISOU 1967  CD2 HIS C  83     6884   5666   4456   -950   -268    311       C  
ATOM   1968  CE1 HIS C  83      -1.677  31.031  15.575  1.00 47.04           C  
ANISOU 1968  CE1 HIS C  83     7574   5745   4552  -1045   -387    410       C  
ATOM   1969  NE2 HIS C  83      -1.112  29.868  15.923  1.00 45.43           N  
ANISOU 1969  NE2 HIS C  83     7099   5725   4435  -1047   -242    363       N  
ATOM   1970  N   LYS C  84       0.944  32.292  20.170  1.00 48.42           N  
ANISOU 1970  N   LYS C  84     7547   5879   4970  -1193   -505    297       N  
ATOM   1971  CA  LYS C  84       2.270  32.761  19.752  1.00 51.85           C  
ANISOU 1971  CA  LYS C  84     7992   6326   5381  -1518   -478    372       C  
ATOM   1972  C   LYS C  84       3.394  32.453  20.743  1.00 51.12           C  
ANISOU 1972  C   LYS C  84     7684   6351   5388  -1628   -456    354       C  
ATOM   1973  O   LYS C  84       4.562  32.456  20.359  1.00 51.37           O  
ANISOU 1973  O   LYS C  84     7591   6492   5434  -1884   -382    421       O  
ATOM   1974  CB  LYS C  84       2.238  34.271  19.473  1.00 56.31           C  
ANISOU 1974  CB  LYS C  84     8930   6636   5828  -1661   -650    438       C  
ATOM   1975  CG  LYS C  84       1.184  34.710  18.462  1.00 58.56           C  
ANISOU 1975  CG  LYS C  84     9460   6784   6004  -1559   -703    468       C  
ATOM   1976  CD  LYS C  84       1.422  34.140  17.071  1.00 60.24           C  
ANISOU 1976  CD  LYS C  84     9587   7128   6170  -1690   -546    530       C  
ATOM   1977  CE  LYS C  84       0.405  34.686  16.080  1.00 62.48           C  
ANISOU 1977  CE  LYS C  84    10154   7252   6333  -1608   -638    568       C  
ATOM   1978  NZ  LYS C  84       0.767  34.391  14.667  1.00 64.52           N  
ANISOU 1978  NZ  LYS C  84    10423   7593   6499  -1786   -510    645       N  
ATOM   1979  N   VAL C  85       3.054  32.201  22.007  1.00 49.46           N  
ANISOU 1979  N   VAL C  85     7423   6128   5239  -1437   -521    273       N  
ATOM   1980  CA  VAL C  85       4.061  31.878  23.021  1.00 49.46           C  
ANISOU 1980  CA  VAL C  85     7233   6228   5330  -1520   -529    252       C  
ATOM   1981  C   VAL C  85       3.970  30.411  23.454  1.00 46.99           C  
ANISOU 1981  C   VAL C  85     6614   6119   5118  -1335   -398    186       C  
ATOM   1982  O   VAL C  85       4.949  29.676  23.356  1.00 46.68           O  
ANISOU 1982  O   VAL C  85     6318   6263   5154  -1435   -292    200       O  
ATOM   1983  CB  VAL C  85       3.948  32.791  24.262  1.00 50.26           C  
ANISOU 1983  CB  VAL C  85     7560   6135   5399  -1478   -732    213       C  
ATOM   1984  CG1 VAL C  85       4.954  32.373  25.327  1.00 51.00           C  
ANISOU 1984  CG1 VAL C  85     7455   6336   5584  -1557   -759    191       C  
ATOM   1985  CG2 VAL C  85       4.162  34.251  23.876  1.00 53.25           C  
ANISOU 1985  CG2 VAL C  85     8280   6281   5671  -1688   -893    282       C  
ATOM   1986  N   VAL C  86       2.797  29.983  23.916  1.00 44.78           N  
ANISOU 1986  N   VAL C  86     6361   5812   4838  -1063   -405    123       N  
ATOM   1987  CA  VAL C  86       2.662  28.639  24.488  1.00 43.24           C  
ANISOU 1987  CA  VAL C  86     5921   5779   4730   -902   -312     69       C  
ATOM   1988  C   VAL C  86       2.749  27.561  23.401  1.00 43.99           C  
ANISOU 1988  C   VAL C  86     5837   6024   4851   -912   -152     83       C  
ATOM   1989  O   VAL C  86       3.628  26.695  23.459  1.00 44.65           O  
ANISOU 1989  O   VAL C  86     5703   6259   5003   -954    -61     73       O  
ATOM   1990  CB  VAL C  86       1.375  28.483  25.330  1.00 42.22           C  
ANISOU 1990  CB  VAL C  86     5857   5599   4584   -633   -358     17       C  
ATOM   1991  CG1 VAL C  86       1.314  27.095  25.961  1.00 40.17           C  
ANISOU 1991  CG1 VAL C  86     5362   5494   4405   -509   -273    -19       C  
ATOM   1992  CG2 VAL C  86       1.315  29.554  26.416  1.00 42.06           C  
ANISOU 1992  CG2 VAL C  86     6050   5421   4508   -589   -508    -10       C  
ATOM   1993  N   MET C  87       1.869  27.621  22.403  1.00 42.73           N  
ANISOU 1993  N   MET C  87     5787   5818   4628   -865   -129    105       N  
ATOM   1994  CA  MET C  87       1.859  26.605  21.351  1.00 41.59           C  
ANISOU 1994  CA  MET C  87     5531   5788   4482   -862      2    110       C  
ATOM   1995  C   MET C  87       3.166  26.585  20.556  1.00 43.39           C  
ANISOU 1995  C   MET C  87     5673   6117   4696  -1064    114    149       C  
ATOM   1996  O   MET C  87       3.659  25.514  20.210  1.00 42.15           O  
ANISOU 1996  O   MET C  87     5344   6103   4567  -1037    241    126       O  
ATOM   1997  CB  MET C  87       0.672  26.786  20.397  1.00 41.15           C  
ANISOU 1997  CB  MET C  87     5636   5649   4347   -794    -27    134       C  
ATOM   1998  CG  MET C  87       0.609  25.744  19.281  1.00 41.64           C  
ANISOU 1998  CG  MET C  87     5637   5801   4384   -794     83    134       C  
ATOM   1999  SD  MET C  87       0.501  24.042  19.885  1.00 41.37           S  
ANISOU 1999  SD  MET C  87     5381   5895   4441   -645    147     72       S  
ATOM   2000  CE  MET C  87      -1.267  23.884  20.127  1.00 39.97           C  
ANISOU 2000  CE  MET C  87     5263   5655   4269   -478     33     83       C  
ATOM   2001  N   LYS C  88       3.717  27.759  20.259  1.00 46.77           N  
ANISOU 2001  N   LYS C  88     6227   6473   5070  -1263     69    212       N  
ATOM   2002  CA  LYS C  88       4.983  27.834  19.520  1.00 51.05           C  
ANISOU 2002  CA  LYS C  88     6661   7141   5593  -1482    189    273       C  
ATOM   2003  C   LYS C  88       6.110  27.060  20.210  1.00 48.75           C  
ANISOU 2003  C   LYS C  88     6068   7040   5412  -1490    263    249       C  
ATOM   2004  O   LYS C  88       6.864  26.349  19.551  1.00 50.24           O  
ANISOU 2004  O   LYS C  88     6076   7408   5601  -1515    428    259       O  
ATOM   2005  CB  LYS C  88       5.411  29.289  19.286  1.00 57.32           C  
ANISOU 2005  CB  LYS C  88     7645   7815   6318  -1733     97    363       C  
ATOM   2006  CG  LYS C  88       4.803  29.915  18.037  1.00 61.81           C  
ANISOU 2006  CG  LYS C  88     8471   8265   6748  -1797     96    422       C  
ATOM   2007  CD  LYS C  88       5.627  31.095  17.539  1.00 66.89           C  
ANISOU 2007  CD  LYS C  88     9247   8854   7313  -2114     67    538       C  
ATOM   2008  CE  LYS C  88       4.982  31.756  16.329  1.00 68.52           C  
ANISOU 2008  CE  LYS C  88     9752   8916   7367  -2173     46    601       C  
ATOM   2009  NZ  LYS C  88       5.578  33.091  16.050  1.00 72.70           N  
ANISOU 2009  NZ  LYS C  88    10492   9320   7810  -2481    -45    721       N  
ATOM   2010  N   ALA C  89       6.217  27.200  21.528  1.00 47.32           N  
ANISOU 2010  N   ALA C  89     5844   6821   5312  -1449    140    215       N  
ATOM   2011  CA  ALA C  89       7.222  26.461  22.302  1.00 47.24           C  
ANISOU 2011  CA  ALA C  89     5557   6977   5412  -1435    173    191       C  
ATOM   2012  C   ALA C  89       6.917  24.955  22.344  1.00 44.28           C  
ANISOU 2012  C   ALA C  89     5036   6707   5082  -1196    275    114       C  
ATOM   2013  O   ALA C  89       7.816  24.130  22.183  1.00 45.40           O  
ANISOU 2013  O   ALA C  89     4949   7027   5273  -1174    389    106       O  
ATOM   2014  CB  ALA C  89       7.327  27.023  23.711  1.00 46.13           C  
ANISOU 2014  CB  ALA C  89     5461   6741   5324  -1449    -10    173       C  
ATOM   2015  N   LEU C  90       5.650  24.598  22.534  1.00 41.30           N  
ANISOU 2015  N   LEU C  90     4791   6218   4681  -1018    231     66       N  
ATOM   2016  CA  LEU C  90       5.270  23.187  22.659  1.00 38.85           C  
ANISOU 2016  CA  LEU C  90     4381   5970   4406   -819    292      5       C  
ATOM   2017  C   LEU C  90       5.370  22.435  21.331  1.00 38.60           C  
ANISOU 2017  C   LEU C  90     4329   6018   4317   -797    442      2       C  
ATOM   2018  O   LEU C  90       5.863  21.309  21.288  1.00 38.12           O  
ANISOU 2018  O   LEU C  90     4128   6065   4288   -692    526    -39       O  
ATOM   2019  CB  LEU C  90       3.861  23.056  23.250  1.00 37.78           C  
ANISOU 2019  CB  LEU C  90     4377   5715   4262   -668    198    -20       C  
ATOM   2020  CG  LEU C  90       3.744  23.481  24.717  1.00 39.33           C  
ANISOU 2020  CG  LEU C  90     4589   5853   4498   -623     74    -37       C  
ATOM   2021  CD1 LEU C  90       2.295  23.481  25.172  1.00 37.77           C  
ANISOU 2021  CD1 LEU C  90     4512   5567   4270   -471     14    -48       C  
ATOM   2022  CD2 LEU C  90       4.580  22.581  25.616  1.00 40.38           C  
ANISOU 2022  CD2 LEU C  90     4535   6090   4715   -569     79    -71       C  
ATOM   2023  N   TRP C  91       4.917  23.069  20.254  1.00 39.45           N  
ANISOU 2023  N   TRP C  91     4603   6058   4325   -883    465     43       N  
ATOM   2024  CA  TRP C  91       4.859  22.439  18.936  1.00 39.63           C  
ANISOU 2024  CA  TRP C  91     4671   6126   4258   -858    591     38       C  
ATOM   2025  C   TRP C  91       6.193  21.966  18.428  1.00 40.83           C  
ANISOU 2025  C   TRP C  91     4646   6465   4403   -891    762     38       C  
ATOM   2026  O   TRP C  91       6.293  20.885  17.845  1.00 39.28           O  
ANISOU 2026  O   TRP C  91     4425   6333   4165   -762    867    -10       O  
ATOM   2027  CB  TRP C  91       4.254  23.410  17.929  1.00 40.45           C  
ANISOU 2027  CB  TRP C  91     5001   6120   4245   -973    566     96       C  
ATOM   2028  CG  TRP C  91       4.023  22.808  16.569  1.00 39.84           C  
ANISOU 2028  CG  TRP C  91     5028   6059   4049   -943    669     89       C  
ATOM   2029  CD1 TRP C  91       4.787  22.982  15.417  1.00 41.32           C  
ANISOU 2029  CD1 TRP C  91     5243   6333   4123  -1053    821    127       C  
ATOM   2030  CD2 TRP C  91       2.932  21.912  16.176  1.00 38.91           C  
ANISOU 2030  CD2 TRP C  91     5022   5866   3894   -801    622     46       C  
ATOM   2031  NE1 TRP C  91       4.255  22.275  14.367  1.00 40.73           N  
ANISOU 2031  NE1 TRP C  91     5314   6228   3931   -970    869     98       N  
ATOM   2032  CE2 TRP C  91       3.141  21.609  14.758  1.00 40.41           C  
ANISOU 2032  CE2 TRP C  91     5332   6083   3936   -829    739     50       C  
ATOM   2033  CE3 TRP C  91       1.845  21.349  16.834  1.00 36.84           C  
ANISOU 2033  CE3 TRP C  91     4771   5529   3696   -674    497     16       C  
ATOM   2034  CZ2 TRP C  91       2.284  20.778  14.052  1.00 39.53           C  
ANISOU 2034  CZ2 TRP C  91     5372   5900   3748   -734    701     16       C  
ATOM   2035  CZ3 TRP C  91       0.987  20.517  16.110  1.00 35.96           C  
ANISOU 2035  CZ3 TRP C  91     4779   5364   3521   -602    463     -1       C  
ATOM   2036  CH2 TRP C  91       1.205  20.236  14.755  1.00 38.30           C  
ANISOU 2036  CH2 TRP C  91     5213   5662   3677   -633    549     -6       C  
ATOM   2037  N   LYS C  92       7.228  22.775  18.638  1.00 43.40           N  
ANISOU 2037  N   LYS C  92     4847   6882   4760  -1061    786     98       N  
ATOM   2038  CA  LYS C  92       8.565  22.468  18.134  1.00 46.08           C  
ANISOU 2038  CA  LYS C  92     4968   7445   5095  -1109    964    122       C  
ATOM   2039  C   LYS C  92       9.442  21.712  19.138  1.00 45.09           C  
ANISOU 2039  C   LYS C  92     4562   7464   5103  -1000    965     81       C  
ATOM   2040  O   LYS C  92      10.602  21.399  18.841  1.00 43.79           O  
ANISOU 2040  O   LYS C  92     4164   7518   4954  -1005   1109    101       O  
ATOM   2041  CB  LYS C  92       9.273  23.759  17.695  1.00 50.22           C  
ANISOU 2041  CB  LYS C  92     5483   8020   5576  -1395    993    238       C  
ATOM   2042  CG  LYS C  92       9.633  24.713  18.825  1.00 51.54           C  
ANISOU 2042  CG  LYS C  92     5598   8139   5845  -1560    823    286       C  
ATOM   2043  CD  LYS C  92      10.216  26.002  18.268  1.00 56.45           C  
ANISOU 2043  CD  LYS C  92     6272   8772   6403  -1876    828    414       C  
ATOM   2044  CE  LYS C  92      10.488  27.021  19.363  1.00 57.49           C  
ANISOU 2044  CE  LYS C  92     6424   8803   6614  -2056    618    460       C  
ATOM   2045  NZ  LYS C  92      11.045  28.281  18.793  1.00 60.08           N  
ANISOU 2045  NZ  LYS C  92     6839   9117   6871  -2397    601    599       N  
ATOM   2046  N   HIS C  93       8.900  21.424  20.319  1.00 42.52           N  
ANISOU 2046  N   HIS C  93     4255   7031   4867   -892    809     30       N  
ATOM   2047  CA  HIS C  93       9.641  20.688  21.349  1.00 42.74           C  
ANISOU 2047  CA  HIS C  93     4057   7168   5015   -778    777     -8       C  
ATOM   2048  C   HIS C  93       9.957  19.298  20.853  1.00 42.93           C  
ANISOU 2048  C   HIS C  93     3991   7299   5020   -556    914    -76       C  
ATOM   2049  O   HIS C  93       9.192  18.731  20.072  1.00 41.74           O  
ANISOU 2049  O   HIS C  93     4020   7064   4775   -454    967   -117       O  
ATOM   2050  CB  HIS C  93       8.820  20.622  22.637  1.00 41.63           C  
ANISOU 2050  CB  HIS C  93     4013   6867   4935   -698    591    -47       C  
ATOM   2051  CG  HIS C  93       9.621  20.233  23.857  1.00 42.34           C  
ANISOU 2051  CG  HIS C  93     3905   7040   5140   -641    509    -65       C  
ATOM   2052  ND1 HIS C  93       9.889  18.952  24.170  1.00 41.89           N  
ANISOU 2052  ND1 HIS C  93     3740   7049   5127   -435    536   -125       N  
ATOM   2053  CD2 HIS C  93      10.199  21.012  24.856  1.00 42.73           C  
ANISOU 2053  CD2 HIS C  93     3875   7098   5261   -772    373    -28       C  
ATOM   2054  CE1 HIS C  93      10.613  18.909  25.302  1.00 42.55           C  
ANISOU 2054  CE1 HIS C  93     3666   7192   5309   -427    428   -123       C  
ATOM   2055  NE2 HIS C  93      10.802  20.172  25.722  1.00 43.10           N  
ANISOU 2055  NE2 HIS C  93     3752   7229   5395   -640    326    -64       N  
ATOM   2056  N   GLN C  94      11.077  18.734  21.303  1.00 44.51           N  
ANISOU 2056  N   GLN C  94     3928   7678   5305   -469    956    -89       N  
ATOM   2057  CA  GLN C  94      11.516  17.405  20.844  1.00 46.26           C  
ANISOU 2057  CA  GLN C  94     4068   8006   5501   -219   1088   -160       C  
ATOM   2058  C   GLN C  94      10.565  16.266  21.239  1.00 43.40           C  
ANISOU 2058  C   GLN C  94     3896   7464   5128     -7    994   -248       C  
ATOM   2059  O   GLN C  94      10.579  15.214  20.608  1.00 43.73           O  
ANISOU 2059  O   GLN C  94     4002   7511   5099    186   1085   -314       O  
ATOM   2060  CB  GLN C  94      12.943  17.087  21.328  1.00 49.70           C  
ANISOU 2060  CB  GLN C  94     4155   8685   6042   -150   1133   -149       C  
ATOM   2061  CG  GLN C  94      13.101  16.924  22.837  1.00 50.36           C  
ANISOU 2061  CG  GLN C  94     4142   8728   6262   -111    932   -161       C  
ATOM   2062  CD  GLN C  94      14.507  16.510  23.253  1.00 55.93           C  
ANISOU 2062  CD  GLN C  94     4492   9682   7073    -15    961   -150       C  
ATOM   2063  OE1 GLN C  94      15.150  15.684  22.599  1.00 58.21           O  
ANISOU 2063  OE1 GLN C  94     4649  10134   7334    186   1123   -187       O  
ATOM   2064  NE2 GLN C  94      14.986  17.078  24.357  1.00 57.68           N  
ANISOU 2064  NE2 GLN C  94     4566   9935   7412   -145    792   -100       N  
ATOM   2065  N   PHE C  95       9.750  16.474  22.274  1.00 40.27           N  
ANISOU 2065  N   PHE C  95     3602   6909   4788    -46    814   -245       N  
ATOM   2066  CA  PHE C  95       8.785  15.460  22.724  1.00 37.58           C  
ANISOU 2066  CA  PHE C  95     3434   6407   4438    107    717   -301       C  
ATOM   2067  C   PHE C  95       7.382  15.649  22.130  1.00 35.15           C  
ANISOU 2067  C   PHE C  95     3383   5930   4041     45    685   -290       C  
ATOM   2068  O   PHE C  95       6.465  14.894  22.465  1.00 32.59           O  
ANISOU 2068  O   PHE C  95     3196   5478   3707    127    596   -313       O  
ATOM   2069  CB  PHE C  95       8.676  15.451  24.257  1.00 36.32           C  
ANISOU 2069  CB  PHE C  95     3228   6194   4378    119    551   -295       C  
ATOM   2070  CG  PHE C  95       9.907  14.946  24.980  1.00 39.07           C  
ANISOU 2070  CG  PHE C  95     3349   6679   4818    227    532   -314       C  
ATOM   2071  CD1 PHE C  95      10.848  14.118  24.361  1.00 41.63           C  
ANISOU 2071  CD1 PHE C  95     3539   7142   5136    391    654   -354       C  
ATOM   2072  CD2 PHE C  95      10.096  15.270  26.316  1.00 39.28           C  
ANISOU 2072  CD2 PHE C  95     3307   6691   4927    187    382   -293       C  
ATOM   2073  CE1 PHE C  95      11.958  13.659  25.057  1.00 44.03           C  
ANISOU 2073  CE1 PHE C  95     3614   7582   5532    513    621   -367       C  
ATOM   2074  CE2 PHE C  95      11.202  14.808  27.016  1.00 41.66           C  
ANISOU 2074  CE2 PHE C  95     3400   7113   5315    286    334   -304       C  
ATOM   2075  CZ  PHE C  95      12.137  14.004  26.385  1.00 43.38           C  
ANISOU 2075  CZ  PHE C  95     3455   7482   5544    451    451   -338       C  
ATOM   2076  N   ALA C  96       7.214  16.636  21.252  1.00 34.64           N  
ANISOU 2076  N   ALA C  96     3380   5870   3909   -105    746   -246       N  
ATOM   2077  CA  ALA C  96       5.888  16.989  20.729  1.00 33.92           C  
ANISOU 2077  CA  ALA C  96     3515   5628   3744   -170    690   -224       C  
ATOM   2078  C   ALA C  96       5.330  15.994  19.714  1.00 33.03           C  
ANISOU 2078  C   ALA C  96     3572   5448   3527    -71    730   -265       C  
ATOM   2079  O   ALA C  96       4.111  15.855  19.597  1.00 32.79           O  
ANISOU 2079  O   ALA C  96     3706   5287   3466    -83    632   -253       O  
ATOM   2080  CB  ALA C  96       5.919  18.382  20.111  1.00 34.81           C  
ANISOU 2080  CB  ALA C  96     3671   5747   3808   -359    720   -159       C  
ATOM   2081  N   TRP C  97       6.203  15.298  18.985  1.00 33.31           N  
ANISOU 2081  N   TRP C  97     3573   5577   3504     33    866   -313       N  
ATOM   2082  CA  TRP C  97       5.771  14.529  17.804  1.00 33.80           C  
ANISOU 2082  CA  TRP C  97     3850   5566   3427    112    913   -357       C  
ATOM   2083  C   TRP C  97       4.606  13.570  18.013  1.00 32.49           C  
ANISOU 2083  C   TRP C  97     3873   5220   3249    176    760   -381       C  
ATOM   2084  O   TRP C  97       3.724  13.502  17.160  1.00 31.52           O  
ANISOU 2084  O   TRP C  97     3959   4989   3027    129    716   -372       O  
ATOM   2085  CB  TRP C  97       6.964  13.847  17.111  1.00 36.08           C  
ANISOU 2085  CB  TRP C  97     4074   5991   3642    268   1095   -418       C  
ATOM   2086  CG  TRP C  97       7.646  12.806  17.953  1.00 36.49           C  
ANISOU 2086  CG  TRP C  97     3998   6088   3776    469   1080   -479       C  
ATOM   2087  CD1 TRP C  97       8.694  12.989  18.843  1.00 37.35           C  
ANISOU 2087  CD1 TRP C  97     3821   6357   4011    501   1106   -467       C  
ATOM   2088  CD2 TRP C  97       7.330  11.377  18.022  1.00 36.72           C  
ANISOU 2088  CD2 TRP C  97     4201   5984   3765    667   1005   -558       C  
ATOM   2089  NE1 TRP C  97       9.040  11.804  19.439  1.00 38.55           N  
ANISOU 2089  NE1 TRP C  97     3952   6489   4203    721   1058   -534       N  
ATOM   2090  CE2 TRP C  97       8.258  10.800  18.991  1.00 37.81           C  
ANISOU 2090  CE2 TRP C  97     4141   6213   4011    829    998   -591       C  
ATOM   2091  CE3 TRP C  97       6.414  10.550  17.392  1.00 37.37           C  
ANISOU 2091  CE3 TRP C  97     4588   5875   3732    715    926   -597       C  
ATOM   2092  CZ2 TRP C  97       8.243   9.453  19.308  1.00 38.56           C  
ANISOU 2092  CZ2 TRP C  97     4363   6197   4091   1040    919   -662       C  
ATOM   2093  CZ3 TRP C  97       6.410   9.191  17.717  1.00 38.21           C  
ANISOU 2093  CZ3 TRP C  97     4825   5866   3824    905    842   -667       C  
ATOM   2094  CH2 TRP C  97       7.303   8.658  18.653  1.00 38.28           C  
ANISOU 2094  CH2 TRP C  97     4659   5953   3932   1071    841   -700       C  
ATOM   2095  N   PRO C  98       4.547  12.842  19.151  1.00 31.81           N  
ANISOU 2095  N   PRO C  98     3726   5100   3261    263    662   -398       N  
ATOM   2096  CA  PRO C  98       3.391  11.946  19.314  1.00 31.99           C  
ANISOU 2096  CA  PRO C  98     3932   4956   3264    279    512   -396       C  
ATOM   2097  C   PRO C  98       2.055  12.671  19.521  1.00 31.72           C  
ANISOU 2097  C   PRO C  98     3943   4852   3256    123    394   -314       C  
ATOM   2098  O   PRO C  98       0.998  12.051  19.378  1.00 32.25           O  
ANISOU 2098  O   PRO C  98     4155   4805   3293     96    276   -290       O  
ATOM   2099  CB  PRO C  98       3.732  11.145  20.584  1.00 32.37           C  
ANISOU 2099  CB  PRO C  98     3889   4998   3409    387    443   -415       C
[truncated: 151,066 more chars]
